# Supplementary material for: Enhanced ER proteostasis and temperature differentially impact the mutational tolerance of influenza hemagglutinin
Source: eLife. 2018 Sep 6;7:e38795. doi: 10.7554/eLife.38795 (PMC6172027; doi:10.7554/eLife.38795)
Supplement: Figure 2—source data 1. [file elife-38795-fig2-data1.xlsx]

## Sheet: Data
	GeneSymbol	log2FoldChange_XBP1s37/basal37	pvalue_XBP1s37/basal37	-log10_pvalue_XBP1s37/basal37	padj_XBP1s37/basal37	log2FoldChange_ATF6fXBP1s37/basal37	pvalue_ATF6fXBP1s37/basal37	-log10_pvalue_ATF6fXBP1s37/basal37	padj_ATF6fXBP1s37/basal37	log2FoldChange_basal39/basal37	pvalue_basal39/basal37	-log10_pvalue_basal39/basal37	padj_basal39/basal37	log2FoldChange_XBP1s39/basal39	pvalue_XBP1s39/basal39	-log10_pvalue_XBP1s39/basal39	padj_XBP1s39/basal39	log2FoldChange_ATF6fXBP1s39/basal39	pvalue_ATF6fXBP1s39/basal39	-log10_pvalue_ATF6fXBP1s39/basal39	padj_ATF6fXBP1s39/basal39
	MARC1	-0.0201586	0.772722	0.111977	0.899885	-0.168922	0.0155289	1.80886	0.0512023	0.199238	0.00243875	2.61283	0.0253907	-0.0255805	0.691877	0.159971	0.908196	-0.110583	0.0700734	1.15445	0.192772
	MARCH1	-0.702759	0.866044	0.0624602	1	1.16009	0.778041	0.108997	1	-1.15506	0.781586	0.107023	1	1.13247	0.785758	0.104711	1	-0.684044	0.869583	0.0606891	1
	MARC2	-0.206391	0.144836	0.839125	0.352711	0.0292649	0.828827	0.0815359	0.897515	0.265067	0.0395022	1.40338	0.184284	-0.0237146	0.849831	0.0706675	0.958276	0.0323317	0.781725	0.106946	0.891129
	MARCH2	-0.424132	0.0581029	1.2358	0.189741	-0.45804	0.0391036	1.40778	0.10542	-0.164239	0.440661	0.355895	0.708285	-0.113686	0.599311	0.222348	0.864087	-0.265316	0.202608	0.693343	0.406846
	MARCH3	-0.246604	0.100863	0.996267	0.276167	-0.0542049	0.706597	0.150828	0.813728	0.0479838	0.728236	0.137728	0.886746	0.0795978	0.558042	0.253333	0.844921	0.0493755	0.696729	0.156936	0.842343
	MARCH4	-2.20176	0.404516	0.393065	1	-2.34047	0.375564	0.425316	1	-0.181384	0.94225	0.0258337	1	0.521009	0.833138	0.0792831	1	-2.19493	0.405752	0.391739	1
	MARCH5	0.0619223	0.389459	0.409539	0.640404	-0.0289464	0.686638	0.163272	0.799169	-0.159876	0.0240253	1.61933	0.132322	-0.0334112	0.641032	0.19312	0.885861	0.0713634	0.294141	0.531445	0.516031
	MARCH6	-0.0292318	0.778554	0.108712	0.902067	-0.218237	0.0359893	1.44383	0.098868	0.0107273	0.917396	0.037443	0.970601	-0.0357886	0.729326	0.137078	0.921675	-0.0972888	0.344007	0.463432	0.569393
	MARCH7	-0.0511464	0.718384	0.143643	0.871478	-0.181191	0.201687	0.695323	0.356561	-0.0995923	0.479036	0.319632	0.735276	-0.109299	0.438878	0.357657	0.773836	0.00693221	0.960261	0.0176108	0.982731
	MARCH8	0.226632	0.0149514	1.82532	0.0711895	0.130708	0.159554	0.797093	0.301588	0.0559549	0.540925	0.266863	0.777922	0.149864	0.0965897	1.01507	0.366503	0.0117258	0.892943	0.0491761	0.951553
	MARCH9	-0.264883	0.0336414	1.47313	0.129284	-0.233472	0.0569267	1.24468	0.141051	0.0157446	0.89316	0.0490706	0.960524	-0.121045	0.30504	0.515643	0.661961	-0.268677	0.0168447	1.77354	0.064653
	MARCH10	-1.61868	0.695586	0.157649	1	-0.795597	0.847491	0.071865	1	-1.10919	0.788603	0.103142	1	-0.791105	0.849886	0.0706393	1	0.166302	0.967981	0.0141331	1
	MARCH11	0	1	0	1	0	1	0	1	0	1	0	1	0	1	0	1	0	1	0	1
	SEPT1	-0.0278692	0.953743	0.0205686	0.981753	0.0381566	0.935198	0.0290966	0.964886	-0.786287	0.115122	0.93884	0.350892	0.678662	0.177179	0.751587	0.508932	0.857023	0.0669047	1.17454	0.186407
	SEPT2	0.277643	5.04463e-08	7.29717	1.04393e-06	0.057721	0.258546	0.587462	0.424552	-0.0384809	0.44864	0.348102	0.715057	0.158873	0.00169731	2.77024	0.019604	0.0582243	0.244004	0.612603	0.458087
	SEPT3	-0.558378	0.000689162	3.16168	0.00575681	-1.07791	2.77702e-10	9.55642	4.82154e-09	-0.285364	0.0669782	1.17407	0.257102	-0.341011	0.0356727	1.44766	0.199225	-0.578764	0.00020099	3.69683	0.00153004
	SEPT4	-0.467296	0.222922	0.651848	0.464255	-1.18988	0.00508458	2.29374	0.0207078	0.807334	0.00949007	2.02273	0.0678753	-0.601812	0.0455437	1.34157	0.232317	-0.500229	0.0632597	1.19887	0.17857
	SEPT5	0.266599	0.282783	0.548546	0.532323	2.35207	6.09785e-28	27.2148	2.8387e-26	-0.38841	0.126535	0.897789	0.370331	0.583378	0.0189884	1.72151	0.130693	2.91268	1.59714e-41	40.7967	1.00153e-39
	SEPT6	0.0974714	0.297056	0.527162	0.547985	0.0594718	0.521046	0.283124	0.674223	-0.0806464	0.377555	0.42302	0.660455	-0.0069145	0.940018	0.026864	0.986331	-0.0127976	0.882685	0.0541941	0.946854
	SEPT7	-0.147434	0.201549	0.695619	0.436305	-0.33349	0.00392153	2.40654	0.0166938	0.0751305	0.511093	0.2915	0.758114	-0.181023	0.11374	0.944086	0.403303	-0.139975	0.216929	0.663683	0.425468
	SEPT8	-0.268754	3.47937e-05	4.4585	0.00041818	-0.294956	4.58133e-06	5.33901	4.45261e-05	0.0208584	0.735258	0.13356	0.889283	-0.187603	0.00259269	2.58625	0.0277516	-0.316408	1.19195e-07	6.92374	1.60796e-06
	SEPT9	-0.107528	0.247862	0.605789	0.495045	-0.171553	0.0647732	1.1886	0.155784	-0.095777	0.296036	0.528656	0.586422	-0.0810757	0.37864	0.421774	0.724985	-0.262536	0.00370468	2.43125	0.0187874
	SEPT10	-0.15488	0.0949596	1.02246	0.265432	-0.192696	0.036771	1.43449	0.100394	-0.0664594	0.46086	0.336431	0.722451	-0.145671	0.109443	0.960812	0.394276	-0.0331459	0.704583	0.152068	0.846547
	SEPT11	-0.108449	0.320013	0.494832	0.570755	-0.329257	0.00258963	2.58676	0.0117721	0.0115247	0.915146	0.0385098	0.970526	-0.014538	0.893043	0.0491275	0.973655	-0.0386395	0.718562	0.143536	0.854891
	SEPT12	-0.771544	0.502028	0.299272	1	-1.70649	0.180808	0.742783	1	-0.967416	0.387166	0.412102	1	-0.768664	0.558798	0.252745	1	0.159662	0.88607	0.0525318	1
	SEPT14	0.116119	0.891613	0.0498237	0.955254	0.0417427	0.960537	0.0174857	0.977434	0.672808	0.383086	0.416704	0.664482	0.429028	0.53017	0.275585	0.830218	0.176597	0.787716	0.10363	0.894986
	DEC1	1.18722	0.5769	0.2389	1	-0.84149	0.703778	0.152564	1	-0.193288	0.930404	0.0313284	1	1.07662	0.613517	0.212174	1	0.150942	0.943868	0.0250885	1
	A1BG	-0.362253	0.599476	0.222228	0.800348	-0.96488	0.190553	0.719984	0.342432	0.524756	0.382462	0.417412	0.664088	-1.44077	0.0350513	1.4553	0.196956	-0.652591	0.241898	0.616368	0.455523
	A1CF	-0.702722	0.893874	0.0487235	1	0.120353	0.981772	0.00798943	1	-1.15502	0.826442	0.0827874	1	0.170682	0.974153	0.011373	1	-0.684041	0.896685	0.0473603	1
	A2M	-2.14604	0.505237	0.296505	1	-2.28475	0.478115	0.320467	1	-2.59834	0.419841	0.376915	1	1.13248	0.73332	0.134706	1	1.85266	0.564026	0.248701	1
	A2ML1	1.25066	0.424772	0.371844	1	-0.801785	0.660341	0.180232	1	-0.237439	0.890861	0.0501903	1	0.176113	0.919328	0.0365296	1	1.11277	0.460956	0.33634	1
	A3GALT2	2.03525	0.540186	0.267457	1	0.120274	0.971488	0.0125627	1	0.768475	0.819357	0.0865267	1	0.170684	0.959547	0.0179337	1	-0.684046	0.838918	0.0762805	1
	A4GALT	-0.53371	0.108593	0.964197	0.290559	-0.431759	0.181258	0.741702	0.330531	0.34322	0.243574	0.613368	0.531189	-0.203248	0.483578	0.315533	0.802147	-0.358666	0.194067	0.712049	0.395536
	A4GNT	0	1	0	1	0	1	0	1	0	1	0	1	0	1	0	1	0	1	0	1
	AAAS	0.0243313	0.839724	0.0758636	0.930563	0.311256	0.00896726	2.04734	0.0329624	-0.177437	0.137556	0.861521	0.389373	0.111664	0.350519	0.455289	0.70495	0.185099	0.115192	0.938577	0.27787
	AACS	0.711872	1.37247e-17	16.8625	5.90281e-16	0.664326	1.2507e-15	14.9028	3.4079e-14	0.157212	0.060823	1.21593	0.242176	0.531515	3.62129e-11	10.4411	1.49343e-09	0.437771	1.95497e-08	7.70886	2.94705e-07
	AADAC	0	1	0	1	0	1	0	1	0	1	0	1	0	1	0	1	0	1	0	1
	AADACL2	0	1	0	1	0	1	0	1	0	1	0	1	0	1	0	1	0	1	0	1
	AADACL3	-0.702708	0.893876	0.0487225	1	-0.841417	0.873091	0.0589403	1	-1.15501	0.826444	0.0827863	1	0.170682	0.974153	0.011373	1	-0.684041	0.896685	0.0473603	1
	AADACL4	0	1	0	1	0	1	0	1	0	1	0	1	0	1	0	1	0	1	0	1
	AADAT	-0.117201	0.492582	0.307521	0.723473	-0.0651785	0.698063	0.156105	0.807323	-0.0442712	0.786925	0.104066	0.916425	-0.0833381	0.613789	0.211981	0.871595	-0.214309	0.173228	0.761382	0.36824
	AAED1	0.162654	0.192836	0.714812	0.424094	0.109135	0.378309	0.422154	0.5463	-0.214433	0.0838405	1.07655	0.291851	0.0557074	0.65745	0.182137	0.893141	0.19014	0.102982	0.987239	0.25602
	AAGAB	0.00361178	0.954797	0.020089	0.982008	0.032552	0.605337	0.218003	0.739848	-0.154895	0.0130985	1.88278	0.0862224	0.00375029	0.95251	0.0211303	0.987883	0.00812825	0.892322	0.0494786	0.951544
	AAK1	0.197214	0.0790772	1.10195	0.234863	0.107019	0.34025	0.468202	0.509281	0.136747	0.21748	0.66258	0.500773	0.125852	0.251884	0.598799	0.60625	0.166072	0.122876	0.910534	0.290458
	AAMDC	-0.190368	0.392548	0.406107	0.643071	0.0650573	0.763204	0.117359	0.854064	0.0709135	0.737268	0.132375	0.890393	0.0262962	0.900173	0.0456738	0.97697	-0.119762	0.552657	0.257544	0.745984
	AAMP	0.11029	0.186977	0.728212	0.415301	0.0739856	0.375129	0.425819	0.543254	-0.189018	0.0231475	1.63549	0.128279	0.0542494	0.515741	0.287568	0.822641	-0.0688673	0.401893	0.395889	0.625618
	AANAT	-0.114845	0.93	0.0315169	1	-0.91799	0.521399	0.28283	1	-0.564902	0.665675	0.176738	1	0.592806	0.648539	0.188064	1	1.4992	0.193045	0.714342	1
	AAR2	0.163319	0.15559	0.808017	0.368452	0.372633	0.00095794	3.01866	0.00515291	-0.134457	0.237918	0.623573	0.52447	0.170056	0.134127	0.872482	0.442169	0.144359	0.186473	0.729384	0.385669
	AARD	-0.219812	0.622475	0.205878	0.813888	-0.178411	0.68195	0.166247	0.796362	-0.662155	0.137612	0.861342	0.389451	0.102742	0.828097	0.0819186	0.95269	0.0340936	0.937675	0.0279477	0.971755
	AARS	0.637878	3.55229e-32	31.4495	2.70237e-30	1.19102	4.83514e-115	114.316	9.62333e-113	-0.239106	1.70656e-05	4.76788	0.000478016	0.412757	5.20491e-14	13.2836	2.57119e-12	1.22763	1.82279e-127	126.739	3.68122e-125
	AARS2	0.0972691	0.291267	0.535709	0.542193	0.100487	0.270068	0.568527	0.437328	0.153979	0.0826052	1.08299	0.289354	0.143469	0.0974659	1.01115	0.36853	0.105392	0.202722	0.693099	0.406955
	AARSD1	0.487751	2.80869e-05	4.5515	0.000346276	0.659384	8.36702e-09	8.07743	1.23024e-07	-0.246981	0.037504	1.42592	0.177624	0.413094	0.00042426	3.37237	0.00606281	0.374305	0.000870008	3.06048	0.00545812
	AASDH	-0.372602	0.022737	1.64327	0.0972297	-0.173403	0.270413	0.567972	0.437665	0.192146	0.195163	0.709603	0.473204	-0.062088	0.671181	0.173161	0.899132	-0.179594	0.194992	0.709984	0.396773
	AASDHPPT	0.394355	0.00258856	2.58694	0.0174162	0.146493	0.264403	0.577734	0.430525	-0.217342	0.0978317	1.00952	0.31878	0.117328	0.372218	0.429203	0.72107	0.248977	0.0545446	1.26325	0.159885
	AASS	0.0607854	0.61986	0.207706	0.812383	0.188167	0.119549	0.922454	0.244894	0.394611	0.000830085	3.08088	0.0111204	0.0341888	0.767172	0.115107	0.9326	0.150792	0.178085	0.749374	0.375113
	AATF	-0.0954455	0.29733	0.526761	0.548393	0.0945178	0.29745	0.526585	0.467378	-0.0986122	0.274953	0.560742	0.563172	-0.0579469	0.522775	0.281685	0.825006	-0.00300619	0.97299	0.0118914	0.988027
	AATK	-1.37401	0.0217559	1.66242	0.0943296	-0.720384	0.164463	0.783933	0.307832	-0.337638	0.475948	0.322441	0.732551	-0.111399	0.822866	0.084671	0.951163	-0.105743	0.816143	0.0882336	0.911369
	AATK-AS1	0	1	0	1	0	1	0	1	0	1	0	1	0	1	0	1	0	1	0	1
	ABAT	0.107974	0.670924	0.173326	0.844188	-0.627368	0.021506	1.66744	0.0664884	0.631302	0.00695004	2.15801	0.0548737	-0.378445	0.0955793	1.01964	0.363699	-0.666823	0.00203084	2.69232	0.0112549
	ABCA1	-3.6005	0.0440581	1.35597	1	-2.77741	0.120367	0.919494	1	-0.398771	0.78367	0.105867	1	-3.48334	0.0528528	1.27693	1	-1.39757	0.361067	0.442413	1
	ABCA10	-0.0710646	0.877699	0.0566545	0.948739	0.584731	0.161489	0.791857	0.304132	0.379456	0.35925	0.444603	0.644772	0.355798	0.345056	0.46211	0.699995	0.443662	0.203172	0.692136	0.407501
	ABCA12	1.25364	0.307694	0.511881	1	0.0487298	0.97166	0.0124858	1	0.234856	0.856195	0.0674271	1	-1.72344	0.262717	0.580512	1	0.607692	0.577985	0.238084	1
	ABCA13	2.08733	0.260767	0.583748	1	-0.841497	0.684431	0.16467	1	1.70236	0.357296	0.446971	1	-0.221421	0.893112	0.0490942	1	-1.73594	0.324935	0.488204	1
	ABCA2	-0.960782	1.34523e-16	15.8712	5.45798e-15	-0.952258	6.10483e-17	16.2143	1.81075e-15	-0.488598	3.39288e-06	5.46943	0.000119861	-0.421137	0.000214216	3.66915	0.00335825	-0.50026	2.37676e-06	5.62401	2.69753e-05
	ABCA3	-0.100318	0.224856	0.648095	0.466325	-0.152891	0.0619836	1.20772	0.150765	0.0249369	0.75098	0.124372	0.897477	-0.1545	0.0514837	1.28833	0.251438	-0.140346	0.059309	1.22688	0.170253
	ABCA4	-0.702788	0.714368	0.146078	1	1.58865	0.358506	0.445504	1	2.0601	0.210429	0.676895	1	-1.20099	0.435206	0.361305	1	-0.199493	0.875033	0.0579756	1
	ABCA5	0.180074	0.303564	0.51775	0.554415	0.37977	0.0283061	1.54812	0.0821648	-0.101565	0.559285	0.252367	0.789294	0.208731	0.227967	0.642127	0.578555	0.88205	1.41565e-07	6.84904	1.8967e-06
	ABCA6	1.03011	0.392898	0.405721	1	0.774318	0.524726	0.280067	1	1.04746	0.365606	0.436986	1	0.528008	0.572115	0.242517	1	-1.54004	0.15565	0.807852	1
	ABCA7	-0.358183	0.0304114	1.51696	0.120681	-1.30763	2.2314e-12	11.6514	4.80311e-11	0.44794	0.0022419	2.64938	0.0239144	0.088263	0.525844	0.279143	0.826518	-1.02332	6.2944e-13	12.201	1.41013e-11
	ABCA8	0.0221615	0.983746	0.00711695	1	-0.896011	0.459507	0.337707	1	0.391489	0.695956	0.157418	1	-0.669313	0.51802	0.285653	1	-2.24037	0.0529475	1.27615	1
	ABCA9	0.280006	0.877788	0.0566102	1	0.0969728	0.957346	0.0189313	1	1.18355	0.468225	0.329545	1	0.204047	0.884803	0.0531535	1	0.516962	0.696475	0.157095	1
	ABCB1	0.431393	1.81738e-05	4.74055	0.000233297	0.442484	1.00087e-05	4.99962	9.06671e-05	0.224709	0.0242637	1.61504	0.132953	0.224465	0.0218664	1.66022	0.144024	0.457728	1.58813e-06	5.79911	1.83584e-05
	ABCB10	-0.122445	0.27608	0.558966	0.526122	-0.285224	0.0113204	1.94614	0.0398215	-0.483635	1.59661e-05	4.7968	0.000450043	-0.203515	0.0753409	1.12297	0.314964	-0.191587	0.0859036	1.06599	0.225008
	ABCB11	-1.28238	0.68223	0.166069	1	-1.42109	0.650039	0.18706	1	-2.69647	0.389296	0.40972	1	0.170684	0.958053	0.0186105	1	0.277745	0.931793	0.0306803	1
	ABCB4	-0.219847	0.625632	0.203681	0.815855	-0.516997	0.25914	0.586465	0.424979	0.106745	0.799419	0.0972257	0.920476	-0.469209	0.280001	0.55284	0.636851	-0.339053	0.396654	0.401588	0.621194
	ABCB5	0.259012	0.916763	0.0377427	1	-0.841492	0.734201	0.134185	1	0.70252	0.770429	0.113267	1	-0.725126	0.763262	0.117327	1	0.575711	0.793665	0.100363	1
	ABCB6	0.400181	0.00233529	2.63166	0.0160263	0.228731	0.0826676	1.08266	0.187123	-0.00486334	0.970422	0.0130394	0.98964	0.235509	0.0689724	1.16132	0.299462	-0.14705	0.247266	0.606836	0.462714
	ABCB7	-0.115721	0.195368	0.709146	0.427766	0.0111556	0.898462	0.0465004	0.942653	-0.195219	0.02432	1.61404	0.133124	-0.10563	0.233299	0.632088	0.583065	0.0308688	0.710008	0.148737	0.849943
	ABCB8	0.226761	0.0580573	1.23614	0.189685	0.546	2.88011e-06	5.54059	2.92116e-05	0.269548	0.0205355	1.68749	0.117954	0.209523	0.0637639	1.19542	0.284493	0.301112	0.00576314	2.23934	0.0270783
	ABCB9	-0.257157	0.119394	0.923016	0.309544	-0.535273	0.00138589	2.85827	0.00705165	-0.246951	0.119214	0.923672	0.358284	-0.12673	0.437382	0.35914	0.773171	-0.43358	0.00553263	2.25707	0.0262441
	ABCC1	0.0641157	0.437918	0.358608	0.679671	0.0463886	0.570805	0.243512	0.713194	8.71421e-05	0.999133	0.000376758	0.999655	-0.00662098	0.934102	0.0296055	0.985786	-0.0567674	0.455409	0.341599	0.673604
	ABCC10	0.332398	0.000258129	3.58816	0.00247748	0.278969	0.00197305	2.70486	0.00943123	-0.0861403	0.342108	0.465836	0.629637	0.175715	0.0499981	1.30105	0.246987	0.0628506	0.456143	0.340899	0.673694
	ABCC11	-1.97798	0.18306	0.737406	1	0.511825	0.630178	0.200537	1	1.05127	0.291433	0.535462	1	-1.4282	0.174799	0.757461	1	0.0467595	0.955031	0.0199826	1
	ABCC12	0.258955	0.960792	0.0173705	1	1.08203	0.837252	0.0771441	1	0.768441	0.884017	0.0535396	1	0.170682	0.974153	0.011373	1	-1.64582	0.754718	0.122215	1
	ABCC2	0.0612428	0.845335	0.0729714	0.932831	0.480026	0.103916	0.983316	0.221014	0.250026	0.39381	0.404713	0.672884	0.102249	0.715976	0.145101	0.91593	0.477466	0.0618866	1.2084	0.175706
	ABCC3	-0.660737	0.713512	0.146599	1	0.0135513	0.993639	0.00277134	1	1.12693	0.453599	0.343328	1	-2.06929	0.201729	0.695231	1	-0.493503	0.696345	0.157176	1
	ABCC4	0.152259	0.19083	0.719353	0.420788	0.111409	0.337123	0.472211	0.506644	-0.163238	0.158554	0.799824	0.422295	0.098596	0.395125	0.403265	0.740612	0.289675	0.0100923	1.99601	0.04283
	ABCC5	-0.259358	0.00146573	2.83395	0.0109391	-0.168929	0.0339586	1.46905	0.0947296	0.308964	3.7768e-05	4.42288	0.000922767	-0.246943	0.000908341	3.04175	0.0115395	-0.261595	0.000202098	3.69444	0.00153576
	ABCC6	-0.323824	0.46474	0.33279	0.701828	-1.38304	0.00715336	2.14549	0.0274558	-0.527266	0.218533	0.660484	0.501875	0.0289329	0.948997	0.0227351	0.98768	-0.434035	0.315236	0.501365	0.539187
	ABCC8	-1.21178	0.0313106	1.50431	0.123154	-1.27545	0.0208839	1.68019	0.06496	0.000163904	0.999706	0.000127618	0.999856	-0.216319	0.634615	0.19749	0.883155	-0.720439	0.0998166	1.0008	0.250188
	ABCC9	-0.702722	0.893874	0.0487235	1	-0.84143	0.873089	0.0589413	1	-1.15502	0.826442	0.0827874	1	0.170682	0.974153	0.011373	1	0.277743	0.957952	0.0186562	1
	ABCD1	-0.458068	0.0432767	1.36375	0.154214	-0.37142	0.0901367	1.0451	0.199653	0.0021313	0.991633	0.00364919	0.996088	0.0488741	0.808489	0.0923257	0.946092	-0.27229	0.155812	0.807398	0.343394
	ABCD2	1.90244	0.00258249	2.58796	0.0173841	-0.12891	0.86295	0.0640143	0.920177	0.642982	0.33435	0.475799	0.623129	0.859533	0.129436	0.887944	0.434164	0.276258	0.619872	0.207698	0.795993
	ABCD3	0.212117	0.118767	0.925302	0.308653	-0.142792	0.295575	0.529333	0.46555	0.101023	0.455522	0.341491	0.719135	0.0363501	0.787854	0.103554	0.939632	-0.0232341	0.862398	0.0642923	0.93584
	ABCD4	-0.235212	0.0475477	1.32287	0.165055	-0.0511799	0.660561	0.180087	0.781553	0.154073	0.175129	0.756642	0.444008	-0.0564673	0.617121	0.20963	0.873703	-0.158672	0.148401	0.828564	0.332028
	ABCE1	0.245267	0.114232	0.942213	0.30054	-0.0952938	0.540015	0.267594	0.689644	-0.337525	0.0298517	1.52503	0.153371	0.0977141	0.529965	0.275753	0.830065	0.0270246	0.861601	0.064694	0.93566
	ABCF1	0.031681	0.497313	0.30337	0.72715	-0.0257631	0.578403	0.237769	0.719038	-0.0399359	0.377967	0.422546	0.660653	-0.000556837	0.990205	0.00427478	0.997249	-0.114385	0.00812894	2.08997	0.0359185
	ABCF2	-0.10811	0.122199	0.912934	0.313853	0.0627643	0.36268	0.440476	0.530707	-0.0838598	0.220097	0.657387	0.503481	-0.104056	0.13099	0.882762	0.436941	-0.0267669	0.687662	0.162625	0.836742
	ABCF3	0.312808	0.00200173	2.6986	0.0141805	0.274854	0.00621864	2.2063	0.0244421	-0.0167271	0.867505	0.061728	0.950388	0.164156	0.0968813	1.01376	0.367019	0.0424603	0.652699	0.185287	0.815532
	ABCG1	-0.0117043	0.990386	0.0041957	1	-0.947082	0.39391	0.404603	1	1.47116	0.0648293	1.18823	1	-1.26995	0.0970325	1.01308	1	-0.6008	0.33693	0.472461	1
	ABCG2	0.387328	0.115073	0.939028	0.301981	0.337801	0.166517	0.778542	0.310788	-0.111158	0.6523	0.185553	0.84553	0.402616	0.0943164	1.02541	0.36071	0.620738	0.00626397	2.20315	0.0289883
	ABCG4	-1.2963	0.0211079	1.67555	0.0920868	-0.817889	0.104309	0.981678	0.221574	-0.201951	0.652594	0.185357	0.845681	-0.250903	0.594378	0.225937	0.861487	-0.324402	0.454842	0.34214	0.673251
	ABCG5	-0.702722	0.893874	0.0487235	1	-0.84143	0.873089	0.0589413	1	-1.15502	0.826442	0.0827874	1	0.170682	0.974153	0.011373	1	0.277743	0.957952	0.0186562	1
	ABCG8	-1.59707	0.760316	0.119006	1	-1.73578	0.74022	0.130639	1	-2.04937	0.695455	0.157731	1	0.170682	0.974153	0.011373	1	-0.684041	0.896685	0.0473603	1
	ABHD1	-1.16687	0.0316191	1.50005	0.124076	-1.42055	0.00990776	2.00402	0.0357215	0.455972	0.308792	0.510334	0.597978	-2.08042	0.000125564	3.90114	0.00210289	-1.23014	0.00564774	2.24813	0.0266806
	ABHD10	0.540144	5.24051e-07	6.28063	9.26885e-06	0.419675	9.54811e-05	4.02008	0.000685079	-0.100848	0.355645	0.448983	0.640621	0.254693	0.0179813	1.74518	0.125988	0.221563	0.0304809	1.51597	0.103318
	ABHD11	-0.252447	0.146456	0.834294	0.355363	-0.219421	0.200276	0.698371	0.354982	-0.119364	0.472385	0.325704	0.730221	-0.0185527	0.91179	0.0401051	0.980128	-0.205136	0.20186	0.69495	0.406056
	ABHD12	0.0687759	0.513134	0.289769	0.739782	0.104088	0.312371	0.505329	0.481783	0.00368793	0.970863	0.012842	0.989672	0.123223	0.215056	0.667449	0.560516	-0.117669	0.211443	0.674807	0.419183
	ABHD12B	-0.702756	0.877379	0.0568126	1	-0.841465	0.853428	0.068833	1	-0.193267	0.966154	0.0149537	1	-0.791104	0.862115	0.064435	1	0.302484	0.94653	0.0238657	1
	ABHD13	0.0952567	0.585264	0.232648	0.791622	-0.198171	0.261123	0.583155	0.426854	-0.168428	0.329499	0.482146	0.617794	-0.0480557	0.783144	0.106158	0.938066	0.224988	0.176024	0.754429	0.372069
	ABHD14A	0.081881	0.867942	0.0615095	0.944378	0.189881	0.69091	0.160578	0.802662	0.344442	0.450642	0.346169	0.716356	0.0154183	0.971827	0.012411	0.992205	-0.123828	0.762165	0.117951	0.880681
	ABHD14A-ACY1	0.0011383	0.996436	0.00155046	0.99878	0.348452	0.157259	0.803386	0.298394	-0.220422	0.378727	0.421673	0.661515	0.148316	0.55502	0.255691	0.843678	0.355672	0.133925	0.873139	0.308538
	ABHD14B	-0.230185	0.176586	0.753043	0.40063	0.196043	0.218828	0.659898	0.377628	-0.431407	0.00899686	2.04591	0.065375	-0.123537	0.481293	0.317591	0.800602	0.0321056	0.839323	0.0760707	0.924629
	ABHD15	-0.469715	0.000254143	3.59492	0.00244098	-0.737073	1.61507e-08	7.79181	2.30799e-07	0.278204	0.0126931	1.89643	0.0840099	-0.416442	0.000235792	3.62747	0.00364244	-0.567878	6.30476e-08	7.20033	8.85309e-07
	ABHD16A	0.116047	0.421941	0.374748	0.668169	0.219088	0.121951	0.913813	0.24837	0.242823	0.0790361	1.10217	0.283172	0.165361	0.216011	0.665524	0.561848	0.142562	0.264085	0.578256	0.483752
	ABHD16B	-1.14444	0.612205	0.213103	1	-0.539289	0.805428	0.0939734	1	-1.59675	0.479396	0.319306	1	0.170684	0.94326	0.0253686	1	-0.684048	0.775461	0.11044	1
	ABHD17A	-0.234788	0.0786257	1.10444	0.233917	-0.0155158	0.906552	0.0426074	0.946887	-0.0216521	0.868776	0.0610921	0.950437	-0.0529573	0.686513	0.163351	0.905822	-0.0992867	0.441921	0.354655	0.662689
	ABHD17B	-0.155929	0.307722	0.511842	0.558655	-0.0648672	0.668065	0.175181	0.786704	-0.00926307	0.950362	0.0221109	0.982317	-0.157199	0.293768	0.531995	0.650624	0.201807	0.161004	0.793163	0.350296
	ABHD17C	0.161928	0.0643819	1.19124	0.204074	0.174175	0.043492	1.36159	0.114355	-0.0269989	0.752033	0.123763	0.898053	0.0752713	0.375185	0.425754	0.722262	0.204031	0.00982671	2.00759	0.0418321
	ABHD18	0.152568	0.252322	0.598045	0.499902	-0.305293	0.0268289	1.5714	0.0788347	0.112035	0.382314	0.41758	0.664003	-0.0126909	0.920199	0.0361183	0.982931	-0.149738	0.209997	0.677786	0.41729
	ABHD2	-0.00319929	0.9675	0.014349	0.987279	-0.146742	0.0619679	1.20783	0.150754	-0.16233	0.0362501	1.44069	0.173432	-0.1186	0.130316	0.885001	0.435328	-0.0810151	0.285704	0.544084	0.50761
	ABHD3	-0.372643	0.000862256	3.06436	0.00697115	-0.37836	0.000553452	3.25692	0.00318414	0.394636	5.7117e-05	4.24323	0.00129837	-0.219321	0.0222063	1.65352	0.145704	-0.341073	0.000145127	3.83825	0.00115337
	ABHD4	0.146448	0.304928	0.515802	0.555921	0.358672	0.00890835	2.0502	0.0328073	0.510459	0.000105306	3.97755	0.00211386	0.149403	0.220419	0.656752	0.567824	-0.0303578	0.792679	0.100903	0.898618
	ABHD5	-0.0666801	0.649543	0.187392	0.831385	0.157971	0.263768	0.578778	0.429796	0.147321	0.285	0.545155	0.573327	0.0492817	0.714978	0.145707	0.915905	-0.0683214	0.592817	0.227079	0.777602
	ABHD6	0.0916633	0.614853	0.211229	0.809442	0.153261	0.389492	0.409501	0.556886	0.255035	0.137126	0.86288	0.388814	-0.0690951	0.680418	0.167224	0.902824	0.00128407	0.993412	0.00287039	0.997188
	ABHD8	-0.0407141	0.767985	0.114647	0.896506	-0.104766	0.443666	0.352943	0.607756	0.206588	0.110187	0.957871	0.342692	-0.1149	0.368928	0.433058	0.71945	-0.248124	0.0398182	1.39992	0.126779
	ABI1	0.114368	0.144827	0.839149	0.352711	0.0972144	0.212101	0.673457	0.369361	-0.047258	0.539859	0.26772	0.776972	0.00508025	0.947514	0.0234145	0.98768	0.136419	0.0643186	1.19166	0.180956
	ABI2	0.0021416	0.983107	0.00739906	0.994021	-0.151494	0.134794	0.870328	0.265815	-0.115265	0.249098	0.603631	0.5362	0.128126	0.19959	0.699861	0.538819	-0.0507084	0.605643	0.217783	0.786104
	ABI3	0.258955	0.960792	0.0173705	1	1.08203	0.837252	0.0771441	1	-0.193342	0.970721	0.0129055	1	1.13247	0.829787	0.0810333	1	0.277743	0.957952	0.0186562	1
	ABI3BP	2.76059	0.0577874	1.23817	1	2.28365	0.123787	0.907325	1	2.27334	0.118941	0.924668	1	0.184526	0.859395	0.0658072	1	0.147847	0.878475	0.0562704	1
	ABL1	0.131642	0.0274803	1.56098	0.112004	0.247195	2.51365e-05	4.5997	0.00020972	0.104717	0.0709734	1.1489	0.265695	-0.0315623	0.583638	0.233856	0.855766	-0.0288792	0.598853	0.22268	0.781381
	ABL2	0.186786	0.0567277	1.2462	0.186505	0.102143	0.296607	0.527819	0.46664	0.0897308	0.35228	0.453112	0.638035	0.15324	0.107839	0.967226	0.391061	0.134084	0.148292	0.828882	0.331893
	ABLIM1	0.401841	0.000303967	3.51717	0.00285881	0.127127	0.254246	0.594745	0.419609	0.0303554	0.784764	0.105261	0.915422	0.166329	0.133446	0.874696	0.441757	0.185112	0.0924343	1.03417	0.236726
	ABLIM2	-0.400099	0.537954	0.269255	0.758735	-0.444746	0.486709	0.31273	0.645212	-0.250196	0.677856	0.168863	0.86034	-0.299382	0.640739	0.193319	0.885861	-0.141638	0.805619	0.0938703	0.905875
	ABLIM3	-0.370156	0.549248	0.260231	0.766094	-0.681266	0.282204	0.549436	0.451376	0.938563	0.059783	1.22342	0.239293	-0.181309	0.683348	0.165358	0.904609	0.0210271	0.958129	0.0185758	0.981647
	ABO	0.258991	0.878258	0.0563777	0.948739	6.20524	5.10029e-07	6.2924	5.78862e-06	2.65787	0.0597434	1.22371	0.239206	-0.82309	0.521094	0.283084	0.825006	4.62192	4.20667e-09	8.37606	6.82863e-08
	ABR	-0.272617	0.00110804	2.95545	0.00863532	-0.493936	4.47244e-09	8.34946	6.76433e-08	-0.136582	0.0874767	1.05811	0.29863	-0.108609	0.181036	0.742235	0.51462	-0.489175	5.07e-10	9.29499	9.08959e-09
	ABRA	0.258981	0.960788	0.0173723	1	1.08206	0.837248	0.0771461	1	-0.193315	0.970725	0.0129036	1	0.170682	0.974153	0.011373	1	-0.684041	0.896685	0.0473603	1
	ABRACL	0.374797	1.1768e-05	4.9293	0.000158194	0.343447	4.79406e-05	4.3193	0.000373648	0.112893	0.178417	0.748565	0.449345	0.202623	0.0121512	1.91538	0.094225	0.246967	0.000995586	3.00192	0.00615042
	ABT1	0.129758	0.286535	0.542822	0.536713	0.326969	0.00661602	2.1794	0.025768	-0.167566	0.166196	0.779379	0.433538	0.167701	0.165451	0.78133	0.49525	0.196069	0.0965901	1.01507	0.244197
	ABTB1	-0.733524	0.00512821	2.29003	0.0306115	-0.455012	0.0636159	1.19643	0.153647	0.802024	0.000139515	3.85538	0.00266092	-0.273321	0.167101	0.777022	0.497462	-0.46167	0.0135978	1.86653	0.0544056
	ABTB2	0.192059	0.226738	0.644475	0.468994	0.132703	0.399143	0.398872	0.566673	0.172408	0.257839	0.588651	0.545998	-0.104183	0.489879	0.309911	0.805689	0.0987469	0.475035	0.323274	0.68757
	AC001226.2	-0.502577	0.684148	0.16485	1	-0.245268	0.83277	0.079475	1	-1.51226	0.267577	0.572551	1	1.96782	0.136147	0.865992	1	0.872871	0.514967	0.288221	1
	AC002094.3	0	1	0	1	0	1	0	1	0	1	0	1	0	1	0	1	0	1	0	1
	AC002115.2	0	1	0	1	0	1	0	1	0	1	0	1	0	1	0	1	0	1	0	1
	AC002310.4	0.240787	0.890248	0.0504888	1	0.00478558	0.997815	0.000949787	1	-2.07892	0.259597	0.5857	1	2.01341	0.277174	0.557247	1	1.75672	0.316478	0.499656	1
	AC002310.5	0.642447	0.360309	0.443325	0.612566	0.650623	0.347639	0.458871	0.515909	0.47255	0.490564	0.309305	0.743165	0.144505	0.821086	0.0856112	0.950677	0.7624	0.189486	0.722423	0.389494
	AC002429.2	0.258962	0.960791	0.017371	1	2.49727	0.631508	0.199621	1	-0.193335	0.970722	0.012905	1	0.170682	0.974153	0.011373	1	-0.684041	0.896685	0.0473603	1
	AC002985.1	-1.34252	0.0732051	1.13546	0.223013	0.642146	0.265401	0.576098	0.431548	-0.0037573	0.994933	0.0022062	0.997478	0.528423	0.349491	0.456564	0.703954	-0.948167	0.111629	0.952224	0.271519
	AC002996.1	-0.121559	0.868342	0.0613091	0.944378	-0.394315	0.59597	0.224776	0.732521	0.0409581	0.952707	0.0210407	0.983094	-0.20454	0.770324	0.113326	0.933374	-0.949812	0.170332	0.768703	0.364187
	AC003002.1	0.262184	0.323814	0.489704	0.573865	0.567343	0.0267695	1.57236	0.0787207	0.163652	0.525651	0.279302	0.766483	0.293824	0.234599	0.629674	0.58505	0.126563	0.592617	0.227226	0.777602
	AC003002.2	0.259009	0.898006	0.0467209	1	0.92097	0.634084	0.197853	1	0.680706	0.725257	0.139508	1	0.758355	0.665001	0.177178	1	0.312858	0.854084	0.0684995	1
	AC003002.3	-0.056914	0.966507	0.0147952	1	-2.08765	0.204173	0.690001	1	-0.480313	0.722326	0.141267	1	0.459447	0.733882	0.134374	1	-1.12656	0.437092	0.359427	1
	AC003002.4	-2.44005	0.0890868	1.05019	1	0.709742	0.446644	0.350039	1	0.0146715	0.987862	0.00530355	1	-0.845169	0.431434	0.365086	1	0.310844	0.721762	0.141606	1
	AC003005.1	1.22076	0.816734	0.0879193	1	0.120273	0.981784	0.00798406	1	-0.193315	0.970725	0.0129036	1	0.170682	0.974153	0.011373	1	-0.684041	0.896685	0.0473603	1
	AC003006.1	0.823371	0.449653	0.347123	1	0.63312	0.562356	0.249989	1	-0.20735	0.858837	0.0660893	1	0.996845	0.349936	0.456011	1	-0.356114	0.750839	0.124453	1
	AC003688.1	0.259019	0.92245	0.0350573	1	1.62846	0.519301	0.284581	1	-1.15508	0.664203	0.177699	1	1.13248	0.670385	0.173676	1	-0.684048	0.797112	0.0984805	1
	AC004076.1	0.570623	0.616214	0.210268	1	0.639427	0.565183	0.247811	1	0.379868	0.731664	0.135688	1	-0.826034	0.485998	0.313365	1	-0.0585595	0.951688	0.0215056	1
	AC004080.3	0.327722	0.548822	0.260568	0.765755	0.760945	0.138515	0.858504	0.271669	0.7764	0.120577	0.918734	0.360601	-0.0806674	0.859298	0.065856	0.961708	-0.789403	0.0779442	1.10822	0.209637
	AC004223.3	1.00734	0.139904	0.854169	0.344245	0.114359	0.876421	0.057287	0.928982	0.35802	0.6062	0.217384	0.817921	0.265401	0.67994	0.167529	0.902824	-0.225915	0.716384	0.144854	0.853853
	AC004233.2	-0.632152	0.789281	0.102769	1	-1.73266	0.463871	0.333603	1	-0.188737	0.934345	0.0294926	1	-0.725033	0.759136	0.11968	1	-1.57977	0.504082	0.297499	1
	AC004556.1	0.581467	0.392456	0.406209	0.642999	0.572371	0.393154	0.405437	0.560663	-0.188627	0.788963	0.102944	0.916762	0.487845	0.47302	0.325121	0.795394	-0.466025	0.497451	0.30325	0.706243
	AC004691.2	0.258986	0.925842	0.0334632	1	1.08207	0.697359	0.156544	1	1.74315	0.519984	0.28401	1	0.714502	0.781401	0.107126	1	-0.845576	0.750286	0.124773	1
	AC004706.4	-0.463263	0.164494	0.783849	0.382951	-0.419082	0.197506	0.704419	0.351797	0.220345	0.458297	0.338853	0.721177	-0.581713	0.0591189	1.22827	0.272901	-0.693103	0.0155445	1.80842	0.0605424
	AC004754.1	-0.158874	0.901535	0.0450173	1	-0.322034	0.801983	0.0958349	1	0.978174	0.369149	0.432798	1	-0.684398	0.511102	0.291492	1	0.393273	0.655387	0.183502	1
	AC004805.1	1.21194	0.276922	0.557642	1	0.0523383	0.965996	0.0150249	1	0.0747342	0.949698	0.0224145	1	-0.53371	0.671634	0.172868	1	-0.151694	0.889202	0.0509997	1
	AC004832.3	0.593496	0.0675998	1.17005	0.211322	0.0839509	0.800312	0.0967405	0.879492	0.0647352	0.842596	0.0743808	0.940791	0.189267	0.555057	0.255663	0.843678	0.103312	0.739061	0.13132	0.866591
	AC004922.1	0.0522813	0.872227	0.0593706	0.945683	0.473124	0.129054	0.889227	0.258429	-0.0505326	0.872978	0.0589969	0.952013	-0.759207	0.0262951	1.58013	0.164141	-0.753689	0.016471	1.78328	0.0634847
	AC004997.1	-0.322269	0.656442	0.182803	0.835723	0.314022	0.625706	0.20363	0.756211	1.01956	0.080484	1.09429	0.28576	-0.0418147	0.933823	0.0297353	0.985786	0.10207	0.82379	0.0841834	0.914864
	AC005020.2	-0.53636	0.627774	0.202197	1	0.587206	0.540036	0.267577	1	-0.3988	0.696951	0.156798	1	-1.41608	0.290282	0.537179	1	-0.491914	0.63139	0.199702	1
	AC005154.6	0.492456	0.530443	0.275361	0.752341	0.452359	0.560936	0.251087	0.705563	1.70575	0.0165498	1.78121	0.101412	-1.09621	0.0983713	1.00713	0.370352	-1.61829	0.0119986	1.92087	0.049305
	AC005258.1	1.14929	0.220612	0.656371	1	0.579367	0.553174	0.257138	1	0.297374	0.76062	0.118832	1	0.370235	0.677828	0.16888	1	-0.330055	0.706338	0.150988	1
	AC005324.3	-1.54687	0.246235	0.608651	1	-1.57474	0.230373	0.637568	1	-0.767032	0.513776	0.289226	1	-0.658997	0.614071	0.211782	1	-0.826606	0.500891	0.300257	1
	AC005324.4	0.391026	0.455201	0.341797	0.695343	0.459621	0.369212	0.432724	0.53746	-0.252042	0.637729	0.195364	0.836785	0.238595	0.655509	0.183422	0.89218	-0.274746	0.594256	0.226026	0.778115
	AC005520.1	-0.724209	0.276232	0.558726	0.526173	-0.323654	0.61855	0.208625	0.750406	-1.40887	0.0365129	1.43755	0.17441	0.585334	0.397567	0.40059	0.742524	0.986921	0.138951	0.857137	0.317032
	AC005670.2	0.0474064	0.902737	0.0444386	0.95919	-0.124914	0.748141	0.126017	0.843948	-0.273246	0.476139	0.322266	0.732611	0.601875	0.107352	0.96919	0.39012	0.380727	0.291541	0.535301	0.513396
	AC005697.1	0	1	0	1	0	1	0	1	0	1	0	1	0	1	0	1	0	1	0	1
	AC005702.2	2.08932	0.233524	0.631668	1	2.94421	0.0649735	1.18726	1	2.98659	0.0555864	1.25503	1	-0.567059	0.667315	0.175669	1	-2.0066	0.164461	0.783938	1
	AC005726.2	-0.317567	0.165649	0.780811	0.384445	-0.560684	0.0155768	1.80752	0.051262	0.103439	0.616371	0.210158	0.824352	-0.204399	0.326849	0.485653	0.681434	-0.358649	0.0641049	1.19311	0.180511
	AC005779.2	1.22075	0.780698	0.107517	1	0.120257	0.97812	0.00960799	1	-0.193333	0.964831	0.0155488	1	1.13247	0.796201	0.0989774	1	1.2093	0.780666	0.107535	1
	AC005832.4	-0.171863	0.437328	0.359192	0.67948	0.331915	0.127081	0.895919	0.255857	-0.219065	0.316298	0.499903	0.605234	-0.069245	0.753176	0.123104	0.930393	0.304317	0.156273	0.806116	0.343706
	AC005833.1	0.258991	0.926381	0.0332104	1	0.120282	0.965771	0.0151256	1	0.768483	0.783955	0.105709	1	1.03481	0.706162	0.151095	1	1.18011	0.655658	0.183322	1
	AC005833.3	0.436064	0.0223026	1.65164	0.0959542	0.383193	0.0437639	1.35888	0.114938	-0.331287	0.0888391	1.0514	0.300978	0.0854295	0.665563	0.176811	0.896415	0.243406	0.193143	0.714122	0.394468
	AC005837.2	0.834274	0.396422	0.401842	1	0.0812505	0.937009	0.0282561	1	-1.66232	0.173694	0.760214	1	0.582174	0.661153	0.179698	1	1.3331	0.262255	0.581277	1
	AC005841.2	-0.702735	0.893872	0.0487245	1	0.12034	0.981774	0.00798853	1	-1.15503	0.826441	0.0827884	1	0.170682	0.974153	0.011373	1	0.277743	0.957952	0.0186562	1
	AC005885.1	0	1	0	1	0	1	0	1	0	1	0	1	0	1	0	1	0	1	0	1
	AC005943.1	-0.147259	0.802702	0.0954459	0.913378	0.97841	0.0800039	1.09689	0.182416	0.928712	0.0939847	1.02694	0.311321	0.234677	0.658359	0.181538	0.893584	-0.399863	0.448953	0.347799	0.668851
	AC006030.1	-0.498461	0.561618	0.250559	1	0.884885	0.214266	0.669046	0.372141	-0.352821	0.65373	0.184602	1	0.177264	0.824946	0.0835744	0.951216	-0.0326011	0.965202	0.0153819	0.984705
	AC006254.1	0.0647186	0.878755	0.0561321	0.948739	-0.000197981	0.999625	0.000162889	0.999625	0.711909	0.0694582	1.15828	0.262409	-0.164449	0.659998	0.180457	0.894744	0.146677	0.676688	0.169612	0.831061
	AC006269.1	1.22074	0.816738	0.0879173	1	0.120247	0.981788	0.00798231	1	-0.193342	0.970721	0.0129054	1	2.05308	0.694827	0.158123	1	-0.684041	0.896685	0.0473603	1
	AC006486.1	0.248692	0.624777	0.204275	0.815316	0.130208	0.797475	0.0982829	0.877753	-1.33577	0.0218214	1.66112	0.122868	1.1085	0.0607806	1.21624	0.277493	0.490268	0.398891	0.399146	0.62285
	AC006538.2	0.258815	0.847207	0.0720103	1	0.0842102	0.950082	0.0222389	1	0.224666	0.860344	0.0653279	1	-0.244196	0.848346	0.0714272	1	-1.10416	0.387224	0.412038	1
	AC006978.2	-0.460201	0.46986	0.328031	0.705718	-0.127337	0.831833	0.0799638	0.899706	0.0360704	0.949766	0.0223834	0.982299	-0.46104	0.441908	0.354668	0.775631	-0.541985	0.326834	0.485673	0.55149
	AC007040.2	-1.32119	0.00153596	2.81362	0.011387	-0.674795	0.0763719	1.11707	0.176237	-0.211187	0.555501	0.255315	0.786881	-0.840641	0.0312674	1.50491	0.183267	-0.274466	0.433584	0.362926	0.655339
	AC007192.1	-0.00159897	0.996155	0.00167298	0.998691	0.0889056	0.787343	0.103836	0.869948	-0.604801	0.0699234	1.15538	0.263349	0.272182	0.419424	0.377346	0.759488	0.359616	0.273726	0.562684	0.494551
	AC007325.1	0	1	0	1	0	1	0	1	0	1	0	1	0	1	0	1	0	1	0	1
	AC007325.2	0.0518336	0.954427	0.0202574	1	-0.110652	0.902951	0.0443357	0.945036	0.00207446	0.998088	0.000831324	1	-0.0172705	0.98407	0.00697422	0.994717	1.23818	0.0941102	1.02636	0.239558
	AC007325.4	-1.07994	0.0466885	1.33079	0.162917	0.312057	0.515667	0.287631	0.669662	-0.844784	0.0957985	1.01864	0.314832	0.029083	0.956625	0.0192583	0.989633	-0.290925	0.571953	0.24264	0.761729
	AC007326.4	0.258962	0.954731	0.0201188	1	0.120253	0.97897	0.00923063	1	-0.193336	0.966195	0.0149351	1	1.98808	0.660563	0.180086	1	1.26431	0.779582	0.108138	1
	AC007375.2	-0.702747	0.893871	0.0487253	1	-0.841455	0.873086	0.0589431	1	-1.15504	0.826439	0.0827893	1	1.98166	0.705203	0.151686	1	0.277743	0.957952	0.0186562	1
	AC007731.5	2.2503	0.0212661	1.67231	1	1.19768	0.241872	0.616415	0.405472	0.821796	0.423865	0.372772	1	0.000471644	0.999597	0.000175095	0.999898	-1.22297	0.206891	0.684257	0.412911
	AC007906.2	-0.0782967	0.949189	0.0226472	1	-2.12928	0.167831	0.775128	0.312518	1.85482	0.0762323	1.11786	1	-0.646917	0.485723	0.313611	0.80328	-0.770722	0.38662	0.412716	0.612036
	AC007998.2	1.68892	0.382606	0.417249	1	2.98812	0.0996358	1.00158	1	-1.15509	0.582311	0.234845	1	2.06799	0.303266	0.518177	1	-0.684049	0.744637	0.128055	1
	AC008073.3	0.258981	0.960788	0.0173723	1	0.120273	0.981784	0.00798406	1	-0.193315	0.970725	0.0129036	1	0.170682	0.974153	0.011373	1	0.277743	0.957952	0.0186562	1
	AC008162.2	0	1	0	1	0	1	0	1	0	1	0	1	0	1	0	1	0	1	0	1
	AC008403.1	-0.194944	0.879562	0.0557336	1	0.0637265	0.958195	0.0185459	1	0.791736	0.471682	0.32635	1	-0.48959	0.641659	0.192696	1	-0.252018	0.789098	0.102869	1
	AC008481.3	-0.6157	0.722181	0.141354	1	1.15966	0.425671	0.370926	1	1.97135	0.14689	0.833008	1	-0.658322	0.549879	0.259733	1	-0.253583	0.796697	0.0987067	1
	AC008537.1	0	1	0	1	0	1	0	1	0	1	0	1	0	1	0	1	0	1	0	1
	AC008560.1	-0.295341	0.1592	0.798058	0.374149	-0.30437	0.139189	0.856396	0.272683	-0.210617	0.284369	0.546118	0.572791	-0.0498017	0.805274	0.0940565	0.944956	0.181796	0.320732	0.493858	0.544923
	AC008575.1	-0.183603	0.821661	0.0853074	1	0.576712	0.433325	0.363186	0.598446	0.34389	0.63824	0.195016	1	-0.804264	0.30051	0.522141	0.656374	-1.20673	0.0983231	1.00734	0.247424
	AC008575.2	1.28053	5.93477e-08	7.2266	1.20945e-06	1.53132	2.43409e-11	10.6137	4.7482e-10	0.555971	0.0216254	1.66504	0.122015	0.951047	2.57509e-06	5.58921	6.20055e-05	1.40479	7.66993e-14	13.1152	1.81919e-12
	AC008687.1	0	1	0	1	0	1	0	1	0	1	0	1	0	1	0	1	0	1	0	1
	AC008687.4	-1.75053	0.737606	0.132176	1	-1.88924	0.717672	0.144074	1	-2.20283	0.673325	0.171775	1	0.170682	0.974153	0.011373	1	-0.684041	0.896685	0.0473603	1
	AC008687.8	0.258981	0.960788	0.0173723	1	0.120273	0.981784	0.00798406	1	-0.193315	0.970725	0.0129036	1	0.170682	0.974153	0.011373	1	0.277743	0.957952	0.0186562	1
	AC008695.1	0.529788	0.331057	0.480097	0.582142	0.864019	0.0972188	1.01225	0.210319	-0.200276	0.721821	0.14157	0.883003	0.455303	0.403802	0.393831	0.745452	0.214323	0.677774	0.168915	0.831465
	AC008735.6	0	1	0	1	0	1	0	1	0	1	0	1	0	1	0	1	0	1	0	1
	AC008750.8	-0.145719	0.906643	0.0425636	1	0.444026	0.692802	0.159391	1	0.411893	0.70639	0.150955	1	-0.414965	0.703597	0.152676	1	-1.29134	0.237592	0.624168	1
	AC008758.1	-0.74782	0.0627128	1.20264	0.20054	-0.313215	0.406461	0.390981	0.573919	-1.15541	0.00383796	2.4159	0.0356602	0.885759	0.0292598	1.53373	0.175316	0.561473	0.153251	0.814596	0.339316
	AC008758.4	0.830457	0.613352	0.21229	1	1.1014	0.488484	0.31115	1	0.788843	0.619861	0.207706	1	-0.809176	0.61086	0.214058	1	0.623413	0.633213	0.19845	1
	AC008758.5	-0.265239	0.868922	0.0610192	1	-0.286414	0.855968	0.0675423	1	0.291386	0.8394	0.0760309	1	-0.268728	0.850975	0.0700833	1	0.321848	0.799608	0.0971231	1
	AC008758.6	-2.13916	0.349269	0.456839	1	-0.574044	0.795804	0.0991941	1	-0.699126	0.750946	0.124392	1	-0.759853	0.746442	0.127004	1	-1.61459	0.492056	0.307985	1
	AC008763.2	0.197461	0.311524	0.506509	0.562012	-0.00782409	0.96817	0.0140483	0.982362	-0.0220042	0.908984	0.0414439	0.967824	0.183024	0.33647	0.473054	0.691571	0.154369	0.400854	0.397013	0.624507
	AC008763.3	0.639255	0.199139	0.700844	0.432629	0.310063	0.540315	0.267353	0.689855	-0.377284	0.474743	0.323541	0.73157	-0.117674	0.832897	0.0794087	0.953813	-0.618521	0.247167	0.607009	0.462634
	AC008764.1	0.259023	0.960782	0.0173752	1	-0.841469	0.873084	0.0589441	1	-1.15506	0.826437	0.0827904	1	0.170682	0.974153	0.011373	1	2.12291	0.682344	0.165997	1
	AC008764.4	0.878252	0.00518554	2.28521	0.0308986	0.812229	0.00923341	2.03464	0.033733	0.118599	0.713966	0.146322	0.879177	0.235078	0.447762	0.348953	0.778774	-0.26873	0.368883	0.433111	0.594377
	AC008770.2	0.258955	0.951631	0.0215315	1	0.120246	0.977529	0.0098704	1	1.56453	0.711952	0.147549	1	-0.625405	0.882664	0.0542046	1	0.138156	0.973428	0.0116964	1
	AC008770.3	2.20542	0.167133	0.776938	1	2.91599	0.0558873	1.25269	1	2.26927	0.142806	0.845252	1	-0.8115	0.534194	0.272301	1	-1.27149	0.305143	0.515497	1
	AC008878.1	-0.271673	0.656014	0.183087	0.835319	-0.235814	0.691592	0.16015	0.803115	0.431893	0.422427	0.374248	0.693463	-0.542143	0.319377	0.495697	0.674666	-0.684819	0.17383	0.759875	0.368909
	AC008878.2	1.21605	0.392507	0.406153	1	0.665303	0.652727	0.185268	1	0.793209	0.576064	0.239529	1	-0.244288	0.850417	0.0703682	1	-0.0914581	0.936764	0.0283697	1
	AC008878.3	0.293225	0.568355	0.24538	0.779285	0.507786	0.31611	0.500162	0.484914	-0.0625067	0.902756	0.0444294	0.965018	0.95267	0.0536469	1.27046	0.257509	-0.364049	0.467889	0.329857	0.681825
	AC008982.1	-0.330887	0.393642	0.404898	0.644285	-0.165112	0.659968	0.180477	0.781246	-0.647261	0.0902893	1.04436	0.304012	-0.0247009	0.951489	0.0215962	0.98768	-0.228763	0.54935	0.260151	0.744189
	AC009014.1	1.17943	0.547035	0.261985	1	0.1203	0.953197	0.0208173	1	1.26949	0.498399	0.302423	1	0.577836	0.723044	0.140835	1	-2.14683	0.252257	0.598156	1
	AC009086.2	-1.13196	0.437677	0.358846	1	-0.756024	0.573179	0.24171	1	-0.972095	0.464045	0.33344	1	0.581494	0.671516	0.172944	1	-1.26791	0.412589	0.384483	1
	AC009119.2	-0.158532	0.785909	0.104628	0.905583	0.351031	0.51627	0.287123	0.670253	0.444019	0.394996	0.403407	0.674309	-0.47778	0.360822	0.442707	0.713506	0.150587	0.742177	0.129493	0.868561
	AC009122.1	-1.05511	0.788342	0.103285	1	-2.15561	0.583364	0.23406	1	-1.50741	0.701313	0.154088	1	0.170683	0.96602	0.015014	1	-1.64583	0.681232	0.166705	1
	AC009133.6	-0.829644	0.273154	0.563592	1	-1.01123	0.182767	0.738102	0.332266	-0.0104902	0.986767	0.00578558	1	-0.905319	0.209262	0.67931	0.553078	-1.31851	0.0495828	1.30467	0.149456
	AC009163.2	0.564781	0.709344	0.149143	1	-1.41101	0.425981	0.37061	1	-1.7246	0.330545	0.480769	1	0.170684	0.930765	0.0311598	1	2.31826	0.159389	0.797541	1
	AC009163.4	0.108907	0.866412	0.0622754	0.94418	0.725986	0.236933	0.625375	0.398896	-0.484992	0.459534	0.337682	0.721698	-0.192885	0.781688	0.106967	0.937384	-0.366496	0.575484	0.239967	0.763971
	AC009336.2	-0.0999651	0.705435	0.151543	0.862917	0.384961	0.125231	0.902286	0.253359	0.56542	0.0201971	1.69471	0.116661	-0.509449	0.0350802	1.45494	0.197011	-0.16885	0.451126	0.345702	0.670852
	AC009477.2	0	1	0	1	0	1	0	1	0	1	0	1	0	1	0	1	0	1	0	1
	AC009690.1	-1.36807	0.0811978	1.09046	0.239146	0.185412	0.771555	0.112633	0.859	0.289057	0.640976	0.193158	0.839154	0.376885	0.522357	0.282033	0.825006	0.124286	0.827813	0.0820679	0.917394
	AC009690.3	-0.702779	0.836717	0.0774213	1	-0.841489	0.805085	0.0941583	1	0.705673	0.833583	0.0790513	1	-0.728278	0.828337	0.0817928	1	0.0273193	0.993283	0.00292695	1
	AC009779.3	-0.574827	0.029433	1.53117	0.117776	-0.475409	0.0646867	1.18919	0.155631	-0.309022	0.210447	0.676858	0.492926	0.200293	0.419875	0.37688	0.759903	0.129733	0.58376	0.233766	0.770622
	AC010132.3	-0.228095	0.0937181	1.02818	0.263253	-0.205415	0.127247	0.895353	0.256126	0.103945	0.424159	0.372471	0.694772	-0.0432697	0.738189	0.131832	0.924595	-0.0987054	0.430386	0.366142	0.6523
	AC010255.3	1.22074	0.816738	0.0879172	1	1.08203	0.837252	0.0771441	1	-0.193342	0.970721	0.0129055	1	0.170682	0.974153	0.011373	1	0.277743	0.957952	0.0186562	1
	AC010319.2	0	1	0	1	0	1	0	1	0	1	0	1	0	1	0	1	0	1	0	1
	AC010323.1	0.499212	0.262711	0.580522	0.512297	-0.504917	0.280547	0.551994	0.449563	-0.345679	0.446542	0.350137	0.713785	0.108763	0.812734	0.0900518	0.948032	-0.644171	0.158414	0.800206	0.346583
	AC010325.1	-2.00898	0.206671	0.684721	1	-1.25898	0.389759	0.409204	1	0.000345728	0.999774	9.79893e-05	1	-3.25274	0.0389025	1.41002	1	-0.422048	0.720024	0.142653	1
	AC010326.2	-0.702757	0.873971	0.0585028	1	-0.841466	0.849369	0.0709035	1	-0.193268	0.965206	0.01538	1	0.170683	0.969271	0.0135548	1	-0.684043	0.877305	0.0568496	1
	AC010327.1	-1.59491	0.5634	0.249183	1	-0.771823	0.779773	0.108032	1	-1.08541	0.694156	0.158543	1	0.170684	0.951764	0.0214707	1	-0.684047	0.808446	0.0923492	1
	AC010422.3	-1.64445	0.0140165	1.85336	0.0679704	-0.871736	0.140608	0.851991	0.274748	-0.701273	0.214241	0.669097	0.496964	0.364086	0.527699	0.277613	0.828122	-0.0380881	0.945788	0.0242062	0.975088
	AC010422.5	0.264309	0.752142	0.1237	1	0.910065	0.235934	0.627209	0.397749	0.277691	0.726169	0.138962	1	0.04266	0.955081	0.0199597	0.988864	-0.574527	0.435057	0.361454	0.656554
	AC010422.6	0.490857	0.11382	0.943781	0.299956	0.472275	0.126682	0.897284	0.255317	0.59846	0.0492335	1.30774	0.212298	0.17725	0.547408	0.261689	0.839519	-0.149558	0.60673	0.217004	0.786692
	AC010463.1	0.27246	0.764537	0.116601	1	-0.15441	0.869758	0.0606013	1	-0.179487	0.843611	0.0738579	1	0.357046	0.687809	0.162532	1	-0.915148	0.328124	0.483962	1
	AC010487.3	-0.522253	0.335964	0.473708	0.587139	0.103813	0.840681	0.075369	0.905256	-0.46844	0.370967	0.430665	0.654079	0.522277	0.316635	0.499441	0.672919	1.25887	0.0112416	1.94917	0.0467398
	AC010522.1	0.253359	0.561485	0.250662	0.774093	-0.0846057	0.849209	0.0709856	0.911179	-0.986809	0.0397488	1.40068	0.185176	0.884645	0.0670939	1.17332	0.294189	0.506077	0.277489	0.556754	0.498334
	AC010531.1	-0.204283	0.843273	0.0740318	1	0.0407723	0.966967	0.0145884	1	0.169364	0.857498	0.066767	1	0.676049	0.436709	0.359808	1	-0.699396	0.441607	0.354964	1
	AC010542.3	0.258981	0.960788	0.0173723	1	0.120273	0.981784	0.00798406	1	-0.193315	0.970725	0.0129036	1	1.13247	0.829787	0.0810333	1	-0.684041	0.896685	0.0473603	1
	AC010547.4	0	1	0	1	0	1	0	1	0	1	0	1	0	1	0	1	0	1	0	1
	AC010547.5	-0.0998888	0.904342	0.0436674	1	0.3821	0.628802	0.201486	0.758683	-1.41984	0.123154	0.909552	1	0.594878	0.543523	0.264782	0.837357	0.316081	0.735208	0.13359	0.864732
	AC010615.4	0	1	0	1	0	1	0	1	0	1	0	1	0	1	0	1	0	1	0	1
	AC010616.1	0.848582	0.412135	0.384961	1	1.26429	0.195957	0.70784	0.349717	0.648922	0.51949	0.284423	1	0.933815	0.251191	0.599996	0.6053	1.12293	0.137964	0.860234	0.315356
	AC010619.1	-1.53128	0.402417	0.395323	1	0.182771	0.907884	0.0419694	1	-1.98358	0.278084	0.555824	1	1.04827	0.5926	0.227238	1	0.846169	0.648937	0.187798	1
	AC010646.1	0.25897	0.96079	0.0173716	1	0.120262	0.981786	0.00798333	1	1.55961	0.76608	0.115726	1	-1.58226	0.762796	0.117592	1	-2.43698	0.642041	0.192437	1
	AC011005.1	2.7163	0.059858	1.22288	1	3.0991	0.0274518	1.56143	1	2.49766	0.0796913	1.09859	1	-0.291832	0.776497	0.10986	1	0.000609626	0.999466	0.000231906	1
	AC011043.1	0.547429	0.0328335	1.48368	0.127385	0.457387	0.0742214	1.12947	0.172438	0.821279	0.00101223	2.99472	0.0129816	-0.109473	0.650176	0.186969	0.890511	-0.187921	0.425842	0.370752	0.648407
	AC011043.2	1.54471	0.0304009	1.51711	0.120675	0.870155	0.245205	0.610471	0.409509	1.46218	0.0351368	1.45424	0.169898	0.914811	0.0622505	1.20586	0.280935	0.24802	0.607998	0.216098	0.787701
	AC011195.2	0.258968	0.96079	0.0173714	1	1.08204	0.83725	0.0771451	1	0.768455	0.884015	0.0535406	1	-0.791101	0.880628	0.0552077	1	-1.64582	0.754718	0.122215	1
	AC011346.1	0.258981	0.960788	0.0173723	1	0.120273	0.981784	0.00798406	1	-0.193315	0.970725	0.0129036	1	1.13247	0.829787	0.0810333	1	-0.684041	0.896685	0.0473603	1
	AC011448.1	-0.462144	0.0261669	1.58225	0.107601	-0.280143	0.166782	0.777852	0.311155	0.312391	0.103962	0.983125	0.331896	-0.149225	0.432234	0.364281	0.768497	-0.451899	0.0146244	1.83492	0.0577616
	AC011452.1	-0.0695474	0.950327	0.0221269	1	0.0711539	0.947049	0.0236277	1	-0.18948	0.859116	0.0659483	1	-0.153397	0.89061	0.0503122	1	-1.0219	0.360151	0.443516	1
	AC011455.3	-0.236393	0.630325	0.200436	0.818616	-0.768272	0.122853	0.910613	0.249541	-0.608841	0.214096	0.669391	0.4968	-0.13625	0.784902	0.105184	0.939144	-0.0713064	0.883888	0.0536026	0.947649
	AC011462.1	-0.547906	0.366757	0.435621	0.61853	0.324843	0.588072	0.230569	0.726726	-0.447134	0.457841	0.339285	0.720926	0.581389	0.333656	0.476701	0.688106	0.54203	0.364784	0.437964	0.589903
	AC011473.4	0	1	0	1	0	1	0	1	0	1	0	1	0	1	0	1	0	1	0	1
	AC011479.1	-0.726238	0.546049	0.262768	1	0.0646343	0.951295	0.021685	1	-0.774323	0.493911	0.306351	1	0.160616	0.894132	0.0485983	1	-0.126718	0.911049	0.0404582	1
	AC011498.1	-0.23182	0.00220543	2.65651	0.0153156	-0.185857	0.0132282	1.8785	0.0451224	0.0565901	0.438614	0.357918	0.706096	-0.262853	0.000361961	3.44134	0.0052881	-0.224824	0.00158505	2.79996	0.00911154
	AC011498.5	1.68981	0.378053	0.422447	1	0.915632	0.647456	0.18879	1	1.7199	0.355911	0.448658	1	-0.213579	0.897603	0.0469158	1	-3.55904	0.0560875	1.25113	1
	AC011499.1	-0.10018	0.881434	0.0548104	0.949666	0.758942	0.23198	0.634549	0.394134	0.795676	0.203679	0.691054	0.485167	-1.43099	0.0294645	1.5307	0.176235	-0.908453	0.130313	0.885012	0.30291
	AC011511.1	-0.127704	0.627815	0.202169	0.817433	-0.151009	0.562176	0.250127	0.706116	0.201301	0.416179	0.38072	0.688521	-0.226271	0.360831	0.442696	0.713506	-0.0329241	0.886991	0.0520807	0.949066
	AC011511.4	0.0251502	0.801764	0.0959532	0.913008	-0.0299862	0.762942	0.117508	0.85396	0.0696793	0.469037	0.328792	0.727971	0.0170756	0.857904	0.0665611	0.961672	-0.00715259	0.936973	0.028273	0.971495
	AC011530.1	-0.620117	0.310556	0.50786	0.561238	-0.0062062	0.990996	0.00392802	0.994254	-0.660512	0.251034	0.600267	0.538723	0.818891	0.147785	0.830368	0.466668	-0.0116064	0.983594	0.007184	0.992629
	AC011604.2	0	1	0	1	0	1	0	1	0	1	0	1	0	1	0	1	0	1	0	1
	AC011841.1	1.62503	0.0206182	1.68575	0.0906238	0.982524	0.180347	0.74389	0.329557	1.45924	0.0336944	1.47244	0.165475	0.840578	0.0824655	1.08373	0.333284	0.390664	0.404562	0.393015	0.628713
	AC012184.2	0.0419082	0.928336	0.0322947	0.970296	-0.263137	0.574262	0.24089	0.716132	-0.267749	0.564222	0.24855	0.791737	0.300004	0.517736	0.285892	0.823401	-0.336521	0.466307	0.331328	0.680169
	AC012254.2	-0.0521235	0.851553	0.0697884	0.936309	0.596146	0.0280462	1.55213	0.0816014	-0.0993639	0.717107	0.144416	0.880717	0.51877	0.0550849	1.25897	0.261105	0.425683	0.109679	0.959876	0.268138
	AC012309.1	0.137723	0.830976	0.0804115	0.926714	-0.0369244	0.954439	0.0202518	0.974749	0.082778	0.892867	0.0492132	0.9605	0.413949	0.473322	0.324843	0.79561	-0.381355	0.506048	0.295808	0.711567
	AC012531.3	-2.45865	0.0955305	1.01986	1	-1.77287	0.188368	0.724994	1	-0.710861	0.517982	0.285685	1	0.201497	0.861162	0.0649152	1	-0.97303	0.415561	0.381365	1
	AC012651.1	-0.483955	0.316883	0.4991	0.567365	-1.24436	0.0195951	1.70785	0.061706	0.34323	0.412684	0.384383	0.68705	-0.904615	0.044397	1.35265	0.228735	-0.186126	0.625275	0.203929	0.800569
	AC013269.1	0	1	0	1	0	1	0	1	0	1	0	1	0	1	0	1	0	1	0	1
	AC013271.1	0.258956	0.960792	0.0173706	1	0.120248	0.981788	0.00798238	1	0.768443	0.884016	0.0535397	1	-0.791101	0.880628	0.0552077	1	0.163456	0.97511	0.0109464	1
	AC013394.1	-0.905285	0.0559485	1.25221	0.184643	-1.37583	0.00573656	2.24135	0.0228613	-0.990569	0.0275121	1.56048	0.144115	0.294476	0.537935	0.26927	0.834474	-0.386496	0.410339	0.386857	0.633737
	AC013470.2	-3.51703	0.159642	0.796852	1	-3.65574	0.143813	0.842202	1	-2.07169	0.392922	0.405693	1	-0.765168	0.77229	0.11222	1	-0.178504	0.943393	0.0253072	1
	AC015688.5	-0.0969686	0.905211	0.0432504	0.960598	0.464699	0.529604	0.276049	0.6817	0.235835	0.748049	0.12607	0.895753	0.277677	0.684649	0.164532	0.904784	1.09415	0.0673041	1.17196	0.187065
	AC015802.6	-0.741548	0.11158	0.952415	0.296332	0.0319565	0.939293	0.027199	0.96611	-0.907201	0.0432772	1.36374	0.19682	0.269372	0.56997	0.244148	0.849647	-0.226007	0.621858	0.206309	0.797532
	AC015813.2	-0.797472	0.0279975	1.55288	0.113628	-0.12094	0.727332	0.138267	0.828849	0.0492768	0.8848	0.0531548	0.957036	-0.389517	0.258514	0.587516	0.612792	-0.0695063	0.833902	0.0788852	0.920724
	AC017083.4	-0.281169	0.500224	0.300835	0.729575	0.00672563	0.986931	0.00571314	0.992351	-0.475912	0.248796	0.604157	0.535895	-0.409215	0.338436	0.470523	0.693802	-0.978746	0.0202928	1.69266	0.0749948
	AC018512.1	0.50554	0.51865	0.285125	1	0.1938	0.807702	0.0927489	0.883838	0.705834	0.341095	0.467125	1	-0.876741	0.246571	0.608058	0.600064	-1.21762	0.0860309	1.06535	0.225185
	AC018523.2	0.479949	0.354644	0.450207	0.606351	0.495173	0.337997	0.471088	0.507277	0.787472	0.122399	0.912221	0.36329	0.325224	0.511935	0.290785	0.820706	-0.340997	0.490479	0.30938	0.700757
	AC018554.3	0	1	0	1	0	1	0	1	0	1	0	1	0	1	0	1	0	1	0	1
	AC018630.6	-0.337596	0.830545	0.0806368	1	2.04013	0.108603	0.964158	1	1.19876	0.357422	0.446819	1	-2.68416	0.0820634	1.08585	1	-1.30432	0.271426	0.566348	1
	AC018709.1	-0.702708	0.893876	0.0487225	1	-0.841417	0.873091	0.0589403	1	-1.15501	0.826444	0.0827863	1	0.170682	0.974153	0.011373	1	-0.684041	0.896685	0.0473603	1
	AC018755.2	0	1	0	1	0	1	0	1	0	1	0	1	0	1	0	1	0	1	0	1
	AC018761.5	-0.702708	0.893876	0.0487225	1	-0.841417	0.873091	0.0589403	1	-1.15501	0.826444	0.0827863	1	0.170682	0.974153	0.011373	1	-0.684041	0.896685	0.0473603	1
	AC018793.1	0.258968	0.96079	0.0173714	1	0.12026	0.981786	0.00798317	1	0.768455	0.884015	0.0535406	1	0.170682	0.974153	0.011373	1	-1.64582	0.754718	0.122215	1
	AC018793.2	0	1	0	1	0	1	0	1	0	1	0	1	0	1	0	1	0	1	0	1
	AC018793.3	0.258981	0.960788	0.0173723	1	0.120273	0.981784	0.00798406	1	-0.193315	0.970725	0.0129036	1	0.170682	0.974153	0.011373	1	0.277743	0.957952	0.0186562	1
	AC018793.4	0.259048	0.960778	0.0173769	1	-0.841444	0.873087	0.0589422	1	-0.193249	0.970735	0.0128991	1	-0.791101	0.880628	0.0552077	1	-1.64582	0.754718	0.122215	1
	AC018793.5	0	1	0	1	0	1	0	1	0	1	0	1	0	1	0	1	0	1	0	1
	AC019117.3	-1.12392	0.192152	0.716354	1	-0.43325	0.561333	0.25078	0.70565	-0.556427	0.445196	0.351448	1	-0.162869	0.837573	0.0769773	0.955231	-0.690423	0.363693	0.439265	0.589333
	AC020636.2	0	1	0	1	0	1	0	1	0	1	0	1	0	1	0	1	0	1	0	1
	AC020909.1	0.258985	0.938879	0.0273903	1	0.120276	0.971593	0.0125156	1	0.768476	0.820015	0.086178	1	1.65261	0.613646	0.212082	1	-0.684046	0.839507	0.0759755	1
	AC020914.1	0	1	0	1	0	1	0	1	0	1	0	1	0	1	0	1	0	1	0	1
	AC020915.1	0.336179	0.000172752	3.76258	0.00174894	0.50645	6.11289e-09	8.21375	9.12482e-08	-0.232761	0.0101422	1.99387	0.0713956	0.218292	0.0158279	1.80058	0.115008	0.328132	9.49115e-05	4.02268	0.000792835
	AC020915.2	-0.152001	0.788978	0.102935	0.906983	0.317422	0.570136	0.244022	0.712916	-1.15228	0.0470443	1.32749	0.20681	0.355317	0.549816	0.259783	0.840639	0.100938	0.862504	0.0642389	0.93584
	AC020915.6	-0.30397	0.516258	0.287133	0.742002	0.220785	0.630644	0.200216	0.759838	-0.555797	0.231905	0.63469	0.519083	0.251333	0.591717	0.227886	0.861045	0.238755	0.603205	0.219535	0.784823
	AC020922.1	0	1	0	1	0	1	0	1	0	1	0	1	0	1	0	1	0	1	0	1
	AC020934.3	0	1	0	1	0	1	0	1	0	1	0	1	0	1	0	1	0	1	0	1
	AC021072.1	1.22075	0.758914	0.119807	1	2.46844	0.526605	0.278515	1	0.768454	0.846806	0.0722161	1	0.170683	0.965773	0.0151248	1	-1.64583	0.679047	0.1681	1
	AC022167.5	1.22076	0.771078	0.112902	1	1.08205	0.796481	0.0988245	1	0.76846	0.854672	0.0682004	1	0.170683	0.96755	0.0143264	1	-1.64583	0.69486	0.158103	1
	AC022335.1	0	1	0	1	0	1	0	1	0	1	0	1	0	1	0	1	0	1	0	1
	AC022384.1	-0.171966	0.730815	0.136193	0.876991	1.38986	0.00374335	2.42674	0.0160448	-0.292069	0.554162	0.256364	0.785617	0.408857	0.40565	0.391848	0.747257	0.73265	0.12726	0.895309	0.297524
	AC022400.6	-0.0614966	0.861871	0.0645575	0.942111	-0.26613	0.452532	0.344351	0.615639	0.0364032	0.917103	0.037582	0.970585	-0.250609	0.475286	0.323045	0.796932	-0.166569	0.630192	0.200527	0.803494
	AC022826.2	-0.560513	0.449308	0.347456	1	-0.392045	0.577679	0.238314	0.718723	-0.686895	0.329764	0.481797	1	0.93496	0.173419	0.760903	0.504035	-0.0279094	0.967899	0.0141699	0.986141
	AC023055.1	0.527336	0.211939	0.673789	0.449849	-0.0133063	0.975137	0.0109346	0.986414	0.114125	0.786866	0.104099	0.916425	0.568969	0.171431	0.765912	0.502283	0.394201	0.339184	0.469564	0.564569
	AC023491.2	0.258981	0.960788	0.0173723	1	0.120273	0.981784	0.00798406	1	-0.193315	0.970725	0.0129036	1	0.170682	0.974153	0.011373	1	0.277743	0.957952	0.0186562	1
	AC023509.3	-0.270315	0.396799	0.40143	0.647579	-0.238062	0.445195	0.35145	0.609011	-0.399429	0.19318	0.714039	0.471383	0.0622941	0.844314	0.073496	0.956916	-0.0884886	0.765527	0.116039	0.882472
	AC024270.1	-0.0844602	0.461528	0.335801	0.699638	-0.184116	0.108409	0.964933	0.228333	-0.00918936	0.935391	0.0290066	0.977643	-0.104927	0.355563	0.449084	0.709317	-0.0963789	0.389169	0.409862	0.614376
	AC024592.3	0.179911	0.731243	0.135938	0.87706	0.406493	0.421128	0.375586	0.587321	-0.505864	0.346895	0.459802	0.633994	0.301087	0.582531	0.234681	0.855147	0.387318	0.44456	0.35207	0.665265
	AC024940.1	-0.152084	0.532897	0.273356	0.754464	-0.290853	0.232615	0.633362	0.394871	0.24634	0.276583	0.558174	0.564902	0.0430071	0.845263	0.0730082	0.957235	-0.252324	0.23412	0.630562	0.446179
	AC025165.3	0.37787	0.594557	0.225807	1	0.203551	0.774731	0.110849	0.860944	-0.327439	0.655197	0.183628	1	0.314087	0.668148	0.175127	0.897321	-0.10102	0.88491	0.0531008	0.948303
	AC025263.2	-0.702741	0.893872	0.0487249	1	-0.84145	0.873087	0.0589427	1	-1.15504	0.82644	0.0827889	1	0.170682	0.974153	0.011373	1	1.66751	0.748759	0.125658	1
	AC025283.2	-0.0729316	0.872741	0.0591148	0.945781	-0.600925	0.208466	0.680964	0.364836	-0.747431	0.110517	0.956572	0.343081	0.6611	0.160563	0.794354	0.486221	0.370853	0.410013	0.387203	0.633398
	AC025287.4	0	1	0	1	0	1	0	1	0	1	0	1	0	1	0	1	0	1	0	1
	AC025594.3	-0.403919	0.326532	0.486074	0.576773	-0.325592	0.416027	0.380879	0.58293	-0.125372	0.741547	0.129861	0.892768	-0.115988	0.765362	0.116133	0.932179	-0.757271	0.0464623	1.3329	0.142489
	AC026398.1	-0.702708	0.893876	0.0487225	1	-0.841417	0.873091	0.0589403	1	-1.15501	0.826444	0.0827863	1	0.170682	0.974153	0.011373	1	-0.684041	0.896685	0.0473603	1
	AC026461.4	1.22076	0.816734	0.0879193	1	0.120273	0.981784	0.00798406	1	-0.193315	0.970725	0.0129036	1	0.170682	0.974153	0.011373	1	-0.684041	0.896685	0.0473603	1
	AC026464.1	-1.56311	0.433424	0.363087	1	0.995096	0.576719	0.239036	1	0.827174	0.639584	0.194102	1	-0.831075	0.637303	0.195654	1	-0.4147	0.792765	0.100855	1
	AC026464.3	0.179798	0.781007	0.107345	0.903028	-0.562724	0.419739	0.37702	0.586112	-0.0310961	0.960649	0.0174353	0.98633	0.592732	0.319121	0.496044	0.674437	-1.05555	0.102276	0.990228	0.254724
	AC026464.4	-0.254868	0.0360833	1.44269	0.13622	-0.0425918	0.71931	0.143084	0.823452	-0.182722	0.118686	0.925599	0.357078	-0.246454	0.0407761	1.38959	0.217061	-0.130618	0.250488	0.601212	0.466756
	AC026786.1	-0.0665906	0.952331	0.0212121	1	0.0712234	0.946892	0.0236995	1	-0.927446	0.435221	0.36129	1	0.171648	0.894952	0.0482004	1	0.0369646	0.975219	0.0108979	1
	AC026954.2	0.593121	0.171574	0.765548	0.393627	0.502082	0.245782	0.60945	0.410224	0.858146	0.039259	1.40606	0.183469	-0.511604	0.20433	0.689668	0.546459	-0.399042	0.29361	0.532229	0.515619
	AC027796.3	0.819521	0.213564	0.670472	0.451911	0.328333	0.628202	0.2019	0.758093	0.232179	0.72732	0.138275	0.886167	1.00711	0.0942962	1.02551	0.36071	0.720973	0.218652	0.660247	0.427887
	AC034102.2	-0.222435	0.208931	0.679998	0.446294	-0.18098	0.305056	0.51562	0.474712	-0.371431	0.0346911	1.45978	0.16835	-0.0241515	0.891544	0.0498572	0.973102	0.188075	0.280344	0.552309	0.502147
	AC036214.3	0.519143	0.626604	0.203007	1	-0.635057	0.601947	0.220442	1	-1.51277	0.264128	0.578186	1	0.765115	0.598368	0.223032	1	0.629245	0.642415	0.192184	1
	AC037459.1	-0.742256	0.452277	0.344596	1	-0.0981898	0.909839	0.0410356	1	-0.00847359	0.991821	0.0035669	1	0.799466	0.290036	0.537548	1	-0.844514	0.305248	0.515347	1
	AC040162.1	0.273761	0.342037	0.465927	0.593665	0.305109	0.279726	0.553268	0.448665	-0.647203	0.0345371	1.46171	0.168106	0.172843	0.592266	0.227483	0.861045	0.437065	0.130011	0.886019	0.302362
	AC040162.4	0.258968	0.96079	0.0173714	1	1.08204	0.83725	0.0771451	1	-0.193329	0.970723	0.0129045	1	0.170682	0.974153	0.011373	1	0.277743	0.957952	0.0186562	1
	AC046185.1	0.186611	0.70246	0.153378	0.861236	-0.118181	0.812328	0.0902687	0.886358	0.160783	0.729587	0.136923	0.887464	-0.124978	0.786632	0.104228	0.939396	-0.0925487	0.825573	0.0832448	0.916046
	AC048338.1	-0.91075	0.0341581	1.46651	0.130702	0.0589721	0.889403	0.0509016	0.93746	-0.23904	0.572766	0.242023	0.797146	-0.368733	0.387102	0.412175	0.733049	0.224682	0.594057	0.226172	0.778115
	AC051649.2	0	1	0	1	0	1	0	1	0	1	0	1	0	1	0	1	0	1	0	1
	AC053481.5	-1.64024	0.350088	0.455822	1	0.578695	0.687823	0.162524	1	-2.09254	0.233227	0.632221	1	1.62821	0.367691	0.434517	1	1.57304	0.361175	0.442283	1
	AC055811.2	0.0406533	0.964773	0.0155748	1	0.463567	0.588316	0.230389	1	0.574413	0.485167	0.314109	1	-0.822731	0.334914	0.475066	1	-1.09126	0.162897	0.788086	1
	AC058822.1	-2.92627	0.0835682	1.07796	1	0.899681	0.492356	0.307721	1	-0.224083	0.870728	0.0601176	1	0.443788	0.742991	0.129017	1	1.01322	0.424913	0.3717	1
	AC067968.1	0.0727049	0.871987	0.0594899	0.945653	0.524334	0.240288	0.619267	0.403458	-0.522809	0.24814	0.605303	0.535345	0.315928	0.486892	0.312568	0.803857	0.458253	0.305435	0.515081	0.528227
	AC068234.1	-1.22139	0.500401	0.300682	1	-2.32189	0.200185	0.698568	1	0.252988	0.870471	0.0602456	1	-0.851158	0.607594	0.216387	1	-1.1517	0.458844	0.338335	1
	AC068533.4	0.442564	0.282495	0.54899	0.531995	-0.288101	0.505262	0.296483	0.661465	-0.816767	0.0647343	1.18887	0.251809	0.683557	0.125118	0.902682	0.426786	0.576271	0.17618	0.754043	0.37227
	AC068547.1	0.0359685	0.905837	0.0429499	0.960882	-0.508115	0.101734	0.992535	0.217652	0.234319	0.430193	0.366336	0.6994	-0.0799364	0.786457	0.104325	0.939396	-0.246332	0.394675	0.403761	0.619364
	AC068580.4	0.396235	0.464208	0.333287	0.701429	1.0683	0.034103	1.46721	0.0950552	-0.0470502	0.930684	0.0311976	0.976281	0.337943	0.517975	0.285691	0.823442	-0.0489145	0.922232	0.0351596	0.965099
	AC068631.2	1.13106	1.3742e-11	10.862	4.10696e-10	2.51482	2.77234e-55	54.5572	2.425e-53	-0.345415	0.0517258	1.28629	0.218886	1.51525	1.35021e-19	18.8696	8.58449e-18	3.07287	1.1148e-81	80.9528	1.31979e-79
	AC068775.1	0.490877	0.271726	0.565868	0.521598	0.0958424	0.833071	0.0793179	0.900336	0.177503	0.688513	0.162088	0.865352	-0.539973	0.235884	0.627302	0.587058	-1.18443	0.00810695	2.09114	0.0358444
	AC068775.2	0	1	0	1	0	1	0	1	0	1	0	1	0	1	0	1	0	1	0	1
	AC068790.8	0.259048	0.960778	0.0173769	1	0.12034	0.981774	0.00798853	1	-1.15503	0.826441	0.0827884	1	0.170682	0.974153	0.011373	1	-0.684041	0.896685	0.0473603	1
	AC068896.1	-0.864909	0.377237	0.423386	1	-0.693477	0.458511	0.33865	0.620883	-0.30333	0.725946	0.139095	1	-0.57155	0.54766	0.261489	0.839519	0.391389	0.628756	0.201518	0.802415
	AC068946.1	0.699831	0.0759072	1.11972	0.228284	0.528236	0.181307	0.741586	0.330531	1.5845	1.23577e-05	4.90806	0.000358911	-0.232094	0.458916	0.338266	0.787781	-0.40896	0.173801	0.759948	0.368909
	AC069257.3	0.154412	0.840141	0.0756477	1	0.201271	0.788359	0.103276	0.87044	-0.304461	0.691088	0.160467	1	0.168554	0.827948	0.0819967	0.95269	-0.0555927	0.939378	0.0271596	0.972293
	AC069368.1	0.821105	0.449636	0.347139	1	1.07457	0.304228	0.516801	1	0.590943	0.57827	0.237869	1	-0.0268199	0.97814	0.00959898	1	0.0219048	0.98043	0.00858347	1
	AC069503.2	-0.502632	0.415063	0.381886	0.662606	0.102783	0.854767	0.0681521	0.915077	-1.18618	0.063425	1.19774	0.248158	0.409966	0.551204	0.258688	0.841471	0.091734	0.887909	0.0516315	0.949218
	AC069544.2	0.00471878	0.966887	0.0146245	0.987273	0.284987	0.0100906	1.99608	0.0361907	-0.340365	0.0025541	2.59276	0.0263255	0.311293	0.00580898	2.2359	0.0530065	0.439631	4.58126e-05	4.33901	0.000408801
	AC072022.1	0.258981	0.960788	0.0173723	1	0.120273	0.981784	0.00798406	1	-0.193315	0.970725	0.0129036	1	1.13247	0.829787	0.0810333	1	-0.684041	0.896685	0.0473603	1
	AC073082.1	1.9997	0.702929	0.153088	1	0.120262	0.981786	0.00798334	1	-0.193326	0.970724	0.0129044	1	0.170682	0.974153	0.011373	1	-0.684041	0.896685	0.0473603	1
	AC073111.3	0.196916	0.874513	0.0582336	1	1.38178	0.215002	0.667558	1	1.04371	0.349553	0.456487	1	-2.11633	0.112872	0.947412	1	-0.838799	0.397067	0.401136	1
	AC073264.3	-1.59322	0.45502	0.34197	1	-0.770137	0.718008	0.143871	1	-1.08373	0.611335	0.21372	1	0.170684	0.938482	0.0275742	1	1.18405	0.555571	0.25526	1
	AC073508.2	-0.557861	0.441436	0.355132	0.681641	-0.387824	0.5866	0.231658	0.725288	-0.779907	0.275581	0.559751	0.563837	0.419809	0.562394	0.249959	0.846534	-0.30976	0.667505	0.175546	0.824431
	AC073610.2	0.952719	0.0310818	1.50749	0.122578	0.095475	0.834926	0.0783518	0.901702	-0.583154	0.213824	0.669943	0.4968	1.54552	0.000589176	3.22976	0.00797944	0.0878899	0.848526	0.0713351	0.928904
	AC073610.3	0.808188	0.198143	0.703021	0.431299	0.626601	0.319972	0.494888	0.48891	-0.550784	0.41605	0.380855	0.688521	1.26547	0.0496503	1.30408	0.245902	0.821269	0.193958	0.712292	0.395417
	AC073612.1	-0.279774	0.584643	0.23311	0.791622	0.00910514	0.985121	0.00651058	0.991435	0.577924	0.204776	0.68872	0.485696	-1.13524	0.0194123	1.71192	0.132764	-0.355348	0.394719	0.403712	0.619364
	AC073896.1	0.383613	0.114858	0.939838	0.301714	0.76119	0.00158375	2.80031	0.00785751	-0.396157	0.106397	0.973072	0.33594	0.784644	0.00124961	2.90322	0.0151885	0.743678	0.00196372	2.70692	0.0109181
	AC074143.1	0.622977	0.119261	0.923503	0.309418	0.249934	0.540045	0.26757	0.689644	-0.229379	0.580174	0.236442	0.802277	0.7893	0.0455737	1.34129	0.232317	0.692191	0.0668333	1.17501	0.186246
	AC078927.1	-0.337272	0.285857	0.543851	0.536267	0.249465	0.4165	0.380385	0.583295	-0.93065	0.00346306	2.46054	0.0331192	0.693181	0.0306832	1.5131	0.181469	0.856805	0.00599903	2.22192	0.0279744
	AC079447.1	0.923211	0.151016	0.820977	0.361709	-0.194784	0.781544	0.107046	0.865599	0.430647	0.504188	0.297408	0.75362	-0.6161	0.348416	0.457902	0.703073	-0.0515418	0.929397	0.0317989	0.968539
	AC079594.2	-0.272878	0.67327	0.171811	0.845045	-0.529124	0.41911	0.377672	0.585577	0.0484032	0.936161	0.0286497	0.977711	0.135593	0.819534	0.0864329	0.950001	-0.717641	0.227237	0.643521	0.438232
	AC083800.1	0	1	0	1	0	1	0	1	0	1	0	1	0	1	0	1	0	1	0	1
	AC083902.2	1.19675	0.778571	0.108702	1	-0.841467	0.844842	0.0732245	1	-1.15506	0.788209	0.103359	1	0.170683	0.968336	0.0139739	1	0.277744	0.948497	0.022964	1
	AC084337.2	0.468027	0.625784	0.203575	1	0.51366	0.584559	0.233171	1	-1.78795	0.165723	0.780617	1	1.75814	0.173191	0.761476	1	0.898679	0.486318	0.313079	1
	AC087289.3	-0.529857	0.0763544	1.11717	0.22932	-0.0100965	0.971771	0.0124359	0.984492	0.378662	0.169156	0.771713	0.436973	0.298392	0.262442	0.580967	0.616298	0.509565	0.0486443	1.31297	0.147241
	AC087632.1	-0.261212	0.259297	0.586203	0.508231	0.314635	0.164462	0.783933	0.307832	-0.293944	0.197405	0.704641	0.476736	-0.0685001	0.766414	0.115536	0.932398	0.150487	0.501966	0.299325	0.708844
	AC090004.1	0.30678	0.747216	0.126554	1	0.28841	0.759557	0.11944	1	-1.0301	0.32526	0.487769	1	0.424507	0.699862	0.154988	1	0.541534	0.595697	0.224974	1
	AC090227.1	0.0652349	0.902216	0.0446893	0.959038	-1.16091	0.0628611	1.20162	0.152258	-0.769544	0.168477	0.773459	0.436229	0.418808	0.469069	0.328764	0.793847	-0.605914	0.304321	0.516668	0.527483
	AC090360.1	0.0256618	0.956596	0.0192714	0.983027	-0.180631	0.703381	0.152809	0.811385	-0.466448	0.325211	0.487835	0.612756	0.714423	0.121281	0.916207	0.419517	0.302656	0.49509	0.305316	0.704567
	AC090527.2	-0.131364	0.88449	0.0533069	1	-0.548147	0.559724	0.252026	1	0.149089	0.856517	0.0672639	1	-0.564111	0.518476	0.285271	1	-0.41565	0.587952	0.230658	1
	AC091167.3	0.266545	0.466382	0.331258	0.703197	0.594727	0.0881732	1.05466	0.196317	0.350068	0.312996	0.504461	0.601939	-0.325256	0.345771	0.461211	0.700294	0.712197	0.0163015	1.78777	0.0629552
	AC091167.7	-0.0939629	0.953824	0.0205318	1	-1.29071	0.467304	0.3304	1	-2.37219	0.203111	0.692266	1	1.62807	0.400552	0.397341	1	2.50274	0.165657	0.78079	1
	AC091551.1	-0.269254	0.67024	0.17377	0.843643	-0.806646	0.227829	0.642392	0.388667	-1.09632	0.101397	0.993976	0.326268	0.663093	0.340964	0.467291	0.696338	0.785644	0.220734	0.65613	0.430528
	AC091959.3	-0.806035	0.0867583	1.06169	0.250346	0.419112	0.354967	0.449812	0.522763	-0.190878	0.6751	0.170632	0.859375	0.131884	0.772268	0.112232	0.933873	-0.374177	0.408444	0.388868	0.63216
	AC091980.2	-1.30504	0.319142	0.496016	1	-0.944893	0.424329	0.372297	1	1.39579	0.117731	0.929108	1	-0.183799	0.811556	0.0906813	1	-1.17189	0.133104	0.875809	1
	AC092017.3	0	1	0	1	0	1	0	1	0	1	0	1	0	1	0	1	0	1	0	1
	AC092042.3	1.18116	0.622782	0.205664	1	-0.841488	0.733952	0.134332	1	0.702518	0.770199	0.113397	1	-1.68691	0.483035	0.316022	1	-0.623736	0.788311	0.103302	1
	AC092073.1	-0.572507	0.0915476	1.03835	0.259414	-0.524336	0.120279	0.919812	0.246021	-1.19781	0.000452172	3.3447	0.00681004	-0.00772215	0.982579	0.00763269	0.994161	0.46456	0.172559	0.763062	0.367233
	AC092111.4	0	1	0	1	0	1	0	1	0	1	0	1	0	1	0	1	0	1	0	1
	AC092143.1	0.206842	0.713194	0.146792	0.868179	0.103174	0.854314	0.0683826	0.914769	-0.480259	0.400903	0.39696	0.678424	0.236612	0.683169	0.165472	0.904547	0.194673	0.72579	0.139189	0.859766
	AC092329.3	1.04342	0.103672	0.98434	0.281552	-0.342889	0.638963	0.194524	0.765187	1.16098	0.0600127	1.22176	0.239783	-1.43494	0.025292	1.59702	0.159287	-0.674313	0.205929	0.686282	0.411388
	AC092587.1	-0.0111937	0.986023	0.00611277	0.994571	-0.56639	0.397468	0.400697	0.564997	-1.21641	0.0832988	1.07936	0.290818	-0.563326	0.512064	0.290675	0.820706	0.770916	0.259158	0.586436	0.478018
	AC092647.5	0.421181	0.460927	0.336368	0.699382	0.0974437	0.865932	0.0625162	0.922206	1.18324	0.0308315	1.51101	0.15678	-0.319198	0.544043	0.264367	0.8375	-0.296292	0.564387	0.248423	0.755505
	AC092718.3	0.290651	0.407585	0.389782	0.657488	0.514476	0.12696	0.896333	0.25566	0.690633	0.0327242	1.48513	0.162818	0.259309	0.370121	0.431656	0.720219	0.588259	0.0278559	1.55508	0.0961652
	AC092718.8	2.11412	0.193839	0.712558	1	0.0979093	0.957603	0.0188147	1	2.18411	0.171842	0.764872	1	-3.03102	0.0726246	1.13892	1	-0.769539	0.553569	0.256828	1
	AC092821.1	0.00810842	0.955276	0.0198713	0.98233	-0.38873	0.00921498	2.03551	0.0336995	0.12282	0.364888	0.437841	0.648975	-0.000478402	0.997135	0.00124593	0.999279	-0.160974	0.195749	0.708301	0.397783
	AC092835.1	0.419266	0.175798	0.754986	0.399773	0.5623	0.0620811	1.20704	0.150789	0.143651	0.637053	0.195824	0.836403	0.287756	0.321516	0.492797	0.676065	0.286471	0.292426	0.533984	0.514421
	AC093155.3	-0.549272	0.676856	0.169504	1	-0.0987432	0.937665	0.0279521	0.965662	-0.0831341	0.946461	0.023897	1	0.576572	0.632985	0.198607	0.882696	0.284519	0.810128	0.0914462	0.908287
	AC093227.3	-0.743939	0.592737	0.227138	1	-0.332933	0.792055	0.101244	1	0.112895	0.9217	0.0354102	1	-0.559052	0.647684	0.188637	1	-1.01578	0.378025	0.422479	1
	AC093423.3	0.258968	0.953877	0.0205077	1	1.08205	0.809037	0.0920316	1	-0.193331	0.965559	0.0152214	1	0.170683	0.969592	0.0134109	1	1.76819	0.687746	0.162572	1
	AC093525.1	-0.343446	0.814966	0.0888604	1	1.59915	0.168655	0.773	1	0.539329	0.661737	0.179315	1	0.852485	0.413496	0.383529	1	1.01474	0.299089	0.5242	1
	AC093525.2	0.375518	0.411343	0.385796	0.660207	0.377033	0.404106	0.393505	0.57165	0.313884	0.479217	0.319468	0.735385	0.658826	0.10915	0.961977	0.393529	0.617801	0.119146	0.923922	0.284265
	AC093668.1	1.25136	0.138491	0.858579	0.341609	0.713988	0.412738	0.384325	0.579801	0.953033	0.254092	0.595009	0.542163	-0.196995	0.794835	0.0997232	0.941593	0.178486	0.795418	0.0994044	0.899941
	AC093893.1	-0.702757	0.873384	0.0587946	1	-0.841466	0.84867	0.0712611	1	-0.193268	0.965043	0.0154535	1	0.170683	0.969127	0.0136195	1	-0.684044	0.876733	0.0571327	1
	AC093899.2	-1.26176	0.0953048	1.02089	0.266229	-1.67573	0.033623	1.47336	0.0940801	-1.12297	0.106696	0.971851	0.336289	0.517005	0.477613	0.320924	0.798698	1.40872	0.0325106	1.48798	0.10855
	AC096582.3	0.258981	0.960788	0.0173723	1	0.120273	0.981784	0.00798406	1	0.768468	0.884013	0.0535415	1	-0.791101	0.880628	0.0552077	1	-1.64582	0.754718	0.122215	1
	AC096887.1	-0.633494	0.494575	0.305768	1	0.205255	0.799008	0.0974487	0.878616	0.316311	0.682422	0.165947	1	-0.519843	0.512	0.29073	0.820706	-0.284535	0.684732	0.164479	0.835052
	AC097372.1	-0.873379	0.128101	0.892448	0.323391	-0.770476	0.162903	0.788071	0.30583	-0.592194	0.254563	0.594204	0.542455	-0.463125	0.428049	0.368506	0.766197	-0.699363	0.196129	0.707459	0.398496
	AC097637.1	0.258936	0.960795	0.0173693	1	0.120228	0.981791	0.00798104	1	2.21645	0.670115	0.173851	1	-2.23912	0.666957	0.175902	1	-1.28457	0.803922	0.094786	1
	AC098484.3	0.442508	0.553387	0.256971	0.76795	0.849774	0.236929	0.625382	0.398896	0.979688	0.162363	0.789512	0.42793	-0.345698	0.600884	0.221209	0.865074	-0.850301	0.187531	0.726926	0.386808
	AC098650.1	0.259015	0.926681	0.0330699	1	-0.841488	0.76497	0.116356	1	-0.193286	0.945252	0.0244523	1	0.170684	0.951647	0.0215243	1	0.836586	0.755427	0.121807	1
	AC098850.4	0.405254	0.631171	0.199853	1	-0.138548	0.875033	0.0579755	0.928227	-0.380871	0.663481	0.178172	1	0.480061	0.57885	0.237434	0.853088	1.30982	0.0919199	1.03659	0.235951
	AC099329.3	-0.630611	0.739842	0.130861	1	0.310437	0.860643	0.0651769	1	-1.08291	0.56852	0.245254	1	2.07869	0.236144	0.626824	1	2.46845	0.138835	0.8575	1
	AC099489.1	0.807214	0.625435	0.203818	1	1.62703	0.293419	0.532512	1	0.346095	0.834353	0.0786504	1	1.60932	0.25268	0.597428	1	1.1933	0.388156	0.410994	1
	AC099518.3	-0.702787	0.739623	0.13099	1	1.43859	0.464083	0.333405	1	0.72801	0.719396	0.143032	1	0.124924	0.948728	0.0228582	1	1.1243	0.517084	0.286439	1
	AC099811.2	-0.0657452	0.873404	0.058785	0.946117	0.156641	0.69878	0.155659	0.807842	0.296391	0.45468	0.342294	0.718569	-0.589639	0.143067	0.844461	0.457842	0.0758543	0.841106	0.0751491	0.925554
	AC099850.2	0.621191	0.364634	0.438143	0.616346	0.0413645	0.953158	0.020835	0.974136	0.366328	0.589197	0.229739	0.807282	-0.567722	0.408777	0.388513	0.750214	-0.67464	0.303605	0.51769	0.526774
	AC100868.1	0	1	0	1	0	1	0	1	0	1	0	1	0	1	0	1	0	1	0	1
	AC104109.3	0.761533	0.40809	0.389244	1	1.4646	0.0918073	1.03712	0.202166	-0.182263	0.850354	0.0704003	1	0.358638	0.70462	0.152045	0.911928	-0.0492089	0.956804	0.0191769	0.981241
	AC104151.1	0	1	0	1	0	1	0	1	0	1	0	1	0	1	0	1	0	1	0	1
	AC104304.1	0	1	0	1	0	1	0	1	0	1	0	1	0	1	0	1	0	1	0	1
	AC104452.1	0.0694377	0.870621	0.0601709	0.9452	0.271848	0.504358	0.297261	0.660722	0.35499	0.364005	0.438893	0.648186	-0.325259	0.402241	0.395514	0.744776	-0.501915	0.160266	0.795159	0.349299
	AC104532.1	-0.702722	0.893874	0.0487235	1	-0.84143	0.873089	0.0589413	1	-1.15502	0.826442	0.0827874	1	0.170682	0.974153	0.011373	1	0.277743	0.957952	0.0186562	1
	AC104581.1	-0.107913	0.668036	0.1752	0.84255	0.000743711	0.997583	0.00105108	0.99831	-0.163579	0.499638	0.301345	0.750466	-0.183676	0.462431	0.334953	0.788988	0.00105865	0.996328	0.00159766	0.998558
	AC104581.3	0.258921	0.877808	0.0566004	1	1.0743	0.497249	0.303426	1	-2.63615	0.160582	0.794303	1	2.65955	0.155618	0.80794	1	2.85875	0.107834	0.967246	1
	AC104662.2	-0.504144	0.235051	0.628837	0.478647	-0.306173	0.461852	0.335497	0.623654	-1.08707	0.0111817	1.95149	0.0765788	0.605617	0.166312	0.779075	0.496299	-0.785814	0.0822748	1.08473	0.217996
	AC104830.1	0	1	0	1	0	1	0	1	0	1	0	1	0	1	0	1	0	1	0	1
	AC104831.1	0.258981	0.960788	0.0173723	1	0.120273	0.981784	0.00798406	1	-0.193315	0.970725	0.0129036	1	0.170682	0.974153	0.011373	1	0.277743	0.957952	0.0186562	1
	AC105001.2	0.579457	0.500969	0.300189	1	-0.0782584	0.931487	0.0308232	1	-1.17122	0.252811	0.597204	1	0.163362	0.886383	0.0523785	1	0.613397	0.538942	0.268458	1
	AC105052.1	-0.146169	0.694688	0.15821	0.858359	-0.00873045	0.98066	0.00848172	0.989178	-0.341921	0.344132	0.463275	0.631868	-0.115882	0.76	0.119186	0.931993	0.0648411	0.850189	0.0704845	0.92996
	AC106774.10	0	1	0	1	0	1	0	1	0	1	0	1	0	1	0	1	0	1	0	1
	AC106774.5	0	1	0	1	0	1	0	1	0	1	0	1	0	1	0	1	0	1	0	1
	AC106774.6	0	1	0	1	0	1	0	1	0	1	0	1	0	1	0	1	0	1	0	1
	AC106774.7	0	1	0	1	0	1	0	1	0	1	0	1	0	1	0	1	0	1	0	1
	AC106774.8	0	1	0	1	0	1	0	1	0	1	0	1	0	1	0	1	0	1	0	1
	AC106774.9	0	1	0	1	0	1	0	1	0	1	0	1	0	1	0	1	0	1	0	1
	AC106782.1	1.22078	0.714779	0.145828	1	0.120274	0.971279	0.0126562	1	0.768475	0.818055	0.0872174	1	1.08348	0.741645	0.129804	1	-0.684046	0.837752	0.0768843	1
	AC106886.5	0.144131	0.431775	0.364743	0.675433	-0.21105	0.251358	0.599707	0.416443	0.359919	0.0480629	1.31819	0.209205	-0.285782	0.116074	0.935266	0.408414	-0.333155	0.0650848	1.18652	0.182596
	AC107871.1	-0.129405	0.502495	0.298868	0.731393	-0.495167	0.0112908	1.94727	0.0397378	-0.278961	0.142876	0.845041	0.397222	-0.105775	0.584276	0.233382	0.856519	-0.64724	0.000691889	3.15996	0.00447561
	AC108488.2	-1.13849	0.247603	0.606245	1	-1.40031	0.160952	0.793305	1	-0.829831	0.361238	0.442207	1	-0.833488	0.428478	0.368071	1	-0.668182	0.48066	0.318162	1
	AC108750.1	0.258981	0.960788	0.0173723	1	0.120273	0.981784	0.00798406	1	-0.193315	0.970725	0.0129036	1	1.13247	0.829787	0.0810333	1	-0.684041	0.896685	0.0473603	1
	AC110275.1	0.834068	0.0983792	1.0071	0.271924	0.375887	0.464038	0.333446	0.625627	0.546957	0.274894	0.560834	0.563172	0.142153	0.767468	0.114939	0.932629	0.156096	0.73766	0.132144	0.865911
	AC110611.1	0	1	0	1	0	1	0	1	0	1	0	1	0	1	0	1	0	1	0	1
	AC110814.1	-0.445346	0.0915784	1.03821	0.259446	-0.474626	0.0677323	1.1692	0.160956	0.00993571	0.966902	0.0146174	0.988546	-0.0918208	0.703068	0.153002	0.911302	-0.127654	0.570731	0.243568	0.760959
	AC112229.3	0	1	0	1	0	1	0	1	0	1	0	1	0	1	0	1	0	1	0	1
	AC112484.1	-1.59327	0.458193	0.338952	1	-0.770188	0.719895	0.142731	1	-1.08378	0.613835	0.211948	1	0.170684	0.938885	0.0273878	1	1.25696	0.533452	0.272904	1
	AC113189.6	-1.561	0.552326	0.257805	1	-2.6615	0.310944	0.507318	1	-0.21086	0.931784	0.0306845	1	-2.59355	0.323664	0.489905	1	-1.11466	0.65619	0.18297	1
	AC113404.3	0.196009	0.588472	0.230274	0.793379	-0.338788	0.355132	0.44961	0.522893	-0.264105	0.466035	0.331581	0.726022	0.433382	0.229745	0.638753	0.580338	-0.171445	0.633234	0.198436	0.805125
	AC113554.2	0.258981	0.960788	0.0173723	1	0.120273	0.981784	0.00798406	1	-0.193315	0.970725	0.0129036	1	1.13247	0.829787	0.0810333	1	-0.684041	0.896685	0.0473603	1
	AC114296.1	0	1	0	1	0	1	0	1	0	1	0	1	0	1	0	1	0	1	0	1
	AC114490.2	-0.37521	0.471981	0.326075	0.707381	-0.173953	0.735797	0.133242	0.835031	-0.879624	0.0924424	1.03413	0.307888	1.11077	0.0324861	1.4883	0.187766	0.310344	0.549785	0.259807	0.744628
	AC114783.1	0	1	0	1	0	1	0	1	0	1	0	1	0	1	0	1	0	1	0	1
	AC115220.1	-0.702708	0.893876	0.0487225	1	-0.841417	0.873091	0.0589403	1	-1.15501	0.826444	0.0827863	1	0.170682	0.974153	0.011373	1	-0.684041	0.896685	0.0473603	1
	AC116366.3	0.0597732	0.778612	0.108679	0.902067	0.342521	0.104598	0.980477	0.222075	0.107453	0.609948	0.214707	0.819946	-0.0876412	0.677071	0.169366	0.902099	-0.0836471	0.687399	0.162791	0.836661
	AC117457.1	0	1	0	1	0	1	0	1	0	1	0	1	0	1	0	1	0	1	0	1
	AC118553.2	0.270777	0.220167	0.657248	0.460165	0.2904	0.185248	0.732246	0.335666	-0.0261126	0.905098	0.0433042	0.965725	0.268715	0.213419	0.670768	0.558794	0.213031	0.309195	0.509767	0.53277
	AC119396.1	0	1	0	1	0	1	0	1	0	1	0	1	0	1	0	1	0	1	0	1
	AC120057.3	0.240149	0.252776	0.597263	0.500246	0.344626	0.0999726	1.00012	0.214855	-0.0645691	0.758054	0.1203	0.901222	0.0915234	0.662174	0.179028	0.89551	0.155603	0.453979	0.342964	0.672992
	AC120114.5	-0.442037	0.448417	0.348318	0.688516	-0.701407	0.235761	0.627527	0.397749	0.0705187	0.892442	0.0494201	0.96036	-0.589305	0.287841	0.540847	0.645827	-0.523102	0.29553	0.529399	0.517714
	AC124312.1	0	1	0	1	0	1	0	1	0	1	0	1	0	1	0	1	0	1	0	1
	AC126755.2	-0.446779	0.0266939	1.57359	0.109265	-0.191122	0.335349	0.474503	0.504862	0.269108	0.16439	0.784125	0.43127	-0.242368	0.20969	0.678423	0.553782	-0.386637	0.0416296	1.3806	0.131034
	AC129492.3	-0.702732	0.893873	0.0487242	1	-0.84144	0.873088	0.058942	1	-1.15503	0.826441	0.0827881	1	0.170682	0.974153	0.011373	1	1.0019	0.8486	0.0712969	1
	AC130366.1	0	1	0	1	0	1	0	1	0	1	0	1	0	1	0	1	0	1	0	1
	AC131097.2	0	1	0	1	0	1	0	1	0	1	0	1	0	1	0	1	0	1	0	1
	AC131160.1	0.320423	0.404949	0.392599	0.655527	-0.668231	0.093579	1.02882	0.204781	-0.352957	0.36238	0.440836	0.646556	0.168049	0.666181	0.176408	0.896649	0.161034	0.672402	0.172371	0.827725
	AC133551.1	0	1	0	1	0	1	0	1	0	1	0	1	0	1	0	1	0	1	0	1
	AC133555.3	1.22076	0.776337	0.10995	1	0.120259	0.977673	0.00980652	1	0.768457	0.858066	0.0664791	1	0.170683	0.968316	0.0139828	1	-0.684044	0.873522	0.0587261	1
	AC133555.5	0.168415	0.253547	0.595941	0.501439	0.286805	0.0484014	1.31514	0.124219	-0.344264	0.0200909	1.697	0.116298	0.469638	0.00137711	2.86103	0.0164166	0.542924	0.000117989	3.92816	0.000962196
	AC134025.1	0	1	0	1	0	1	0	1	0	1	0	1	0	1	0	1	0	1	0	1
	AC134669.2	0	1	0	1	0	1	0	1	0	1	0	1	0	1	0	1	0	1	0	1
	AC134772.2	-0.423895	0.0990927	1.00396	0.273107	-0.329373	0.18698	0.728206	0.338059	-0.187076	0.432887	0.363626	0.700921	0.082284	0.732129	0.135412	0.922585	-0.280102	0.224504	0.648776	0.434967
	AC135050.2	0.544734	0.413987	0.383013	0.661578	1.49896	0.0150999	1.82103	0.0501777	-0.00720702	0.99146	0.0037246	0.995998	1.08276	0.0768663	1.11426	0.318721	0.830776	0.160838	0.793611	0.350005
	AC135068.1	0	1	0	1	0	1	0	1	0	1	0	1	0	1	0	1	0	1	0	1
	AC135068.3	0	1	0	1	0	1	0	1	0	1	0	1	0	1	0	1	0	1	0	1
	AC135178.2	0.00181374	0.997986	0.000875524	0.999229	0.337264	0.623691	0.205031	0.754505	0.0675327	0.921468	0.0355195	0.972352	0.493036	0.449886	0.346898	0.780086	0.0330418	0.95859	0.0183671	0.981972
	AC135586.2	0.304286	0.764359	0.116703	1	0.355567	0.720171	0.142564	1	-0.431066	0.681782	0.166354	1	-0.559614	0.641521	0.192789	1	-1.42027	0.237363	0.624587	1
	AC136352.3	0	1	0	1	0	1	0	1	0	1	0	1	0	1	0	1	0	1	0	1
	AC136352.4	0	1	0	1	0	1	0	1	0	1	0	1	0	1	0	1	0	1	0	1
	AC136428.1	0	1	0	1	0	1	0	1	0	1	0	1	0	1	0	1	0	1	0	1
	AC136612.1	0	1	0	1	0	1	0	1	0	1	0	1	0	1	0	1	0	1	0	1
	AC136616.1	-0.140121	0.915251	0.0384599	1	-0.964554	0.50409	0.297492	1	-1.19483	0.408168	0.389161	1	0.74488	0.62066	0.207147	1	0.61723	0.66172	0.179326	1
	AC136616.2	0	1	0	1	0	1	0	1	0	1	0	1	0	1	0	1	0	1	0	1
	AC136616.3	0	1	0	1	0	1	0	1	0	1	0	1	0	1	0	1	0	1	0	1
	AC137834.1	-0.816714	0.257348	0.589479	0.505854	0.143487	0.81989	0.0862447	0.891139	-0.282592	0.657518	0.182093	0.848795	-0.178898	0.788601	0.103142	0.939632	-1.1694	0.0844928	1.07318	0.222202
	AC138517.2	0	1	0	1	0	1	0	1	0	1	0	1	0	1	0	1	0	1	0	1
	AC138647.1	0	1	0	1	0	1	0	1	0	1	0	1	0	1	0	1	0	1	0	1
	AC138696.1	-1.14287	0.066838	1.17498	0.209577	-0.321134	0.579723	0.236779	0.720204	-1.25491	0.0380077	1.42013	0.17947	0.649227	0.296295	0.528276	0.652966	0.623675	0.298174	0.52553	0.520507
	AC138811.2	-1.18749	0.0495218	1.3052	0.169577	0.669508	0.20448	0.689349	0.35974	-0.369693	0.497565	0.303151	0.748695	0.367599	0.499515	0.301452	0.812007	0.416086	0.428964	0.367579	0.651223
	AC138894.1	-0.294094	0.305672	0.514744	0.556218	-0.139973	0.609939	0.214714	0.743974	-0.242286	0.365617	0.436974	0.64984	0.228762	0.392603	0.406046	0.737523	0.0312948	0.900396	0.0455665	0.955057
	AC138969.1	-0.586412	0.0014952	2.8253	0.0111218	-0.452606	0.0134892	1.87001	0.0458179	0.0535577	0.765493	0.116059	0.905886	-0.241461	0.18025	0.744124	0.513564	-0.326551	0.0661182	1.17968	0.184854
	AC139530.2	0.726927	0.156475	0.805554	0.369954	0.337925	0.513861	0.289155	0.668528	-0.459254	0.383757	0.415944	0.665129	0.549046	0.295651	0.529221	0.652706	0.44925	0.381921	0.418026	0.607257
	AC140504.1	0	1	0	1	0	1	0	1	0	1	0	1	0	1	0	1	0	1	0	1
	AC141272.1	0	1	0	1	0	1	0	1	0	1	0	1	0	1	0	1	0	1	0	1
	AC142391.1	0	1	0	1	0	1	0	1	0	1	0	1	0	1	0	1	0	1	0	1
	AC145212.1	-0.260933	0.623921	0.20487	0.814675	-0.222721	0.667398	0.175615	0.78639	-0.811855	0.13269	0.877163	0.381486	0.743084	0.170729	0.767693	0.502106	0.366828	0.480814	0.318023	0.692431
	AC145212.2	0.191759	0.582487	0.234714	0.790164	0.166582	0.630228	0.200503	0.759803	-0.353789	0.313975	0.503105	0.60309	0.317769	0.366219	0.43626	0.717751	0.39857	0.232313	0.633926	0.444092
	AC171558.1	0	1	0	1	0	1	0	1	0	1	0	1	0	1	0	1	0	1	0	1
	AC171558.3	0	1	0	1	0	1	0	1	0	1	0	1	0	1	0	1	0	1	0	1
	AC187653.1	0	1	0	1	0	1	0	1	0	1	0	1	0	1	0	1	0	1	0	1
	AC213203.1	0.258968	0.96079	0.0173714	1	0.12026	0.981786	0.00798317	1	0.768455	0.884015	0.0535406	1	-0.791101	0.880628	0.0552077	1	-0.684041	0.896685	0.0473603	1
	AC233723.1	-1.61656	0.468869	0.328948	1	-1.75527	0.431592	0.364927	1	-1.13858	0.595915	0.224815	1	0.112907	0.960277	0.0176033	1	-2.57612	0.270638	0.567612	1
	AC233724.12	1.22076	0.7657	0.115941	1	0.120259	0.97658	0.0102922	1	2.3185	0.562848	0.249609	1	-1.37935	0.730674	0.136276	1	-3.19587	0.425129	0.371479	1
	AC233724.16	-0.655834	0.507446	0.29461	1	-0.829005	0.403405	0.394259	1	-1.05032	0.285054	0.545072	1	0.385222	0.709798	0.148865	1	-0.167826	0.867743	0.0616087	1
	AC233724.17	-0.702708	0.893876	0.0487225	1	-0.841417	0.873091	0.0589403	1	-1.15501	0.826444	0.0827863	1	0.170682	0.974153	0.011373	1	-0.684041	0.896685	0.0473603	1
	AC233724.18	0	1	0	1	0	1	0	1	0	1	0	1	0	1	0	1	0	1	0	1
	AC233724.19	0	1	0	1	0	1	0	1	0	1	0	1	0	1	0	1	0	1	0	1
	AC233724.20	0	1	0	1	0	1	0	1	0	1	0	1	0	1	0	1	0	1	0	1
	AC233724.21	0	1	0	1	0	1	0	1	0	1	0	1	0	1	0	1	0	1	0	1
	AC233724.6	-0.0259209	0.987618	0.005411	1	-0.569311	0.742531	0.129285	1	1.0386	0.498455	0.302374	1	-0.600625	0.685756	0.16383	1	-1.60049	0.285606	0.544232	1
	AC233755.1	0	1	0	1	0	1	0	1	0	1	0	1	0	1	0	1	0	1	0	1
	AC233755.2	0	1	0	1	0	1	0	1	0	1	0	1	0	1	0	1	0	1	0	1
	AC233992.2	0.432279	0.446532	0.350148	0.686802	1.29291	0.0136468	1.86497	0.0462631	-0.220082	0.704528	0.152102	0.875035	0.325911	0.569155	0.244769	0.849387	1.28899	0.0109897	1.95901	0.0458869
	AC234771.5	0	1	0	1	0	1	0	1	0	1	0	1	0	1	0	1	0	1	0	1
	AC239799.1	-0.373957	0.529438	0.276185	0.751872	0.456439	0.396977	0.401235	0.564473	-0.924718	0.124771	0.903886	0.367318	0.716652	0.241497	0.617089	0.594823	-0.801875	0.221135	0.655342	0.431126
	AC240274.1	0.104284	0.304904	0.515837	0.555921	0.0159592	0.875029	0.0579775	0.928227	-0.159948	0.112161	0.950156	0.346253	-0.0754347	0.458598	0.338568	0.787438	-0.0525889	0.591836	0.227799	0.777195
	AC243547.3	0.642856	0.646316	0.189555	1	1.26689	0.337532	0.471685	1	-0.762429	0.626923	0.202786	1	1.16613	0.440311	0.35624	1	-0.116212	0.940941	0.0264375	1
	AC243756.1	1.22076	0.816734	0.0879193	1	0.120273	0.981784	0.00798406	1	-0.193315	0.970725	0.0129036	1	0.170682	0.974153	0.011373	1	-0.684041	0.896685	0.0473603	1
	AC243967.1	0	1	0	1	0	1	0	1	0	1	0	1	0	1	0	1	0	1	0	1
	AC244197.3	-0.108292	0.756583	0.121143	0.890216	0.208305	0.544537	0.263972	0.69322	0.013386	0.96879	0.0137702	0.989502	-0.114947	0.737571	0.132196	0.924364	-0.00165718	0.996043	0.00172197	0.998558
	AC244517.10	0	1	0	1	0	1	0	1	0	1	0	1	0	1	0	1	0	1	0	1
	AC244517.6	0	1	0	1	0	1	0	1	0	1	0	1	0	1	0	1	0	1	0	1
	AC245033.1	0.660612	0.612774	0.2127	1	0.502355	0.700378	0.154667	1	1.77172	0.128202	0.892107	1	-1.05057	0.311576	0.506436	1	-2.65101	0.022834	1.64142	1
	AC245041.1	0	1	0	1	0	1	0	1	0	1	0	1	0	1	0	1	0	1	0	1
	AC245748.1	-0.70277	0.836907	0.0773227	1	1.18689	0.723031	0.140843	1	-1.15507	0.73511	0.133648	1	0.170684	0.960127	0.0176715	1	1.0786	0.749221	0.12539	1
	ACAA1	0.0748244	0.641403	0.192869	0.82511	0.180859	0.254186	0.594849	0.419559	0.0494115	0.75303	0.123188	0.898602	0.0319328	0.837957	0.0767781	0.955231	-0.160849	0.289309	0.538639	0.511401
	ACAA2	-0.139278	0.0628629	1.20161	0.200901	-0.0524215	0.476313	0.322108	0.636362	0.0285621	0.690239	0.161	0.866159	-0.13598	0.0592668	1.22719	0.272953	-0.200951	0.00352465	2.45288	0.0180544
	ACACA	-0.18068	0.000797178	3.09844	0.00650422	-0.0215521	0.681624	0.166455	0.796049	-0.139695	0.00695091	2.15796	0.0548737	-0.123238	0.019455	1.71097	0.132989	0.0953414	0.0530466	1.27534	0.156833
	ACACB	-0.133124	0.299473	0.523642	0.550362	-0.228679	0.0721249	1.14191	0.168882	0.28714	0.0132984	1.8762	0.0870673	-0.192345	0.0923933	1.03436	0.356215	-0.307659	0.00362569	2.44061	0.0184961
	ACAD10	-0.0182493	0.898252	0.0466017	0.95754	0.133313	0.338712	0.470169	0.507836	0.0111988	0.935023	0.0291779	0.977643	-0.0942348	0.4948	0.305571	0.809428	0.199611	0.120885	0.917628	0.287455
	ACAD11	0.474386	5.25103e-06	5.27976	7.59245e-05	0.564733	3.36664e-08	7.4728	4.63733e-07	0.043243	0.677481	0.169103	0.860258	0.144154	0.15738	0.803049	0.481145	0.209152	0.0287018	1.54209	0.0985295
	ACAD8	0.14908	0.234259	0.630304	0.477905	0.119822	0.333558	0.476829	0.503102	-0.219096	0.0779643	1.1081	0.280835	0.179809	0.148694	0.827708	0.467707	-0.051715	0.661967	0.179164	0.821284
	ACAD9	0.088955	0.40588	0.391602	0.65632	0.106602	0.31263	0.50497	0.481965	-0.0126251	0.903335	0.0441512	0.965018	0.0690933	0.503432	0.298059	0.814538	0.0919063	0.346062	0.460846	0.571274
	ACADL	0.495662	0.0858846	1.06608	0.248521	0.0977981	0.741634	0.12981	0.839367	0.25508	0.366395	0.43605	0.65036	-0.550193	0.0609299	1.21517	0.277646	-0.331206	0.199594	0.699853	0.402851
	ACADM	0.0295153	0.701217	0.154148	0.860628	-0.197195	0.0110012	1.95856	0.0389012	0.00284638	0.969353	0.0135179	0.989502	-0.223739	0.0030424	2.51678	0.0316524	-0.223148	0.00154136	2.8121	0.00890335
	ACADS	-0.39008	0.0572551	1.24219	0.187935	-0.217545	0.272924	0.563958	0.440534	-0.338561	0.082498	1.08356	0.289229	-0.357552	0.0856418	1.06731	0.340775	-0.441285	0.0225763	1.64635	0.081654
	ACADSB	0.412638	7.38419e-06	5.1317	0.000103309	-0.106099	0.259361	0.586096	0.425137	-0.535948	1.50525e-08	7.82239	1.08939e-06	0.265288	0.00570483	2.24376	0.0522296	0.00290993	0.975087	0.0109566	0.98884
	ACADVL	1.02458	5.08453e-22	21.2937	2.68019e-20	0.761849	8.32709e-13	12.0795	1.88085e-11	0.177507	0.0967387	1.0144	0.316952	0.983307	6.59918e-21	20.1805	4.44248e-19	0.434267	3.26009e-05	4.48677	0.000302506
	ACAN	0.258988	0.923846	0.0344003	1	1.08207	0.689613	0.161395	1	2.95049	0.24278	0.614786	1	-2.01133	0.425887	0.370706	1	-1.94641	0.427595	0.368967	1
	ACAP1	-1.32206	0.254874	0.593675	1	-0.668846	0.514388	0.288709	1	-0.171882	0.855013	0.0680272	1	0.138674	0.882913	0.054082	1	-0.300508	0.74125	0.130035	1
	ACAP2	-0.0235974	0.87262	0.059175	0.945781	0.0664809	0.648888	0.18783	0.772735	0.0611642	0.671833	0.172739	0.857795	-0.0540723	0.707695	0.150154	0.913045	0.276407	0.0484799	1.31444	0.146883
	ACAP3	-0.145706	0.325013	0.488099	0.574917	-0.248273	0.0935391	1.02901	0.204778	0.0053382	0.970927	0.0128132	0.989672	0.0202828	0.889771	0.0507217	0.972404	-0.397975	0.00622771	2.20567	0.0288546
	ACAT1	0.213095	0.00562846	2.24961	0.032865	0.281639	0.000206839	3.68437	0.00135025	-0.144019	0.0595416	1.22518	0.238858	-0.0116389	0.880165	0.0554358	0.967991	-0.0321526	0.660878	0.179879	0.820525
	ACAT2	-0.220993	0.00324032	2.48941	0.0209892	0.118164	0.104623	0.980372	0.222075	-0.0409799	0.569966	0.244151	0.795395	-0.167686	0.02153	1.66696	0.142493	0.25464	0.000217416	3.66271	0.00163157
	ACBD3	0.451204	5.15239e-08	7.28799	1.06459e-06	0.454621	3.59111e-08	7.44477	4.92675e-07	0.130233	0.114237	0.942193	0.349764	0.379497	2.68576e-06	5.57093	6.4257e-05	0.580628	1.95487e-13	12.7089	4.51197e-12
	ACBD4	0.324448	0.0975577	1.01074	0.270267	-0.0998551	0.618702	0.208518	0.750406	-0.0783572	0.687901	0.162474	0.865247	0.371819	0.0507687	1.2944	0.249448	-0.127818	0.492118	0.307931	0.702156
	ACBD5	0.0151458	0.868213	0.0613735	0.944378	-0.0444608	0.624739	0.204301	0.755242	0.00699278	0.937365	0.0280911	0.977745	-0.0464219	0.602212	0.22025	0.86611	-0.0947106	0.269813	0.568936	0.489672
	ACBD6	0.0725389	0.421228	0.375482	0.66783	0.2537	0.00395174	2.40321	0.0168068	-0.423072	2.95769e-06	5.52905	0.000106167	0.0915002	0.324011	0.48944	0.677886	0.0519611	0.553291	0.257047	0.746539
	ACBD7	0.423975	0.0290644	1.53664	0.116615	0.325374	0.0919922	1.03625	0.202489	0.502029	0.00653727	2.1846	0.0525313	0.0756976	0.659639	0.180694	0.894529	0.258525	0.10218	0.990635	0.254532
	ACCS	-0.341611	0.264262	0.577966	0.513497	-0.834965	0.00889133	2.05103	0.0327622	-0.457701	0.121146	0.91669	0.361495	-0.231254	0.46288	0.334531	0.789341	-0.0566758	0.843718	0.0738025	0.926695
	ACCSL	-0.702708	0.893876	0.0487225	1	-0.841417	0.873091	0.0589403	1	-1.15501	0.826444	0.0827863	1	0.170682	0.974153	0.011373	1	-0.684041	0.896685	0.0473603	1
	ACD	-0.0263069	0.894693	0.0483262	0.956258	0.0751992	0.700512	0.154584	0.808959	0.184153	0.333874	0.476417	0.62251	-0.0815834	0.665986	0.176535	0.896613	-0.281318	0.123528	0.908234	0.291479
	ACE	-0.109822	0.622901	0.205581	0.814052	-0.0918222	0.674121	0.171262	0.790959	0.176059	0.39132	0.407468	0.670906	-0.171682	0.401757	0.396037	0.744776	-0.356676	0.0618083	1.20895	0.175592
	ACE2	0.636151	0.354918	0.449872	0.606413	0.629593	0.351563	0.453997	0.519756	0.936132	0.142901	0.844964	0.397222	0.619888	0.233532	0.631653	0.583427	0.828362	0.0872038	1.05946	0.227253
	ACER1	1.22075	0.781108	0.107289	1	0.120258	0.978162	0.00958943	1	-0.193332	0.964899	0.0155183	1	1.13247	0.796583	0.0987687	1	1.06908	0.806447	0.093424	1
	ACER2	-0.0247511	0.935315	0.0290421	0.974274	-0.708964	0.0292565	1.53378	0.0842483	0.28443	0.318094	0.497444	0.606791	-0.0768335	0.782778	0.106362	0.938066	-0.349549	0.189433	0.722544	0.389444
	ACER3	0.18283	0.386329	0.413042	0.637251	-0.257863	0.225003	0.647812	0.385235	-0.115838	0.582052	0.235038	0.803531	0.0620703	0.768162	0.114547	0.932968	0.0997809	0.631512	0.199619	0.804138
	ACHE	0.347445	0.519841	0.28413	0.744815	0.0903343	0.868714	0.0611233	0.924514	0.108993	0.835787	0.0779046	0.938278	0.470474	0.333621	0.476746	0.688106	0.308986	0.497352	0.303336	0.706176
	ACIN1	-0.171072	0.000359539	3.44425	0.00329717	-0.170545	0.000348934	3.45726	0.00215077	-0.0692301	0.139827	0.854408	0.392319	-0.066007	0.16095	0.79331	0.486962	-0.0971002	0.0344706	1.46255	0.11363
	ACKR1	0	1	0	1	0	1	0	1	0	1	0	1	0	1	0	1	0	1	0	1
	ACKR2	0.839295	0.601379	0.220852	1	0.940509	0.549994	0.259642	1	1.10601	0.467502	0.330216	1	-1.1487	0.452014	0.344848	1	0.593395	0.625857	0.203525	1
	ACKR3	0.258969	0.96079	0.0173715	1	0.120261	0.981786	0.00798323	1	1.66763	0.750045	0.124913	1	-1.69028	0.746778	0.126809	1	-2.545	0.626849	0.202837	1
	ACKR4	0	1	0	1	0	1	0	1	0	1	0	1	0	1	0	1	0	1	0	1
	ACLY	0.125616	0.00862283	2.06435	0.0462359	0.134821	0.00471048	2.32693	0.0194495	-0.20145	2.39579e-05	4.62055	0.000641544	0.080714	0.0912002	1.04	0.354501	-0.0154567	0.743054	0.128979	0.869196
	ACMSD	0.258981	0.960788	0.0173723	1	1.08206	0.837248	0.0771461	1	-0.193315	0.970725	0.0129036	1	0.170682	0.974153	0.011373	1	-0.684041	0.896685	0.0473603	1
	ACO1	-0.0889467	0.241611	0.616883	0.487555	-0.281564	0.000225144	3.64754	0.00146051	0.0588418	0.415455	0.381476	0.6885	-0.11634	0.108416	0.964906	0.392017	-0.256848	0.000192747	3.71501	0.00147629
	ACO2	0.298775	0.00147766	2.83043	0.0110035	0.351906	0.000165205	3.78198	0.0011105	0.135144	0.146268	0.83485	0.401885	0.229933	0.0121795	1.91437	0.0943913	0.16495	0.0666549	1.17617	0.1859
	ACOD1	-0.702722	0.893874	0.0487235	1	-0.84143	0.873089	0.0589413	1	-1.15502	0.826442	0.0827874	1	1.13247	0.829787	0.0810333	1	-0.684041	0.896685	0.0473603	1
	ACOT1	-0.0143809	0.958507	0.0184046	0.984032	0.410702	0.125853	0.900135	0.25428	-0.359966	0.189857	0.721573	0.46685	0.270585	0.326096	0.486654	0.680369	0.0472524	0.859864	0.0655703	0.934773
	ACOT11	-0.959581	0.00452431	2.34445	0.0276476	-0.833074	0.0105546	1.97656	0.0375593	-0.610532	0.0470187	1.32773	0.20681	-0.283974	0.394157	0.404331	0.739517	-0.754187	0.0184865	1.73314	0.0696313
	ACOT12	-1.61942	0.756997	0.120906	1	-1.75813	0.736923	0.132578	1	-2.07172	0.692217	0.159758	1	0.170682	0.974153	0.011373	1	-0.684041	0.896685	0.0473603	1
	ACOT13	-0.0188399	0.901089	0.0452323	0.958732	-0.0465854	0.757642	0.120536	0.850544	-0.32868	0.0290696	1.53656	0.150114	-0.0948759	0.535995	0.270839	0.833238	0.0551645	0.708665	0.149559	0.848926
	ACOT2	-0.128771	0.43783	0.358694	0.679671	0.259071	0.112231	0.949885	0.233739	-0.452124	0.00617919	2.20907	0.0506013	0.0325597	0.845829	0.0727174	0.957686	0.121029	0.457114	0.339975	0.674353
	ACOT4	-0.161878	0.720228	0.14253	0.87284	1.59664	1.77166e-05	4.75162	0.000153503	0.382269	0.338403	0.470566	0.626764	0.0761608	0.838961	0.0762582	0.955582	1.25116	0.000104336	3.98157	0.000863161
	ACOT6	0.258958	0.948595	0.0229192	1	0.120249	0.976117	0.0104982	1	2.58686	0.508336	0.293849	1	-2.60951	0.504641	0.297017	1	-0.370997	0.921994	0.0352718	1
	ACOT7	-0.322679	0.0123104	1.90973	0.0615703	-0.276135	0.031314	1.50426	0.0889238	-0.00881403	0.944327	0.0248776	0.979939	-0.269049	0.0342063	1.46589	0.193634	-0.41447	0.000916513	3.03786	0.00571837
	ACOT8	0.152921	0.506113	0.295753	0.734086	0.200651	0.378366	0.422088	0.546325	0.255731	0.252648	0.597483	0.540711	0.10322	0.637534	0.195497	0.884369	0.0534951	0.801406	0.0961473	0.904034
	ACOT9	0.510873	1.51822e-08	7.81866	3.38228e-07	0.825093	5.05057e-21	20.2967	1.84467e-19	-0.354528	0.000147013	3.83264	0.00276844	0.352229	0.000158251	3.80065	0.00259649	0.761929	1.44652e-18	17.8397	4.43418e-17
	ACOX1	0.00337324	0.973062	0.0118594	0.989919	-0.0336062	0.735348	0.133507	0.834682	0.187101	0.0534794	1.27181	0.223343	0.0317936	0.739911	0.13082	0.925525	-0.0629453	0.499675	0.301313	0.707718
	ACOX2	-0.754677	0.781898	0.10685	1	-1.85518	0.496153	0.304384	1	-0.308336	0.907767	0.0420255	1	0.136162	0.95949	0.0179594	1	-0.817659	0.761614	0.118265	1
	ACOX3	0.64352	0.0064589	2.18984	0.0365968	0.444318	0.0612344	1.213	0.149472	0.054714	0.81952	0.0864405	0.930752	0.117629	0.61527	0.210934	0.872162	-0.0586896	0.787952	0.1035	0.89518
	ACOXL	-0.108711	0.607131	0.216718	0.805096	-0.194951	0.35177	0.453741	0.519811	-0.186794	0.354471	0.450419	0.639883	-0.251937	0.236479	0.626207	0.587943	-0.458919	0.0195986	1.70777	0.0728191
	ACP1	0.0753573	0.118957	0.924611	0.308904	0.133789	0.00484505	2.3147	0.0199272	-0.301852	3.20681e-10	9.49393	3.60807e-08	0.0875566	0.0728758	1.13742	0.308794	0.132609	0.00371644	2.42987	0.0188401
	ACP2	0.901184	1.03044e-14	13.987	3.82176e-13	0.556253	2.56154e-06	5.5915	2.62716e-05	-0.100131	0.410912	0.386251	0.686117	0.545671	3.02006e-06	5.51998	7.11397e-05	0.121567	0.283878	0.546869	0.505622
	ACP5	0.258956	0.949401	0.0225501	1	1.86658	0.644257	0.190941	1	2.21783	0.578969	0.237345	1	-2.24049	0.575108	0.24025	1	-1.2827	0.745898	0.127321	1
	ACP6	0.161097	0.113395	0.945405	0.299359	0.325748	0.00100753	2.99674	0.00536919	-0.249918	0.0136835	1.8638	0.0889791	0.130422	0.202264	0.69408	0.543581	0.102785	0.284314	0.546201	0.50609
	ACP7	1.22077	0.719271	0.143107	1	1.83191	0.58473	0.233044	1	0.768468	0.820998	0.0856579	1	-0.791107	0.815821	0.0884049	1	0.409903	0.901906	0.0448389	1
	ACPP	-0.0961213	0.848516	0.07134	0.935198	-0.0232284	0.962128	0.0167671	0.978154	-0.0858546	0.857039	0.0669995	0.946003	-0.0371899	0.938536	0.027549	0.986266	-0.172794	0.700005	0.154899	0.843986
	ACPT	0	1	0	1	0	1	0	1	0	1	0	1	0	1	0	1	0	1	0	1
	ACR	-1.17707	0.609448	0.215063	1	-1.31578	0.567957	0.245684	1	-1.62937	0.479464	0.319244	1	-0.79111	0.746299	0.127087	1	0.870915	0.703955	0.152455	1
	ACRBP	-0.0458697	0.948513	0.0229568	0.97969	0.0513188	0.940334	0.0267177	0.96653	1.47541	0.0123568	1.90809	0.0826403	-0.243477	0.625526	0.203755	0.878022	0.197432	0.663965	0.177855	0.822351
	ACRV1	-0.702735	0.893872	0.0487245	1	0.12034	0.981774	0.00798853	1	-1.15503	0.826441	0.0827884	1	0.170682	0.974153	0.011373	1	0.277743	0.957952	0.0186562	1
	ACSBG1	0.946321	0.00730231	2.13654	0.0405015	0.266892	0.475524	0.322827	0.635869	0.894747	0.00852727	2.06919	0.0629156	0.398775	0.16103	0.793093	0.487099	-0.412643	0.145145	0.838199	0.326766
	ACSBG2	1.22077	0.72156	0.141728	1	0.120272	0.971992	0.0123375	1	1.71162	0.611496	0.213606	1	-0.772467	0.818689	0.0868811	1	-1.6272	0.629185	0.201222	1
	ACSF2	-0.678322	0.000310711	3.50764	0.00291529	-0.560888	0.00196907	2.70574	0.00941876	0.305992	0.058026	1.23638	0.23448	-0.213284	0.181394	0.741376	0.51462	-0.561474	0.000238821	3.62193	0.00177956
	ACSF3	-0.0474176	0.673872	0.171423	0.845434	0.0215121	0.844736	0.0732791	0.907727	0.074419	0.48266	0.316359	0.737962	-0.0327585	0.755673	0.121666	0.930462	0.0413728	0.670353	0.173696	0.826611
	ACSL1	0.274205	0.000107299	3.9694	0.00114907	0.252855	0.0002945	3.53091	0.0018459	-0.0124819	0.85766	0.0666849	0.946089	0.170226	0.0126378	1.89833	0.0972051	0.0609256	0.341186	0.467009	0.566779
	ACSL3	0.109379	0.355089	0.449663	0.606568	0.172861	0.142637	0.845768	0.277621	0.222007	0.058105	1.23579	0.23461	0.0342548	0.768933	0.114111	0.932968	0.42166	0.000249476	3.60297	0.00184587
	ACSL4	0.248191	0.0815193	1.08874	0.239794	-0.0564186	0.693522	0.15894	0.804539	0.150267	0.288106	0.540448	0.577289	0.0547117	0.697517	0.156445	0.910308	0.0910408	0.51229	0.290484	0.716114
	ACSL5	1.01224	0.413106	0.383939	1	0.269412	0.835581	0.0780117	1	-0.193009	0.88359	0.0537491	1	-0.846305	0.573621	0.241375	1	-0.194389	0.877503	0.0567516	1
	ACSL6	-0.798181	0.00276326	2.55858	0.0183518	-1.07267	7.70341e-05	4.11332	0.000566636	-0.283069	0.233884	0.631	0.520685	-0.37388	0.140954	0.850922	0.454609	-0.476637	0.0428992	1.36755	0.133864
	ACSM1	-0.47631	0.907945	0.0419407	1	-1.57681	0.701873	0.153742	1	-0.92861	0.821642	0.0853176	1	-0.791105	0.848672	0.0712601	1	0.0499476	0.990327	0.0042215	1
	ACSM2A	-0.702722	0.893874	0.0487235	1	-0.84143	0.873089	0.0589413	1	-1.15502	0.826442	0.0827874	1	0.170682	0.974153	0.011373	1	0.277743	0.957952	0.0186562	1
	ACSM2B	0	1	0	1	0	1	0	1	0	1	0	1	0	1	0	1	0	1	0	1
	ACSM3	0.753929	0.0313435	1.50385	0.123175	0.20478	0.572101	0.242527	0.714175	-0.311994	0.399271	0.398733	0.677116	0.13249	0.724587	0.139909	0.919154	0.598204	0.0789291	1.10276	0.211582
	ACSM4	0	1	0	1	0	1	0	1	0	1	0	1	0	1	0	1	0	1	0	1
	ACSM5	0	1	0	1	0	1	0	1	0	1	0	1	0	1	0	1	0	1	0	1
	ACSM6	0.258954	0.960792	0.0173704	1	2.13365	0.683155	0.165481	1	-0.193343	0.970721	0.0129055	1	1.13247	0.829787	0.0810333	1	-0.684041	0.896685	0.0473603	1
	ACSS1	0.986171	4.64777e-21	20.3328	2.29627e-19	0.907537	3.34984e-18	17.475	1.05755e-16	-0.117433	0.287743	0.540996	0.576648	0.797136	1.8217e-14	13.7395	9.33483e-13	0.973149	5.02216e-23	22.2991	1.93191e-21
	ACSS2	-0.439527	0.00514086	2.28896	0.0306734	-0.730813	4.94102e-06	5.30618	4.76845e-05	-0.0182345	0.898223	0.0466159	0.963569	-0.254269	0.0825175	1.08345	0.333347	-0.35764	0.00871149	2.05991	0.0379552
	ACSS3	0.258981	0.960788	0.0173723	1	0.120273	0.981784	0.00798406	1	-0.193315	0.970725	0.0129036	1	0.170682	0.974153	0.011373	1	0.277743	0.957952	0.0186562	1
	ACTA1	-0.815771	0.0880167	1.05543	0.252534	-0.472503	0.288854	0.539321	0.458594	-0.844451	0.0605277	1.21805	0.241264	0.226415	0.635106	0.197154	0.883178	0.150215	0.734737	0.133868	0.864732
	ACTA2	-0.73262	5.54463e-07	6.25613	9.75519e-06	-0.628572	6.93424e-06	5.159	6.46489e-05	1.79358	4.94419e-61	60.3059	2.20659e-57	-0.727733	1.30721e-14	13.8837	6.74882e-13	-0.798408	1.85122e-19	18.7325	6.06751e-18
	ACTB	-0.0580672	0.581352	0.235561	0.789584	0.196151	0.0624005	1.20481	0.151457	-0.0533244	0.612405	0.212961	0.821748	-0.0869508	0.408788	0.388502	0.750214	0.0113509	0.914059	0.0390257	0.96188
	ACTBL2	0.750953	0.0383891	1.41579	0.142222	0.26097	0.48674	0.312703	0.645212	0.94763	0.0059464	2.22575	0.049121	-0.545283	0.0939748	1.02699	0.359988	0.378978	0.179314	0.746385	0.376429
	ACTC1	0.259017	0.918201	0.0370623	1	2.29404	0.3241	0.489321	1	-0.193285	0.938912	0.027375	1	-0.791109	0.753771	0.122761	1	-1.64584	0.514035	0.289008	1
	ACTG1	0.0484046	0.532032	0.274062	0.753637	0.187235	0.0155995	1.80689	0.0513185	-0.0775046	0.316762	0.499267	0.605354	-0.00890258	0.908457	0.0416955	0.979475	0.0576903	0.455696	0.341325	0.673604
	ACTG2	0.997482	0.446945	0.349746	1	0.825328	0.530008	0.275717	1	0.223854	0.86842	0.0612702	1	-0.802565	0.58488	0.232933	1	0.0704353	0.953111	0.0208564	1
	ACTL10	0.258955	0.960792	0.0173706	1	0.120247	0.981788	0.0079823	1	-0.193342	0.970721	0.0129054	1	1.13247	0.829787	0.0810333	1	1.21145	0.816923	0.0878191	1
	ACTL6A	-0.118008	0.100337	0.998541	0.275179	0.0827361	0.235019	0.628897	0.397281	-0.156505	0.0238162	1.62313	0.131386	-0.109911	0.120135	0.920331	0.417991	0.174732	0.00755388	2.12183	0.0338238
	ACTL6B	-0.70277	0.834583	0.0785306	1	0.120312	0.971481	0.0125656	1	0.659174	0.842541	0.0744088	1	-0.681769	0.837221	0.0771597	1	-2.49829	0.451539	0.345305	1
	ACTL7A	0	1	0	1	0	1	0	1	0	1	0	1	0	1	0	1	0	1	0	1
	ACTL7B	0.258955	0.947779	0.0232931	1	3.07272	0.423638	0.373005	1	1.56694	0.689287	0.1616	1	-1.5896	0.685041	0.164284	1	-0.552627	0.886517	0.0523129	1
	ACTL8	-0.34818	0.625135	0.204026	0.815465	0.106509	0.872975	0.0589983	0.926899	0.250693	0.695579	0.157653	0.869247	-0.89408	0.195536	0.708774	0.534794	-0.501395	0.407818	0.389533	0.631904
	ACTL9	0	1	0	1	0	1	0	1	0	1	0	1	0	1	0	1	0	1	0	1
	ACTN1	0.579622	2.56349e-22	21.5912	1.3729e-20	0.510981	8.57748e-18	17.0666	2.65902e-16	0.126545	0.0338864	1.46998	0.166038	0.368667	1.81209e-10	9.74182	6.9707e-09	0.192848	0.000598837	3.22269	0.00392546
	ACTN2	-0.0251258	0.91729	0.0374931	0.966202	0.189049	0.420593	0.376138	0.586754	-0.263955	0.266142	0.574887	0.553318	-0.162122	0.510089	0.292354	0.819829	0.00491691	0.982761	0.0075521	0.992199
	ACTN3	-1.28298	0.497034	0.303614	1	1.27153	0.419896	0.376858	1	-1.73528	0.358306	0.445746	1	0.170684	0.93433	0.0294999	1	1.4711	0.420776	0.375949	1
	ACTN4	-0.0571354	0.313604	0.503618	0.563679	-0.155894	0.00596274	2.22455	0.0236206	-0.0384561	0.493446	0.30676	0.745683	-0.0786219	0.162233	0.789862	0.489335	-0.260847	2.7515e-06	5.56043	3.09724e-05
	ACTR10	-0.159361	0.0510047	1.29239	0.173369	-0.302783	0.000210297	3.67717	0.00137198	0.12859	0.0961042	1.01726	0.315377	-0.15127	0.0502692	1.2987	0.247703	-0.168363	0.0219545	1.65848	0.0798466
	ACTR1A	0.0186272	0.747326	0.12649	0.885091	0.0315352	0.582634	0.234604	0.722532	0.0309772	0.583245	0.234149	0.803531	-0.0467446	0.407496	0.389877	0.748948	-0.0651214	0.23272	0.633166	0.444684
	ACTR1B	0.358589	0.0145149	1.83819	0.0696944	0.415856	0.00439341	2.3572	0.0183221	0.0720674	0.621523	0.206543	0.827939	0.304395	0.0348239	1.45812	0.19624	0.18614	0.190102	0.721013	0.390527
	ACTR2	-0.0475696	0.72279	0.140988	0.873694	-0.243129	0.0699762	1.15505	0.165032	-0.0260144	0.845866	0.0726985	0.942008	-0.124109	0.353961	0.451044	0.707768	-0.0983646	0.461228	0.336084	0.676932
	ACTR3	0.0277049	0.763893	0.116967	0.894194	-0.0219957	0.811345	0.0907945	0.885989	-0.125798	0.170459	0.768381	0.437731	-0.0026183	0.977277	0.00998233	0.992747	0.0941362	0.300118	0.522708	0.522703
	ACTR3B	-0.107829	0.416188	0.38071	0.66369	0.0761419	0.550765	0.259034	0.697882	-0.0415671	0.740015	0.13076	0.891894	-0.135426	0.28804	0.540548	0.64589	0.112276	0.330988	0.480188	0.556176
	ACTR3C	-0.117605	0.782232	0.106664	0.903683	0.420045	0.285759	0.544001	0.454836	0.410573	0.284118	0.546501	0.572555	0.229867	0.51941	0.28449	0.824072	-0.158949	0.643566	0.191407	0.811058
	ACTR5	-0.05858	0.777693	0.109192	0.901987	0.185745	0.353656	0.451419	0.521727	-0.174175	0.386329	0.413043	0.66701	0.144006	0.474135	0.324098	0.796117	0.181567	0.337105	0.472235	0.562101
	ACTR6	-0.0747239	0.591955	0.227711	0.795367	-0.343238	0.0146157	1.83518	0.0488653	0.191886	0.155166	0.809204	0.416586	-0.106789	0.42658	0.37	0.765396	-0.183498	0.160549	0.794393	0.3497
	ACTR8	0.0499648	0.681317	0.16665	0.85002	-0.106977	0.380087	0.420117	0.547544	-0.167777	0.160547	0.794398	0.424899	0.0984402	0.411857	0.385254	0.752377	-0.119063	0.302193	0.519716	0.524889
	ACTRT1	0	1	0	1	0	1	0	1	0	1	0	1	0	1	0	1	0	1	0	1
	ACTRT2	0.258981	0.960788	0.0173723	1	0.120273	0.981784	0.00798406	1	-0.193315	0.970725	0.0129036	1	1.13247	0.829787	0.0810333	1	-0.684041	0.896685	0.0473603	1
	ACTRT3	-0.159561	0.649572	0.187373	0.831385	-0.645596	0.079412	1.10011	0.181458	-0.334504	0.323767	0.489767	0.611759	0.374918	0.265584	0.575798	0.61944	-0.0264406	0.934661	0.0293458	0.970563
	ACVR1	0.254062	0.0359149	1.44473	0.135876	0.312148	0.00819349	2.08653	0.030643	0.142153	0.222271	0.653118	0.506982	0.209485	0.0596589	1.22432	0.274104	0.292027	0.00425074	2.37154	0.0210135
	ACVR1B	-0.0716839	0.421506	0.375196	0.668002	-0.0237078	0.786818	0.104126	0.869437	-0.115449	0.179857	0.745073	0.451323	0.0305421	0.724099	0.140202	0.919032	-0.0327704	0.689224	0.161639	0.837473
	ACVR1C	-0.285909	0.429946	0.366586	0.67391	-0.387761	0.283097	0.548064	0.452119	0.208152	0.54107	0.266747	0.778038	-0.160072	0.636795	0.196	0.88388	-0.167016	0.607594	0.216387	0.787401
	ACVR2A	-0.136075	0.286251	0.543252	0.536631	-0.192039	0.128688	0.890461	0.257996	0.0593477	0.621565	0.206514	0.827939	-0.00884347	0.940974	0.0264223	0.986331	0.173823	0.118383	0.926712	0.282935
	ACVR2B	-0.139086	0.15866	0.799532	0.373274	-0.280636	0.00449149	2.34761	0.0186406	0.308738	0.00106724	2.97174	0.0134932	-0.0683626	0.462922	0.334492	0.789341	-0.0451579	0.61713	0.209624	0.793617
	ACVRL1	-0.228193	0.47309	0.325056	0.707729	-0.840917	0.0139935	1.85407	0.0471359	0.27223	0.335246	0.474636	0.624025	-0.103554	0.707077	0.150533	0.912756	-0.484465	0.0634738	1.19741	0.179029
	ACY1	-0.135327	0.439348	0.357191	0.680375	0.92315	1.31589e-08	7.88078	1.89823e-07	-0.0589683	0.725881	0.139134	0.885058	0.00743754	0.964798	0.0155637	0.990696	1.16877	4.29113e-14	13.3674	1.03568e-12
	ACY3	0.258981	0.960788	0.0173723	1	0.120273	0.981784	0.00798406	1	-0.193315	0.970725	0.0129036	1	0.170682	0.974153	0.011373	1	0.277743	0.957952	0.0186562	1
	ACYP1	0.152605	0.305867	0.514467	0.556378	-0.259212	0.0925741	1.03351	0.20333	0.572458	2.59207e-05	4.58635	0.000684521	-0.13615	0.28863	0.539659	0.646405	-0.389174	0.001267	2.89722	0.00755521
	ACYP2	0.404859	0.144441	0.840308	0.352135	0.274166	0.321188	0.493241	0.490096	0.680839	0.00809754	2.09165	0.0607384	0.0467066	0.840471	0.0754773	0.956084	0.055431	0.795394	0.0994178	0.899941
	AD000671.1	0.497561	0.0481915	1.31703	0.166384	0.865376	0.000441542	3.35503	0.00263067	0.534598	0.029896	1.52439	0.153481	-0.127438	0.595537	0.225091	0.86253	0.291491	0.203941	0.690496	0.408565
	AD000671.2	-0.123597	0.867963	0.0614985	0.944378	0.822535	0.226812	0.644334	0.387173	-0.852609	0.266549	0.574223	0.553693	0.743107	0.336186	0.47342	0.691571	1.06428	0.139835	0.854385	0.318308
	ADA	-0.394818	0.102276	0.990225	0.278895	0.00349517	0.98802	0.00523418	0.992864	-0.0238891	0.916867	0.0376939	0.970585	-0.351504	0.13321	0.875463	0.441452	-0.119049	0.59026	0.228957	0.776328
	ADA2	1.22078	0.666913	0.175931	1	1.08207	0.702842	0.153142	1	1.66715	0.54791	0.261291	1	0.13981	0.958932	0.018212	1	-0.661336	0.8071	0.0930727	1
	ADAD1	0	1	0	1	0	1	0	1	0	1	0	1	0	1	0	1	0	1	0	1
	ADAD2	1.22076	0.816734	0.0879193	1	0.120273	0.981784	0.00798406	1	-0.193315	0.970725	0.0129036	1	0.170682	0.974153	0.011373	1	-0.684041	0.896685	0.0473603	1
	ADAL	0.0556376	0.65167	0.185972	0.832551	0.00363226	0.976188	0.0104666	0.986895	-0.394939	0.00135293	2.86872	0.0161735	0.0353101	0.783094	0.106186	0.938066	0.0668957	0.567353	0.246147	0.758471
	ADAM10	0.0243972	0.791977	0.101288	0.908434	-0.134575	0.146499	0.834166	0.282883	-0.0107332	0.906058	0.0428441	0.966162	0.0630945	0.486515	0.312904	0.803718	0.0297202	0.736945	0.132565	0.865589
	ADAM11	-0.127023	0.297658	0.526282	0.548493	-0.206987	0.0868201	1.06138	0.193965	-0.294369	0.0126131	1.89918	0.0836023	0.014711	0.903508	0.0440679	0.978127	-0.48892	2.88646e-05	4.53963	0.000271134
	ADAM12	0.154263	0.542835	0.265332	0.761436	0.213883	0.39196	0.406758	0.559425	0.223048	0.361634	0.441731	0.64618	0.0831951	0.727428	0.13821	0.920631	0.111236	0.625637	0.203678	0.800584
	ADAM15	-0.0341738	0.637408	0.195583	0.821961	-0.0538891	0.453284	0.343629	0.616216	-0.256478	0.000317883	3.49773	0.00522181	0.126535	0.0779196	1.10835	0.321211	0.0324429	0.636369	0.196291	0.807072
	ADAM17	0.210967	0.0968796	1.01377	0.269168	0.0239766	0.85082	0.0701625	0.912417	0.0769849	0.539206	0.268245	0.776491	0.178997	0.14855	0.828126	0.467578	0.182284	0.13126	0.881868	0.304595
	ADAM18	-1.75053	0.737606	0.132176	1	-1.88924	0.717672	0.144074	1	-2.20283	0.673325	0.171775	1	0.170682	0.974153	0.011373	1	-0.684041	0.896685	0.0473603	1
	ADAM19	-0.151537	0.501607	0.299637	0.730543	-0.503033	0.0299458	1.52366	0.0858731	0.474447	0.0179282	1.74646	0.107641	-0.164966	0.391383	0.407399	0.736685	0.0248142	0.887517	0.0518233	0.949111
	ADAM2	0	1	0	1	0	1	0	1	0	1	0	1	0	1	0	1	0	1	0	1
	ADAM20	0.259013	0.900511	0.0455108	1	-0.841492	0.684629	0.164545	1	0.701393	0.724031	0.140243	1	0.182406	0.923325	0.0346456	1	0.291274	0.868376	0.0612921	1
	ADAM21	-0.4055	0.272486	0.564656	0.522307	-1.19116	0.00359479	2.44433	0.0154756	0.369056	0.251514	0.599438	0.539196	-0.0745188	0.810355	0.0913246	0.946951	-0.136781	0.637136	0.195768	0.807494
	ADAM22	-0.0419528	0.709808	0.148859	0.86583	-0.175899	0.118362	0.926789	0.243207	0.269068	0.0111113	1.95423	0.076253	0.0647348	0.529252	0.276337	0.829576	0.0343193	0.72605	0.139034	0.859766
	ADAM23	-0.171564	0.0841635	1.07488	0.245077	-0.0374204	0.698266	0.155979	0.807451	-0.0369162	0.694236	0.158493	0.868357	-0.175553	0.0664303	1.17763	0.29209	-0.0565423	0.52313	0.281391	0.724607
	ADAM28	0.258981	0.960788	0.0173723	1	1.08206	0.837248	0.0771461	1	-0.193315	0.970725	0.0129036	1	0.170682	0.974153	0.011373	1	-0.684041	0.896685	0.0473603	1
	ADAM29	2.17813	0.600215	0.221693	1	0.120261	0.977169	0.0100304	1	-0.193329	0.963305	0.0162361	1	1.13247	0.787556	0.103718	1	0.277744	0.947304	0.0235105	1
	ADAM30	0	1	0	1	0	1	0	1	0	1	0	1	0	1	0	1	0	1	0	1
	ADAM32	0.253028	0.883291	0.0538961	1	1.58067	0.296707	0.527672	1	1.145	0.453011	0.343892	1	-0.540042	0.699422	0.155261	1	-1.46751	0.298271	0.525389	1
	ADAM33	0.258968	0.96079	0.0173714	1	0.12026	0.981786	0.00798317	1	-0.193329	0.970723	0.0129045	1	1.13247	0.829787	0.0810333	1	0.277743	0.957952	0.0186562	1
	ADAM7	0	1	0	1	0	1	0	1	0	1	0	1	0	1	0	1	0	1	0	1
	ADAM8	-0.059919	0.763817	0.11701	0.894194	-0.0843996	0.667325	0.175663	0.786372	0.428399	0.0183354	1.73671	0.109399	-0.0707122	0.684858	0.164399	0.904864	-0.127293	0.435506	0.361005	0.656943
	ADAM9	0.309385	0.00464665	2.33286	0.0282534	0.16478	0.132105	0.879079	0.262206	-0.139382	0.20214	0.694347	0.482693	0.238989	0.0280897	1.55145	0.171397	0.350569	0.000983654	3.00716	0.00609866
	ADAMDEC1	0.258968	0.96079	0.0173714	1	0.12026	0.981786	0.00798317	1	-0.193329	0.970723	0.0129045	1	1.13247	0.829787	0.0810333	1	0.277743	0.957952	0.0186562	1
	ADAMTS1	0.203526	8.0719e-06	5.09302	0.000111994	0.336562	8.87625e-14	13.0518	2.16514e-12	-0.0757661	0.0941434	1.02621	0.311693	0.167735	0.000195896	3.70797	0.0031137	0.494139	7.51688e-30	29.124	3.5112e-28
	ADAMTS10	-1.05732	0.18423	0.734639	0.411796	-0.83054	0.263221	0.579679	0.429262	0.77559	0.194113	0.711946	0.47188	-0.605486	0.298628	0.524869	0.654785	-1.37922	0.0167554	1.77584	0.0644364
	ADAMTS12	1.67661	0.456066	0.340972	1	-0.841492	0.724987	0.13967	1	0.670575	0.772876	0.11189	1	-0.69318	0.765442	0.116087	1	-0.760916	0.737011	0.132526	1
	ADAMTS13	-0.386216	0.0245311	1.61028	0.102512	-0.298385	0.074786	1.12618	0.173457	0.247893	0.112032	0.950658	0.34602	-0.295505	0.058739	1.23107	0.271604	-0.304166	0.0386096	1.41331	0.123884
	ADAMTS14	0.262081	0.788745	0.103063	0.906983	1.11064	0.199007	0.701131	0.353234	1.29246	0.119918	0.921115	0.359739	0.36509	0.566216	0.247018	0.847966	1.14164	0.0425859	1.37073	0.13325
	ADAMTS15	-0.0750685	0.688123	0.162334	0.854554	0.494511	0.00383706	2.416	0.0163698	0.456682	0.00617618	2.20928	0.0506013	-0.0783497	0.620476	0.207275	0.876094	0.68331	7.90279e-07	6.10222	9.52009e-06
	ADAMTS16	-0.754585	0.0211598	1.67449	0.0922528	-1.10173	0.00110034	2.95847	0.00579628	0.179025	0.51574	0.287569	0.760403	-0.0640782	0.81329	0.0897545	0.948125	-0.670767	0.0112218	1.94994	0.0466714
	ADAMTS17	0.412357	0.00369124	2.43283	0.0233563	1.0123	4.25285e-14	13.3713	1.05805e-12	0.165243	0.235944	0.627191	0.522849	0.31165	0.0189458	1.72249	0.13064	0.865082	1.42578e-12	11.8459	3.10305e-11
	ADAMTS18	-0.469901	0.724925	0.139707	1	-1.24804	0.390616	0.40825	1	-0.492534	0.697084	0.156715	1	0.189476	0.884233	0.0534334	1	-0.336202	0.789541	0.102625	1
	ADAMTS19	-0.224516	0.451189	0.345642	0.691423	-0.220613	0.448447	0.348289	0.61187	0.0195251	0.942913	0.0255283	0.979872	-0.213636	0.443762	0.35285	0.776844	0.0534748	0.828976	0.0814578	0.917943
	ADAMTS2	-0.0778523	0.693068	0.159224	0.857307	-0.234462	0.234288	0.63025	0.396631	-0.225318	0.234872	0.629169	0.521682	0.156499	0.412028	0.385073	0.752445	-0.0506763	0.776266	0.10999	0.887746
	ADAMTS20	-0.287252	0.488808	0.310861	0.720222	-0.400689	0.331775	0.479157	0.501129	-0.647143	0.114726	0.940338	0.350141	0.00592927	0.989194	0.00471833	0.996743	0.387274	0.322453	0.491534	0.546899
	ADAMTS3	0.25694	0.146354	0.834594	0.355182	0.172293	0.325776	0.487081	0.495063	0.179493	0.289899	0.537753	0.579406	-0.205217	0.226611	0.644718	0.576768	0.101059	0.501927	0.29936	0.708844
	ADAMTS4	0.643308	0.373616	0.427575	0.62537	-0.0842749	0.912429	0.0398008	0.951308	0.447216	0.527644	0.277659	0.768181	-0.148172	0.828352	0.0817849	0.952779	-0.712624	0.283699	0.547142	0.505528
	ADAMTS5	-0.167267	0.779216	0.108342	0.902148	-0.80091	0.210678	0.676381	0.367396	-0.273925	0.631672	0.199509	0.833708	0.510397	0.358982	0.444927	0.712208	0.638535	0.216377	0.664788	0.424987
	ADAMTS6	-0.167007	0.721285	0.141893	0.873037	-0.487222	0.306455	0.513634	0.476241	-0.512603	0.26879	0.570587	0.556233	-0.334941	0.502527	0.298841	0.813916	-0.30961	0.502512	0.298854	0.709113
	ADAMTS7	-1.15206	0.000227959	3.64214	0.00221974	-1.28672	3.54176e-05	4.45078	0.000286617	0.332724	0.183219	0.737029	0.455886	-0.395161	0.115421	0.937715	0.407033	-0.824343	0.00063951	3.19415	0.0041682
	ADAMTS8	-0.387255	0.124304	0.905514	0.317439	-0.859746	0.00116345	2.93425	0.00608441	0.305974	0.163498	0.786487	0.42999	-0.324345	0.13954	0.8553	0.452173	-0.637266	0.00201745	2.6952	0.0111897
	ADAMTS9	-0.445475	0.27756	0.556643	0.52741	-0.150906	0.696517	0.157069	0.806297	0.494001	0.162585	0.788918	0.428094	-0.217595	0.524939	0.279891	0.825925	0.344636	0.26436	0.577805	0.484015
	ADAMTSL1	-0.489915	0.695401	0.157765	1	0.72917	0.496405	0.304164	1	-2.44324	0.104941	0.979053	1	2.65131	0.074582	1.12737	1	2.49995	0.0828276	1.08183	1
	ADAMTSL2	1.22073	0.81674	0.0879164	1	1.86179	0.722282	0.141293	1	-0.193353	0.97072	0.0129062	1	1.13247	0.829787	0.0810333	1	-0.684041	0.896685	0.0473603	1
	ADAMTSL3	-0.324974	0.436845	0.359673	0.679425	-0.776136	0.0757391	1.12068	0.175223	0.541609	0.133313	0.875128	0.382293	-0.145071	0.672393	0.172377	0.899601	-0.739126	0.0268775	1.57061	0.0933627
	ADAMTSL4	-1.96659	0.0603778	1.21912	1	-2.73151	0.021636	1.66482	1	-0.0996794	0.892872	0.0492107	1	-0.579207	0.46651	0.331139	1	-0.869883	0.244007	0.612598	1
	ADAMTSL5	-0.57061	0.202613	0.693333	0.437694	-0.682728	0.124187	0.905923	0.251729	0.623963	0.0909452	1.04122	0.305332	-0.321244	0.364598	0.438186	0.71621	-0.429601	0.191844	0.717051	0.392764
	ADAP1	-0.867066	0.0596691	1.22425	0.193769	-0.250397	0.545185	0.263456	0.693757	0.505487	0.178638	0.748026	0.449668	-0.66163	0.083003	1.08091	0.334374	-0.955443	0.00797035	2.09852	0.0353657
	ADAP2	-0.127578	0.413835	0.383173	0.661578	-0.309347	0.0483371	1.31572	0.1241	-0.395376	0.00978141	2.0096	0.0696243	-0.0822447	0.60786	0.216196	0.868345	0.0623175	0.670874	0.173359	0.826881
	ADAR	0.0588358	0.0935537	1.02894	0.263231	-0.0226947	0.51623	0.287157	0.670253	-0.0675618	0.0490339	1.3095	0.211711	0.0264416	0.441628	0.354944	0.775631	-0.0386629	0.240395	0.619074	0.454008
	ADARB1	-0.0634535	0.494509	0.305826	0.724872	-0.0877184	0.338804	0.470052	0.507836	0.178553	0.0405745	1.39175	0.188041	0.0947147	0.264454	0.57765	0.618277	-0.00586019	0.942022	0.0259391	0.973789
	ADARB2	-0.702735	0.893872	0.0487245	1	-0.841444	0.873087	0.0589422	1	-0.193249	0.970735	0.0128991	1	0.170682	0.974153	0.011373	1	-1.64582	0.754718	0.122215	1
	ADAT1	-0.321288	0.0116562	1.93344	0.0588481	-0.250477	0.0427134	1.36944	0.112988	-0.165485	0.161755	0.791142	0.427083	-0.0623664	0.606493	0.217174	0.867669	-0.236946	0.0359743	1.44401	0.117488
	ADAT2	0.125316	0.224217	0.649331	0.465544	0.12429	0.222152	0.653349	0.382116	-0.421684	5.06872e-05	4.2951	0.00118645	0.117965	0.26911	0.57007	0.623936	0.059748	0.550956	0.258883	0.745436
	ADAT3	-0.199915	0.407536	0.389834	0.657488	-0.0150012	0.948916	0.0227722	0.971601	-0.127803	0.57898	0.237337	0.801757	0.225019	0.324005	0.489449	0.677886	0.0878766	0.687033	0.163022	0.836343
	ADCK1	-0.0530401	0.775637	0.110342	0.901332	0.357693	0.0410926	1.38624	0.109578	0.362486	0.0334229	1.47596	0.164764	-0.130578	0.430517	0.366009	0.767492	0.0441722	0.77167	0.112568	0.885978
	ADCK2	-0.283206	0.00198367	2.70253	0.0140675	-0.0621034	0.483384	0.315708	0.642376	-0.0864324	0.318434	0.49698	0.606906	-0.217437	0.0142089	1.84744	0.106372	-0.180676	0.0299848	1.5231	0.102078
	ADCK5	0.126227	0.666597	0.176137	0.841352	0.104722	0.716018	0.145076	0.820928	0.232136	0.397897	0.400229	0.676672	-0.251089	0.360428	0.443182	0.713116	-0.104467	0.670946	0.173313	0.826895
	ADCY1	-0.147481	0.0492158	1.3079	0.168962	-0.322319	1.81093e-05	4.7421	0.000156511	0.158378	0.022639	1.64514	0.126245	-0.203422	0.00349409	2.45667	0.0353086	-0.409596	4.4019e-10	9.35636	7.94367e-09
	ADCY10	-0.0469255	0.958309	0.0184946	1	-0.440074	0.633474	0.198271	0.76183	0.343026	0.680472	0.16719	1	-0.91087	0.304875	0.515878	0.661953	-0.773435	0.333372	0.477071	0.558589
	ADCY2	-0.492856	0.87741	0.0567975	1	-1.59336	0.617999	0.209012	1	-0.945156	0.767372	0.114994	1	1.03133	0.745825	0.127363	1	-1.64584	0.610551	0.214278	1
	ADCY3	-0.271601	0.00763642	2.11711	0.041869	-0.172283	0.0886902	1.05212	0.19718	-0.320342	0.00146436	2.83435	0.0172895	-0.15331	0.132206	0.878748	0.439595	-0.28935	0.00386217	2.41317	0.0194354
	ADCY4	-1.21946	0.463207	0.334225	1	0.118307	0.934347	0.0294918	1	0.505042	0.706905	0.150639	1	-1.10608	0.450378	0.346423	1	-0.380151	0.75282	0.123309	1
	ADCY5	-0.674526	0.206242	0.685623	0.44266	-1.23624	0.0298036	1.52573	0.0855365	0.387796	0.391703	0.407044	0.67134	0.185209	0.665231	0.177028	0.896088	-0.788251	0.0682371	1.16598	0.189084
	ADCY6	-0.377089	0.000208752	3.68037	0.00205513	-0.672878	7.11207e-11	10.148	1.32401e-09	0.131982	0.163494	0.786497	0.42999	-0.033959	0.717726	0.144041	0.916768	-0.552938	1.92581e-09	8.71539	3.25703e-08
	ADCY7	-0.191862	0.353214	0.451962	0.604523	-0.341954	0.0975527	1.01076	0.21071	0.498572	0.00636546	2.19617	0.0516841	-0.259362	0.142863	0.845081	0.457755	-0.369817	0.0247575	1.60629	0.08756
	ADCY8	0	1	0	1	0	1	0	1	0	1	0	1	0	1	0	1	0	1	0	1
	ADCY9	0.285781	0.000721875	3.14154	0.00596617	0.211889	0.0115678	1.93675	0.0404327	0.182203	0.0260038	1.58496	0.139073	0.20696	0.00844157	2.07358	0.0708174	0.0660234	0.375648	0.425218	0.601256
	ADCYAP1	-1.5352	0.650339	0.18686	1	-0.712119	0.833461	0.0791145	1	-1.9875	0.557311	0.253903	1	0.170684	0.960316	0.0175856	1	1.73007	0.603428	0.219375	1
	ADCYAP1R1	-0.973954	0.466553	0.331099	1	-1.28521	0.346968	0.45971	1	-0.499783	0.680079	0.167441	1	-2.26975	0.156651	0.805067	1	-0.901469	0.475359	0.322979	1
	ADD1	-0.16752	0.0030787	2.51163	0.0200931	-0.164392	0.00312663	2.50492	0.0137887	0.116245	0.0272065	1.56533	0.143131	-0.154412	0.00340197	2.46827	0.0346839	-0.173369	0.000425404	3.3712	0.00291922
	ADD2	-0.142401	0.0220209	1.65717	0.0949557	-0.150906	0.0139769	1.85459	0.0471146	-0.29086	1.51129e-06	5.82065	5.99682e-05	-0.0802893	0.197745	0.703894	0.537217	-0.141951	0.01544	1.81135	0.0602209
	ADD3	-0.338553	0.000486502	3.31292	0.00427133	-0.650215	3.2007e-11	10.4948	6.17349e-10	0.537614	7.80779e-09	8.10747	5.97363e-07	-0.280761	0.00236303	2.62653	0.0256533	-0.336648	0.000208983	3.67989	0.0015769
	ADGB	-0.702776	0.805151	0.0941229	1	0.120307	0.966315	0.0148811	1	-0.193284	0.945908	0.0241511	1	0.170684	0.952225	0.0212602	1	0.283453	0.918756	0.0367998	1
	ADGRA1	2.70026	0.121764	0.914482	1	2.44978	0.163772	0.785761	1	2.26502	0.193724	0.712818	1	-0.446422	0.785947	0.104607	1	-0.701778	0.646657	0.189326	1
	ADGRA2	0.410614	0.100174	0.999246	0.275031	0.108312	0.66974	0.174094	0.787798	0.448347	0.059638	1.22448	0.238927	0.287003	0.188564	0.724541	0.524945	0.258927	0.206108	0.685905	0.411527
	ADGRA3	-0.012987	0.879627	0.0557013	0.948888	-0.163799	0.0561551	1.25061	0.139623	-0.209983	0.011933	1.92325	0.0805258	0.0407211	0.630927	0.200021	0.881347	0.0446224	0.571577	0.242925	0.761602
	ADGRB1	-0.491853	0.321225	0.49319	0.572002	-0.330763	0.492035	0.308004	0.649785	-0.234875	0.613869	0.211925	0.822588	-0.946209	0.0694978	1.15803	0.301362	-0.724077	0.122064	0.913412	0.289317
	ADGRB2	-0.717566	1.78248e-05	4.74898	0.000229698	-1.36559	6.0291e-14	13.2197	1.48383e-12	0.120555	0.397717	0.400425	0.67667	-0.310678	0.0326114	1.48663	0.188356	-0.975046	6.97088e-12	11.1567	1.45267e-10
	ADGRB3	0.258955	0.960792	0.0173706	1	1.08203	0.837251	0.0771441	1	-0.193342	0.970721	0.0129054	1	2.05308	0.694827	0.158123	1	-0.684041	0.896685	0.0473603	1
	ADGRD1	-1.43765	0.729391	0.137039	1	-0.614574	0.882436	0.0543168	1	-1.88995	0.649275	0.187571	1	1.13247	0.786564	0.104266	1	0.277744	0.947052	0.0236261	1
	ADGRD2	0.259012	0.9377	0.0279362	1	-0.841489	0.799547	0.0971563	1	0.705641	0.828681	0.0816127	1	-0.728246	0.823285	0.0844496	1	-0.834302	0.795899	0.0991419	1
	ADGRE1	1.09419	0.642451	0.19216	1	0.120306	0.960348	0.0175713	1	-1.15508	0.633122	0.198513	1	1.13248	0.63979	0.193963	1	1.10289	0.640054	0.193784	1
	ADGRE2	0.177667	0.551991	0.258068	0.767376	0.0720174	0.80862	0.0922554	0.884142	-0.471069	0.122942	0.910299	0.36466	0.167174	0.594977	0.2255	0.86181	-0.33961	0.263054	0.579956	0.482634
	ADGRE3	-0.702736	0.893872	0.0487245	1	-0.841444	0.873087	0.0589423	1	-1.15503	0.82644	0.0827884	1	0.170682	0.974153	0.011373	1	1.26709	0.808542	0.0922972	1
	ADGRE5	0.279622	0.000936112	3.02867	0.00748275	0.210729	0.0121559	1.91521	0.0420496	-0.0126253	0.879728	0.0556514	0.954977	0.291703	0.000342444	3.46541	0.00505675	0.0221964	0.777517	0.10929	0.888372
	ADGRF1	-0.70277	0.835801	0.0778972	1	-0.841479	0.803997	0.0947455	1	-0.193279	0.954542	0.0202049	1	1.08362	0.745418	0.1276	1	-0.684046	0.840119	0.0756593	1
	ADGRF2	3.34441	0.241916	0.616336	1	2.29402	0.433418	0.363093	1	-0.193325	0.948927	0.022767	1	1.13248	0.707501	0.150273	1	1.03484	0.728271	0.137707	1
	ADGRF3	0.0892731	0.918118	0.0371015	0.966242	0.381601	0.644779	0.190589	0.769778	0.560988	0.479832	0.318911	0.736075	0.78851	0.258748	0.587123	0.612806	0.134645	0.84525	0.0730146	0.927291
	ADGRF4	0.680911	0.34478	0.462458	0.595959	1.24149	0.0646159	1.18966	0.155515	0.975133	0.145672	0.836625	0.401272	0.176012	0.755448	0.121795	0.930462	-0.208794	0.698424	0.155881	0.843131
	ADGRF5	0.258981	0.960788	0.0173723	1	0.120273	0.981784	0.00798406	1	-0.193315	0.970725	0.0129036	1	0.170682	0.974153	0.011373	1	0.277743	0.957952	0.0186562	1
	ADGRG1	-1.23199	0.447517	0.349191	1	0.912551	0.475846	0.322534	1	0.81296	0.518601	0.285166	1	0.730841	0.492003	0.308032	1	-1.73239	0.171567	0.765566	1
	ADGRG2	-0.156776	0.254908	0.593617	0.503089	-0.339711	0.0139935	1.85407	0.0471359	-0.0299321	0.819218	0.0866008	0.930699	0.136076	0.293783	0.531974	0.650624	-0.00693377	0.955356	0.0198347	0.980488
	ADGRG3	-2.18749	0.39877	0.399278	1	-2.32619	0.369544	0.432334	1	-1.67799	0.517448	0.286133	1	1.0809	0.684099	0.164881	1	-1.64584	0.54555	0.263166	1
	ADGRG4	0.258956	0.960792	0.0173706	1	1.08203	0.837251	0.0771442	1	-0.19334	0.970722	0.0129053	1	0.170682	0.974153	0.011373	1	1.12524	0.829936	0.0809554	1
	ADGRG5	-0.702776	0.8001	0.0968558	1	0.120307	0.965424	0.0152819	1	-1.15508	0.677273	0.169236	1	1.13248	0.683245	0.165423	1	2.23132	0.392801	0.405828	1
	ADGRG6	-0.2653	0.0992045	1.00347	0.273318	-0.483279	0.00279423	2.55374	0.0125566	0.273971	0.0784583	1.10536	0.282	-0.0646232	0.675886	0.170126	0.901641	-0.136101	0.370281	0.431468	0.595721
	ADGRG7	0.258981	0.960788	0.0173723	1	0.120273	0.981784	0.00798406	1	-0.193315	0.970725	0.0129036	1	0.170682	0.974153	0.011373	1	0.277743	0.957952	0.0186562	1
	ADGRL1	-0.0442618	0.605056	0.218205	0.8036	-0.255996	0.00293967	2.5317	0.0130818	-0.251954	0.00278558	2.55508	0.0280901	0.093876	0.268996	0.570253	0.623903	-0.173863	0.0347808	1.45866	0.114462
	ADGRL2	-9.73677e-05	0.99919	0.00035195	0.999896	-0.147881	0.123591	0.908012	0.250854	0.127248	0.176059	0.754342	0.445437	0.088593	0.34244	0.465415	0.697982	0.0933132	0.30787	0.511633	0.530953
	ADGRL3	0.0894222	0.851376	0.0698786	0.936309	0.618831	0.162511	0.789118	0.305302	0.326841	0.460316	0.336944	0.72209	-0.0583642	0.891304	0.049974	0.972995	0.603207	0.110292	0.957458	0.269221
	ADGRL4	0.258981	0.960788	0.0173723	1	0.120273	0.981784	0.00798406	1	-0.193315	0.970725	0.0129036	1	1.13247	0.829787	0.0810333	1	-0.684041	0.896685	0.0473603	1
	ADGRV1	0.0457931	0.634022	0.197896	0.820412	-0.103175	0.283655	0.547209	0.452484	0.428556	1.93498e-06	5.71332	7.44467e-05	-0.00575014	0.947086	0.0236104	0.98768	0.0499632	0.542642	0.265487	0.739662
	ADH1A	0.258981	0.960788	0.0173723	1	1.08206	0.837248	0.0771461	1	-0.193315	0.970725	0.0129036	1	0.170682	0.974153	0.011373	1	-0.684041	0.896685	0.0473603	1
	ADH1B	1.22075	0.769526	0.113777	1	0.120253	0.976975	0.0101168	1	0.768451	0.85367	0.0687098	1	-0.791105	0.849412	0.0708816	1	1.30638	0.747481	0.1264	1
	ADH1C	-0.702769	0.83778	0.0768699	1	0.120312	0.97204	0.0123159	1	0.658742	0.845775	0.072745	1	-1.64313	0.627557	0.202347	1	-1.53607	0.650148	0.186988	1
	ADH4	0.258981	0.960788	0.0173723	1	0.120273	0.981784	0.00798406	1	-0.193315	0.970725	0.0129036	1	0.170682	0.974153	0.011373	1	0.277743	0.957952	0.0186562	1
	ADH5	-0.22199	0.000787962	3.10349	0.00646052	-0.177133	0.00630047	2.20063	0.0247213	-0.129501	0.039154	1.40722	0.18317	-0.0835906	0.190698	0.719654	0.528315	-0.0754311	0.207202	0.683606	0.41335
	ADH6	0.258981	0.960788	0.0173723	1	0.120273	0.981784	0.00798406	1	-0.193315	0.970725	0.0129036	1	1.13247	0.829787	0.0810333	1	-0.684041	0.896685	0.0473603	1
	ADH7	0	1	0	1	0	1	0	1	0	1	0	1	0	1	0	1	0	1	0	1
	ADHFE1	-0.336258	0.697965	0.156167	1	0.0510272	0.949165	0.0226584	0.971601	0.795916	0.268993	0.570259	1	-0.820085	0.255033	0.593404	0.609212	-0.514442	0.410623	0.386556	0.634033
	ADI1	-0.0593885	0.52021	0.283821	0.74493	-0.112433	0.22255	0.652572	0.382657	0.128704	0.155646	0.807862	0.417115	0.0154005	0.864451	0.0632595	0.962392	-0.101824	0.251712	0.599097	0.468179
	ADIG	0.259062	0.960776	0.0173778	1	-0.84143	0.873089	0.0589413	1	-1.15502	0.826442	0.0827874	1	0.170682	0.974153	0.011373	1	-0.684041	0.896685	0.0473603	1
	ADIPOQ	0.258982	0.939648	0.027035	1	1.08206	0.751745	0.123929	1	0.768473	0.822243	0.0849999	1	0.170684	0.960204	0.0176366	1	0.242878	0.942495	0.025721	1
	ADIPOR1	0.134145	0.052971	1.27596	0.17793	0.0524623	0.448421	0.348314	0.61187	0.155721	0.0220116	1.65735	0.12357	0.0742119	0.27004	0.568572	0.624765	-0.0461497	0.4831	0.315963	0.694647
	ADIPOR2	0.0313071	0.555293	0.255478	0.769809	-0.0409607	0.437469	0.359052	0.602101	0.177998	0.000438391	3.35814	0.00666244	0.0390353	0.431757	0.364761	0.768284	-0.0317034	0.502872	0.298543	0.709465
	ADIRF	1.22076	0.816734	0.0879193	1	0.120273	0.981784	0.00798406	1	-0.193315	0.970725	0.0129036	1	0.170682	0.974153	0.011373	1	-0.684041	0.896685	0.0473603	1
	ADK	0.35494	3.40579e-07	6.46778	6.17052e-06	0.302971	1.09587e-05	4.96024	9.86215e-05	-0.315537	9.71176e-06	5.0127	0.000292204	0.0508021	0.488563	0.31108	0.804673	0.235469	0.000394723	3.40371	0.00273636
	ADM	0.197709	0.113843	0.943693	0.299956	0.326197	0.00738154	2.13185	0.0281899	0.0804155	0.506622	0.295316	0.754833	0.0762059	0.521578	0.282681	0.825006	-0.0430459	0.700753	0.154435	0.84439
	ADM2	1.98808	3.17452e-09	8.49832	7.67655e-08	2.16373	5.8285e-11	10.2344	1.09949e-09	-1.06887	0.0180508	1.7435	0.108135	1.44917	0.000882252	3.05441	0.0112497	2.44041	7.52852e-10	9.12329	1.31706e-08
	ADM5	-0.0939824	0.696882	0.156841	0.858945	0.0881986	0.705907	0.151252	0.813138	-0.170053	0.464816	0.332719	0.725087	-0.241774	0.317311	0.498514	0.672994	-0.159783	0.473648	0.324544	0.68633
	ADNP	-0.12718	0.075162	1.124	0.226896	-0.0803587	0.256266	0.591309	0.421625	0.0852711	0.217453	0.662635	0.500773	-0.0491761	0.475614	0.322745	0.797121	-0.05719	0.392054	0.406654	0.617015
	ADNP2	-0.0128412	0.876426	0.0572846	0.94812	-0.0471541	0.564677	0.2482	0.707998	-0.0513738	0.520675	0.283433	0.763223	0.101446	0.202202	0.694214	0.54352	0.0234202	0.757937	0.120367	0.878227
	ADO	-0.0781037	0.568175	0.245518	0.779285	-0.0897134	0.510843	0.291713	0.66581	-0.027956	0.835918	0.0778362	0.938306	0.00455766	0.973061	0.0118598	0.992205	0.0196235	0.882423	0.0543231	0.946817
	ADORA1	0.14519	0.68485	0.164404	0.852259	-0.956841	0.0191069	1.71881	0.0604598	0.222332	0.512028	0.290706	0.75886	-0.38974	0.258887	0.586891	0.612806	-0.890979	0.00713989	2.14631	0.0323391
	ADORA2A	-0.332789	0.26411	0.578215	0.513497	-0.0211374	0.939959	0.0268912	0.966491	0.171052	0.521358	0.282864	0.763581	0.17769	0.488069	0.311518	0.804539	-0.489809	0.0517029	1.28649	0.153921
	ADORA2B	0.149975	0.33675	0.472692	0.587532	0.151487	0.324153	0.48925	0.49347	-0.0883724	0.562718	0.24971	0.790912	0.155642	0.303517	0.517817	0.659973	-0.0808886	0.572319	0.242362	0.76189
	ADORA3	0	1	0	1	0	1	0	1	0	1	0	1	0	1	0	1	0	1	0	1
	ADPGK	-0.0254022	0.755612	0.121701	0.889806	0.0991727	0.216887	0.663766	0.37508	0.00660794	0.933555	0.0298603	0.976811	0.00137528	0.986129	0.00606632	0.995718	-0.00852539	0.910768	0.0405923	0.960348
	ADPRH	1.22076	0.77203	0.112366	1	0.120258	0.977231	0.0100028	1	-0.193332	0.963403	0.0161919	1	0.170683	0.967689	0.0142642	1	2.51741	0.538859	0.268525	1
	ADPRHL1	0.203385	0.369946	0.431862	0.621949	0.12323	0.582929	0.234384	0.722702	0.408892	0.0518273	1.28544	0.219177	0.230203	0.232735	0.633138	0.582613	0.0624587	0.729492	0.13698	0.862067
	ADPRHL2	-0.00499287	0.977301	0.00997145	0.992046	0.222512	0.19771	0.703972	0.35202	0.0191841	0.911094	0.0404367	0.968915	0.0910146	0.594174	0.226086	0.861464	0.0582497	0.726353	0.138852	0.859766
	ADPRM	0.18875	0.446799	0.349887	0.686858	0.52095	0.0277356	1.55696	0.0809204	0.154871	0.515117	0.288094	0.760131	-0.0618345	0.79238	0.101066	0.941109	0.039736	0.854251	0.0684144	0.932259
	ADRA1A	0.258938	0.958358	0.0184722	1	3.09001	0.525647	0.279306	1	-0.19336	0.968898	0.013722	1	1.13247	0.819375	0.0865175	1	0.277743	0.955339	0.0198426	1
	ADRA1B	-0.590675	0.520194	0.283834	1	0.825332	0.272749	0.564237	0.440304	-0.335257	0.6847	0.1645	1	0.73744	0.349975	0.455963	0.704517	1.57596	0.0262047	1.58162	0.0916162
	ADRA1D	-0.702771	0.866052	0.0624561	1	1.51291	0.711489	0.147832	1	-1.15507	0.7816	0.107015	1	0.170683	0.967324	0.0144282	1	1.20853	0.769398	0.113849	1
	ADRA2A	-2.01275	0.00150582	2.82223	0.0111883	-1.87612	0.00187703	2.72653	0.00905738	-0.996934	0.0550985	1.25886	0.227481	-0.729424	0.228642	0.640844	0.579624	-0.32272	0.545903	0.262885	0.741972
	ADRA2B	-1.09012	0.30622	0.513966	1	-1.15115	0.272592	0.564487	1	-0.044633	0.960136	0.0176671	1	-0.158539	0.861424	0.0647832	1	-1.20023	0.194769	0.71048	1
	ADRA2C	-0.36626	0.0779529	1.10817	0.232608	0.0111387	0.954309	0.0203112	0.974749	-0.146341	0.444658	0.351974	0.71223	-0.0488458	0.802436	0.0955898	0.943884	0.121383	0.494599	0.305747	0.703942
	ADRB1	0.0378105	0.956091	0.0195009	0.982961	-0.176242	0.798856	0.0975315	0.878616	0.420816	0.50621	0.295669	0.754745	-1.19313	0.0900291	1.04562	0.352343	-0.970289	0.111925	0.951071	0.272
	ADRB2	-0.109764	0.790227	0.102248	0.907794	1.42949	4.41771e-05	4.3548	0.000348468	0.125336	0.741158	0.130089	0.89271	0.137745	0.707076	0.150534	0.912756	1.13507	0.000388521	3.41059	0.00269609
	ADRB3	0	1	0	1	0	1	0	1	0	1	0	1	0	1	0	1	0	1	0	1
	ADRM1	0.118132	0.409392	0.38786	0.658975	0.425152	0.0028347	2.54749	0.0126846	-0.11913	0.403985	0.393635	0.680717	0.0109055	0.939175	0.0272534	0.986331	0.0714256	0.613705	0.21204	0.791512
	ADSL	0.0189656	0.832529	0.0796007	0.927426	0.158329	0.0749681	1.12512	0.173732	-0.231232	0.00940781	2.02651	0.0675033	-0.0424501	0.636476	0.196218	0.883668	-0.0738771	0.399464	0.398522	0.623417
	ADSS	-0.122281	0.203005	0.692493	0.438251	-0.330577	0.000599782	3.22201	0.00342202	-0.195128	0.0403223	1.39445	0.187262	-0.140034	0.144083	0.841386	0.459758	-0.178351	0.058572	1.23231	0.168914
	ADSSL1	-0.632141	0.015804	1.80123	0.0741359	-1.14436	3.0378e-05	4.51744	0.000248174	-0.0923135	0.698488	0.155841	0.871661	-0.12375	0.609295	0.215173	0.868983	-0.387487	0.0945322	1.02442	0.240263
	ADTRP	0.258981	0.960788	0.0173723	1	0.120273	0.981784	0.00798406	1	-0.193315	0.970725	0.0129036	1	1.13247	0.829787	0.0810333	1	-0.684041	0.896685	0.0473603	1
	AEBP1	-0.631377	0.765565	0.116018	1	0.928348	0.629266	0.201166	1	-2.04547	0.334036	0.476207	1	1.13248	0.606216	0.217373	1	2.07336	0.299762	0.523224	1
	AEBP2	0.0170295	0.908187	0.0418249	0.962299	-0.173694	0.240953	0.618067	0.404228	0.154939	0.284449	0.545995	0.572791	-0.188433	0.193115	0.714185	0.532005	-0.0825704	0.558576	0.252918	0.751406
	AEN	0.179281	0.0299444	1.52368	0.11943	0.504602	6.31287e-10	9.19977	1.04704e-08	0.257264	0.00158007	2.80132	0.0183129	0.115913	0.150157	0.823456	0.470772	0.181518	0.0220015	1.65755	0.0799543
	AES	-0.420792	7.04922e-07	6.15186	1.22733e-05	-0.335188	6.31293e-05	4.19977	0.000477661	-0.0962094	0.237833	0.623728	0.52447	-0.266313	0.00130452	2.88455	0.0157702	-0.281349	0.000437093	3.35943	0.00298934
	AF130351.1	0	1	0	1	0	1	0	1	0	1	0	1	0	1	0	1	0	1	0	1
	AF241726.2	0.586221	0.593751	0.226396	1	0.683997	0.521814	0.282484	1	0.130445	0.905583	0.0430716	1	0.434099	0.669832	0.174034	1	-0.197319	0.842491	0.0744347	1
	AFAP1	-0.377237	0.0133215	1.87545	0.0654299	-0.192321	0.192173	0.716308	0.344487	-0.191231	0.182815	0.737988	0.455345	-0.2649	0.0758398	1.1201	0.316472	0.0459413	0.737101	0.132473	0.86559
	AFAP1L1	0.0798592	0.683941	0.164982	0.851682	0.0560035	0.771756	0.11252	0.859154	-0.0388128	0.837095	0.0772254	0.938682	0.110917	0.552521	0.257651	0.84215	0.24127	0.15785	0.801755	0.34579
	AFAP1L2	-0.790771	0.0727906	1.13792	0.222206	-0.72408	0.0905215	1.04325	0.200215	0.0996871	0.794142	0.100102	0.917805	-0.743335	0.0686939	1.16308	0.298914	-0.910472	0.0165058	1.78236	0.0636009
	AFDN	-0.18623	0.0254096	1.595	0.105329	-0.210032	0.0114427	1.94147	0.040149	0.347902	1.76012e-05	4.75446	0.000490963	-0.0629751	0.43326	0.363252	0.769435	-0.105842	0.181214	0.741807	0.378727
	AFF1	-0.0365095	0.730501	0.136379	0.876991	-0.224127	0.0351073	1.4546	0.0970664	0.212436	0.0388713	1.41037	0.182252	-0.0239901	0.813902	0.089428	0.948297	-0.0282261	0.776177	0.110039	0.887746
	AFF2	0.366668	0.00485336	2.31396	0.0292315	0.54884	1.70518e-05	4.76823	0.00014821	0.412696	0.00108275	2.96547	0.0135993	0.291562	0.0154175	1.81199	0.112622	0.500703	1.4454e-05	4.84001	0.000143943
	AFF3	-0.305208	0.0266804	1.57381	0.109243	-0.115429	0.379245	0.42108	0.546962	0.123029	0.319524	0.495496	0.607826	-0.136685	0.268344	0.571308	0.622916	-0.02567	0.819015	0.0867082	0.912851
	AFF4	0.167563	0.24945	0.603017	0.496572	-0.0116938	0.935995	0.0287264	0.965017	0.0199057	0.890872	0.0501847	0.960068	0.0890092	0.539042	0.268377	0.835249	0.141347	0.326511	0.486102	0.551263
	AFG1L	-0.291675	0.144625	0.839756	0.352391	-0.111397	0.561998	0.250265	0.706088	0.033889	0.853615	0.0687378	0.944801	-0.560779	0.00403504	2.39415	0.0396375	-0.181522	0.291977	0.534651	0.513935
	AFG3L2	-0.070876	0.204013	0.690343	0.439788	-0.179772	0.00124793	2.90381	0.00646224	-0.304078	3.07357e-08	7.51236	2.0576e-06	-0.0893195	0.113018	0.946851	0.402399	-0.206244	0.000125646	3.90085	0.00101679
	AFM	0	1	0	1	0	1	0	1	0	1	0	1	0	1	0	1	0	1	0	1
	AFMID	0.215568	0.185414	0.731857	0.413253	0.344826	0.0320076	1.49475	0.0905375	-0.00101741	0.994954	0.00219694	0.997478	0.191245	0.229561	0.639101	0.580338	0.207203	0.179293	0.746437	0.376429
	AFP	0.258968	0.96079	0.0173714	1	1.08204	0.83725	0.0771451	1	-0.193329	0.970723	0.0129045	1	1.13247	0.829787	0.0810333	1	-0.684041	0.896685	0.0473603	1
	AFTPH	0.143548	0.397781	0.400356	0.648392	0.0456726	0.787863	0.10355	0.870102	0.299472	0.0740596	1.13042	0.273195	0.112875	0.496944	0.303693	0.81094	0.195548	0.233542	0.631635	0.445634
	AGA	-0.165904	0.347364	0.459215	0.598567	-0.191317	0.272285	0.564977	0.439864	-0.66041	0.00019705	3.70542	0.0035255	-0.0972722	0.610117	0.214587	0.869302	-0.0755096	0.666905	0.175936	0.824209
	AGAP1	0.00402271	0.9613	0.0171412	0.985379	-0.00260302	0.974676	0.0111396	0.986118	-0.00564099	0.943855	0.0250948	0.979939	0.0227454	0.775751	0.110278	0.935074	6.52774e-05	0.999314	0.000298167	0.999523
	AGAP2	-0.435564	0.403699	0.393942	0.654309	-1.47281	0.0152015	1.81811	0.05045	0.250277	0.583676	0.233828	0.803665	-0.0821554	0.854138	0.0684722	0.960104	-0.434891	0.306816	0.513122	0.529674
	AGAP3	-0.0700454	0.460823	0.336466	0.699369	0.0469049	0.617259	0.209533	0.749605	-0.225631	0.0159066	1.79842	0.0986899	-0.0504814	0.594037	0.226186	0.861464	-0.173449	0.0590678	1.22865	0.169738
	AGAP4	-0.149168	0.468843	0.328972	0.705329	-0.0140058	0.945275	0.0244419	0.970141	-0.493028	0.0161924	1.79069	0.0997238	0.130278	0.529936	0.275776	0.830065	-0.258165	0.206338	0.68542	0.411927
	AGAP5	0.795174	3.70088e-06	5.4317	5.56128e-05	0.382835	0.0282479	1.54901	0.0820491	0.277337	0.107665	0.967927	0.338227	0.330599	0.0464029	1.33345	0.235322	0.0510575	0.75273	0.123361	0.875295
	AGAP6	0.199206	0.123873	0.907023	0.316918	0.112414	0.384766	0.414804	0.552256	-0.132495	0.303927	0.51723	0.59302	-0.0232814	0.857352	0.066841	0.961222	0.0385082	0.75988	0.119255	0.879447
	AGAP9	0.274798	0.00541469	2.26643	0.031892	0.155022	0.116519	0.933605	0.24021	-0.199368	0.043871	1.35782	0.198509	0.252468	0.0103514	1.985	0.0828895	0.0210149	0.825913	0.0830657	0.916102
	AGBL1	-0.702778	0.774221	0.111135	1	0.120306	0.960835	0.0173512	1	0.702461	0.767707	0.114804	1	0.186629	0.935377	0.0290134	1	-1.57979	0.506514	0.295409	1
	AGBL2	-0.70797	0.72344	0.140597	1	0.474145	0.796782	0.0986604	1	-1.16027	0.561955	0.250298	1	1.07509	0.593056	0.226904	1	1.69891	0.355788	0.448809	1
	AGBL3	-0.154277	0.641166	0.193029	0.825043	-0.911105	0.00954492	2.02023	0.0346499	0.191146	0.542012	0.265991	0.778481	0.0561212	0.855395	0.0678333	0.960675	-0.220374	0.461084	0.33622	0.676932
	AGBL4	-0.702735	0.893873	0.0487244	1	-0.841443	0.873088	0.0589422	1	-1.15503	0.826441	0.0827884	1	2.05308	0.694827	0.158123	1	-0.684041	0.896685	0.0473603	1
	AGBL5	-0.143405	0.031819	1.49731	0.124678	-0.243625	0.000250138	3.60182	0.00159403	-0.0792693	0.214554	0.668463	0.497048	0.0832221	0.191587	0.717634	0.529857	-0.0552159	0.363452	0.439553	0.58907
	AGER	-0.452796	0.0392111	1.40659	0.144278	-0.374777	0.0786485	1.10431	0.180013	-0.201239	0.319828	0.495084	0.607829	-0.0989695	0.634684	0.197443	0.883155	-0.214143	0.270398	0.567996	0.490297
	AGFG1	0.2323	0.0239917	1.61994	0.10095	0.136373	0.184979	0.732878	0.335399	0.108185	0.288963	0.539158	0.57845	0.185081	0.067337	1.17175	0.29493	0.271023	0.00645849	2.18987	0.0296804
	AGFG2	0.291481	0.112406	0.94921	0.297726	0.259023	0.153958	0.812596	0.293369	0.245304	0.16624	0.779265	0.433538	0.15261	0.3698	0.432034	0.719969	0.210044	0.189024	0.723482	0.388953
	AGGF1	-0.112887	0.375641	0.425227	0.627114	-0.24079	0.0589427	1.22957	0.144987	0.121259	0.332058	0.478786	0.620436	-0.14136	0.258069	0.588265	0.6121	-0.119419	0.330597	0.480701	0.555839
	AGK	-0.0676325	0.401647	0.396155	0.652197	0.0808198	0.303406	0.517976	0.47291	-0.0839738	0.279054	0.554312	0.567733	-0.124047	0.115801	0.936287	0.407743	-0.0113908	0.876796	0.0571014	0.943729
	AGL	0.0583704	0.680371	0.167254	0.849528	-0.175399	0.216986	0.663569	0.37511	-0.243625	0.0846415	1.07242	0.292608	0.039522	0.780372	0.107698	0.936549	0.1311	0.3485	0.457798	0.573992
	AGMAT	-1.01362	0.449461	0.347308	1	-0.206835	0.85594	0.0675569	1	-0.162423	0.881674	0.054692	1	1.0139	0.310405	0.508071	1	1.27814	0.171718	0.765185	1
	AGMO	0.258993	0.911804	0.0400983	1	1.89229	0.403496	0.394161	1	-0.193309	0.934113	0.0296008	1	2.04292	0.366156	0.436334	1	3.87873	0.0596269	1.22456	1
	AGO1	-0.169314	0.00442406	2.35418	0.0271216	-0.340555	1.14188e-08	7.94238	1.6559e-07	-0.0385781	0.498698	0.302163	0.749558	-0.13328	0.020735	1.6833	0.138777	-0.205237	0.000189839	3.72161	0.00145646
	AGO2	-0.0789044	0.418254	0.37856	0.665399	-0.198958	0.0413234	1.3838	0.110089	-0.0199511	0.836124	0.0777295	0.938343	-0.0659939	0.49434	0.305974	0.809344	0.0103048	0.913815	0.0391416	0.96188
	AGO3	0.370798	0.000955893	3.01959	0.00762266	0.0803681	0.478028	0.320547	0.637478	-0.000866215	0.993817	0.00269341	0.997179	0.412892	0.00016003	3.7958	0.00261241	0.381232	0.000337703	3.47147	0.00238809
	AGO4	0.068568	0.473053	0.32509	0.707729	-0.000979887	0.991766	0.00359083	0.994648	-0.254711	0.00701258	2.15412	0.055033	0.00776247	0.935787	0.028823	0.985952	-0.0114864	0.898995	0.0462427	0.954678
	AGPAT1	0.0451313	0.528774	0.27673	0.751327	0.0580844	0.41451	0.382465	0.581517	0.0861173	0.219108	0.659342	0.5024	0.121496	0.0798653	1.09764	0.32662	0.0331525	0.624267	0.204629	0.7998
	AGPAT2	-0.0516504	0.66805	0.175191	0.84255	0.152545	0.197803	0.703768	0.35202	-0.0256474	0.827377	0.0822965	0.934132	0.0942166	0.421049	0.375667	0.760825	-0.0342384	0.763987	0.116914	0.881815
	AGPAT3	-0.263845	2.36734e-07	6.62574	4.40227e-06	-0.256122	3.47795e-07	6.45868	4.03061e-06	0.0132912	0.781094	0.107297	0.913528	-0.137552	0.00436313	2.3602	0.0422185	-0.214573	2.51791e-06	5.59896	2.85301e-05
	AGPAT4	0.32493	0.00801462	2.09612	0.0434797	0.412096	0.000602044	3.22037	0.00343208	-0.194493	0.114809	0.940026	0.350281	0.274398	0.0246914	1.60745	0.156547	0.431641	0.000147998	3.82974	0.00116979
	AGPAT5	0.186409	0.064038	1.19356	0.203238	0.0979406	0.329594	0.482021	0.498932	-0.11522	0.248387	0.604871	0.535479	0.110745	0.266701	0.573976	0.620355	0.192343	0.0448581	1.34816	0.138404
	AGPS	0.0233212	0.865546	0.06271	0.94379	-0.229765	0.0960189	1.01764	0.208479	0.0958635	0.483778	0.315354	0.739155	0.0417035	0.760226	0.119058	0.931993	-0.0235724	0.862177	0.0644037	0.93584
	AGR2	3.41787	0.102657	0.988609	1	0.12028	0.958526	0.0183962	1	-0.193312	0.933391	0.0299364	1	3.61129	0.0819369	1.08652	1	2.37662	0.258065	0.58827	1
	AGR3	0	1	0	1	0	1	0	1	0	1	0	1	0	1	0	1	0	1	0	1
	AGRN	-0.348984	0.000371898	3.42958	0.00339834	-0.0973678	0.316473	0.499663	0.485276	-0.0624439	0.517464	0.28612	0.760852	-0.189175	0.0509295	1.29303	0.250059	-0.194156	0.0421941	1.37475	0.132355
	AGRP	0.258981	0.960788	0.0173723	1	0.120273	0.981784	0.00798406	1	-0.193315	0.970725	0.0129036	1	0.170682	0.974153	0.011373	1	0.277743	0.957952	0.0186562	1
	AGT	-0.702774	0.807236	0.0929995	1	0.120309	0.966682	0.0147162	1	-1.15508	0.688401	0.162159	1	1.13248	0.694191	0.158521	1	1.76529	0.522023	0.28231	1
	AGTPBP1	0.0266256	0.823797	0.0841798	0.923925	0.00804198	0.946251	0.0239938	0.970529	-0.129023	0.276871	0.557722	0.56501	-0.141851	0.234928	0.629065	0.585385	0.153227	0.189159	0.723172	0.389103
	AGTR1	0.258968	0.96079	0.0173714	1	0.12026	0.981786	0.00798317	1	0.768455	0.884015	0.0535406	1	-0.791101	0.880628	0.0552077	1	-0.684041	0.896685	0.0473603	1
	AGTR2	0	1	0	1	0	1	0	1	0	1	0	1	0	1	0	1	0	1	0	1
	AGTRAP	0.241506	0.302195	0.519712	0.552669	0.475778	0.0402643	1.39508	0.107914	0.178198	0.4418	0.354774	0.70935	-0.027367	0.905499	0.0431122	0.978715	0.0193279	0.93196	0.0306028	0.969703
	AGXT	0.259021	0.937405	0.0280727	1	0.120311	0.970902	0.0128245	1	-1.15507	0.726187	0.138952	1	1.13248	0.731339	0.135881	1	0.277745	0.932892	0.0301687	1
	AGXT2	-0.702708	0.893876	0.0487225	1	-0.841417	0.873091	0.0589403	1	-1.15501	0.826444	0.0827863	1	0.170682	0.974153	0.011373	1	-0.684041	0.896685	0.0473603	1
	AHCTF1	0.0319101	0.811625	0.0906446	0.917281	-0.117079	0.382454	0.417421	0.550088	-0.180068	0.175835	0.754895	0.445049	-0.0143769	0.914311	0.0389059	0.981402	0.0164911	0.899927	0.0457926	0.954954
	AHCY	-0.0982332	0.163577	0.786278	0.381556	-0.0568978	0.417827	0.379004	0.584379	-0.27874	6.83438e-05	4.1653	0.00151449	-0.134034	0.0580049	1.23654	0.269788	-0.159103	0.0218648	1.66026	0.0796258
	AHCYL1	-0.0369847	0.61332	0.212313	0.80891	0.00757491	0.916973	0.0376437	0.954071	0.0305125	0.670238	0.173771	0.856771	0.0381687	0.592902	0.227017	0.861142	0.115776	0.0958284	1.01851	0.242628
	AHCYL2	0.387321	2.47336e-05	4.60671	0.000308872	0.221354	0.0161448	1.79197	0.0526266	0.0361201	0.691401	0.16027	0.866613	0.184952	0.0373073	1.42821	0.204936	0.0564088	0.501561	0.299677	0.708831
	AHDC1	-0.252005	0.0983403	1.00727	0.271872	-0.312818	0.0378709	1.42169	0.102763	0.172824	0.2135	0.670601	0.496622	-0.238609	0.0874217	1.05838	0.345585	-0.263205	0.04195	1.37727	0.1318
	AHI1	0.217712	0.0910378	1.04078	0.258462	0.0979053	0.447142	0.349554	0.611005	-0.130628	0.307686	0.511893	0.597118	0.189174	0.137745	0.860923	0.449325	0.318296	0.009286	2.03217	0.0399263
	AHNAK	-0.273921	0.00441868	2.35471	0.0271011	-0.549422	1.31283e-08	7.88179	1.8958e-07	-0.0628833	0.507765	0.294338	0.755552	-0.1412	0.138264	0.85929	0.450375	-0.216916	0.0211929	1.67381	0.0776114
	AHNAK2	-0.969663	9.78871e-09	8.00927	2.24036e-07	-1.18922	3.2604e-12	11.4867	6.8779e-11	0.408185	0.00246623	2.60797	0.0255971	-0.336284	0.0116946	1.93202	0.0915108	-0.784751	8.52017e-10	9.06955	1.48487e-08
	AHR	-0.132231	0.492315	0.307757	0.723399	-0.13412	0.484812	0.314427	0.643775	0.296196	0.116449	0.933864	0.353186	-0.135584	0.470499	0.327442	0.794751	-0.000498082	0.997852	0.00093396	0.998943
	AHRR	-0.403092	0.0417469	1.37938	0.150191	-0.586708	0.00316335	2.49985	0.013906	-0.639877	0.000998247	3.00076	0.0128633	-0.188288	0.361267	0.442172	0.713738	-0.708122	0.000416044	3.38086	0.00286536
	AHSA1	0.0430128	0.704192	0.152309	0.862224	0.106938	0.344053	0.463374	0.512436	0.2973	0.00811146	2.0909	0.0607746	0.0730147	0.513577	0.289394	0.821637	-0.173115	0.119498	0.922641	0.284765
	AHSA2	-0.450594	9.30093e-06	5.03147	0.000127072	-0.571359	1.84576e-08	7.73383	2.624e-07	0.14021	0.142235	0.846992	0.396253	-0.319661	0.000911664	3.04017	0.0115654	-0.586502	3.69937e-10	9.43187	6.74681e-09
	AHSG	0.259017	0.937492	0.0280325	1	-0.841484	0.798895	0.09751	1	0.612652	0.850949	0.0700967	1	-0.635252	0.845521	0.0728755	1	-1.48998	0.64768	0.18864	1
	AHSP	0.258968	0.96079	0.0173714	1	1.08204	0.83725	0.0771451	1	-0.193329	0.970723	0.0129045	1	0.170682	0.974153	0.011373	1	0.277743	0.957952	0.0186562	1
	AICDA	1.22075	0.816736	0.0879183	1	1.08204	0.83725	0.0771451	1	-0.193329	0.970723	0.0129045	1	0.170682	0.974153	0.011373	1	-0.684041	0.896685	0.0473603	1
	AIDA	0.410369	0.000202943	3.69263	0.00200977	0.168708	0.12791	0.893094	0.256925	0.132008	0.230224	0.63785	0.517106	0.226127	0.0381371	1.41865	0.207989	0.182629	0.0899403	1.04605	0.232215
	AIF1	0.258966	0.960791	0.0173713	1	0.120257	0.981786	0.00798302	1	-0.193331	0.970723	0.0129047	1	0.170682	0.974153	0.011373	1	1.39805	0.788878	0.10299	1
	AIF1L	-0.177842	0.00145344	2.8376	0.0108716	-0.466955	1.75055e-16	15.7568	5.06111e-15	-0.151475	0.00469163	2.32868	0.0412878	-0.0313212	0.563944	0.248764	0.847086	-0.430904	2.06614e-16	15.6848	5.70913e-15
	AIFM1	0.420709	3.49198e-15	14.4569	1.33583e-13	0.737389	8.02288e-46	45.0957	5.70871e-44	-0.123422	0.0218342	1.66086	0.122883	0.25649	1.40046e-06	5.85373	3.50958e-05	0.566994	5.45008e-30	29.2636	2.58089e-28
	AIFM2	0.0958157	0.446656	0.350027	0.686835	0.025012	0.841732	0.0748264	0.905897	-0.0754832	0.54029	0.267373	0.777425	0.107516	0.381102	0.418959	0.727304	-0.171785	0.146848	0.833133	0.32925
	AIFM3	-1.5935	0.367305	0.434973	1	-0.929086	0.577568	0.238397	1	-1.1514	0.489672	0.310095	1	0.153337	0.932686	0.0302644	1	-0.676293	0.708645	0.149571	1
	AIG1	-0.188382	0.0624562	1.20442	0.199863	-0.111288	0.262561	0.580771	0.428541	0.209408	0.0277871	1.55616	0.145215	-0.16856	0.075179	1.1239	0.314575	-0.236527	0.00901783	2.0449	0.0389562
	AIM2	0	1	0	1	0	1	0	1	0	1	0	1	0	1	0	1	0	1	0	1
	AIMP1	0.00620909	0.938161	0.0277228	0.975614	0.0886869	0.257904	0.588542	0.423761	-0.213172	0.00649511	2.18741	0.0523243	-0.0121352	0.879103	0.0559601	0.9674	0.0399463	0.591683	0.227911	0.777195
	AIMP2	-0.132481	0.0861106	1.06494	0.249014	0.181889	0.0141995	1.84773	0.0477359	-0.282619	0.000167017	3.77724	0.00308602	-0.189423	0.0153927	1.81268	0.112524	0.15524	0.0298963	1.52438	0.101877
	AIP	-0.222989	0.0946431	1.02391	0.264933	0.0303833	0.814148	0.0892966	0.887134	0.126948	0.312661	0.504926	0.601468	-0.0378656	0.761447	0.118361	0.932085	0.00492572	0.966946	0.0145976	0.985753
	AIPL1	-1.4284	0.785464	0.104874	1	-1.56711	0.765216	0.116216	1	-1.8807	0.720046	0.14264	1	0.170682	0.974153	0.011373	1	-0.684041	0.896685	0.0473603	1
	AIRE	0.258968	0.96079	0.0173714	1	0.12026	0.981786	0.00798317	1	-0.193329	0.970723	0.0129045	1	1.13247	0.829787	0.0810333	1	0.277743	0.957952	0.0186562	1
	AJAP1	0	1	0	1	0	1	0	1	0	1	0	1	0	1	0	1	0	1	0	1
	AJUBA	0.28818	0.0131114	1.88235	0.0645638	0.475713	2.26448e-05	4.64503	0.000190786	-0.0834103	0.468939	0.328884	0.727971	-0.189462	0.110602	0.956239	0.396681	0.188577	0.0735245	1.13357	0.199943
	AK1	-0.0735203	0.614947	0.211162	0.809442	0.00727956	0.959926	0.0177622	0.977218	-0.110352	0.442241	0.354341	0.709972	0.143738	0.315777	0.500619	0.672545	-0.0404261	0.77335	0.111624	0.88658
	AK2	0.262258	3.30426e-09	8.48093	7.95697e-08	0.609928	3.14714e-45	44.5021	2.20509e-43	-0.242679	4.86133e-08	7.31324	3.11428e-06	0.141526	0.00154263	2.81174	0.0181223	0.53711	4.2978e-37	36.3668	2.38954e-35
	AK3	-0.288437	0.064001	1.19381	0.203204	-0.468415	0.00269537	2.56938	0.0121918	-0.273421	0.0749172	1.12542	0.275568	-0.150626	0.331934	0.478949	0.687237	-0.333819	0.0287004	1.54211	0.0985295
	AK4	-0.0125961	0.850872	0.0701357	0.936048	0.148795	0.0238632	1.62227	0.072243	-0.126735	0.0535827	1.27098	0.223568	-0.0381842	0.564095	0.248648	0.847086	0.302981	1.42022e-06	5.84764	1.66132e-05
	AK5	0.336842	0.744685	0.128028	1	-0.753213	0.514192	0.288875	1	-0.398648	0.708026	0.149951	1	0.609099	0.559149	0.252473	1	1.26891	0.185318	0.732082	1
	AK6	0.0695227	0.569311	0.244651	0.779892	0.175708	0.144468	0.840227	0.280107	-0.101418	0.398192	0.399907	0.676712	0.0773816	0.519165	0.284695	0.823956	0.222067	0.0527432	1.27783	0.156125
	AK7	-0.835822	0.0899599	1.04595	0.256389	-0.309059	0.485963	0.313397	0.644743	-0.129586	0.757104	0.120845	0.900839	-0.825047	0.0838511	1.07649	0.33658	0.304119	0.425896	0.370697	0.648407
	AK8	0.232372	0.681519	0.166522	0.85002	0.179577	0.749348	0.125316	0.844963	-0.0610362	0.91301	0.0395245	0.96972	-0.427604	0.46498	0.332566	0.791077	-0.526092	0.334955	0.475014	0.560111
	AK9	0.394575	0.152763	0.815981	0.3642	0.385263	0.15766	0.802279	0.298789	0.460368	0.0818082	1.0872	0.288056	-0.0699024	0.782944	0.10627	0.938066	-0.00663742	0.977711	0.00978946	0.989893
	AKAIN1	0	1	0	1	0	1	0	1	0	1	0	1	0	1	0	1	0	1	0	1
	AKAP1	-0.196817	0.000851746	3.06969	0.00689481	-0.0794218	0.167716	0.775426	0.312389	-0.172181	0.00231165	2.63608	0.0243707	-0.171375	0.00319984	2.49487	0.0329658	-0.140981	0.0094578	2.02421	0.0405613
	AKAP10	-0.212685	0.0390277	1.40863	0.143871	-0.181277	0.0727306	1.13828	0.170039	0.0808168	0.39909	0.398929	0.676982	-0.0871032	0.362696	0.440457	0.714415	0.0489697	0.581607	0.23537	0.76911
	AKAP11	-0.244157	0.0716492	1.14479	0.219572	-0.332231	0.0141755	1.84846	0.0476926	0.155574	0.240896	0.618171	0.528635	-0.134384	0.310504	0.507933	0.667791	-0.16668	0.20176	0.695166	0.405919
	AKAP12	-0.182005	0.0019738	2.7047	0.0140123	-0.478784	7.74621e-16	15.1109	2.14906e-14	-0.00358829	0.949916	0.0223149	0.982301	-0.12037	0.0359226	1.44463	0.199889	-0.290172	2.12548e-07	6.67254	2.78523e-06
	AKAP13	-0.0136664	0.86298	0.0639992	0.942604	-0.0189922	0.809248	0.0919186	0.884402	0.336766	1.02043e-05	4.99122	0.000306334	0.025556	0.733184	0.134787	0.92274	0.0443898	0.542842	0.265327	0.739715
	AKAP14	1.22074	0.816738	0.0879171	1	2.17859	0.67669	0.16961	1	-0.193344	0.970721	0.0129056	1	0.170682	0.974153	0.011373	1	-0.684041	0.896685	0.0473603	1
	AKAP17A	0.900278	2.44658e-22	21.6114	1.31555e-20	1.28257	1.42116e-45	44.8474	1.00602e-43	-0.259024	0.00755574	2.12172	0.0579403	1.05607	2.53634e-30	29.5958	2.26179e-28	1.35073	2.92505e-52	51.5339	2.28237e-50
	AKAP2	0.00903882	0.927495	0.0326882	0.969644	0.15216	0.120327	0.919638	0.246054	-0.166921	0.0881185	1.05493	0.299673	-0.0531702	0.590807	0.228554	0.860896	0.14973	0.113757	0.944021	0.275428
	AKAP3	-0.27303	0.425554	0.371046	0.670559	-0.441655	0.197675	0.704048	0.35202	0.804298	0.00534211	2.27229	0.045298	-0.0744515	0.776425	0.1099	0.935074	-0.00387204	0.987236	0.00557895	0.994624
	AKAP4	1.22076	0.816734	0.0879193	1	0.120273	0.981784	0.00798406	1	-0.193315	0.970725	0.0129036	1	0.170682	0.974153	0.011373	1	-0.684041	0.896685	0.0473603	1
	AKAP5	-0.109587	0.441806	0.354768	0.681963	-0.687663	3.75813e-06	5.42503	3.71031e-05	0.0387023	0.776167	0.110045	0.910531	-0.221202	0.108536	0.964425	0.392227	-0.375437	0.00428271	2.36828	0.0211411
	AKAP6	-0.867015	0.000794039	3.10016	0.00648651	-0.730481	0.00300695	2.52187	0.0133509	-0.617669	0.00790725	2.10197	0.0597202	-0.61955	0.0229156	1.63987	0.148583	-0.562877	0.0190197	1.7208	0.0711365
	AKAP7	-0.0991784	0.577981	0.238086	0.787402	-0.569054	0.00215282	2.66699	0.0101007	-0.312933	0.0714763	1.14584	0.26687	-0.162743	0.372206	0.429216	0.72107	-0.389327	0.0226541	1.64485	0.0818493
	AKAP8	0.134767	0.277965	0.556009	0.527524	0.39959	0.00112057	2.95056	0.00588032	-0.276136	0.0259696	1.58553	0.139073	0.169872	0.172006	0.764455	0.502695	0.275691	0.0228055	1.64196	0.0822664
	AKAP8L	0.123355	0.222264	0.653132	0.463462	0.346221	0.000523787	3.28085	0.00304106	0.0421314	0.672572	0.172261	0.858224	0.114167	0.248984	0.603829	0.602518	0.139627	0.149096	0.826534	0.332951
	AKAP9	0.337308	0.0738084	1.13189	0.224137	0.0539208	0.77529	0.110536	0.86133	0.188265	0.317592	0.49813	0.606423	0.164669	0.38107	0.418995	0.727304	0.111335	0.552573	0.25761	0.745944
	AKIP1	-0.471831	0.00758571	2.12	0.0417276	0.121452	0.456109	0.340931	0.618476	-0.219452	0.179385	0.746213	0.450786	-0.207	0.224142	0.649477	0.57383	-0.0823224	0.59816	0.223183	0.780997
	AKIRIN1	-0.0796727	0.213803	0.669987	0.45203	-0.102296	0.107985	0.966638	0.227761	-0.0499101	0.422745	0.373921	0.693787	-0.0153038	0.806276	0.0935163	0.94511	0.0164579	0.783623	0.105893	0.892034
	AKIRIN2	0.00206666	0.981708	0.00801758	0.99367	0.317886	0.000243982	3.61264	0.00156133	0.0556846	0.518764	0.285031	0.761629	0.0749231	0.379028	0.421329	0.724985	0.338497	2.07788e-05	4.68238	0.00020039
	AKNA	0.260486	0.147719	0.830564	0.356683	1.14337	3.46979e-12	11.4597	7.30838e-11	0.266785	0.120366	0.919496	0.360231	-0.176032	0.298866	0.524523	0.654785	0.351447	0.0195698	1.70841	0.0727536
	AKNAD1	0.25903	0.952137	0.0213007	1	0.120321	0.977757	0.0097692	1	-0.193269	0.964278	0.0157975	1	-0.791105	0.854552	0.0682613	1	-1.64583	0.70293	0.153088	1
	AKR1A1	0.812936	1.47768e-23	22.8304	8.38332e-22	0.854147	3.62008e-26	25.4413	1.59342e-24	-0.0358645	0.665357	0.176945	0.852975	0.578868	6.0382e-13	12.2191	2.78264e-11	0.5819	8.64554e-14	13.0632	2.03303e-12
	AKR1B1	0.0901599	0.408069	0.389266	0.657801	0.41338	0.000127381	3.89489	0.000883054	-0.0140569	0.896499	0.0474501	0.962646	0.0333045	0.757666	0.120522	0.93081	0.1924	0.069687	1.15685	0.192017
	AKR1B10	-0.104015	0.947765	0.0232993	1	-0.0506992	0.974192	0.0113553	1	-1.46406	0.397795	0.40034	1	0.129661	0.945713	0.0242407	1	-0.151018	0.933552	0.0298615	1
	AKR1B15	2.12596	0.329593	0.482022	1	1.11645	0.624109	0.204739	1	-1.15508	0.625794	0.203568	1	2.58451	0.244475	0.611766	1	-0.684048	0.772743	0.111965	1
	AKR1C1	0.258966	0.950693	0.0219597	1	2.57638	0.53037	0.275421	1	-0.193333	0.963179	0.0162929	1	0.170683	0.967491	0.0143529	1	1.20861	0.770559	0.113194	1
	AKR1C2	0.228483	0.917713	0.0372932	1	0.871787	0.680105	0.167424	1	-1.14378	0.617783	0.209164	1	-0.79111	0.739018	0.131345	1	1.99416	0.35013	0.45577	1
	AKR1C3	1.22078	0.605405	0.217954	1	0.12028	0.959403	0.0179991	1	2.62489	0.227514	0.642992	1	0.177495	0.928164	0.0323752	1	-0.989093	0.621187	0.206777	1
	AKR1C4	0.258972	0.96079	0.0173717	1	1.77303	0.735198	0.133596	1	-0.193325	0.970724	0.0129043	1	0.170682	0.974153	0.011373	1	-0.684041	0.896685	0.0473603	1
	AKR1D1	-1.74349	0.673928	0.171387	1	-1.8822	0.649657	0.187316	1	-1.234	0.765851	0.115856	1	0.170683	0.967559	0.0143224	1	-0.684044	0.870526	0.0602184	1
	AKR1E2	0	1	0	1	0	1	0	1	0	1	0	1	0	1	0	1	0	1	0	1
	AKR7A2	0.0414337	0.742313	0.129413	0.883687	0.0638136	0.609507	0.215022	0.743674	0.17672	0.148112	0.829411	0.405038	0.0500425	0.678149	0.168675	0.902165	-0.10334	0.378303	0.42216	0.603903
	AKR7A3	0.00850971	0.982425	0.00770073	0.993942	0.094246	0.802612	0.0954942	0.880514	-1.09337	0.00922249	2.03515	0.0664839	0.277332	0.540918	0.266869	0.835812	-0.18438	0.671549	0.172922	0.827153
	AKT1	-0.449071	0.000209101	3.67964	0.00205706	-0.440307	0.000266766	3.57387	0.00168587	-0.170203	0.153693	0.813346	0.41446	-0.347589	0.00390026	2.40891	0.0386452	-0.469179	7.93081e-05	4.10068	0.000672307
	AKT1S1	0.114183	0.250306	0.601528	0.497455	0.214072	0.0294598	1.53077	0.0847092	0.042494	0.663404	0.178222	0.852266	0.288532	0.00270131	2.56842	0.0286445	0.158136	0.0928878	1.03204	0.237415
	AKT2	-0.0643747	0.294708	0.530609	0.545684	-0.0108051	0.85964	0.0656832	0.918093	-0.0995561	0.100672	0.997093	0.324955	-0.000266142	0.996506	0.00152005	0.998984	-0.0953414	0.110228	0.957708	0.269121
	AKT3	-0.0268357	0.821384	0.0854537	0.922553	-0.109626	0.356162	0.448352	0.523961	0.209138	0.0747232	1.12654	0.275081	0.0218158	0.851849	0.0696372	0.959152	0.134474	0.24417	0.612307	0.458215
	AKTIP	0.349082	0.0262474	1.58091	0.107866	0.128224	0.417173	0.379684	0.583762	0.0931934	0.547875	0.261319	0.78259	0.11964	0.432846	0.363666	0.769148	-0.0128125	0.930445	0.0313092	0.968948
	AL020996.2	0.620506	0.311298	0.506824	0.561947	0.184785	0.769545	0.113766	0.858363	-0.00984194	0.987413	0.00550131	0.99402	-0.184529	0.772138	0.112305	0.933873	0.124107	0.82728	0.0823477	0.917174
	AL021546.1	1.22444	0.0513102	1.2898	0.174054	1.78377	0.00361853	2.44147	0.0155632	1.42791	0.0198959	1.70124	0.115602	0.218541	0.693784	0.158775	0.90893	-0.625003	0.260072	0.584907	0.479212
	AL021997.3	1.63904	0.555491	0.255323	1	-0.841504	0.77116	0.112856	1	1.2906	0.641342	0.19291	1	0.240505	0.927305	0.0327776	1	-1.24587	0.64504	0.190413	1
	AL022238.4	0.913398	0.000987737	3.00536	0.00783925	0.485025	0.0833998	1.07884	0.188439	0.251781	0.366979	0.435359	0.650659	0.6508	0.0160316	1.79502	0.116058	0.518336	0.0516233	1.28715	0.153784
	AL022318.4	-0.261451	0.596526	0.224371	0.798796	-0.61227	0.225628	0.646607	0.385872	0.631263	0.155363	0.808652	0.416865	-0.109984	0.795769	0.0992128	0.94177	-0.677775	0.104201	0.98213	0.258348
	AL024498.2	-0.494804	0.580438	0.236244	1	-0.490075	0.574931	0.240384	1	-1.18871	0.201418	0.695902	1	0.16859	0.870736	0.0601136	1	-0.704396	0.497325	0.30336	1
	AL031708.1	0.960521	0.118208	0.927352	0.307677	0.533551	0.391504	0.407264	0.558832	-0.0259916	0.967061	0.0145463	0.988546	0.403833	0.512411	0.290381	0.820762	0.246002	0.682189	0.166095	0.833513
	AL032819.3	0	1	0	1	0	1	0	1	0	1	0	1	0	1	0	1	0	1	0	1
	AL033529.1	-0.109176	0.892976	0.0491601	0.955915	0.13634	0.864432	0.0632691	0.921394	0.963461	0.212327	0.672995	0.495432	-1.57683	0.0475955	1.32243	0.239162	-1.82034	0.0183621	1.73608	0.0693238
	AL035425.2	-0.390467	0.00516998	2.28651	0.0308196	-0.482545	0.000532536	3.27365	0.00308341	-0.155933	0.245673	0.609643	0.533027	-0.0324921	0.810363	0.0913206	0.946951	-0.0420888	0.747725	0.126258	0.871838
	AL035460.1	0	1	0	1	0	1	0	1	0	1	0	1	0	1	0	1	0	1	0	1
	AL049634.2	0	1	0	1	0	1	0	1	0	1	0	1	0	1	0	1	0	1	0	1
	AL049650.1	0.743982	0.211564	0.674559	0.449672	1.40565	0.0118499	1.92628	0.0411467	0.563522	0.332067	0.478775	0.620436	0.0489032	0.927364	0.0327497	0.983968	0.623528	0.194497	0.711087	0.395943
	AL049697.1	0.0872719	0.918176	0.0370741	1	0.262068	0.747046	0.126653	0.843155	0.982349	0.1822	0.739452	1	-0.405873	0.546623	0.262312	0.83912	-0.686177	0.27556	0.559784	0.496393
	AL049779.1	0.012654	0.972152	0.0122659	0.989481	0.437552	0.215058	0.667444	0.373015	0.133521	0.704786	0.151943	0.875035	0.0441081	0.899419	0.0460378	0.976653	-0.0775564	0.819433	0.0864864	0.913062
	AL049839.2	0	1	0	1	0	1	0	1	0	1	0	1	0	1	0	1	0	1	0	1
	AL049844.1	1.22075	0.816736	0.0879183	1	0.12026	0.981786	0.00798317	1	-0.193329	0.970723	0.0129045	1	1.13247	0.829787	0.0810333	1	-0.684041	0.896685	0.0473603	1
	AL049844.3	0	1	0	1	0	1	0	1	0	1	0	1	0	1	0	1	0	1	0	1
	AL080251.1	0.900895	0.561227	0.250862	1	0.70897	0.648663	0.187981	1	-0.157305	0.924538	0.0340753	1	0.742585	0.63148	0.199641	1	1.18468	0.400523	0.397372	1
	AL096814.1	0	1	0	1	0	1	0	1	0	1	0	1	0	1	0	1	0	1	0	1
	AL096870.1	0	1	0	1	0	1	0	1	0	1	0	1	0	1	0	1	0	1	0	1
	AL109811.4	-0.0961535	0.834996	0.0783158	0.92886	-0.82607	0.0859304	1.06585	0.192722	-0.111474	0.80492	0.0942472	0.923747	-0.711074	0.133304	0.875156	0.441477	-1.22881	0.00794534	2.09989	0.0353003
	AL109827.1	-0.0410911	0.940299	0.0267338	0.976397	-0.708188	0.225185	0.64746	0.385397	0.137912	0.789835	0.102463	0.916762	-0.10872	0.832758	0.0794812	0.953813	-1.34383	0.0121563	1.9152	0.0497174
	AL110118.2	-0.948874	0.0412743	1.38432	0.149196	-0.50807	0.234607	0.629659	0.396927	-0.986593	0.0241634	1.61684	0.132701	0.177376	0.707047	0.150552	0.912756	-0.336299	0.459819	0.337413	0.676381
	AL117258.1	-0.702735	0.893872	0.0487245	1	-0.841444	0.873087	0.0589422	1	-1.15503	0.826441	0.0827884	1	1.13247	0.829787	0.0810333	1	0.277743	0.957952	0.0186562	1
	AL117339.5	0.821336	0.0455697	1.34132	0.160098	1.06609	0.00731654	2.13569	0.0279805	0.208482	0.617373	0.209452	0.825388	0.336819	0.388204	0.41094	0.734085	1.20546	0.000522263	3.28211	0.00348675
	AL117348.2	0.258981	0.960788	0.0173723	1	0.120273	0.981784	0.00798406	1	-0.193315	0.970725	0.0129036	1	1.13247	0.829787	0.0810333	1	-0.684041	0.896685	0.0473603	1
	AL121594.3	-0.501204	0.235894	0.627283	0.479852	-0.791093	0.0633538	1.19823	0.153095	0.111987	0.78443	0.105446	0.915269	-0.65403	0.115879	0.935995	0.407834	-0.382884	0.343346	0.464268	0.56874
	AL121722.1	0	1	0	1	0	1	0	1	0	1	0	1	0	1	0	1	0	1	0	1
	AL121753.1	-0.452521	0.757651	0.120531	1	-0.325228	0.819718	0.0863357	1	0.432574	0.743215	0.128886	1	0.498069	0.688554	0.162062	1	0.305827	0.800607	0.0965805	1
	AL121758.1	0.258838	0.529122	0.276444	0.751662	-0.818672	0.0533149	1.27315	0.133877	-0.335759	0.415797	0.381118	0.688521	-0.445345	0.290797	0.53641	0.648167	-0.773343	0.0623552	1.20513	0.176707
	AL121845.2	-0.180313	0.821367	0.085463	1	-0.164098	0.833886	0.0788934	0.901074	-0.781877	0.337023	0.47234	1	0.149934	0.862841	0.0640692	0.962227	0.214534	0.786978	0.104038	0.894456
	AL121845.3	0.183549	0.53078	0.275085	0.7525	0.626849	0.0271677	1.56595	0.0795169	0.498784	0.0760685	1.11879	0.27732	0.0490158	0.857026	0.0670059	0.96119	-0.0290144	0.912512	0.0397616	0.961522
	AL132639.3	0.418883	0.607006	0.216807	1	0.0924813	0.911419	0.040282	1	-0.20481	0.805627	0.0938659	1	0.176093	0.832635	0.0795455	1	-0.683217	0.412252	0.384837	1
	AL132671.2	-0.158907	0.901829	0.0448758	1	0.195495	0.871159	0.0599028	1	-0.608846	0.636487	0.196211	1	1.16269	0.340677	0.467657	1	-0.688276	0.611261	0.213773	1
	AL132780.3	-0.279912	0.368107	0.434026	0.620013	0.0414296	0.891116	0.0500656	0.938205	-1.00435	0.00155404	2.80854	0.0181132	0.673295	0.0367253	1.43503	0.203284	0.44232	0.157945	0.801495	0.345832
	AL133352.1	0.105371	0.767466	0.114941	0.89618	0.199238	0.5643	0.24849	0.707833	0.80792	0.0109893	1.95903	0.0756873	-0.462718	0.125881	0.900041	0.428194	-0.774947	0.00647735	2.1886	0.0297503
	AL136295.1	0.630762	0.00624824	2.20424	0.0355838	0.711821	0.00195136	2.70966	0.0093531	0.0662901	0.774364	0.111055	0.909625	0.814164	0.00033118	3.47994	0.00491687	0.991245	9.81332e-06	5.00818	0.000100873
	AL136295.3	2.31384	0.0964107	1.01587	1	0.783977	0.608346	0.215849	1	1.39714	0.327206	0.485179	1	-0.415494	0.73494	0.133748	1	-0.678291	0.556238	0.25474	1
	AL136295.4	0.215619	0.732424	0.135237	0.877683	-0.504849	0.428128	0.368426	0.593755	-0.586828	0.354605	0.450255	0.639952	0.984798	0.118555	0.926081	0.414489	0.431529	0.492896	0.307245	0.702875
	AL136295.5	-0.175732	0.549947	0.259679	0.766127	-0.193493	0.507621	0.29446	0.663284	-0.102097	0.720774	0.142201	0.882777	0.43607	0.12086	0.917719	0.419238	0.259976	0.344552	0.462745	0.569883
	AL136373.1	0	1	0	1	0	1	0	1	0	1	0	1	0	1	0	1	0	1	0	1
	AL136531.2	2.48666	0.142708	0.845552	1	2.35423	0.165188	0.782021	1	0.703155	0.707184	0.150468	1	0.753297	0.653215	0.184944	1	0.400866	0.803923	0.0947857	1
	AL138694.1	-0.702722	0.893874	0.0487235	1	-0.84143	0.873089	0.0589413	1	-0.193235	0.970737	0.0128982	1	-0.791101	0.880628	0.0552077	1	-1.64582	0.754718	0.122215	1
	AL138752.2	-0.0995259	0.893608	0.0488527	0.956019	-0.807711	0.308509	0.510732	0.478124	-0.556993	0.454435	0.342528	0.718281	0.295373	0.697389	0.156525	0.910308	0.0405541	0.95544	0.0197967	0.9805
	AL138826.1	0	1	0	1	0	1	0	1	0	1	0	1	0	1	0	1	0	1	0	1
	AL139011.2	-0.0542969	0.906796	0.0424905	0.961481	0.304953	0.488568	0.311075	0.646683	-0.0699624	0.874531	0.0582247	0.952656	0.564966	0.181564	0.740971	0.514743	0.232702	0.568543	0.245237	0.75944
	AL139260.3	0.465847	0.42881	0.367735	0.672797	0.926057	0.102927	0.987469	0.219522	0.0854528	0.884008	0.0535437	0.95682	1.22613	0.0233726	1.63129	0.150693	-0.255215	0.647026	0.189078	0.812436
	AL139300.1	0.448649	0.245418	0.610093	0.492202	0.53374	0.165068	0.782337	0.308876	0.720339	0.0583383	1.23405	0.235198	-0.707769	0.0625626	1.20369	0.282053	0.556552	0.129752	0.886885	0.302021
	AL139353.1	-0.0653988	0.901188	0.0451845	0.958761	0.173995	0.729903	0.136735	0.831048	-0.201774	0.691187	0.160405	0.866588	0.176299	0.728639	0.137488	0.921484	-0.309552	0.52765	0.277654	0.728629
	AL139392.1	0.258981	0.960788	0.0173723	1	0.120273	0.981784	0.00798406	1	0.768468	0.884013	0.0535415	1	-0.791101	0.880628	0.0552077	1	-1.64582	0.754718	0.122215	1
	AL157392.5	-0.147735	0.734928	0.133755	0.878881	0.0318043	0.938873	0.027393	0.966068	0.622068	0.0975253	1.01088	0.317859	-0.463143	0.204665	0.688957	0.546839	-0.215787	0.500121	0.300925	0.708014
	AL159163.1	0.580773	0.480086	0.318681	1	-0.606764	0.50682	0.295147	0.662682	0.543296	0.496493	0.304087	1	-1.02717	0.22287	0.651948	0.571768	-2.54186	0.00615526	2.21075	0.0285672
	AL160275.1	0	1	0	1	0	1	0	1	0	1	0	1	0	1	0	1	0	1	0	1
	AL160276.1	-0.712385	0.824401	0.0838613	1	-0.851095	0.790939	0.101857	1	-0.180314	0.954301	0.0203148	1	-1.77548	0.580068	0.236521	1	-2.63021	0.412421	0.38466	1
	AL160396.2	0	1	0	1	0	1	0	1	0	1	0	1	0	1	0	1	0	1	0	1
	AL161669.4	0.258981	0.960788	0.0173723	1	0.120273	0.981784	0.00798406	1	-0.193315	0.970725	0.0129036	1	0.170682	0.974153	0.011373	1	0.277743	0.957952	0.0186562	1
	AL161911.1	-0.107062	0.652098	0.185687	0.832551	-0.367312	0.124905	0.903421	0.252922	-0.390546	0.0969564	1.01342	0.317008	-0.0693839	0.773035	0.111801	0.934186	0.174151	0.448296	0.348435	0.668381
	AL162231.1	-0.404265	0.409007	0.388269	0.658592	0.241706	0.588794	0.230036	0.72702	-0.322832	0.481798	0.317135	0.737239	-0.581095	0.255323	0.59291	0.60939	0.124099	0.774873	0.110769	0.887295
	AL162231.3	-0.604216	0.754467	0.12236	1	-0.742927	0.700568	0.15455	1	-0.139436	0.939453	0.0271251	1	0.156695	0.931692	0.0307274	1	-0.67194	0.712367	0.147296	1
	AL163195.3	0	1	0	1	0	1	0	1	0	1	0	1	0	1	0	1	0	1	0	1
	AL163636.2	2.86457	5.57909e-12	11.2534	1.7172e-10	3.87653	1.03498e-21	20.9851	3.86232e-20	-0.4903	0.353334	0.451815	0.638852	2.97825	1.92789e-11	10.7149	8.09654e-10	4.13085	5.62347e-22	21.25	2.03765e-20
	AL353572.3	0	1	0	1	0	1	0	1	0	1	0	1	0	1	0	1	0	1	0	1
	AL353588.1	1.22075	0.816736	0.0879183	1	1.08204	0.83725	0.0771451	1	-0.193329	0.970723	0.0129045	1	0.170682	0.974153	0.011373	1	-0.684041	0.896685	0.0473603	1
	AL354761.2	0	1	0	1	0	1	0	1	0	1	0	1	0	1	0	1	0	1	0	1
	AL354822.1	0.0574491	0.752536	0.123473	0.888065	-0.146618	0.423741	0.3729	0.589955	-0.00408297	0.98137	0.00816712	0.992472	0.0922159	0.593622	0.22649	0.861464	0.271787	0.087431	1.05833	0.227705
	AL355102.2	1.22074	0.816738	0.0879172	1	0.120246	0.981788	0.00798227	1	0.768441	0.884017	0.0535396	1	-0.791101	0.880628	0.0552077	1	-0.684041	0.896685	0.0473603	1
	AL355315.1	-0.0605554	0.920309	0.0360663	0.966964	-0.592669	0.34314	0.464529	0.511988	-0.1408	0.811508	0.090707	0.92644	0.516266	0.371268	0.430312	0.72046	-0.158036	0.782575	0.106474	0.891347
	AL355860.1	0.258981	0.960788	0.0173723	1	1.08206	0.837248	0.0771461	1	-0.193315	0.970725	0.0129036	1	0.170682	0.974153	0.011373	1	-0.684041	0.896685	0.0473603	1
	AL355916.3	1.22074	0.816738	0.0879172	1	1.08203	0.837252	0.0771441	1	-0.193342	0.970721	0.0129055	1	0.170682	0.974153	0.011373	1	0.277743	0.957952	0.0186562	1
	AL355987.1	0	1	0	1	0	1	0	1	0	1	0	1	0	1	0	1	0	1	0	1
	AL355987.3	-0.617299	0.717901	0.143935	1	-1.7178	0.314743	0.502044	1	2.16694	0.100201	0.999126	1	0.435236	0.63826	0.195003	1	-0.200678	0.82599	0.083025	1
	AL357673.1	-0.126181	0.896458	0.0474702	1	-2.05517	0.108271	0.965487	1	-0.0231437	0.979886	0.00882424	1	-1.5562	0.171848	0.764856	1	-1.6656	0.0988658	1.00495	1
	AL358075.4	0.154986	0.819996	0.0861882	1	-0.818263	0.288049	0.540534	0.457538	-0.426127	0.538671	0.268676	1	-0.11261	0.879329	0.0558488	0.96752	-0.688268	0.33463	0.475436	0.560016
	AL359736.1	-0.4705	0.693847	0.158737	1	0.374409	0.718857	0.143357	1	-0.919945	0.441498	0.355071	1	1.38669	0.225457	0.646937	1	0.313571	0.787764	0.103604	1
	AL359736.3	-0.685348	0.75037	0.124725	1	-1.78585	0.407089	0.390311	1	-1.13765	0.597417	0.223723	1	0.170684	0.939284	0.027203	1	1.8951	0.340887	0.467389	1
	AL359922.1	1.29495	0.336607	0.472877	1	0.766848	0.58008	0.236512	1	1.6536	0.200418	0.698064	1	0.0694033	0.948905	0.0227771	1	-0.347348	0.742555	0.129271	1
	AL360181.3	0.253698	0.691005	0.160519	0.856179	-0.00736743	0.990904	0.00396822	0.994235	0.564207	0.340382	0.468033	0.62869	-0.582054	0.32515	0.487916	0.679131	-1.33893	0.021768	1.66218	0.0793433
	AL360181.5	0.606671	0.465258	0.332306	1	1.07114	0.169995	0.769564	0.315734	0.164596	0.842811	0.07427	1	-0.188556	0.820417	0.0859656	0.950414	-0.396299	0.603486	0.219333	0.784945
	AL365205.1	-0.466515	0.0391828	1.40691	0.144245	-0.0871691	0.682729	0.165752	0.796918	0.253323	0.209656	0.678492	0.491919	-0.376311	0.0650147	1.18699	0.288294	-0.334025	0.0782391	1.10658	0.210225
	AL365214.3	0	1	0	1	0	1	0	1	0	1	0	1	0	1	0	1	0	1	0	1
	AL365232.1	-0.702771	0.869309	0.0608256	1	0.861398	0.838897	0.0762915	1	-1.15507	0.78683	0.104119	1	0.170683	0.968125	0.0140685	1	1.98181	0.635252	0.197054	1
	AL365273.2	-0.702747	0.893871	0.0487253	1	-0.841455	0.873086	0.0589431	1	-0.19326	0.970734	0.0128999	1	-0.791101	0.880628	0.0552077	1	0.163456	0.97511	0.0109464	1
	AL390726.6	-0.11263	0.643429	0.191499	0.826402	-0.155948	0.517917	0.28574	0.671883	-0.108202	0.644167	0.191001	0.84096	-0.00926179	0.968699	0.013811	0.991662	-0.0975552	0.663602	0.178092	0.822208
	AL391650.1	-0.11145	0.872728	0.0591211	0.945781	1.3233	0.0297308	1.52679	0.085399	-0.578587	0.406556	0.390879	0.682018	0.282385	0.693618	0.158879	0.90893	-0.686359	0.344254	0.463122	0.569648
	AL449266.1	-0.70276	0.857645	0.0666924	1	2.00658	0.598269	0.223103	1	-1.15506	0.768133	0.114563	1	0.170683	0.965252	0.0153593	1	-0.684045	0.861401	0.0647946	1
	AL451007.3	0	1	0	1	0	1	0	1	0	1	0	1	0	1	0	1	0	1	0	1
	AL512428.1	0	1	0	1	0	1	0	1	0	1	0	1	0	1	0	1	0	1	0	1
	AL512506.3	1.22076	0.765701	0.115941	1	0.120259	0.97658	0.0102922	1	-0.193331	0.962358	0.0166633	1	2.65728	0.507385	0.294662	1	0.277744	0.945946	0.0241339	1
	AL512785.2	-0.419874	0.655893	0.183167	1	0.454677	0.579792	0.236728	1	-0.180983	0.832123	0.0798127	1	0.177872	0.834622	0.0785102	1	-0.24345	0.764132	0.116832	1
	AL513165.2	-0.236438	0.626803	0.202869	0.817004	0.673747	0.14208	0.847466	0.276765	-0.0645338	0.890217	0.050504	0.959594	0.175964	0.704546	0.15209	0.911928	-0.578051	0.21062	0.676501	0.418043
	AL513523.10	0.17698	0.766534	0.115468	0.895683	1.19783	0.0255995	1.59177	0.0762269	0.0203122	0.971912	0.0123729	0.989803	0.235276	0.673939	0.171379	0.900575	0.489997	0.338059	0.471007	0.563282
	AL583836.1	-0.702787	0.730392	0.136444	1	0.895654	0.647327	0.188876	1	2.05393	0.249387	0.603126	1	-1.17077	0.486121	0.313256	1	-0.494962	0.735742	0.133274	1
	AL589666.1	0.379106	0.195549	0.708744	0.428009	0.323946	0.266911	0.573634	0.433426	-0.34162	0.251218	0.599949	0.538773	0.279914	0.348233	0.45813	0.703073	0.660317	0.0196033	1.70767	0.0728191
	AL590132.1	-0.400418	0.818688	0.0868818	1	-1.39403	0.44759	0.349119	1	-0.856286	0.624184	0.204687	1	0.222531	0.904111	0.0437782	1	0.376882	0.824605	0.0837538	1
	AL590282.2	0	1	0	1	0	1	0	1	0	1	0	1	0	1	0	1	0	1	0	1
	AL590560.1	0.259031	0.953284	0.0207779	1	0.120322	0.97829	0.00953232	1	-1.15506	0.793912	0.100227	1	0.170683	0.969208	0.0135829	1	0.277744	0.949915	0.0223154	1
	AL591806.3	0.908109	0.0117186	1.93113	0.059096	1.14851	0.000987697	3.00538	0.00529019	0.985013	0.0043101	2.36551	0.0389392	-0.245328	0.429909	0.366624	0.766905	-0.894325	0.00323484	2.49015	0.0167764
	AL592183.1	0.254038	0.55982	0.251952	0.773123	-0.204632	0.648148	0.188326	0.772068	0.0197245	0.963253	0.0162596	0.987897	0.223513	0.593659	0.226463	0.861464	0.0964959	0.809544	0.0917595	0.907993
	AL592490.1	0	1	0	1	0	1	0	1	0	1	0	1	0	1	0	1	0	1	0	1
	AL603832.3	0.0971204	0.852775	0.0691658	0.93673	-1.15865	0.058421	1.23343	0.143987	-0.366432	0.484434	0.314766	0.739155	-0.546109	0.351169	0.454483	0.705745	-0.621804	0.24078	0.61838	0.454222
	AL645922.1	0.258955	0.960792	0.0173705	1	0.120246	0.981788	0.00798227	1	0.768441	0.884017	0.0535396	1	0.170682	0.974153	0.011373	1	-0.684041	0.896685	0.0473603	1
	AL645941.2	0.463601	0.62167	0.20644	1	1.02402	0.246508	0.608169	0.411186	-0.647078	0.524916	0.27991	1	1.65458	0.0778409	1.10879	0.321018	0.31354	0.746417	0.127018	0.871002
	AL662899.1	-0.0978354	0.868955	0.0610026	0.944891	-0.277004	0.641143	0.193045	0.766801	-0.189786	0.736914	0.132583	0.890393	-0.000870482	0.998798	0.000522507	0.999898	-1.05682	0.075109	1.12431	0.203406
	AL662899.2	-0.702735	0.893872	0.0487245	1	0.12034	0.981774	0.00798853	1	-1.15503	0.826441	0.0827884	1	1.13247	0.829787	0.0810333	1	-0.684041	0.896685	0.0473603	1
	AL662899.3	-0.0204167	0.956458	0.0193342	0.983027	0.13595	0.714286	0.146128	0.819353	-0.196852	0.595873	0.224846	0.810457	0.00951089	0.979641	0.0089329	0.993778	-0.468538	0.204692	0.6889	0.409533
	AL669918.1	-0.18787	0.685986	0.163685	0.852971	-0.310781	0.503499	0.298001	0.66016	-0.794724	0.0905584	1.04307	0.304568	0.0370491	0.939758	0.0269841	0.986331	-0.602023	0.212801	0.672026	0.420187
	AL672043.1	0	1	0	1	0	1	0	1	0	1	0	1	0	1	0	1	0	1	0	1
	AL672142.1	0.249576	0.860575	0.0652114	1	0.011064	0.993848	0.00268017	1	0.209457	0.877548	0.0567291	1	-0.243373	0.858159	0.066432	1	-0.112036	0.927383	0.0327409	1
	AL691442.1	0.678313	0.588553	0.230214	1	0.789223	0.517203	0.286339	1	0.806562	0.495796	0.304697	1	-0.835375	0.481244	0.317635	1	-0.953645	0.36933	0.432586	1
	AL713999.1	0.90084	0.26482	0.577049	1	0.992996	0.208277	0.681358	0.364694	0.177702	0.830878	0.0804627	1	0.319427	0.680785	0.16699	0.902883	-0.410707	0.591344	0.22816	0.777195
	AL772284.2	0.258962	0.960791	0.017371	1	2.49727	0.631508	0.199621	1	-0.193335	0.970722	0.012905	1	0.170682	0.974153	0.011373	1	-0.684041	0.896685	0.0473603	1
	AL807752.6	-0.702779	0.830504	0.080658	1	0.831408	0.797491	0.0982745	1	-0.193288	0.953054	0.0208826	1	1.02657	0.750962	0.124382	1	-0.684047	0.83496	0.0783346	1
	AL807752.7	0	1	0	1	0	1	0	1	0	1	0	1	0	1	0	1	0	1	0	1
	AL845331.2	1.22075	0.816736	0.0879183	1	1.08204	0.83725	0.0771451	1	-0.193329	0.970723	0.0129045	1	0.170682	0.974153	0.011373	1	-0.684041	0.896685	0.0473603	1
	AL928654.4	-1.22066	0.48522	0.314062	1	-1.35937	0.437016	0.359503	1	-0.223487	0.88482	0.0531451	1	-0.397701	0.81004	0.0914935	1	-1.2337	0.454544	0.342424	1
	AL929554.1	0.258981	0.960788	0.0173723	1	0.120273	0.981784	0.00798406	1	0.768468	0.884013	0.0535415	1	-0.791101	0.880628	0.0552077	1	-1.64582	0.754718	0.122215	1
	ALAD	-0.26547	0.0189437	1.72253	0.0851419	-0.26164	0.018673	1.72879	0.0593464	0.206786	0.0464622	1.3329	0.205647	0.00339802	0.973347	0.0117323	0.992205	-0.157088	0.10487	0.97935	0.259397
	ALAS1	-0.034354	0.732921	0.134943	0.877783	0.402468	2.59683e-05	4.58556	0.000216135	-0.259474	0.00842639	2.07436	0.0624427	-0.13862	0.174613	0.757923	0.505686	0.0604318	0.519119	0.284733	0.721784
	ALAS2	0	1	0	1	0	1	0	1	0	1	0	1	0	1	0	1	0	1	0	1
	ALB	-0.551486	0.78879	0.103039	1	0.602689	0.752134	0.123705	1	0.92719	0.612914	0.2126	1	-1.76029	0.356379	0.448088	1	-0.725132	0.66356	0.178119	1
	ALCAM	0.371089	0.00265932	2.57523	0.0178028	0.279521	0.0235686	1.62767	0.0715129	0.0408574	0.739975	0.130783	0.891894	0.172729	0.157865	0.801713	0.481957	0.347111	0.00382923	2.41689	0.0192979
	ALDH16A1	0.0207756	0.861955	0.0645153	0.942111	0.0464367	0.694051	0.158608	0.804813	-0.200198	0.0882197	1.05443	0.299673	-0.0268452	0.821821	0.0852228	0.950806	-0.0138763	0.902264	0.0446663	0.956006
	ALDH18A1	0.53565	1.69919e-26	25.7698	1.04841e-24	0.498647	2.63725e-23	22.5788	1.05899e-21	0.0110814	0.82606	0.0829884	0.933686	0.359021	4.51034e-13	12.3458	2.12854e-11	0.320945	3.44631e-11	10.4626	6.81963e-10
	ALDH1A1	0.259062	0.960776	0.0173778	1	-0.84143	0.873089	0.0589413	1	-1.15502	0.826442	0.0827874	1	0.170682	0.974153	0.011373	1	-0.684041	0.896685	0.0473603	1
	ALDH1A2	-0.052856	0.371041	0.430578	0.623009	-0.177648	0.00258234	2.58799	0.0117545	0.324276	3.72193e-09	8.42923	3.32219e-07	-0.1061	0.0485242	1.31404	0.242771	-0.201824	7.43957e-05	4.12845	0.000636558
	ALDH1A3	-1.08105	1.05574e-08	7.97644	2.39581e-07	-1.36855	1.20508e-12	11.919	2.68659e-11	-0.623616	0.000237044	3.62517	0.00411112	-1.01381	5.30365e-07	6.27542	1.42534e-05	-0.904278	4.50495e-07	6.34631	5.68104e-06
	ALDH1B1	0.283311	0.000130554	3.88421	0.00136455	0.297035	5.18018e-05	4.28566	0.000401009	-0.213738	0.00400927	2.39693	0.0367924	0.267003	0.000302715	3.51897	0.00452853	0.225724	0.00144649	2.83968	0.00843266
	ALDH1L1	-1.32717	0.305876	0.514455	1	-0.146457	0.886156	0.0524896	1	0.394244	0.671796	0.172763	1	-0.18403	0.838404	0.0765468	1	-0.542946	0.524391	0.280344	1
	ALDH1L2	1.31114	7.1861e-07	6.14351	1.24792e-05	1.03354	0.000109856	3.95918	0.000773272	-0.423765	0.162013	0.790451	0.427359	0.626967	0.0338533	1.4704	0.192588	1.13313	2.05386e-05	4.68743	0.00019823
	ALDH2	-0.156097	0.60532	0.218015	0.803871	-0.321901	0.287683	0.541086	0.457157	0.182942	0.519827	0.284142	0.762651	-0.660261	0.0257485	1.58925	0.16139	-0.361275	0.183194	0.737088	0.381183
	ALDH3A1	-1.08048	0.22023	0.657123	1	-1.33684	0.134755	0.870454	0.265815	-0.52315	0.508704	0.293535	1	-1.03027	0.26373	0.578841	0.617701	-0.918625	0.266387	0.574487	0.485958
	ALDH3A2	0.152697	0.0206305	1.68549	0.0906238	-0.0731029	0.271121	0.566837	0.438426	0.0111996	0.862334	0.0643247	0.947733	0.158769	0.0127442	1.89469	0.0975626	-0.139903	0.0236513	1.62615	0.0845842
	ALDH3B1	-0.512349	0.432037	0.364479	0.675685	-0.824224	0.216937	0.663666	0.37511	-0.333256	0.577734	0.238272	0.800878	0.409408	0.489621	0.31014	0.805494	-0.332558	0.570254	0.243932	0.760541
	ALDH3B2	0.258981	0.960788	0.0173723	1	0.120273	0.981784	0.00798406	1	-0.193315	0.970725	0.0129036	1	1.13247	0.829787	0.0810333	1	-0.684041	0.896685	0.0473603	1
	ALDH4A1	-0.262553	0.0603819	1.21909	0.19542	0.884806	7.73024e-12	11.1118	1.5774e-10	0.2822	0.0310473	1.50798	0.1574	-0.0652875	0.612395	0.212968	0.870152	1.04209	4.71711e-18	17.3263	1.42687e-16
	ALDH5A1	-0.488138	3.05645e-06	5.51478	4.6876e-05	-0.601696	8.41303e-09	8.07505	1.23568e-07	0.0268157	0.786255	0.104437	0.916425	-0.366836	0.000266587	3.57416	0.00404982	-0.476753	8.9753e-07	6.04695	1.06902e-05
	ALDH6A1	0.0539707	0.608323	0.215866	0.805622	0.471573	2.21023e-06	5.65556	2.29253e-05	0.638428	3.07425e-11	10.5123	5.18538e-09	0.135308	0.128018	0.892728	0.431853	0.711285	5.27691e-18	17.2776	1.5927e-16
	ALDH7A1	-0.264068	0.000107363	3.96915	0.00114907	-0.33755	6.47759e-07	6.18859	7.24403e-06	-0.245403	0.000192822	3.71484	0.0034747	-0.258898	0.000145202	3.83803	0.00238523	-0.30935	1.68994e-06	5.77213	1.94861e-05
	ALDH8A1	-0.131893	0.87209	0.0594388	0.945683	0.726652	0.313581	0.50365	0.482581	0.945686	0.170236	0.768948	0.437731	0.246839	0.674555	0.170983	0.900872	-0.0609814	0.9134	0.039339	0.961861
	ALDH9A1	0.0109235	0.869658	0.0606513	0.944951	-0.0345976	0.600504	0.221484	0.735855	-0.129049	0.0469377	1.32848	0.206787	0.0552757	0.396575	0.401674	0.741578	0.107081	0.0826823	1.08259	0.218571
	ALDOA	0.0500657	0.553552	0.256842	0.768032	0.182478	0.0305999	1.51428	0.0873476	-0.124489	0.140063	0.853676	0.392755	0.0228906	0.786233	0.104449	0.939396	-0.0427933	0.610885	0.214041	0.789693
	ALDOB	0.258981	0.960788	0.0173723	1	0.120273	0.981784	0.00798406	1	-0.193315	0.970725	0.0129036	1	1.13247	0.829787	0.0810333	1	-0.684041	0.896685	0.0473603	1
	ALDOC	-0.0794002	0.726374	0.13884	0.874906	-0.425944	0.0668559	1.17486	0.159398	0.228695	0.276002	0.559088	0.564235	-0.0584363	0.776289	0.109977	0.935074	-0.441359	0.0250319	1.60151	0.0883481
	ALG1	0.384665	0.00118161	2.92753	0.00913954	0.500937	1.61049e-05	4.79304	0.000140603	-0.113278	0.341505	0.466603	0.629135	0.27326	0.0196509	1.70662	0.133626	0.338598	0.00208405	2.68109	0.0115126
	ALG10	-0.0755006	0.681633	0.166449	0.850065	-0.100786	0.581264	0.235626	0.721354	-0.080316	0.653522	0.184739	0.846311	0.120903	0.497589	0.303129	0.811373	0.128155	0.454897	0.342087	0.673251
	ALG10B	0.0743836	0.750417	0.124698	0.88679	-0.300551	0.200904	0.697012	0.355826	0.223164	0.335979	0.473688	0.624955	-0.271093	0.242636	0.615045	0.596298	-0.101292	0.65894	0.181154	0.819676
	ALG11	0.463968	0.0104293	1.98175	0.0538311	0.385835	0.0327787	1.48441	0.0922747	-0.202051	0.270403	0.567989	0.558003	0.386088	0.0331049	1.48011	0.190146	0.826668	1.7293e-06	5.76213	1.99065e-05
	ALG12	0.869704	6.03652e-14	13.2192	2.11578e-12	1.75981	3.86891e-56	55.4124	3.49551e-54	0.393288	0.000696606	3.15701	0.00968521	0.811378	6.52435e-14	13.1855	3.19996e-12	1.70534	1.72931e-60	59.7621	1.55219e-58
	ALG13	-0.00871028	0.919029	0.0366709	0.966632	0.0878972	0.29633	0.528225	0.466471	-0.153377	0.066852	1.17489	0.257037	-0.0776649	0.361032	0.442454	0.713738	0.168576	0.0341404	1.46673	0.112724
	ALG14	0.609269	2.50175e-07	6.60176	4.6265e-06	0.613357	1.41382e-07	6.8496	1.74135e-06	-0.301817	0.0149499	1.82536	0.0943727	0.628101	1.56883e-07	6.80442	4.4245e-06	0.725482	8.72509e-11	10.0592	1.67583e-09
	ALG1L	-1.00021	0.0218479	1.66059	0.0945755	-0.409704	0.290388	0.537021	0.460124	-0.317439	0.389992	0.408944	0.670124	-0.0645403	0.866836	0.062063	0.963385	-0.229089	0.521734	0.282551	0.723459
	ALG1L2	1.22078	0.660451	0.180159	1	0.120272	0.965479	0.0152573	1	2.22228	0.402377	0.395367	1	0.158369	0.949963	0.0222934	1	-0.731321	0.77233	0.112197	1
	ALG2	1.71105	1.21674e-107	106.915	3.01684e-105	1.45486	2.22617e-77	76.6524	2.77928e-75	-0.0637519	0.455752	0.341272	0.719243	1.72351	2.66556e-115	114.574	9.63319e-113	1.58997	1.75658e-103	102.755	2.62208e-101
	ALG3	0.0568795	0.66394	0.177871	0.839979	0.192851	0.136649	0.864394	0.268854	-0.199471	0.12443	0.905076	0.366635	0.161992	0.212332	0.672984	0.557332	0.217418	0.0853404	1.06885	0.224088
	ALG5	1.03859	2.03178e-28	27.6921	1.36701e-26	1.06589	1.35001e-30	29.8697	6.81605e-29	-0.232486	0.0226213	1.64548	0.126199	0.728323	4.7689e-14	13.3216	2.36431e-12	0.924168	7.34832e-25	24.1338	3.05801e-23
	ALG6	-0.168392	0.28127	0.550876	0.530569	-0.524857	0.000886626	3.05226	0.0048356	0.272493	0.0732241	1.13535	0.271053	-0.27899	0.0664663	1.1774	0.29209	-0.175989	0.23673	0.625747	0.44947
	ALG8	-0.0144512	0.854287	0.0683964	0.937929	-0.076129	0.328529	0.483427	0.497814	0.245879	0.000818124	3.08718	0.0109931	0.0155197	0.827913	0.0820152	0.95269	-0.0130665	0.84545	0.0729123	0.927435
	ALG9	0.451528	8.46571e-06	5.07234	0.000117094	0.490567	8.92846e-07	6.04922	9.73904e-06	0.0206428	0.83838	0.0765593	0.939032	0.448725	3.50597e-06	5.45519	8.13303e-05	0.395249	1.67043e-05	4.77717	0.000164563
	ALK	0.259009	0.927304	0.0327777	1	1.1615	0.674101	0.171275	1	0.621588	0.823578	0.0842955	1	-1.60599	0.564606	0.248255	1	-0.426806	0.874571	0.058205	1
	ALKAL1	-0.702755	0.874928	0.0580278	1	-0.841464	0.850508	0.0703215	1	-1.15505	0.795861	0.0991629	1	1.9883	0.653503	0.184753	1	0.277744	0.950398	0.0220943	1
	ALKAL2	0	1	0	1	0	1	0	1	0	1	0	1	0	1	0	1	0	1	0	1
	ALKBH1	0.0944986	0.436595	0.359922	0.6793	0.413286	0.000379319	3.421	0.00231623	0.0229745	0.844439	0.0734317	0.941398	0.0559863	0.629107	0.201275	0.880489	0.11917	0.269936	0.568739	0.489766
	ALKBH2	0.309905	0.0345757	1.46123	0.131928	0.660429	3.82569e-06	5.41729	3.76889e-05	-0.115821	0.428852	0.367693	0.698635	0.190204	0.191092	0.718757	0.52898	0.476847	0.000564665	3.24821	0.00373353
	ALKBH3	0.429798	0.00413488	2.38354	0.0256944	0.668648	5.20916e-06	5.28323	5.01313e-05	-0.798833	5.46634e-07	6.2623	2.53249e-05	0.380023	0.020531	1.68759	0.137672	0.658822	1.76679e-05	4.75281	0.000173186
	ALKBH4	-0.0221426	0.877964	0.0565234	0.948739	0.045604	0.74707	0.126639	0.843155	-0.108205	0.437995	0.358531	0.705609	-0.0397451	0.778183	0.108918	0.935632	-0.0402546	0.761087	0.118566	0.880139
	ALKBH5	0.174422	0.0756239	1.12134	0.227688	0.175423	0.073341	1.13465	0.171029	0.0277573	0.776068	0.1101	0.910531	0.132486	0.173008	0.761933	0.503375	-0.0034515	0.971389	0.0126067	0.987542
	ALKBH6	-0.471938	0.0154931	1.80986	0.0729641	0.0560426	0.768222	0.114513	0.857535	-0.0605775	0.748415	0.125857	0.89581	-0.150175	0.429293	0.367246	0.766743	-0.11412	0.538797	0.268575	0.736909
	ALKBH7	0.00468531	0.985599	0.00629979	0.994571	0.282925	0.263907	0.578549	0.429966	-0.0594538	0.814504	0.0891066	0.927999	0.0755809	0.764951	0.116366	0.932179	0.0471262	0.846377	0.0724363	0.928007
	ALKBH8	0.0723024	0.637212	0.195716	0.821851	0.146613	0.333476	0.476935	0.503035	-0.498884	0.00123744	2.90747	0.0150756	0.0109186	0.945191	0.0244803	0.987427	0.394799	0.00828094	2.08192	0.0364845
	ALLC	-0.630658	0.741609	0.129825	1	1.68432	0.298767	0.524668	1	0.397758	0.817305	0.0876157	1	-2.27183	0.211657	0.674368	1	-0.23526	0.880026	0.0555043	1
	ALMS1	0.304173	0.0120167	1.92021	0.0603	0.204231	0.0916425	1.0379	0.201913	0.0585845	0.626555	0.203041	0.831082	0.0724094	0.545707	0.263041	0.838773	0.116155	0.323232	0.490486	0.547679
	ALOX12	0.258968	0.96079	0.0173714	1	1.08204	0.83725	0.0771451	1	0.768455	0.884015	0.0535406	1	-0.791101	0.880628	0.0552077	1	-1.64582	0.754718	0.122215	1
	ALOX12B	0.295257	0.549302	0.260189	0.766094	0.547187	0.250722	0.600808	0.415841	-0.506939	0.321838	0.492363	0.609748	-0.410297	0.469577	0.328293	0.794175	-0.113974	0.819855	0.0862629	0.913223
	ALOX15	1.55663	0.261858	0.581934	1	1.12942	0.425853	0.37074	1	1.9883	0.130785	0.883442	1	-0.696144	0.509244	0.293074	1	0.74496	0.398894	0.399142	1
	ALOX15B	-0.790164	0.608516	0.215728	1	-0.917999	0.548019	0.261204	1	0.78431	0.53539	0.27133	1	-0.868499	0.495447	0.305002	1	0.00426462	0.996968	0.00131875	1
	ALOX5	-0.770809	0.0152112	1.81784	0.0720932	-0.501637	0.0914886	1.03863	0.201718	-0.261494	0.346744	0.459991	0.633883	0.00310333	0.991327	0.00378322	0.997574	-0.0268489	0.918735	0.0368099	0.963993
	ALOX5AP	0.258957	0.960792	0.0173707	1	0.120249	0.981788	0.00798244	1	-0.19334	0.970722	0.0129053	1	1.13247	0.829787	0.0810333	1	1.06469	0.839093	0.07619	1
	ALOXE3	0.976439	0.0398709	1.39934	0.145736	0.779201	0.102465	0.989426	0.218807	0.286352	0.554248	0.256296	0.785617	-0.112067	0.812964	0.0899288	0.948052	-0.157885	0.720355	0.142453	0.856283
	ALPI	0	1	0	1	0	1	0	1	0	1	0	1	0	1	0	1	0	1	0	1
	ALPK1	-0.418586	0.0195652	1.70851	0.0871454	-0.0949332	0.570502	0.243743	0.713033	0.0992796	0.530217	0.275547	0.76963	-0.0578351	0.712509	0.14721	0.915218	-0.00560669	0.968801	0.0137656	0.986398
	ALPK2	2.07042	0.38071	0.419406	1	2.55529	0.262927	0.580165	1	-0.19331	0.936517	0.0284843	1	2.00147	0.396139	0.402153	1	1.23188	0.599534	0.222186	1
	ALPK3	-1.07696	0.0927885	1.03251	0.261822	-0.322895	0.557086	0.254078	0.702797	0.388112	0.429428	0.367109	0.698786	-0.337297	0.488254	0.311354	0.804539	-0.343143	0.440749	0.355808	0.661697
	ALPL	0.387712	0.427197	0.369371	0.671411	-0.451467	0.3958	0.402524	0.563442	-0.414166	0.415557	0.381369	0.6885	0.28689	0.577299	0.238599	0.852688	-0.408768	0.418903	0.377887	0.642052
	ALPP	0.0312257	0.88128	0.054886	0.949666	0.334702	0.0955229	1.01989	0.207625	-0.0986452	0.626723	0.202925	0.83114	0.187404	0.35069	0.455076	0.705026	0.16766	0.375912	0.424914	0.601383
	ALPPL2	0.341782	0.576557	0.239158	0.785924	0.0624255	0.919883	0.0362672	0.955665	-0.160287	0.794542	0.0998831	0.918	-0.111901	0.860001	0.065501	0.961708	0.336209	0.548773	0.260607	0.743959
	ALS2	-0.0369636	0.658815	0.181236	0.837054	0.0636502	0.436053	0.36046	0.600875	0.290748	0.000202404	3.69378	0.00361332	-0.077142	0.313614	0.503605	0.670224	0.0448481	0.531583	0.274429	0.731311
	ALS2CL	0.472814	0.336958	0.472424	0.587592	-0.392241	0.460473	0.336796	0.622592	0.486979	0.3047	0.516128	0.593881	0.0106086	0.981217	0.00823499	0.994155	-0.523945	0.232933	0.632769	0.444965
	ALS2CR12	1.08441	0.299811	0.523153	1	0.0492235	0.966054	0.0149984	1	0.819592	0.425594	0.371005	1	-0.824984	0.421455	0.375249	1	0.2006	0.807142	0.0930499	1
	ALX1	0.189213	0.420403	0.376334	0.667391	0.509548	0.0219072	1.65941	0.067395	-0.205681	0.377771	0.422771	0.660589	0.073379	0.756403	0.121247	0.930462	0.280115	0.186586	0.729121	0.385669
	ALX3	-2.91768	0.0615256	1.21094	1	-0.71039	0.594216	0.226055	1	-0.180873	0.881051	0.054999	1	-0.590872	0.654666	0.18398	1	-1.47883	0.264904	0.576911	1
	ALX4	-0.251203	0.348125	0.458265	0.599029	-0.29404	0.264953	0.576831	0.431114	0.0477875	0.845799	0.0727328	0.942008	-0.420632	0.101025	0.995571	0.376232	-0.494382	0.0355525	1.44913	0.116415
	ALYREF	0.0748322	0.336382	0.473168	0.58727	0.102261	0.187149	0.727811	0.338308	-0.182338	0.0184629	1.7337	0.109818	0.0469323	0.545478	0.263222	0.838773	0.00850395	0.911108	0.0404301	0.960486
	AMACR	-0.688579	3.25566e-05	4.48736	0.000395195	-0.757013	3.93658e-06	5.40488	3.8698e-05	-0.071688	0.630321	0.200438	0.832882	-0.614642	0.000109632	3.96006	0.00187495	-0.485573	0.000840626	3.0754	0.00531262
	AMBN	-0.321031	0.755547	0.121738	1	-1.20335	0.287973	0.540648	1	-1.82583	0.126115	0.899232	1	0.912056	0.47327	0.324891	1	0.54454	0.656319	0.182885	1
	AMBP	-0.702708	0.893876	0.0487225	1	-0.841417	0.873091	0.0589403	1	-1.15501	0.826444	0.0827863	1	0.170682	0.974153	0.011373	1	-0.684041	0.896685	0.0473603	1
	AMBRA1	-0.00888323	0.930326	0.031365	0.971183	0.0192969	0.846657	0.0722923	0.909294	0.221993	0.0200307	1.6983	0.1161	-0.213003	0.0251824	1.5989	0.158783	-0.181065	0.0410489	1.3867	0.129632
	AMD1	0.443733	0.000172818	3.76241	0.00174894	0.425116	0.000318065	3.49748	0.00198095	-0.200874	0.0895643	1.04786	0.302397	0.487994	3.5644e-05	4.44801	0.000686535	0.734378	4.01404e-10	9.39642	7.282e-09
	AMDHD1	-0.682674	0.317008	0.49893	0.567512	-0.591048	0.368467	0.433601	0.536944	-0.347759	0.571151	0.243249	0.796079	-0.337328	0.611566	0.213556	0.869424	0.111678	0.847591	0.0718137	0.92853
	AMDHD2	-0.0962736	0.64864	0.187996	0.830749	-0.270712	0.201317	0.696119	0.356183	-0.182151	0.381265	0.418773	0.662808	-0.0989947	0.637715	0.195373	0.884449	-0.583186	0.00488469	2.31116	0.0236286
	AMELX	0	1	0	1	0	1	0	1	0	1	0	1	0	1	0	1	0	1	0	1
	AMELY	0	1	0	1	0	1	0	1	0	1	0	1	0	1	0	1	0	1	0	1
	AMER1	0.0837859	0.623784	0.204966	0.814575	0.150268	0.367273	0.435011	0.535773	-0.0803	0.627456	0.202417	0.831372	-0.14942	0.378243	0.422229	0.724826	-0.0394198	0.798162	0.0979087	0.901708
	AMER2	0.414511	0.571874	0.242699	0.782187	0.0788289	0.916129	0.0380434	0.953338	0.744893	0.275023	0.560632	0.563212	-0.500247	0.447369	0.349334	0.778741	-0.500325	0.405707	0.391787	0.629984
	AMER3	0.258968	0.96079	0.0173714	1	0.12026	0.981786	0.00798317	1	0.768455	0.884015	0.0535406	1	-0.791101	0.880628	0.0552077	1	-0.684041	0.896685	0.0473603	1
	AMFR	0.0247531	0.748534	0.125789	0.886034	-0.136273	0.0781408	1.10712	0.179372	-0.0597844	0.42498	0.371632	0.695566	-0.0189029	0.801731	0.0959711	0.943783	-0.0626525	0.37949	0.4208	0.604937
	AMH	-0.049708	0.761003	0.118614	0.892917	0.141795	0.382906	0.416907	0.550451	-0.19511	0.22974	0.638763	0.51682	0.236522	0.14494	0.838811	0.461182	-0.0476597	0.767221	0.11508	0.883172
	AMHR2	-0.993246	0.173983	0.759494	0.397111	0.259079	0.671359	0.173045	0.789041	-0.645928	0.32095	0.493563	0.608754	0.0750238	0.913237	0.0394165	0.980953	0.102539	0.871364	0.0598005	0.94024
	AMIGO1	-0.218157	0.232757	0.633097	0.475936	-0.00941176	0.957446	0.0188855	0.975598	0.136867	0.42029	0.376451	0.691273	-0.0480186	0.775188	0.110593	0.935019	0.0924194	0.556715	0.254367	0.749873
	AMIGO2	-0.10343	0.767308	0.115031	0.896094	-0.0869143	0.79899	0.0974588	0.878616	-0.556468	0.11154	0.952569	0.344819	-0.0471305	0.900294	0.0456159	0.97697	0.540366	0.095324	1.0208	0.241707
	AMIGO3	0.923581	0.0973538	1.01165	0.269981	0.837279	0.13033	0.884956	0.260035	-0.298315	0.624783	0.204271	0.829882	1.31647	0.016433	1.78428	0.118174	0.747218	0.164506	0.783818	0.355438
	AMMECR1	0.0968815	0.46416	0.333333	0.701429	-0.195962	0.141117	0.85042	0.27544	0.00588746	0.964151	0.0158548	0.98827	-0.063965	0.625651	0.203668	0.878022	0.0513054	0.689401	0.161528	0.837613
	AMMECR1L	-0.033108	0.661677	0.179354	0.83846	0.0164701	0.824523	0.0837973	0.894311	0.0120505	0.867776	0.0615923	0.950388	-0.0955472	0.189281	0.722892	0.526088	-0.0283411	0.677001	0.169411	0.831234
	AMN	0.936913	0.321497	0.492823	1	0.919039	0.32428	0.489079	0.493518	1.19084	0.181073	0.742146	1	0.0422393	0.954649	0.0201563	0.988777	-0.598591	0.409818	0.387409	0.633395
	AMN1	-0.622717	0.00900977	2.04529	0.0479649	-0.945774	0.000107591	3.96823	0.00075857	-0.69741	0.00212567	2.67251	0.0229336	-0.0341162	0.888804	0.0511938	0.97183	-0.109425	0.627773	0.202197	0.801824
	AMOT	-0.959864	8.52352e-25	24.0694	5.00532e-23	-1.17289	5.82492e-36	35.2347	3.37526e-34	0.111117	0.219136	0.659286	0.5024	-0.558301	8.82033e-10	9.05452	3.20449e-08	-0.646772	6.71043e-13	12.1732	1.49844e-11
	AMOTL1	0.437961	3.72745e-11	10.4286	1.06411e-09	0.312755	2.31966e-06	5.63458	2.39878e-05	0.440611	9.8745e-12	11.0055	1.81109e-09	0.261516	2.59273e-05	4.58624	0.000514536	0.114436	0.0590526	1.22876	0.16973
	AMOTL2	0.322815	0.0147206	1.83207	0.0703246	0.407769	0.00160334	2.79497	0.00793429	0.233721	0.0672026	1.17261	0.25752	-0.0628738	0.614642	0.211378	0.8717	0.0339584	0.767448	0.114951	0.88336
	AMPD1	1.29412	0.390616	0.40825	1	1.11035	0.462569	0.334823	1	-0.131426	0.937151	0.0281906	1	0.7273	0.639095	0.194435	1	0.282437	0.850022	0.0705697	1
	AMPD2	0.321541	0.0024237	2.61552	0.0165145	0.700655	1.46047e-11	10.8355	2.90256e-10	-0.213304	0.0451257	1.34558	0.20207	0.286911	0.00676238	2.1699	0.059722	0.577106	1.41199e-08	7.85017	2.17874e-07
	AMPD3	0.991433	0.258314	0.587852	1	0.484573	0.59406	0.22617	0.731208	1.70402	0.0348541	1.45775	1	-0.828182	0.236647	0.625899	0.588106	-1.27959	0.0546852	1.26213	0.160123
	AMPH	-0.425731	0.0303998	1.51713	0.120675	-0.842321	3.72566e-05	4.4288	0.000298858	0.235632	0.175082	0.756759	0.443971	-0.172193	0.317156	0.498727	0.672919	-0.473723	0.00372816	2.42851	0.0188925
	AMT	0.19051	0.604494	0.218608	0.803332	-0.408524	0.295413	0.529571	0.465464	0.231803	0.505523	0.296259	0.754745	-0.12103	0.723645	0.140474	0.919032	-0.369722	0.248285	0.605049	0.464284
	AMTN	0	1	0	1	0	1	0	1	0	1	0	1	0	1	0	1	0	1	0	1
	AMY1A	0.258962	0.954396	0.0202715	1	1.08204	0.811144	0.090902	1	0.768451	0.865247	0.0628601	1	0.170683	0.969934	0.0132578	1	-0.684043	0.879933	0.0555504	1
	AMY1B	-0.702756	0.876457	0.0572692	1	-0.841465	0.85233	0.0693923	1	-0.193267	0.965898	0.0150689	1	0.170683	0.969882	0.0132812	1	-0.684043	0.879726	0.0556527	1
	AMY1C	0	1	0	1	0	1	0	1	0	1	0	1	0	1	0	1	0	1	0	1
	AMY2A	1.74243	0.432118	0.364398	1	-0.841487	0.722465	0.141183	1	-1.15508	0.625887	0.203504	1	1.13248	0.632664	0.198827	1	1.10505	0.631817	0.199409	1
	AMY2B	-0.264306	0.561367	0.250753	0.774093	-0.0232791	0.957097	0.0190442	0.975598	-0.0891476	0.832619	0.0795538	0.936722	-0.576377	0.208951	0.679955	0.552655	-0.854255	0.0444001	1.35262	0.137361
	AMZ1	1.05609	0.740141	0.130685	1	0.120307	0.970254	0.0131145	1	-0.193284	0.952228	0.0212589	1	-0.791108	0.806301	0.093503	1	-0.684047	0.832093	0.0798281	1
	AMZ2	-0.147921	0.0418634	1.37817	0.150472	-0.114036	0.109413	0.96093	0.229962	0.165857	0.0139992	1.8539	0.0902135	-0.216633	0.0013736	2.86214	0.0164166	-0.138914	0.0267814	1.57217	0.0931636
	ANAPC1	-0.0862313	0.351682	0.45385	0.603141	-0.143245	0.121475	0.915512	0.247657	-0.413451	7.55581e-06	5.12172	0.000237476	-0.0477886	0.607899	0.216169	0.868345	-0.0373891	0.683661	0.165159	0.834405
	ANAPC10	0.0972918	0.599812	0.221985	0.800348	0.263173	0.145103	0.838324	0.280978	-0.0989324	0.585317	0.232609	0.804683	0.0336542	0.853299	0.0688987	0.959942	0.11181	0.511848	0.290859	0.716006
	ANAPC11	-0.0172994	0.923965	0.0343447	0.968507	0.329807	0.0664773	1.17733	0.158716	0.00919815	0.959156	0.0181105	0.985686	-0.00677456	0.969896	0.0132749	0.991905	0.0945352	0.593744	0.226401	0.77809
	ANAPC13	0.3857	2.97469e-06	5.52656	4.58321e-05	0.177101	0.0329507	1.48214	0.0926518	-0.142359	0.0871315	1.05982	0.297831	0.28712	0.000444933	3.35171	0.00633845	0.192351	0.012092	1.9175	0.0495405
	ANAPC15	-0.0158172	0.908645	0.0416055	0.962299	0.168394	0.212077	0.673507	0.369361	-0.0331251	0.804653	0.0943913	0.923654	0.0778564	0.559299	0.252356	0.845087	0.0535477	0.675642	0.170284	0.830257
	ANAPC16	-0.105708	0.141303	0.849849	0.346439	-0.146102	0.0407528	1.38984	0.108904	-0.07001	0.314799	0.501966	0.604019	-0.171702	0.0150577	1.82224	0.110817	-0.112472	0.0946238	1.024	0.240351
	ANAPC2	-0.0219218	0.819874	0.0862528	0.921808	0.0879698	0.354576	0.450291	0.52241	-0.192894	0.04181	1.37872	0.191925	0.170875	0.0713352	1.1467	0.305445	-0.000671891	0.994179	0.00253542	0.997593
	ANAPC4	0.221775	0.154362	0.81146	0.36664	-0.25032	0.112891	0.947339	0.234757	-0.408953	0.00907078	2.04236	0.0656834	0.199797	0.205326	0.687556	0.547736	-0.0781859	0.613782	0.211986	0.791536
	ANAPC5	0.297887	3.00029e-08	7.52284	6.37633e-07	0.0907818	0.0926394	1.0332	0.203364	-0.264303	1.00336e-06	5.99854	4.21127e-05	0.170125	0.00170337	2.76869	0.0196409	0.0210952	0.688948	0.161814	0.837211
	ANAPC7	-0.102017	0.0439885	1.35666	0.155769	-0.252355	6.30855e-07	6.20007	7.07805e-06	-0.0595549	0.217285	0.66297	0.500701	-0.169411	0.000584994	3.23285	0.00794578	-0.310742	1.91128e-11	10.7187	3.85427e-10
	ANG	2.13968	2.49895e-08	7.60224	5.40525e-07	2.87677	1.12414e-14	13.9492	2.87483e-13	0.0256445	0.953009	0.0209032	0.983117	1.81415	1.0101e-06	5.99563	2.5977e-05	3.07936	1.40068e-18	17.8537	4.3129e-17
	ANGEL1	0.08309	0.32411	0.489308	0.573933	0.120679	0.146864	0.833084	0.28339	-0.347043	3.69491e-05	4.4324	0.000907728	0.16598	0.0511211	1.2914	0.250456	0.105136	0.194387	0.711333	0.395894
	ANGEL2	-0.0271704	0.794999	0.0996334	0.910339	-0.179852	0.0859308	1.06585	0.192722	0.0532418	0.598365	0.223034	0.812135	-0.0716137	0.478459	0.320155	0.798964	-0.13816	0.154413	0.811316	0.341122
	ANGPT1	-0.100901	0.94659	0.023838	1	-0.307285	0.839339	0.0760626	1	-0.593654	0.694723	0.158188	1	-0.431501	0.797054	0.0985121	1	-2.16457	0.222614	0.652448	1
	ANGPT2	-1.11674	0.428282	0.36827	1	-1.93491	0.205895	0.686355	1	-1.16076	0.389266	0.409754	1	-1.7244	0.314451	0.502447	1	-1.05836	0.478018	0.320556	1
	ANGPT4	-1.15092	0.538094	0.269142	1	-2.14684	0.271585	0.566093	1	-2.46043	0.207665	0.682637	1	-0.79111	0.717962	0.143899	1	0.257984	0.902313	0.044643	1
	ANGPTL1	0.259009	0.936616	0.0284383	1	1.46975	0.642093	0.192402	1	-1.15508	0.722856	0.140948	1	1.99738	0.533404	0.272944	1	0.277745	0.932043	0.0305639	1
	ANGPTL2	0.072604	0.932742	0.0302386	1	-1.09083	0.275833	0.559353	1	-1.76154	0.102593	0.988882	1	1.57243	0.150001	0.823905	1	1.01245	0.343973	0.463476	1
	ANGPTL3	0	1	0	1	0	1	0	1	0	1	0	1	0	1	0	1	0	1	0	1
	ANGPTL4	0.802447	0.63018	0.200535	1	0.131482	0.940065	0.0268423	1	-1.08276	0.55986	0.251921	1	2.04427	0.232659	0.63328	1	0.855663	0.625329	0.203892	1
	ANGPTL5	-0.702722	0.893874	0.0487235	1	-0.84143	0.873089	0.0589413	1	-1.15502	0.826442	0.0827874	1	1.13247	0.829787	0.0810333	1	-0.684041	0.896685	0.0473603	1
	ANGPTL6	0.237093	0.840748	0.075334	1	-0.191405	0.874993	0.0579956	1	-0.494699	0.684501	0.164626	1	1.14408	0.32091	0.493616	1	0.609595	0.589583	0.229455	1
	ANGPTL7	0	1	0	1	0	1	0	1	0	1	0	1	0	1	0	1	0	1	0	1
	ANGPTL8	0.25897	0.96079	0.0173715	1	0.120261	0.981786	0.00798326	1	-0.193327	0.970724	0.0129045	1	1.99201	0.703697	0.152615	1	-0.684041	0.896685	0.0473603	1
	ANHX	0	1	0	1	0	1	0	1	0	1	0	1	0	1	0	1	0	1	0	1
	ANK1	-0.211903	0.453597	0.34333	0.693923	-0.871049	0.00397546	2.40061	0.0168972	0.354843	0.166727	0.777995	0.434062	-0.103874	0.677489	0.169098	0.902165	-1.18975	3.2045e-06	5.49424	3.55185e-05
	ANK2	0.0554359	0.568305	0.245419	0.779285	0.138583	0.14562	0.83678	0.281685	-0.15257	0.1085	0.96457	0.340053	-0.0778625	0.42158	0.37512	0.761583	0.0610074	0.497624	0.303099	0.706249
	ANK3	0.0162425	0.88644	0.0523505	0.952348	-0.139939	0.2194	0.658764	0.378472	-0.22203	0.0485765	1.31357	0.210551	-0.189321	0.0989137	1.00474	0.371508	-0.0700843	0.524771	0.28003	0.725749
	ANKAR	-0.844217	0.017634	1.75365	0.080525	-0.189582	0.547471	0.261639	0.695348	0.171065	0.559994	0.251816	0.789654	-0.160968	0.581999	0.235078	0.855043	-0.287793	0.29025	0.537228	0.512405
	ANKDD1A	0.244961	0.652057	0.185715	0.832551	-0.477812	0.411351	0.385787	0.578368	0.619037	0.221002	0.655604	0.504948	0.216648	0.640954	0.193173	0.885861	-0.495179	0.28124	0.550923	0.50304
	ANKDD1B	-0.458288	0.731875	0.135563	1	-2.06973	0.188767	0.724074	1	0.319656	0.786295	0.104414	1	-1.63095	0.249063	0.603691	1	-0.0199404	0.98519	0.00647989	1
	ANKEF1	-0.184323	0.282979	0.548245	0.53251	-0.21397	0.208553	0.680784	0.364912	0.159494	0.32572	0.487156	0.613198	-0.156132	0.335087	0.474842	0.690125	-0.0485845	0.752039	0.12376	0.874788
	ANKFN1	-0.702779	0.80648	0.0934063	1	-0.841489	0.769278	0.113917	1	0.663422	0.813556	0.0896124	1	0.177451	0.948645	0.0228963	1	-0.46706	0.864124	0.0634239	1
	ANKFY1	-0.0704739	0.278426	0.55529	0.528024	-0.0363312	0.572207	0.242447	0.71418	-0.117794	0.0631457	1.19966	0.24779	-0.0170184	0.78972	0.102527	0.939699	0.00121336	0.984173	0.00692849	0.993068
	ANKH	0.149789	0.0306536	1.51352	0.121426	0.308299	4.6115e-06	5.33616	4.47876e-05	-0.0679794	0.315408	0.501127	0.604394	0.171621	0.0102839	1.98784	0.0824934	0.0416189	0.509751	0.292642	0.714182
	ANKHD1	0.348814	0.00128984	2.88946	0.00982431	0.427622	7.58521e-05	4.12003	0.000560042	-0.138626	0.201155	0.69647	0.481679	0.287375	0.00785571	2.10481	0.0669661	0.287125	0.00725395	2.13943	0.0327369
	ANKHD1-EIF4EBP3	0.575387	0.00019651	3.70661	0.00195474	0.624025	5.20604e-05	4.28349	0.000402107	0.247078	0.109228	0.961667	0.34102	0.325779	0.0331391	1.47966	0.190179	0.645552	2.02496e-05	4.69358	0.000195837
	ANKIB1	0.274955	0.0232783	1.63305	0.0990068	0.158721	0.190383	0.720371	0.342195	0.166732	0.164469	0.783917	0.43127	0.161576	0.173185	0.761489	0.503675	0.105807	0.36426	0.438589	0.589782
	ANKK1	-3.78391	0.013023	1.88529	1	-1.51383	0.23653	0.626115	1	-0.215224	0.842079	0.0746471	1	-0.983751	0.414746	0.382217	1	-0.614265	0.56839	0.245353	1
	ANKLE1	0.0436663	0.870793	0.0600851	0.9452	-0.163316	0.545473	0.263227	0.693995	-0.270235	0.306013	0.51426	0.595413	0.342504	0.189935	0.721395	0.527371	0.217058	0.374846	0.426147	0.600181
	ANKLE2	-0.161483	0.00551615	2.25836	0.0323362	-0.190013	0.000993992	3.00262	0.00531768	-0.0898331	0.109267	0.96151	0.34102	-0.0542014	0.337785	0.47136	0.693374	-0.130417	0.0160229	1.79526	0.0621238
	ANKMY1	-0.0979039	0.552601	0.257588	0.767779	-0.0983799	0.542822	0.265343	0.692134	-0.207504	0.189605	0.72215	0.466572	-0.207025	0.212158	0.673341	0.55698	-0.358972	0.0191236	1.71843	0.0714624
	ANKMY2	-0.0945901	0.543614	0.264709	0.762141	-0.184119	0.234467	0.629918	0.396759	0.0424699	0.77375	0.111399	0.909307	-0.0345538	0.814573	0.0890699	0.948297	-0.182264	0.192469	0.715638	0.393448
	ANKRA2	-0.0833412	0.591295	0.228196	0.795367	-0.347323	0.027196	1.5655	0.0795829	0.0226799	0.877185	0.0569088	0.953917	-0.137925	0.351972	0.453491	0.706053	-0.0985448	0.473052	0.325091	0.686
	ANKRD1	0.717098	5.22171e-05	4.28219	0.000602703	1.25718	6.60716e-14	13.18	1.62029e-12	0.165618	0.354917	0.449873	0.64023	0.099224	0.566051	0.247144	0.847811	0.587214	0.00014672	3.83351	0.00116267
	ANKRD10	-0.0106129	0.902237	0.0446795	0.959038	-0.169106	0.0504454	1.29718	0.128124	0.0947242	0.245213	0.610457	0.532356	-0.0902241	0.266991	0.573503	0.620719	-0.157357	0.0375964	1.42485	0.121399
	ANKRD11	0.159182	0.00586895	2.23144	0.0339289	0.180622	0.00157827	2.80182	0.00783602	0.0812904	0.149133	0.826427	0.406834	-0.0231811	0.679039	0.168105	0.902472	0.0926211	0.0817709	1.0874	0.217081
	ANKRD12	0.508406	0.123956	0.906732	0.316918	-0.134242	0.685253	0.164149	0.798555	0.275893	0.403495	0.394162	0.680488	0.139351	0.672597	0.172245	0.89962	-0.0550418	0.867236	0.0618628	0.937776
	ANKRD13A	0.0869579	0.283863	0.546891	0.533649	-0.0222805	0.782804	0.106347	0.866327	-0.284444	0.000408781	3.38851	0.00629099	0.153447	0.0592075	1.22762	0.272953	-0.0924319	0.231276	0.63587	0.44254
	ANKRD13B	-0.111664	0.29785	0.526003	0.548632	-0.0489996	0.644147	0.191015	0.76929	-0.133441	0.202537	0.693497	0.483294	0.0458085	0.662804	0.178615	0.895542	-0.0788018	0.439032	0.357504	0.660302
	ANKRD13C	0.0588712	0.54453	0.263978	0.7628	-0.129742	0.18356	0.736222	0.333355	-0.1632	0.0876189	1.0574	0.298887	-0.00105193	0.991304	0.00379315	0.997574	0.0610887	0.50438	0.297242	0.710498
	ANKRD13D	-0.177721	0.28695	0.542194	0.537039	-0.226519	0.170989	0.767031	0.31741	0.162271	0.300572	0.522052	0.590131	-0.132204	0.396994	0.401216	0.741939	-0.462067	0.00215354	2.66685	0.0118583
	ANKRD16	-0.212662	0.233962	0.630855	0.477736	-0.0642599	0.708705	0.149534	0.815266	-0.194835	0.248402	0.604845	0.535479	-0.450633	0.013578	1.86717	0.102285	-0.0643101	0.686461	0.163384	0.836038
	ANKRD17	0.124331	0.13655	0.864707	0.339104	0.0589046	0.480074	0.318692	0.639091	-0.0662599	0.424239	0.372389	0.694818	0.0636	0.442784	0.353808	0.776002	0.0783751	0.335757	0.473975	0.560852
	ANKRD18A	-0.231029	0.176128	0.754171	0.400234	-0.256119	0.130502	0.884382	0.260282	0.0991799	0.541284	0.266575	0.778103	-0.0979582	0.545638	0.263096	0.838773	-0.239481	0.125678	0.900742	0.295132
	ANKRD18B	-0.0878952	0.749599	0.125171	0.886559	-0.630836	0.0228666	1.6408	0.0699392	0.037846	0.89002	0.0506004	0.959594	-0.211813	0.439703	0.356841	0.773836	-0.16578	0.542295	0.265764	0.73941
	ANKRD2	1.22075	0.777768	0.10915	1	0.12025	0.977821	0.00974076	1	1.71582	0.688569	0.162052	1	-1.73848	0.684687	0.164508	1	-0.781575	0.853928	0.0685786	1
	ANKRD20A1	-0.41351	0.362782	0.440354	0.615003	-1.14268	0.0213673	1.67025	0.0661262	-0.147858	0.722731	0.141023	0.88347	0.147064	0.723586	0.14051	0.919032	-0.264034	0.508072	0.294075	0.71263
	ANKRD20A2	-0.844753	0.263988	0.578415	1	-0.550414	0.432213	0.364302	0.597802	-0.29423	0.651038	0.186394	1	-0.0452001	0.946717	0.02378	0.98768	-0.495156	0.442017	0.354561	0.662761
	ANKRD20A3	-0.181068	0.73314	0.134813	0.877783	0.134146	0.787446	0.103779	0.869966	0.14981	0.755066	0.122015	0.899589	0.118872	0.797269	0.0983949	0.942571	-0.0976028	0.821667	0.0853043	0.914124
	ANKRD20A4	0.429337	0.365125	0.437559	0.616943	-0.173713	0.723101	0.140801	0.825602	0.129305	0.78309	0.106189	0.914215	-0.259931	0.582996	0.234334	0.855555	-0.721424	0.117491	0.929995	0.281343
	ANKRD22	0.259021	0.950035	0.0222602	1	-0.841477	0.83869	0.0763986	1	-1.15507	0.779913	0.107954	1	2.10763	0.60588	0.217614	1	0.277744	0.946431	0.0239112	1
	ANKRD23	-0.382021	0.168709	0.772862	0.389456	0.114754	0.657858	0.181868	0.779832	-0.00353652	0.988927	0.0048356	0.994498	-0.374307	0.15686	0.804489	0.480731	-0.178411	0.459411	0.337799	0.676171
	ANKRD24	-0.558957	0.0877839	1.05658	0.252185	-0.298852	0.326433	0.486206	0.495677	0.738158	0.00453419	2.3435	0.0402785	-0.40574	0.0996023	1.00173	0.372825	-0.123505	0.568973	0.244909	0.759718
	ANKRD26	-0.289514	0.140039	0.853751	0.344476	-0.626381	0.00147462	2.83132	0.00742067	0.0497624	0.797826	0.0980916	0.91984	-0.288108	0.13905	0.856829	0.451649	-0.357922	0.0640003	1.19382	0.18029
	ANKRD27	-0.203897	0.00897002	2.04721	0.0477913	-0.140769	0.0656757	1.1826	0.157212	0.0466969	0.52476	0.280039	0.765986	-0.0857836	0.243291	0.613873	0.596842	-0.120379	0.0832654	1.07954	0.219732
	ANKRD28	0.0853121	0.374556	0.426483	0.62624	-0.00472544	0.96071	0.0174079	0.977434	-0.180528	0.0578555	1.23766	0.23448	-0.00657049	0.945405	0.0243819	0.987427	0.00542047	0.953333	0.0207553	0.979143
	ANKRD29	-0.0023243	0.990241	0.00425909	0.995969	-0.150783	0.426983	0.369589	0.592887	0.144951	0.414965	0.381988	0.688131	-0.142383	0.421965	0.374723	0.761878	-0.445343	0.00775259	2.11055	0.034567
	ANKRD30A	0	1	0	1	0	1	0	1	0	1	0	1	0	1	0	1	0	1	0	1
	ANKRD30B	-0.702708	0.893876	0.0487225	1	-0.841417	0.873091	0.0589403	1	-1.15501	0.826444	0.0827863	1	0.170682	0.974153	0.011373	1	-0.684041	0.896685	0.0473603	1
	ANKRD30BL	0.258981	0.960788	0.0173723	1	0.120273	0.981784	0.00798406	1	-0.193315	0.970725	0.0129036	1	1.13247	0.829787	0.0810333	1	-0.684041	0.896685	0.0473603	1
	ANKRD31	0.213783	0.653337	0.184863	0.833416	-0.465006	0.359807	0.443931	0.527965	0.292612	0.517447	0.286134	0.760852	-0.960861	0.0517561	1.28604	0.251707	-0.111987	0.78468	0.105307	0.892645
	ANKRD33	0	1	0	1	0	1	0	1	0	1	0	1	0	1	0	1	0	1	0	1
	ANKRD33B	-0.581815	3.83374e-06	5.41638	5.7352e-05	-0.652759	1.71789e-07	6.765	2.08408e-06	-0.161584	0.164036	0.785062	0.430736	-0.188166	0.114652	0.94062	0.404863	-0.376377	0.000907729	3.04204	0.00567145
	ANKRD34A	-0.49712	0.0741858	1.12968	0.224824	-0.443599	0.10143	0.993834	0.217137	-0.0828932	0.742162	0.129501	0.892966	0.230429	0.352561	0.452765	0.706358	-0.297396	0.217326	0.662889	0.425814
	ANKRD34B	0.298544	0.196211	0.707276	0.42884	0.98435	3.58984e-06	5.44492	3.56209e-05	0.441747	0.0416397	1.38049	0.191623	0.198506	0.32052	0.494145	0.675546	1.31433	7.16238e-14	13.1449	1.70766e-12
	ANKRD34C	0.258964	0.953952	0.0204735	1	0.120255	0.978607	0.00939152	1	1.66621	0.707823	0.150075	1	-0.727076	0.870097	0.0604324	1	-1.5818	0.722004	0.141461	1
	ANKRD35	-0.507658	0.853157	0.0689709	1	-1.60816	0.557652	0.253637	1	-0.95996	0.726339	0.138861	1	1.62085	0.542754	0.265397	1	1.24387	0.635686	0.196757	1
	ANKRD36	-0.0642417	0.766506	0.115484	0.895683	-0.344198	0.113922	0.943391	0.236352	-0.134306	0.529567	0.276079	0.769355	0.213964	0.315071	0.501591	0.67201	-0.00744763	0.971696	0.0124694	0.987542
	ANKRD36B	0.458387	0.0480462	1.31834	0.166139	0.143164	0.540361	0.267316	0.689855	-0.132593	0.56962	0.244414	0.795323	0.16428	0.480005	0.318754	0.799637	-0.00485907	0.982922	0.00748115	0.992199
	ANKRD36C	0.327313	0.0834333	1.07866	0.243746	0.0932699	0.62463	0.204377	0.755242	0.239557	0.192292	0.716039	0.470332	0.00704659	0.968659	0.0138291	0.991662	-0.148635	0.384319	0.415308	0.609522
	ANKRD37	0.553566	0.208073	0.681785	0.444958	1.69306	1.69783e-05	4.77011	0.000147665	0.664643	0.109348	0.96119	0.341193	0.137425	0.710964	0.148152	0.914715	0.827532	0.0117035	1.93168	0.0483121
	ANKRD39	-0.195983	0.345741	0.461249	0.596691	0.324654	0.104811	0.979593	0.222269	-0.262778	0.195145	0.709644	0.473204	0.0424239	0.836144	0.0777188	0.955201	-0.0172651	0.930316	0.0313693	0.968948
	ANKRD40	-0.133599	0.0525691	1.27927	0.177247	-0.0204938	0.760978	0.118628	0.852505	-0.16008	0.0159528	1.79716	0.0987553	-0.100932	0.136409	0.865156	0.446558	0.0245751	0.697865	0.156229	0.842974
	ANKRD42	-0.179239	0.352482	0.452863	0.603959	0.384489	0.0319811	1.49511	0.0904814	0.262403	0.137199	0.862649	0.388939	0.0111388	0.948197	0.0231016	0.98768	0.224704	0.157809	0.801867	0.34579
	ANKRD44	0.0401635	0.858824	0.0660959	0.940412	-0.524485	0.0271343	1.56648	0.07947	0.0882248	0.681423	0.166583	0.862586	0.111063	0.597232	0.223857	0.863235	-0.220079	0.274141	0.562027	0.494909
	ANKRD45	1.26365	0.358697	0.445272	1	1.61661	0.220343	0.656901	1	1.61819	0.210773	0.676184	1	-0.315631	0.757314	0.120724	1	1.12958	0.179749	0.745334	1
	ANKRD46	-0.148602	0.245738	0.609527	0.492323	-0.100315	0.424795	0.37182	0.590636	0.133487	0.267172	0.573208	0.554171	-0.172258	0.152747	0.816028	0.474158	-0.0797062	0.480272	0.318513	0.691796
	ANKRD49	-0.0625598	0.65474	0.183931	0.83433	-0.0628925	0.647233	0.188939	0.771366	-0.0878466	0.510527	0.291981	0.757579	-0.0149307	0.911732	0.0401329	0.980128	-0.0263378	0.832852	0.0794324	0.920191
	ANKRD50	-0.0572246	0.699799	0.155027	0.860162	-0.217833	0.142994	0.844682	0.27815	0.0841158	0.560675	0.251289	0.790105	-0.0877571	0.543447	0.264843	0.837357	-0.0451887	0.747162	0.126586	0.87149
	ANKRD52	-0.331455	1.24388e-07	6.90522	2.39976e-06	-0.548894	2.98143e-18	17.5256	9.49977e-17	0.0223312	0.71327	0.146746	0.878967	-0.102717	0.0915989	1.03811	0.355295	-0.338902	1.44527e-08	7.84005	2.22261e-07
	ANKRD53	0.176767	0.908964	0.0414533	1	-2.3504	0.178908	0.747371	1	0.779216	0.583244	0.234149	1	-0.119169	0.928447	0.0322427	1	-0.452714	0.723148	0.140773	1
	ANKRD54	-0.211984	0.0799762	1.09704	0.236589	-0.00460904	0.968888	0.0137264	0.982671	0.0398497	0.730309	0.136494	0.887545	-0.0474328	0.681263	0.166685	0.903105	0.000960898	0.993066	0.00302171	0.997149
	ANKRD55	0.259011	0.907175	0.0423091	1	1.79512	0.378728	0.421673	1	0.701866	0.743156	0.12892	1	0.730213	0.711813	0.147634	1	-2.541	0.235506	0.627999	1
	ANKRD6	-0.217145	0.0343901	1.46357	0.131332	-0.484338	3.32748e-06	5.47788	3.32821e-05	-0.0463873	0.627163	0.20262	0.831372	-0.264824	0.0073754	2.13221	0.0639031	-0.202651	0.024286	1.61464	0.0863369
	ANKRD60	0	1	0	1	0	1	0	1	0	1	0	1	0	1	0	1	0	1	0	1
	ANKRD61	-1.53663	0.26789	0.572044	1	-1.10148	0.378978	0.421385	1	-1.37954	0.269551	0.569359	1	-1.30898	0.420785	0.375939	1	1.35546	0.256228	0.591373	1
	ANKRD62	1.11243	0.570979	0.24338	1	-0.841495	0.680336	0.167276	1	0.703632	0.718966	0.143292	1	1.4806	0.380939	0.419145	1	-0.0776422	0.964934	0.0155022	1
	ANKRD63	-1.07321	0.282076	0.549634	1	-0.00432697	0.995857	0.00180291	1	-0.694681	0.427105	0.369466	1	-0.0450612	0.962129	0.0167669	1	-0.0678152	0.937544	0.0280084	1
	ANKRD65	1.22079	0.573865	0.241191	1	0.120285	0.955811	0.0196278	1	2.22718	0.267217	0.573137	1	-0.41389	0.829601	0.0811305	1	0.625992	0.714462	0.146021	1
	ANKRD66	0	1	0	1	0	1	0	1	0	1	0	1	0	1	0	1	0	1	0	1
	ANKRD7	0.998677	0.0641508	1.1928	0.203438	0.558082	0.312539	0.505096	0.481879	0.0978747	0.86137	0.0648103	0.947571	0.0976841	0.858312	0.0663547	0.961672	-0.067199	0.896119	0.0476345	0.953245
	ANKRD9	-0.354303	0.00194672	2.7107	0.0138494	-0.340818	0.00241551	2.61699	0.0111092	0.292795	0.00475978	2.32241	0.0415983	-0.165691	0.10551	0.976708	0.386101	-0.263766	0.00661156	2.1797	0.0302655
	ANKS1A	0.116964	0.135409	0.868353	0.337238	0.116614	0.13121	0.882033	0.260917	0.205357	0.00599221	2.22241	0.0494025	0.0853276	0.239866	0.620032	0.59214	0.0236671	0.730629	0.136303	0.862673
	ANKS1B	-0.220356	0.658079	0.181722	0.836494	-0.186854	0.700695	0.154471	0.809101	0.237576	0.598492	0.222942	0.812171	-0.114949	0.795694	0.0992539	0.941762	-0.315282	0.450529	0.346277	0.670326
	ANKS3	0.160665	0.381171	0.41888	0.632248	0.550571	0.00193149	2.71411	0.00926807	-0.0430588	0.811313	0.0908114	0.926375	0.0882088	0.623141	0.205413	0.877073	0.210533	0.217288	0.662965	0.42581
	ANKS4B	-3.4593	0.101911	0.991777	1	0.198606	0.913767	0.0391646	1	-2.9498	0.16309	0.787573	1	1.03761	0.650577	0.186701	1	1.76919	0.406394	0.391053	1
	ANKS6	-0.130822	0.0629768	1.20082	0.201048	-0.196637	0.00485158	2.31412	0.0199481	-0.0863623	0.199189	0.700734	0.479439	-0.179367	0.0091047	2.04073	0.0750509	-0.264332	4.38086e-05	4.35844	0.000393218
	ANKUB1	0.258968	0.96079	0.0173714	1	1.08204	0.83725	0.0771451	1	-0.193329	0.970723	0.0129045	1	1.13247	0.829787	0.0810333	1	-0.684041	0.896685	0.0473603	1
	ANKZF1	-0.0677125	0.503819	0.297725	0.732425	-0.047458	0.634554	0.197531	0.762455	0.0601996	0.53327	0.273053	0.771644	-0.136198	0.160523	0.794463	0.486207	-0.288114	0.00181316	2.74156	0.0101966
	ANLN	-0.155831	0.160953	0.793301	0.377011	-0.544811	1.06714e-06	5.97178	1.15576e-05	-0.0429797	0.697061	0.156729	0.870448	-0.0713107	0.518752	0.28504	0.823702	-0.2694	0.0141828	1.84824	0.0563579
	ANO1	-0.130448	0.91874	0.0368074	1	-1.03924	0.452658	0.344229	1	-0.955491	0.470657	0.327296	1	-0.829536	0.599383	0.222295	1	-0.694561	0.620955	0.20694	1
	ANO10	0.0181254	0.902067	0.0447611	0.959038	-0.0141619	0.922707	0.0349362	0.957576	0.0948792	0.502161	0.299157	0.752607	0.126976	0.36012	0.443553	0.713061	0.215366	0.102024	0.991298	0.254236
	ANO2	-0.929974	0.0834013	1.07883	0.243746	-1.1101	0.0393261	1.40532	0.105798	-0.761975	0.11994	0.921036	0.359739	0.293893	0.56605	0.247146	0.847811	0.0401032	0.933908	0.0296958	0.970442
	ANO3	0	1	0	1	0	1	0	1	0	1	0	1	0	1	0	1	0	1	0	1
	ANO4	-0.651652	0.0598716	1.22278	0.194332	-0.326969	0.311407	0.506672	0.480889	0.211607	0.473283	0.324879	0.730633	-0.500648	0.100729	0.996846	0.375594	-0.448443	0.10511	0.978355	0.259572
	ANO5	0.060532	0.688013	0.162404	0.854554	0.279278	0.0577092	1.23875	0.14254	0.105952	0.467425	0.330288	0.727044	-0.115411	0.428151	0.368403	0.766197	0.0974273	0.47919	0.319492	0.690892
	ANO6	0.0331866	0.752325	0.123594	0.887948	-0.0820847	0.435083	0.361428	0.600321	0.131756	0.20144	0.695853	0.481882	-0.0880493	0.392084	0.406621	0.737478	0.0179698	0.85783	0.0665989	0.934156
	ANO7	-0.627052	0.0400806	1.39707	0.146186	-0.391031	0.174945	0.757098	0.322659	-0.32445	0.239069	0.621476	0.525858	-0.308554	0.298732	0.524719	0.654785	-0.499521	0.0683219	1.16544	0.189242
	ANO8	0.0112617	0.944402	0.0248429	0.977852	-0.286159	0.0816035	1.08829	0.185328	0.355471	0.0172297	1.76372	0.104811	0.122784	0.385985	0.41343	0.7321	-0.204163	0.132532	0.877678	0.306306
	ANO9	-0.91465	0.331208	0.479899	1	-1.09045	0.247724	0.606033	0.412622	0.138445	0.859803	0.0656011	1	-0.199445	0.799967	0.0969279	0.943267	-1.18831	0.136798	0.86392	0.313461
	ANOS1	-0.181372	0.103808	0.983771	0.281802	-0.422108	0.000169348	3.77122	0.00113502	0.0289669	0.788991	0.102928	0.916762	-0.160551	0.139825	0.854414	0.452562	-0.178155	0.0915728	1.03823	0.23528
	ANP32A	-0.16142	0.000259057	3.58661	0.00248283	-0.0585389	0.179814	0.745177	0.328725	-0.0698849	0.103964	0.983118	0.331896	-0.094775	0.0285192	1.54486	0.172714	-0.0361479	0.386771	0.412546	0.612036
	ANP32B	-0.0961202	0.0153991	1.81251	0.0726787	-0.0618426	0.115724	0.936577	0.239019	-0.287805	1.81226e-13	12.7418	4.4934e-11	-0.122705	0.00211694	2.67429	0.0234262	-0.0229916	0.547204	0.261851	0.742932
	ANP32D	-1.89734	0.255155	0.593196	1	0.518052	0.693193	0.159146	1	-2.34965	0.158781	0.799201	1	2.6518	0.106081	0.974363	1	-0.684049	0.723314	0.140673	1
	ANP32E	0.186546	0.170174	0.769106	0.391825	0.136841	0.314167	0.502839	0.483088	-0.153216	0.259509	0.585848	0.547408	-1.73419e-05	0.999898	4.41831e-05	0.999898	0.290576	0.0315592	1.50087	0.106148
	ANPEP	-0.291684	0.718753	0.14342	0.871625	0.0676287	0.929838	0.0315928	0.961556	-0.13621	0.857912	0.0665573	0.946089	0.173446	0.818707	0.0868716	0.949876	-0.063566	0.929848	0.031588	0.968794
	ANTXR1	-0.162913	0.0600326	1.22161	0.194761	-0.19253	0.0253596	1.59586	0.075726	-0.0490095	0.559358	0.252311	0.789294	-0.0449235	0.593908	0.226281	0.861464	-0.100403	0.217643	0.662255	0.426315
	ANTXR2	0.126857	0.342634	0.465169	0.594163	0.16856	0.196424	0.706806	0.350323	0.434405	0.000422749	3.37392	0.00644668	0.0361583	0.75522	0.121927	0.930462	0.197286	0.063384	1.19802	0.178885
	ANTXRL	-0.702708	0.893876	0.0487225	1	-0.841417	0.873091	0.0589403	1	-1.15501	0.826444	0.0827863	1	0.170682	0.974153	0.011373	1	-0.684041	0.896685	0.0473603	1
	ANXA1	-0.202276	6.64403e-05	4.17757	0.00074476	-0.261173	2.50792e-07	6.60069	2.98192e-06	-0.0367071	0.462539	0.334852	0.723438	-0.186829	0.000197431	3.70458	0.00313146	-0.415568	5.10588e-17	16.2919	1.4793e-15
	ANXA10	0	1	0	1	0	1	0	1	0	1	0	1	0	1	0	1	0	1	0	1
	ANXA11	-0.0299189	0.666379	0.176279	0.841315	0.117006	0.0876257	1.05737	0.195351	0.0160386	0.813053	0.0898811	0.927242	0.0117711	0.861881	0.0645525	0.961901	-0.0392079	0.551275	0.258632	0.745436
	ANXA13	0.258993	0.923828	0.0344088	1	1.08208	0.689546	0.161437	1	2.66655	0.294491	0.530928	1	-1.72738	0.497081	0.303572	1	-2.58212	0.310053	0.508564	1
	ANXA2	0.175457	0.141139	0.850352	0.346228	0.242818	0.0414326	1.38266	0.110334	-0.153064	0.198762	0.701668	0.479153	0.17121	0.150445	0.822622	0.470772	0.0154896	0.89605	0.0476676	0.953245
	ANXA2R	0.158357	0.617476	0.20938	0.810687	0.0618	0.844164	0.0735731	0.907326	0.0218391	0.94291	0.0255297	0.979872	0.215366	0.46561	0.331977	0.79175	-0.115174	0.679881	0.167567	0.832588
	ANXA3	0.214315	0.0788892	1.10298	0.234409	0.137676	0.256694	0.590584	0.422178	-0.366223	0.00297495	2.52652	0.0295706	0.00655713	0.958781	0.0182806	0.99013	0.0264722	0.823864	0.0841447	0.914864
	ANXA4	-0.329889	0.0291036	1.53605	0.116702	-0.631488	3.96499e-05	4.40176	0.000315111	0.53989	8.50091e-05	4.07053	0.0017896	-0.498655	0.000263836	3.57867	0.00402138	-0.814732	6.34147e-10	9.19781	1.12082e-08
	ANXA5	0.528447	8.68757e-15	14.0611	3.24005e-13	0.54206	1.36493e-15	14.8649	3.69715e-14	0.185294	0.00633655	2.19815	0.0514806	0.467484	1.86216e-12	11.73	8.3572e-11	0.402796	6.83779e-10	9.16508	1.19928e-08
	ANXA6	0.724311	3.06431e-41	40.5137	2.84917e-39	1.98724	0	#NUM!	0	0.0196077	0.720477	0.14238	0.88265	0.763387	3.79231e-49	48.4211	4.69187e-47	2.41303	0	#NUM!	0
	ANXA7	0.0610182	0.28048	0.552097	0.530043	0.0292944	0.601615	0.220682	0.736887	-0.232055	3.27666e-05	4.48457	0.000834054	-0.008931	0.874996	0.057994	0.966256	-0.0601089	0.265532	0.575883	0.484914
	ANXA8	-0.77447	0.581296	0.235603	1	0.0739802	0.950874	0.021877	1	0.598766	0.587047	0.231327	1	-1.03487	0.379709	0.420549	1	-1.18173	0.264123	0.578193	1
	ANXA8L1	0.212343	0.760061	0.119151	1	-0.960916	0.217312	0.662916	0.375484	-1.19309	0.122292	0.912602	1	-0.412534	0.650486	0.186762	0.890624	-0.507326	0.540051	0.267565	0.737522
	ANXA9	-2.45002	0.0403336	1.39433	1	-1.31765	0.143829	0.842155	1	-0.429681	0.571809	0.242749	1	-0.29834	0.717131	0.144401	1	-1.55737	0.0742128	1.12952	1
	AOAH	1.22075	0.816736	0.0879183	1	1.08204	0.83725	0.0771451	1	-0.193329	0.970723	0.0129045	1	0.170682	0.974153	0.011373	1	-0.684041	0.896685	0.0473603	1
	AOC1	0.258959	0.952302	0.0212253	1	0.12025	0.977841	0.00973191	1	0.768448	0.859114	0.065949	1	1.03179	0.81003	0.0914989	1	0.301268	0.943917	0.0250664	1
	AOC2	0.00781461	0.954653	0.0201543	0.981936	-0.0329996	0.808946	0.0920807	0.884142	0.0215011	0.871689	0.0596382	0.951414	0.0905053	0.492678	0.307437	0.80797	-0.020269	0.873123	0.0589245	0.941547
	AOC3	-0.10729	0.409669	0.387567	0.659104	-0.188643	0.144895	0.838947	0.280655	0.191562	0.118275	0.927106	0.356496	-0.043046	0.721948	0.141494	0.918946	-0.218865	0.0589321	1.22965	0.16949
	AOX1	-0.678766	0.0511177	1.29143	0.173621	-0.12442	0.694585	0.158274	0.805161	-0.707824	0.0309035	1.50999	0.157027	0.306706	0.367792	0.434398	0.71868	0.131309	0.68139	0.166604	0.833385
	AP000275.2	0.369314	0.107425	0.968895	0.288586	0.217404	0.343968	0.463482	0.512436	-0.402571	0.0829031	1.08143	0.28998	0.221506	0.34283	0.464921	0.698235	0.229971	0.312051	0.505774	0.535868
	AP000295.1	-0.657256	0.18468	0.733581	0.412326	-0.458324	0.336236	0.473356	0.505753	0.500015	0.247849	0.605814	0.535029	-0.65904	0.132334	0.878328	0.439738	-1.18557	0.00539081	2.26835	0.0256966
	AP000311.1	0.265203	0.765957	0.115796	1	-0.129249	0.888171	0.0515034	1	-0.188153	0.832813	0.0794523	1	-0.0550181	0.952251	0.0212486	1	-0.9151	0.319264	0.495849	1
	AP000322.1	0	1	0	1	0	1	0	1	0	1	0	1	0	1	0	1	0	1	0	1
	AP000350.4	-0.426086	0.642019	0.192452	1	-0.341125	0.698033	0.156124	0.807323	0.982811	0.180019	0.744681	1	-0.196517	0.763347	0.117278	0.932085	-0.789322	0.21265	0.672334	0.420131
	AP000721.1	0.258981	0.960788	0.0173723	1	0.120273	0.981784	0.00798406	1	-0.193315	0.970725	0.0129036	1	0.170682	0.974153	0.011373	1	0.277743	0.957952	0.0186562	1
	AP000781.2	0.258981	0.960788	0.0173723	1	1.08206	0.837248	0.0771461	1	-0.193315	0.970725	0.0129036	1	0.170682	0.974153	0.011373	1	-0.684041	0.896685	0.0473603	1
	AP001160.5	0.258968	0.96079	0.0173714	1	1.08204	0.83725	0.0771451	1	-0.193329	0.970723	0.0129045	1	0.170682	0.974153	0.011373	1	0.277743	0.957952	0.0186562	1
	AP001273.2	0.0803414	0.869716	0.0606225	0.944951	-0.143447	0.770996	0.112948	0.858584	0.161068	0.735178	0.133608	0.889267	-0.367584	0.445184	0.351461	0.777039	-0.0108589	0.980987	0.00833666	0.991402
	AP001458.2	0.29828	0.766311	0.115595	1	-0.146558	0.88791	0.0516308	1	-0.172654	0.863735	0.0636195	1	0.563127	0.558347	0.253095	1	-0.280082	0.770665	0.113134	1
	AP001781.3	0.16861	0.71326	0.146752	0.868179	0.265747	0.553034	0.257248	0.699689	0.298099	0.493361	0.306836	0.745638	-1.04198	0.0292055	1.53454	0.175242	-1.04048	0.0152919	1.81554	0.059745
	AP001931.1	-0.224044	0.73091	0.136136	0.876991	-0.402511	0.538015	0.269206	0.688012	0.680738	0.267881	0.572058	0.555038	-0.376591	0.533771	0.272645	0.832093	-1.05334	0.0797189	1.09844	0.213052
	AP002360.1	-0.523837	0.0799404	1.09723	0.236535	-0.250677	0.378153	0.422332	0.5463	-0.150859	0.581022	0.235807	0.802885	-0.436697	0.132341	0.878306	0.439738	-0.747063	0.00637355	2.19562	0.0293927
	AP002373.1	0.115263	0.879976	0.0555293	1	0.0797525	0.915579	0.0383042	0.953054	-0.198174	0.791836	0.101365	1	1.09573	0.11185	0.951363	0.399906	-0.960878	0.216372	0.664799	0.424987
	AP002495.1	0	1	0	1	0	1	0	1	0	1	0	1	0	1	0	1	0	1	0	1
	AP002495.2	-0.276709	0.578273	0.237867	0.78756	0.101342	0.829985	0.0809295	0.89842	-0.0109372	0.981197	0.00824381	0.992472	0.732647	0.0947913	1.02323	0.361703	0.24264	0.57241	0.242293	0.761937
	AP002748.4	0.473841	0.104938	0.979069	0.28407	0.526762	0.0679238	1.16798	0.161244	0.349645	0.221394	0.654834	0.505671	-0.0430539	0.8771	0.056951	0.96681	0.0401229	0.879135	0.0559447	0.944617
	AP002990.1	0.361083	0.218871	0.659811	0.458531	-0.199421	0.506603	0.295332	0.662526	0.419429	0.145259	0.837858	0.400591	0.0132876	0.962458	0.0166181	0.990367	-0.183854	0.506359	0.295541	0.711567
	AP003108.2	-0.16172	0.616876	0.209802	0.810058	-0.252943	0.430989	0.365534	0.59647	-0.140422	0.64866	0.187983	0.843845	0.14202	0.644206	0.190976	0.888389	0.224441	0.434908	0.361602	0.656554
	AP003419.2	-0.0731323	0.919392	0.0364993	0.966683	0.102633	0.883123	0.0539789	0.933275	0.22356	0.739429	0.131103	0.891894	0.525294	0.402937	0.394763	0.745054	0.738537	0.213263	0.671084	0.420917
	AP004243.1	0	1	0	1	0	1	0	1	0	1	0	1	0	1	0	1	0	1	0	1
	AP1AR	-0.0379004	0.797645	0.0981902	0.91141	0.0486725	0.738463	0.131671	0.836881	-0.245273	0.0917966	1.03717	0.306762	-0.0403463	0.785002	0.105129	0.939144	0.1574	0.261648	0.582283	0.48089
	AP1B1	-0.12779	0.0639665	1.19405	0.203191	-0.078873	0.249613	0.602732	0.414804	-0.134224	0.0476856	1.32161	0.208678	-0.0795346	0.243987	0.612633	0.597588	-0.127108	0.0562194	1.25011	0.163365
	AP1G1	0.312378	0.00113842	2.9437	0.0088361	0.137648	0.15227	0.817387	0.291202	0.00542549	0.954795	0.0200901	0.983819	0.195979	0.0396461	1.4018	0.213127	0.214717	0.0224277	1.64922	0.0812343
	AP1G2	-0.326261	0.00275183	2.56038	0.018294	-0.357954	0.000955688	3.01968	0.00514483	-0.0360204	0.731464	0.135807	0.888387	-0.0480169	0.648206	0.188287	0.889593	-0.391431	0.000147679	3.83068	0.00116835
	AP1M1	-0.0551583	0.641342	0.19291	0.82511	0.228861	0.0502412	1.29894	0.127768	0.157613	0.174345	0.758592	0.443025	-0.0132048	0.908936	0.0414666	0.979475	0.0486709	0.667357	0.175642	0.824396
	AP1M2	-0.114923	0.81713	0.0877088	0.92007	-0.205226	0.676469	0.169752	0.792295	-0.0767148	0.869224	0.060868	0.950437	0.363205	0.418678	0.37812	0.758836	-0.216058	0.620398	0.20733	0.796254
	AP1S1	-0.172121	0.112993	0.946949	0.298689	-0.123927	0.247522	0.606386	0.412427	0.0784438	0.449657	0.347119	0.715783	-0.19502	0.0617383	1.20945	0.279963	-0.226142	0.0236256	1.62662	0.0845144
	AP1S2	0.132617	0.437458	0.359064	0.67948	-0.00441655	0.979379	0.00904932	0.988448	0.0701356	0.680141	0.167401	0.861941	0.0525197	0.757182	0.120799	0.930703	0.298731	0.0764766	1.11647	0.206458
	AP1S3	0.0140326	0.941354	0.0262469	0.976562	-0.439902	0.0235313	1.62835	0.0714471	-0.142512	0.448812	0.347936	0.715119	-0.0303717	0.872615	0.0591774	0.965829	0.0543701	0.766566	0.11545	0.882937
	AP2A1	-0.0780351	0.28329	0.547769	0.532795	0.0692397	0.32934	0.482356	0.498657	0.0852143	0.218717	0.660117	0.501955	0.0188937	0.782991	0.106243	0.938066	0.0626788	0.335376	0.474468	0.560511
	AP2A2	-0.0579695	0.580812	0.235964	0.789492	-0.00675089	0.948135	0.0231298	0.971601	0.119985	0.236023	0.627046	0.522886	-0.0414484	0.68051	0.167165	0.902834	-0.132847	0.172206	0.763953	0.366666
	AP2B1	0.475131	8.0261e-17	16.0955	3.3065e-15	0.215979	0.000159888	3.79618	0.00108325	-0.0271115	0.634825	0.197346	0.835349	0.26751	2.45911e-06	5.60922	5.96659e-05	0.136033	0.0154756	1.81035	0.0603426
	AP2M1	0.0650897	0.434244	0.362266	0.677554	0.167738	0.0432223	1.36429	0.113932	-0.0157764	0.848841	0.0711738	0.943365	0.0289961	0.725951	0.139093	0.919432	-0.0756369	0.35645	0.448002	0.582006
	AP2S1	-0.0598431	0.671556	0.172918	0.844637	0.125838	0.36903	0.432938	0.537255	-0.161327	0.248773	0.604197	0.535895	-0.112689	0.423328	0.373323	0.763136	-0.0890975	0.519236	0.284635	0.721832
	AP3B1	0.243105	0.0205677	1.68682	0.0905261	0.0790946	0.45186	0.344996	0.615066	-0.188963	0.0716797	1.1446	0.267481	0.119833	0.253884	0.595364	0.607962	0.14478	0.160709	0.79396	0.349876
	AP3B2	-0.464668	0.0465935	1.33167	0.162761	-0.735542	0.00189769	2.72178	0.00912817	0.0285977	0.893881	0.0487204	0.960913	-0.494231	0.0268418	1.57119	0.166344	-0.677356	0.00130342	2.88491	0.00774889
	AP3D1	0.626693	5.94921e-54	53.2255	6.92644e-52	1.03769	1.19786e-149	148.922	3.65561e-147	-0.0986685	0.0160789	1.79374	0.0993452	0.599663	1.3962e-50	49.8551	1.8261e-48	1.17307	4.90423e-201	200.309	1.77236e-198
	AP3M1	0.126847	0.145293	0.837756	0.353422	0.0712438	0.412816	0.384243	0.579851	-0.0822858	0.342046	0.465916	0.629637	0.140396	0.104332	0.981582	0.383305	0.148138	0.0821434	1.08543	0.217775
	AP3M2	-0.267093	0.0134835	1.8702	0.0659113	0.0732756	0.471043	0.326939	0.631975	0.0466917	0.636568	0.196155	0.836403	-0.159943	0.109357	0.961155	0.394068	0.248224	0.00540017	2.26759	0.0257234
	AP3S1	0.434692	1.28282e-06	5.89184	2.11523e-05	0.193494	0.0319745	1.4952	0.0904814	0.102863	0.249703	0.602576	0.536729	0.25309	0.00404871	2.39268	0.0397149	0.225401	0.00887695	2.05174	0.0384393
	AP3S2	0.0773832	0.321849	0.492348	0.572434	0.0224253	0.772284	0.112223	0.859393	-0.0353148	0.641515	0.192793	0.839449	0.239183	0.00131178	2.88214	0.0158242	0.119563	0.092202	1.03526	0.23647
	AP4B1	0.158054	0.123209	0.909359	0.31572	0.0723202	0.477391	0.321126	0.637062	-0.162675	0.107549	0.968392	0.338085	0.0788759	0.43837	0.358159	0.773828	0.155452	0.0969657	1.01338	0.24492
	AP4E1	-0.230595	0.244084	0.61246	0.490697	-0.260791	0.18679	0.728647	0.337852	-0.130452	0.504284	0.297325	0.75362	-0.162327	0.40884	0.388447	0.750214	-0.117494	0.543273	0.264982	0.740008
	AP4M1	0.0351105	0.860763	0.0651163	0.941796	-0.144277	0.472607	0.3255	0.633182	0.117403	0.542163	0.26587	0.778614	0.160295	0.395231	0.403149	0.740612	0.0434133	0.810811	0.0910803	0.908599
	AP4S1	0.147729	0.421379	0.375327	0.667911	0.11701	0.518789	0.285009	0.672569	0.35073	0.042082	1.3759	0.19276	-0.038075	0.818973	0.0867304	0.949876	-0.218416	0.164414	0.78406	0.355438
	AP5B1	-0.108009	0.379498	0.42079	0.630841	-0.395146	0.00156639	2.8051	0.00778548	-0.191236	0.104669	0.980183	0.332805	0.0978641	0.409917	0.387304	0.751086	-0.11195	0.316967	0.498986	0.540802
	AP5M1	-0.095442	0.444387	0.352239	0.684537	-0.329598	0.00861654	2.06467	0.0319295	0.0734535	0.546851	0.262131	0.781575	0.0390037	0.747842	0.12619	0.928497	0.0507871	0.668582	0.174845	0.82539
	AP5S1	0.0271551	0.830717	0.0805467	0.92669	-0.0783776	0.534704	0.271887	0.685757	0.107321	0.37042	0.431305	0.653529	0.0496296	0.672519	0.172296	0.89962	-0.170908	0.122354	0.912381	0.289805
	AP5Z1	-0.210856	0.21956	0.658446	0.459255	0.323638	0.0471748	1.32629	0.121822	-0.182343	0.269428	0.569558	0.556778	0.177076	0.282867	0.548417	0.639752	0.305398	0.0506344	1.29555	0.151647
	APAF1	-0.06122	0.604468	0.218627	0.803332	-0.122388	0.299426	0.523711	0.468873	0.0341458	0.768457	0.11438	0.907708	-0.0184931	0.873147	0.0589125	0.965842	0.111977	0.322163	0.491924	0.546544
	APBA1	-0.223254	0.474107	0.324124	0.70853	-0.243751	0.427082	0.369488	0.592916	-0.0535079	0.854347	0.0683655	0.944801	-0.0316643	0.914063	0.0390238	0.981303	-0.11166	0.683753	0.165101	0.834442
	APBA2	-0.274396	0.0481293	1.31759	0.166331	-0.283564	0.0393285	1.40529	0.105798	-0.0459379	0.729639	0.136892	0.887464	-0.090252	0.500016	0.301016	0.81215	-0.146706	0.254174	0.59487	0.471571
	APBA3	-0.0593459	0.773006	0.111817	0.900137	0.0251673	0.901173	0.0451917	0.94407	0.208708	0.288914	0.539231	0.57845	0.0127909	0.947393	0.02347	0.98768	0.110361	0.552969	0.257299	0.746332
	APBB1	-0.225697	0.0348815	1.45741	0.132867	-0.157986	0.130727	0.883634	0.260417	0.145628	0.141567	0.849037	0.394845	-0.0713936	0.467149	0.330544	0.792313	-0.176104	0.0579354	1.23706	0.167359
	APBB1IP	1.22079	0.551341	0.25858	1	2.02777	0.297678	0.526254	1	1.66309	0.396834	0.401392	1	-0.723919	0.71227	0.147355	1	0.87212	0.603545	0.21929	1
	APBB2	-0.0619392	0.572985	0.241856	0.782987	-0.0657604	0.54423	0.264217	0.693056	0.0364003	0.728259	0.137714	0.886746	-0.100142	0.340899	0.467375	0.696338	-0.0919535	0.352273	0.453121	0.57802
	APBB3	-0.109952	0.433335	0.363177	0.677084	0.290071	0.0280428	1.55218	0.0816014	0.172826	0.182976	0.737606	0.45545	0.0417837	0.741209	0.130059	0.925826	0.0129087	0.912994	0.0395322	0.961767
	APC	-0.0470764	0.707651	0.150181	0.864326	-0.0872402	0.486407	0.313	0.645021	-0.11615	0.350767	0.454981	0.6371	0.0277257	0.823961	0.0840934	0.951163	0.184598	0.132508	0.877757	0.306306
	APC2	-0.387735	0.413069	0.383978	0.661137	-0.33912	0.462967	0.33445	0.62455	-0.00693716	0.987217	0.00558727	0.993985	-0.480329	0.292249	0.534247	0.649184	-0.427822	0.304043	0.517064	0.527251
	APCDD1	-0.477791	0.00583867	2.23369	0.0338067	-0.81165	4.92604e-06	5.3075	4.75734e-05	0.160817	0.296514	0.527955	0.586602	-0.389879	0.0133626	1.87411	0.100995	-0.725179	1.22165e-06	5.91305	1.43884e-05
	APCDD1L	0	1	0	1	0	1	0	1	0	1	0	1	0	1	0	1	0	1	0	1
	APCS	0	1	0	1	0	1	0	1	0	1	0	1	0	1	0	1	0	1	0	1
	APEH	-0.0971012	0.274895	0.560832	0.525121	-0.0239298	0.785291	0.104969	0.868204	-0.146835	0.0908326	1.04176	0.305184	-0.0501902	0.567084	0.246353	0.848803	-0.0589017	0.484568	0.314645	0.69594
	APELA	1.22076	0.816734	0.0879193	1	0.120273	0.981784	0.00798406	1	-0.193315	0.970725	0.0129036	1	0.170682	0.974153	0.011373	1	-0.684041	0.896685	0.0473603	1
	APEX1	-0.0217635	0.785488	0.10486	0.905583	0.169267	0.0329244	1.48248	0.0925968	-0.209792	0.00824257	2.08394	0.0613792	-0.042862	0.591489	0.228054	0.860961	0.0214403	0.784431	0.105445	0.892469
	APEX2	-0.280174	0.0966295	1.01489	0.268702	-0.15061	0.365545	0.437059	0.533875	-0.279876	0.0895935	1.04772	0.302397	0.0360221	0.828664	0.0816214	0.952779	0.0537449	0.739017	0.131346	0.866591
	APH1A	0.0221018	0.821308	0.0854941	0.922553	0.0904943	0.352648	0.452658	0.520576	-0.0891513	0.35773	0.446445	0.642992	0.0867864	0.370322	0.431421	0.72026	0.013722	0.885573	0.0527757	0.948493
	APH1B	-0.491835	0.00129954	2.88621	0.0098805	-0.758917	1.01498e-06	5.99354	1.10188e-05	-0.0445831	0.747995	0.126102	0.895753	-0.37552	0.00945976	2.02412	0.0772439	-0.558403	3.73094e-05	4.42818	0.000340219
	API5	-0.018064	0.869331	0.0608149	0.944916	-0.257014	0.0195406	1.70906	0.0615625	0.0222835	0.838077	0.076716	0.938928	-0.0744717	0.494785	0.305583	0.809428	-0.0436889	0.686025	0.16366	0.836038
	APIP	-0.14535	0.268314	0.571357	0.517719	-0.0422545	0.741939	0.129632	0.839503	0.0906616	0.464242	0.333256	0.724572	-0.153687	0.216318	0.664908	0.562072	-0.16591	0.156888	0.80441	0.344617
	APITD1-CORT	0.20523	0.643171	0.191674	0.826352	0.472613	0.269486	0.569463	0.4365	-0.210875	0.632929	0.198645	0.834165	0.137896	0.755913	0.121528	0.930462	-0.126062	0.765649	0.11597	0.882472
	APLF	0.0743418	0.849286	0.0709461	0.935515	-0.546227	0.191009	0.718946	0.342848	0.848132	0.0143353	1.84359	0.0916161	-0.727605	0.0320712	1.49389	0.185915	-0.491409	0.102766	0.98815	0.255575
	APLN	-0.235058	0.716571	0.144741	0.870299	0.0765319	0.901088	0.0452327	0.944053	-0.435081	0.489136	0.31057	0.742606	-0.723544	0.316293	0.499911	0.672808	-0.865509	0.187497	0.727006	0.386795
	APLNR	0.258968	0.96079	0.0173714	1	1.08204	0.83725	0.0771451	1	0.768455	0.884015	0.0535406	1	-0.791101	0.880628	0.0552077	1	-1.64582	0.754718	0.122215	1
	APLP1	0.158718	0.442824	0.353769	0.683061	-0.214073	0.312448	0.505223	0.481793	0.389226	0.0455232	1.34177	0.203187	0.220005	0.229969	0.638331	0.580437	-0.0879779	0.618019	0.208998	0.794463
	APLP2	-0.0887804	0.0356656	1.44775	0.135085	-0.195444	3.68152e-06	5.43397	3.64779e-05	0.19666	1.48714e-06	5.82765	5.92599e-05	-0.109229	0.00720854	2.14215	0.0627741	-0.287664	4.14098e-13	12.3829	9.32263e-12
	APMAP	0.15854	0.0719776	1.1428	0.220276	0.287767	0.000934283	3.02952	0.00505337	0.107528	0.212858	0.671909	0.495868	0.174365	0.0401722	1.39607	0.21525	0.183062	0.0262641	1.58064	0.0917705
	APOA1	1.22073	0.81674	0.0879163	1	0.120235	0.98179	0.00798149	1	-0.193354	0.970719	0.0129062	1	1.98166	0.705203	0.151686	1	0.277743	0.957952	0.0186562	1
	APOA2	0.189554	0.933159	0.0300443	1	-0.770741	0.740111	0.130703	1	-1.08433	0.640737	0.19332	1	0.170684	0.943212	0.0253906	1	-0.684048	0.775277	0.110543	1
	APOA4	0	1	0	1	0	1	0	1	0	1	0	1	0	1	0	1	0	1	0	1
	APOA5	0	1	0	1	0	1	0	1	0	1	0	1	0	1	0	1	0	1	0	1
	APOB	0.258981	0.960788	0.0173723	1	0.120273	0.981784	0.00798406	1	0.768468	0.884013	0.0535415	1	-0.791101	0.880628	0.0552077	1	-1.64582	0.754718	0.122215	1
	APOBEC1	0	1	0	1	0	1	0	1	0	1	0	1	0	1	0	1	0	1	0	1
	APOBEC2	0	1	0	1	0	1	0	1	0	1	0	1	0	1	0	1	0	1	0	1
	APOBEC3A	-0.170252	0.896282	0.0475551	1	-0.394183	0.764819	0.116441	1	-0.232296	0.851617	0.0697557	1	-0.810438	0.573558	0.241423	1	-0.0821602	0.944156	0.0249562	1
	APOBEC3B	-0.510493	0.000561093	3.25096	0.00483118	-0.501807	0.000550784	3.25902	0.00317013	-0.496706	0.000410289	3.38691	0.00629542	-0.395442	0.00993775	2.00271	0.0804861	-0.238771	0.0859592	1.06571	0.22511
	APOBEC3C	-0.472797	6.18321e-08	7.20879	1.25625e-06	-0.497994	8.17488e-09	8.08752	1.20328e-07	-0.24849	0.00260958	2.58343	0.0267636	-0.402376	3.52367e-06	5.453	8.1603e-05	-0.577854	2.16368e-12	11.6648	4.66464e-11
	APOBEC3D	-0.113104	0.82311	0.0845423	0.923606	-0.750661	0.156888	0.804409	0.297836	-0.0499503	0.91834	0.0369967	0.971067	-0.121656	0.804886	0.0942658	0.944866	-0.0377398	0.935462	0.028974	0.970923
	APOBEC3F	-0.461256	0.00510646	2.29188	0.0305225	-0.362839	0.0223284	1.65114	0.0685068	0.247626	0.0848577	1.07131	0.292825	-0.32851	0.0232383	1.63379	0.150062	-0.277338	0.0359591	1.44419	0.117488
	APOBEC3G	0.668396	0.502188	0.299134	1	0.0351265	0.972819	0.0119678	0.985231	0.422097	0.668086	0.175168	1	-0.0111073	0.990708	0.00405419	0.997317	-0.960677	0.316933	0.499033	0.540802
	APOBEC3H	-0.979924	0.219379	0.658805	0.459163	-0.889108	0.242675	0.614976	0.406266	0.770224	0.200458	0.697977	0.480818	-0.681811	0.249881	0.602266	0.603733	-0.755826	0.162848	0.788219	0.352965
	APOBEC4	0	1	0	1	0	1	0	1	0	1	0	1	0	1	0	1	0	1	0	1
	APOBR	-2.64576	0.123804	0.907266	1	-0.459274	0.762766	0.117609	1	0.390439	0.777214	0.109459	1	-1.4539	0.351606	0.453944	1	-0.784687	0.554335	0.256228	1
	APOC1	-0.556276	0.0381422	1.41859	0.141503	-0.183219	0.475325	0.323009	0.635788	-0.121345	0.627384	0.202467	0.831372	-0.0242811	0.923253	0.0346792	0.983183	-0.16727	0.489438	0.310302	0.699472
	APOC2	0	1	0	1	0	1	0	1	0	1	0	1	0	1	0	1	0	1	0	1
	APOC3	0	1	0	1	0	1	0	1	0	1	0	1	0	1	0	1	0	1	0	1
	APOC4	0	1	0	1	0	1	0	1	0	1	0	1	0	1	0	1	0	1	0	1
	APOC4-APOC2	0	1	0	1	0	1	0	1	0	1	0	1	0	1	0	1	0	1	0	1
	APOD	-1.34173	0.328945	0.482877	1	-2.38448	0.111504	0.95271	1	-1.79245	0.192268	0.716092	1	2.16414	0.10755	0.96839	1	0.618894	0.659008	0.181109	1
	APOE	-0.0868118	0.818872	0.0867837	0.921266	0.167585	0.646739	0.189271	0.771246	0.259525	0.464465	0.333047	0.724793	-0.17033	0.62776	0.202206	0.879607	-0.632607	0.063407	1.19786	0.178913
	APOF	1.22075	0.816736	0.0879183	1	0.12026	0.981786	0.00798317	1	-0.193329	0.970723	0.0129045	1	1.13247	0.829787	0.0810333	1	-0.684041	0.896685	0.0473603	1
	APOH	0.258981	0.960788	0.0173723	1	1.08206	0.837248	0.0771461	1	-0.193315	0.970725	0.0129036	1	0.170682	0.974153	0.011373	1	-0.684041	0.896685	0.0473603	1
	APOL1	-1.55937	0.455028	0.341962	1	-0.736291	0.724284	0.140091	1	-0.180479	0.928359	0.0322843	1	-1.66051	0.425826	0.370768	1	0.634495	0.730252	0.136527	1
	APOL2	0.00146103	0.992556	0.00324492	0.997086	-0.0204039	0.895711	0.0478323	0.940643	-0.212403	0.169119	0.771808	0.436961	0.00821964	0.957983	0.0186423	0.989933	-0.0566268	0.706535	0.150866	0.848009
	APOL3	0.259048	0.960778	0.0173769	1	-0.841444	0.873087	0.0589422	1	-0.193249	0.970735	0.0128991	1	-0.791101	0.880628	0.0552077	1	-1.64582	0.754718	0.122215	1
	APOL4	1.22078	0.667338	0.175654	1	0.120278	0.966222	0.0149229	1	0.768479	0.786728	0.104175	1	1.08549	0.695804	0.157513	1	0.915223	0.735193	0.133598	1
	APOL5	0	1	0	1	0	1	0	1	0	1	0	1	0	1	0	1	0	1	0	1
	APOL6	1.08003	0.270923	0.567154	1	3.38124	6.86484e-05	4.16337	0.000514882	-1.19212	0.362319	0.440909	1	0.176939	0.905737	0.0429978	0.978715	2.95201	0.00892341	2.04947	0.0385848
	APOLD1	-0.390922	0.0241097	1.61781	0.101193	-0.309492	0.0644405	1.19084	0.15526	0.390376	0.00922164	2.03519	0.0664839	-0.266067	0.0707266	1.15042	0.304384	-0.277207	0.0404877	1.39268	0.128322
	APOM	0.733857	0.142724	0.845504	0.349155	0.524263	0.297726	0.526183	0.467544	0.00625291	0.990336	0.00421747	0.995466	0.169417	0.73642	0.132874	0.923882	-0.258147	0.590337	0.2289	0.776328
	APOO	-0.0797906	0.568647	0.245157	0.779285	-0.0469592	0.733444	0.134633	0.833462	0.356219	0.00661416	2.17953	0.052933	-0.0961938	0.453575	0.343351	0.783111	-0.252302	0.0406034	1.39144	0.128599
	APOOL	-0.0123321	0.944845	0.0246393	0.977923	-0.0597831	0.736646	0.132741	0.835303	-0.0165827	0.924643	0.0340261	0.973337	0.0231325	0.894904	0.0482234	0.973999	0.147452	0.387568	0.411652	0.612764
	APOPT1	-0.0221947	0.851988	0.0695664	0.93646	0.251004	0.0270132	1.56842	0.0792505	0.0067381	0.952392	0.0211844	0.983075	0.144758	0.191323	0.718233	0.529299	0.202066	0.0493032	1.30712	0.148711
	APP	-0.0273157	0.462235	0.335137	0.700025	-0.0315088	0.392883	0.405737	0.560393	0.110533	0.00212451	2.67274	0.0229336	-0.0531037	0.138158	0.859625	0.450135	-0.0380249	0.271005	0.567023	0.490731
	APPBP2	0.0297244	0.748832	0.125616	0.886177	-0.256525	0.00621066	2.20686	0.0244177	0.369289	3.67623e-05	4.4346	0.000904797	-0.0309626	0.724756	0.139808	0.919283	-0.0423761	0.620161	0.207496	0.796173
	APPL1	0.00648157	0.965048	0.0154512	0.986564	-0.243298	0.101065	0.9954	0.216559	0.100418	0.493126	0.307042	0.745638	-0.0387908	0.790899	0.101879	0.940158	-0.0057256	0.968437	0.0139285	0.986254
	APPL2	0.0633687	0.565321	0.247705	0.777111	0.209505	0.0517441	1.28614	0.13077	0.0197006	0.853505	0.068794	0.944801	0.0451297	0.670113	0.173852	0.898783	0.194302	0.0514226	1.28885	0.153385
	APRT	-0.000107757	0.99952	0.000208421	0.999968	0.424971	0.0172447	1.76334	0.0554618	-0.297111	0.0968338	1.01397	0.316952	0.0186241	0.917286	0.0374952	0.981918	0.126557	0.477436	0.321085	0.689457
	APTX	0.305918	0.000472655	3.32546	0.0041689	0.479215	2.13854e-08	7.66988	3.02145e-07	0.24722	0.00365865	2.43668	0.034429	-0.0135837	0.870467	0.0602479	0.965004	0.101663	0.196441	0.706768	0.398846
	AQP1	-0.772952	0.105216	0.977917	0.284709	-1.04653	0.0312843	1.50467	0.0888577	-0.338437	0.42159	0.37511	0.692669	-0.151269	0.733872	0.13438	0.922873	0.25383	0.518615	0.285155	0.721595
	AQP10	0.258972	0.96079	0.0173717	1	1.77303	0.735198	0.133596	1	-0.193325	0.970724	0.0129043	1	0.170682	0.974153	0.011373	1	-0.684041	0.896685	0.0473603	1
	AQP11	-0.0140618	0.980733	0.00844928	0.993345	-0.941404	0.15358	0.813665	0.292789	0.641037	0.212471	0.672701	0.495432	-0.924102	0.0847906	1.07165	0.338937	-0.983759	0.0396025	1.40228	0.126245
	AQP12A	0	1	0	1	0	1	0	1	0	1	0	1	0	1	0	1	0	1	0	1
	AQP12B	0	1	0	1	0	1	0	1	0	1	0	1	0	1	0	1	0	1	0	1
	AQP2	0	1	0	1	0	1	0	1	0	1	0	1	0	1	0	1	0	1	0	1
	AQP3	1.30256	9.54502e-09	8.02022	2.18833e-07	0.167288	0.503785	0.297755	0.66016	0.334348	0.159485	0.797281	0.423595	1.03178	4.53894e-07	6.34305	1.23432e-05	0.0492814	0.811422	0.0907532	0.908986
	AQP4	-0.846591	0.270417	0.567967	1	-0.539324	0.449029	0.347726	0.612547	-0.500091	0.462716	0.334685	1	0.0327929	0.963517	0.0161404	0.990406	-0.497835	0.470389	0.327543	0.683799
	AQP5	0.258981	0.960788	0.0173723	1	1.08206	0.837248	0.0771461	1	-0.193315	0.970725	0.0129036	1	0.170682	0.974153	0.011373	1	-0.684041	0.896685	0.0473603	1
	AQP6	-2.32739	0.0167851	1.77508	0.0777633	-1.23644	0.0934635	1.02936	0.204645	0.223651	0.701147	0.154191	0.872873	-0.503605	0.402841	0.394867	0.744979	-0.656351	0.237619	0.624118	0.450597
	AQP7	-0.716779	0.655911	0.183155	1	-2.7319	0.111703	0.951934	1	0.084119	0.952491	0.0211391	1	-1.09324	0.489796	0.309985	1	-0.962711	0.495374	0.305066	1
	AQP8	2.17176	0.501777	0.299489	1	1.08207	0.742379	0.129375	1	0.768475	0.815417	0.0886204	1	-0.791108	0.810086	0.0914686	1	-0.684046	0.835391	0.0781102	1
	AQP9	-1.26785	0.681554	0.1665	1	-2.36835	0.443365	0.353239	1	-1.72015	0.577711	0.238289	1	0.170684	0.957503	0.0188597	1	-1.64584	0.607375	0.216543	1
	AQR	-0.0106404	0.894556	0.0483924	0.956188	-0.145438	0.0701156	1.15419	0.165247	0.176595	0.022199	1.65367	0.124361	-0.0583997	0.445442	0.351209	0.77713	-0.125704	0.0881554	1.05475	0.229219
	AR	0.111917	0.428834	0.367711	0.672797	-0.0999612	0.482208	0.316765	0.64131	-0.0277811	0.841353	0.0750219	0.939747	0.127829	0.353463	0.451656	0.707286	0.14004	0.290545	0.536786	0.512663
	ARAF	0.0104437	0.912243	0.0398897	0.964011	0.145458	0.120352	0.919545	0.246062	-0.0709648	0.446227	0.350444	0.713495	0.14844	0.109512	0.960537	0.394388	0.0902873	0.317762	0.497898	0.541609
	ARAP1	0.0571895	0.483718	0.315408	0.71611	-0.162244	0.0486142	1.31324	0.124695	0.0980313	0.208941	0.679976	0.49105	0.189035	0.012668	1.89729	0.0972975	-0.0259482	0.720136	0.142586	0.856244
	ARAP2	0.19393	0.348385	0.45794	0.59924	0.0671355	0.745547	0.127525	0.842414	0.260987	0.196717	0.706157	0.47551	0.149034	0.45225	0.344621	0.782155	0.16699	0.387314	0.411936	0.612434
	ARAP3	-0.742299	0.000138553	3.85839	0.00143693	-0.834481	1.48274e-05	4.82894	0.000130361	0.31491	0.0533605	1.27278	0.223085	-0.176619	0.270095	0.568484	0.624765	-0.539114	0.00042164	3.37506	0.00289809
	ARC	0.174472	0.391254	0.407542	0.64213	0.587045	0.0026839	2.57123	0.0121483	-0.0623799	0.755143	0.121971	0.8996	0.479012	0.0133757	1.87368	0.101039	0.707402	0.000118999	3.92446	0.000969745
	ARCN1	0.872032	5.06205e-49	48.2957	5.29498e-47	0.648276	1.0776e-27	26.9675	4.99957e-26	0.0797389	0.182648	0.738385	0.455311	0.717008	1.08043e-34	33.9664	1.03039e-32	0.557007	4.17109e-22	21.3797	1.51941e-20
	AREG	-0.279418	0.615532	0.210749	0.809546	0.0489759	0.925577	0.0335875	0.959027	0.27382	0.58253	0.234681	0.803531	-0.468854	0.356866	0.447495	0.710576	-0.454923	0.32747	0.484829	0.552135
	AREL1	-0.0406996	0.533076	0.273211	0.754477	-0.0765116	0.235951	0.627178	0.397749	0.0532853	0.390605	0.408262	0.670317	-0.091425	0.14135	0.849704	0.455138	-0.0763571	0.188962	0.723625	0.388953
	ARF1	1.22655	2.53007e-52	51.5969	2.82292e-50	1.23034	1.12378e-52	51.9493	9.2412e-51	-0.0665606	0.411012	0.386146	0.686117	1.17949	1.11073e-48	47.9544	1.33803e-46	1.07093	1.30948e-40	39.8829	7.92209e-39
	ARF3	-0.0796655	0.169109	0.771834	0.39011	-0.169194	0.0033897	2.46984	0.0146894	-0.0998686	0.0757573	1.12058	0.277128	-0.0637791	0.261235	0.582969	0.615542	-0.188343	0.000542093	3.26593	0.00360337
	ARF4	1.80809	9.75429e-255	254.011	1.08833e-251	1.72005	2.35772e-231	230.628	1.24533e-228	0.0991325	0.0832481	1.07963	0.290717	1.55718	1.99063e-204	203.701	2.27811e-201	1.69754	2.33539e-257	256.632	1.06906e-254
	ARF5	-0.225298	0.0660465	1.18015	0.207923	-0.119973	0.324292	0.489063	0.493518	-0.0233881	0.845829	0.0727176	0.942008	-0.293895	0.0153864	1.81286	0.112524	-0.438738	0.000231353	3.63573	0.00172672
	ARF6	-0.10048	0.100718	0.996892	0.275939	-0.201958	0.000954872	3.02006	0.00514245	0.195843	0.000907127	3.04233	0.0119074	-0.0720632	0.21883	0.659893	0.565843	-0.0565937	0.319258	0.495858	0.54335
	ARFGAP1	0.736236	7.49829e-29	28.125	5.09617e-27	0.651439	4.30359e-23	22.3662	1.70813e-21	-0.261702	0.000152459	3.81685	0.00285493	0.60596	1.59499e-19	18.7972	9.95639e-18	0.447909	3.08125e-12	11.5113	6.5911e-11
	ARFGAP2	0.0224276	0.862036	0.0644745	0.942111	0.378972	0.00279209	2.55407	0.0125512	-0.150573	0.23793	0.623551	0.52447	0.0184941	0.885229	0.0529443	0.970142	0.156883	0.206933	0.68417	0.412934
	ARFGAP3	1.98485	2.54695e-143	142.594	1.00297e-140	1.43662	7.44976e-73	72.1279	8.59727e-71	0.205029	0.016366	1.78606	0.100608	1.61088	2.02076e-107	106.694	6.16692e-105	1.06309	4.27874e-49	48.3687	3.15913e-47
	ARFGEF1	0.155486	0.291324	0.535624	0.542193	0.0217424	0.882777	0.0541492	0.933198	-0.0761906	0.603208	0.219533	0.815546	0.0850107	0.561612	0.250563	0.846482	0.270547	0.0601636	1.22067	0.172208
	ARFGEF2	0.390585	0.000347621	3.45889	0.00320103	0.204501	0.0618499	1.20866	0.1506	0.0741121	0.495023	0.305375	0.746801	0.20122	0.060734	1.21657	0.277408	0.225279	0.0313577	1.50366	0.105574
	ARFGEF3	1.42998	6.6853e-43	42.1749	6.48619e-41	1.32196	6.54352e-37	36.1842	3.89014e-35	0.0312343	0.770546	0.113202	0.907966	1.07661	1.7065e-25	24.7679	1.33917e-23	1.11935	3.21094e-28	27.4934	1.43635e-26
	ARFIP1	0.0819947	0.508668	0.293566	0.73644	-0.149652	0.230823	0.636721	0.392702	0.0669604	0.580292	0.236354	0.802277	-0.116556	0.336495	0.473022	0.691571	-0.0631683	0.587282	0.231153	0.773282
	ARFIP2	0.751174	8.84593e-09	8.05326	2.03852e-07	0.920266	1.33484e-12	11.8746	2.96624e-11	-0.379085	0.00448926	2.34783	0.0401198	0.681557	2.46143e-07	6.60881	6.87048e-06	0.770002	2.77534e-09	8.55668	4.59201e-08
	ARFRP1	-0.243245	0.129601	0.887391	0.326049	0.0212521	0.890997	0.0501237	0.938205	-0.159952	0.2974	0.526658	0.587277	-0.0344366	0.824776	0.083664	0.951163	-0.297582	0.0463123	1.3343	0.142124
	ARG1	0	1	0	1	0	1	0	1	0	1	0	1	0	1	0	1	0	1	0	1
	ARG2	0.372396	7.78642e-05	4.10866	0.000854528	1.00609	8.95047e-30	29.0482	4.32806e-28	0.0521463	0.575504	0.239952	0.798904	0.141617	0.120219	0.920028	0.418178	0.537911	1.24912e-10	9.9034	2.36935e-09
	ARGFX	0	1	0	1	0	1	0	1	0	1	0	1	0	1	0	1	0	1	0	1
	ARGLU1	0.0441037	0.601651	0.220655	0.801811	-0.224445	0.0084943	2.07087	0.0315532	-0.0736339	0.37395	0.427186	0.656804	-0.0240841	0.772172	0.112286	0.933873	-0.0125582	0.874987	0.0579985	0.94289
	ARHGAP1	-0.111409	0.31775	0.497914	0.568233	-0.176062	0.111502	0.952717	0.232546	-0.0313033	0.768419	0.114402	0.907708	-0.0832318	0.437453	0.359069	0.773171	-0.302061	0.00307339	2.51238	0.0160605
	ARHGAP10	0.243184	0.0278354	1.5554	0.113158	0.151494	0.167404	0.776235	0.311934	0.208838	0.0481739	1.31719	0.209517	0.205068	0.0412199	1.38489	0.21859	0.237118	0.010932	1.9613	0.0457431
	ARHGAP11A	0.07989	0.539279	0.268186	0.75952	-0.0894795	0.492236	0.307826	0.649845	-0.0481418	0.710014	0.148733	0.877701	0.0218487	0.865987	0.0624885	0.962915	0.0752741	0.556849	0.254262	0.749873
	ARHGAP11B	-0.044481	0.705047	0.151782	0.862877	-0.237849	0.0439086	1.35745	0.115186	-0.285947	0.0135852	1.86693	0.088555	0.000660503	0.995527	0.00194717	0.998653	-0.0351155	0.755274	0.121895	0.876689
	ARHGAP12	-0.0244544	0.825714	0.0831701	0.924634	-0.205404	0.0653577	1.1847	0.156724	0.0622847	0.558638	0.252869	0.788988	0.121758	0.245475	0.609992	0.598989	0.0899544	0.368574	0.433475	0.594063
	ARHGAP15	0.258956	0.960792	0.0173706	1	1.08203	0.837251	0.0771442	1	-0.193341	0.970721	0.0129054	1	1.99201	0.703697	0.152615	1	-0.684041	0.896685	0.0473603	1
	ARHGAP17	-0.136523	0.0615836	1.21053	0.198065	-0.0765996	0.283737	0.547084	0.45251	0.17376	0.0106626	1.97214	0.0739316	-0.0111076	0.868095	0.0614327	0.963705	-0.11915	0.0598964	1.2226	0.171616
	ARHGAP18	-0.134294	0.332542	0.478154	0.583741	-0.126387	0.354021	0.450971	0.521929	-0.271144	0.0434013	1.3625	0.197223	0.116819	0.389934	0.409009	0.735861	0.121614	0.339268	0.469457	0.564569
	ARHGAP19	-0.0902218	0.315312	0.501259	0.565535	-0.0107902	0.903284	0.0441755	0.945111	-0.175993	0.0455726	1.3413	0.203187	-0.0632065	0.477835	0.320722	0.798698	0.0498473	0.559355	0.252312	0.752123
	ARHGAP19-SLIT1	-0.0272987	0.968075	0.0140911	0.987547	0.26129	0.693376	0.159031	0.804539	0.0171372	0.979267	0.00909892	0.992248	-0.46726	0.492846	0.307289	0.808123	-0.465001	0.469288	0.32856	0.682922
	ARHGAP20	-0.152137	0.436445	0.360071	0.679247	-0.0908153	0.635377	0.196969	0.76293	-0.235493	0.211957	0.673753	0.495057	0.181095	0.338439	0.47052	0.693802	-0.0494987	0.784129	0.105613	0.89224
	ARHGAP21	-0.0726251	0.381471	0.418539	0.632588	0.0112139	0.891914	0.0496772	0.938403	0.0918214	0.260973	0.583404	0.549042	-0.0464946	0.568538	0.245241	0.849387	0.170373	0.0333028	1.47752	0.110711
	ARHGAP22	-0.396926	0.0144055	1.84147	0.0694795	0.0206118	0.892802	0.0492447	0.938594	-0.622342	8.27272e-05	4.08235	0.00175743	-0.22243	0.194789	0.710436	0.534259	0.0796792	0.605541	0.217857	0.786104
	ARHGAP23	0.0698739	0.721801	0.141582	0.873215	0.217892	0.251557	0.599364	0.416722	0.238896	0.195139	0.709655	0.473204	0.308412	0.0764914	1.11639	0.317646	0.253909	0.122742	0.911008	0.290273
	ARHGAP24	0.567584	0.13009	0.885757	0.326909	0.218904	0.565934	0.247234	0.709186	-0.238038	0.537764	0.269408	0.77529	0.341803	0.371031	0.43059	0.72046	0.324119	0.369539	0.43234	0.594848
	ARHGAP25	0.259014	0.905961	0.0428907	1	1.60993	0.427313	0.369253	1	1.33254	0.510082	0.29236	1	-2.31694	0.252079	0.598463	1	-2.20988	0.274661	0.561202	1
	ARHGAP26	0.135559	0.210353	0.677051	0.448218	0.148121	0.162746	0.78849	0.305702	0.464337	3.37196e-06	5.47212	0.000119754	-0.0255067	0.787444	0.10378	0.939632	-0.0907503	0.30369	0.51757	0.526854
	ARHGAP27	-0.149135	0.24808	0.605407	0.495162	-0.328305	0.0112541	1.94869	0.0396504	-0.0778441	0.52385	0.280793	0.765313	-0.0508406	0.680561	0.167133	0.902834	-0.423147	0.000333956	3.47631	0.00236647
	ARHGAP28	0.22143	0.255492	0.592623	0.503723	-0.430785	0.0320905	1.49362	0.0907346	-0.252615	0.195009	0.709945	0.473204	-0.102947	0.604123	0.218875	0.866744	-0.305487	0.111806	0.951534	0.271837
	ARHGAP29	0.0389537	0.840282	0.075575	0.930873	-0.0668996	0.72927	0.137112	0.830574	0.100357	0.599986	0.221859	0.813491	-0.0451924	0.81302	0.0898988	0.948052	0.063005	0.738232	0.131807	0.866188
	ARHGAP30	-0.916724	0.366959	0.435383	1	-0.638351	0.499514	0.301452	0.656358	-0.342477	0.695176	0.157905	1	0.756158	0.367112	0.435201	0.718273	0.758254	0.337637	0.47155	0.562715
	ARHGAP31	-0.859429	0.000266649	3.57406	0.00254285	-0.751921	0.000876808	3.0571	0.00478776	-0.399041	0.0546435	1.26246	0.226368	-0.19468	0.379613	0.420659	0.725672	0.108983	0.58113	0.235727	0.768993
	ARHGAP32	-0.0407096	0.743004	0.129009	0.884138	-0.17729	0.153026	0.815235	0.29227	0.18137	0.12234	0.912431	0.363276	0.0462686	0.687298	0.162855	0.905822	-0.0822082	0.453575	0.343351	0.672813
	ARHGAP33	-0.784049	6.3931e-06	5.19429	9.08676e-05	-0.590641	0.000404415	3.39317	0.0024391	-0.0413156	0.789657	0.102562	0.916762	-0.3726	0.0199981	1.69901	0.135239	-0.789123	3.16952e-07	6.49901	4.07208e-06
	ARHGAP35	0.00922323	0.902527	0.0445396	0.959156	-0.0890004	0.235169	0.628619	0.397351	0.158579	0.0266043	1.57505	0.140792	-0.101629	0.152333	0.817207	0.473338	-0.242124	0.00032363	3.48995	0.00229567
	ARHGAP36	-1.65849	0.340372	0.468046	1	-1.7972	0.301523	0.520679	1	-0.630202	0.679845	0.16759	1	-0.432141	0.798757	0.0975855	1	-2.16464	0.226753	0.644447	1
	ARHGAP39	0.212984	0.255368	0.592833	0.503553	0.80787	3.73885e-06	5.42726	3.69393e-05	-0.0176142	0.923274	0.0346693	0.97292	-0.159746	0.391228	0.40757	0.736496	0.537174	0.000989307	3.00467	0.00612251
	ARHGAP4	-1.08697	0.00523765	2.28086	0.0311398	-0.851508	0.0183518	1.73632	0.0584747	0.693547	0.0160892	1.79346	0.0993629	-0.638012	0.0252215	1.59823	0.158957	-0.807523	0.00210108	2.67756	0.011588
	ARHGAP40	-1.92975	0.201999	0.69465	1	-1.19265	0.387183	0.412083	1	0.493105	0.647631	0.188673	1	-0.215828	0.835836	0.077879	1	-0.373694	0.70183	0.153768	1
	ARHGAP42	-0.0802725	0.636822	0.195982	0.821664	0.0301562	0.855516	0.0677718	0.915444	0.169765	0.286718	0.542545	0.575251	-0.0346751	0.825195	0.0834434	0.951423	0.203827	0.161694	0.791307	0.351184
	ARHGAP44	0.286862	0.00368636	2.4334	0.0233365	0.162666	0.0985146	1.0065	0.212286	0.16068	0.0924378	1.03415	0.307888	0.339652	0.000166086	3.77967	0.00267707	0.174654	0.0406232	1.39123	0.128632
	ARHGAP45	0.247424	0.602327	0.220168	0.802124	-0.440952	0.385946	0.413474	0.553545	1.79781	1.21388e-05	4.91582	0.000353318	-0.193947	0.57274	0.242043	0.850802	-1.35884	0.000114589	3.94086	0.000937252
	ARHGAP5	0.0939128	0.628821	0.201473	0.817724	-0.175513	0.366948	0.435396	0.535412	0.322439	0.0956837	1.01916	0.314832	0.0185946	0.923294	0.0346602	0.983183	0.0265883	0.890144	0.05054	0.950497
	ARHGAP6	-0.702775	0.793542	0.10043	1	-0.841485	0.754	0.122628	1	1.68146	0.504667	0.296995	1	-1.70405	0.498962	0.301932	1	-2.55879	0.309983	0.508662	1
	ARHGAP8	-0.344934	0.00750597	2.12459	0.0413932	-0.0518492	0.678146	0.168677	0.793607	-0.35655	0.00426943	2.36963	0.0387286	-0.0532387	0.677556	0.169055	0.902165	-0.148161	0.225743	0.646386	0.436576
	ARHGAP9	1.50825	0.136635	0.864437	0.339108	2.55655	0.00807893	2.09265	0.0302723	-0.22676	0.840709	0.0753541	0.939607	1.32489	0.19659	0.706438	0.53615	1.22988	0.213152	0.671311	0.420758
	ARHGDIA	-0.701285	3.48152e-08	7.45823	7.34079e-07	-1.00524	2.99768e-15	14.5232	7.932e-14	-0.171304	0.175302	0.756214	0.444277	-0.668122	1.43027e-07	6.84458	4.09205e-06	-1.55884	1.29195e-34	33.8888	6.77186e-33
	ARHGDIB	0.259011	0.938042	0.0277778	1	-0.84149	0.800625	0.0965706	1	0.61221	0.852385	0.069364	1	-1.59661	0.627489	0.202394	1	0.429337	0.891751	0.0497563	1
	ARHGDIG	-0.668543	0.0123439	1.90855	0.061692	-0.641031	0.0138389	1.8589	0.0467463	-0.470352	0.055951	1.25219	0.229512	-0.3277	0.221279	0.65506	0.569495	-0.541612	0.0297268	1.52685	0.1014
	ARHGEF1	0.275124	0.00994025	2.0026	0.0517659	0.424097	5.61922e-05	4.25032	0.00042967	-0.0527188	0.618986	0.208319	0.826409	0.229246	0.0288364	1.54006	0.174087	0.264301	0.00911229	2.04037	0.0392409
	ARHGEF10	-0.0423851	0.691586	0.160154	0.856819	0.0275383	0.7913	0.101659	0.872635	0.0579457	0.564487	0.248346	0.791903	-0.0229853	0.818087	0.0872005	0.949876	0.119857	0.190657	0.719747	0.391199
	ARHGEF10L	-0.270608	0.197819	0.703731	0.431029	-0.000568636	0.997742	0.000981772	0.998396	-0.0298747	0.878801	0.0561095	0.954959	-0.187211	0.348653	0.457606	0.703092	-0.358707	0.0564706	1.24818	0.163886
	ARHGEF11	-0.332267	1.40119e-05	4.8535	0.000184833	-0.0669766	0.361077	0.442401	0.529066	-0.0296261	0.677273	0.169236	0.860258	-0.130128	0.0710047	1.14871	0.304817	0.12795	0.0548119	1.26113	0.160429
	ARHGEF12	-0.0781815	0.455467	0.341543	0.695433	-0.152021	0.146529	0.834076	0.282903	0.186499	0.0720713	1.14224	0.268194	0.00132329	0.989788	0.00445783	0.997081	-0.044915	0.661528	0.179452	0.82111
	ARHGEF15	0.258984	0.937804	0.0278881	1	1.08207	0.744408	0.128189	1	0.768475	0.816897	0.0878328	1	1.08341	0.739993	0.130773	1	-0.684046	0.836716	0.077422	1
	ARHGEF16	-0.645595	0.00763039	2.11745	0.041869	-1.09507	1.11595e-05	4.95236	0.000100231	-0.10801	0.632723	0.198786	0.834153	-0.221238	0.336428	0.473107	0.691571	-1.23538	1.10338e-07	6.95727	1.49436e-06
	ARHGEF17	-0.436086	0.00480725	2.3181	0.0289929	-0.278492	0.0612729	1.21273	0.14954	0.224237	0.103468	0.985192	0.331208	-0.204999	0.134937	0.869868	0.443855	-0.269229	0.0359111	1.44477	0.117365
	ARHGEF18	0.108916	0.264126	0.578189	0.513497	0.282712	0.00295212	2.52987	0.013133	0.291867	0.0016964	2.77047	0.0192658	0.100228	0.265374	0.576142	0.619161	0.136031	0.112406	0.949211	0.272926
	ARHGEF19	0.201815	0.6189	0.20838	0.811601	-0.0332126	0.935355	0.0290235	0.964886	-0.00633256	0.987229	0.00558215	0.993985	-0.0252185	0.949231	0.0226279	0.98768	-0.00654793	0.985721	0.00624594	0.993799
	ARHGEF2	0.241283	0.00274381	2.56165	0.0182589	0.756149	3.16097e-22	21.5002	1.20918e-20	0.13098	0.0974722	1.01112	0.317859	0.08226	0.291213	0.535789	0.648464	0.360509	1.31006e-06	5.88271	1.53769e-05
	ARHGEF25	-0.281309	0.0362581	1.4406	0.136635	-0.39558	0.00316987	2.49896	0.0139257	0.078427	0.535816	0.270984	0.773398	-0.00558323	0.964613	0.0156469	0.990696	-0.395319	0.00125596	2.90102	0.00749594
	ARHGEF26	-0.0793288	0.467563	0.33016	0.704423	-0.0420538	0.694865	0.158099	0.805349	0.105426	0.30637	0.513754	0.595612	-0.0175889	0.863133	0.0639221	0.962227	-0.0376376	0.695344	0.1578	0.841536
	ARHGEF28	-0.167813	0.206851	0.684341	0.44348	-0.0222623	0.862122	0.0644314	0.919739	0.198944	0.101921	0.991738	0.32756	-0.219049	0.0716792	1.14461	0.306226	0.0901357	0.411558	0.385569	0.634906
	ARHGEF3	-0.327182	0.0297824	1.52604	0.118925	-0.330965	0.025434	1.59458	0.0758656	0.161057	0.242203	0.615821	0.529551	-0.247151	0.0744654	1.12805	0.312559	-0.35355	0.00672461	2.17233	0.0307114
	ARHGEF33	0.740681	0.431692	0.364826	1	0.553186	0.558072	0.25331	0.703701	1.30014	0.129734	0.886945	1	0.455346	0.492307	0.307764	0.807748	-0.00830046	0.989665	0.00451174	0.995793
	ARHGEF35	0.340231	0.419349	0.377424	0.666508	0.108681	0.798102	0.0979417	0.878302	0.945038	0.0149144	1.82639	0.094193	-0.540538	0.143781	0.842298	0.459304	-0.815855	0.02015	1.69572	0.0745877
	ARHGEF37	1.39751	1.1165e-14	13.9521	4.1295e-13	1.2484	5.21353e-12	11.2829	1.0799e-10	0.233137	0.226421	0.645084	0.512817	0.8982	1.19248e-07	6.92355	3.46222e-06	0.598893	0.00023996	3.61986	0.00178611
	ARHGEF38	0.225049	0.912805	0.0396221	1	0.0162887	0.993669	0.00275815	1	-1.08372	0.611101	0.213887	1	0.170684	0.938444	0.0275916	1	-0.684049	0.756944	0.120936	1
	ARHGEF39	-0.48939	9.95261e-09	8.00206	2.27399e-07	-0.616042	4.65689e-13	12.3319	1.07484e-11	0.0140017	0.857294	0.06687	0.946041	-0.334512	2.93712e-05	4.53208	0.00057458	-0.455345	1.47304e-09	8.83179	2.51608e-08
	ARHGEF4	-0.1738	0.327346	0.484994	0.577675	-0.614343	0.000803903	3.0948	0.00443946	0.0828949	0.619049	0.208275	0.826409	-0.410155	0.0168531	1.77332	0.120043	-0.522804	0.00117478	2.93004	0.00707598
	ARHGEF40	-0.376872	0.0571606	1.2429	0.187717	-0.435734	0.0255726	1.59222	0.0761798	0.280948	0.105452	0.976947	0.334254	0.0172379	0.917853	0.0372267	0.981918	-0.246142	0.119302	0.923354	0.284538
	ARHGEF5	-0.258348	0.0768081	1.11459	0.230121	-0.636283	2.02086e-05	4.69446	0.000172376	0.142783	0.298807	0.524609	0.588515	-0.26767	0.0531513	1.27449	0.25555	-0.487981	0.000246095	3.6089	0.00182288
	ARHGEF6	-0.195061	0.16053	0.794444	0.376382	-0.289848	0.0357785	1.44638	0.0983874	0.350955	0.00546845	2.26214	0.0459756	-0.148429	0.229385	0.639435	0.580338	-0.221814	0.0561681	1.25051	0.163285
	ARHGEF7	-0.0490595	0.574372	0.240807	0.783921	-0.0585101	0.497857	0.302895	0.654829	-0.0910952	0.280141	0.552624	0.568821	0.0714373	0.396896	0.401323	0.741878	0.0542422	0.496792	0.303825	0.705819
	ARHGEF9	0.415251	0.000987387	3.00551	0.00783925	0.760168	2.09803e-10	9.67819	3.70338e-09	-0.407603	0.00205373	2.68746	0.0224835	0.52873	4.81862e-05	4.31708	0.000910236	0.979805	5.17502e-17	16.2861	1.49618e-15
	ARID1A	-0.216411	9.37425e-05	4.02806	0.00101465	-0.169372	0.0019651	2.70662	0.00940301	0.0923822	0.0807648	1.09278	0.286395	-0.117086	0.0268827	1.57053	0.1665	-0.035104	0.488895	0.310784	0.699447
	ARID1B	-0.110853	0.160577	0.794317	0.376394	-0.155493	0.0474736	1.32355	0.122272	0.23104	0.00206316	2.68547	0.0225315	-0.0233155	0.752257	0.123633	0.930196	0.00378721	0.957358	0.0189254	0.981478
	ARID2	-0.078859	0.487839	0.311724	0.719505	-0.1143	0.313263	0.504091	0.482306	0.0531048	0.634039	0.197884	0.834642	-0.0560685	0.614976	0.211142	0.87197	0.0157748	0.885032	0.0530409	0.948357
	ARID3A	0.167708	0.137838	0.86063	0.340659	0.0827006	0.46183	0.335518	0.623654	0.167965	0.122293	0.912597	0.363217	0.239518	0.0221088	1.65543	0.145204	0.206352	0.037884	1.42154	0.122184
	ARID3B	0.374278	3.19634e-05	4.49535	0.0003887	0.199828	0.026834	1.57131	0.0788347	0.129245	0.14518	0.838092	0.40054	0.338059	7.97051e-05	4.09851	0.00141474	0.132838	0.109038	0.962422	0.267096
	ARID3C	-1.41216	0.0971875	1.01239	1	-0.815267	0.274687	0.561162	0.442651	0.0550407	0.932514	0.0303448	1	-0.916876	0.205624	0.686925	0.548212	-1.15446	0.0831205	1.08029	0.219434
	ARID4A	0.384677	0.0171984	1.76451	0.0790921	0.374959	0.0198632	1.70195	0.06245	0.029325	0.855462	0.0677992	0.945578	0.0915859	0.567623	0.24594	0.848994	0.52868	0.000704548	3.15209	0.00454038
	ARID4B	0.0306878	0.859484	0.065762	0.940803	-0.247894	0.153494	0.813908	0.292738	0.134475	0.435772	0.360741	0.703715	-0.00382885	0.982273	0.00776758	0.994155	-0.030563	0.858555	0.0662317	0.934571
	ARID5A	0.00695174	0.971858	0.0123971	0.989481	0.313316	0.0999555	1.00019	0.214852	0.0717104	0.705023	0.151797	0.875091	-0.166095	0.383337	0.416419	0.72938	-0.0316634	0.859567	0.0657204	0.934773
	ARID5B	-0.207717	0.0359411	1.44441	0.135898	-0.321214	0.00111943	2.951	0.00587825	0.390835	1.31005e-05	4.88271	0.000376402	-0.156297	0.0737224	1.1324	0.310943	-0.188517	0.0216661	1.66422	0.0790737
	ARIH1	0.00823084	0.926528	0.0331415	0.969172	-0.0813858	0.361601	0.44177	0.52958	-0.0200789	0.819992	0.0861901	0.930966	0.0496013	0.573467	0.241491	0.850832	-0.0154661	0.858487	0.0662665	0.93457
	ARIH2	0.194891	0.00217889	2.66176	0.0151865	0.338334	6.5778e-08	7.18192	8.62779e-07	-0.298477	2.84247e-06	5.5463	0.000102964	0.180522	0.0048686	2.3126	0.0459838	0.242877	7.53375e-05	4.12299	0.000643014
	ARIH2OS	0.371442	0.57976	0.236752	0.788772	0.479176	0.461272	0.336043	0.623366	0.21952	0.734812	0.133824	0.889034	0.176334	0.773837	0.111351	0.934707	0.331678	0.552001	0.25806	0.745904
	ARL1	1.02742	1.98224e-33	32.7028	1.55206e-31	0.91499	7.3517e-27	26.1336	3.32108e-25	0.167604	0.0532004	1.27409	0.223005	0.705831	2.18353e-17	16.6608	1.25993e-15	0.860627	2.63751e-26	25.5788	1.12838e-24
	ARL10	-0.930172	2.70225e-06	5.56827	4.21193e-05	-1.00233	2.92e-07	6.53462	3.44505e-06	0.281898	0.0842258	1.07456	0.292035	-0.371306	0.0239518	1.62066	0.153419	-0.771207	9.4403e-07	6.02501	1.12246e-05
	ARL11	-0.702734	0.893873	0.0487244	1	-0.841442	0.873088	0.0589421	1	-1.15503	0.826441	0.0827883	1	1.98684	0.704448	0.152151	1	-0.684041	0.896685	0.0473603	1
	ARL13A	1.22076	0.816734	0.0879193	1	0.120273	0.981784	0.00798406	1	-0.193315	0.970725	0.0129036	1	0.170682	0.974153	0.011373	1	-0.684041	0.896685	0.0473603	1
	ARL13B	0.114181	0.380262	0.419917	0.631443	0.0592217	0.646581	0.189377	0.771192	-0.0335667	0.791315	0.10165	0.916949	0.17037	0.173554	0.760567	0.504173	0.0976178	0.412284	0.384804	0.635811
	ARL14	-0.777747	0.548294	0.260987	1	0.0775425	0.946476	0.0238905	1	-0.817935	0.505293	0.296457	1	0.191762	0.882479	0.0542957	1	0.27266	0.82015	0.0861069	1
	ARL14EP	0.129767	0.226852	0.644258	0.469156	0.0191339	0.857867	0.0665801	0.917063	0.00807922	0.937841	0.0278707	0.977745	0.0524279	0.609528	0.215006	0.869136	-0.0917422	0.339429	0.469251	0.564742
	ARL14EPL	0.258963	0.960791	0.0173711	1	0.120254	0.981787	0.00798281	1	-0.193334	0.970722	0.0129049	1	0.170682	0.974153	0.011373	1	1.62527	0.755013	0.122045	1
	ARL14EPL	0	1	0	1	0	1	0	1	0	1	0	1	0	1	0	1	0	1	0	1
	ARL15	-0.0589738	0.73737	0.132315	0.880857	-0.0358497	0.837474	0.0770287	0.903317	0.00426537	0.980242	0.00866661	0.992248	0.0236198	0.890695	0.0502708	0.972829	0.19885	0.233809	0.631139	0.445795
	ARL16	0.00289062	0.982695	0.00758137	0.993942	0.170351	0.195415	0.709043	0.349113	-0.284227	0.0315896	1.50046	0.159364	0.101908	0.444024	0.352593	0.776894	0.157025	0.223341	0.651032	0.433816
	ARL17A	0.0230709	0.836897	0.077328	0.929743	0.700296	1.08842e-10	9.9632	1.9824e-09	-0.0085624	0.937915	0.0278365	0.977745	0.191717	0.0784647	1.10533	0.322428	1.05119	8.19547e-24	23.0864	3.26227e-22
	ARL17B	0.342101	0.00685166	2.1642	0.0384641	1.1726	1.85047e-24	23.7327	7.79525e-23	0.495337	2.93933e-05	4.53175	0.000767148	0.157275	0.147683	0.83067	0.466522	1.18518	1.11691e-35	34.952	5.9683e-34
	ARL2	-0.348811	0.00705926	2.15124	0.039464	-0.289925	0.0233031	1.63259	0.0709111	-0.113789	0.359456	0.444354	0.644899	-0.297947	0.0189954	1.72135	0.130693	-0.166518	0.168626	0.773076	0.361213
	ARL2BP	0.0395871	0.657094	0.182373	0.835966	-0.151799	0.090161	1.04498	0.199674	0.0345522	0.688372	0.162177	0.865352	-0.155961	0.0725227	1.13953	0.308275	-0.164874	0.0445047	1.35159	0.137654
	ARL2-SNX15	-0.636058	0.154692	0.810534	0.367228	-0.472142	0.283309	0.547739	0.452169	-0.484219	0.264061	0.578296	0.55182	-0.625552	0.170879	0.767311	0.502106	-0.740169	0.0920492	1.03598	0.236238
	ARL3	0.030632	0.773186	0.111716	0.900191	0.188446	0.06917	1.16008	0.16344	0.155434	0.126044	0.899476	0.370036	0.0879375	0.376717	0.423985	0.722953	0.0517656	0.585111	0.232762	0.771441
	ARL4A	-0.0338735	0.81888	0.0867795	0.921266	0.0592219	0.680272	0.167317	0.795064	-0.342918	0.0183691	1.73591	0.109552	0.28941	0.0473319	1.32485	0.238273	0.450575	0.000776419	3.1099	0.00496164
	ARL4C	0.27028	0.0410573	1.38661	0.148813	0.0191057	0.886219	0.0524588	0.935573	0.66474	1.15399e-07	6.9378	6.57481e-06	-0.143157	0.233839	0.631084	0.583768	-0.114984	0.316904	0.499073	0.540802
	ARL4D	-0.254095	0.279202	0.554081	0.529046	-0.255226	0.267658	0.57242	0.434331	0.151914	0.477408	0.32111	0.733872	-0.469033	0.0342388	1.46548	0.193738	-0.379179	0.0591434	1.22809	0.169884
	ARL5A	0.0236153	0.908306	0.041768	0.962299	-0.237458	0.247663	0.606138	0.412612	-0.133567	0.51359	0.289384	0.759829	-0.0229145	0.910872	0.0405426	0.979894	0.0471545	0.816637	0.087971	0.911375
	ARL5B	0.867527	0.00299783	2.52319	0.0196562	0.811187	0.00551418	2.25852	0.0221616	-0.0600053	0.837482	0.0770246	0.938766	0.648981	0.0263524	1.57918	0.164392	1.08568	0.000199047	3.70104	0.00151862
	ARL5C	-0.702768	0.870166	0.0603977	1	-0.841477	0.844839	0.073226	1	-0.193279	0.964145	0.0158574	1	0.170683	0.968336	0.013974	1	0.42727	0.919788	0.0363124	1
	ARL6	0.0367777	0.812688	0.0900762	0.917925	0.00502675	0.973795	0.0115323	0.985629	0.200455	0.16855	0.773272	0.436333	-0.128812	0.371194	0.430399	0.72046	-0.0553474	0.676241	0.169898	0.830865
	ARL6IP1	-0.17666	0.0359336	1.4445	0.135898	-0.301184	0.000350873	3.45485	0.00216175	0.153098	0.0647222	1.18895	0.251809	-0.21468	0.00964266	2.0158	0.0784494	-0.181736	0.0263486	1.57924	0.0919788
	ARL6IP4	-0.0274298	0.802435	0.0955902	0.913278	-0.00305496	0.977681	0.00980281	0.98746	-0.323406	0.00303664	2.51761	0.0299614	0.00188686	0.986319	0.00598259	0.995718	-0.113348	0.294087	0.531524	0.516031
	ARL6IP5	0.133094	0.0851601	1.06976	0.247115	0.0827655	0.27991	0.552982	0.448868	0.157706	0.033286	1.47774	0.164394	0.0779598	0.280967	0.551344	0.637562	0.0284359	0.677008	0.169406	0.831234
	ARL6IP6	-0.0903682	0.460557	0.336716	0.699177	-0.447416	0.000340321	3.46811	0.00210429	-0.104474	0.377607	0.42296	0.660455	-0.0313459	0.792921	0.10077	0.941412	-0.186507	0.102494	0.989302	0.255083
	ARL8A	-0.264827	0.0224334	1.64911	0.0964032	0.0577366	0.603914	0.219025	0.738976	-0.00608083	0.955596	0.0197258	0.983963	-0.132067	0.230929	0.636521	0.581275	-0.128222	0.217831	0.66188	0.426622
	ARL8B	0.215506	0.10438	0.981381	0.282962	0.0419073	0.752517	0.123484	0.846728	0.0550924	0.67631	0.169854	0.859935	0.104285	0.427687	0.368874	0.766129	0.116718	0.368986	0.432991	0.594472
	ARL9	0.321231	0.699184	0.155408	1	0.408023	0.61454	0.21145	0.747807	-0.743414	0.409247	0.388015	1	0.912031	0.302497	0.519279	0.659082	1.36797	0.0917641	1.03733	0.235683
	ARMC1	0.269505	0.0377449	1.42314	0.140379	0.0890095	0.493676	0.306558	0.651168	0.0374755	0.771015	0.112937	0.907966	0.0736231	0.565613	0.247481	0.847774	0.288854	0.0207235	1.68354	0.0761766
	ARMC10	-0.212747	0.0553068	1.25722	0.183121	-0.170241	0.1195	0.922633	0.244847	0.170855	0.102243	0.990368	0.328122	-0.169897	0.103567	0.984779	0.381412	0.00878384	0.929113	0.0319316	0.968537
	ARMC12	1.00781	0.143489	0.843181	0.350196	1.01228	0.135475	0.868142	0.267002	1.23024	0.058536	1.23258	0.235782	0.16965	0.747296	0.126507	0.928497	0.135668	0.781589	0.107022	0.891129
	ARMC2	-0.068176	0.868165	0.0613975	0.944378	-0.194767	0.634593	0.197505	0.762455	-0.054514	0.889609	0.0508009	0.959247	-0.361896	0.376401	0.424349	0.722751	-0.351142	0.352476	0.452871	0.578163
	ARMC3	-0.859789	0.0343204	1.46445	0.131141	-0.613064	0.110427	0.956923	0.231033	-1.20246	0.00263311	2.57953	0.0269325	0.026924	0.952088	0.0213227	0.987883	0.103093	0.799877	0.0969768	0.903274
	ARMC4	-0.554194	0.000382173	3.41774	0.00348072	-0.310933	0.0351337	1.45428	0.0971093	-0.130589	0.350013	0.455915	0.636297	-0.354768	0.0163142	1.78744	0.117669	-0.000761848	0.99535	0.00202418	0.998258
	ARMC5	-0.285982	0.077731	1.10941	0.232308	-0.242343	0.126964	0.896318	0.25566	-0.0389421	0.797153	0.0984584	0.919538	0.0575028	0.703253	0.152888	0.911374	-0.120591	0.40109	0.396758	0.624651
	ARMC6	-0.177669	0.192577	0.715395	0.423733	0.0419984	0.755466	0.121785	0.849211	-0.299257	0.0264498	1.57758	0.140401	-0.109917	0.420635	0.376094	0.760377	-0.0898385	0.500177	0.300877	0.708014
	ARMC7	-0.1394	0.280875	0.551487	0.530319	-0.289639	0.024977	1.60246	0.0748765	0.149339	0.211876	0.673917	0.495057	-0.14285	0.230978	0.63643	0.581275	-0.409262	0.000286092	3.54349	0.00206893
	ARMC8	-0.179714	0.1001	0.999567	0.275031	-0.0984939	0.35719	0.447101	0.524999	0.00313891	0.975784	0.0106461	0.990967	-0.106331	0.307162	0.512633	0.664032	-0.101912	0.298609	0.524897	0.520802
	ARMC9	0.167404	0.234356	0.630123	0.477954	0.136477	0.327603	0.484653	0.496904	0.411284	0.00206169	2.68578	0.0225315	-0.0130834	0.91906	0.0366562	0.98252	-0.173387	0.15938	0.797567	0.347975
	ARMCX1	0.258969	0.96079	0.0173715	1	0.12026	0.981786	0.00798319	1	-0.193328	0.970723	0.0129045	1	0.170682	0.974153	0.011373	1	1.21145	0.816923	0.0878191	1
	ARMCX2	0.365887	0.357246	0.447033	0.60901	0.572673	0.1342	0.872248	0.26506	0.149872	0.698731	0.15569	0.871802	0.0436463	0.907802	0.0420088	0.979475	0.272716	0.422991	0.373669	0.645724
	ARMCX3	2.25503	4.94419e-65	64.3059	6.75488e-63	1.63732	1.74894e-34	33.7572	9.64584e-33	0.0785694	0.572318	0.242362	0.796809	2.15969	3.75463e-62	61.4254	5.92671e-60	1.63759	9.21508e-37	36.0355	5.10285e-35
	ARMCX4	-0.441442	0.0428868	1.36768	0.153246	-0.671769	0.00228555	2.64101	0.0106074	-0.218667	0.277238	0.557148	0.565327	-0.345016	0.106919	0.970944	0.389166	-0.47866	0.0155412	1.80851	0.0605424
	ARMCX5	0.66776	1.85485e-06	5.73169	2.96355e-05	0.647542	3.00907e-06	5.52157	3.04073e-05	-0.363349	0.0142342	1.84667	0.0911874	0.296763	0.046266	1.33474	0.234888	0.470717	0.000603951	3.219	0.00395156
	ARMCX6	1.0522	1.03728e-06	5.9841	1.75799e-05	1.26932	2.34442e-09	8.62996	3.67115e-08	0.150332	0.495211	0.30521	0.746956	0.759006	0.000280141	3.55262	0.00422302	0.789128	0.00010062	3.99732	0.000836447
	ARMS2	-0.702708	0.893876	0.0487225	1	-0.841417	0.873091	0.0589403	1	-1.15501	0.826444	0.0827863	1	0.170682	0.974153	0.011373	1	-0.684041	0.896685	0.0473603	1
	ARMT1	0.0215256	0.864879	0.0630444	0.94337	-0.360397	0.00489478	2.31027	0.0200597	0.00676225	0.956644	0.0192498	0.984588	-0.137073	0.272439	0.564731	0.627541	-0.158054	0.193825	0.71259	0.395219
	ARNT	-0.0772603	0.346679	0.460072	0.597616	0.0104706	0.896511	0.0474445	0.941124	-0.00799231	0.919107	0.0366341	0.971144	-0.0668192	0.397815	0.400319	0.742686	0.0213041	0.774618	0.110912	0.887151
	ARNT2	-0.414183	0.000544236	3.26421	0.00470115	-0.454945	0.000112722	3.94799	0.000790612	-0.130541	0.232837	0.632948	0.519749	-0.522849	1.01243e-05	4.99463	0.000218957	-0.50514	2.22038e-06	5.65357	2.5326e-05
	ARNTL	0.0860746	0.6855	0.163992	0.852672	0.554556	0.0051764	2.28597	0.0210256	0.433187	0.0264093	1.57824	0.140401	-0.218431	0.248556	0.604575	0.602121	0.474966	0.00420717	2.37601	0.0208533
	ARNTL2	-0.268301	0.0164423	1.78404	0.0764398	-0.472906	2.52416e-05	4.59788	0.00021047	-0.0591913	0.588524	0.230236	0.806971	-0.205902	0.0618023	1.209	0.280109	-0.185976	0.0844153	1.07358	0.222041
	ARPC1A	0.0121574	0.887551	0.0518068	0.952961	0.00814588	0.924276	0.0341985	0.958403	0.112847	0.182771	0.738092	0.455345	-0.0728601	0.388833	0.410237	0.734604	-0.146605	0.0780465	1.10765	0.20983
	ARPC1B	-0.0267565	0.883552	0.0537678	0.951108	-0.0992274	0.586458	0.231763	0.725244	-0.209089	0.247904	0.605716	0.535029	0.143374	0.428767	0.367779	0.766401	-0.0264572	0.881834	0.0546132	0.946333
	ARPC2	-0.0890153	0.0872278	1.05935	0.251214	-0.0328787	0.523055	0.281453	0.67593	-0.0229513	0.649939	0.187127	0.844448	-0.0293735	0.561927	0.25032	0.846534	-0.0841681	0.0854398	1.06834	0.22422
	ARPC3	-0.0171939	0.850037	0.0705622	0.935929	0.0538378	0.552144	0.257948	0.698857	0.0441358	0.623523	0.205148	0.829002	-0.06062	0.50009	0.300952	0.812173	-0.0452838	0.609373	0.215116	0.788739
	ARPC4	0.0865595	0.278221	0.555611	0.527858	0.0837201	0.290751	0.536479	0.460434	0.0933914	0.230193	0.637907	0.517106	0.0113285	0.883442	0.0538221	0.969151	-0.0481876	0.51877	0.285025	0.721734
	ARPC4-TTLL3	-0.0542931	0.866821	0.0620706	0.94418	-0.258061	0.428163	0.368391	0.593755	0.226769	0.454308	0.34265	0.718281	-0.0848972	0.776002	0.110137	0.935074	-0.483753	0.0925285	1.03372	0.23677
	ARPC5	-0.108546	0.183224	0.737017	0.410576	-0.37589	4.71396e-06	5.32661	4.56214e-05	0.148898	0.0611065	1.21391	0.242992	-0.126962	0.109698	0.959801	0.394678	-0.137365	0.0766623	1.11542	0.206878
	ARPC5L	-0.113482	0.14075	0.851552	0.345716	-0.0734192	0.333215	0.477275	0.502696	0.0122039	0.868381	0.0612898	0.950388	-0.0149525	0.838855	0.0763131	0.955582	-0.144206	0.0402117	1.39565	0.127594
	ARPIN	-0.165642	0.0602551	1.22001	0.195246	-0.158537	0.069001	1.16114	0.163181	0.00425507	0.959795	0.0178215	0.985887	-0.211924	0.0131969	1.87953	0.0999633	-0.146103	0.0716047	1.14506	0.195964
	ARPP19	0.250037	0.0541255	1.2666	0.180343	-0.141937	0.275644	0.559652	0.443516	-0.164018	0.206319	0.685461	0.487971	0.112531	0.386013	0.413398	0.7321	0.0642507	0.618766	0.208473	0.795041
	ARPP21	-0.702708	0.893876	0.0487225	1	-0.841417	0.873091	0.0589403	1	-1.15501	0.826444	0.0827863	1	0.170682	0.974153	0.011373	1	-0.684041	0.896685	0.0473603	1
	ARR3	-0.702722	0.893874	0.0487235	1	-0.84143	0.873089	0.0589413	1	-1.15502	0.826442	0.0827874	1	0.170682	0.974153	0.011373	1	0.277743	0.957952	0.0186562	1
	ARRB1	0.0655201	0.766701	0.115374	0.895683	-0.0817128	0.711106	0.148065	0.817112	0.0571484	0.785955	0.104602	0.916425	-0.257526	0.23113	0.636143	0.581552	-0.435658	0.029271	1.53356	0.100039
	ARRB2	-0.0570168	0.523035	0.281469	0.747057	0.0878608	0.317224	0.498634	0.485959	-0.176541	0.0436939	1.35958	0.19811	-0.0192927	0.827214	0.0823822	0.95262	0.00404914	0.961934	0.0168548	0.983557
	ARRDC1	-0.21729	0.166121	0.779574	0.384876	-0.0272105	0.860209	0.0653959	0.91839	0.188789	0.211858	0.673956	0.495057	-0.0992547	0.509578	0.29279	0.819494	-0.471011	0.00146591	2.83389	0.00852663
	ARRDC2	-0.161006	0.321686	0.492567	0.572434	-0.180201	0.259323	0.58616	0.425125	0.184007	0.217311	0.662919	0.500701	-0.150431	0.310174	0.508395	0.667547	-0.450616	0.00133259	2.8753	0.00788115
	ARRDC3	1.93227	1.38541e-25	24.8584	8.35554e-24	1.60683	5.31932e-18	17.2741	1.66023e-16	-0.135319	0.493219	0.30696	0.745638	1.69172	4.57196e-20	19.3399	2.97567e-18	1.4193	6.62049e-15	14.1791	1.68995e-13
	ARRDC4	0.461672	0.000111312	3.95346	0.00118565	1.08003	1.34963e-20	19.8698	4.80169e-19	-0.375909	0.00206148	2.68582	0.0225315	0.185629	0.131718	0.880356	0.438622	1.4453	2.29455e-36	35.6393	1.24059e-34
	ARRDC5	0.258981	0.960788	0.0173723	1	0.120273	0.981784	0.00798406	1	-0.193315	0.970725	0.0129036	1	0.170682	0.974153	0.011373	1	0.277743	0.957952	0.0186562	1
	ARSA	-0.154951	0.329887	0.481635	0.580707	-0.555352	0.000706549	3.15086	0.00395497	0.209685	0.153366	0.814271	0.413995	-0.0825721	0.5682	0.245499	0.849347	-0.453479	0.00108858	2.96314	0.00664446
	ARSB	-0.0140563	0.893551	0.0488808	0.956019	-0.0246811	0.812019	0.0904336	0.886303	-0.0915842	0.367638	0.43458	0.650918	0.134997	0.181768	0.740483	0.515109	0.233455	0.0141353	1.84969	0.0562595
	ARSD	-0.702778	0.777431	0.109338	1	-0.841488	0.735017	0.133703	1	0.668792	0.78233	0.10661	1	0.176667	0.940133	0.0268108	1	-0.589608	0.801002	0.0963666	1
	ARSE	0	1	0	1	0	1	0	1	0	1	0	1	0	1	0	1	0	1	0	1
	ARSF	1.22075	0.816736	0.0879183	1	0.12026	0.981786	0.00798317	1	0.768455	0.884015	0.0535406	1	-0.791101	0.880628	0.0552077	1	-1.64582	0.754718	0.122215	1
	ARSG	0.205348	0.379162	0.421175	0.630634	0.475917	0.0334882	1.47511	0.0937601	0.106767	0.635391	0.196959	0.835519	-0.159159	0.481279	0.317603	0.800602	0.139337	0.494137	0.306152	0.703812
	ARSH	0	1	0	1	0	1	0	1	0	1	0	1	0	1	0	1	0	1	0	1
	ARSI	0.258981	0.960788	0.0173723	1	0.120273	0.981784	0.00798406	1	-0.193315	0.970725	0.0129036	1	1.13247	0.829787	0.0810333	1	-0.684041	0.896685	0.0473603	1
	ARSJ	0.257862	0.0439671	1.35687	0.155734	-0.0586735	0.652561	0.185379	0.775696	0.0829037	0.505745	0.296068	0.754745	0.163571	0.176965	0.752113	0.508932	0.180812	0.110095	0.958232	0.268932
	ARSK	0.0873878	0.544493	0.264008	0.7628	0.00288508	0.983962	0.00702181	0.99084	-0.2765	0.0533397	1.27295	0.223085	0.150673	0.296444	0.528058	0.652966	0.312094	0.0209916	1.67795	0.0770178
	ART1	0.258981	0.960788	0.0173723	1	0.120273	0.981784	0.00798406	1	-0.193315	0.970725	0.0129036	1	1.13247	0.829787	0.0810333	1	-0.684041	0.896685	0.0473603	1
	ART3	-0.702782	0.805852	0.0937445	1	-0.841492	0.768536	0.114336	1	1.28933	0.63739	0.195594	1	-1.31193	0.631506	0.199622	1	-0.109305	0.965967	0.0150379	1
	ART4	-0.271076	0.900366	0.045581	1	-2.29197	0.307835	0.511682	1	-1.64377	0.464554	0.332964	1	0.170684	0.943152	0.0254185	1	-0.684048	0.775043	0.110674	1
	ART5	-0.201877	0.844086	0.0736135	1	-0.117872	0.905673	0.0430284	1	0.500304	0.581397	0.235527	1	-0.284861	0.746638	0.12689	1	-0.376099	0.646202	0.189631	1
	ARTN	-0.545091	0.414024	0.382975	0.661578	-2.1955	0.0132532	1.87768	0.0451627	0.466639	0.412063	0.385036	0.686878	0.0638122	0.905479	0.0431214	0.978715	-0.680198	0.201255	0.696254	0.405186
	ARV1	0.214865	0.00500818	2.30032	0.0300115	0.15183	0.0457335	1.33977	0.11886	-0.281864	0.000246501	3.60818	0.0042531	0.175371	0.0236321	1.6265	0.151796	0.161395	0.0263408	1.57937	0.0919751
	ARVCF	-0.484714	0.00394616	2.40383	0.0247008	0.358541	0.0166328	1.77903	0.0538723	0.232798	0.114165	0.942468	0.3497	-0.211515	0.149247	0.826096	0.469339	0.198539	0.133457	0.874658	0.307769
	ARX	-0.356194	0.599911	0.221913	0.800348	-1.17519	0.116012	0.935498	0.239505	-0.154176	0.807222	0.0930069	0.925017	-0.629193	0.362046	0.441236	0.714228	-0.325913	0.593342	0.226695	0.777886
	AS3MT	-0.661602	2.32115e-06	5.6343	3.65192e-05	-1.05404	2.18432e-13	12.6607	5.18983e-12	0.11754	0.360395	0.443222	0.645169	-0.941259	5.3714e-12	11.2699	2.34922e-10	-0.707483	2.23504e-08	7.65072	3.35085e-07
	ASAH1	0.0426272	0.573472	0.241488	0.783165	0.106101	0.15283	0.815793	0.291988	-0.160417	0.0300223	1.52256	0.153834	0.110072	0.137558	0.861515	0.449139	0.19153	0.00563028	2.24947	0.0266255
	ASAH2	0.111223	0.494129	0.30616	0.72479	0.0343373	0.831615	0.0800779	0.899611	-0.141786	0.373933	0.427207	0.656804	0.0866631	0.588051	0.230585	0.858973	-0.143781	0.343053	0.464638	0.568678
	ASAH2B	0.0574817	0.747144	0.126596	0.885032	0.165314	0.348616	0.457652	0.516958	0.0152665	0.930475	0.0312955	0.976266	-0.166772	0.343473	0.464107	0.698907	0.12591	0.456164	0.340879	0.673694
	ASAP1	-0.104938	0.368075	0.434064	0.620013	-0.257345	0.0275358	1.5601	0.0803718	0.0765619	0.502047	0.299255	0.752595	-0.177634	0.12033	0.919627	0.418457	-0.154141	0.167464	0.776079	0.359623
	ASAP2	-0.21017	0.0378509	1.42192	0.140657	-0.383685	0.000155611	3.80796	0.00105793	0.320389	0.000473183	3.32497	0.00705506	-0.114952	0.198939	0.701279	0.53812	-0.0701526	0.399678	0.39829	0.623417
	ASAP3	0.0438577	0.800754	0.0965008	0.912529	-0.344109	0.0544849	1.26372	0.136118	0.0367712	0.824209	0.0839628	0.933003	-0.201764	0.230865	0.636642	0.581275	-0.69364	1.76365e-05	4.75359	0.000173001
	ASB1	-0.266635	0.00463774	2.33369	0.0282249	-0.118915	0.193296	0.713777	0.346272	-0.0696551	0.431743	0.364774	0.700305	0.103867	0.238767	0.622026	0.590382	-0.039617	0.636854	0.19596	0.80734
	ASB10	0.258981	0.960788	0.0173723	1	1.08206	0.837248	0.0771461	1	-0.193315	0.970725	0.0129036	1	0.170682	0.974153	0.011373	1	-0.684041	0.896685	0.0473603	1
	ASB11	-1.59565	0.617131	0.209622	1	0.0190638	0.995158	0.00210786	1	-1.08616	0.733634	0.134521	1	1.03566	0.745801	0.127377	1	-1.64584	0.612015	0.213238	1
	ASB12	0.20912	0.827935	0.0820039	1	-0.232091	0.815678	0.0884811	1	-0.195805	0.837915	0.0768	1	0.349979	0.709538	0.149024	1	-0.527385	0.575396	0.240033	1
	ASB13	-0.334226	0.00047181	3.32623	0.00416693	-0.274556	0.00328551	2.4834	0.0143147	-0.31965	0.000443079	3.35352	0.00671436	-0.354201	0.000270551	3.56775	0.00410098	-0.125765	0.153012	0.815275	0.338921
	ASB14	1.12199	0.569318	0.244645	1	1.4482	0.444887	0.351751	1	2.02599	0.260355	0.584434	1	-3.01039	0.0944389	1.02485	1	-0.516802	0.728917	0.137322	1
	ASB15	0	1	0	1	0	1	0	1	0	1	0	1	0	1	0	1	0	1	0	1
	ASB16	-0.743331	0.448241	0.348489	1	0.0688855	0.937009	0.0282562	0.965355	-0.717492	0.434862	0.361649	1	1.0786	0.226635	0.644673	0.576768	-0.192262	0.834696	0.0784716	0.921083
	ASB17	0	1	0	1	0	1	0	1	0	1	0	1	0	1	0	1	0	1	0	1
	ASB18	1.22075	0.816736	0.0879183	1	0.12026	0.981786	0.00798317	1	-0.193329	0.970723	0.0129045	1	0.170682	0.974153	0.011373	1	0.277743	0.957952	0.0186562	1
	ASB2	-2.09662	0.421046	0.375671	1	-1.27354	0.625027	0.204102	1	-0.728725	0.774525	0.110965	1	-1.64952	0.536462	0.270461	1	-1.54245	0.563231	0.249314	1
	ASB3	0.654889	2.41691e-10	9.61674	6.48498e-09	0.476305	4.38466e-06	5.35806	4.2766e-05	0.201252	0.0517064	1.28646	0.218873	0.513716	8.94625e-08	7.04836	2.63081e-06	0.541689	2.31799e-09	8.63489	3.8868e-08
	ASB4	0.258981	0.960788	0.0173723	1	0.120273	0.981784	0.00798406	1	0.768468	0.884013	0.0535415	1	-0.791101	0.880628	0.0552077	1	-1.64582	0.754718	0.122215	1
	ASB5	3.15636	0.131209	0.882038	1	1.08208	0.63685	0.195963	1	2.22533	0.297978	0.525816	1	-1.28616	0.54749	0.261624	1	-3.10269	0.146752	0.833416	1
	ASB6	-0.090683	0.373599	0.427594	0.62537	0.0945366	0.34828	0.458072	0.516557	-0.223409	0.026519	1.57644	0.140463	-0.0302577	0.765667	0.11596	0.932179	-0.132239	0.182688	0.73829	0.380693
	ASB7	0.0022602	0.981888	0.00793808	0.993719	0.0513545	0.598892	0.222652	0.734534	0.0634464	0.503803	0.297739	0.75362	-0.0811671	0.392215	0.406476	0.737478	0.101654	0.246847	0.607572	0.462098
	ASB8	0.279874	0.0101816	1.99218	0.052797	0.24095	0.0256463	1.59097	0.0762835	0.144777	0.172556	0.763071	0.440318	0.0289488	0.781317	0.107173	0.937126	0.086218	0.379376	0.42093	0.604937
	ASB9	1.22075	0.816736	0.0879183	1	0.12026	0.981786	0.00798317	1	-0.193329	0.970723	0.0129045	1	0.170682	0.974153	0.011373	1	0.277743	0.957952	0.0186562	1
	ASCC1	-0.135883	0.12811	0.892417	0.323391	0.0199698	0.818593	0.0869318	0.890153	-0.0742773	0.385635	0.413824	0.666485	-0.116173	0.180686	0.743076	0.514377	-0.0439312	0.5904	0.228854	0.776328
	ASCC2	0.0697489	0.372107	0.429332	0.623781	0.193016	0.0119208	1.9237	0.0413508	-0.160022	0.0374679	1.42634	0.177624	-0.0162422	0.834539	0.0785534	0.954344	0.138366	0.0595022	1.22547	0.170772
	ASCC3	0.14225	0.272048	0.565355	0.521977	0.0832716	0.520018	0.283982	0.673403	0.182515	0.15629	0.806068	0.418013	0.0960422	0.454032	0.342913	0.783123	0.186016	0.14404	0.841517	0.324972
	ASCL1	0.25899	0.925064	0.0338282	1	2.6218	0.317336	0.498481	1	0.768482	0.780178	0.107806	1	0.170684	0.950574	0.0220141	1	0.129872	0.961661	0.0169782	1
	ASCL2	0	1	0	1	0	1	0	1	0	1	0	1	0	1	0	1	0	1	0	1
	ASCL3	0	1	0	1	0	1	0	1	0	1	0	1	0	1	0	1	0	1	0	1
	ASCL4	0.258981	0.960788	0.0173723	1	0.120273	0.981784	0.00798406	1	-0.193315	0.970725	0.0129036	1	0.170682	0.974153	0.011373	1	0.277743	0.957952	0.0186562	1
	ASCL5	-0.702784	0.742966	0.129031	1	0.911221	0.658918	0.181168	1	1.288	0.514223	0.288849	1	-1.3106	0.50687	0.295104	1	0.262535	0.876902	0.0570487	1
	ASF1A	0.206561	0.0146364	1.83457	0.0700379	0.177979	0.0335796	1.47392	0.0939968	-0.0940501	0.259851	0.585276	0.547552	0.0764168	0.359724	0.444031	0.71265	0.09751	0.212566	0.672507	0.420024
	ASF1B	-0.357562	0.002338	2.63116	0.0160281	-0.219857	0.0586996	1.23136	0.144544	0.0936899	0.411057	0.386098	0.686117	-0.217637	0.0569463	1.24453	0.267021	-0.0565228	0.61257	0.212844	0.790418
	ASGR1	0.347638	0.515977	0.28737	0.741885	0.246757	0.64324	0.191627	0.768684	0.138612	0.791049	0.101797	0.916762	-0.204041	0.697944	0.156179	0.910417	-1.20901	0.023809	1.62326	0.0850153
	ASGR2	0	1	0	1	0	1	0	1	0	1	0	1	0	1	0	1	0	1	0	1
	ASH1L	-0.0405567	0.680562	0.167132	0.849608	-0.0106094	0.91376	0.039168	0.952027	-0.00746376	0.938559	0.0275382	0.978004	0.0114738	0.905581	0.0430729	0.978715	0.0389178	0.680677	0.167059	0.833003
	ASH2L	-0.154438	0.0784232	1.10556	0.233543	-0.115594	0.180874	0.742624	0.330226	-0.559564	1.51169e-10	9.82054	1.88828e-08	-0.180923	0.0515245	1.28799	0.251452	-0.200274	0.0208628	1.68063	0.0766271
	ASIC1	-0.044511	0.694273	0.15847	0.858163	-0.484171	3.15371e-05	4.50118	0.000257032	-0.6676	6.31675e-09	8.19951	5.00444e-07	0.0797466	0.506516	0.295407	0.817173	-0.240607	0.0367132	1.43518	0.119361
	ASIC2	0.259048	0.960778	0.0173769	1	-0.841444	0.873087	0.0589422	1	-1.15503	0.826441	0.0827884	1	0.170682	0.974153	0.011373	1	0.277743	0.957952	0.0186562	1
	ASIC3	0.092621	0.62086	0.207006	0.81296	0.407738	0.0242705	1.61492	0.0731377	0.35432	0.046502	1.33253	0.205696	0.286011	0.092058	1.03594	0.355521	0.195287	0.233127	0.632407	0.445028
	ASIC4	1.42228	0.0363242	1.4398	0.136844	1.19777	0.0796347	1.0989	0.181816	0.98895	0.144971	0.838719	0.40021	0.653279	0.233184	0.632302	0.583065	0.422284	0.420085	0.376663	0.643075
	ASIC5	0	1	0	1	0	1	0	1	0	1	0	1	0	1	0	1	0	1	0	1
	ASIP	0	1	0	1	0	1	0	1	0	1	0	1	0	1	0	1	0	1	0	1
	ASL	0.0526163	0.790001	0.102372	0.907613	0.601989	0.00136345	2.86536	0.00695294	0.420611	0.0240573	1.61875	0.132389	-0.19339	0.289894	0.53776	0.647547	-0.0982086	0.570242	0.243941	0.760541
	ASMT	0.259018	0.937713	0.02793	1	0.120308	0.971046	0.0127602	1	-1.15507	0.727479	0.138179	1	0.170684	0.958932	0.0182121	1	1.80226	0.573972	0.241109	1
	ASMTL	-0.0453154	0.834148	0.0787569	0.928386	-0.0548598	0.796077	0.0990451	0.876831	-0.443967	0.038876	1.41032	0.182252	-0.183838	0.428449	0.368101	0.766232	0.0561738	0.783926	0.105725	0.892231
	ASNA1	0.246648	0.0693976	1.15866	0.214886	0.70347	1.60863e-07	6.79354	1.96542e-06	0.00482859	0.971501	0.0125566	0.989734	0.20632	0.1248	0.903786	0.426231	0.478994	0.000289608	3.53819	0.00208886
	ASNS	0.548753	2.82644e-26	25.5488	1.73593e-24	0.867876	1.1013e-65	64.9581	1.14577e-63	-0.632872	2.07872e-31	30.6822	2.78319e-28	0.119378	0.0334033	1.47621	0.190807	0.908884	3.17324e-69	68.4985	3.11272e-67
	ASNSD1	0.105914	0.246819	0.607621	0.493676	-0.0653824	0.47562	0.32274	0.635936	-0.0862094	0.341608	0.466472	0.629135	0.0989647	0.274352	0.561692	0.629652	0.0803521	0.364802	0.437943	0.589903
	ASPA	1.22075	0.783151	0.106154	1	0.120257	0.978371	0.0094965	1	1.61627	0.713406	0.146663	1	-1.63892	0.70958	0.148998	1	-1.53186	0.727771	0.138005	1
	ASPDH	1.22073	0.816739	0.0879167	1	0.12024	0.981789	0.00798182	1	2.21646	0.670113	0.173852	1	-2.23912	0.666957	0.175902	1	-3.09385	0.552116	0.25797	1
	ASPG	0.259062	0.960776	0.0173778	1	-0.84143	0.873089	0.0589413	1	-1.15502	0.826442	0.0827874	1	0.170682	0.974153	0.011373	1	-0.684041	0.896685	0.0473603	1
	ASPH	0.61229	1.00684e-08	7.99704	2.29651e-07	0.453538	2.24662e-05	4.64847	0.00018963	-0.186824	0.082987	1.08099	0.290184	0.280719	0.00896995	2.04721	0.0742521	0.432785	4.05083e-05	4.39246	0.000367437
	ASPHD1	-0.00112404	0.997756	0.000975485	0.9991	-0.385696	0.346585	0.46019	0.514662	-0.360772	0.362492	0.440702	0.646603	0.26896	0.499767	0.301232	0.812129	-0.0381037	0.920617	0.035921	0.96454
	ASPHD2	-0.203014	0.255776	0.59214	0.504006	-0.101321	0.556596	0.25446	0.702614	0.340454	0.0321825	1.49238	0.161	0.13065	0.38327	0.416495	0.72938	0.148044	0.286848	0.542348	0.508516
	ASPM	0.0202564	0.924194	0.0342367	0.968507	-0.358413	0.0925394	1.03367	0.203302	-0.0233681	0.912508	0.0397631	0.969495	-0.019722	0.926119	0.033333	0.983803	-0.0902783	0.670794	0.173411	0.826857
	ASPN	0.258981	0.960788	0.0173723	1	1.08206	0.837248	0.0771461	1	-0.193315	0.970725	0.0129036	1	0.170682	0.974153	0.011373	1	-0.684041	0.896685	0.0473603	1
	ASPRV1	0.30076	0.427585	0.368977	0.671783	-0.00760561	0.984261	0.00688954	0.99084	-0.134178	0.722944	0.140895	0.883488	-0.228494	0.561774	0.250438	0.846482	0.00885317	0.980041	0.00875571	0.990957
	ASPSCR1	-0.171582	0.113853	0.943657	0.299956	0.00192971	0.985406	0.00638489	0.991458	-0.0297533	0.773105	0.111762	0.908708	-0.157296	0.132759	0.876936	0.440275	0.000768161	0.993728	0.00273247	0.997339
	ASRGL1	0.0338239	0.762973	0.117491	0.893985	-0.0396726	0.722089	0.141409	0.825107	-0.0257672	0.812714	0.0900622	0.927242	-0.092092	0.400738	0.39714	0.744393	-0.13635	0.189022	0.723489	0.388953
	ASS1	0.139161	0.147807	0.830306	0.35673	0.460099	6.06792e-07	6.21696	6.82479e-06	-0.231775	0.0150999	1.82103	0.0948277	-0.103951	0.291315	0.535637	0.648464	0.193514	0.0304847	1.51592	0.103318
	ASTE1	0.0642009	0.702435	0.153394	0.861236	0.0784485	0.63339	0.198328	0.76183	0.253092	0.105498	0.976755	0.334323	-0.0122295	0.935602	0.028909	0.985952	0.128762	0.350901	0.454816	0.576702
	ASTL	0.259062	0.960776	0.0173778	1	-0.84143	0.873089	0.0589413	1	-1.15502	0.826442	0.0827874	1	0.170682	0.974153	0.011373	1	-0.684041	0.896685	0.0473603	1
	ASTN1	-0.514231	0.125822	0.900244	0.319785	-0.332922	0.301085	0.521311	0.470441	0.451312	0.121423	0.915701	0.361996	-0.343168	0.232603	0.633384	0.582613	-0.0774354	0.769367	0.113867	0.884597
	ASTN2	0.569625	0.0970013	1.01322	0.269389	0.145018	0.68136	0.166623	0.795891	0.651588	0.0467922	1.32983	0.20629	0.0932727	0.756144	0.121396	0.930462	0.333235	0.230286	0.637733	0.441507
	ASXL1	-0.207207	0.000577597	3.23837	0.00496052	-0.246388	3.36582e-05	4.47291	0.000273346	-0.249253	1.4808e-05	4.8295	0.000420301	-0.0358796	0.54392	0.264465	0.837499	-0.130055	0.0184034	1.7351	0.0694243
	ASXL2	0.336828	0.00257264	2.58962	0.0173265	0.0968914	0.38775	0.411449	0.55532	-0.119261	0.285801	0.543936	0.574218	0.339833	0.00218911	2.65973	0.0240312	0.255542	0.0192401	1.71579	0.0718001
	ASXL3	-0.0523211	0.778706	0.108627	0.902067	-0.0615314	0.737267	0.132375	0.835732	0.281853	0.103476	0.98516	0.331208	0.0548522	0.742952	0.129039	0.926279	0.372804	0.0162466	1.78924	0.0628314
	ASZ1	0.258968	0.952005	0.0213607	1	1.08205	0.801437	0.0961304	1	0.768457	0.858249	0.0663866	1	1.09017	0.798037	0.0979772	1	-1.64583	0.702084	0.153611	1
	ATAD1	0.131166	0.21142	0.674854	0.449461	0.0621157	0.553664	0.256754	0.699896	-0.26996	0.0100164	1.99929	0.0708074	0.0557274	0.596583	0.224329	0.86295	0.130946	0.205868	0.686412	0.411388
	ATAD2	-0.120602	0.149779	0.824548	0.360165	-0.388257	3.97581e-06	5.40057	3.90557e-05	0.0494213	0.548542	0.26079	0.782778	-0.139226	0.0915294	1.03844	0.355278	-0.32715	5.79219e-05	4.23716	0.000506973
	ATAD2B	-0.0161669	0.920197	0.0361192	0.966922	0.0123355	0.938762	0.0274444	0.966068	-0.0939242	0.555561	0.255268	0.786883	0.0338234	0.832079	0.0798357	0.953813	0.149218	0.338264	0.470744	0.563486
	ATAD3A	0.403255	6.23621e-08	7.20508	1.2651e-06	0.646238	1.50238e-18	17.8232	4.90076e-17	-0.429699	1.47242e-08	7.83197	1.07142e-06	0.379415	5.84664e-07	6.23309	1.55303e-05	0.515104	2.30901e-12	11.6366	4.97017e-11
	ATAD3B	0.210312	0.000694159	3.15854	0.00579071	0.38455	2.35251e-10	9.62847	4.13133e-09	-0.237858	0.000124302	3.90552	0.00242043	0.217107	0.000459396	3.33781	0.00649062	0.30754	1.61958e-07	6.7906	2.15729e-06
	ATAD3C	-0.146485	0.692901	0.159329	0.857179	-0.277116	0.453321	0.343594	0.616216	0.147666	0.664677	0.177389	0.852838	-0.132091	0.69695	0.156798	0.910158	-0.31318	0.322842	0.49101	0.547303
	ATAD5	0.0536796	0.746191	0.12715	0.884607	-0.276435	0.0970522	1.01299	0.210157	-0.242046	0.143328	0.84367	0.397723	0.00882127	0.957613	0.01881	0.989933	-0.0928581	0.571709	0.242825	0.761602
	ATAT1	-0.249741	0.130807	0.88337	0.328341	-0.423524	0.0106395	1.97308	0.0378145	0.104194	0.509421	0.292923	0.756672	-0.13132	0.405751	0.391741	0.747273	-0.319586	0.0371363	1.4302	0.120409
	ATCAY	1.17052	0.583415	0.234023	1	-1.75096	0.450898	0.345922	1	-2.06455	0.374033	0.42709	1	2.61389	0.245037	0.610768	1	1.31738	0.567372	0.246132	1
	ATE1	-0.0204759	0.8616	0.0646945	0.942111	-0.263798	0.025534	1.59288	0.0760976	-0.000722285	0.995004	0.00217522	0.997478	-0.0494908	0.668172	0.175112	0.897321	0.0500769	0.655839	0.183203	0.817251
	ATF1	0.116356	0.345942	0.460997	0.596883	0.115085	0.345661	0.46135	0.513715	-0.0619533	0.607802	0.216238	0.818533	0.0444779	0.712412	0.147269	0.915207	0.154361	0.173455	0.760813	0.368562
	ATF2	0.277283	0.0441556	1.35501	0.156195	0.3954	0.00385278	2.41423	0.0164206	0.189375	0.164669	0.783387	0.431291	0.352899	0.00848587	2.0713	0.0711212	0.735962	2.13201e-08	7.67121	3.20338e-07
	ATF3	0.510779	5.40934e-08	7.26686	1.10863e-06	1.16933	3.58454e-38	37.4456	2.2581e-36	-0.0942536	0.320264	0.494492	0.608143	0.0900127	0.341867	0.466142	0.697188	0.903807	9.79969e-25	24.0088	4.06584e-23
	ATF4	0.491928	3.8747e-06	5.41176	5.79e-05	0.829751	5.9513e-15	14.2254	1.5479e-13	-0.191939	0.0719476	1.14298	0.267957	0.357471	0.000793162	3.10064	0.0102856	0.820075	1.04225e-14	13.982	2.62629e-13
	ATF5	-0.128778	0.212575	0.672488	0.450699	-0.120511	0.236241	0.626645	0.397975	-0.606862	4.68807e-09	8.32901	3.998e-07	-0.0943152	0.393352	0.405219	0.738469	-0.222816	0.0308635	1.51055	0.104396
	ATF6	0.219575	1.85529e-11	10.7316	5.45944e-10	0.126809	9.89163e-05	4.00473	0.000706038	0.168078	1.17679e-07	6.9293	6.67631e-06	0.268831	1.75138e-18	17.7566	1.0549e-16	0.13151	8.13689e-06	5.08954	8.51058e-05
	ATF6B	0.16156	0.0667558	1.17551	0.209417	0.075588	0.389708	0.409261	0.557021	0.197322	0.0212198	1.67326	0.120591	0.0978854	0.243886	0.612812	0.597448	-0.0466245	0.566643	0.24669	0.75786
	ATF7	-0.0198727	0.825979	0.0830308	0.924634	-0.0900805	0.315404	0.501132	0.484216	0.0932777	0.278118	0.55577	0.566357	-0.0491579	0.56527	0.247744	0.847774	-0.019149	0.811522	0.0906996	0.909024
	ATF7IP	-0.0489197	0.741186	0.130073	0.882714	-0.206467	0.163623	0.786155	0.30693	0.144	0.328053	0.484056	0.616291	0.0506672	0.730253	0.136526	0.921755	0.104282	0.475565	0.32279	0.688118
	ATF7IP2	0.351594	0.013825	1.85933	0.0673347	1.06838	6.97615e-16	15.1564	1.95119e-14	0.0171451	0.903263	0.0441856	0.965018	0.314711	0.0203817	1.69076	0.136939	1.4566	6.40772e-34	33.1933	3.27127e-32
	ATG10	-0.29561	0.105098	0.978407	0.284445	-0.235577	0.188175	0.725437	0.339492	-0.174884	0.313869	0.503252	0.60309	-0.271021	0.131915	0.879707	0.438967	-0.406903	0.016791	1.77492	0.0645009
	ATG101	0.428986	8.69135e-05	4.06091	0.000945317	0.635425	2.45088e-09	8.61068	3.83347e-08	-0.139436	0.206586	0.684898	0.488258	0.500539	2.86545e-06	5.54281	6.80816e-05	0.504786	6.85757e-07	6.16383	8.348e-06
	ATG12	0.329989	0.00169317	2.7713	0.0123139	0.232604	0.0267052	1.5734	0.078599	0.0426286	0.682513	0.165889	0.862824	0.208203	0.0426301	1.37028	0.223727	0.286456	0.00387836	2.41135	0.0195026
	ATG13	0.775852	4.26806e-27	26.3698	2.7083e-25	0.976465	1.94724e-43	42.7106	1.33707e-41	-0.00715588	0.922553	0.0350088	0.97268	0.602854	1.08904e-17	16.963	6.31043e-16	0.847765	1.20923e-36	35.9175	6.66924e-35
	ATG14	-0.0333693	0.858922	0.0660463	0.940412	-0.338068	0.0739311	1.13117	0.171997	0.082838	0.653151	0.184986	0.845994	-0.165113	0.37128	0.430299	0.72046	-0.267731	0.139203	0.85635	0.317398
	ATG16L1	-0.0363735	0.693362	0.15904	0.857432	0.0135749	0.880768	0.0551382	0.932505	-0.0428059	0.628635	0.201601	0.832266	0.0974324	0.267632	0.572462	0.621789	0.000963101	0.990764	0.00402994	0.996277
	ATG16L2	-0.0157101	0.948045	0.0231712	0.979502	-0.206978	0.392649	0.405996	0.560175	0.770019	0.000323005	3.49079	0.00526612	-0.32888	0.104388	0.981348	0.383409	-0.713214	0.000228291	3.64151	0.00170665
	ATG2A	0.0809227	0.458164	0.338979	0.697482	-0.039137	0.7195	0.142969	0.823452	-0.274553	0.0112482	1.94892	0.076838	0.230156	0.0338334	1.47065	0.192555	-0.0860786	0.412902	0.384153	0.636264
	ATG2B	0.294638	0.0214186	1.66921	0.093078	0.225261	0.0783868	1.10576	0.179684	-0.0375267	0.76893	0.114113	0.907842	0.118805	0.351202	0.454443	0.705745	0.113715	0.365672	0.436908	0.590728
	ATG3	0.14301	0.136073	0.866227	0.33853	-0.0650064	0.500674	0.300445	0.6574	0.10231	0.269333	0.56971	0.556778	0.0533674	0.558213	0.2532	0.844967	-0.0145548	0.866036	0.0624639	0.937391
	ATG4A	0.634525	3.63309e-09	8.43972	8.67084e-08	0.440686	4.49129e-05	4.34763	0.000353258	0.148459	0.168936	0.772279	0.436909	0.502742	5.33942e-07	6.27251	1.43215e-05	0.272022	0.00437763	2.35876	0.0215014
	ATG4B	0.26799	0.0236998	1.62526	0.100258	0.616246	1.36606e-07	6.86453	1.6901e-06	0.293017	0.0121636	1.91494	0.0817153	0.161435	0.161162	0.792738	0.48739	0.3772	0.000844053	3.07363	0.00532937
	ATG4C	0.663968	4.58862e-06	5.33832	6.69249e-05	0.349411	0.0167083	1.77707	0.054053	0.223259	0.123135	0.909619	0.364907	0.303533	0.0320118	1.49469	0.185728	0.279422	0.0435712	1.3608	0.135468
	ATG4D	0.0942154	0.461294	0.336022	0.699638	0.238995	0.0569728	1.24433	0.141127	0.10721	0.387711	0.411492	0.668155	0.00728495	0.952764	0.0210148	0.987942	-0.0711968	0.546913	0.262082	0.742756
	ATG5	0.15708	0.150509	0.822438	0.360946	0.0474613	0.663588	0.178102	0.783573	0.182604	0.0856013	1.06752	0.294556	0.15861	0.126964	0.896319	0.430093	0.148324	0.139238	0.856241	0.317398
	ATG7	-0.157068	0.157951	0.801477	0.372129	-0.309198	0.0054791	2.26129	0.0220271	-0.0850271	0.423295	0.373357	0.693976	0.0358034	0.736549	0.132799	0.923915	-0.0323865	0.74811	0.126035	0.872213
	ATG9A	0.14675	0.0717964	1.1439	0.219923	0.148124	0.0677211	1.16928	0.160956	0.0375246	0.640436	0.193525	0.838775	0.10937	0.170282	0.76883	0.501284	-0.0146467	0.850907	0.0701179	0.930101
	ATG9B	-0.0751003	0.952792	0.0210019	1	-0.709161	0.598968	0.222596	1	-0.482046	0.702525	0.153338	1	0.496175	0.693281	0.159091	1	0.154033	0.898513	0.0464757	1
	ATIC	-0.0839293	0.0829089	1.0814	0.242691	0.0159672	0.737879	0.132015	0.836288	-0.278814	4.75535e-09	8.32282	4.02971e-07	-0.194314	7.28287e-05	4.1377	0.00130569	0.0235685	0.610476	0.214331	0.789632
	ATL1	-0.368805	0.0284852	1.54538	0.114876	-0.0802688	0.612852	0.212644	0.746325	0.219745	0.140071	0.853653	0.392755	-0.180704	0.221651	0.65433	0.570133	-0.196841	0.148597	0.827989	0.332305
	ATL2	-0.0257395	0.809597	0.0917312	0.916263	-0.177549	0.0969694	1.01337	0.210011	0.0466315	0.657813	0.181897	0.848795	0.0505213	0.630193	0.200526	0.880949	0.0526054	0.610259	0.214486	0.789513
	ATL3	-0.0217271	0.838417	0.0765401	0.930264	0.157049	0.127358	0.894974	0.256265	-0.135434	0.188016	0.725804	0.463686	-0.0323035	0.757082	0.120857	0.930703	0.40576	1.73786e-05	4.75999	0.00017096
	ATM	0.538883	0.00150318	2.82299	0.0111749	0.0878739	0.60637	0.217262	0.740663	0.0104646	0.950893	0.0218685	0.982627	0.305991	0.0705421	1.15155	0.303971	0.218192	0.194326	0.711469	0.395848
	ATMIN	-0.121934	0.131306	0.881714	0.32904	-0.0982644	0.216611	0.664319	0.374745	0.0130704	0.864841	0.0630635	0.948814	-0.0552209	0.472792	0.32533	0.795338	-0.0765592	0.291596	0.535219	0.513396
	ATN1	-0.145778	0.0143922	1.84187	0.0694405	-0.189205	0.00138736	2.85781	0.00705651	0.147464	0.00948427	2.023	0.0678753	-0.0805249	0.154282	0.811684	0.476979	-0.175882	0.00124611	2.90444	0.0074436
	ATOH1	1.18033	0.616919	0.209772	1	-0.84149	0.729712	0.136848	1	-0.193288	0.936745	0.0283788	1	0.170684	0.944129	0.0249685	1	0.730583	0.750359	0.124731	1
	ATOH7	-0.0974216	0.907685	0.0420649	1	-0.122247	0.882417	0.0543262	0.933033	-0.077073	0.922809	0.0348883	1	0.0405928	0.959369	0.0180141	0.99013	-0.536383	0.488034	0.31155	0.698823
	ATOH8	0.999335	0.00174196	2.75896	0.0125799	0.337901	0.314246	0.50273	0.483101	0.160942	0.627325	0.202507	0.831372	0.0698438	0.82768	0.0821376	0.95269	-0.0677839	0.81986	0.0862605	0.913223
	ATOX1	-0.0298991	0.889732	0.0507407	0.953961	0.411683	0.0523318	1.28123	0.13206	0.168689	0.425364	0.371239	0.695724	-0.161389	0.445217	0.351429	0.777039	-0.191811	0.355269	0.449443	0.580545
	ATP10A	0	1	0	1	0	1	0	1	0	1	0	1	0	1	0	1	0	1	0	1
	ATP10B	0.258981	0.960788	0.0173723	1	0.120273	0.981784	0.00798406	1	-0.193315	0.970725	0.0129036	1	0.170682	0.974153	0.011373	1	0.277743	0.957952	0.0186562	1
	ATP10D	0.380222	0.00478354	2.32025	0.0288759	0.230875	0.0868706	1.06113	0.194014	0.212408	0.106562	0.972397	0.33607	0.304794	0.0150845	1.82147	0.110897	0.295858	0.0129454	1.88788	0.0522419
	ATP11A	-0.191593	0.0242611	1.61509	0.101701	-0.303386	0.000340171	3.4683	0.00210429	0.0829083	0.295943	0.528792	0.586379	-0.153241	0.0545011	1.26359	0.259883	-0.210546	0.0048556	2.31376	0.0235127
	ATP11B	0.216669	0.155241	0.808994	0.36801	0.0400777	0.792899	0.100782	0.874023	0.25949	0.0864501	1.06323	0.296334	0.0771021	0.608539	0.215712	0.868407	0.0969789	0.515849	0.287478	0.719059
	ATP11C	0.0221288	0.888225	0.0514772	0.953317	-0.00315243	0.984011	0.00700026	0.99084	-0.128488	0.412752	0.384311	0.68705	-0.0388907	0.804518	0.0944644	0.944866	0.12596	0.418568	0.378234	0.641682
	ATP12A	-0.691949	0.223088	0.651524	0.464491	-0.0688548	0.893682	0.0488171	0.939146	-0.110402	0.825933	0.0830552	0.933686	0.172621	0.728845	0.137365	0.921531	-0.606562	0.219921	0.657733	0.429383
	ATP13A1	0.175324	0.0994018	1.00261	0.273564	0.378233	0.000344335	3.46302	0.00212624	-0.0690105	0.514535	0.288585	0.759925	0.261192	0.0131781	1.88015	0.0998757	0.27033	0.00930826	2.03113	0.039989
	ATP13A2	-0.275005	0.0018319	2.7371	0.0131584	-0.304634	0.000517092	3.28643	0.00300906	0.103853	0.220079	0.657422	0.503481	-0.114011	0.177908	0.749804	0.510385	-0.237532	0.00392236	2.40645	0.0196734
	ATP13A3	-0.164984	0.336791	0.472639	0.587532	-0.37971	0.0272128	1.56523	0.0795981	-0.0695938	0.684263	0.164777	0.863677	-0.0810321	0.636121	0.19646	0.883481	-0.152907	0.370106	0.431674	0.595509
	ATP13A4	-1.29418	0.529205	0.276376	1	-2.39469	0.244312	0.612054	1	-1.74648	0.395812	0.402511	1	1.62526	0.431914	0.364603	1	0.2258	0.91616	0.0380288	1
	ATP13A5	-0.702735	0.893872	0.0487245	1	-0.841444	0.873087	0.0589422	1	-1.15503	0.826441	0.0827884	1	1.13247	0.829787	0.0810333	1	0.277743	0.957952	0.0186562	1
	ATP1A1	-0.00730869	0.84562	0.0728247	0.933004	0.0264959	0.478259	0.320336	0.637478	0.0823456	0.02588	1.58704	0.138769	-0.02662	0.470345	0.327583	0.794751	9.27283e-05	0.997957	0.000888365	0.998975
	ATP1A2	2.16085	0.679605	0.167743	1	0.12026	0.981786	0.00798319	1	-0.193328	0.970723	0.0129045	1	0.170682	0.974153	0.011373	1	-0.684041	0.896685	0.0473603	1
	ATP1A3	-0.222465	0.0941625	1.02612	0.263985	-0.101745	0.432106	0.364409	0.597715	-0.219455	0.0848073	1.07157	0.292804	-0.275547	0.0383645	1.41607	0.208657	-0.0892621	0.465577	0.332008	0.679755
	ATP1A4	-1.5361	0.640334	0.193594	1	-0.00293501	0.999278	0.000313547	1	-1.02661	0.754841	0.122144	1	-0.791108	0.812363	0.09025	1	0.0641637	0.984478	0.00679396	1
	ATP1B1	0.00611004	0.940281	0.0267423	0.976397	-0.00637392	0.936944	0.0282862	0.965355	0.0995035	0.201263	0.696236	0.481715	-0.0732886	0.344471	0.462847	0.699535	-0.124897	0.0880903	1.05507	0.229118
	ATP1B2	-0.221994	0.215224	0.667109	0.453658	-1.07428	1.03071e-07	6.98686	1.30098e-06	0.947418	2.39672e-10	9.62038	2.81488e-08	-0.0546181	0.680019	0.167479	0.902824	-1.42207	6.02956e-24	23.2197	2.42117e-22
	ATP1B3	0.177753	0.00288568	2.53975	0.0190421	0.202139	0.000612499	3.21289	0.003483	-0.0393332	0.502688	0.298702	0.75302	0.152925	0.00851073	2.07003	0.0711802	0.114086	0.0403208	1.39447	0.127852
	ATP1B4	-0.702769	0.838537	0.0764777	1	-0.841479	0.807244	0.0929953	1	0.70388	0.835912	0.0778395	1	-0.726475	0.830726	0.080542	1	-1.58121	0.641731	0.192647	1
	ATP23	-0.397633	0.0805825	1.09376	0.237898	-0.0914545	0.671995	0.172634	0.789368	0.0288948	0.889307	0.0509485	0.959076	-0.219867	0.297846	0.526008	0.654267	-0.165049	0.398679	0.399376	0.622821
	ATP2A1	-0.283807	0.312842	0.504674	0.562688	-0.281169	0.308025	0.511414	0.477833	-0.183086	0.488183	0.311418	0.741579	-0.209422	0.446453	0.350224	0.777669	-0.129633	0.606211	0.217377	0.786202
	ATP2A2	0.726285	6.18162e-33	32.2089	4.78414e-31	1.26436	4.35457e-97	96.3611	7.1192e-95	-0.0796089	0.191716	0.717342	0.469523	0.545393	2.42925e-19	18.6145	1.50275e-17	1.46068	1.55996e-130	129.807	3.24591e-128
	ATP2A3	-0.480468	0.105899	0.975109	0.28592	-0.814911	0.00759445	2.1195	0.0288266	0.371173	0.145789	0.836275	0.401272	-0.266817	0.288417	0.539979	0.646349	-0.603361	0.011272	1.948	0.0468519
	ATP2B1	0.0635769	0.620328	0.207379	0.812716	0.225467	0.077933	1.10828	0.179003	0.12016	0.346139	0.460749	0.633296	0.0261842	0.837008	0.0772705	0.955201	0.36279	0.00402009	2.39576	0.0200512
	ATP2B2	2.24602	0.34841	0.457909	1	1.85444	0.443481	0.353125	1	0.768482	0.757075	0.120861	1	0.170684	0.945227	0.0244639	1	0.902338	0.698635	0.15575	1
	ATP2B3	-1.54976	0.247139	0.607059	1	-2.56212	0.078986	1.10245	1	0.0332319	0.973458	0.0116826	1	-0.265311	0.795216	0.0995149	1	-0.744069	0.448731	0.348014	1
	ATP2B4	-0.279565	0.0037593	2.42489	0.0237309	-0.408701	2.21822e-05	4.654	0.000188042	-0.0545906	0.549303	0.260188	0.783167	-0.258885	0.00556494	2.25454	0.0512221	-0.269497	0.00217294	2.66295	0.011946
	ATP2C1	-0.0984012	0.352362	0.453011	0.603837	-0.159043	0.132031	0.879325	0.262171	0.335906	0.00111232	2.95377	0.0138926	-0.100112	0.327422	0.484892	0.68201	0.00139856	0.988872	0.00486012	0.995541
	ATP2C2	-2.15457	0.213303	0.671004	1	0.236519	0.874922	0.0580309	1	0.561374	0.693517	0.158943	1	-1.15395	0.453754	0.34318	1	-1.05126	0.441158	0.355406	1
	ATP4A	-0.365705	0.85032	0.0704176	1	-0.0281577	0.987919	0.00527863	1	-2.63726	0.191378	0.718108	1	0.170684	0.937697	0.0279373	1	1.73442	0.390944	0.407886	1
	ATP4B	0	1	0	1	0	1	0	1	0	1	0	1	0	1	0	1	0	1	0	1
	ATP5A1	0.0122689	0.867646	0.0616576	0.944378	0.15529	0.0345218	1.46191	0.0958744	-0.219587	0.00280031	2.55279	0.0281904	0.0197373	0.788517	0.103189	0.939632	0.0164769	0.821755	0.0852576	0.914149
	ATP5B	-0.0237664	0.799376	0.0972491	0.911988	0.293856	0.00164906	2.78276	0.00812579	-0.179614	0.0544898	1.26368	0.226081	-0.0426273	0.648361	0.188183	0.889593	0.0999833	0.283437	0.547544	0.505315
	ATP5C1	0.0257257	0.74799	0.126104	0.885642	0.133127	0.095038	1.0221	0.206938	-0.229463	0.00401413	2.39641	0.0368118	-0.0174576	0.827458	0.0822539	0.95269	-0.0183176	0.816707	0.0879339	0.911375
	ATP5D	0.223494	0.267767	0.572242	0.516963	0.520754	0.00932584	2.03031	0.0339893	-0.238522	0.23697	0.625307	0.523944	0.0399505	0.843522	0.0739036	0.956728	0.108924	0.584977	0.232861	0.771338
	ATP5E	0.00855626	0.956392	0.0193641	0.983027	0.464747	0.00276222	2.55874	0.0124413	-0.0132206	0.932244	0.0304703	0.976597	-0.0376899	0.808545	0.0922956	0.946092	0.155277	0.31296	0.504512	0.536777
	ATP5EP2	-0.177186	0.461806	0.33554	0.699844	0.262512	0.25363	0.595799	0.418793	0.00473888	0.983487	0.0072313	0.99306	0.0147621	0.948426	0.0229965	0.98768	0.153823	0.475726	0.322643	0.688279
	ATP5F1	0.173998	0.00264014	2.57837	0.0176921	0.204771	0.000371628	3.42989	0.00227736	-0.134228	0.0196245	1.7072	0.114639	0.0751584	0.19197	0.716766	0.530556	0.104452	0.0621848	1.20632	0.176334
	ATP5G1	0.495674	0.00721381	2.14184	0.0400937	0.866581	2.35584e-06	5.62785	2.4341e-05	-0.0338961	0.854353	0.0683624	0.944801	0.541235	0.0031778	2.49787	0.0327957	0.58671	0.00128495	2.89111	0.00765436
	ATP5G2	-0.0602487	0.754176	0.122527	0.888957	0.512569	0.00748498	2.12581	0.0285214	-0.0513301	0.789036	0.102903	0.916762	-0.00275616	0.988539	0.0050061	0.996421	0.159229	0.404568	0.393008	0.628713
	ATP5G3	0.0412009	0.727066	0.138426	0.875203	0.259415	0.0273953	1.56232	0.0800639	-0.101006	0.390416	0.408473	0.670164	-0.0472871	0.688045	0.162383	0.906197	0.0333434	0.775233	0.110568	0.887609
	ATP5H	-0.121152	0.311895	0.505992	0.562267	0.0329695	0.781579	0.107027	0.865599	0.107764	0.360082	0.443599	0.645169	-0.141992	0.227942	0.642175	0.578555	-0.0857877	0.458721	0.338452	0.675706
	ATP5I	0.168926	0.421804	0.37489	0.668102	0.564577	0.00690312	2.16095	0.0266818	-0.0871781	0.67762	0.169014	0.860258	0.0940364	0.653699	0.184622	0.891389	0.181654	0.381628	0.41836	0.606867
	ATP5J	0.0315459	0.816539	0.0880231	0.919782	0.251509	0.0633006	1.19859	0.153014	-0.0994262	0.462822	0.334586	0.723578	0.0860059	0.525289	0.279602	0.826038	0.0261248	0.845894	0.0726842	0.9277
	ATP5J2	-0.0313113	0.871514	0.0597258	0.945293	0.306311	0.112536	0.948708	0.234196	-0.0279569	0.884821	0.0531444	0.957036	0.0463476	0.810157	0.0914307	0.946951	-0.0401346	0.834607	0.0785182	0.921058
	ATP5J2-PTCD1	0.0483154	0.795941	0.099119	0.911023	0.300213	0.101966	0.991546	0.21808	-0.347223	0.0622956	1.20554	0.245678	-0.14825	0.437652	0.358871	0.773324	0.313807	0.0824075	1.08403	0.21819
	ATP5L	-0.0674193	0.621721	0.206405	0.813548	0.160977	0.236035	0.627023	0.397749	-0.053754	0.691713	0.160074	0.866875	-0.0510216	0.706992	0.150586	0.912756	-0.0101701	0.9396	0.0270568	0.972311
	ATP5L2	-0.702782	0.75422	0.122502	1	1.06133	0.622206	0.206066	1	1.33457	0.520966	0.283191	1	-1.35717	0.513935	0.289092	1	-1.37861	0.491854	0.308163	1
	ATP5O	-0.107161	0.378951	0.421417	0.630361	0.108344	0.371932	0.429537	0.539949	-0.154809	0.201578	0.695557	0.48209	0.00205098	0.986519	0.00589439	0.995718	-0.0704807	0.558823	0.252726	0.751573
	ATP5S	-0.103729	0.39153	0.407235	0.642347	-0.510872	3.60059e-05	4.44363	0.000290522	-0.499143	3.47149e-05	4.45948	0.000869383	-0.324958	0.0109127	1.96207	0.0863167	-0.384674	0.00142637	2.84577	0.00833192
	ATP5SL	-0.0661993	0.483154	0.315915	0.71557	0.0238181	0.796734	0.0986868	0.877251	0.158541	0.0760931	1.11865	0.27732	-0.190568	0.0331303	1.47977	0.190179	-0.0560545	0.503452	0.298042	0.709825
	ATP6AP1	0.162516	0.0283793	1.547	0.114622	0.195476	0.00796274	2.09894	0.0299349	0.0761405	0.297156	0.527016	0.587077	0.149051	0.0392218	1.40647	0.211946	0.0667958	0.344431	0.462898	0.56975
	ATP6AP1L	-0.463652	0.13724	0.862521	0.340089	-0.518833	0.0915878	1.03816	0.201825	0.413666	0.126109	0.899254	0.370036	-1.06994	0.000277662	3.55648	0.00419026	-0.530031	0.034923	1.45689	0.114791
	ATP6AP2	0.385032	1.10588e-07	6.95629	2.14901e-06	0.228201	0.00168607	2.77312	0.00827845	0.155154	0.0308002	1.51145	0.156681	0.207039	0.00335968	2.4737	0.0343625	0.291381	2.17539e-05	4.66246	0.000209059
	ATP6V0A1	0.0432376	0.482933	0.316113	0.715423	0.165933	0.00564766	2.24813	0.0225791	0.0119902	0.839284	0.076091	0.939032	0.0602548	0.303561	0.517754	0.659973	0.251553	3.38519e-06	5.47042	3.74005e-05
	ATP6V0A2	0.083296	0.321928	0.492241	0.572434	0.0512564	0.539051	0.26837	0.688888	0.142265	0.0797347	1.09835	0.28423	0.00488798	0.951405	0.0216347	0.98768	0.163799	0.0314433	1.50247	0.10581
	ATP6V0A4	0.259062	0.960776	0.0173778	1	-0.84143	0.873089	0.0589413	1	-1.15502	0.826442	0.0827874	1	0.170682	0.974153	0.011373	1	-0.684041	0.896685	0.0473603	1
	ATP6V0B	0.437287	0.00609835	2.21479	0.0348935	0.523573	0.000997803	3.00096	0.00533392	0.277185	0.0810542	1.09122	0.286796	0.327683	0.0376491	1.42424	0.206237	0.0368778	0.814198	0.0892699	0.910536
	ATP6V0C	0.0452416	0.778205	0.108906	0.902067	0.271424	0.089665	1.04738	0.198865	0.14203	0.373264	0.427984	0.656201	-0.0590467	0.710879	0.148204	0.914692	-0.153744	0.331	0.480172	0.556176
	ATP6V0D1	0.0802103	0.323674	0.489892	0.573761	0.0880435	0.272066	0.565327	0.439717	0.130996	0.0926193	1.0333	0.308247	0.164417	0.0301046	1.52137	0.179128	0.0482435	0.504703	0.296964	0.710644
	ATP6V0D2	-0.702763	0.871626	0.0596697	1	-0.841472	0.846577	0.0723336	1	-0.193274	0.964552	0.0156741	1	-0.791104	0.855661	0.0676983	1	0.898892	0.833019	0.0793453	1
	ATP6V0E1	-0.0977987	0.23175	0.63498	0.475032	-0.14047	0.0824783	1.08366	0.186756	0.20679	0.00679763	2.16764	0.0540781	0.0130864	0.860997	0.0649981	0.961727	-0.0947177	0.181692	0.740665	0.379273
	ATP6V0E2	-0.126988	0.242776	0.614795	0.488727	-0.10035	0.3513	0.454321	0.519536	0.0461108	0.660426	0.180176	0.850321	-0.103029	0.32715	0.485253	0.681546	-0.189158	0.0626296	1.20322	0.177156
	ATP6V1A	0.037776	0.556945	0.254188	0.770982	-0.101782	0.113733	0.944115	0.236113	-0.00903014	0.885433	0.0528443	0.957435	-0.110683	0.0792668	1.10091	0.324753	-0.162011	0.00730045	2.13665	0.0329143
	ATP6V1B1	-0.265768	0.584959	0.232874	0.791622	0.190205	0.678989	0.168137	0.794255	0.113317	0.801724	0.0959753	0.921798	-0.196448	0.665053	0.177143	0.896088	-0.695169	0.114394	0.941597	0.276579
	ATP6V1B2	0.0854131	0.203843	0.690703	0.439494	0.0593599	0.372497	0.428877	0.540351	-0.169594	0.0102921	1.9875	0.0720549	0.0851332	0.200056	0.698849	0.539863	-0.0075092	0.905135	0.0432864	0.957728
	ATP6V1C1	-0.0996865	0.310136	0.508447	0.561097	-0.193587	0.0482849	1.31619	0.12399	-0.184686	0.0548375	1.26092	0.226891	-0.0880365	0.366601	0.435807	0.718009	-0.137376	0.143414	0.843407	0.323986
	ATP6V1C2	-1.03495	0.000793372	3.10052	0.00648651	-0.871958	0.00332795	2.47782	0.0144629	-0.0244005	0.92766	0.0326113	0.974687	-0.749136	0.0090011	2.0457	0.0744203	-1.35787	1.2341e-06	5.90865	1.45226e-05
	ATP6V1D	0.11684	0.180456	0.743628	0.406004	-0.197483	0.0257261	1.58963	0.076438	0.429203	2.26018e-07	6.64586	1.17293e-05	-0.00567784	0.943607	0.0252088	0.987427	-0.315232	5.21513e-05	4.28273	0.000460575
	ATP6V1E1	0.0434033	0.648885	0.187832	0.83086	0.134873	0.153326	0.814383	0.292652	0.014178	0.879668	0.055681	0.954977	0.0710789	0.445819	0.350841	0.777353	-0.027355	0.763856	0.116989	0.881737
	ATP6V1E2	-0.0541367	0.757607	0.120556	0.890414	0.27603	0.092622	1.03329	0.203364	0.0568086	0.72708	0.138418	0.885955	0.100662	0.526485	0.278614	0.826783	0.743435	7.75292e-08	7.11053	1.07114e-06
	ATP6V1F	-0.120765	0.533836	0.272592	0.755074	0.265021	0.169779	0.770117	0.315375	-0.133325	0.489929	0.309867	0.742869	0.00853992	0.964763	0.0155794	0.990696	-0.0131932	0.945203	0.0244748	0.975016
	ATP6V1G1	-0.0169473	0.836459	0.0775555	0.929666	0.0209507	0.796503	0.0988124	0.877176	-0.128189	0.110866	0.955202	0.343369	-0.00472091	0.95348	0.0206883	0.988204	0.0863016	0.264897	0.576923	0.484463
	ATP6V1G2	0.750865	0.303524	0.517808	1	-0.68318	0.427629	0.368933	0.593255	0.814002	0.243875	0.612833	1	-0.35283	0.589877	0.229239	0.860781	-1.08904	0.0914854	1.03865	0.235099
	ATP6V1G2-DDX39B	-0.192296	0.695308	0.157823	0.858649	0.197082	0.675663	0.17027	0.791901	-0.216645	0.647712	0.188618	0.843436	0.0960424	0.840596	0.0754128	0.956084	-0.0958737	0.834206	0.0787266	0.920913
	ATP6V1G3	0	1	0	1	0	1	0	1	0	1	0	1	0	1	0	1	0	1	0	1
	ATP6V1H	-0.136731	0.280289	0.552393	0.529841	-0.38159	0.00282299	2.54929	0.0126487	-0.107661	0.379212	0.421118	0.661878	-0.0695856	0.573784	0.241252	0.85104	-0.226818	0.0562173	1.25013	0.163365
	ATP7A	0.229516	0.0635787	1.19669	0.202439	0.244694	0.0461094	1.33621	0.119679	0.128813	0.2882	0.540306	0.577306	0.131748	0.269349	0.569685	0.624087	0.442226	0.000105365	3.9773	0.000870625
	ATP7B	0.276594	0.00783769	2.10581	0.042718	0.547011	4.76972e-08	7.32151	6.38427e-07	-0.0646117	0.53007	0.275666	0.769585	0.1377	0.176637	0.752919	0.508437	0.313759	0.000858375	3.06632	0.00540489
	ATP8A1	0.149297	0.436151	0.360363	0.678947	0.226194	0.235434	0.628131	0.397626	0.221523	0.241047	0.617899	0.528635	0.0695	0.710556	0.148402	0.914566	0.225737	0.219426	0.658712	0.429012
	ATP8A2	0.0757196	0.842758	0.074297	0.931848	-0.228136	0.557757	0.253555	0.703401	0.905525	0.00697994	2.15615	0.0549659	-0.234049	0.444769	0.351865	0.777039	-0.368043	0.198032	0.703264	0.40071
	ATP8B1	1.24488	1.67031e-12	11.7772	5.31206e-11	0.651815	0.000377983	3.42253	0.00230909	0.132345	0.480759	0.318073	0.736485	0.747321	1.02692e-05	4.98847	0.000221391	0.548641	0.000658074	3.18173	0.00427904
	ATP8B2	0.909288	5.71393e-26	25.2431	3.49333e-24	1.3304	9.70492e-56	55.013	8.6544e-54	0.0710831	0.418799	0.377995	0.690213	0.91491	7.13144e-28	27.1468	5.93552e-26	1.35365	1.02028e-62	61.9913	9.34099e-61
	ATP8B3	-1.11639	0.022346	1.6508	0.096079	-1.94539	0.000467244	3.33046	0.00276223	-0.617373	0.145866	0.836047	0.401272	0.0307775	0.945502	0.0243375	0.987427	-0.788492	0.0785423	1.1049	0.210812
	ATP8B4	-0.955814	0.155706	0.807693	0.368657	-0.634221	0.308676	0.510497	0.478124	-0.878884	0.155592	0.808013	0.417115	-0.0795577	0.907979	0.0419241	0.979475	-0.138509	0.825147	0.0834686	0.915845
	ATP9A	-0.192443	0.0508245	1.29393	0.172932	-0.17911	0.0653504	1.18475	0.156724	0.218756	0.0177832	1.74999	0.107137	-0.219132	0.017385	1.75983	0.12275	-0.0271367	0.754139	0.122548	0.876119
	ATP9B	-0.217219	0.0739331	1.13116	0.224431	-0.0878154	0.452696	0.344193	0.615664	-0.135136	0.234032	0.630725	0.520767	-0.0714993	0.53829	0.268984	0.834474	-0.166591	0.119548	0.922456	0.284805
	ATPAF1	-0.0329181	0.581326	0.23558	0.789584	-0.195873	0.00105904	2.97509	0.00560257	0.103985	0.0687694	1.1626	0.260985	-0.0938554	0.0995838	1.00181	0.372825	-0.224968	3.63977e-05	4.43893	0.000333011
	ATPAF2	0.0129397	0.952825	0.0209868	0.981488	0.219888	0.306117	0.514112	0.475824	-0.0282039	0.89513	0.0481139	0.961869	0.0704064	0.741246	0.130038	0.925826	0.0334988	0.871055	0.0599543	0.940156
	ATPIF1	-0.145991	0.272226	0.56507	0.522176	0.19607	0.137473	0.861783	0.270088	0.0224257	0.864777	0.0630958	0.948814	-0.108681	0.409612	0.387627	0.751029	-0.0848762	0.515415	0.287843	0.71903
	ATR	0.061889	0.584012	0.233578	0.791294	-0.076073	0.501336	0.299871	0.658019	0.154578	0.161876	0.790817	0.427206	-0.121102	0.271911	0.565574	0.627022	-0.049014	0.646818	0.189218	0.812315
	ATRAID	-0.165186	0.263327	0.579505	0.512678	0.0848329	0.561556	0.250607	0.705825	-0.151991	0.296898	0.527393	0.58671	-0.0857792	0.558322	0.253116	0.844967	-0.0189482	0.895053	0.048151	0.952792
	ATRIP	-0.200651	0.165677	0.780738	0.384445	-0.143407	0.313123	0.504285	0.482184	-0.351846	0.0125248	1.90223	0.0833473	-0.0713027	0.624415	0.204527	0.877876	0.0439505	0.746437	0.127007	0.871002
	ATRN	0.10416	0.113993	0.943122	0.300059	0.165944	0.0102443	1.98952	0.0366748	-0.0933835	0.146704	0.833557	0.402505	0.0928663	0.148127	0.829366	0.467101	0.0976282	0.104915	0.979164	0.259437
	ATRNL1	0.0465401	0.745749	0.127408	0.884448	-0.217072	0.135626	0.867657	0.267224	0.120271	0.374804	0.426196	0.657872	0.0226396	0.864815	0.0630767	0.96244	-0.12677	0.30848	0.510773	0.531731
	ATRX	-0.175691	0.363975	0.438928	0.615995	-0.47732	0.0138293	1.8592	0.0467317	0.102527	0.594429	0.2259	0.809418	-0.0743681	0.699248	0.155369	0.910427	-0.0491348	0.797723	0.0981481	0.901585
	ATXN1	0.191082	0.0446031	1.35063	0.157238	0.113457	0.230921	0.636537	0.392819	0.416648	4.56678e-06	5.34039	0.00015528	-0.00800109	0.927546	0.0326645	0.98402	0.098281	0.240788	0.618366	0.454222
	ATXN10	-0.143133	0.0285576	1.54428	0.115133	-0.223465	0.000604028	3.21894	0.00344196	-0.228794	0.000340544	3.46783	0.00548022	-0.288228	1.22839e-05	4.91066	0.000261949	-0.33935	6.77605e-08	7.16902	9.46648e-07
	ATXN1L	-0.0338695	0.678251	0.16861	0.848563	0.0864236	0.276517	0.558278	0.444505	-0.0109352	0.888371	0.0514059	0.958607	-0.0418238	0.592505	0.227308	0.861045	0.0172355	0.8124	0.0902299	0.909414
	ATXN2	-0.13823	0.0619084	1.20825	0.19887	-0.121768	0.096092	1.01731	0.208538	0.0823889	0.243833	0.612908	0.531273	-0.0602794	0.392349	0.406327	0.737478	-0.0739721	0.272559	0.564539	0.493026
	ATXN2L	0.00699521	0.911974	0.0400176	0.963879	0.104659	0.0949488	1.02251	0.206875	-0.115046	0.0651077	1.18637	0.252868	0.0166433	0.790224	0.10225	0.940068	-0.0252458	0.678325	0.168562	0.8317
	ATXN3	-0.0931614	0.469462	0.328399	0.705557	-0.213007	0.0975046	1.01097	0.210677	0.238521	0.0493131	1.30704	0.212505	-0.0319891	0.788409	0.103248	0.939632	-0.0919159	0.419278	0.377498	0.642316
	ATXN3L	1.22076	0.816734	0.0879193	1	0.120273	0.981784	0.00798406	1	-0.193315	0.970725	0.0129036	1	0.170682	0.974153	0.011373	1	-0.684041	0.896685	0.0473603	1
	ATXN7	-0.0310976	0.771098	0.112891	0.898932	0.0598116	0.567295	0.246191	0.710309	0.0139243	0.891699	0.0497818	0.960125	-0.0914268	0.373722	0.427452	0.721868	0.0937007	0.326465	0.486164	0.551253
	ATXN7L1	-0.184367	0.322154	0.491937	0.572589	-0.0861461	0.634385	0.197647	0.762455	-0.166034	0.348588	0.457688	0.634897	-0.0565141	0.754578	0.122296	0.930462	-0.0718555	0.668996	0.174577	0.825574
	ATXN7L2	-0.307697	0.0470946	1.32703	0.163864	-0.0475226	0.748641	0.125727	0.844373	0.0611891	0.668595	0.174837	0.855345	-0.0659109	0.644168	0.191001	0.888389	-0.186234	0.167031	0.777203	0.359038
	ATXN7L3	-0.249085	0.00136287	2.86555	0.0102976	-0.345398	8.13431e-06	5.08968	7.50225e-05	-0.0553396	0.451798	0.345056	0.716805	-0.0775562	0.296027	0.528669	0.652924	-0.212684	0.0025799	2.5884	0.013856
	ATXN7L3B	-0.00308064	0.957083	0.0190503	0.983274	-0.0640678	0.258847	0.586956	0.424752	0.0719865	0.186595	0.729101	0.46154	0.0275925	0.608582	0.215681	0.868407	-0.0198855	0.695127	0.157936	0.84137
	AUH	0.10932	0.52137	0.282854	0.745901	0.0790927	0.63915	0.194397	0.765252	-0.0299574	0.85658	0.0672319	0.946003	-0.099907	0.550788	0.259015	0.841409	0.0504637	0.744995	0.127847	0.870206
	AUNIP	0.0326525	0.767084	0.115157	0.895968	0.142347	0.183184	0.737112	0.332917	-0.258254	0.0169655	1.77043	0.103419	0.0867788	0.430297	0.366232	0.767438	0.0180453	0.859449	0.0657797	0.934773
	AUP1	0.405006	0.000426559	3.37002	0.00381509	0.616745	6.99677e-08	7.1551	9.14241e-07	0.163583	0.153304	0.814445	0.413995	0.422255	0.000197469	3.7045	0.00313146	0.426292	0.00015097	3.82111	0.00119153
	AURKA	-0.111633	0.0929156	1.03191	0.262015	-0.0705041	0.279957	0.552908	0.44888	0.0449994	0.474822	0.323469	0.731575	-0.0801197	0.203722	0.690962	0.545683	-0.00767421	0.896657	0.0473737	0.953596
	AURKAIP1	0.000433744	0.997734	0.000985077	0.9991	0.306934	0.0433978	1.36253	0.114151	-0.123746	0.415831	0.381083	0.688521	-0.0357132	0.814654	0.089027	0.948297	-0.04258	0.77799	0.109026	0.888642
	AURKB	0.0313126	0.812637	0.0901033	0.917925	0.326324	0.0129453	1.88789	0.0443115	-0.137159	0.296927	0.527351	0.58671	0.0356424	0.786595	0.104249	0.939396	0.110103	0.397797	0.400338	0.622417
	AURKC	-0.256208	0.689946	0.161185	0.855663	-0.0149757	0.980361	0.00861391	0.989076	-0.809726	0.214497	0.668579	0.497048	0.61439	0.355066	0.449691	0.708636	0.232569	0.713899	0.146363	0.852297
	AUTS2	-0.19337	0.00570786	2.24353	0.0332416	-0.243668	0.000437311	3.35921	0.00261146	0.349365	6.07741e-08	7.21628	3.73259e-06	-0.148492	0.0189617	1.72212	0.130658	-0.145598	0.0151408	1.81985	0.0593065
	AVEN	-0.133158	0.413939	0.383064	0.661578	0.0506966	0.745768	0.127396	0.842414	0.132054	0.379665	0.4206	0.662065	-0.136402	0.363228	0.439821	0.715052	0.126472	0.350888	0.454832	0.576702
	AVIL	-0.142869	0.797637	0.0981947	0.91141	-0.385216	0.493943	0.306323	0.651428	0.445518	0.379979	0.420241	0.662101	-0.676208	0.192863	0.714752	0.531589	-0.319375	0.494386	0.305934	0.703812
	AVL9	-0.0743077	0.46364	0.333819	0.701363	-0.0241368	0.809617	0.0917205	0.884595	-0.129941	0.188713	0.724198	0.465062	-0.0472356	0.635999	0.196544	0.883405	0.119517	0.208234	0.681448	0.414927
	AVP	1.22076	0.816734	0.0879193	1	0.120273	0.981784	0.00798406	1	-0.193315	0.970725	0.0129036	1	0.170682	0.974153	0.011373	1	-0.684041	0.896685	0.0473603	1
	AVPI1	0.464159	0.0171864	1.76481	0.0790921	0.809448	2.26984e-05	4.644	0.00019112	-0.219318	0.26591	0.575265	0.552996	0.484322	0.0126758	1.89703	0.0972975	0.0508655	0.790042	0.10235	0.896591
	AVPR1A	0.810236	0.11977	0.921651	0.310029	-1.35734	0.0539027	1.26839	0.135007	0.481443	0.349773	0.456213	0.63612	0.0162044	0.973152	0.0118193	0.992205	-0.287464	0.527794	0.277536	0.728682
	AVPR1B	-0.702769	0.837313	0.0771123	1	-0.841479	0.805791	0.0937776	1	0.658805	0.845303	0.0729875	1	-0.6814	0.840071	0.0756838	1	-1.53613	0.649154	0.187652	1
	AVPR2	0	1	0	1	0	1	0	1	0	1	0	1	0	1	0	1	0	1	0	1
	AWAT1	0.258981	0.960788	0.0173723	1	0.120273	0.981784	0.00798406	1	-0.193315	0.970725	0.0129036	1	1.13247	0.829787	0.0810333	1	-0.684041	0.896685	0.0473603	1
	AWAT2	0.259048	0.960778	0.0173769	1	-0.841444	0.873087	0.0589422	1	-1.15503	0.826441	0.0827884	1	0.170682	0.974153	0.011373	1	0.277743	0.957952	0.0186562	1
	AXDND1	-2.61526	0.110353	0.957216	1	-1.79217	0.273904	0.562402	1	-2.10576	0.198595	0.702031	1	1.63568	0.334314	0.475845	1	2.66814	0.0823652	1.08426	1
	AXIN1	-0.278713	0.0173053	1.76182	0.0794313	-0.0692067	0.546199	0.262649	0.69434	-0.147968	0.191009	0.718945	0.468822	-0.138889	0.226342	0.645234	0.576708	-0.127271	0.248573	0.604546	0.464506
	AXIN2	-0.525745	0.00192498	2.71557	0.0137167	-0.316926	0.0489847	1.30994	0.125318	0.049916	0.73832	0.131756	0.891269	-0.212823	0.161251	0.792499	0.48745	-0.342656	0.0151083	1.82078	0.0592129
	AXL	-0.099162	0.912653	0.0396945	1	-0.560577	0.551561	0.258407	1	-0.0406848	0.961985	0.0168315	1	0.0154492	0.985566	0.00631412	1	-0.434227	0.596333	0.224511	1
	AZGP1	1.04923	0.681246	0.166696	1	-1.61025	0.549902	0.259715	1	0.577671	0.821186	0.0855587	1	0.0815043	0.973681	0.0115835	1	-3.18556	0.221226	0.655163	1
	AZI2	1.02486	2.2661e-20	19.6447	1.0993e-18	0.758134	1.08131e-11	10.966	2.17101e-10	-0.0559247	0.625763	0.20359	0.830607	0.798166	3.39747e-13	12.4688	1.61444e-11	0.743747	2.93195e-12	11.5328	6.28151e-11
	AZIN1	0.0542161	0.629085	0.201291	0.817908	-0.0678736	0.545534	0.263178	0.694008	-0.0887945	0.426681	0.369896	0.69685	-0.0259482	0.816556	0.0880139	0.949675	-0.0632688	0.567851	0.245766	0.758885
	AZIN2	-0.646048	0.13616	0.865949	0.338668	-0.263111	0.511699	0.290985	0.666398	-0.277892	0.473419	0.324754	0.730649	-0.579428	0.180069	0.74456	0.513474	-0.671265	0.085706	1.06699	0.224661
	AZU1	-0.921143	0.278853	0.554625	1	-2.38966	0.0258232	1.58799	1	-1.40385	0.100387	0.998323	1	0.690922	0.442456	0.35413	1	-0.16563	0.853922	0.0685817	1
	B2M	0.135804	0.0173617	1.76041	0.0796626	0.155684	0.00600324	2.22161	0.0237518	0.0465125	0.40669	0.390737	0.682018	0.0596005	0.284481	0.545947	0.642253	0.121814	0.0236077	1.62695	0.0844722
	B3GALNT1	0.258981	0.960788	0.0173723	1	0.120273	0.981784	0.00798406	1	0.768468	0.884013	0.0535415	1	-0.791101	0.880628	0.0552077	1	-1.64582	0.754718	0.122215	1
	B3GALNT2	0.422355	2.00644e-05	4.69757	0.000254637	0.264528	0.00767896	2.1147	0.029043	0.00946952	0.92363	0.0345019	0.97292	0.414054	1.56789e-05	4.80468	0.000325254	0.346332	0.000178091	3.74936	0.00138021
	B3GALT1	-0.531831	0.566689	0.246655	1	-0.0228496	0.978994	0.00922009	0.988204	0.325028	0.694048	0.158611	1	-0.610202	0.471246	0.326752	0.794942	-0.673284	0.396116	0.402177	0.620706
	B3GALT2	-0.702722	0.893874	0.0487235	1	-0.84143	0.873089	0.0589413	1	-1.15502	0.826442	0.0827874	1	1.13247	0.829787	0.0810333	1	-0.684041	0.896685	0.0473603	1
	B3GALT4	-2.12274	0.0172827	1.76239	0.0793817	-4.14576	0.00129221	2.88867	0.00665388	-0.310555	0.615154	0.211016	0.8233	0.297561	0.629736	0.200842	0.880489	-0.376026	0.535989	0.270844	0.734458
	B3GALT5	-0.423765	0.601258	0.220939	0.801657	-0.41102	0.605344	0.217998	0.739848	0.604224	0.396332	0.401941	0.675509	-0.288549	0.676088	0.169997	0.901691	-0.97003	0.154428	0.811275	0.341122
	B3GALT6	0.269557	0.00617506	2.20936	0.0352421	0.496774	2.12576e-07	6.67249	2.55185e-06	0.0641694	0.506221	0.29566	0.754745	0.264281	0.00485561	2.31376	0.0458927	0.525661	2.66818e-09	8.57379	4.42537e-08
	B3GAT1	-0.0435649	0.84593	0.0726654	0.933193	-0.437533	0.0587355	1.2311	0.144606	0.146737	0.481517	0.317388	0.737141	-0.224367	0.285223	0.544816	0.643075	-0.478036	0.0149838	1.82438	0.0588534
	B3GAT2	-0.953861	0.00129553	2.88755	0.0098612	-0.413665	0.129289	0.88844	0.258784	-0.488327	0.0669394	1.17432	0.2571	-0.538464	0.0673488	1.17167	0.29493	-0.365269	0.169808	0.770041	0.363293
	B3GAT3	-0.0542058	0.747467	0.126408	0.885179	-0.285901	0.0912222	1.0399	0.201246	0.0597881	0.716425	0.144829	0.880666	0.276809	0.0884803	1.05315	0.348566	-0.181452	0.25895	0.586783	0.477851
	B3GLCT	-0.0432824	0.708205	0.149841	0.864728	-0.200143	0.083821	1.07665	0.188986	0.232431	0.0320811	1.49375	0.160961	0.082341	0.43385	0.36266	0.769913	0.0297658	0.765451	0.116082	0.882472
	B3GNT2	0.106254	0.515774	0.287541	0.741777	-0.383323	0.0221568	1.65449	0.0680867	0.232353	0.142874	0.845046	0.397222	-0.082541	0.599141	0.222471	0.864087	-0.139972	0.356524	0.447911	0.582006
	B3GNT3	-0.715017	0.619439	0.208001	1	-0.302105	0.818586	0.0869359	1	-0.195667	0.875845	0.057573	1	0.517282	0.668293	0.175033	1	-0.0902303	0.939032	0.0273194	1
	B3GNT4	-0.781011	0.0512076	1.29067	0.173838	-0.453354	0.233935	0.630905	0.396327	-0.439101	0.235418	0.62816	0.522376	-0.181318	0.64059	0.19342	0.885861	-1.06199	0.00637381	2.1956	0.0293927
	B3GNT5	0.0155761	0.926235	0.0332786	0.969149	-0.165074	0.327894	0.484267	0.497125	0.215973	0.188622	0.724408	0.464938	-0.0749429	0.646211	0.189626	0.888869	-0.00607547	0.969578	0.0134174	0.98675
	B3GNT6	1.05621	0.739584	0.131013	1	0.120307	0.970193	0.0131418	1	-1.15508	0.71978	0.1428	1	1.13248	0.725043	0.139636	1	0.277745	0.931257	0.0309302	1
	B3GNT7	-2.24986	0.0277696	1.55643	1	-2.01064	0.0315902	1.50045	0.0895784	-0.477919	0.499348	0.301597	1	-0.173164	0.818165	0.087159	0.949876	-0.538565	0.452026	0.344837	0.671607
	B3GNT8	-0.424938	0.739753	0.130913	1	-0.10872	0.927899	0.0324993	1	0.971395	0.362047	0.441235	1	-1.24186	0.260353	0.584437	1	-0.681418	0.4717	0.326334	1
	B3GNT9	-0.350598	0.291791	0.534929	0.542534	-0.345734	0.289484	0.538376	0.459168	0.0689838	0.820608	0.0858641	0.931112	-0.0494839	0.870265	0.0603483	0.964908	-0.668127	0.024277	1.6148	0.0863274
	B3GNTL1	-0.38757	0.220302	0.656982	0.460303	-0.0599798	0.840722	0.0753474	0.905256	0.218085	0.440268	0.356282	0.707859	-0.59329	0.0439619	1.35692	0.227456	-0.467993	0.0792959	1.10075	0.212192
	B4GALNT1	-0.873563	9.78986e-05	4.00922	0.00105622	-0.868291	7.1219e-05	4.1474	0.00053126	-0.573401	0.00456629	2.34044	0.0404888	-0.139591	0.521371	0.282853	0.825006	-0.365949	0.0718671	1.14347	0.196458
	B4GALNT2	0.259002	0.902719	0.0444475	1	3.21857	0.0779363	1.10826	1	0.677391	0.739844	0.13086	1	0.781032	0.674913	0.170753	1	0.628491	0.725394	0.139426	1
	B4GALNT3	-0.392681	4.4642e-06	5.35026	6.52524e-05	-0.310938	0.000184766	3.73338	0.00122757	-0.212582	0.00765315	2.11616	0.0584416	-0.16678	0.0438036	1.35849	0.227087	-0.449026	9.24727e-09	8.03399	1.45467e-07
	B4GALNT4	-0.338171	0.107924	0.966881	0.289506	-0.468303	0.0257378	1.58943	0.0764563	-0.0465242	0.812897	0.0899645	0.927242	-0.338403	0.0957516	1.01885	0.364153	-0.518077	0.00695331	2.15781	0.0315773
	B4GALT1	0.193412	0.11049	0.956676	0.294457	0.0781415	0.519153	0.284705	0.672839	-0.279508	0.0211483	1.67472	0.120338	0.12297	0.312197	0.505572	0.668697	0.158783	0.183428	0.736533	0.381554
	B4GALT2	0.418508	0.00022848	3.64115	0.00222319	0.762996	9.89298e-12	11.0047	1.99794e-10	-0.229387	0.0448556	1.34818	0.201445	0.326675	0.00411246	2.3859	0.0401396	0.564259	3.54896e-07	6.4499	4.51694e-06
	B4GALT3	0.421256	0.000156941	3.80426	0.00160403	0.581855	1.25839e-07	6.90018	1.56819e-06	0.141837	0.19955	0.699948	0.4795	0.234711	0.0304193	1.51685	0.180453	0.212244	0.0441712	1.35486	0.136869
	B4GALT4	0.380403	0.00352381	2.45299	0.0225419	0.410149	0.0013973	2.85471	0.0070992	-0.0160407	0.901574	0.0449987	0.965018	0.277678	0.0277934	1.55606	0.170193	0.457985	9.79409e-05	4.00904	0.000817146
	B4GALT5	-0.266465	0.000953951	3.02047	0.00761171	-0.343269	1.75434e-05	4.75589	0.000152387	0.0770675	0.300406	0.522292	0.59009	-0.142524	0.0565486	1.24758	0.265829	-0.146023	0.0361782	1.44155	0.118041
	B4GALT6	-0.470706	0.00592691	2.22717	0.0341608	-0.672704	9.06107e-05	4.04282	0.000653892	-0.0141369	0.931396	0.0308657	0.976353	-0.358679	0.0313687	1.5035	0.183406	-0.35308	0.0288197	1.54031	0.0987723
	B4GALT7	0.246128	0.119389	0.923035	0.309544	0.68847	5.80725e-06	5.23603	5.51528e-05	-0.0364327	0.815302	0.0886812	0.928512	0.307878	0.0434829	1.36168	0.225851	0.442939	0.00218771	2.66001	0.0120031
	B4GAT1	0.143079	0.207277	0.683449	0.444063	0.133952	0.233553	0.631615	0.395885	0.0653659	0.554461	0.256129	0.785824	-0.0187475	0.864703	0.0631333	0.962392	-0.0505607	0.63031	0.200446	0.803494
	B9D1	1.26322	1.43765e-14	13.8423	5.25922e-13	1.3464	1.03004e-16	15.9871	3.00969e-15	-0.245213	0.171223	0.766438	0.438673	1.15726	3.12988e-12	11.5045	1.37325e-10	0.830044	2.66988e-07	6.57351	3.46228e-06
	B9D2	0.727101	0.0724221	1.14013	0.221282	1.29213	0.000667701	3.17542	0.00376418	1.119	0.00293822	2.53192	0.0292925	-0.183419	0.576501	0.2392	0.852049	-0.0738608	0.805905	0.0937163	0.906057
	BAALC	-0.434851	0.697573	0.156411	1	0.0362336	0.972495	0.0121126	1	0.283063	0.778657	0.108654	1	-0.284956	0.776807	0.109687	1	-0.452223	0.635749	0.196714	1
	BAAT	0.0184404	0.985899	0.00616752	1	1.36682	0.141199	0.85017	0.275555	0.668143	0.481359	0.317531	1	0.29431	0.734441	0.134043	0.922873	-0.355896	0.677631	0.169007	0.831465
	BABAM1	0.14426	0.18907	0.723378	0.418037	0.236265	0.0305568	1.51489	0.0872788	-0.0318147	0.770408	0.113279	0.907966	0.0922173	0.396488	0.40177	0.741578	0.0472842	0.658518	0.181432	0.819374
	BABAM2	-0.317736	0.00165602	2.78093	0.0121095	-0.267243	0.00684255	2.16478	0.0264775	-0.148975	0.116471	0.933783	0.353186	-0.20353	0.0377427	1.42317	0.206585	-0.125398	0.166739	0.777964	0.358737
	BACE1	-0.237585	0.0171397	1.766	0.0789415	-0.319282	0.00129112	2.88903	0.00665077	0.286033	0.00220257	2.65707	0.02363	-0.167137	0.0709257	1.1492	0.304674	-0.447146	6.24601e-07	6.2044	7.67918e-06
	BACE2	0.103074	0.220801	0.655999	0.460986	-0.115942	0.171587	0.765516	0.318218	0.206331	0.00999456	2.00024	0.0706905	-0.0992435	0.209493	0.67883	0.553583	-0.210168	0.00482109	2.31685	0.0233868
	BACH1	0.514429	1.052e-05	4.97799	0.000142852	0.322844	0.00583248	2.23415	0.0231965	0.250666	0.0306613	1.51341	0.156093	0.329865	0.00361621	2.44175	0.0363288	0.42773	0.000114921	3.9396	0.000939409
	BACH2	0.171836	0.219291	0.658978	0.459123	0.173332	0.210178	0.677412	0.366804	0.00122441	0.99286	0.00311194	0.996656	0.128212	0.34286	0.464883	0.698235	0.270654	0.0337876	1.47124	0.111916
	BAD	-0.134337	0.535528	0.271218	0.756247	0.298524	0.146058	0.835473	0.282271	-0.0999265	0.629015	0.201339	0.832266	-0.0166242	0.936501	0.0284918	0.985968	0.185273	0.337448	0.471794	0.562467
	BAG1	0.144234	0.0447634	1.34908	0.15772	0.372138	9.63503e-08	7.01615	1.2184e-06	-0.313481	1.30299e-05	4.88506	0.000375176	0.0368139	0.616654	0.209959	0.873413	0.103394	0.132099	0.879102	0.305851
	BAG2	0.141068	0.137788	0.86079	0.340659	-0.0555065	0.560935	0.251087	0.705563	0.214526	0.0204251	1.68984	0.117521	0.0778144	0.392478	0.406185	0.737478	0.104875	0.233822	0.631115	0.445795
	BAG3	0.541389	2.64662e-11	10.5773	7.67004e-10	0.428969	1.27318e-07	6.89511	1.58518e-06	0.313472	9.69782e-05	4.01333	0.00199273	0.662368	7.30274e-18	17.1365	4.28584e-16	0.3182	2.74168e-05	4.56198	0.000258773
	BAG4	0.131044	0.298606	0.524901	0.549473	-0.0307221	0.807819	0.092686	0.883896	0.071159	0.567585	0.245969	0.794164	-0.0823979	0.507828	0.294284	0.818833	0.0548927	0.651164	0.18631	0.814989
	BAG5	0.0133797	0.902562	0.044523	0.959156	0.0160145	0.883039	0.0540201	0.933259	-0.181073	0.0946362	1.02394	0.312586	0.0844035	0.436952	0.359566	0.773082	0.144432	0.173656	0.76031	0.36871
	BAG6	0.288232	2.99325e-07	6.52386	5.47494e-06	0.195998	0.00049097	3.30894	0.00288511	-0.0760651	0.175246	0.756351	0.444221	0.215647	0.000113244	3.94598	0.00192236	0.114164	0.0379967	1.42025	0.12249
	BAHCC1	-0.622006	9.21511e-12	11.0355	2.79776e-10	-0.521297	3.04268e-09	8.51674	4.71083e-08	0.327987	2.56045e-05	4.59168	0.000678848	-0.337917	1.40861e-05	4.85121	0.000295355	-0.401842	2.75875e-08	7.55929	4.07814e-07
	BAHD1	0.0784773	0.413711	0.383303	0.661578	0.252125	0.00687663	2.16262	0.0265944	0.0490924	0.595416	0.225179	0.810001	0.115438	0.204133	0.690088	0.546249	0.131838	0.123756	0.907432	0.291868
	BAIAP2	-0.350253	0.0155453	1.8084	0.0731585	-0.290798	0.0405654	1.39184	0.10853	0.0181903	0.892992	0.0491525	0.9605	-0.0440835	0.744469	0.128153	0.927027	-0.27802	0.0323735	1.48981	0.10828
	BAIAP2L1	-0.350406	9.36418e-06	5.02853	0.000127805	-0.237251	0.00190867	2.71927	0.00917779	0.102799	0.15072	0.821829	0.409412	-0.236055	0.00111819	2.95148	0.0137847	-0.256849	0.000126	3.89963	0.00101846
	BAIAP2L2	-0.337335	0.619041	0.20828	0.811707	-0.500665	0.460408	0.336857	0.622592	0.475675	0.413575	0.383445	0.687436	0.11977	0.824124	0.0840076	0.951163	-0.199064	0.697559	0.156419	0.842783
	BAIAP3	-1.00478	0.0205755	1.68665	0.0905309	-0.983402	0.0188943	1.72367	0.059939	0.808235	0.0129534	1.88762	0.0853927	-0.321665	0.291258	0.535722	0.648464	-0.765029	0.00880692	2.05518	0.0382655
	BAK1	0.0658258	0.450617	0.346193	0.690863	0.154763	0.0706821	1.15069	0.166098	-0.0315048	0.710172	0.148636	0.877816	0.184449	0.0273748	1.56265	0.16828	0.113431	0.154818	0.810179	0.341599
	BAMBI	-0.120039	0.230681	0.636988	0.473677	0.0108736	0.911236	0.0403691	0.950696	0.314007	0.000735867	3.1332	0.0100897	-0.0553224	0.542283	0.265774	0.836878	0.00131075	0.987805	0.00532879	0.994978
	BANF1	-0.109541	0.439556	0.356986	0.680375	0.128835	0.360455	0.443149	0.528747	0.111628	0.425943	0.370648	0.696077	-0.075243	0.591154	0.228299	0.860896	-0.104343	0.452103	0.344762	0.671607
	BANF2	0	1	0	1	0	1	0	1	0	1	0	1	0	1	0	1	0	1	0	1
	BANK1	1.22076	0.767827	0.114736	1	1.08205	0.793573	0.100413	1	0.768461	0.852572	0.069269	1	0.170683	0.967076	0.0145392	1	-1.64583	0.690629	0.160755	1
	BANP	-0.041269	0.789747	0.102512	0.907555	0.0973	0.520055	0.283951	0.673403	0.385304	0.00801032	2.09635	0.0602868	-0.0222455	0.874777	0.0581027	0.966256	0.0450087	0.73799	0.131949	0.866181
	BAP1	-0.0796979	0.310169	0.508401	0.561097	-0.0721674	0.35407	0.45091	0.521946	-0.10534	0.16905	0.771986	0.436961	0.0468618	0.54142	0.266465	0.836113	-0.0825348	0.266474	0.574345	0.486052
	BARD1	-0.0959029	0.465365	0.332207	0.702296	-0.142993	0.274616	0.561275	0.442597	-0.0539234	0.674665	0.170912	0.858988	-0.260773	0.0451983	1.34488	0.231262	-0.0789183	0.528654	0.276829	0.72926
	BARHL1	-0.704725	0.797475	0.0982832	1	-0.843435	0.758747	0.119903	1	-2.11882	0.440386	0.356166	1	0.170684	0.951682	0.0215082	1	1.6836	0.532661	0.273549	1
	BARHL2	-0.0884971	0.685925	0.163723	0.852971	0.43476	0.0356666	1.44774	0.0981386	-0.14762	0.484513	0.314694	0.739192	0.121356	0.565616	0.247478	0.847774	0.237661	0.230479	0.637368	0.441693
	BARX1	1.16914	0.550484	0.259255	1	2.47857	0.165011	0.782487	1	-1.15509	0.572681	0.242087	1	1.13248	0.580221	0.236407	1	2.95343	0.0939504	1.0271	1
	BARX2	-0.111405	0.430158	0.366372	0.674085	0.0601859	0.660066	0.180413	0.781246	0.139759	0.291373	0.535551	0.581029	0.0733104	0.571901	0.242679	0.85067	-0.0372253	0.762535	0.11774	0.880879
	BASP1	-0.107371	0.112899	0.947308	0.298606	0.0896344	0.177463	0.750891	0.325584	0.159407	0.014482	1.83917	0.0923774	-0.117311	0.0709494	1.14905	0.304674	0.160801	0.00979897	2.00882	0.0417518
	BATF	0.258968	0.96079	0.0173714	1	0.12026	0.981786	0.00798317	1	-0.193329	0.970723	0.0129045	1	1.13247	0.829787	0.0810333	1	0.277743	0.957952	0.0186562	1
	BATF2	1.6961	0.348242	0.458119	1	1.47957	0.415747	0.381171	1	2.01309	0.243122	0.614176	1	-2.9975	0.0822145	1.08505	1	-0.664365	0.638636	0.194746	1
	BATF3	-0.0975784	0.54066	0.267076	0.760106	0.137982	0.367944	0.434218	0.536607	-0.0740926	0.625744	0.203603	0.830607	-0.0853766	0.579468	0.236971	0.853661	0.163726	0.245445	0.610047	0.460162
	BAX	-0.392488	0.000969515	3.01345	0.0077175	-0.253451	0.030907	1.50994	0.0879679	0.578139	3.06727e-07	6.51325	1.53811e-05	-0.343739	0.00212577	2.67248	0.0235049	-0.456438	3.20176e-05	4.49461	0.000297495
	BAZ1A	-0.158017	0.126039	0.899495	0.320216	-0.303853	0.00328532	2.48342	0.0143147	-0.0299587	0.770061	0.113475	0.907966	-0.128724	0.209903	0.677981	0.554133	-0.0722697	0.477552	0.32098	0.689457
	BAZ1B	0.0742973	0.205979	0.686178	0.442518	0.0404007	0.490748	0.309141	0.64878	-0.0155942	0.788728	0.103073	0.916762	0.0236677	0.683968	0.164964	0.904662	0.0361808	0.526899	0.278273	0.727938
	BAZ2A	-0.0470175	0.266684	0.574002	0.515863	-0.124704	0.00303608	2.51769	0.0134526	-0.0494851	0.224236	0.649294	0.509711	0.0427775	0.292782	0.533456	0.649665	-0.125233	0.00123223	2.90931	0.00737032
	BAZ2B	0.0496166	0.682398	0.165962	0.85063	-0.0952536	0.43256	0.363953	0.597862	0.186898	0.109892	0.959035	0.342013	-0.0665471	0.565564	0.247518	0.847774	0.000174064	0.998747	0.000544676	0.999256
	BBC3	-0.468035	0.0257826	1.58867	0.106315	-0.225369	0.260157	0.584764	0.425681	0.182425	0.329926	0.481584	0.618455	-0.146144	0.432425	0.364089	0.768737	-0.466161	0.00875604	2.05769	0.0381131
	BBIP1	0.510452	1.26999e-05	4.8962	0.000168857	0.466467	6.03178e-05	4.21955	0.000458663	0.289509	0.0119948	1.92101	0.0807432	0.321404	0.00355463	2.44921	0.0358149	0.278155	0.00882884	2.0541	0.0383085
	BBOF1	0.866673	0.00325742	2.48713	0.0210898	0.0974189	0.756591	0.121139	0.849849	-0.138249	0.657863	0.181865	0.848795	-0.140577	0.663328	0.178272	0.89575	-0.422713	0.160162	0.795439	0.349184
[truncated: 17,829 more rows]
