# Supplementary material for: Enhanced ER proteostasis and temperature differentially impact the mutational tolerance of influenza hemagglutinin
Source: eLife. 2018 Sep 6;7:e38795. doi: 10.7554/eLife.38795 (PMC6172027; doi:10.7554/eLife.38795)
Supplement: Figure 2—source data 2. — Genes are tabulated as upregulated in the current study (RNAseq), the previous study (Array) alone (Shoulders et al., 2013), or upregulated in both studies, as illustrated in Figure 2—figure supplement 2. For each gene subset, the corresponding GO group enrichment analysis is provided. [file elife-38795-fig2-data2.xlsx]

## Sheet: XBP1_Array&RNA-Seq
Gene		Category	Term	Count	%	PValue	Genes	List Total	Pop Hits	Pop Total	Fold Enrichment	Bonferroni	Benjamini	FDR
ARFGEF3		GOTERM_BP_DIRECT	GO:0036498~IRE1-mediated unfolded protein response	14	21.875	1.72556e-19	KDELR3, HYOU1, SEC31A, DNAJB9, SEC61B, TSPYL2, XBP1, GFPT1, FKBP14, DNAJC3, WIPI1, SEC61A1, SSR1, SERP1	55	51	10393	51.8724	6.36732e-17	6.36732e-17	2.37855e-16
SELENOS		UP_KEYWORDS	Endoplasmic reticulum	27	42.1875	1.90019e-16	SEC31A, CRELD2, PDIA4, EDEM2, ERLEC1, SSR1, XBP1, DNAJC3, SEC24D, SEC61A1, KDELR3, HERPUD1, SLC33A1, SELENOS, TMED9, HYOU1, SEC61B, DNAJB9, SDF2L1, SULF1, FKBP14, HSPA13, EIF2AK3, SSR2, SSR3, SERP1, FKBP2	61	725	11772	7.18698	2.88658e-14	2.88658e-14	2.55351e-13
PLPP5		KEGG_PATHWAY	hsa04141:Protein processing in endoplasmic reticulum	16	25	2.4372e-16	HERPUD1, SEC31A, SELENOS, PDIA4, EDEM2, ERLEC1, SSR1, HYOU1, SEC61B, XBP1, DNAJC3, SEC24D, EIF2AK3, SEC61A1, SSR2, SSR3	26	150	4183	17.161	4.88498e-15	4.88498e-15	1.77636e-13
ERO1LB		GOTERM_CC_DIRECT	GO:0005783~endoplasmic reticulum	19	29.6875	6.67993e-10	HERPUD1, SEC31A, CRELD2, SELENOS, EDEM2, TMED9, MANF, SSR1, HYOU1, DNAJB9, SEC61B, XBP1, SULF1, HSPA13, DNAJC3, EIF2AK3, SSR2, SERP1, FKBP2	61	571	11022	6.0124	6.07874e-08	6.07874e-08	7.28241e-07
SYVN1		GOTERM_CC_DIRECT	GO:0005789~endoplasmic reticulum membrane	18	28.125	1.46192e-08	KDELR3, HERPUD1, SEC31A, SLC33A1, ALG2, TMED9, SSR1, DNAJB9, SEC61B, XBP1, SDF2L1, FKBP14, SEC24D, EIF2AK3, SSR2, SERP1, SSR3, FKBP2	61	611	11022	5.32307	1.33035e-06	6.65174e-07	1.59377e-05
SULF1		UP_KEYWORDS	Unfolded protein response	6	9.375	3.13765e-07	HERPUD1, XBP1, DNAJC3, EDEM2, EIF2AK3, MANF	61	29	11772	39.9276	4.07886e-05	2.03945e-05	0.000365394
FKBP2		UP_SEQ_FEATURE	short sequence motif:Prevents secretion from ER	6	9.375	2.55215e-06	HYOU1, SDF2L1, FKBP14, PDIA4, TMED9, FKBP2	61	43	11632	26.6077	0.00050775	0.00050775	0.00319618
ARRDC3		GOTERM_CC_DIRECT	GO:0005788~endoplasmic reticulum lumen	8	12.5	2.58475e-06	HYOU1, DNAJB9, SDF2L1, FKBP14, PDIA4, DNAJC3, EDEM2, ERLEC1	61	114	11022	12.6799	0.000235185	7.8401e-05	0.00281783
ALG2		GOTERM_BP_DIRECT	GO:0034976~response to endoplasmic reticulum stress	6	9.375	9.79049e-06	HYOU1, HERPUD1, XBP1, UFM1, PDIA4, EIF2AK3	55	56	10393	20.2461	0.00360619	0.00180472	0.0134946
GMPPA		GOTERM_BP_DIRECT	GO:0030968~endoplasmic reticulum unfolded protein response	5	7.8125	3.38953e-05	XBP1, SELENOS, EDEM2, EIF2AK3, SERP1	55	36	10393	26.2449	0.0124297	0.00416052	0.046712
ANG		UP_KEYWORDS	Signal	22	34.375	7.38095e-05	PLPP5, SEC31A, CRELD2, PDIA4, EDEM2, TMED9, MANF, ERLEC1, SSR1, HYOU1, DNAJB9, ANG, XBP1, SDF2L1, LRRTM2, SULF1, FKBP14, HSPA13, DNAJC3, EIF2AK3, SSR2, FKBP2	61	1734	11772	2.44847	0.0095497	0.00319342	0.085921
EDEM2		GOTERM_BP_DIRECT	GO:0030433~ER-associated ubiquitin-dependent protein catabolic process	5	7.8125	0.000195708	DNAJB9, SEC61B, SELENOS, EDEM2, ERLEC1	55	56	10393	16.8718	0.0696767	0.0178938	0.269431
ZNF841		UP_SEQ_FEATURE	signal peptide	18	28.125	0.000394245	CRELD2, PDIA4, EDEM2, TMED9, ERLEC1, MANF, SSR1, HYOU1, ANG, SDF2L1, LRRTM2, SULF1, FKBP14, HSPA13, DNAJC3, EIF2AK3, SSR2, FKBP2	61	1369	11632	2.50723	0.0754705	0.0384754	0.49262
SEC61A1		UP_KEYWORDS	Stress response	5	7.8125	0.000434957	HYOU1, XBP1, ANG, DNAJC3, EIF2AK3	61	70	11772	13.7845	0.0549872	0.0140397	0.505358
LRRTM2		UP_KEYWORDS	Transmembrane helix	27	42.1875	0.000475942	KDELR3, PLPP5, OSTC, HERPUD1, SLC33A1, ALG2, SLC10A7, SELENOS, TMED9, SSR1, SLC1A4, TMEM39A, MGAT2, SEC61B, ARFGEF3, XBP1, LRRTM2, ENTPD7, SLC50A1, ARF4, ARMCX3, EIF2AK3, SEC61A1, SSR2, SERP1, LYSMD3, SSR3	61	2748	11772	1.89613	0.0600111	0.0123012	0.552856
TMED9		UP_KEYWORDS	Transmembrane	27	42.1875	0.000496295	KDELR3, PLPP5, OSTC, HERPUD1, SLC33A1, ALG2, SLC10A7, SELENOS, TMED9, SSR1, SLC1A4, TMEM39A, MGAT2, SEC61B, ARFGEF3, XBP1, LRRTM2, ENTPD7, SLC50A1, ARF4, ARMCX3, EIF2AK3, SEC61A1, SSR2, SERP1, LYSMD3, SSR3	61	2755	11772	1.89131	0.0624961	0.0106981	0.576435
GALK2		UP_SEQ_FEATURE	transmembrane region	25	39.0625	0.000559552	PLPP5, KDELR3, OSTC, HERPUD1, SLC33A1, ALG2, SLC10A7, SELENOS, TMED9, SSR1, SLC1A4, TMEM39A, MGAT2, SEC61B, ARFGEF3, LRRTM2, ENTPD7, SLC50A1, ARMCX3, EIF2AK3, SSR2, SEC61A1, SSR3, LYSMD3, SERP1	61	2427	11632	1.96424	0.105403	0.0364466	0.69851
SSR3		GOTERM_BP_DIRECT	GO:0006888~ER to Golgi vesicle-mediated transport	6	9.375	0.000568226	HYOU1, ARFGAP3, SEC31A, ARF4, TMED9, SEC24D	55	131	10393	8.65482	0.189201	0.0410794	0.780418
PAIP2B		UP_KEYWORDS	ER-Golgi transport	5	7.8125	0.000868043	KDELR3, ARFGAP3, SEC31A, ARF4, SEC24D	61	84	11772	11.4871	0.106755	0.0159984	1.00622
DNAJB9		GOTERM_BP_DIRECT	GO:0006613~cotranslational protein targeting to membrane	3	4.6875	0.00093193	SRP19, SSR2, SSR1	55	9	10393	62.9879	0.291101	0.0557274	1.27697
TRIM5		UP_KEYWORDS	Protein transport	10	15.625	0.00104521	KDELR3, ARFGAP3, SEC31A, SEC61B, XBP1, ARF4, TMED9, SEC24D, SEC61A1, SERP1	61	511	11772	3.77659	0.127112	0.01685	1.21045
SLC50A1		UP_SEQ_FEATURE	topological domain:Lumenal	8	12.5	0.00119049	KDELR3, MGAT2, TMED9, EIF2AK3, SSR2, SEC61A1, SSR3, SSR1	61	318	11632	4.7972	0.211046	0.0575401	1.48074
SLC10A7		GOTERM_MF_DIRECT	GO:0051787~misfolded protein binding	3	4.6875	0.00138529	DNAJB9, SDF2L1, DNAJC3	55	11	10503	52.081	0.161427	0.161427	1.59479
ENTPD7		KEGG_PATHWAY	hsa00520:Amino sugar and nucleotide sugar metabolism	4	6.25	0.0014958	PGM3, NANS, GFPT1, GMPPA	26	39	4183	16.501	0.0323958	0.0163312	1.1647
MBNL2		KEGG_PATHWAY	hsa05110:Vibrio cholerae infection	4	6.25	0.00161071	KDELR3, SEC61B, PDIA4, SEC61A1	26	40	4183	16.0885	0.0348427	0.0117518	1.25369
NANS		GOTERM_BP_DIRECT	GO:0030970~retrograde protein transport, ER to cytosol	3	4.6875	0.00169154	HERPUD1, SEC61B, SELENOS	55	12	10393	47.2409	0.464582	0.0853776	2.30662
CRELD2		UP_KEYWORDS	Membrane	33	51.5625	0.00186376	PLPP5, OSTC, ARFGAP3, SEC31A, ALG2, SSR1, SLC1A4, XBP1, ENTPD7, LRRTM2, ARMCX3, SEC24D, SEC61A1, LYSMD3, KDELR3, HERPUD1, SLC33A1, SLC10A7, SELENOS, TMED9, ARRDC3, WIPI1, TMEM39A, MGAT2, SEC61B, ARFGEF3, SLC50A1, ARF4, EIF2AK3, SSR2, FKBP2, SSR3, SERP1	61	4040	11772	1.57635	0.215347	0.0265862	2.14903
PDIA5		GOTERM_BP_DIRECT	GO:1902236~negative regulation of endoplasmic reticulum stress-induced intrinsic apoptotic signaling pathway	3	4.6875	0.0023168	HERPUD1, XBP1, SELENOS	55	14	10393	40.4922	0.575095	0.101462	3.14667
NUCB2		GOTERM_CC_DIRECT	GO:0016021~integral component of membrane	25	39.0625	0.00235169	PLPP5, KDELR3, OSTC, HERPUD1, SLC33A1, ALG2, SLC10A7, TMED9, SSR1, SLC1A4, TMEM39A, MGAT2, SEC61B, ARFGEF3, XBP1, LRRTM2, ENTPD7, SLC50A1, ARF4, ARMCX3, SSR2, SEC61A1, SSR3, SERP1, LYSMD3	61	2535	11022	1.78194	0.192858	0.0521546	2.53414
SSR2		GOTERM_CC_DIRECT	GO:0000139~Golgi membrane	9	14.0625	0.00239739	KDELR3, MGAT2, ARFGAP3, SEC31A, SLC33A1, SLC50A1, TMED9, SEC24D, WIPI1	61	437	11022	3.72127	0.196216	0.0427445	2.58282
ARF4		UP_KEYWORDS	Transport	15	23.4375	0.00434006	KDELR3, ARFGAP3, SEC31A, SLC33A1, SLC10A7, TMED9, SLC1A4, SEC61B, XBP1, ARF4, SLC50A1, SEC24D, SEC61A1, GLRX, SERP1	61	1282	11772	2.258	0.431887	0.0549747	4.93907
N4BP2		GOTERM_MF_DIRECT	GO:0005086~ARF guanyl-nucleotide exchange factor activity	3	4.6875	0.00511803	SEC61B, ARFGEF3, ARF4	55	21	10503	27.2805	0.478819	0.278072	5.77706
TSPYL2		UP_SEQ_FEATURE	topological domain:Cytoplasmic	16	25	0.00542919	KDELR3, OSTC, SLC33A1, TMED9, SSR1, SLC1A4, MGAT2, SEC61B, ENTPD7, LRRTM2, EIF2AK3, SEC61A1, SSR2, LYSMD3, SERP1, SSR3	61	1441	11632	2.11729	0.661541	0.194805	6.59064
MGAT2		GOTERM_BP_DIRECT	GO:0015031~protein transport	7	10.9375	0.00561535	KDELR3, SEC31A, XBP1, ARF4, TMED9, SEC61A1, SERP1	55	315	10393	4.19919	0.874808	0.206164	7.46854
EIF2AK3		GOTERM_BP_DIRECT	GO:0006890~retrograde vesicle-mediated transport, Golgi to ER	4	6.25	0.00713419	KDELR3, ARFGAP3, ARF4, TMED9	55	76	10393	9.94545	0.928778	0.232176	9.39781
PGM3		KEGG_PATHWAY	hsa03060:Protein export	3	4.6875	0.00736317	SEC61B, SRP19, SEC61A1	26	22	4183	21.9388	0.15006	0.0398322	5.6199
FKBP14		UP_SEQ_FEATURE	glycosylation site:N-linked (GlcNAc...)	17	26.5625	0.00846574	CRELD2, SLC33A1, EDEM2, TMED9, ERLEC1, SSR1, SLC1A4, TMEM39A, MGAT2, HYOU1, ENTPD7, LRRTM2, SULF1, FKBP14, EIF2AK3, SSR2, LYSMD3	61	1661	11632	1.95166	0.815822	0.245708	10.1001
PDIA4		UP_KEYWORDS	Glycoprotein	18	28.125	0.00850007	CRELD2, SLC33A1, EDEM2, TMED9, ERLEC1, MANF, SSR1, SLC1A4, TMEM39A, MGAT2, HYOU1, ENTPD7, LRRTM2, SULF1, FKBP14, EIF2AK3, SSR2, LYSMD3	61	1835	11772	1.89303	0.670353	0.0959628	9.46291
LYSMD3		GOTERM_BP_DIRECT	GO:0061077~chaperone-mediated protein folding	3	4.6875	0.00983441	FKBP14, PDIA4, FKBP2	55	29	10393	19.548	0.973927	0.282177	12.7359
SDF2L1		GOTERM_CC_DIRECT	GO:0031205~endoplasmic reticulum Sec complex	2	3.125	0.0108582	SEC61B, DNAJC3	61	2	11022	180.689	0.629721	0.1526	11.2212
HSPA13		UP_KEYWORDS	Isomerase	4	6.25	0.0111313	PGM3, FKBP14, PDIA4, FKBP2	61	91	11772	8.4828	0.766643	0.114201	12.2217
UFM1		GOTERM_CC_DIRECT	GO:0030176~integral component of endoplasmic reticulum membrane	4	6.25	0.0113978	XBP1, SELENOS, EIF2AK3, SEC61A1	61	86	11022	8.40412	0.647657	0.13845	11.7477
XBP1		GOTERM_BP_DIRECT	GO:0006616~SRP-dependent cotranslational protein targeting to membrane, translocation	2	3.125	0.03078	SEC61B, SRP19	55	6	10393	62.9879	0.99999	0.617626	35.0106
SEC61B		GOTERM_BP_DIRECT	GO:0070417~cellular response to cold	2	3.125	0.03078	DNAJC3, EIF2AK3	55	6	10393	62.9879	0.99999	0.617626	35.0106
ARFGAP3		UP_KEYWORDS	Golgi apparatus	8	12.5	0.0313557	MGAT2, ARFGAP3, ARF4, SULF1, SLC50A1, TMED9, SEC24D, WIPI1	61	597	11772	2.58604	0.984101	0.272817	30.9956
ARMCX3		GOTERM_BP_DIRECT	GO:0045454~cell redox homeostasis	3	4.6875	0.0341283	SELENOS, PDIA4, GLRX	55	56	10393	10.1231	0.999997	0.626797	38.0379
LARP1B		UP_SEQ_FEATURE	domain:PPIase FKBP-type	2	3.125	0.0405401	FKBP14, FKBP2	61	8	11632	47.6721	0.999735	0.691647	40.4462
TMEM39A		GOTERM_BP_DIRECT	GO:1903071~positive regulation of ER-associated ubiquitin-dependent protein catabolic process	2	3.125	0.0408318	HERPUD1, XBP1	55	8	10393	47.2409	1	0.666729	43.7098
MANF		GOTERM_MF_DIRECT	GO:0051087~chaperone binding	3	4.6875	0.0415057	HYOU1, SDF2L1, DNAJC3	55	63	10503	9.09351	0.995409	0.833803	38.8364
SRP19		GOTERM_CC_DIRECT	GO:0034663~endoplasmic reticulum chaperone complex	2	3.125	0.0427418	HYOU1, SDF2L1	61	8	11022	45.1721	0.981222	0.391577	37.8873
SERP1		UP_KEYWORDS	Congenital myasthenic syndrome	2	3.125	0.0449624	ALG2, GFPT1	61	9	11772	42.8852	0.997473	0.347657	41.4767
SLC33A1		GOTERM_CC_DIRECT	GO:0030127~COPII vesicle coat	2	3.125	0.0479566	SEC31A, SEC24D	61	9	11022	40.153	0.988577	0.39159	41.4782
GLRX		UP_KEYWORDS	Translocation	3	4.6875	0.0507292	SEC61B, SEC61A1, SERP1	61	71	11772	8.15424	0.99885	0.363134	45.4623
OSTC		GOTERM_BP_DIRECT	GO:0006048~UDP-N-acetylglucosamine biosynthetic process	2	3.125	0.0507814	PGM3, GFPT1	55	10	10393	37.7927	1	0.722534	51.2459
HERPUD1		GOTERM_BP_DIRECT	GO:0006983~ER overload response	2	3.125	0.0507814	SELENOS, EIF2AK3	55	10	10393	37.7927	1	0.722534	51.2459
ERLEC1		GOTERM_BP_DIRECT	GO:0036499~PERK-mediated unfolded protein response	2	3.125	0.0557181	HERPUD1, EIF2AK3	55	11	10393	34.357	1	0.733448	54.6272
SLC1A4		GOTERM_BP_DIRECT	GO:0002063~chondrocyte development	2	3.125	0.0557181	SULF1, EIF2AK3	55	11	10393	34.357	1	0.733448	54.6272
WIPI1		BIOCARTA	h_arapPathway:ADP-Ribosylation Factor	2	3.125	0.0573582	KDELR3, ARFGAP3	5	16	1093	27.325	0.255725	0.255725	22.655
HYOU1		INTERPRO	IPR001179:Peptidyl-prolyl cis-trans isomerase, FKBP-type, domain	2	3.125	0.057929	FKBP14, FKBP2	61	11	11095	33.07	0.999929	0.999929	51.3522
SEC31A		GOTERM_CC_DIRECT	GO:0044322~endoplasmic reticulum quality control compartment	2	3.125	0.0583025	EDEM2, ERLEC1	61	11	11022	32.8525	0.995774	0.421113	48.0501
SSR1		INTERPRO	IPR013126:Heat shock protein 70 family	2	3.125	0.0630286	HYOU1, HSPA13	61	12	11095	30.3142	0.99997	0.994529	54.4384
GFPT1		INTERPRO	IPR018181:Heat shock protein 70, conserved site	2	3.125	0.0630286	HYOU1, HSPA13	61	12	11095	30.3142	0.99997	0.994529	54.4384
DNAJC3		GOTERM_BP_DIRECT	GO:0006614~SRP-dependent cotranslational protein targeting to membrane	3	4.6875	0.071979	SRP19, SEC61A1, SSR3	55	85	10393	6.6693	1	0.802388	64.2884
KDELR3		GOTERM_MF_DIRECT	GO:0005528~FK506 binding	2	3.125	0.074454	FKBP14, FKBP2	55	15	10503	25.4618	0.999946	0.914269	59.2324
SEC24D		INTERPRO	IPR023566:Peptidyl-prolyl cis-trans isomerase, FKBP-type	2	3.125	0.0781652	FKBP14, FKBP2	61	15	11095	24.2514	0.999998	0.986973	62.5725
		GOTERM_BP_DIRECT	GO:0006886~intracellular protein transport	4	6.25	0.0805019	ARFGAP3, SEC61B, SELENOS, SEC24D	55	195	10393	3.87618	1	0.821025	68.5532
		UP_KEYWORDS	Translation regulation	3	4.6875	0.0814033	DNAJC3, EIF2AK3, PAIP2B	61	93	11772	6.22528	0.999984	0.498363	62.7976
		GOTERM_BP_DIRECT	GO:0010575~positive regulation of vascular endothelial growth factor production	2	3.125	0.0848135	SULF1, EIF2AK3	55	17	10393	22.231	1	0.821155	70.526
		UP_KEYWORDS	Cytoplasmic vesicle	5	7.8125	0.0864805	SEC31A, ARFGEF3, ANG, ENTPD7, WIPI1	61	329	11772	2.93288	0.999992	0.499266	65.1229
		UP_KEYWORDS	Autophagy	3	4.6875	0.093682	TRIM5, XBP1, WIPI1	61	101	11772	5.73219	0.999997	0.508559	68.1938

## Sheet: XBP1_RNASeq_only
Gene		Category	Term	Count	%	PValue	Genes	List Total	Pop Hits	Pop Total	Fold Enrichment	Bonferroni	Benjamini	FDR
EGF		UP_KEYWORDS	Endoplasmic reticulum	63	31.6583	1.17059e-28	HM13, PDIA3, WFS1, DNAJC10, PDIA6, ALG5, CANX, DNAJB11, LRRC59, RPN1, ATP8B1, CREB3L2, RPN2, SELENOK, DDOST, SMIM14, UBE2J1, DPAGT1, SRPRA, MESDC2, SRPRB, UFL1, MAGT1, NUS1, SURF4, SIL1, SEC23B, SEC61G, SUCO, TMED7-TICAM2, DERL2, MTDH, TMEM214, BET1, LMAN1, CALR, DERL3, EDEM1, SEC63, CALU, SLC35B1, STT3A, TMED5, TMED2, TMED10, SLC39A7, HSPA5, TRAM1, P4HB, SEC11C, RRBP1, CLCC1, CKAP4, SELENOM, PRE…	195	725	11772	5.24588	2.68064e-26	2.68064e-26	1.4997e-25
STRA6		KEGG_PATHWAY	hsa04141:Protein processing in endoplasmic reticulum	29	14.5729	1.63108e-24	DERL2, PDIA3, WFS1, DNAJC10, PDIA6, LMAN1, CALR, EDEM1, CANX, DERL3, SEC63, STT3A, DNAJB11, RPN1, HSPA5, RPN2, DDOST, TRAM1, P4HB, RRBP1, CKAP4, UBE2J1, MAN1A1, PREB, SIL1, SSR4, SEC23B, SEC61G, SEL1L	66	150	4183	12.2532	1.51691e-22	1.51691e-22	1.78563e-21
NKX3-2		GOTERM_CC_DIRECT	GO:0005789~endoplasmic reticulum membrane	51	25.6281	6.82479e-22	DERL2, HM13, MTDH, TMEM214, WFS1, BET1, ALG5, PDIA6, LMAN1, CANX, DERL3, SEC63, CALU, COPB2, TMED5, STT3A, TMED2, LRRC59, CREB3L2, RPN1, SLC39A7, TMED10, HSPA5, RPN2, DDOST, SELENOK, TRAM1, STX5, SEC11C, CKAP4, SMIM14, UBE2J1, DPAGT1, SRPRA, SRPRB, UFL1, PREB, ERP44, TXNDC11, COPG1, NUS1, MCFD2, SPCS3, SURF4, SPCS2, FKBP11, SEC61G, SEC23B, COPE, TMED7-TICAM2, SEL1L	185	611	11022	4.97299	1.29671e-19	1.29671e-19	8.48229e-19
TCP10L		GOTERM_CC_DIRECT	GO:0005783~endoplasmic reticulum	46	23.1156	5.2032e-19	DERL2, MTDH, HM13, PDIA3, TMEM214, WFS1, DNAJC10, PDIA6, CALR, EDEM1, CANX, SEC63, CALU, MCTP2, DNAJB11, TMED2, LRRC59, ATP8B1, CREB3L2, TMED10, SLC39A7, HSPA5, RPN2, TRAM1, DDOST, SELENOK, P4HB, STC2, RRBP1, CLCC1, CKAP4, SMIM14, MESDC2, SRPRA, MAN1A1, SELENOM, UFL1, TXNDC11, PPIB, USO1, SPCS3, SIL1, SSR4, SEC23B, TMED7-TICAM2, SEL1L	185	571	11022	4.79966	9.88609e-17	4.94304e-17	6.46687e-16
DDR2		UP_KEYWORDS	Membrane	125	62.8141	1.67584e-17	SLC22A17, HM13, QPCTL, EFNA1, WFS1, TVP23C, SLC52A2, NFXL1, SLC2A3, KCNK6, LRRC59, RPN1, CREB3L2, RAB24, RAB26, RPN2, DDOST, FNDC3A, FNDC3B, SMIM14, HRK, UBE2J1, DPAGT1, COPG1, CHPF, USO1, SURF4, BTN3A3, SEC61G, SUCO, SLC2A10, DERL2, TMEM214, SLC38A10, LMAN1, DERL3, CALU, FICD, GORASP2, GOLPH3L, FAM189A2, TMED10, EGF, SLC31A2, TRAM1, SLC30A7, GPR155, P4HB, MSTO1, SEC11C, CLCC1, CKAP4, MPC1, TVP23…	195	4040	11772	1.86786	3.83767e-15	1.91884e-15	2.147e-14
CLDN3		UP_SEQ_FEATURE	transmembrane region	91	45.7286	4.23807e-16	SLC22A17, HM13, QPCTL, CLDN3, WFS1, TVP23C, ALG5, NFXL1, SLC52A2, CANX, DDR2, RABAC1, TMEM57, MCTP2, ST6GALNAC4, SLC2A3, KCNK6, LRRC59, CREB3L2, RPN1, ATP8B1, STRA6, RPN2, FNDC3A, DDOST, FNDC3B, TM9SF1, STX5, PARM1, SMIM14, UBE2J1, DPAGT1, SRPRB, MAN1A1, SLC7A11, MAGT1, NUS1, CHPF, DNAJC25, SURF4, BTN3A3, TMCO3, FKBP11, SEC61G, SUCO, MFSD9, SLC2A10, DERL2, MTDH, TMEM214, BET1, SLC38A10, DISP2, LM…	193	2427	11632	2.25979	2.63789e-13	2.63789e-13	6.55032e-13
PALM3		UP_SEQ_FEATURE	topological domain:Lumenal	32	16.0804	8.90773e-16	DERL2, HM13, MTDH, ALG5, LMAN1, EDEM1, CANX, DERL3, SEC63, STT3A, TMED5, ST6GALNAC4, TMED2, LRRC59, CREB3L2, RPN1, TMED10, RPN2, DDOST, TRAM1, SEC11C, RRBP1, UBE2J1, DPAGT1, MAN1A1, PREB, CHPF, SPCS3, SPCS2, SSR4, GOLGB1, SEL1L	193	318	11632	6.06485	5.27578e-13	2.63789e-13	1.31006e-12
FBXL16		UP_KEYWORDS	Transmembrane helix	97	48.7437	1.16168e-15	SLC22A17, HM13, QPCTL, WFS1, TVP23C, SLC52A2, NFXL1, SLC2A3, KCNK6, LRRC59, RPN1, CREB3L2, RPN2, DDOST, FNDC3A, FNDC3B, SMIM14, UBE2J1, HRK, DPAGT1, CHPF, SURF4, BTN3A3, SEC61G, SUCO, DERL2, SLC2A10, TMEM214, SLC38A10, LMAN1, DERL3, FICD, FAM189A2, TMED10, SLC31A2, EGF, TRAM1, SLC30A7, GPR155, SEC11C, CLCC1, CKAP4, MPC1, TVP23C-CDRT4, TXNDC11, TXNDC15, SPCS3, SPCS2, SEL1L, CLDN3, DNAJC10, ALG5, D…	195	2748	11772	2.13094	2.54241e-13	8.471e-14	1.42109e-12
HSD17B8		UP_KEYWORDS	Transmembrane	97	48.7437	1.4283e-15	SLC22A17, HM13, QPCTL, WFS1, TVP23C, SLC52A2, NFXL1, SLC2A3, KCNK6, LRRC59, RPN1, CREB3L2, RPN2, DDOST, FNDC3A, FNDC3B, SMIM14, UBE2J1, HRK, DPAGT1, CHPF, SURF4, BTN3A3, SEC61G, SUCO, DERL2, SLC2A10, TMEM214, SLC38A10, LMAN1, DERL3, FICD, FAM189A2, TMED10, SLC31A2, EGF, TRAM1, SLC30A7, GPR155, SEC11C, CLCC1, CKAP4, MPC1, TVP23C-CDRT4, TXNDC11, TXNDC15, SPCS3, SPCS2, SEL1L, CLDN3, DNAJC10, ALG5, D…	195	2755	11772	2.12552	3.30513e-13	8.26006e-14	1.85407e-12
OSGIN1		GOTERM_CC_DIRECT	GO:0016021~integral component of membrane	91	45.7286	8.48163e-15	SLC22A17, HM13, QPCTL, CLDN3, WFS1, DNAJC10, TVP23C, ALG5, NFXL1, RABAC1, TMEM57, MCTP2, ST6GALNAC4, SLC2A3, KCNK6, LRRC59, RPN1, ATP8B1, CREB3L2, STRA6, RPN2, FNDC3A, SELENOK, DDOST, FNDC3B, TM9SF1, STX5, PARM1, SMIM14, HRK, UBE2J1, DPAGT1, SRPRA, SRPRB, MAN1A1, MMP13, SLC7A11, MAGT1, NUS1, CHPF, DNAJC25, SURF4, BTN3A3, TMCO3, FKBP11, SEC61G, SUCO, TMED7-TICAM2, MFSD9, SLC2A10, DERL2, MTDH, TMEM…	185	2535	11022	2.13871	1.60316e-12	5.3435e-13	1.04916e-11
RAB26		UP_KEYWORDS	Golgi apparatus	37	18.593	8.83532e-12	QPCTL, BET1, PRRC1, LMAN1, CALU, RABAC1, COPB2, ST6GALNAC4, TMED5, TMED2, GORASP2, GOLPH3L, ATP8B1, SLC39A7, TMED10, RAB26, FNDC3A, SLC30A7, ARL1, STX5, PARM1, RAB39B, CHAC1, CLCC1, MAN1A1, HID1, SELENOM, COG3, COPG1, CHPF, MCFD2, USO1, SURF4, SEC23B, COPE, TMED7-TICAM2, GOLGB1	195	597	11772	3.74148	2.0233e-09	4.0466e-10	1.13194e-08
C14orf28		GOTERM_BP_DIRECT	GO:0018279~protein N-linked glycosylation via asparagine	11	5.52764	7.03647e-11	MAGT1, STT3A, ST6GALNAC4, MCFD2, RPN1, UBE2J1, ALG5, RPN2, LMAN1, DDOST, DERL3	171	33	10393	20.2593	5.05922e-08	5.05922e-08	1.06495e-07
SLC22A17		GOTERM_CC_DIRECT	GO:0005793~endoplasmic reticulum-Golgi intermediate compartment	13	6.53266	1.20203e-10	P4HB, MYDGF, PDIA6, MAN1A1, LMAN1, ERP44, TMED5, TMED2, SURF4, TMED10, HSPA5, TMED7-TICAM2, GOLGB1	185	57	11022	13.5881	2.28386e-08	5.70965e-09	1.49396e-07
CCDC110		GOTERM_CC_DIRECT	GO:0005794~Golgi apparatus	36	18.0905	2.75197e-10	TMEM214, QPCTL, PRRC1, LMAN1, CALR, CALU, RABAC1, TMED5, ST6GALNAC4, TMED2, GORASP2, ATP8B1, SLC39A7, TMED10, SELENOK, FNDC3A, SLC30A7, ARL1, STX5, CDC6, PARM1, STC2, RAB39B, CLCC1, MAN1A1, HID1, SELENOM, COG3, CCDC110, COPG1, USO1, BTN3A3, SEC23B, COPE, TMED7-TICAM2, GOLGB1	185	635	11022	3.37767	5.22873e-08	1.04575e-08	3.42032e-07
HIST3H2BB		GOTERM_BP_DIRECT	GO:0036498~IRE1-mediated unfolded protein response	12	6.03015	4.38429e-10	ACADVL, PREB, DNAJB11, WFS1, MYDGF, PDIA6, SRPRA, SRPRB, HSPA5, EDEM1, SEC63, SEC61G	171	51	10393	14.3007	3.1523e-07	1.57615e-07	6.63547e-07
SLC2A10		KEGG_PATHWAY	hsa03060:Protein export	9	4.52261	5.89065e-10	SRP54, SEC11C, SPCS3, SRPRA, SRPRB, HSPA5, SPCS2, SEC63, SEC61G	66	22	4183	25.9277	5.4783e-08	2.73915e-08	6.44878e-07
EFNA1		GOTERM_BP_DIRECT	GO:0006888~ER to Golgi vesicle-mediated transport	16	8.0402	3.18428e-09	STX5, BET1, LMAN1, COG3, PREB, COPB2, COPG1, TMED2, MCFD2, USO1, CREB3L2, TMED10, COPE, SEC23B, TMED7-TICAM2, GOLGB1	171	131	10393	7.42324	2.28949e-06	7.63165e-07	4.8193e-06
ZFAND2A		UP_SEQ_FEATURE	topological domain:Cytoplasmic	54	27.1357	8.44948e-09	HM13, CLDN3, ALG5, DDR2, CANX, RABAC1, ST6GALNAC4, SLC2A3, KCNK6, LRRC59, RPN1, ATP8B1, CREB3L2, STRA6, RPN2, DDOST, STX5, PARM1, UBE2J1, DPAGT1, MAN1A1, SLC7A11, NUS1, CHPF, BTN3A3, SEC61G, SLC2A10, DERL2, MTDH, BET1, LMAN1, DERL3, EDEM1, SEC63, STT3A, TMED5, TMED2, TMED10, EGF, TRAM1, SLC30A7, FAM174B, LTK, SEC11C, RRBP1, TSPAN13, PREB, SLC6A9, TXNDC15, SPCS3, SPCS2, SSR4, SEL1L, GOLGB1	193	1441	11632	2.25854	5.01898e-06	1.673e-06	1.24621e-05
EFCAB2		UP_SEQ_FEATURE	short sequence motif:Prevents secretion from ER	10	5.02513	2.61964e-08	ERP44, P4HB, PDIA3, PPIB, DNAJC10, PDIA6, MESDC2, HSPA5, CALR, CALU	193	43	11632	14.0161	1.55605e-05	3.89015e-06	3.86368e-05
ARMCX6		GOTERM_CC_DIRECT	GO:0033116~endoplasmic reticulum-Golgi intermediate compartment membrane	10	5.02513	3.54839e-08	STX5, TMED5, TMED2, MCFD2, SURF4, BET1, TMED10, LMAN1, SEC23B, TMED7-TICAM2	185	44	11022	13.5405	6.74193e-06	1.12366e-06	4.41017e-05
ALDH1L2		GOTERM_CC_DIRECT	GO:0034663~endoplasmic reticulum chaperone complex	6	3.01508	6.60414e-08	P4HB, PPIB, DNAJB11, DNAJC10, PDIA6, HSPA5	185	8	11022	44.6838	1.25478e-05	1.79255e-06	8.20803e-05
GPR155		UP_KEYWORDS	Transport	48	24.1206	8.40739e-08	SLC22A17, MFSD9, HDLBP, SLC2A10, RAB3D, BET1, SLC38A10, LMAN1, SLC52A2, SEC63, COPB2, STARD5, SLC35B1, TMED5, TMED2, SLC2A3, KCNK6, ATP8B1, RAB24, SLC39A7, TMED10, STRA6, RAB26, SLC31A2, SLC25A42, TRAM1, SELENOK, SLC30A7, STX5, RAB39B, RRBP1, CLCC1, MPC1, SLC7A11, PREB, COG3, MAGT1, SLC6A9, COPG1, CADPS2, MCFD2, USO1, SIL1, TMCO3, SEC61G, SEC23B, COPE, TMED7-TICAM2	195	1282	11772	2.26031	1.92527e-05	3.20882e-06	0.000107711
EAF2		UP_SEQ_FEATURE	signal peptide	50	25.1256	8.88265e-08	PDIA3, EFNA1, MYDGF, DNAJC10, PDIA6, C2ORF88, LMAN1, SLC52A2, CALR, CANX, DDR2, CALU, TMED5, TMED2, DNAJB11, FAM189A2, RPN1, TMED10, LOX, RPN2, HSPA5, EGF, DDOST, TM9SF1, FAM174B, P4HB, PARM1, LIPA, LTK, STC2, CLCC1, MESDC2, MMP13, SELENOM, ERP44, MAGT1, NUS1, PPIB, TXNDC15, MCFD2, PDGFRL, LIPH, SIL1, ADM2, SSR4, BTN3A3, TMCO3, FKBP11, SUCO, SEL1L	193	1369	11632	2.20122	5.27615e-05	1.05525e-05	0.000131009
LIPH		GOTERM_BP_DIRECT	GO:0030968~endoplasmic reticulum unfolded protein response	9	4.52261	8.90269e-08	DERL2, CTH, STC2, BHLHA15, WFS1, CREB3L2, HSPA5, EDEM1, DERL3	171	36	10393	15.1944	6.40083e-05	1.60025e-05	0.000134739
DISP2		GOTERM_BP_DIRECT	GO:0007030~Golgi organization	11	5.52764	1.00754e-07	COG3, ARL1, TMED2, BHLHA15, GOLPH3L, USO1, SURF4, ATP8B1, TMED10, LMAN1, GOLGB1	171	66	10393	10.1296	7.24397e-05	1.44884e-05	0.000152488
FBXL6		GOTERM_CC_DIRECT	GO:0016020~membrane	56	28.1407	1.05366e-07	HM13, QPCTL, EFNA1, DNAJC10, ALG5, NFXL1, CANX, RABAC1, MCTP2, DNAJB11, SND1, LRRC59, RPN1, RAB24, RPN2, DDOST, FNDC3A, STX5, DPAGT1, SRPRA, MAN1A1, SRPRB, SLC7A11, UFL1, MAGT1, USO1, BTN3A3, FKBP11, SEC61G, SEC23B, SUCO, DERL2, B9D1, BET1, KATNB1, LMAN1, CALR, EDEM1, SEC63, CALU, STT3A, GORASP2, SLC39A7, CNN2, HSPA5, SLC30A7, LTK, CLCC1, RRBP1, CKAP4, TSPAN13, PREB, COG3, SLC6A9, PPIB, GOLGB1	185	1630	11022	2.04686	2.00192e-05	2.50243e-06	0.000130955
CHAC1		GOTERM_CC_DIRECT	GO:0000139~Golgi membrane	25	12.5628	2.60616e-07	QPCTL, BET1, LMAN1, COPB2, ST6GALNAC4, TMED2, GORASP2, GOLPH3L, TMED10, RAB26, FNDC3A, STX5, PARM1, MAN1A1, COG3, PREB, COPG1, CHPF, MCFD2, SURF4, USO1, COPE, SEC23B, GOLGB1, TMED7-TICAM2	185	437	11022	3.40837	4.95158e-05	5.50187e-06	0.000323909
ADM2		GOTERM_BP_DIRECT	GO:0034976~response to endoplasmic reticulum stress	10	5.02513	2.65671e-07	UFL1, ERP44, P4HB, TXNDC11, PDIA3, WFS1, CREB3L2, DNAJC10, PDIA6, UBA5	171	56	10393	10.8532	0.000190999	3.18357e-05	0.000402083
GRK4		UP_KEYWORDS	Signal	56	28.1407	6.34307e-07	PDIA3, EFNA1, TVP23C, DNAJC10, PDIA6, SLC52A2, DDR2, CANX, DNAJB11, RPN1, RPN2, LOX, DDOST, TM9SF1, PARM1, STC2, MESDC2, MMP13, MAGT1, PDGFRL, DNAJC25, SIL1, TMCO3, BTN3A3, FKBP11, SUCO, TMED7-TICAM2, MYDGF, B9D1, LMAN1, CALR, CALU, TMED5, TMED2, FAM189A2, TMED10, HSPA5, SLC31A2, EGF, P4HB, GPR155, FAM174B, LIPA, LTK, CLCC1, SELENOM, ERP44, TXNDC11, PPIB, TXNDC15, MCFD2, LIPH, ADM2, SSR4, SEL1L, …	195	1734	11772	1.94964	0.000145246	2.07507e-05	0.000812639
SELENOM		GOTERM_CC_DIRECT	GO:0042470~melanosome	11	5.52764	7.88228e-07	P4HB, PDIA3, PPIB, SND1, RPN1, TMED10, PDIA6, HSPA5, SYTL1, CANX, CALU	185	80	11022	8.19203	0.000149752	1.49762e-05	0.000979655
TTLL7		UP_SEQ_FEATURE	domain:Thioredoxin 2	5	2.51256	1.05182e-06	P4HB, TXNDC11, PDIA3, DNAJC10, PDIA6	193	6	11632	50.2245	0.000624588	0.000104125	0.00155131
PDGFRL		UP_SEQ_FEATURE	domain:Thioredoxin 1	5	2.51256	1.05182e-06	P4HB, TXNDC11, PDIA3, DNAJC10, PDIA6	193	6	11632	50.2245	0.000624588	0.000104125	0.00155131
CPEB3		UP_KEYWORDS	ER-Golgi transport	11	5.52764	1.12288e-06	PREB, COPB2, COPG1, TMED2, MCFD2, USO1, BET1, TMED10, LMAN1, SEC23B, COPE	195	84	11772	7.90549	0.000257106	3.21418e-05	0.00143856
MMP13		GOTERM_CC_DIRECT	GO:0030133~transport vesicle	10	5.02513	1.18355e-06	COPB2, COPG1, RAB3D, TMED2, USO1, SURF4, BET1, TMED10, COPE, TMED7-TICAM2	185	65	11022	9.1659	0.00022485	2.0443e-05	0.00147099
SF3B5		UP_SEQ_FEATURE	glycosylation site:N-linked (GlcNAc...)	53	26.6332	2.2058e-06	SLC22A17, HM13, EFNA1, DNAJC10, ALG5, DDR2, ST6GALNAC4, TMEM57, DNAJB11, SLC2A3, KCNK6, RPN1, CREB3L2, STRA6, RPN2, LOX, TM9SF1, PARM1, STC2, DPAGT1, MESDC2, MAN1A1, MMP13, SLC7A11, CHPF, PDGFRL, SIL1, TMCO3, BTN3A3, SUCO, SLC2A10, TMEM214, DISP2, CALR, EDEM1, CALU, STT3A, SLC39A7, TMED10, EGF, TRAM1, FAM174B, GPR155, LTK, LIPA, TSPAN13, SLC6A9, TMEM263, PPIB, TXNDC15, SPCS3, LIPH, SEL1L	193	1661	11632	1.92311	0.00130939	0.000187161	0.00325327
EEF1AKMT3		GOTERM_CC_DIRECT	GO:0005788~endoplasmic reticulum lumen	12	6.03015	3.00901e-06	ERP44, P4HB, PDIA3, PPIB, DNAJB11, MYDGF, DNAJC10, SIL1, PDIA6, HSPA5, CALR, CANX	185	114	11022	6.27141	0.000571549	4.76416e-05	0.00373972
MINDY1		UP_KEYWORDS	Glycoprotein	56	28.1407	3.82317e-06	SLC22A17, HM13, WFS1, EFNA1, DNAJC10, ALG5, DDR2, ST6GALNAC4, TMEM57, DNAJB11, SLC2A3, KCNK6, CREB3L2, RPN1, STRA6, RPN2, LOX, HIST3H2BB, TM9SF1, PARM1, STC2, DPAGT1, MESDC2, MAN1A1, MMP13, SLC7A11, MAGT1, NUS1, CHPF, PDGFRL, SIL1, TMCO3, BTN3A3, TMED7-TICAM2, SUCO, SLC2A10, TMEM214, DISP2, CALR, EDEM1, CALU, STT3A, TMED10, EGF, TRAM1, FAM174B, GPR155, LTK, LIPA, TSPAN13, TMEM263, PPIB, TXNDC15, …	195	1835	11772	1.84233	0.000875125	9.7274e-05	0.00489795
HRK		GOTERM_MF_DIRECT	GO:0004579~dolichyl-diphosphooligosaccharide-protein glycotransferase activity	5	2.51256	7.12921e-06	MAGT1, STT3A, RPN1, RPN2, DDOST	167	9	10503	34.9401	0.00202265	0.00202265	0.00944671
ATP8B1		GOTERM_CC_DIRECT	GO:0005791~rough endoplasmic reticulum	7	3.51759	8.48783e-06	HM13, RPN1, RPN2, TRAM1, CANX, SLC7A11, SUCO	185	30	11022	13.9016	0.0016114	0.000124046	0.0105487
RAB24		INTERPRO	IPR013766:Thioredoxin domain	7	3.51759	1.09691e-05	ERP44, P4HB, TXNDC11, PDIA3, TXNDC15, DNAJC10, PDIA6	188	31	11095	13.3262	0.00424701	0.00424701	0.0152309
RHOQ		UP_KEYWORDS	Protein transport	24	12.0603	1.1427e-05	RAB3D, RAB39B, RRBP1, BET1, LMAN1, SEC63, PREB, COG3, COPB2, COPG1, TMED5, TMED2, CADPS2, MCFD2, USO1, RAB24, SIL1, TMED10, RAB26, TRAM1, SEC61G, COPE, SEC23B, TMED7-TICAM2	195	511	11772	2.83535	0.00261338	0.000261646	0.0146387
SLC25A42		GOTERM_CC_DIRECT	GO:0008250~oligosaccharyltransferase complex	5	2.51256	1.45946e-05	MAGT1, STT3A, RPN1, RPN2, DDOST	185	10	11022	29.7892	0.00276916	0.000198052	0.0181376
SYTL1		GOTERM_BP_DIRECT	GO:0048208~COPII vesicle coating	8	4.0201	1.74863e-05	PREB, STX5, TMED2, MCFD2, USO1, BET1, TMED10, LMAN1	171	51	10393	9.53377	0.0124941	0.0017945	0.0264617
TMED5		GOTERM_BP_DIRECT	GO:0034975~protein folding in endoplasmic reticulum	5	2.51256	2.085e-05	PDIA3, DNAJC10, HSPA5, CALR, CANX	171	11	10393	27.6263	0.0148795	0.00187216	0.0315511
SLC30A7		GOTERM_BP_DIRECT	GO:0006890~retrograde vesicle-mediated transport, Golgi to ER	9	4.52261	3.18202e-05	COG3, COPB2, COPG1, TMED2, GOLPH3L, SURF4, TMED10, COPE, TMED7-TICAM2	171	76	10393	7.19737	0.0226194	0.00253889	0.048148
SLC31A2		GOTERM_BP_DIRECT	GO:0030433~ER-associated ubiquitin-dependent protein catabolic process	8	4.0201	3.27039e-05	DERL2, WFS1, UBE2J1, DNAJC10, HSPA5, EDEM1, DERL3, SEL1L	171	56	10393	8.68254	0.0232402	0.00234869	0.0494849
TMEM263		KEGG_PATHWAY	hsa00510:N-Glycan biosynthesis	7	3.51759	4.32989e-05	STT3A, RPN1, ALG5, DPAGT1, RPN2, MAN1A1, DDOST	66	43	4183	10.3175	0.00401878	0.00134139	0.0473911
RNF113A		SMART	SM01190:SM01190	4	2.01005	5.70034e-05	TMED5, TMED2, TMED10, TMED7-TICAM2	63	8	5990	47.5397	0.00347127	0.00347127	0.0573128
SUCO		GOTERM_MF_DIRECT	GO:0003756~protein disulfide isomerase activity	5	2.51256	7.17045e-05	ERP44, P4HB, TXNDC11, PDIA3, PDIA6	167	15	10503	20.9641	0.0201589	0.0101307	0.094976
UFL1		GOTERM_CC_DIRECT	GO:0030176~integral component of endoplasmic reticulum membrane	9	4.52261	9.05329e-05	PREB, SLC35B1, DERL2, RRBP1, WFS1, DPAGT1, HSPA5, EDEM1, DERL3	185	86	11022	6.23495	0.0170549	0.00114614	0.112462
B9D1		GOTERM_BP_DIRECT	GO:0006457~protein folding	11	5.52764	9.12164e-05	ERP44, TXNDC11, PDIA3, DNAJB11, SIL1, PDIA6, MESDC2, CALR, LMAN1, FKBP11, CANX	171	139	10393	4.80975	0.063483	0.00594477	0.137964
CTH		INTERPRO	IPR012336:Thioredoxin-like fold	9	4.52261	0.00012351	ERP44, P4HB, MAGT1, TXNDC11, PDIA3, TXNDC15, DNAJC10, PDIA6, SELENOM	188	89	11095	5.96791	0.0467947	0.0236777	0.171373
NUS1		INTERPRO	IPR015720:TMP21-related	4	2.01005	0.000247917	TMED5, TMED2, TMED10, TMED7-TICAM2	188	8	11095	29.508	0.0917211	0.0315592	0.343714
COPE		GOTERM_BP_DIRECT	GO:0045454~cell redox homeostasis	7	3.51759	0.000289261	ERP44, P4HB, TXNDC11, PDIA3, TXNDC15, DNAJC10, PDIA6	171	56	10393	7.59722	0.1878	0.0171847	0.436893
QPCTL		GOTERM_CC_DIRECT	GO:0012507~ER to Golgi transport vesicle membrane	6	3.01508	0.000304151	STX5, TMED2, MCFD2, USO1, TMED10, LMAN1	185	36	11022	9.92973	0.0561589	0.00360582	0.377362
SSR4		GOTERM_BP_DIRECT	GO:0009306~protein secretion	5	2.51256	0.000479877	TVP23C-CDRT4, PREB, TVP23C, CANX, SEL1L	171	23	10393	13.2126	0.291861	0.026198	0.723821
UBA5		SMART	SM00271:DnaJ	5	2.51256	0.000590288	DNAJB11, DNAJC25, DNAJC12, DNAJC10, SEC63	63	38	5990	12.5104	0.0353773	0.0178479	0.592061
LMAN1		UP_SEQ_FEATURE	site:Lowers pKa of C-terminal Cys of second active site	3	1.50754	0.000804319	P4HB, PDIA3, PDIA6	193	3	11632	60.2694	0.379952	0.057995	1.17975
SLC52A2		UP_SEQ_FEATURE	site:Lowers pKa of C-terminal Cys of first active site	3	1.50754	0.000804319	P4HB, PDIA3, PDIA6	193	3	11632	60.2694	0.379952	0.057995	1.17975
C2orf88		GOTERM_CC_DIRECT	GO:0030126~COPI vesicle coat	4	2.01005	0.00090115	COPB2, COPG1, COPE, TMED7-TICAM2	185	12	11022	19.8595	0.157428	0.0100256	1.11426
TVP23C		INTERPRO	IPR017937:Thioredoxin, conserved site	4	2.01005	0.000926623	P4HB, PDIA3, DNAJC10, PDIA6	188	12	11095	19.672	0.302112	0.0859994	1.27907
FAM189A2		INTERPRO	IPR009038:GOLD	4	2.01005	0.00118973	TMED5, TMED2, TMED10, TMED7-TICAM2	188	13	11095	18.1588	0.369908	0.0882394	1.63948
TMEM45A		GOTERM_BP_DIRECT	GO:0006886~intracellular protein transport	11	5.52764	0.00135813	COG3, STX5, COPB2, COPG1, TMED2, USO1, SIL1, TMED10, HID1, SYTL1, SEC23B	171	195	10393	3.42849	0.623622	0.0674172	2.03588
AZI2		GOTERM_BP_DIRECT	GO:0006487~protein N-linked glycosylation	5	2.51256	0.00135855	MAGT1, ALG5, DPAGT1, RPN2, DDOST	171	30	10393	10.1296	0.623734	0.0630861	2.03649
TSPAN13		UP_KEYWORDS	Chaperone	10	5.02513	0.00144151	ERP44, P4HB, DNAJB11, DNAJC25, DNAJC12, PDIA6, MESDC2, CALR, CANX, SEC63	195	162	11772	3.7265	0.281323	0.0295848	1.83115
FAM174B		GOTERM_MF_DIRECT	GO:0004576~oligosaccharyl transferase activity	3	1.50754	0.00145906	STT3A, ALG5, DDOST	167	4	10503	47.1692	0.339445	0.129097	1.91625
FNDC3A		INTERPRO	IPR005788:Disulphide isomerase	3	1.50754	0.001658	P4HB, PDIA3, PDIA6	188	4	11095	44.262	0.474728	0.10175	2.27791
TRAM1		GOTERM_MF_DIRECT	GO:0051082~unfolded protein binding	7	3.51759	0.00209382	PPIB, DNAJB11, SIL1, HSPA5, CALR, LMAN1, CANX	167	84	10503	5.24102	0.448586	0.138273	2.73928
BET1		GOTERM_BP_DIRECT	GO:0006465~signal peptide processing	4	2.01005	0.00246988	HM13, SEC11C, SPCS3, SPCS2	171	17	10393	14.3007	0.831031	0.105175	3.67354
SEC63		GOTERM_CC_DIRECT	GO:0005801~cis-Golgi network	5	2.51256	0.00356205	COG3, TMED5, BET1, TMED10, GOLGB1	185	38	11022	7.83926	0.492368	0.036966	4.33813
DDX49		GOTERM_BP_DIRECT	GO:0032527~protein exit from endoplasmic reticulum	3	1.50754	0.00382118	PREB, SURF4, LMAN1	171	6	10393	30.3889	0.936244	0.149493	5.62964
ACADVL		UP_SEQ_FEATURE	site:Contributes to redox potential value	3	1.50754	0.00389196	P4HB, PDIA3, PDIA6	193	6	11632	30.1347	0.901365	0.226918	5.58915
LTK		UP_KEYWORDS	Congenital disorder of glycosylation	5	2.51256	0.00411078	STT3A, NUS1, DPAGT1, SSR4, DDOST	195	40	11772	7.54615	0.610663	0.0755988	5.14055
RAB39B		GOTERM_CC_DIRECT	GO:0005790~smooth endoplasmic reticulum	4	2.01005	0.00423282	PPIB, HSPA5, CALR, CANX	185	20	11022	11.9157	0.553334	0.041531	5.13543
MTDH		INTERPRO	IPR005829:Sugar transporter, conserved site	4	2.01005	0.00434827	SLC22A17, SLC2A10, MFSD9, SLC2A3	188	20	11095	11.8032	0.81563	0.214586	5.87182
CCNYL1		INTERPRO	IPR001623:DnaJ domain	5	2.51256	0.00444693	DNAJB11, DNAJC25, DNAJC12, DNAJC10, SEC63	188	40	11095	7.37699	0.822584	0.194391	6.00126
SMIM14		UP_SEQ_FEATURE	domain:J	5	2.51256	0.00452186	DNAJB11, DNAJC25, DNAJC12, DNAJC10, SEC63	193	41	11632	7.34993	0.93226	0.236015	6.46588
ZNF184		UP_KEYWORDS	Redox-active center	5	2.51256	0.00490783	P4HB, TXNDC11, PDIA3, DNAJC10, PDIA6	195	42	11772	7.18681	0.675886	0.0830169	6.10861
SLC6A9		GOTERM_BP_DIRECT	GO:0006486~protein glycosylation	6	3.01508	0.00677183	COG3, STT3A, ST6GALNAC4, RPN1, ALG5, DDOST	171	73	10393	4.99543	0.992445	0.237701	9.77269
GOLGB1		GOTERM_BP_DIRECT	GO:1904380~endoplasmic reticulum mannose trimming	3	1.50754	0.00887936	DERL2, EDEM1, SEL1L	171	9	10393	20.2593	0.99836	0.286458	12.6272
CDK2AP2		GOTERM_BP_DIRECT	GO:0045047~protein targeting to ER	3	1.50754	0.00887936	SRP54, SPCS2, SEC61G	171	9	10393	20.2593	0.99836	0.286458	12.6272
DNAJC10		GOTERM_BP_DIRECT	GO:1904153~negative regulation of retrograde protein transport, ER to cytosol	3	1.50754	0.00887936	DERL2, UBE2J1, DERL3	171	9	10393	20.2593	0.99836	0.286458	12.6272
FKBP11		GOTERM_BP_DIRECT	GO:0048280~vesicle fusion with Golgi apparatus	3	1.50754	0.0109807	STX5, USO1, BET1	171	10	10393	18.2333	0.999643	0.327624	15.3892
USO1		GOTERM_BP_DIRECT	GO:0061077~chaperone-mediated protein folding	4	2.01005	0.0114993	PPIB, CALR, FKBP11, CANX	171	29	10393	8.38314	0.999755	0.326991	16.0583
FBXO16		GOTERM_CC_DIRECT	GO:0005623~cell	5	2.51256	0.0124203	P4HB, TXNDC11, PDIA3, TXNDC15, DNAJC10	185	54	11022	5.51652	0.906952	0.111954	14.3871
STX5		GOTERM_MF_DIRECT	GO:0051787~misfolded protein binding	3	1.50754	0.0124356	DNAJC10, HSPA5, EDEM1	167	11	10503	17.1524	0.971386	0.508734	15.2802
DNAJC25		GOTERM_BP_DIRECT	GO:0034498~early endosome to Golgi transport	3	1.50754	0.0132776	STX5, SURF4, LMAN1	171	11	10393	16.5758	0.999933	0.353928	18.3149
ALG5		GOTERM_CC_DIRECT	GO:0044322~endoplasmic reticulum quality control compartment	3	1.50754	0.0138073	DERL2, EDEM1, SEL1L	185	11	11022	16.2486	0.928757	0.118203	15.8695
CCDC181		UP_KEYWORDS	Signal-anchor	10	5.02513	0.0139784	ST6GALNAC4, SEC11C, CHPF, CKAP4, LRRC59, CREB3L2, SPCS3, ALG5, MAN1A1, EDEM1	195	230	11772	2.62475	0.96019	0.205672	16.502
TVP23C-CDRT4		UP_KEYWORDS	Lipoprotein	16	8.0402	0.0140733	ARL1, HDLBP, RAB3D, RAB39B, EFNA1, CKAP4, RHOQ, C2ORF88, HID1, CANX, GORASP2, PALM3, RAB24, GRK4, RAB26, TMED7-TICAM2	195	484	11772	1.99568	0.961058	0.19457	16.6049
TMEM57		BIOCARTA	h_eradPathway:ERï¿½associated degradation (ERAD) Pathway	3	1.50754	0.0143495	MAN1A1, EDEM1, CANX	12	19	1093	14.3816	0.261786	0.261786	10.5598
MAN1A1		GOTERM_BP_DIRECT	GO:0015031~protein transport	12	6.03015	0.0143691	TMED5, RAB39B, RAB3D, CADPS2, RRBP1, MCFD2, BET1, RAB24, LMAN1, TRAM1, COPE, TMED7-TICAM2	171	315	10393	2.31534	0.99997	0.363931	19.6717
SIL1		UP_SEQ_FEATURE	domain:GOLD	3	1.50754	0.0160447	TMED5, TMED2, TMED10	193	12	11632	15.0674	0.999933	0.582487	21.2239
KLF15		GOTERM_MF_DIRECT	GO:0005509~calcium ion binding	12	6.03015	0.0162421	MCTP2, MCFD2, EFCAB2, HSPA5, MAN1A1, CALR, EGF, MMP13, EDEM1, SYTL1, CANX, CALU	167	332	10503	2.27321	0.990444	0.539344	19.5066
NFXL1		GOTERM_BP_DIRECT	GO:0016192~vesicle-mediated transport	7	3.51759	0.0184906	TVP23C-CDRT4, STX5, COPB2, COPG1, RAB39B, TVP23C, SEC23B	171	128	10393	3.32378	0.999999	0.428296	24.608
DDOST		UP_KEYWORDS	GTP-binding	10	5.02513	0.0201777	GMPPB, ARL1, SRP54, RAB39B, RAB3D, RAB24, RHOQ, SRPRA, SRPRB, RAB26	195	245	11772	2.46405	0.990608	0.253042	22.9835
RWDD2A		SMART	SM00963:SM00963	2	1.00503	0.0205957	SRP54, SRPRA	63	2	5990	95.0794	0.719016	0.345021	18.8841
TMCO3		SMART	SM00962:SM00962	2	1.00503	0.0205957	SRP54, SRPRA	63	2	5990	95.0794	0.719016	0.345021	18.8841
SLC35B1		GOTERM_CC_DIRECT	GO:0031090~organelle membrane	4	2.01005	0.0218256	SEC11C, LRRC59, SPCS3, SPCS2	185	36	11022	6.61982	0.984896	0.173521	23.987
TM9SF1		GOTERM_MF_DIRECT	GO:0001948~glycoprotein binding	4	2.01005	0.0233771	HSPA5, CALR, EDEM1, CANX	167	39	10503	6.45048	0.998791	0.616994	26.9083
ARL1		UP_SEQ_FEATURE	nucleotide phosphate-binding region:GTP	9	4.52261	0.0288711	ARL1, SRP54, RAB39B, RAB3D, RAB24, RHOQ, SRPRA, SRPRB, RAB26	193	219	11632	2.47683	1	0.765466	35.0846
FTSJ1		GOTERM_MF_DIRECT	GO:0005525~GTP binding	10	5.02513	0.0304505	GMPPB, ARL1, SRP54, RAB39B, RAB3D, RAB24, RHOQ, SRPRA, SRPRB, RAB26	167	275	10503	2.28699	0.999847	0.666394	33.6204
KCNK6		GOTERM_CC_DIRECT	GO:0005881~cytoplasmic microtubule	4	2.01005	0.0306809	TMEM214, RAB3D, SRPRB, HID1	185	41	11022	5.81252	0.997317	0.226957	32.1108
KATNB1		GOTERM_CC_DIRECT	GO:0071556~integral component of lumenal side of endoplasmic reticulum membrane	3	1.50754	0.0319803	HM13, CALR, CANX	185	17	11022	10.5138	0.99792	0.226875	33.2333
BHLHA15		GOTERM_BP_DIRECT	GO:0019408~dolichol biosynthetic process	2	1.00503	0.0324483	NUS1, DPAGT1	171	2	10393	60.7778	1	0.612752	39.3008
SPCS2		INTERPRO	IPR005828:General substrate transporter	3	1.50754	0.032549	SLC22A17, SLC2A10, SLC2A3	188	17	11095	10.4146	0.999997	0.759869	36.8402
ERP44		INTERPRO	IPR000897:Signal recognition particle, SRP54 subunit, GTPase domain	2	1.00503	0.0334263	SRP54, SRPRA	188	2	11095	59.016	0.999998	0.732627	37.6309
TIFA		INTERPRO	IPR013822:Signal recognition particle, SRP54 subunit, helical bundle	2	1.00503	0.0334263	SRP54, SRPRA	188	2	11095	59.016	0.999998	0.732627	37.6309
MAGT1		INTERPRO	IPR008564:Protein of unknown function DUF846, eukaryotic	2	1.00503	0.0334263	TVP23C-CDRT4, TVP23C	188	2	11095	59.016	0.999998	0.732627	37.6309
MPC1		UP_KEYWORDS	Glycosyltransferase	7	3.51759	0.034751	STT3A, ST6GALNAC4, RPN1, ALG5, DPAGT1, RPN2, DDOST	195	147	11772	2.87473	0.999696	0.379012	36.4366
BTN3A3		GOTERM_BP_DIRECT	GO:0015758~glucose transport	3	1.50754	0.0379073	SLC2A10, SLC2A3, KLF15	171	19	10393	9.59649	1	0.656534	44.2822
GOLPH3L		UP_SEQ_FEATURE	short sequence motif:Effector region	5	2.51256	0.0383292	RAB39B, RAB3D, RAB24, RHOQ, RAB26	193	77	11632	3.9136	1	0.832337	43.8101
SHCBP1		UP_SEQ_FEATURE	lipid moiety-binding region:S-geranylgeranyl cysteine	5	2.51256	0.0383292	RAB39B, RAB3D, DNAJC25, RAB24, RAB26	193	77	11632	3.9136	1	0.832337	43.8101
STC2		UP_KEYWORDS	Amino-acid transport	3	1.50754	0.0462138	SLC6A9, SLC38A10, SLC7A11	195	21	11772	8.62418	0.99998	0.452264	45.4573
TXNDC11		UP_SEQ_FEATURE	region of interest:4 X approximate repeats	2	1.00503	0.0487098	CALR, CANX	193	3	11632	40.1796	1	0.879814	52.1215
MFSD9		GOTERM_CC_DIRECT	GO:0033018~sarcoplasmic reticulum lumen	2	1.00503	0.0492546	CALR, CALU	185	3	11022	39.7189	0.999932	0.318779	46.6213
COG3		GOTERM_CC_DIRECT	GO:0005787~signal peptidase complex	2	1.00503	0.0492546	SPCS3, SPCS2	185	3	11022	39.7189	0.999932	0.318779	46.6213
UBE2J1		GOTERM_BP_DIRECT	GO:0002474~antigen processing and presentation of peptide antigen via MHC class I	3	1.50754	0.0496085	PDIA3, CALR, CANX	171	22	10393	8.28788	1	0.74204	53.702
DNAJC12		INTERPRO	IPR009033:Calreticulin/calnexin, P domain	2	1.00503	0.0497203	CALR, CANX	188	3	11095	39.344	1	0.834514	50.7461
CANX		INTERPRO	IPR001580:Calreticulin/calnexin	2	1.00503	0.0497203	CALR, CANX	188	3	11095	39.344	1	0.834514	50.7461
DPAGT1		INTERPRO	IPR007599:Derlin	2	1.00503	0.0497203	DERL2, DERL3	188	3	11095	39.344	1	0.834514	50.7461
LIPA		INTERPRO	IPR005792:Protein disulphide isomerase	2	1.00503	0.0497203	P4HB, PDIA3	188	3	11095	39.344	1	0.834514	50.7461
KIAA0513		INTERPRO	IPR018124:Calreticulin/calnexin, conserved site	2	1.00503	0.0497203	CALR, CANX	188	3	11095	39.344	1	0.834514	50.7461
ARF1		UP_KEYWORDS	Prenylation	6	3.01508	0.0511646	RAB39B, RAB3D, PALM3, RAB24, RHOQ, RAB26	195	122	11772	2.96898	0.999994	0.469005	48.9752
SLC2A3		UP_SEQ_FEATURE	active site:Nucleophile	6	3.01508	0.0544539	P4HB, PDIA3, UGDH, PDIA6, LIPH, SELENOM	193	124	11632	2.91626	1	0.891098	56.2129
DAP		GOTERM_BP_DIRECT	GO:0006891~intra-Golgi vesicle-mediated transport	3	1.50754	0.0580359	COG3, COPB2, COPE	171	24	10393	7.59722	1	0.784603	59.5407
SRP54		GOTERM_BP_DIRECT	GO:0001525~angiogenesis	6	3.01508	0.0603913	WARS, NUS1, MYDGF, EFNA1, ADM2, EGF	171	129	10393	2.82687	1	0.786561	61.0451
CADPS2		UP_KEYWORDS	Isomerase	5	2.51256	0.0633013	P4HB, PDIA3, PPIB, PDIA6, FKBP11	195	91	11772	3.31699	1	0.527046	56.7334
PREB		GOTERM_BP_DIRECT	GO:0048205~COPI coating of Golgi vesicle	2	1.00503	0.0638497	TMED2, TMED10	171	4	10393	30.3889	1	0.794293	63.1596
PPIB		GOTERM_BP_DIRECT	GO:0010638~positive regulation of organelle organization	2	1.00503	0.0638497	SURF4, LMAN1	171	4	10393	30.3889	1	0.794293	63.1596
DERL3		UP_KEYWORDS	Microsome	4	2.01005	0.0647145	SEC11C, LRRC59, SPCS3, SPCS2	195	56	11772	4.31209	1	0.517882	57.5623
WFS1		GOTERM_CC_DIRECT	GO:0005785~signal recognition particle receptor complex	2	1.00503	0.0651306	SRPRA, SRPRB	185	4	11022	29.7892	0.999997	0.388696	56.7014
CALU		GOTERM_CC_DIRECT	GO:0032580~Golgi cisterna membrane	4	2.01005	0.0667017	COG3, TMED2, CHPF, GOLPH3L	185	56	11022	4.2556	0.999998	0.384776	57.5971
CHPF		GOTERM_BP_DIRECT	GO:0050890~cognition	3	1.50754	0.0669176	GPR155, MAGT1, STRA6	171	26	10393	7.01282	1	0.799397	64.9451
RPN2		GOTERM_BP_DIRECT	GO:0070059~intrinsic apoptotic signaling pathway in response to endoplasmic reticulum stress	3	1.50754	0.0669176	CHAC1, DNAJC10, SELENOK	171	26	10393	7.01282	1	0.799397	64.9451
TMED10		BIOCARTA	h_vitCBPathway:Vitamin C in the Brain	2	1.00503	0.0685393	P4HB, SLC2A3	12	7	1093	26.0238	0.774859	0.52551	42.2026
MESDC2		GOTERM_BP_DIRECT	GO:0007264~small GTPase mediated signal transduction	7	3.51759	0.0703824	ARL1, RAB39B, RAB3D, RAB24, RHOQ, SRPRB, RAB26	171	177	10393	2.40364	1	0.805984	66.8643
RAB3D		INTERPRO	IPR005225:Small GTP-binding protein domain	6	3.01508	0.0705378	ARL1, RAB39B, RAB3D, RAB24, RHOQ, RAB26	188	131	11095	2.70302	1	0.906065	63.7875
ST6GALNAC4		GOTERM_CC_DIRECT	GO:0031012~extracellular matrix	7	3.51759	0.0732439	P4HB, CKAP4, RPN1, HSPA5, CALR, MMP13, CANX	185	175	11022	2.38314	0.999999	0.403189	61.1469
MSTO1		GOTERM_MF_DIRECT	GO:0015036~disulfide oxidoreductase activity	2	1.00503	0.0765804	PDIA3, DNAJC10	167	5	10503	25.1569	1	0.919063	65.2069
TXNDC15		GOTERM_MF_DIRECT	GO:0005047~signal recognition particle binding	2	1.00503	0.0765804	SRPRA, SRPRB	167	5	10503	25.1569	1	0.919063	65.2069
SLC38A10		GOTERM_BP_DIRECT	GO:0055085~transmembrane transport	6	3.01508	0.0777292	SLC22A17, GPR155, SLC35B1, MAGT1, MFSD9, SLC25A42	171	139	10393	2.6235	1	0.82847	70.6137
DNAJB11		GOTERM_BP_DIRECT	GO:0071569~protein ufmylation	2	1.00503	0.0791684	UFL1, UBA5	171	5	10393	24.3111	1	0.82521	71.3002
COPB2		GOTERM_BP_DIRECT	GO:0019348~dolichol metabolic process	2	1.00503	0.0791684	ALG5, DPAGT1	171	5	10393	24.3111	1	0.82521	71.3002
HM13		GOTERM_BP_DIRECT	GO:0035459~cargo loading into vesicle	2	1.00503	0.0791684	TMED2, TMED10	171	5	10393	24.3111	1	0.82521	71.3002
FKBP1A		GOTERM_BP_DIRECT	GO:1990592~protein K69-linked ufmylation	2	1.00503	0.0791684	UFL1, UBA5	171	5	10393	24.3111	1	0.82521	71.3002
SLC39A7		UP_KEYWORDS	Disulfide bond	27	13.5678	0.0805872	PDIA3, EFNA1, DNAJC10, PDIA6, LMAN1, CALR, CANX, DDR2, ST6GALNAC4, DNAJB11, LOX, EGF, P4HB, STC2, MAN1A1, MMP13, SLC7A11, ERP44, TXNDC11, MAGT1, PDGFRL, LIPH, ADM2, SSR4, BTN3A3, GOLGB1, SEL1L	195	1187	11772	1.37318	1	0.58296	65.9188
CLCC1		GOTERM_MF_DIRECT	GO:0022857~transmembrane transporter activity	3	1.50754	0.0809876	SLC22A17, SLC2A10, SLC2A3	167	30	10503	6.28922	1	0.909149	67.3441
TMED2		UP_KEYWORDS	Unfolded protein response	3	1.50754	0.0820815	DERL2, CHAC1, EDEM1	195	29	11772	6.24509	1	0.573756	66.6216
RPN1		BBID	84.Ubiquitination_Pathways_Cell_Cycle	2	1.00503	0.084172	CDC6, PDIA6	3	10	233	15.5333	0.231857	0.231857	24.1783
GORASP2		UP_KEYWORDS	Dwarfism	5	2.51256	0.0903184	CDC6, PPIB, NKX3-2, DDR2, MMP13	195	103	11772	2.93055	1	0.594738	70.262
SRPRB		GOTERM_MF_DIRECT	GO:0005518~collagen binding	3	1.50754	0.0905013	PPIB, DDR2, MMP13	167	32	10503	5.89615	1	0.913634	71.5505
GMPPB		GOTERM_BP_DIRECT	GO:0006047~UDP-N-acetylglucosamine metabolic process	2	1.00503	0.0942378	UAP1, DPAGT1	171	6	10393	20.2593	1	0.869097	77.6425
SRPRA		UP_KEYWORDS	Cytoplasmic vesicle	10	5.02513	0.0943669	TM9SF1, RABAC1, COPB2, COPG1, TMED2, CADPS2, TMED10, RAB26, COPE, TMED7-TICAM2	195	329	11772	1.83493	1	0.596649	71.9137
SEC23B		UP_SEQ_FEATURE	binding site:GTP; via amide nitrogen	2	1.00503	0.0950588	ARL1, SRPRB	193	6	11632	20.0898	1	0.975479	77.0809
PARM1		INTERPRO	IPR001806:Small GTPase superfamily	5	2.51256	0.0960749	RAB39B, RAB3D, RAB24, RHOQ, RAB26	188	103	11095	2.86485	1	0.950941	75.4051
CKAP4		GOTERM_CC_DIRECT	GO:0030137~COPI-coated vesicle	2	1.00503	0.0960958	TMED2, TMED10	185	6	11022	19.8595	1	0.484147	71.512
SEC11C		INTERPRO	IPR002011:Tyrosine-protein kinase, receptor class II, conserved site	2	1.00503	0.096981	LTK, DDR2	188	6	11095	19.672	1	0.940821	75.7452
MORF4L2		UP_KEYWORDS	Sugar transport	3	1.50754	0.0971623	SLC35B1, SLC2A10, SLC2A3	195	32	11772	5.65962	1	0.593534	73.0044
COPG1		COG_ONTOLOGY	Intracellular trafficking and secretion	3	1.50754	0.0999059	COPG1, SEC11C, SEC23B	20	40	1403	5.26125	0.569173	0.569173	43.7987
SEC61G
HSP90B1
CDC6
LRRC59
HDLBP
PDIA3
STT3A
PDIA6
SND1
CNN2
ZNF70
MYDGF
TMEM214
RRBP1
LOX
FICD
RABAC1
DERL2
MCFD2
PRRC1
STARD5
CREB3L2
SPCS3
SLC7A11
FNDC3B
CALR
P4HB
ESRP1
EDEM1
HID1
MCTP2
SURF4
HSPA5
SLFN11
STOX2
WARS
UGDH
UAP1
SELENOK
TMED7-TICAM2
SEL1L

## Sheet: XBP1&ATF6_Array&RNA-Seq
Gene		Category	Term	Count	%	PValue	Genes	List Total	Pop Hits	Pop Total	Fold Enrichment	Bonferroni	Benjamini	FDR
ALG2		KEGG_PATHWAY	hsa04141:Protein processing in endoplasmic reticulum	24	20	2.12615e-22	P4HB, HERPUD1, DERL2, SEC31A, RRBP1, SELENOS, PDIA4, CALR, EDEM2, EDEM1, DDIT3, ERLEC1, OS9, HYOU1, SEC61B, ERO1B, XBP1, HSPA5, DNAJC3, SEC24D, EIF2AK3, SSR2, SEL1L, SSR3	46	150	4183	14.5496	1.59461e-20	1.59461e-20	2.2314e-19
ANG		UP_KEYWORDS	Endoplasmic reticulum	41	34.1667	3.04512e-20	DERL2, SEC31A, CRELD2, TMEM214, PDIA4, EDEM2, CALR, EDEM1, ERLEC1, OS9, ERO1B, XBP1, CREB3L2, HSPA5, DNAJC3, SELENOK, SEC24D, NSDHL, KDELR3, P4HB, HERPUD1, SLC33A1, RRBP1, SELENOS, TMED9, HYOU1, MAGT1, DNAJB9, SEC61B, SDF2L1, SULF1, MCFD2, FKBP14, SURF4, SPCS3, EIF2AK3, SSR2, TMED7-TICAM2, SSR3, SEL1L, SERP1	117	725	11772	5.68997	6.02933e-18	6.02933e-18	3.81046e-17
ANXA6		GOTERM_BP_DIRECT	GO:0036498~IRE1-mediated unfolded protein response	16	13.3333	8.26232e-19	KDELR3, SEC31A, MYDGF, WIPI1, EDEM1, HYOU1, TSPYL2, SEC61B, DNAJB9, XBP1, GFPT1, FKBP14, SHC1, HSPA5, DNAJC3, SERP1	105	51	10393	31.0528	5.0648e-16	5.0648e-16	1.22386e-15
ARF4		GOTERM_CC_DIRECT	GO:0005783~endoplasmic reticulum	33	27.5	8.77832e-16	SLC39A14, DERL2, SEC31A, CRELD2, TMEM214, EDEM2, CALR, EDEM1, MANF, TMEM50B, MCTP2, ERO1B, XBP1, CREB3L2, HSPA5, DNAJC3, SELENOK, NSDHL, P4HB, HERPUD1, RRBP1, SELENOS, TMED9, HYOU1, DNAJB9, SEC61B, SULF1, SPCS3, EIF2AK3, SSR2, SEL1L, SERP1, TMED7-TICAM2	114	571	11022	5.5877	1.26121e-13	1.26121e-13	1.05471e-12
ARFGAP3		GOTERM_CC_DIRECT	GO:0005789~endoplasmic reticulum membrane	29	24.1667	1.09909e-11	DERL2, SEC31A, TMEM214, ALG2, OS9, ERO1B, XBP1, CREB3L2, HSPA5, SEC24D, SELENOK, NSDHL, KDELR3, HERPUD1, SLC33A1, TMED9, SEC61B, DNAJB9, SDF2L1, MCFD2, SPCS3, SURF4, FKBP14, EIF2AK3, SSR2, SERP1, SEL1L, SSR3, TMED7-TICAM2	114	611	11022	4.58894	1.5607e-09	7.80352e-10	1.30004e-08
ARFGEF3		UP_KEYWORDS	Unfolded protein response	9	7.5	2.51591e-10	HERPUD1, DERL2, XBP1, DNAJC3, EDEM2, EIF2AK3, EDEM1, DDIT3, MANF	117	29	11772	31.2255	4.9815e-08	2.49075e-08	3.14824e-07
ARMCX3		GOTERM_CC_DIRECT	GO:0005788~endoplasmic reticulum lumen	13	10.8333	1.71619e-09	P4HB, MYDGF, PDIA4, CALR, EDEM2, ERLEC1, OS9, HYOU1, DNAJB9, SDF2L1, FKBP14, HSPA5, DNAJC3	114	114	11022	11.0254	2.43699e-07	8.12331e-08	2.02997e-06
ARRDC3		GOTERM_BP_DIRECT	GO:0030968~endoplasmic reticulum unfolded protein response	9	7.5	1.83753e-09	DERL2, XBP1, CREB3L2, SELENOS, HSPA5, EDEM2, EIF2AK3, EDEM1, SERP1	105	36	10393	24.7452	1.1264e-06	5.63202e-07	2.72185e-06
ATF7IP2		GOTERM_BP_DIRECT	GO:0030433~ER-associated ubiquitin-dependent protein catabolic process	10	8.33333	3.63246e-09	DERL2, DNAJB9, SEC61B, SELENOS, HSPA5, EDEM2, EDEM1, ERLEC1, OS9, SEL1L	105	56	10393	17.6752	2.2267e-06	7.42233e-07	5.38061e-06
CALR		GOTERM_BP_DIRECT	GO:0034976~response to endoplasmic reticulum stress	10	8.33333	3.63246e-09	HYOU1, P4HB, HERPUD1, XBP1, UFM1, CREB3L2, PDIA4, EIF2AK3, DDIT3, OS9	105	56	10393	17.6752	2.2267e-06	7.42233e-07	5.38061e-06
CNN2		GOTERM_CC_DIRECT	GO:0044322~endoplasmic reticulum quality control compartment	6	5	4.55834e-08	DERL2, EDEM2, EDEM1, ERLEC1, OS9, SEL1L	114	11	11022	52.7368	6.47282e-06	1.61821e-06	5.39177e-05
CREB3L2		UP_SEQ_FEATURE	short sequence motif:Prevents secretion from ER	8	6.66667	1.84475e-07	HYOU1, P4HB, SDF2L1, FKBP14, HSPA5, PDIA4, CALR, TMED9	116	43	11632	18.656	7.48942e-05	7.48942e-05	0.000257864
CRELD1		GOTERM_BP_DIRECT	GO:1904380~endoplasmic reticulum mannose trimming	5	4.16667	1.14729e-06	DERL2, EDEM2, EDEM1, OS9, SEL1L	105	9	10393	54.9894	0.00070304	0.000175806	0.00169941
CRELD2		GOTERM_MF_DIRECT	GO:0051787~misfolded protein binding	5	4.16667	2.73064e-06	DNAJB9, SDF2L1, HSPA5, DNAJC3, EDEM1	104	11	10503	45.9047	0.000592374	0.000592374	0.0034682
DDIT3		GOTERM_BP_DIRECT	GO:0030970~retrograde protein transport, ER to cytosol	5	4.16667	4.40403e-06	HERPUD1, DERL2, SEC61B, SELENOS, SEL1L	105	12	10393	41.2421	0.00269603	0.000539789	0.00652329
DERL2		UP_SEQ_FEATURE	transmembrane region	46	38.3333	5.44461e-06	PLPP5, STEAP3, OSTC, SLC39A14, DERL2, CRELD1, TMEM214, ALG2, EDEM1, TMEM50B, SLC1A4, RABAC1, FICD, MCTP2, MPV17L2, LRRTM2, ENTPD7, CREB3L2, ARMCX3, FNDC3B, LYSMD3, NSDHL, KDELR3, HERPUD1, RRBP1, SLC33A1, SLC10A7, SELENOS, TMED9, HID1, SLC7A11, TMEM39A, MAGT1, SEC61B, ARFGEF3, GRM8, SLC50A1, TMEM31, SURF4, SPCS3, SLC13A4, EIF2AK3, SSR2, SERP1, SEL1L, SSR3	116	2427	11632	1.90057	0.00220808	0.00110465	0.00761036
DNAJB9		UP_KEYWORDS	Transmembrane helix	49	40.8333	1.1207e-05	PLPP5, STEAP3, OSTC, SLC39A14, DERL2, CRELD1, TMEM214, ALG2, EDEM1, TMEM50B, SLC1A4, RABAC1, FICD, MCTP2, MPV17L2, XBP1, LRRTM2, ENTPD7, CREB3L2, ARMCX3, SELENOK, FNDC3B, LYSMD3, NSDHL, KDELR3, HERPUD1, RRBP1, SLC33A1, SLC10A7, SELENOS, TMED9, SLC7A11, TMEM39A, MAGT1, SEC61B, ARFGEF3, GRM8, SLC50A1, ARF4, TMEM31, SURF4, SPCS3, SLC13A4, EIF2AK3, SSR2, TMED7-TICAM2, SERP1, SEL1L, SSR3	117	2748	11772	1.79409	0.00221655	0.000739396	0.0140228
DNAJC3		UP_KEYWORDS	Transmembrane	49	40.8333	1.20492e-05	PLPP5, STEAP3, OSTC, SLC39A14, DERL2, CRELD1, TMEM214, ALG2, EDEM1, TMEM50B, SLC1A4, RABAC1, FICD, MCTP2, MPV17L2, XBP1, LRRTM2, ENTPD7, CREB3L2, ARMCX3, SELENOK, FNDC3B, LYSMD3, NSDHL, KDELR3, HERPUD1, RRBP1, SLC33A1, SLC10A7, SELENOS, TMED9, SLC7A11, TMEM39A, MAGT1, SEC61B, ARFGEF3, GRM8, SLC50A1, ARF4, TMEM31, SURF4, SPCS3, SLC13A4, EIF2AK3, SSR2, TMED7-TICAM2, SERP1, SEL1L, SSR3	117	2755	11772	1.78953	0.00238292	0.000596264	0.0150766
EDEM1		GOTERM_MF_DIRECT	GO:0001948~glycoprotein binding	6	5	3.63449e-05	HSPA5, CALR, EDEM2, EDEM1, ERLEC1, OS9	104	39	10503	15.537	0.00785596	0.00393573	0.0461528
EDEM2		GOTERM_BP_DIRECT	GO:0006888~ER to Golgi vesicle-mediated transport	9	7.5	4.80367e-05	HYOU1, ARFGAP3, SEC31A, ARF4, MCFD2, CREB3L2, TMED9, SEC24D, TMED7-TICAM2	105	131	10393	6.80022	0.0290179	0.00489585	0.0711311
EFCAB2		GOTERM_BP_DIRECT	GO:0036500~ATF6-mediated unfolded protein response	4	3.33333	5.25636e-05	XBP1, HSPA5, CALR, DDIT3	105	8	10393	49.4905	0.0317087	0.00459261	0.0778319
EIF2AK3		GOTERM_CC_DIRECT	GO:0034663~endoplasmic reticulum chaperone complex	4	3.33333	5.6603e-05	HYOU1, P4HB, SDF2L1, HSPA5	114	8	11022	48.3421	0.00800564	0.00160628	0.0669315
ENTPD7		GOTERM_MF_DIRECT	GO:0005509~calcium ion binding	13	10.8333	9.42992e-05	REPS2, CRELD2, CRELD1, CALR, EDEM2, EDEM1, ANXA6, MCTP2, SULF1, MCFD2, FKBP14, EFCAB2, HSPA5	104	332	10503	3.95444	0.0202559	0.00679808	0.119706
ERLEC1		GOTERM_CC_DIRECT	GO:0016021~integral component of membrane	45	37.5	9.86499e-05	PLPP5, STEAP3, OSTC, SLC39A14, DERL2, CRELD1, TMEM214, ALG2, SLC1A4, RABAC1, TMEM50B, FICD, MCTP2, MPV17L2, XBP1, LRRTM2, ENTPD7, CREB3L2, ARMCX3, SELENOK, FNDC3B, LYSMD3, NSDHL, KDELR3, HERPUD1, SLC33A1, SLC10A7, TMED9, SLC7A11, TMEM39A, MAGT1, SEC61B, ARFGEF3, GRM8, SLC50A1, ARF4, TMEM31, SURF4, SPCS3, SLC13A4, SSR2, TMED7-TICAM2, SERP1, SEL1L, SSR3	114	2535	11022	1.71629	0.0139113	0.00233211	0.116624
ERO1B		UP_KEYWORDS	Signal	34	28.3333	9.88687e-05	PLPP5, SLC39A14, SEC31A, CRELD2, CRELD1, MYDGF, PDIA4, EDEM2, CALR, MANF, ERLEC1, OS9, MPV17L2, ERO1B, ANG, XBP1, LRRTM2, HSPA5, LOX, DNAJC3, P4HB, TMED9, HYOU1, MAGT1, DNAJB9, GRM8, SDF2L1, SULF1, MCFD2, FKBP14, EIF2AK3, SSR2, SEL1L, TMED7-TICAM2	117	1734	11772	1.97285	0.0193866	0.00390774	0.123647
ESRP1		GOTERM_BP_DIRECT	GO:0006983~ER overload response	4	3.33333	0.000111004	SELENOS, HSPA5, EIF2AK3, DDIT3	105	10	10393	39.5924	0.0657853	0.00847005	0.164299
FBXO16		GOTERM_BP_DIRECT	GO:0036499~PERK-mediated unfolded protein response	4	3.33333	0.00015152	HERPUD1, HSPA5, EIF2AK3, DDIT3	105	11	10393	35.9931	0.0887054	0.0102679	0.224206
FICD		GOTERM_BP_DIRECT	GO:0045454~cell redox homeostasis	6	5	0.000232072	P4HB, ERO1B, SELENOS, PDIA4, DDIT3, GLRX	105	56	10393	10.6051	0.132619	0.0141269	0.343208
FKBP14		GOTERM_CC_DIRECT	GO:0030176~integral component of endoplasmic reticulum membrane	7	5.83333	0.000245396	DERL2, RRBP1, XBP1, SELENOS, HSPA5, EIF2AK3, EDEM1	114	86	11022	7.86965	0.0342502	0.00496626	0.289877
FNDC3B		GOTERM_CC_DIRECT	GO:0005793~endoplasmic reticulum-Golgi intermediate compartment	6	5	0.000283782	P4HB, MYDGF, SURF4, HSPA5, TMED9, TMED7-TICAM2	114	57	11022	10.1773	0.0395014	0.00502518	0.335153
GALK2		UP_SEQ_FEATURE	signal peptide	28	23.3333	0.000302252	SLC39A14, CRELD2, CRELD1, MYDGF, PDIA4, CALR, EDEM2, ERLEC1, MANF, OS9, ANG, ERO1B, LRRTM2, LOX, HSPA5, DNAJC3, P4HB, TMED9, HYOU1, MAGT1, GRM8, SDF2L1, MCFD2, SULF1, FKBP14, EIF2AK3, SSR2, SEL1L	116	1369	11632	2.05093	0.1155	0.0400853	0.421668
GFPT1		UP_KEYWORDS	Transport	26	21.6667	0.000605103	STEAP3, SLC39A14, ARFGAP3, SEC31A, SLC1A4, STARD5, STARD4, ERO1B, XBP1, SEC24D, SELENOK, GLRX, KDELR3, SLC33A1, RRBP1, SLC10A7, TMED9, SLC7A11, MAGT1, SEC61B, MCFD2, ARF4, SLC50A1, SLC13A4, SERP1, TMED7-TICAM2	117	1282	11772	2.04056	0.112944	0.0197763	0.754553
GLRX		UP_KEYWORDS	Stress response	6	5	0.000619084	HYOU1, XBP1, ANG, DNAJC3, EIF2AK3, DDIT3	117	70	11772	8.62418	0.115397	0.0173641	0.771926
GRM8		UP_KEYWORDS	Glycoprotein	33	27.5	0.000651366	STEAP3, SLC39A14, CRELD2, CRELD1, TMEM214, EDEM2, CALR, EDEM1, MANF, ERLEC1, OS9, SLC1A4, ERO1B, LRRTM2, ENTPD7, CREB3L2, LOX, LYSMD3, SLC33A1, TMED9, SLC7A11, TMEM39A, HYOU1, MAGT1, KRT18, GRM8, SULF1, FKBP14, SPCS3, EIF2AK3, SSR2, TMED7-TICAM2, SEL1L	117	1835	11772	1.80943	0.121037	0.0159972	0.812026
HERPUD1		UP_KEYWORDS	Membrane	58	48.3333	0.00066659	STEAP3, SEC31A, ALG2, RHOQ, RABAC1, SLC1A4, MCTP2, CREB3L2, SEC24D, SELENOK, FNDC3B, KDELR3, SLC33A1, ARRDC3, SLC7A11, MAGT1, SEC61B, ARFGEF3, GRM8, TMEM31, SURF4, EIF2AK3, SERP1, TMED7-TICAM2, PLPP5, OSTC, SLC39A14, ARFGAP3, DERL2, TMEM214, CRELD1, EDEM1, TMEM50B, FICD, MPV17L2, ERO1B, XBP1, LRRTM2, ENTPD7, ARMCX3, LYSMD3, NSDHL, P4HB, HERPUD1, RRBP1, SLC10A7, SELENOS, HID1, TMED9, WIPI1, TMEM39…	117	4040	11772	1.44448	0.123684	0.0145628	0.830933
HID1		KEGG_PATHWAY	hsa00520:Amino sugar and nucleotide sugar metabolism	5	4.16667	0.000730646	PGM3, UAP1, NANS, GFPT1, UGDH	46	39	4183	11.6583	0.053343	0.027037	0.764162
HMGCS1		GOTERM_BP_DIRECT	GO:0006890~retrograde vesicle-mediated transport, Golgi to ER	6	5	0.00095847	KDELR3, ARFGAP3, ARF4, SURF4, TMED9, TMED7-TICAM2	105	76	10393	7.81429	0.444465	0.0520358	1.41038
HSPA5		GOTERM_CC_DIRECT	GO:0005790~smooth endoplasmic reticulum	4	3.33333	0.00105334	HYOU1, HSPA5, CALR, DNAJC3	114	20	11022	19.3368	0.138994	0.0164907	1.23885
HYOU1		UP_SEQ_FEATURE	topological domain:Lumenal	11	9.16667	0.00119355	KDELR3, DERL2, RRBP1, CREB3L2, SPCS3, TMED9, EIF2AK3, EDEM1, SSR2, SSR3, SEL1L	116	318	11632	3.46866	0.384223	0.114159	1.65551
KDELR3		UP_KEYWORDS	ER-Golgi transport	6	5	0.00141586	KDELR3, ARFGAP3, SEC31A, ARF4, MCFD2, SEC24D	117	84	11772	7.18681	0.244624	0.0276641	1.75735
KRT18		GOTERM_BP_DIRECT	GO:0009306~protein secretion	4	3.33333	0.00149035	STEAP3, ARFGAP3, PDIA4, SEL1L	105	23	10393	17.2141	0.599189	0.0733587	2.18501
LARP1B		KEGG_PATHWAY	hsa03060:Protein export	4	3.33333	0.00155334	SEC61B, SPCS3, HSPA5, SRP19	46	22	4183	16.5336	0.110051	0.0381181	1.61826
LOX		UP_SEQ_FEATURE	glycosylation site:N-linked (GlcNAc...)	29	24.1667	0.00271045	STEAP3, SLC39A14, CRELD2, CRELD1, TMEM214, EDEM2, CALR, EDEM1, ERLEC1, OS9, SLC1A4, ERO1B, ENTPD7, LRRTM2, CREB3L2, LOX, LYSMD3, SLC33A1, TMED9, SLC7A11, TMEM39A, HYOU1, GRM8, SULF1, FKBP14, SPCS3, EIF2AK3, SSR2, SEL1L	116	1661	11632	1.75075	0.667773	0.197792	3.72282
LRRTM2		GOTERM_MF_DIRECT	GO:0051087~chaperone binding	5	4.16667	0.00333535	HYOU1, SDF2L1, HSPA5, CALR, DNAJC3	104	63	10503	8.01511	0.515666	0.165769	4.15462
LYSMD3		GOTERM_BP_DIRECT	GO:1904153~negative regulation of retrograde protein transport, ER to cytosol	3	2.5	0.0034105	DERL2, ERLEC1, OS9	105	9	10393	32.9937	0.876833	0.148787	4.93455
MAGT1		GOTERM_CC_DIRECT	GO:0030127~COPII vesicle coat	3	2.5	0.00357835	SEC31A, SEC24D, TMED7-TICAM2	114	9	11022	32.2281	0.398926	0.0496298	4.15155
MANF		GOTERM_BP_DIRECT	GO:0006048~UDP-N-acetylglucosamine biosynthetic process	3	2.5	0.00423538	PGM3, UAP1, GFPT1	105	10	10393	29.6943	0.92586	0.169596	6.09345
MBNL2		GOTERM_BP_DIRECT	GO:1990440~positive regulation of transcription from RNA polymerase II promoter in response to endoplasmic reticulum stress	3	2.5	0.00423538	XBP1, HSPA5, DDIT3	105	10	10393	29.6943	0.92586	0.169596	6.09345
MCFD2		GOTERM_BP_DIRECT	GO:0034975~protein folding in endoplasmic reticulum	3	2.5	0.0051429	ERO1B, HSPA5, CALR	105	11	10393	26.9948	0.957605	0.189996	7.35323
MCTP2		UP_KEYWORDS	Angiogenesis	5	4.16667	0.00550263	WARS, XBP1, ANG, MYDGF, SHC1	117	72	11772	6.98718	0.664633	0.0945479	6.67166
MICAL2		UP_KEYWORDS	Calcium	11	9.16667	0.00619066	ANXA6, REPS2, CRELD2, MCTP2, CRELD1, ENTPD7, MCFD2, SULF1, FKBP14, CALR, SELENOK	117	401	11772	2.76002	0.707579	0.0973888	7.47642
MIS12		UP_SEQ_FEATURE	topological domain:Cytoplasmic	25	20.8333	0.00670635	STEAP3, KDELR3, SLC39A14, OSTC, DERL2, CRELD1, SLC33A1, RRBP1, TMED9, EDEM1, SLC7A11, RABAC1, SLC1A4, SEC61B, GRM8, LRRTM2, ENTPD7, SPCS3, CREB3L2, EIF2AK3, SSR2, SSR3, SEL1L, LYSMD3, SERP1	116	1441	11632	1.73969	0.934908	0.365758	8.9771
MPV17L2		UP_KEYWORDS	Redox-active center	4	3.33333	0.00809375	P4HB, ERO1B, PDIA4, GLRX	117	42	11772	9.58242	0.799929	0.116422	9.66922
MTFR1		GOTERM_BP_DIRECT	GO:1902236~negative regulation of endoplasmic reticulum stress-induced intrinsic apoptotic signaling pathway	3	2.5	0.00834445	HERPUD1, XBP1, SELENOS	105	14	10393	21.2102	0.994122	0.274604	11.6727
MYDGF		GOTERM_CC_DIRECT	GO:0005881~cytoplasmic microtubule	4	3.33333	0.00842767	TMEM214, SELENOS, HID1, SERP1	114	41	11022	9.43261	0.699348	0.103498	9.52603
N4BP2		GOTERM_CC_DIRECT	GO:0042470~melanosome	5	4.16667	0.00911472	SLC1A4, ANXA6, P4HB, HSPA5, PDIA4	114	80	11022	6.04276	0.72753	0.102688	10.2648
NANS		GOTERM_MF_DIRECT	GO:0003756~protein disulfide isomerase activity	3	2.5	0.00920206	P4HB, ERO1B, PDIA4	104	15	10503	20.1981	0.865487	0.330496	11.0787
NSDHL		GOTERM_BP_DIRECT	GO:0001525~angiogenesis	6	5	0.00942333	WARS, XBP1, ANG, MYDGF, SHC1, EIF2AK3	105	129	10393	4.60377	0.996984	0.289229	13.0855
NUCB2		GOTERM_CC_DIRECT	GO:0033116~endoplasmic reticulum-Golgi intermediate compartment membrane	4	3.33333	0.0102412	MCFD2, SURF4, TMED9, TMED7-TICAM2	114	44	11022	8.78947	0.768169	0.106351	11.464
OS9		UP_KEYWORDS	Protein transport	12	10	0.0119431	KDELR3, ARFGAP3, SEC31A, SEC61B, RRBP1, XBP1, ARF4, MCFD2, TMED9, SEC24D, TMED7-TICAM2, SERP1	117	511	11772	2.36279	0.907353	0.156273	13.9591
OSTC		GOTERM_CC_DIRECT	GO:0005794~Golgi apparatus	14	11.6667	0.0129705	SLC39A14, ARFGAP3, CRELD2, TMEM214, PRRC1, CALR, HID1, TMED9, RABAC1, ARF4, SLC50A1, SULF1, SELENOK, TMED7-TICAM2	114	635	11022	2.13162	0.843369	0.124026	14.3091
P4HB		GOTERM_BP_DIRECT	GO:0015031~protein transport	9	7.5	0.0135494	KDELR3, SEC31A, RRBP1, XBP1, ARF4, MCFD2, TMED9, TMED7-TICAM2, SERP1	105	315	10393	2.82803	0.999767	0.371606	18.2966
PAIP2B		GOTERM_CC_DIRECT	GO:0000139~Golgi membrane	11	9.16667	0.0141449	KDELR3, ARFGAP3, SEC31A, SLC33A1, MCFD2, SLC50A1, SURF4, TMED9, SEC24D, WIPI1, TMED7-TICAM2	114	437	11022	2.4337	0.86773	0.126162	15.5073
PDIA4		UP_KEYWORDS	Golgi apparatus	13	10.8333	0.0145075	RABAC1, ARFGAP3, SULF1, SLC50A1, ARF4, MCFD2, SURF4, PRRC1, TMED9, HID1, SEC24D, WIPI1, TMED7-TICAM2	117	597	11772	2.19095	0.944619	0.175437	16.7121
PDIA5		GOTERM_MF_DIRECT	GO:0005086~ARF guanyl-nucleotide exchange factor activity	3	2.5	0.0177152	SEC61B, ARFGEF3, ARF4	104	21	10503	14.4272	0.979322	0.476095	20.3097
PGM3		GOTERM_BP_DIRECT	GO:0097466~glycoprotein ERAD pathway	2	1.66667	0.0199143	EDEM2, EDEM1	105	2	10393	98.981	0.999996	0.477422	25.7668
PIM2		GOTERM_BP_DIRECT	GO:0002474~antigen processing and presentation of peptide antigen via MHC class I	3	2.5	0.0201107	SEC31A, CALR, SEC24D	105	22	10393	13.4974	0.999996	0.463493	25.9868
PLPP5		GOTERM_CC_DIRECT	GO:0000836~Hrd1p ubiquitin ligase complex	2	1.66667	0.0204003	OS9, SEL1L	114	2	11022	96.6842	0.946431	0.167169	21.6353
PNP		GOTERM_CC_DIRECT	GO:0031205~endoplasmic reticulum Sec complex	2	1.66667	0.0204003	SEC61B, DNAJC3	114	2	11022	96.6842	0.946431	0.167169	21.6353
PRRC1		GOTERM_MF_DIRECT	GO:0015485~cholesterol binding	3	2.5	0.0228445	ANXA6, STARD5, STARD4	104	24	10503	12.6238	0.993361	0.511489	25.4365
RABAC1		GOTERM_BP_DIRECT	GO:0042149~cellular response to glucose starvation	3	2.5	0.0275728	XBP1, HSPA5, EIF2AK3	105	26	10393	11.4209	1	0.557877	33.9105
REPS2		GOTERM_BP_DIRECT	GO:0070059~intrinsic apoptotic signaling pathway in response to endoplasmic reticulum stress	3	2.5	0.0275728	XBP1, SELENOK, DDIT3	105	26	10393	11.4209	1	0.557877	33.9105
RHOQ		GOTERM_CC_DIRECT	GO:0030133~transport vesicle	4	3.33333	0.0289518	KDELR3, SURF4, TMED9, TMED7-TICAM2	114	65	11022	5.9498	0.984576	0.21761	29.3553
RRBP1		GOTERM_MF_DIRECT	GO:0048408~epidermal growth factor binding	2	1.66667	0.0291353	SEC61B, SHC1	104	3	10503	67.3269	0.998365	0.551586	31.3091
SDF2L1		GOTERM_BP_DIRECT	GO:1904154~positive regulation of retrograde protein transport, ER to cytosol	2	1.66667	0.0297236	EDEM2, EDEM1	105	3	10393	65.9873	1	0.56862	36.043
SEC24D		INTERPRO	IPR012913:Glucosidase II beta subunit-like	2	1.66667	0.0307766	ERLEC1, OS9	116	3	11095	63.7644	0.999676	0.999676	33.4931
SEC31A		INTERPRO	IPR005792:Protein disulphide isomerase	2	1.66667	0.0307766	P4HB, PDIA4	116	3	11095	63.7644	0.999676	0.999676	33.4931
SEC61B		INTERPRO	IPR021149:Oligosaccharyl transferase complex, subunit OST3/OST6	2	1.66667	0.0307766	OSTC, MAGT1	116	3	11095	63.7644	0.999676	0.999676	33.4931
SEL1L		SMART	SM00338:BRLZ	3	2.5	0.0308048	XBP1, CREB3L2, DDIT3	47	36	5990	10.6206	0.770211	0.770211	25.7098
SELENOK		GOTERM_BP_DIRECT	GO:0061077~chaperone-mediated protein folding	3	2.5	0.0337858	FKBP14, PDIA4, CALR	105	29	10393	10.2394	1	0.599895	39.8966
SELENOS		GOTERM_MF_DIRECT	GO:0030246~carbohydrate binding	4	3.33333	0.0372094	UAP1, GFPT1, CALR, OS9	104	75	10503	5.38615	0.999733	0.599194	38.2221
SERP1		GOTERM_MF_DIRECT	GO:0017127~cholesterol transporter activity	2	1.66667	0.0386591	STARD5, STARD4	104	4	10503	50.4952	0.999808	0.57495	39.3931
SHC1		UP_SEQ_FEATURE	repeat:FU 2	2	1.66667	0.0389684	CRELD2, CRELD1	116	4	11632	50.1379	1	0.90028	42.6277
SLC10A7		UP_SEQ_FEATURE	repeat:FU 1	2	1.66667	0.0389684	CRELD2, CRELD1	116	4	11632	50.1379	1	0.90028	42.6277
SLC13A4		GOTERM_BP_DIRECT	GO:0070508~cholesterol import	2	1.66667	0.0394357	STARD5, STARD4	105	4	10393	49.4905	1	0.642154	44.8975
SLC1A4		GOTERM_BP_DIRECT	GO:0010638~positive regulation of organelle organization	2	1.66667	0.0394357	SURF4, TMED9	105	4	10393	49.4905	1	0.642154	44.8975
SLC33A1		GOTERM_BP_DIRECT	GO:1904382~mannose trimming involved in glycoprotein ERAD pathway	2	1.66667	0.0394357	EDEM2, EDEM1	105	4	10393	49.4905	1	0.642154	44.8975
SLC39A14		INTERPRO	IPR005788:Disulphide isomerase	2	1.66667	0.0408254	P4HB, PDIA4	116	4	11095	47.8233	0.999978	0.995281	41.9487
SLC50A1		GOTERM_MF_DIRECT	GO:0048306~calcium-dependent protein binding	3	2.5	0.041291	ANXA6, SEC31A, ALG2	104	33	10503	9.18094	0.999894	0.564759	41.4672
SLC7A11		GOTERM_BP_DIRECT	GO:0018279~protein N-linked glycosylation via asparagine	3	2.5	0.042824	OSTC, MAGT1, MCFD2	105	33	10393	8.99827	1	0.658084	47.7075
SLFN11		GOTERM_BP_DIRECT	GO:0006986~response to unfolded protein	3	2.5	0.0476438	HERPUD1, DDIT3, MANF	105	35	10393	8.48408	1	0.683659	51.4751
SPCS3		GOTERM_MF_DIRECT	GO:0051082~unfolded protein binding	4	3.33333	0.0493319	ERO1B, HSPA5, CALR, ERLEC1	104	84	10503	4.80907	0.999983	0.59942	47.4056
SRP19		INTERPRO	IPR021852:Domain of unknown function DUF3456	2	1.66667	0.0507708	CRELD2, CRELD1	116	5	11095	38.2586	0.999998	0.98848	49.3299
SSR2		GOTERM_CC_DIRECT	GO:0012507~ER to Golgi transport vesicle membrane	3	2.5	0.0523565	SEC31A, MCFD2, SEC24D	114	36	11022	8.05702	0.999517	0.345733	47.0643
SSR3		UP_SEQ_FEATURE	domain:Thioredoxin 1	2	1.66667	0.0578843	P4HB, PDIA4	116	6	11632	33.4253	1	0.951495	56.5468
STARD4		UP_SEQ_FEATURE	domain:Thioredoxin 2	2	1.66667	0.0578843	P4HB, PDIA4	116	6	11632	33.4253	1	0.951495	56.5468
STARD5		GOTERM_BP_DIRECT	GO:0006047~UDP-N-acetylglucosamine metabolic process	2	1.66667	0.058572	UAP1, GFPT1	105	6	10393	32.9937	1	0.745979	59.1003
STEAP3		GOTERM_BP_DIRECT	GO:0006621~protein retention in ER lumen	2	1.66667	0.058572	KDELR3, OS9	105	6	10393	32.9937	1	0.745979	59.1003
STOX2		GOTERM_BP_DIRECT	GO:0006616~SRP-dependent cotranslational protein targeting to membrane, translocation	2	1.66667	0.058572	SEC61B, SRP19	105	6	10393	32.9937	1	0.745979	59.1003
SULF1		GOTERM_BP_DIRECT	GO:0070417~cellular response to cold	2	1.66667	0.058572	DNAJC3, EIF2AK3	105	6	10393	32.9937	1	0.745979	59.1003
SURF4		GOTERM_BP_DIRECT	GO:0032527~protein exit from endoplasmic reticulum	2	1.66667	0.058572	SURF4, TMED9	105	6	10393	32.9937	1	0.745979	59.1003
SYVN1		SMART	SM01190:SM01190	2	1.66667	0.0598436	TMED9, TMED7-TICAM2	47	8	5990	31.8617	0.944995	0.765468	44.3521
TMED7-TICAM2		SMART	SM00234:START	2	1.66667	0.0598436	STARD5, STARD4	47	8	5990	31.8617	0.944995	0.765468	44.3521
TMED9		UP_KEYWORDS	Isomerase	4	3.33333	0.0607119	PGM3, P4HB, FKBP14, PDIA4	117	91	11772	4.42265	0.999996	0.539335	54.3309
TMEM214		INTERPRO	IPR004827:Basic-leucine zipper domain	3	2.5	0.0615598	XBP1, CREB3L2, DDIT3	116	39	11095	7.35743	1	0.98313	56.3506
TMEM31		INTERPRO	IPR012336:Thioredoxin-like fold	4	3.33333	0.0649198	P4HB, MAGT1, PDIA4, GLRX	116	89	11095	4.29872	1	0.968258	58.3463
TMEM39A		GOTERM_BP_DIRECT	GO:0007173~epidermal growth factor receptor signaling pathway	3	2.5	0.0659312	REPS2, ARF4, SHC1	105	42	10393	7.07007	1	0.775349	63.5888
TMEM50B		GOTERM_BP_DIRECT	GO:0022417~protein maturation by protein folding	2	1.66667	0.0679981	ERO1B, CALR	105	7	10393	28.2803	1	0.774298	64.7642
TRIM5		KEGG_PATHWAY	hsa05110:Vibrio cholerae infection	3	2.5	0.0682078	KDELR3, SEC61B, PDIA4	46	40	4183	6.82011	0.995	0.734091	52.3567
TSPYL2		GOTERM_CC_DIRECT	GO:0071682~endocytic vesicle lumen	2	1.66667	0.069614	HYOU1, CALR	114	7	11022	27.6241	0.999965	0.416826	57.4071
UAP1		INTERPRO	IPR001382:Glycoside hydrolase, family 47	2	1.66667	0.0703561	EDEM2, EDEM1	116	7	11095	27.3276	1	0.956056	61.3976
UFM1		INTERPRO	IPR009011:Mannose-6-phosphate receptor binding domain	2	1.66667	0.0703561	ERLEC1, OS9	116	7	11095	27.3276	1	0.956056	61.3976
UGDH		KEGG_PATHWAY	hsa04918:Thyroid hormone synthesis	3	2.5	0.0742904	CREB3L2, HSPA5, PDIA4	46	42	4183	6.49534	0.996941	0.685861	55.5214
WARS		GOTERM_MF_DIRECT	GO:0004571~mannosyl-oligosaccharide 1,2-alpha-mannosidase activity	2	1.66667	0.0758376	EDEM2, EDEM1	104	8	10503	25.2476	1	0.731922	63.2751
WIPI1		UP_KEYWORDS	Chaperone	5	4.16667	0.0760094	HYOU1, P4HB, DNAJB9, CALR, DNAJC3	117	162	11772	3.10541	1	0.601775	62.8134
XBP1		GOTERM_BP_DIRECT	GO:1903071~positive regulation of ER-associated ubiquitin-dependent protein catabolic process	2	1.66667	0.0773307	HERPUD1, XBP1	105	8	10393	24.7452	1	0.806903	69.6441
ZNF165		INTERPRO	IPR015720:TMP21-related	2	1.66667	0.079998	TMED9, TMED7-TICAM2	116	8	11095	23.9116	1	0.953169	66.3071
ZNF555		GOTERM_MF_DIRECT	GO:0004579~dolichyl-diphosphooligosaccharide-protein glycotransferase activity	2	1.66667	0.0849075	OSTC, MAGT1	104	9	10503	22.4423	1	0.74724	67.5991
ZNF70		GOTERM_MF_DIRECT	GO:0004559~alpha-mannosidase activity	2	1.66667	0.0849075	EDEM2, EDEM1	104	9	10503	22.4423	1	0.74724	67.5991
ZNF75D		UP_KEYWORDS	Congenital myasthenic syndrome	2	1.66667	0.0852965	ALG2, GFPT1	117	9	11772	22.359	1	0.624955	67.2291
		UP_SEQ_FEATURE	domain:START	2	1.66667	0.0855682	STARD5, STARD4	116	9	11632	22.2835	1	0.98232	71.3607
		GOTERM_BP_DIRECT	GO:0017148~negative regulation of translation	3	2.5	0.0861403	ANG, CALR, EIF2AK3	105	49	10393	6.06006	1	0.831568	73.6655
		GOTERM_BP_DIRECT	GO:0006613~cotranslational protein targeting to membrane	2	1.66667	0.0865707	SRP19, SSR2	105	9	10393	21.9958	1	0.823527	73.8486
		GOTERM_BP_DIRECT	GO:0043066~negative regulation of apoptotic process	7	5.83333	0.0893617	KRT18, XBP1, MYDGF, ARF4, HSPA5, PIM2, DNAJC3	105	309	10393	2.24229	1	0.824281	75.0075
		INTERPRO	IPR002913:START domain	2	1.66667	0.0895407	STARD5, STARD4	116	9	11095	21.2548	1	0.950882	70.5926
		GOTERM_BP_DIRECT	GO:0048208~COPII vesicle coating	3	2.5	0.0922187	SEC31A, MCFD2, SEC24D	105	51	10393	5.82241	1	0.825246	76.1442
		GOTERM_BP_DIRECT	GO:0005975~carbohydrate metabolic process	4	3.33333	0.0978407	GALK2, PGM3, GFPT1, UGDH	105	110	10393	3.59931	1	0.835253	78.2415
		GOTERM_CC_DIRECT	GO:0036513~Derlin-1 retrotranslocation complex	2	1.66667	0.0979576	SELENOS, SEL1L	114	10	11022	19.3368	1	0.519037	70.4601
		GOTERM_CC_DIRECT	GO:0008250~oligosaccharyltransferase complex	2	1.66667	0.0979576	OSTC, MAGT1	114	10	11022	19.3368	1	0.519037	70.4601
		KEGG_PATHWAY	hsa01130:Biosynthesis of antibiotics	5	4.16667	0.0997168	PGM3, UAP1, GFPT1, HMGCS1, NSDHL	46	165	4183	2.7556	0.999621	0.731008	66.7947

## Sheet: XBP1&ATF6_Array_only
Gene		No enrichment detected
ANKRD34B
ARHGAP10
RPL10

## Sheet: XBP1&ATF6_RNA-Seq_only
Gene		Category	Term	Count	%	PValue	Genes	List Total	Pop Hits	Pop Total	Fold Enrichment	Bonferroni	Benjamini	FDR
SEPT5-GP1BB		UP_KEYWORDS	Endoplasmic reticulum	70	26.3158	1.81374e-26	OSBP, HM13, PDIA3, WFS1, DNAJC10, ALG5, PDIA6, CANX, RAB1A, SSR1, CISD2, PLOD1, DNAJB11, LRRC59, RPN1, ERAP1, ATP8B2, RPN2, DDOST, PIGA, SARAF, SMIM14, UBE2J1, CNPY3, DPAGT1, SRPRA, MESDC2, SRPRB, YIF1A, PJA2, PITPNM1, NUS1, MLEC, SIL1, UGGT1, PPP1R15A, SEC23B, SEC61G, SUCO, FKBP2, MTDH, EDEM3, LMAN2, LMAN1, DERL3, SEC63, CALU, SLC35B1, STT3A, TMED5, TMED2, SLC39A7, TMED10, TRAM1, SEC61A1, SEC11C…	260	725	11772	4.37156	5.0422e-24	5.0422e-24	2.39554e-23
AARS		GOTERM_CC_DIRECT	GO:0005789~endoplasmic reticulum membrane	59	22.1805	8.86511e-22	COPA, OSBP, HM13, WFS1, PDIA6, ALG5, CANX, RAB1A, SSR1, CISD2, PLOD1, LRRC59, RPN1, ERAP1, ATP8B2, RPN2, DDOST, PIGA, STX5, SMIM14, UBE2J1, DPAGT1, SRPRA, SRPRB, YIF1B, YIF1A, PJA2, PITPNM1, COPG1, NUS1, MLEC, FKBP11, PPP1R15A, COPE, SEC23B, SEC61G, FKBP2, MTDH, LMAN2, LMAN1, DERL3, SEC63, CALU, STT3A, TMED5, TMED2, SLC39A7, TMED10, TRAM1, SEC11C, CKAP4, PREB, ERP44, TXNDC11, ATP2A2, VCP, SEC13, …	248	611	11022	4.2916	2.24287e-19	2.24287e-19	1.15382e-18
ABO		KEGG_PATHWAY	hsa04141:Protein processing in endoplasmic reticulum	30	11.2782	1.54514e-18	PDIA3, WFS1, DNAJC10, PDIA6, LMAN2, EDEM3, LMAN1, CANX, DERL3, SEC63, SSR1, STT3A, DNAJB11, RPN1, RPN2, DDOST, TRAM1, SEC61A1, CKAP4, UBE2J1, MAN1A1, PREB, VCP, SIL1, SEC13, SSR4, UGGT1, PPP1R15A, SEC23B, SEC61G	110	150	4183	7.60545	2.14775e-16	2.14775e-16	1.82082e-15
AC022384.1		UP_SEQ_FEATURE	topological domain:Lumenal	35	13.1579	1.12122e-14	HM13, MTDH, GCNT2, ALG5, LMAN2, LMAN1, CANX, DERL3, SEC63, SSR1, STT3A, TMED5, ST6GALNAC4, TMED2, LRRC59, RPN1, ERAP1, TMED10, RPN2, DDOST, TRAM1, SEC61A1, PIGA, SEC11C, UBE2J1, DPAGT1, MAN1A1, PREB, MGAT2, ATP2A2, CHPF, MLEC, SPCS2, SSR4, ABO	255	318	11632	5.02059	7.82685e-12	7.82685e-12	1.69087e-11
ADM2		GOTERM_CC_DIRECT	GO:0005783~endoplasmic reticulum	44	16.5414	1.49702e-12	MTDH, HM13, PDIA3, WFS1, DNAJC10, PDIA6, EDEM3, CANX, SEC63, SSR1, CALU, CISD2, DNAJB11, TMED2, PLOD1, LRRC59, TMED10, ERAP1, SLC39A7, RPN2, TRAM1, DDOST, STC2, CLCC1, CKAP4, SMIM14, MESDC2, SRPRA, MAN1A1, SELENOM, TXNDC11, ATP2A2, VCP, PPIB, MLEC, USO1, SIL1, HSPA13, SSR4, PPP1R15A, ALG12, UGGT1, SEC23B, FKBP2	248	571	11022	3.42472	3.78747e-10	1.89374e-10	1.94843e-09
ADRB2		UP_KEYWORDS	Membrane	142	53.3835	1.59535e-11	SLC22A17, HM13, QPCTL, RAB9B, EFNA1, WFS1, TVP23C, SLC52A2, NFXL1, SLC7A5, RAB1A, SSR1, CISD2, PLOD1, KCNK6, LRRC59, RPN1, ERAP1, RAB24, RPN2, DDOST, SARAF, SMIM14, UBE2J1, DPAGT1, YIF1B, TMEM132E, YIF1A, GABRR2, PITPNM1, MGAT2, COPG1, CHPF, MLEC, USO1, BTN3A3, SEC61G, SUCO, SLC2A10, GCNT2, TNFRSF12A, LMAN2, LMAN1, DERL3, CALU, CD68, FAM189A2, TMED10, EGF, SDF4, TRAM1, SEC61A1, TMEM120A, MSTO1, S…	260	4040	11772	1.59142	4.43506e-09	2.21753e-09	2.10709e-08
AKNA		GOTERM_BP_DIRECT	GO:0018279~protein N-linked glycosylation via asparagine	12	4.51128	8.17691e-11	MGAT2, STT3A, ST6GALNAC4, VCP, RPN1, UBE2J1, ALG5, RPN2, LMAN1, DDOST, UGGT1, DERL3	237	33	10393	15.9463	8.25867e-08	8.25867e-08	1.29357e-07
ALDH1L2		UP_KEYWORDS	Transmembrane helix	105	39.4737	8.39514e-10	SLC22A17, HM13, QPCTL, WFS1, TVP23C, NFXL1, SLC52A2, SLC7A5, SSR1, CISD2, KCNK6, LRRC59, RPN1, ERAP1, RPN2, DDOST, SARAF, SMIM14, UBE2J1, DPAGT1, YIF1B, YIF1A, TMEM132E, GABRR2, MGAT2, CHPF, MLEC, BTN3A3, SEC61G, SUCO, SLC2A10, GCNT2, TNFRSF12A, LMAN2, LMAN1, DERL3, CD68, FAM189A2, TMED10, EGF, TRAM1, SEC61A1, TMEM120A, SEC11C, CLCC1, NDUFA4L2, CKAP4, MPC1, TVP23C-CDRT4, TXNDC11, ATP2A2, SLC7A1, …	260	2748	11772	1.73001	2.33385e-07	7.7795e-08	1.10881e-06
ALG12		UP_KEYWORDS	Transmembrane	105	39.4737	9.76291e-10	SLC22A17, HM13, QPCTL, WFS1, TVP23C, NFXL1, SLC52A2, SLC7A5, SSR1, CISD2, KCNK6, LRRC59, RPN1, ERAP1, RPN2, DDOST, SARAF, SMIM14, UBE2J1, DPAGT1, YIF1B, YIF1A, TMEM132E, GABRR2, MGAT2, CHPF, MLEC, BTN3A3, SEC61G, SUCO, SLC2A10, GCNT2, TNFRSF12A, LMAN2, LMAN1, DERL3, CD68, FAM189A2, TMED10, EGF, TRAM1, SEC61A1, TMEM120A, SEC11C, CLCC1, NDUFA4L2, CKAP4, MPC1, TVP23C-CDRT4, TXNDC11, ATP2A2, SLC7A1, …	260	2755	11772	1.72562	2.71409e-07	6.78522e-08	1.28946e-06
ALG5		UP_SEQ_FEATURE	transmembrane region	95	35.7143	1.69317e-09	SLC22A17, COX14, HM13, QPCTL, WFS1, TIMM17A, TVP23C, ALG5, NFXL1, SLC52A2, CANX, SLC7A5, DDR2, SSR1, CISD2, ST6GALNAC4, KCNK6, LRRC59, RPN1, ERAP1, ATP8B2, RPN2, SLC43A1, DDOST, TUBB3, PIGA, TM9SF1, STX5, PARM1, SARAF, SMIM14, UBE2J1, DPAGT1, SRPRB, MAN1A1, YIF1B, YIF1A, TMEM132E, MYADM, TMEM241, GABRR2, TNFRSF9, MGAT2, ADRB2, NUS1, CHPF, MLEC, DNAJC25, BTN3A3, FKBP11, C16ORF58, SEC61G, SUCO, MFS…	255	2427	11632	1.78553	1.18183e-06	5.90917e-07	2.55243e-06
ANKRD1		GOTERM_CC_DIRECT	GO:0016021~integral component of membrane	99	37.218	2.30538e-09	SLC22A17, COX14, HM13, QPCTL, WFS1, TIMM17A, TVP23C, DNAJC10, ALG5, NFXL1, SLC7A5, SSR1, CISD2, ST6GALNAC4, KCNK6, LRRC59, RPN1, ATP8B2, ERAP1, RPN2, DDOST, SLC43A1, PIGA, TM9SF1, STX5, PARM1, SMIM14, UBE2J1, DPAGT1, SRPRA, SRPRB, MAN1A1, YIF1B, MMP13, MYADM, TMEM132E, YIF1A, GABRR2, EML2, TMEM241, TNFRSF9, MGAT2, ADRB2, NUS1, CHPF, MLEC, DNAJC25, BTN3A3, FKBP11, C16ORF58, SEC61G, SUCO, SLC2A10, …	248	2535	11022	1.73567	5.8326e-07	1.9442e-07	3.00052e-06
ANKRD37		GOTERM_CC_DIRECT	GO:0005793~endoplasmic reticulum-Golgi intermediate compartment	12	4.51128	4.2564e-08	NUCB1, ERP44, TMED5, TMED2, TMED10, PDIA6, LMAN2, MAN1A1, LMAN1, YIF1B, YIF1A, UGGT1	248	57	11022	9.35654	1.07686e-05	2.69217e-06	5.53984e-05
AP3D1		GOTERM_CC_DIRECT	GO:0016020~membrane	70	26.3158	5.31423e-08	AKNA, COPA, OSBP, HM13, QPCTL, EFNA1, DNAJC10, ALG5, NFXL1, CANX, SLC7A5, CISD2, DNAJB11, SND1, LRRC59, RPN1, RAB24, ERAP1, RPN2, FAM129A, DDOST, PIGA, STX5, AARS, DPAGT1, SRPRA, SRPRB, MAN1A1, NUCB1, PITPNM1, MGAT2, MLEC, USO1, BTN3A3, FKBP11, PPP1R15A, SEC23B, SEC61G, C16ORF58, SUCO, PRKCZ, GCNT2, B9D1, B9D2, KATNB1, EDEM3, LMAN2, LMAN1, SEC63, CALU, CD68, BEST1, STT3A, SLC39A7, AP3D1, EHD1, SD…	248	1630	11022	1.90862	1.34449e-05	2.689e-06	6.91664e-05
ARF1		UP_SEQ_FEATURE	signal peptide	61	22.9323	6.89792e-08	PDIA3, EFNA1, DNAJC10, PDIA6, SLC52A2, DDR2, CANX, SSR1, DNAJB11, PLOD1, RPN1, RPN2, DDOST, TM9SF1, PARM1, STC2, SARAF, CNPY3, FGF23, MESDC2, TMEM132E, MMP13, NUCB1, GABRR2, TNFRSF9, NUS1, MLEC, PDGFRL, SIL1, BTN3A3, FKBP11, UGGT1, SUCO, FKBP2, TNFRSF12A, EDEM3, LMAN2, LMAN1, CALU, CD68, TMED5, TMED2, FAM189A2, TMED10, PRSS16, EGF, SDF4, FAM174B, LCN12, LTK, CLCC1, FZD2, SELENOM, ERP44, COL14A1, …	255	1369	11632	2.03255	4.81463e-05	1.6049e-05	0.000103985
ARG2		GOTERM_BP_DIRECT	GO:0030968~endoplasmic reticulum unfolded protein response	10	3.7594	7.60579e-08	CTH, STC2, VCP, BHLHA15, WFS1, AARS, EDEM3, PPP1R15A, UGGT1, DERL3	237	36	10393	12.1812	7.68155e-05	3.84085e-05	0.000120322
ARHGAP9		GOTERM_BP_DIRECT	GO:0036498~IRE1-mediated unfolded protein response	11	4.13534	1.7016e-07	PREB, DNAJB11, WFS1, PDIA6, SRPRA, SRPRB, YIF1A, SEC63, SEC61A1, SEC61G, SSR1	237	51	10393	9.45834	0.000171846	5.72854e-05	0.000269188
ARL17B		UP_SEQ_FEATURE	topological domain:Cytoplasmic	62	23.3083	1.81459e-07	HM13, ALG5, CANX, DDR2, SSR1, ST6GALNAC4, KCNK6, LRRC59, RPN1, ERAP1, ATP8B2, RPN2, DDOST, TUBB3, PIGA, STX5, PARM1, UBE2J1, DPAGT1, MAN1A1, YIF1B, YIF1A, TMEM132E, GABRR2, TNFRSF9, MGAT2, ADRB2, NUS1, CHPF, MLEC, BTN3A3, SEC61G, SLC2A10, GCNT2, MTDH, TNFRSF12A, LMAN2, LMAN1, DERL3, SEC63, CD68, STT3A, TMED5, BEST1, TMED2, TMED10, EGF, TRAM1, SEC61A1, TMEM120A, FAM174B, LTK, SEC11C, FZD2, PREB, S…	255	1441	11632	1.96265	0.000126651	3.16641e-05	0.000273547
ARMCX6		GOTERM_BP_DIRECT	GO:0006888~ER to Golgi vesicle-mediated transport	16	6.01504	2.59677e-07	COPA, STX5, LMAN2, LMAN1, YIF1B, YIF1A, RAB1A, COG3, PREB, COPG1, VCP, TMED2, USO1, TMED10, COPE, SEC23B	237	131	10393	5.35601	0.000262239	6.55662e-05	0.000410801
ARRDC4		UP_KEYWORDS	ER-Golgi transport	13	4.88722	2.76294e-07	COPA, LMAN1, YIF1A, RAB1A, PREB, ARL17B, COPG1, TMED2, USO1, SEC13, TMED10, SEC23B, COPE	260	84	11772	7.00714	7.68068e-05	1.53618e-05	0.000364921
ATF3		UP_SEQ_FEATURE	short sequence motif:Prevents secretion from ER	10	3.7594	2.88864e-07	ERP44, PDIA3, PPIB, DNAJC10, PDIA6, MESDC2, EDEM3, UGGT1, CALU, FKBP2	255	43	11632	10.6083	0.000201607	4.03246e-05	0.000435457
ATP2A2		UP_KEYWORDS	Golgi apparatus	35	13.1579	3.13672e-07	COPA, OSBP, GCNT2, QPCTL, LMAN2, LMAN1, RAB1A, CALU, ST6GALNAC4, TMED5, TMED2, AP3D1, SLC39A7, TMED10, SDF4, STX5, PARM1, RAB39B, CHAC1, CLCC1, MAN1A1, YIF1A, SELENOM, COG3, NUCB1, PJA2, MGAT2, PITPNM1, ARL17B, COPG1, CHPF, USO1, ABO, SEC23B, COPE	260	597	11772	2.65443	8.71972e-05	1.45334e-05	0.000414289
ATP8B2		UP_KEYWORDS	Signal	70	26.3158	3.40128e-07	PDIA3, EFNA1, DNAJC10, TVP23C, PDIA6, SLC52A2, CANX, DDR2, SSR1, PLOD1, DNAJB11, RPN1, ERAP1, RPN2, DDOST, TM9SF1, PARM1, STC2, SARAF, CNPY3, FGF23, MESDC2, TMEM132E, MMP13, TMEM241, NUCB1, EML2, GABRR2, TNFRSF9, EMC9, MLEC, DNAJC25, PDGFRL, SIL1, BTN3A3, FKBP11, UGGT1, SUCO, FKBP2, TNFRSF12A, B9D1, EDEM3, LMAN2, LMAN1, CALU, CD68, TMED5, TMED2, FAM189A2, TMED10, PRSS16, EGF, SDF4, FAM174B, LCN12…	260	1734	11772	1.82779	9.45512e-05	1.35079e-05	0.000449231
B9D1		UP_KEYWORDS	Transport	55	20.6767	1.71286e-06	SLC22A17, COPA, OSBP, RAB9B, TIMM17A, SLC52A2, SLC7A5, RAB1A, KCNK6, ATP8B2, RAB24, SLC43A1, STX5, RAB39B, SARAF, YIF1A, GABRR2, TMEM241, PITPNM1, COPG1, USO1, SIL1, COPE, SEC23B, SEC61G, MFSD9, SLC2A10, HDLBP, RAB3D, LMAN2, LMAN1, SEC63, SLC35B1, TMED5, BEST1, TMED2, TMED10, SLC39A7, AP3D1, EHD1, TRAM1, SEC61A1, LCN12, CLCC1, MPC1, COG3, PREB, SLC6A9, ARL17B, ATP2A2, CADPS2, VCP, SLC7A1, SEC13, …	260	1282	11772	1.94246	0.000476062	5.95201e-05	0.00226227
B9D2		GOTERM_CC_DIRECT	GO:0005794~Golgi apparatus	35	13.1579	1.86838e-06	OSBP, QPCTL, LMAN2, LMAN1, RAB1A, CALU, ST6GALNAC4, TMED5, TMED2, AP3D1, SLC39A7, TMED10, ATP8B2, SDF4, STX5, CDC6, PARM1, STC2, RAB39B, CLCC1, MAN1A1, YIF1A, SELENOM, GZF1, COG3, NUCB1, MGAT2, ARL17B, COPG1, USO1, BTN3A3, ABO, PPP1R15A, SEC23B, COPE	248	635	11022	2.44964	0.000472589	7.87803e-05	0.00243173
BEST1		UP_KEYWORDS	Protein transport	30	11.2782	2.69664e-06	COPA, RAB3D, RAB9B, TIMM17A, LMAN2, LMAN1, SEC63, RAB1A, TMED5, TMED2, RAB24, AP3D1, TMED10, EHD1, TRAM1, SEC61A1, RAB39B, YIF1A, COG3, PREB, PITPNM1, ARL17B, COPG1, CADPS2, USO1, SIL1, SEC13, COPE, SEC23B, SEC61G	260	511	11772	2.65814	0.000749386	8.32929e-05	0.00356159
BHLHA15		GOTERM_BP_DIRECT	GO:0006457~protein folding	15	5.6391	3.11397e-06	PDIA3, AARS, PDIA6, MESDC2, LMAN1, CANX, ERP44, TXNDC11, DNAJB11, MLEC, SIL1, FKBP11, ALG12, DNAJB5, FKBP2	237	139	10393	4.73226	0.00314018	0.000628826	0.00492611
BLOC1S3		GOTERM_CC_DIRECT	GO:0005791~rough endoplasmic reticulum	8	3.00752	3.41662e-06	NUCB1, HM13, RPN1, RPN2, TRAM1, CANX, SEC61A1, SUCO	248	30	11022	11.8516	0.000864034	0.000123479	0.00444676
BORCS6		GOTERM_BP_DIRECT	GO:0034976~response to endoplasmic reticulum stress	10	3.7594	4.12113e-06	ERP44, TXNDC11, CEBPB, PDIA3, ATP2A2, WFS1, DNAJC10, PDIA6, FAM129A, PPP1R15A	237	56	10393	7.83077	0.0041537	0.000693484	0.00651932
BRICD5		UP_KEYWORDS	Glycoprotein	69	25.9398	5.64952e-06	SLC22A17, HM13, WFS1, EFNA1, DNAJC10, ALG5, SLC7A5, DDR2, SSR1, ST6GALNAC4, PLOD1, DNAJB11, KCNK6, RPN1, ERAP1, RPN2, HIST3H2BB, SLC43A1, IL1A, PIGA, TM9SF1, PARM1, STC2, CNPY3, DPAGT1, FGF23, MESDC2, MAN1A1, TMEM132E, MMP13, NUCB1, GABRR2, TNFRSF9, MGAT2, ADRB2, NUS1, PSMA5, CHPF, HIST2H2BF, MLEC, PDGFRL, SIL1, BTN3A3, UGGT1, SUCO, SLC2A10, GCNT2, EDEM3, LMAN2, CALU, CD68, BRICD5, STT3A, TMED10,…	260	1835	11772	1.70251	0.00156934	0.000157045	0.00746148
BTN3A3		GOTERM_CC_DIRECT	GO:0005788~endoplasmic reticulum lumen	13	4.88722	8.96984e-06	ERP44, COL14A1, PDIA3, PPIB, DNAJB11, CNPY3, DNAJC10, SIL1, PDIA6, ERAP1, EDEM3, UGGT1, CANX	248	114	11022	5.06812	0.00226681	0.000283632	0.0116739
C16orf58		UP_SEQ_FEATURE	glycosylation site:N-linked (GlcNAc...)	63	23.6842	1.02408e-05	SLC22A17, HM13, EFNA1, DNAJC10, ALG5, SLC7A5, DDR2, SSR1, ST6GALNAC4, PLOD1, DNAJB11, KCNK6, RPN1, ERAP1, RPN2, SLC43A1, IL1A, TUBB3, TM9SF1, PARM1, STC2, CNPY3, DPAGT1, MESDC2, MAN1A1, TMEM132E, MMP13, GABRR2, MGAT2, TNFRSF9, ADRB2, CHPF, MLEC, PDGFRL, SIL1, BTN3A3, UGGT1, SUCO, SLC2A10, GCNT2, EDEM3, LMAN2, CALU, CD68, BRICD5, STT3A, TMED10, SLC39A7, PRSS16, EGF, TRAM1, SDF4, TMEM120A, FAM174B,…	255	1661	11632	1.73016	0.0071226	0.00119064	0.0154367
C1orf122		GOTERM_CC_DIRECT	GO:0042470~melanosome	11	4.13534	1.10624e-05	PDIA3, PPIB, SND1, RPN1, TMED10, PDIA6, SYTL2, SYTL1, CANX, RAB1A, CALU	248	80	11022	6.11099	0.0027949	0.000310931	0.0143972
C7orf57		KEGG_PATHWAY	hsa00510:N-Glycan biosynthesis	9	3.38346	1.1158e-05	MGAT2, STT3A, RPN1, ALG5, DPAGT1, RPN2, MAN1A1, ALG12, DDOST	110	43	4183	7.9592	0.00154977	0.000775188	0.013148
CADPS2		KEGG_PATHWAY	hsa03060:Protein export	7	2.63158	1.44893e-05	SEC11C, SRPRA, SRPRB, SPCS2, SEC63, SEC61A1, SEC61G	110	22	4183	12.0996	0.002012	0.000671117	0.0170731
CALU		UP_KEYWORDS	Glycosyltransferase	13	4.88722	9.61795e-05	MGAT2, ST6GALNAC4, STT3A, GCNT2, RPN1, ALG5, DPAGT1, RPN2, ABO, ALG12, DDOST, UGGT1, PIGA	260	147	11772	4.00408	0.0263849	0.00242788	0.126957
CAMTA1		GOTERM_BP_DIRECT	GO:0007030~Golgi organization	9	3.38346	0.000115818	COG3, TMED2, BHLHA15, USO1, ATP8B2, TMED10, LMAN2, LMAN1, RAB1A	237	66	10393	5.97986	0.1104	0.016573	0.183064
CANX		GOTERM_CC_DIRECT	GO:0000139~Golgi membrane	24	9.02256	0.000125134	COPA, STX5, PARM1, OSBP, GCNT2, QPCTL, MAN1A1, LMAN2, LMAN1, RAB1A, PREB, COG3, PJA2, MGAT2, ST6GALNAC4, COPG1, TMED2, CHPF, USO1, SEC13, TMED10, AP3D1, COPE, SEC23B	248	437	11022	2.44084	0.0311648	0.00316107	0.162743
CBX4		GOTERM_BP_DIRECT	GO:0048208~COPII vesicle coating	8	3.00752	0.000140731	PREB, STX5, TMED2, USO1, TMED10, SEC13, LMAN1, RAB1A	237	51	10393	6.8788	0.132508	0.0176116	0.222401
CBX8		GOTERM_BP_DIRECT	GO:0006886~intracellular protein transport	15	5.6391	0.000141023	COPA, STX5, TIMM17A, COG3, COPG1, TMED2, USO1, SEC13, TMED10, AP3D1, SIL1, SYTL2, EHD1, SYTL1, SEC23B	237	195	10393	3.37326	0.132763	0.0157024	0.222861
CCDC181		UP_SEQ_FEATURE	domain:Thioredoxin 2	4	1.50376	0.000196016	TXNDC11, PDIA3, DNAJC10, PDIA6	255	6	11632	30.4105	0.127884	0.0193577	0.295084
CD68		UP_SEQ_FEATURE	domain:Thioredoxin 1	4	1.50376	0.000196016	TXNDC11, PDIA3, DNAJC10, PDIA6	255	6	11632	30.4105	0.127884	0.0193577	0.295084
CDC6		UP_KEYWORDS	Congenital disorder of glycosylation	7	2.63158	0.000219231	MGAT2, STT3A, NUS1, DPAGT1, SSR4, ALG12, DDOST	260	40	11772	7.92346	0.0591326	0.00506654	0.289168
CDK2AP2		GOTERM_BP_DIRECT	GO:0006486~protein glycosylation	9	3.38346	0.000236513	COG3, STT3A, GCNT2, ST6GALNAC4, RPN1, ALG5, ABO, DDOST, UGGT1	237	73	10393	5.40645	0.212511	0.0236075	0.373502
CEBPB		SMART	SM00271:DnaJ	6	2.25564	0.000380269	DNAJB11, DNAJC25, DNAJC12, DNAJC10, SEC63, DNAJB5	101	38	5990	9.36425	0.0351205	0.0351205	0.41636
CEBPG		GOTERM_CC_DIRECT	GO:0033116~endoplasmic reticulum-Golgi intermediate compartment membrane	7	2.63158	0.000412053	STX5, TMED5, TMED2, TMED10, LMAN2, LMAN1, SEC23B	248	44	11022	7.07056	0.0990188	0.00943439	0.534975
CENPX		GOTERM_BP_DIRECT	GO:0006487~protein N-linked glycosylation	6	2.25564	0.000518404	MGAT2, ALG5, DPAGT1, RPN2, ALG12, DDOST	237	30	10393	8.77046	0.407689	0.0464957	0.81696
CETN2		GOTERM_CC_DIRECT	GO:0034663~endoplasmic reticulum chaperone complex	4	1.50376	0.000572842	PPIB, DNAJB11, DNAJC10, PDIA6	248	8	11022	22.2218	0.134952	0.0120082	0.743013
CHAC1		INTERPRO	IPR013766:Thioredoxin domain	6	2.25564	0.00058701	ERP44, TXNDC11, PDIA3, TXNDC15, DNAJC10, PDIA6	251	31	11095	8.55546	0.268297	0.268297	0.849313
CHCHD10		GOTERM_CC_DIRECT	GO:0030133~transport vesicle	8	3.00752	0.000599779	COPA, COPG1, RAB3D, TMED2, BLOC1S3, USO1, TMED10, COPE	248	65	11022	5.46998	0.140831	0.0116082	0.777826
CHPF		GOTERM_MF_DIRECT	GO:0004579~dolichyl-diphosphooligosaccharide-protein glycotransferase activity	4	1.50376	0.000731158	STT3A, RPN1, RPN2, DDOST	225	9	10503	20.7467	0.235424	0.235424	1.00235
CISD2		GOTERM_CC_DIRECT	GO:0012507~ER to Golgi transport vesicle membrane	6	2.25564	0.00115954	STX5, TMED2, USO1, TMED10, SEC13, LMAN1	248	36	11022	7.40726	0.254377	0.0207485	1.49872
CISH		GOTERM_CC_DIRECT	GO:0008250~oligosaccharyltransferase complex	4	1.50376	0.00118732	STT3A, RPN1, RPN2, DDOST	248	10	11022	17.7774	0.259604	0.0198386	1.53436
CKAP4		GOTERM_BP_DIRECT	GO:0045454~cell redox homeostasis	7	2.63158	0.00161716	ERP44, TXNDC11, PDIA3, TXNDC15, DNAJC10, PDIA6, SH3BGRL3	237	56	10393	5.48154	0.80498	0.12735	2.52788
CLCC1		GOTERM_BP_DIRECT	GO:0006890~retrograde vesicle-mediated transport, Golgi to ER	8	3.00752	0.0016447	COG3, COPA, COPG1, TMED2, TMED10, LMAN2, COPE, RAB1A	237	76	10393	4.61603	0.810338	0.120046	2.5704
CNOT3		UP_SEQ_FEATURE	domain:J	6	2.25564	0.00188181	DNAJB11, DNAJC25, DNAJC12, DNAJC10, SEC63, DNAJB5	255	41	11632	6.67547	0.731457	0.151549	2.79954
CNPY3		INTERPRO	IPR001623:DnaJ domain	6	2.25564	0.00192801	DNAJB11, DNAJC25, DNAJC12, DNAJC10, SEC63, DNAJB5	251	40	11095	6.63048	0.641809	0.40151	2.76439
COG3		GOTERM_MF_DIRECT	GO:0016757~transferase activity, transferring glycosyl groups	6	2.25564	0.00209902	DPAGT1, RPN2, ABO, ALG12, DDOST, PIGA	225	43	10503	6.51349	0.537519	0.319941	2.85258
COL14A1		GOTERM_BP_DIRECT	GO:0016192~vesicle-mediated transport	10	3.7594	0.00252422	TVP23C-CDRT4, STX5, ARL17B, COPG1, RAB39B, TVP23C, AP3D1, SYTL2, SEC23B, RAB1A	237	128	10393	3.42596	0.922128	0.166678	3.91943
COPA		GOTERM_MF_DIRECT	GO:0004576~oligosaccharyl transferase activity	3	1.12782	0.0026412	STT3A, ALG5, DDOST	225	4	10503	35.01	0.621145	0.276412	3.57704
COPE		GOTERM_MF_DIRECT	GO:0003756~protein disulfide isomerase activity	4	1.50376	0.0036028	ERP44, TXNDC11, PDIA3, PDIA6	225	15	10503	12.448	0.734095	0.281905	4.84963
COPG1		INTERPRO	IPR012336:Thioredoxin-like fold	8	3.00752	0.00388908	ERP44, TXNDC11, PDIA3, TXNDC15, DNAJC10, PDIA6, SH3BGRL3, SELENOM	251	89	11095	3.97332	0.874195	0.49893	5.50307
COX14		BIOCARTA	h_eradPathway:ERï¿½associated degradation (ERAD) Pathway	4	1.50376	0.00421696	MAN1A1, UGGT1, CANX, SEC61A1	21	19	1093	10.9574	0.155521	0.155521	3.79248
CSRP1		SMART	SM01190:SM01190	3	1.12782	0.00723628	TMED5, TMED2, TMED10	101	8	5990	22.2401	0.494741	0.289184	7.65788
CTH		GOTERM_CC_DIRECT	GO:0032580~Golgi cisterna membrane	6	2.25564	0.00818119	NUCB1, COG3, PITPNM1, TMED2, CHPF, ABO	248	56	11022	4.76181	0.874864	0.121814	10.1401
DAP		GOTERM_BP_DIRECT	GO:0030433~ER-associated ubiquitin-dependent protein catabolic process	6	2.25564	0.00862345	VCP, WFS1, UBE2J1, DNAJC10, EDEM3, DERL3	237	56	10393	4.69846	0.999841	0.44187	12.8041
DDIT4		GOTERM_MF_DIRECT	GO:0051082~unfolded protein binding	7	2.63158	0.00898199	PPIB, DNAJB11, SIL1, LMAN1, UGGT1, CANX, DNAJB5	225	84	10503	3.89	0.963531	0.484314	11.6858
DDOST		GOTERM_CC_DIRECT	GO:0030173~integral component of Golgi membrane	5	1.8797	0.00909927	TVP23C-CDRT4, SLC35B1, TVP23C, YIF1B, YIF1A	248	37	11022	6.00588	0.901002	0.127191	11.2167
DDR2		GOTERM_CC_DIRECT	GO:0030134~ER to Golgi transport vesicle	4	1.50376	0.00956026	LMAN2, LMAN1, YIF1B, YIF1A	248	20	11022	8.88871	0.911997	0.126303	11.7528
DDX49		UP_KEYWORDS	Chaperone	10	3.7594	0.00959693	ERP44, DNAJB11, DNAJC25, DNAJC12, CNPY3, PDIA6, MESDC2, CANX, SEC63, DNAJB5	260	162	11772	2.79487	0.931494	0.186344	11.9588
DERL3		GOTERM_BP_DIRECT	GO:0006489~dolichyl diphosphate biosynthetic process	3	1.12782	0.0100008	NUS1, MVD, DPAGT1	237	7	10393	18.7939	0.999961	0.469787	14.7009
DLX3		UP_KEYWORDS	Amino-acid transport	4	1.50376	0.0104436	SLC6A9, SLC7A1, SLC7A5, SLC43A1	260	21	11772	8.62418	0.94599	0.188175	12.9477
DNAJB11		GOTERM_CC_DIRECT	GO:0030176~integral component of endoplasmic reticulum membrane	7	2.63158	0.0126093	PREB, SLC35B1, SARAF, WFS1, DPAGT1, DERL3, SEC61A1	248	86	11022	3.6175	0.959661	0.155466	15.224
DNAJB5		GOTERM_BP_DIRECT	GO:0002474~antigen processing and presentation of peptide antigen via MHC class I	4	1.50376	0.0129432	PDIA3, SEC13, ERAP1, CANX	237	22	10393	7.97315	0.999998	0.538833	18.6243
DNAJC10		INTERPRO	IPR015720:TMP21-related	3	1.12782	0.0129459	TMED5, TMED2, TMED10	251	8	11095	16.5762	0.999024	0.823256	17.2445
DNAJC12		UP_KEYWORDS	Exocytosis	5	1.8797	0.0144232	RAB3D, CADPS2, SYTL2, SDF4, SYTL1	260	43	11772	5.26476	0.982382	0.236053	17.4599
DNAJC25		GOTERM_BP_DIRECT	GO:0009306~protein secretion	4	1.50376	0.0146395	TVP23C-CDRT4, PREB, TVP23C, CANX	237	23	10393	7.62649	1	0.562865	20.8089
DPAGT1		UP_KEYWORDS	Isomerase	7	2.63158	0.0150511	PDIA3, PPIB, MCEE, PDIA6, IDI1, FKBP11, FKBP2	260	91	11772	3.48284	0.985243	0.231643	18.1516
DYRK4		GOTERM_BP_DIRECT	GO:0045047~protein targeting to ER	3	1.12782	0.0166384	SPCS2, SEC61A1, SEC61G	237	9	10393	14.6174	1	0.590125	23.3124
EAF2		GOTERM_BP_DIRECT	GO:0006613~cotranslational protein targeting to membrane	3	1.12782	0.0166384	SRPRA, TRAM1, SSR1	237	9	10393	14.6174	1	0.590125	23.3124
EDEM3		UP_KEYWORDS	Translocation	6	2.25564	0.0198864	TIMM17A, SIL1, SEC13, TRAM1, SEC61A1, SEC61G	260	71	11772	3.82622	0.996243	0.279982	23.3025
EEF1AKMT3		COG_ONTOLOGY	Intracellular trafficking and secretion	4	1.50376	0.0200044	COPG1, SEC11C, AP3D1, SEC23B	22	40	1403	6.37727	0.166286	0.166286	10.9785
EFNA1		GOTERM_BP_DIRECT	GO:0070059~intrinsic apoptotic signaling pathway in response to endoplasmic reticulum stress	4	1.50376	0.0204504	CEBPB, CHAC1, DNAJC10, PPP1R15A	237	26	10393	6.74651	1	0.647764	27.8826
EGF		GOTERM_CC_DIRECT	GO:0034707~chloride channel complex	3	1.12782	0.0240756	GABRR2, BEST1, CLCC1	248	11	11022	12.121	0.9979	0.265292	27.1805
EHD1		GOTERM_BP_DIRECT	GO:0034975~protein folding in endoplasmic reticulum	3	1.12782	0.0246727	PDIA3, DNAJC10, CANX	237	11	10393	11.9597	1	0.699265	32.6463
EIF4EBP1		GOTERM_BP_DIRECT	GO:0046655~folic acid metabolic process	3	1.12782	0.0246727	MTHFD2, SHMT2, ALDH1L2	237	11	10393	11.9597	1	0.699265	32.6463
EMC9		GOTERM_MF_DIRECT	GO:0005509~calcium ion binding	14	5.26316	0.0256221	CETN2, MAN1A1, EDEM3, CANX, MMP13, CALU, NUCB1, ATP2A2, SYTL2, EHD1, EGF, TLL2, SYTL1, SDF4	225	332	10503	1.96843	0.999927	0.795594	30.0576
EML2		UP_SEQ_FEATURE	lipid moiety-binding region:S-geranylgeranyl cysteine	6	2.25564	0.0264085	RAB39B, RAB9B, RAB3D, DNAJC25, RAB24, RAB1A	255	77	11632	3.55447	1	0.874526	33.1992
ERAP1		UP_SEQ_FEATURE	domain:GOLD	3	1.12782	0.0271359	TMED5, TMED2, TMED10	255	12	11632	11.4039	1	0.853431	33.9476
ERP44		GOTERM_BP_DIRECT	GO:0061077~chaperone-mediated protein folding	4	1.50376	0.0273525	PPIB, FKBP11, CANX, FKBP2	237	29	10393	6.0486	1	0.720071	35.515
FAM129A		GOTERM_BP_DIRECT	GO:0015031~protein transport	14	5.26316	0.027387	RAB3D, RAB9B, RAB39B, LMAN2, LMAN1, YIF1A, PITPNM1, ARL17B, TMED5, CADPS2, RAB24, TRAM1, COPE, SEC61A1	237	315	10393	1.94899	1	0.704599	35.5512
FAM174B		UP_KEYWORDS	Chloride channel	3	1.12782	0.0275192	GABRR2, BEST1, CLCC1	260	12	11772	11.3192	0.999573	0.350125	30.8271
FAM189A2		GOTERM_CC_DIRECT	GO:0030126~COPI vesicle coat	3	1.12782	0.0284696	COPA, COPG1, COPE	248	12	11022	11.1109	0.999329	0.293879	31.3342
FAM222A		INTERPRO	IPR017937:Thioredoxin, conserved site	3	1.12782	0.0287605	PDIA3, DNAJC10, PDIA6	251	12	11095	11.0508	1	0.955175	34.5511
FBXL6		GOTERM_MF_DIRECT	GO:0005518~collagen binding	4	1.50376	0.0301361	COL14A1, PPIB, DDR2, MMP13	225	32	10503	5.835	0.999987	0.798968	34.3908
FEZF1		UP_KEYWORDS	Signal-anchor	11	4.13534	0.0309927	MGAT2, GCNT2, ST6GALNAC4, SEC11C, CHPF, CKAP4, LRRC59, ALG5, ERAP1, MAN1A1, ABO	260	230	11772	2.16542	0.999842	0.369125	34.0201
FGF23		UP_KEYWORDS	Calcium	16	6.01504	0.0318407	SARAF, CETN2, MAN1A1, LMAN2, CANX, MMP13, CALU, SSR1, NUCB1, PITPNM1, BEST1, CADPS2, ATP2A2, TLL2, EHD1, SDF4	260	401	11772	1.80656	0.999876	0.362234	34.7787
FKBP11		GOTERM_CC_DIRECT	GO:0005623~cell	5	1.8797	0.0324928	TXNDC11, PDIA3, TXNDC15, DNAJC10, SH3BGRL3	248	54	11022	4.11514	0.999765	0.316052	34.9444
FKBP1A		GOTERM_MF_DIRECT	GO:0005525~GTP binding	12	4.51128	0.0333141	GMPPB, ARL17B, TUBA8, RAB39B, RAB9B, RAB3D, RAB24, SRPRA, SRPRB, EHD1, RAB1A, TUBB3	225	275	10503	2.03695	0.999996	0.788667	37.2906
FKBP2		INTERPRO	IPR009038:GOLD	3	1.12782	0.0334925	TMED5, TMED2, TMED10	251	13	11095	10.2007	1	0.951225	39.0334
FTSJ1		GOTERM_MF_DIRECT	GO:0005254~chloride channel activity	3	1.12782	0.0348134	GABRR2, BEST1, CLCC1	225	14	10503	10.0029	0.999998	0.764233	38.617
FZD2		UP_KEYWORDS	One-carbon metabolism	3	1.12782	0.0368672	MTHFD2, SHMT2, ALDH1L2	260	14	11772	9.7022	0.999971	0.391814	39.112
GABRR2		UP_SEQ_FEATURE	cross-link:Glycyl lysine isopeptide (Lys-Gly) (interchain with G-Cter in ubiquitin)	9	3.38346	0.0371614	ATP2A2, RPS6KA2, HIST2H2BF, HIST1H2AI, SLC39A7, RPN2, HIST3H2BB, SSR4, SLC7A5	255	174	11632	2.35943	1	0.909553	43.497
GCNT2		INTERPRO	IPR018357:Hexapeptide transferase, conserved site	2	0.75188	0.0445596	GMPPB, GMPPA	251	2	11095	44.2032	1	0.968705	48.4252
GMPPA		INTERPRO	IPR005578:Hrf1	2	0.75188	0.0445596	YIF1B, YIF1A	251	2	11095	44.2032	1	0.968705	48.4252
GMPPB		INTERPRO	IPR008564:Protein of unknown function DUF846, eukaryotic	2	0.75188	0.0445596	TVP23C-CDRT4, TVP23C	251	2	11095	44.2032	1	0.968705	48.4252
GZF1		UP_KEYWORDS	GTP-binding	11	4.13534	0.0446561	GMPPB, ARL17B, TUBA8, RAB39B, RAB9B, RAB3D, RAB24, SRPRA, SRPRB, RAB1A, TUBB3	260	245	11772	2.03284	0.999997	0.438576	45.3041
HDLBP		GOTERM_BP_DIRECT	GO:0019408~dolichol biosynthetic process	2	0.75188	0.0449017	NUS1, DPAGT1	237	2	10393	43.8523	1	0.855337	51.6534
HIC1		KEGG_PATHWAY	hsa01230:Biosynthesis of amino acids	5	1.8797	0.0509688	PYCR1, SHMT2, CTH, ARG2, PSAT1	110	54	4183	3.52104	0.999305	0.837633	46.0154
HIST1H2AI		GOTERM_CC_DIRECT	GO:0005801~cis-Golgi network	4	1.50376	0.0527872	NUCB1, COG3, TMED5, TMED10	248	38	11022	4.67827	0.999999	0.449289	50.6307
HIST2H2BF		GOTERM_BP_DIRECT	GO:0006465~signal peptide processing	3	1.12782	0.0558251	HM13, SEC11C, SPCS2	237	17	10393	7.73864	1	0.901798	59.6971
HIST3H2BB		KEGG_PATHWAY	hsa00670:One carbon pool by folate	3	1.12782	0.0566502	MTHFD2, SHMT2, ALDH1L2	110	15	4183	7.60545	0.999698	0.802348	49.7033
HM13		UP_SEQ_FEATURE	site:Lowers pKa of C-terminal Cys of second active site	2	0.75188	0.0640943	PDIA3, PDIA6	255	3	11632	30.4105	1	0.978784	63.1592
HSD17B8		UP_SEQ_FEATURE	domain:B9	2	0.75188	0.0640943	B9D1, B9D2	255	3	11632	30.4105	1	0.978784	63.1592
HSP90B1		UP_SEQ_FEATURE	domain:L-type lectin-like	2	0.75188	0.0640943	LMAN2, LMAN1	255	3	11632	30.4105	1	0.978784	63.1592
HSPA13		UP_SEQ_FEATURE	calcium-binding region:5	2	0.75188	0.0640943	SDF4, CALU	255	3	11632	30.4105	1	0.978784	63.1592
IDI1		UP_SEQ_FEATURE	calcium-binding region:6	2	0.75188	0.0640943	SDF4, CALU	255	3	11632	30.4105	1	0.978784	63.1592
IL1A		UP_SEQ_FEATURE	site:Lowers pKa of C-terminal Cys of first active site	2	0.75188	0.0640943	PDIA3, PDIA6	255	3	11632	30.4105	1	0.978784	63.1592
INO80B-WBP1		UP_KEYWORDS	Chloride	3	1.12782	0.0645016	GABRR2, BEST1, CLCC1	260	19	11772	7.14899	1	0.553318	58.5481
ISOC2		UP_KEYWORDS	Redox-active center	4	1.50376	0.064504	TXNDC11, PDIA3, DNAJC10, PDIA6	260	42	11772	4.31209	1	0.538077	58.5495
KATNB1		UP_KEYWORDS	Disulfide bond	35	13.1579	0.0655515	PDIA3, TNFRSF12A, EFNA1, DNAJC10, PDIA6, LMAN2, LMAN1, SLC7A5, CANX, DDR2, CD68, BRICD5, ST6GALNAC4, DNAJB11, ERAP1, EGF, LCN12, STC2, CNPY3, FGF23, MAN1A1, FZD2, MMP13, GABRR2, ERP44, TNFRSF9, ADRB2, TXNDC11, COL14A1, CHCHD10, PDGFRL, ADM2, TLL2, SSR4, BTN3A3	260	1187	11772	1.33504	1	0.529483	59.1584
KCNK6		INTERPRO	IPR005052:Legume-like lectin	2	0.75188	0.0660921	LMAN2, LMAN1	251	3	11095	29.4688	1	0.989402	62.9629
KLF15		INTERPRO	IPR010796:B9 domain	2	0.75188	0.0660921	B9D1, B9D2	251	3	11095	29.4688	1	0.989402	62.9629
LCN12		INTERPRO	IPR005835:Nucleotidyl transferase	2	0.75188	0.0660921	GMPPB, GMPPA	251	3	11095	29.4688	1	0.989402	62.9629
LMAN1		INTERPRO	IPR015422:Pyridoxal phosphate-dependent transferase, major region, subdomain 2	3	1.12782	0.0672528	SHMT2, CTH, PSAT1	251	19	11095	6.97945	1	0.98368	63.6259
LMAN2		UP_KEYWORDS	Autophagy	6	2.25564	0.071886	TM9SF1, CISD2, VCP, RAB24, DAP, RAB1A	260	101	11772	2.68972	1	0.549616	62.6675
LRRC45		GOTERM_MF_DIRECT	GO:0001077~transcriptional activator activity, RNA polymerase II core promoter proximal region sequence-specific binding	8	3.00752	0.0735576	AKNA, DLX3, CAMTA1, CEBPB, CEBPG, NR4A2, POU3F2, KLF15	225	171	10503	2.18386	1	0.939433	65.0873
LRRC59		INTERPRO	IPR005829:Sugar transporter, conserved site	3	1.12782	0.0736471	SLC22A17, SLC2A10, MFSD9	251	20	11095	6.63048	1	0.982919	67.0849
LTK		GOTERM_BP_DIRECT	GO:0006865~amino acid transport	3	1.12782	0.0746333	SLC7A1, SLC7A5, SLC43A1	237	20	10393	6.57785	1	0.950861	70.6847
MAN1A1		GOTERM_BP_DIRECT	GO:0009058~biosynthetic process	3	1.12782	0.0746333	GMPPB, GMPPA, ALDH1L2	237	20	10393	6.57785	1	0.950861	70.6847
MCEE		GOTERM_BP_DIRECT	GO:0006730~one-carbon metabolic process	3	1.12782	0.0812931	MTHFD2, SHMT2, ALDH1L2	237	21	10393	6.26462	1	0.958068	73.8502
MESDC2		UP_KEYWORDS	Amino-acid biosynthesis	3	1.12782	0.0835056	PYCR1, CTH, PSAT1	260	22	11772	6.17413	1	0.592547	68.3903
MFSD9		UP_SEQ_FEATURE	domain:EF-hand 6	2	0.75188	0.0845363	SDF4, CALU	255	4	11632	22.8078	1	0.991282	73.5913
MGAT2		GOTERM_CC_DIRECT	GO:0043231~intracellular membrane-bounded organelle	15	5.6391	0.0860124	PARM1, CLCC1, DPAGT1, SLC7A5, YIF1A, CISD2, SLC35B1, VCP, CADPS2, TMED2, DYRK4, SEC13, HSPA13, DDOST, SEC23B	248	417	11022	1.59869	1	0.612523	68.9812
MIF4GD		KEGG_PATHWAY	hsa00900:Terpenoid backbone biosynthesis	3	1.12782	0.0863002	NUS1, MVD, IDI1	110	19	4183	6.00431	0.999996	0.87642	65.4775
MLEC		KEGG_PATHWAY	hsa01100:Metabolic pathways	29	10.9023	0.0864798	GCNT2, SRM, MVD, ALG5, GMPPB, MTHFD2, STT3A, ST6GALNAC4, MCEE, ARG2, GMPPA, RPN1, RPN2, DDOST, PIGA, HSD17B8, SHMT2, NDUFA4L2, DPAGT1, MAN1A1, MGAT2, PYCR1, CTH, CHPF, NDUFC2-KCTD14, IDI1, PSAT1, ALG12, ABO	110	837	4183	1.31755	0.999997	0.834051	65.5574
MMP13		GOTERM_CC_DIRECT	GO:0005785~signal recognition particle receptor complex	2	0.75188	0.0866819	SRPRA, SRPRB	248	4	11022	22.2218	1	0.60052	69.2756
MORF4L2		INTERPRO	IPR003008:Tubulin/FtsZ, GTPase domain	3	1.12782	0.0869815	TUBA8, MSTO1, TUBB3	251	22	11095	6.02771	1	0.987736	73.3359
MPC1		INTERPRO	IPR005788:Disulphide isomerase	2	0.75188	0.0871412	PDIA3, PDIA6	251	4	11095	22.1016	1	0.982439	73.4036
MSTO1		GOTERM_BP_DIRECT	GO:0006810~transport	9	3.38346	0.0875421	GABRR2, PITPNM1, SLC35B1, SLC6A9, TMED5, TMED2, SLC7A1, TMED10, SLC7A5	237	201	10393	1.96354	1	0.963287	76.5265
MT1X		UP_SEQ_FEATURE	short sequence motif:Effector region	5	1.8797	0.0876156	RAB39B, RAB9B, RAB3D, RAB24, RAB1A	255	77	11632	2.96206	1	0.989659	74.8992
MTDH		GOTERM_BP_DIRECT	GO:0016071~mRNA metabolic process	2	0.75188	0.0877954	PCBP3, CEBPG	237	4	10393	21.9262	1	0.959252	76.6294
MTFP1		GOTERM_BP_DIRECT	GO:1902475~L-alpha-amino acid transmembrane transport	2	0.75188	0.0877954	SLC7A5, SLC43A1	237	4	10393	21.9262	1	0.959252	76.6294
MTHFD2		GOTERM_BP_DIRECT	GO:0006564~L-serine biosynthetic process	2	0.75188	0.0877954	SHMT2, PSAT1	237	4	10393	21.9262	1	0.959252	76.6294
MVD		GOTERM_BP_DIRECT	GO:0048205~COPI coating of Golgi vesicle	2	0.75188	0.0877954	TMED2, TMED10	237	4	10393	21.9262	1	0.959252	76.6294
MYADM		GOTERM_BP_DIRECT	GO:2001256~regulation of store-operated calcium entry	2	0.75188	0.0877954	STC2, SARAF	237	4	10393	21.9262	1	0.959252	76.6294
NDUFA4L2		GOTERM_BP_DIRECT	GO:0006620~posttranslational protein targeting to membrane	2	0.75188	0.0877954	SEC63, SEC61A1	237	4	10393	21.9262	1	0.959252	76.6294
NDUFC2-KCTD14		GOTERM_CC_DIRECT	GO:0005811~lipid particle	4	1.50376	0.0878592	PITPNM1, VCP, CKAP4, EHD1	248	47	11022	3.78243	1	0.591331	69.7871
NFXL1		GOTERM_BP_DIRECT	GO:0007029~endoplasmic reticulum organization	3	1.12782	0.095127	LMAN2, LMAN1, SEC61A1	237	23	10393	5.71987	1	0.96545	79.4303
NHP2		GOTERM_MF_DIRECT	GO:0015171~amino acid transmembrane transporter activity	3	1.12782	0.0986419	SLC7A1, SLC7A5, SLC43A1	225	25	10503	5.6016	1	0.968724	76.0783
NKX3-2		GOTERM_BP_DIRECT	GO:0006914~autophagy	6	2.25564	0.0991796	TM9SF1, VCP, RAB24, DAP, SESN2, RAB1A	237	108	10393	2.43624	1	0.966728	80.8403
NR4A2
NUCB1
NUS1
OSBP
OSGIN1
PARM1
PCBP3
PDGFRL
PDIA3
PDIA6
PDXK
PER1
PIGA
PITPNM1
PJA2
PLEKHA6
PLOD1
POP7
POU3F2
PPIB
PPP1R15A
PREB
PRKCZ
PRSS16
PSAT1
PSMA5
PYCR1
QPCTL
RAB1A
RAB24
RAB39B
RAB3D
RAB9B
RAD9A
RGS16
RNF113A
RNF181
RPL36AL
RPN1
RPN2
RPS6KA2
RWDD2A
SARAF
SDF4
SEC11C
SEC13
SEC23B
SEC61A1
SEC61G
SEC63
SELENOM
SESN2
SF3B5
SH3BGRL3
SHCBP1
SHMT2
SIL1
SLC22A17
SLC2A10
SLC35B1
SLC39A7
SLC43A1
SLC52A2
SLC6A9
SLC7A1
SLC7A5
SMIM14
SND1
SPCS2
SRM
SRPRA
SRPRB
SSR1
SSR4
ST6GALNAC4
STC2
STT3A
STX5
SUCO
SYTL1
SYTL2
TES
TGIF2-C20orf24
TIFA
TIMM17A
TJP2
TLL2
TM9SF1
TMED10
TMED2
TMED5
TMEM120A
TMEM132E
TMEM241
TMEM41B
TMEM45A
TNFRSF12A
TNFRSF9
TRAM1
TRNP1
TTC17
TUBA8
TUBB3
TVP23C
TVP23C-CDRT4
TXNDC11
TXNDC15
UBE2J1
UGGT1
USO1
VCP
WFS1
YDJC
YIF1A
YIF1B
ZBTB5
ZFAND2A
ZNF841
