# Supplementary material for: Enhanced ER proteostasis and temperature differentially impact the mutational tolerance of influenza hemagglutinin
Source: eLife. 2018 Sep 6;7:e38795. doi: 10.7554/eLife.38795 (PMC6172027; doi:10.7554/eLife.38795)
Supplement: Figure 2—source data 3. [file elife-38795-fig2-data3.xlsx]

## Sheet: Sheet1
		Mock-infection								Flu-infected
		Basal 37 ˚C	XBP1s 37 ˚C	ATF6f/XBP1s 37 ˚C	UPR positive control	HSR positive control	Basal 39 ˚C	XBP1s 39 ˚C	ATF6f/XBP1s 39 ˚C	Basal 37 ˚C	XBP1s 37 ˚C	ATF6f/XBP1s 37 ˚C	Basal 39 ˚C	XBP1s 39 ˚C	ATF6f/XBP1s 39 ˚C
Erdj4	Average	1.02251	12.1606	11.9635	4.47951	1.49149	1.30409	15.7874	14.3505	0.70853	2.86348	4.40952	0.653667	3.1875	5.11141
	SEM	0.0354729	0.630268	1.54079	0.047872	0.0493061	0.125207	1.15655	1.51179	0.0740097	0.323886	0.405562	0.104268	0.250161	0.516306
BIP	Average	0.9351	4.48272	15.0784	7.00076	1.63516	0.970338	4.36212	16.495	0.610679	1.55934	7.86313	0.526002	1.37272	8.87151
	SEM	0.139404	0.589055	3.13384	0.0888638	0.0431059	0.211936	0.661681	2.06779	0.104678	0.315378	0.890693	0.0462427	0.256733	0.687748
SEC24D	Average	0.947089	10.6901	7.33309	3.45156	1.20654	1.09638	12.0472	7.73642	0.392527	3.00653	3.11819	0.274934	3.6741	3.41666
	SEM	0.0344215	0.7465	0.668773	0.0200707	0.0538855	0.0503386	1.40716	0.719226	0.0407315	0.391687	0.198724	0.0334402	0.526081	0.681265
GRP94	Average	0.952608	3.67304	9.40078	3.35952	1.22575	1.08588	4.04193	11.4003	0.561951	1.25819	4.78767	0.467671	1.70015	6.67743
	SEM	0.17038	0.194172	1.526	0.032892	0.0150434	0.202396	0.634048	1.13661	0.0949523	0.205149	1.48752	0.0724995	0.336952	0.828895
Hsp90	Average	0.978881	0.885214	0.593431	0.959297	1.65306	1.84908	1.60405	0.900949	0.463574	0.360754	0.309748	0.770577	0.736058	0.494589
	SEM	0.282615	0.217785	0.198597	0.119264	0.152209	0.943197	0.7117	0.250001	0.157803	0.153415	0.124446	0.243416	0.2126	0.199434
Hsp70	Average	0.853407	0.615654	0.232941	0.250628	5.96251	2.50477	2.34546	0.887402	0.213013	0.147045	0.0892286	0.938884	1.21453	0.852883
	SEM	0.136438	0.132581	0.0845766	0.147035	0.065099	0.483286	1.00915	0.34129	0.0444484	0.0455343	0.0091593	0.123769	0.340634	0.206847
Hsp40	Average	0.933144	0.846066	0.651587	0.683523	6.77298	1.55202	1.4296	1.16738	0.83464	0.665349	0.547151	5.11084	5.23208	3.44689
	SEM	0.165819	0.114793	0.0984968	0.0269398	0.0461428	0.278783	0.199665	0.391111	0.0740962	0.110014	0.0509669	0.637772	1.15637	0.64703
Matrix	Average	68786.3	68786.3	84353.2	68786.3	68786.3	68786.3	75364.8	77232.9	9.86469e+08	9.10587e+08	8.64411e+08	1.14462e+09	9.43275e+08	8.67824e+08
	SEM	0	0	46700.7	0	0	0	19735.3	25339.7	3.22019e+07	3.09863e+07	1.38189e+07	1.77939e+07	5.67318e+07	3.16855e+07
