# Supplementary material for: Enhanced ER proteostasis and temperature differentially impact the mutational tolerance of influenza hemagglutinin
Source: eLife. 2018 Sep 6;7:e38795. doi: 10.7554/eLife.38795 (PMC6172027; doi:10.7554/eLife.38795)
Supplement: Figure 3—source data 1. — N = 565. [file elife-38795-fig3-data1.xlsx]

## Sheet: correlation_abs_sitediffsel
	Basal39 vs Basal37	XBP1s37 vs Basal37	XBP1s39 vs Basal 39	ATF6f/XBP1s37 vs Basal37	ATF6f/XBP1s39 vs Basal 39
Replicate 1 vs Replicate 2	0.78208	0.751847	0.784673	0.796225	0.761065
Replicate 1 vs Replicate 3	0.745582	0.674013	0.753952	0.70278	0.746608
Replicate 3 vs Replicate 2	0.747251	0.670584	0.76616	0.700287	0.783361
