# Supplementary material for: Enhanced ER proteostasis and temperature differentially impact the mutational tolerance of influenza hemagglutinin
Source: eLife. 2018 Sep 6;7:e38795. doi: 10.7554/eLife.38795 (PMC6172027; doi:10.7554/eLife.38795)
Supplement: Figure 5—source data 1. [file elife-38795-fig5-data1.xlsx]

## Sheet: basal39_basal37
Replicate 1					Replicate 2					Replicate 3					Filtered
site	wt	mut	diffsel		site	wt	mut	diffsel		site	wt	mut	diffsel		site	mut	avg_diffsel	rep1_diffsel	rep2_diffsel	rep3_diffsel
401	K	I	1.65811		269	Y	T	4.39994		523	S	V	2.43346		1	I	0.22596	0.28812	0.11699	0.27276
452	D	N	1.46827		75	T	G	4.10875		405	Q	H	1.76575		1	K	-0.20437	-0.02256	-0.3682	-0.22235
433	D	E	1.42135		214	Y	F	3.79637		415	N	T	1.63217		2	C	0.58243	0.08452	1.38965	0.27313
288	M	S	1.3436		178	T	N	3.2926		224	R	S	1.48543		2	I	-0.8326	-0.07057	-2.17042	-0.25681
402	M	I	1.32019		212	N	M	3.25012		522	E	D	1.461		2	M	0.25338	0.40875	0.16233	0.18905
86	S	I	1.27693		234	P	S	3.16954		136	K	L	1.44553		2	S	0.30575	0.64304	0.12254	0.15167
527	Y	G	1.26354		367	Y	F	3.03869		318	E	T	1.43781		4	T	0.20627	0.03682	0.34604	0.23594
345	L	V	1.25092		136	K	L	2.81982		412	E	A	1.43322		5	F	0.84225	0.07153	2.31764	0.13757
561	C	I	1.25017		234	P	V	2.80814		460	N	K	1.37874		8	M	0.33066	0.25191	0.72523	0.01483
283	T	Q	1.22934		486	K	R	2.68733		126	S	Y	1.31493		8	P	0.04697	0.06563	0.04313	0.03215
414	N	A	1.22025		299	Q	K	2.54926		460	N	T	1.26326		9	S	-0.38689	-0.05098	-0.55039	-0.55929
550	S	I	1.17735		460	N	Q	2.43191		99	T	K	1.25637		10	G	-0.00017	-4e-05	-0.00033	-0.00015
277	F	M	1.15963		5	L	F	2.31764		455	D	E	1.234		11	T	0.3106	0.03285	0.5219	0.37704
138	S	N	1.15708		416	L	Y	2.30575		91	R	S	1.21324		12	V	-0.50213	-0.12662	-0.73259	-0.64718
7	V	A	1.15373		553	M	A	2.27241		535	T	S	1.20276		14	D	-0.24882	-0.3544	-0.3682	-0.02387
515	K	E	1.14067		289	H	D	2.26441		97	V	L	1.20175		15	K	0.10804	0.23194	0.0001	0.09208
438	N	Q	1.12618		210	N	G	2.24508		246	Y	C	1.19569		16	A	-0.30831	-0.00888	-0.88346	-0.0326
276	G	T	1.12292		517	D	E	2.21895		282	I	V	1.18102		16	G	0.08589	0.05901	0.04627	0.15238
202	D	V	1.09538		519	V	M	2.15744		404	T	F	1.17847		17	G	-0.37741	-0.71018	-0.15765	-0.26441
453	F	L	1.08395		456	L	V	2.15299		277	F	G	1.15403		18	G	0.41149	0.13049	0.60763	0.49635
525	G	R	1.08203		460	N	K	2.04068		390	G	M	1.14892		18	N	-0.43617	-0.03729	-0.57716	-0.69407
90	A	K	1.07029		231	A	H	2.03412		462	Y	C	1.14619		19	S	-0.5207	-0.16071	-1.09548	-0.3059
369	H	I	1.05592		407	T	N	2.0044		101	N	A	1.1281		19	V	-0.71473	-0.25244	-1.253	-0.63876
366	G	C	1.05002		135	P	T	1.98393		528	Q	G	1.11888		20	L	-0.43552	-0.13217	-0.68024	-0.49414
337	I	R	1.04901		126	S	K	1.96354		272	A	E	1.11832		21	Y	-0.43132	-0.11752	-0.75398	-0.42246
318	E	H	1.03284		305	N	D	1.94649		536	V	I	1.07775		22	T	-0.08552	-0.12982	-0.06834	-0.0584
68	Q	D	1.03073		111	D	L	1.92358		396	N	S	1.0705		22	V	0.29148	0.04376	0.48682	0.34387
386	N	T	1.01785		468	Q	V	1.92185		433	D	G	1.07046		24	H	-0.25985	-0.6568	-0.12174	-0.001
519	V	L	0.99082		565	I	L	1.81916		370	Q	K	1.06019		26	S	-0.52845	-0.44459	-1.09778	-0.04299
112	L	P	0.987884		137	E	A	1.76254		420	M	I	1.04054		26	T	0.32784	0.59588	0.319	0.06863
449	R	K	0.987594		318	E	R	1.74776		156	G	E	1.03777		27	D	0.3313	0.28189	0.283	0.42902
86	S	D	0.971962		188	E	S	1.61315		173	S	T	1.01902		27	S	-0.38726	-0.70996	-0.08179	-0.37002
380	D	N	0.971455		184	N	T	1.59367		535	T	A	1.01875		28	S	-0.24011	-0.40686	-0.16192	-0.15155
378	A	S	0.970639		89	P	H	1.58731		262	G	D	1.01751		28	Y	-0.27549	-0.14237	-0.15398	-0.53013
76	G	E	0.955671		278	E	K	1.55813		209	S	I	1.01109		29	T	-0.22757	-0.37642	-0.15614	-0.15014
274	S	H	0.952258		37	L	R	1.55113		543	L	W	1.00404		30	I	0.43074	0.64346	0.36312	0.28563
305	N	S	0.944009		502	Y	W	1.53607		456	L	D	1.00024		30	N	-0.34097	-0.58003	-0.07505	-0.36782
154	H	L	0.943011		294	K	N	1.53602		460	N	H	1.00023		30	P	-0.06145	-0.01669	-0.15434	-0.01333
436	T	A	0.932019		390	G	A	1.49385		524	M	A	1.00015		30	S	-0.38228	-0.40154	-0.71166	-0.03364
240	H	G	0.926202		113	I	F	1.49352		411	K	T	1.00002		32	S	0.10813	0.27549	0.04888	1e-05
429	D	E	0.926123		200	S	G	1.48916		125	V	L	0.99997		33	A	0.38554	0.10733	0.3245	0.72478
201	S	P	0.92603		61	L	F	1.46447		154	H	P	0.993443		33	I	-0.0691	-0.07116	-0.1355	-0.00065
385	Q	K	0.923129		521	L	F	1.45879		154	H	I	0.972781		34	G	0.19834	0.00478	0.51398	0.07626
85	D	E	0.918271		6	L	F	1.45664		508	E	K	0.964198		34	N	0.17353	0.22804	0.14355	0.149
171	G	S	0.909472		232	A	M	1.45238		410	G	H	0.955242		35	I	0.15946	0.05054	0.15949	0.26835
99	T	N	0.908159		200	S	C	1.4333		392	T	I	0.953697		36	M	0.45594	0.70479	0.63294	0.0301
325	S	N	0.905471		503	P	A	1.43324		404	T	A	0.952055		37	Q	-0.32884	-0.54372	-0.29235	-0.15046
230	I	Q	0.891549		2	K	C	1.38965		248	T	R	0.94993		38	K	0.27462	0.339	0.02851	0.45634
111	D	G	0.88503		124	S	F	1.38902		124	S	L	0.945493		39	E	0.05565	0.03356	0.04612	0.08728
126	S	T	0.883903		517	D	Y	1.37732		474	K	L	0.940882		40	D	0.22496	0.08948	0.33373	0.25168
361	I	L	0.8811		502	Y	L	1.37198		428	D	G	0.93882		40	S	-0.30892	-0.45557	-0.00204	-0.46916
301	A	T	0.880172		62	K	F	1.36689		153	S	L	0.931736		42	E	0.29986	0.27408	0.31299	0.31251
249	L	M	0.860556		290	E	T	1.3588		515	K	F	0.929452		42	G	-0.30443	-0.01009	-0.3975	-0.5057
362	D	G	0.848874		180	S	H	1.33765		253	G	L	0.926086		42	T	0.33702	0.24729	0.48005	0.28371
103	E	P	0.848285		467	S	E	1.33181		435	W	R	0.926081		43	A	0.43038	0.20458	0.61941	0.46715
24	Y	C	0.847928		233	R	M	1.32773		238	D	E	0.925982		43	M	0.31497	0.21148	0.40424	0.3292
333	G	R	0.844176		104	N	S	1.32495		446	E	G	0.92595		44	A	0.29616	0.17085	0.3585	0.35912
4	K	S	0.834652		406	F	Y	1.32485		3	A	V	0.924529		45	N	-0.14067	-0.26929	-0.1527	-3e-05
337	I	N	0.833299		396	N	T	1.32201		501	D	Y	0.922441		45	P	-0.14479	-0.02049	-5e-05	-0.41384
556	N	V	0.833019		255	T	E	1.31201		326	T	I	0.922274		46	P	0.24836	0.37505	0.26065	0.10939
433	D	G	0.832416		230	I	F	1.30133		65	A	V	0.917899		47	F	-0.41413	-0.71921	-0.37654	-0.14665
392	T	I	0.829163		88	L	P	1.30119		284	S	P	0.904681		47	Y	-0.49808	-0.95784	-0.26013	-0.27628
463	E	K	0.821471		177	L	M	1.29209		282	I	T	0.903807		48	S	0.10221	0.1245	0.06629	0.11585
60	K	T	0.811387		103	E	P	1.29173		80	G	E	0.903019		48	T	-0.49507	-0.71961	-0.47723	-0.28836
527	Y	H	0.810607		65	A	T	1.28656		464	K	E	0.901485		49	P	0.27353	0.18188	0.60139	0.03732
255	T	S	0.808399		428	D	N	1.28089		382	K	I	0.900568		50	I	0.25114	0.26782	0.48549	0.00012
494	S	A	0.807114		24	Y	F	1.27832		454	H	N	0.900348		51	A	-0.39284	-0.28369	-0.84435	-0.05047
541	V	W	0.805618		408	A	R	1.27451		150	V	Q	0.900057		51	K	-0.21849	-0.02616	-0.13936	-0.48995
212	N	H	0.805568		510	K	R	1.26716		473	A	T	0.898764		51	T	-0.34253	-0.26411	-0.52323	-0.24024
103	E	G	0.804496		562	R	G	1.25108		160	F	S	0.898246		52	A	-0.48637	-0.43728	-0.76951	-0.25231
529	I	K	0.801239		277	F	T	1.24696		358	T	V	0.897923		52	G	0.19947	0.4446	0.02601	0.1278
1	M	L	0.800559		476	I	L	1.24207		393	N	D	0.897901		53	I	-0.3371	-0.0934	-0.88332	-0.03459
231	A	Y	0.798529		421	E	D	1.23819		227	T	I	0.896353		53	R	0.34725	0.24386	0.54639	0.2515
229	E	S	0.791186		277	F	A	1.23698		268	W	A	0.885079		54	Q	-0.08459	-0.16607	-0.03029	-0.05742
162	R	K	0.791167		278	E	L	1.22874		538	S	N	0.884452		55	D	-0.28755	-0.39952	-0.17596	-0.28718
357	W	R	0.787755		323	V	A	1.21955		422	N	S	0.884275		55	K	-0.43901	-0.65329	-0.61805	-0.0457
290	E	N	0.787746		180	S	E	1.21577		277	F	H	0.880355		56	T	-0.11237	-0.0172	-0.14901	-0.17089
321	K	V	0.78139		526	V	I	1.2112		107	C	F	0.878988		57	N	-0.07757	-0.03024	-0.15279	-0.04968
184	N	S	0.778429		332	T	A	1.20115		145	F	S	0.877997		57	Y	-0.15322	-0.14954	-0.15279	-0.15733
511	L	E	0.770826		150	V	I	1.19825		526	V	A	0.877516		58	P	0.34057	0.19066	0.56262	0.26843
212	N	A	0.767461		111	D	Q	1.19278		494	S	G	0.875522		59	M	-0.24877	-0.20428	-0.344	-0.19802
359	G	A	0.765634		397	S	G	1.18962		150	V	L	0.872699		60	L	-0.69392	-0.65341	-0.74984	-0.67851
456	L	K	0.765553		314	V	R	1.18723		436	T	A	0.870749		61	I	-0.56354	-0.42872	-0.9339	-0.328
52	D	T	0.765484		229	E	V	1.185		335	R	G	0.870539		62	Q	0.27478	0.09799	0.46336	0.263
113	I	N	0.765017		403	N	S	1.17683		232	A	H	0.869658		62	Y	-0.4445	-0.11985	-0.83882	-0.37484
179	N	V	0.763045		384	T	A	1.16817		184	N	T	0.869076		63	V	0.16262	0.37853	0.10923	9e-05
172	D	V	0.762592		515	K	T	1.16805		138	S	I	0.864073		64	H	-0.01725	-0.03015	-0.0004	-0.0212
154	H	P	0.760565		372	E	A	1.1529		528	Q	K	0.848416		64	K	0.12365	0.2289	0.01502	0.12704
75	T	S	0.756861		305	N	K	1.14592		392	T	S	0.848391		64	R	-0.59704	-0.44018	-0.84755	-0.50338
376	G	D	0.753069		347	G	H	1.13747		248	T	N	0.848256		65	D	-0.24215	-0.59122	-0.03619	-0.09904
228	P	Q	0.745768		512	N	I	1.135		195	V	F	0.848227		65	R	-0.31913	-0.1459	-0.53016	-0.28133
495	V	A	0.743172		365	Y	C	1.12248		444	L	I	0.848139		65	T	0.55541	0.10176	1.28656	0.2779
64	I	T	0.740436		90	A	M	1.12024		417	E	G	0.848067		68	H	-0.35689	-0.13919	-0.78004	-0.15145
555	S	P	0.739296		177	L	I	1.11642		408	A	G	0.848061		68	I	-0.4814	-0.2802	-0.47455	-0.68945
478	N	D	0.738218		251	E	T	1.10783		398	V	F	0.847894		68	K	0.12303	0.05897	0.25355	0.05658
14	A	R	0.736458		414	N	K	1.10013		468	Q	L	0.847807		68	P	-0.27017	-0.26473	-0.54558	-0.00021
415	N	C	0.736332		482	E	N	1.09868		414	N	K	0.847727		70	A	-0.7007	-0.14238	-0.87389	-1.08583
77	W	R	0.736276		60	K	N	1.09832		157	K	V	0.84657		70	D	-0.25446	-0.05442	-0.42089	-0.28807
531	A	V	0.735228		277	F	Q	1.09405		412	E	R	0.84628		70	Q	-0.47048	-0.27469	-0.74615	-0.39059
474	K	Q	0.73304		113	I	T	1.08736		471	N	D	0.84593		70	W	0.15174	0.08364	0.10852	0.26305
285	N	V	0.732469		129	E	D	1.08628		173	S	Y	0.819711		71	E	-0.49193	-0.2022	-0.82659	-0.447
286	A	T	0.732244		114	D	A	1.08428		268	W	V	0.817965		72	F	0.14507	0.0991	0.13747	0.19863
209	S	H	0.732033		390	G	T	1.08296		242	R	G	0.81736		73	Q	-0.11539	-0.03717	-0.15809	-0.1509
277	F	H	0.731774		303	N	V	1.07364		278	E	L	0.81589		74	F	-0.14731	-0.01015	-0.27096	-0.16081
558	S	P	0.730254		448	E	S	1.07047		393	N	T	0.809089		75	H	0.3239	0.48545	0.0008	0.48544
182	V	F	0.729988		558	S	T	1.06178		82	P	L	0.800445		75	I	-0.47339	-0.00322	-0.84589	-0.57107
564	C	S	0.729054		36	I	T	1.06169		506	S	P	0.799301		75	L	-0.29994	-0.00648	-0.64078	-0.25257
292	N	T	0.724861		145	F	A	1.05781		265	I	V	0.797167		75	N	0.26733	0.08143	0.61317	0.1074
497	N	T	0.722493		104	N	V	1.05502		188	E	G	0.791548		75	V	0.19278	3e-05	0.22091	0.35741
83	E	A	0.72021		89	P	T	1.04898		5	L	A	0.790708		76	A	-0.19169	-0.40167	-0.16006	-0.01333
329	R	K	0.720131		168	T	L	1.04819		395	V	I	0.788562		76	E	0.67054	0.95567	0.45037	0.60559
381	Q	K	0.71393		409	V	M	1.04608		390	G	E	0.788324		78	I	-0.41713	-0.32233	-0.39955	-0.5295
406	F	I	0.711683		510	K	A	1.04053		401	K	E	0.783336		81	K	0.51007	0.25126	0.92614	0.3528
99	T	D	0.71144		178	T	L	1.0366		211	G	N	0.779139		81	S	0.35368	0.45611	0.505	0.09993
313	P	Q	0.711067		473	A	V	1.02898		186	G	R	0.778166		83	D	-0.5799	-0.53028	-0.85607	-0.35336
116	E	K	0.708601		469	L	I	1.0161		60	K	S	0.777618		83	F	-0.56496	-0.37649	-0.79106	-0.52734
314	V	I	0.70799		381	Q	M	1.01583		184	N	E	0.773989		83	N	-0.17741	-6e-05	-0.25538	-0.27678
377	Y	H	0.705798		482	E	V	1.01025		542	L	P	0.766642		83	Q	-0.06746	-0.02313	-0.15456	-0.02468
36	I	M	0.704793		257	I	Q	1.00649		156	G	K	0.766101		84	S	-0.14008	-0.00983	-0.25676	-0.15365
412	E	L	0.702872		299	Q	N	1.0025		523	S	K	0.766038		85	G	0.31239	0.5413	0.05561	0.34025
110	G	E	0.702388		37	L	S	1.00177		434	I	M	0.765688		86	G	-0.50599	-0.42528	-0.26816	-0.82454
270	A	V	0.69994		554	C	W	1.00017		250	L	V	0.765582		86	P	-0.29411	-0.04384	-0.77217	-0.06633
229	E	Y	0.698398		55	N	T	0.999979		398	V	L	0.765432		86	Y	-0.15278	-0.17682	-0.19537	-0.08615
48	N	K	0.696873		251	E	M	0.999937		221	N	Y	0.765354		87	I	-0.58946	-0.74307	-0.87454	-0.15076
3	A	Y	0.692967		94	S	G	0.997951		476	I	N	0.761193		88	A	-0.13205	-0.35498	-0.01716	-0.024
10	Y	L	0.687441		14	A	T	0.996371		321	K	L	0.760284		88	H	-0.1891	-0.40149	-0.01716	-0.14865
396	N	D	0.687217		279	S	Y	0.994592		561	C	V	0.755765		89	D	-0.26397	-0.33696	-0.3346	-0.12036
406	F	S	0.68687		283	T	I	0.974811		248	T	L	0.750621		89	E	-0.4578	-0.14659	-0.84526	-0.38155
182	V	E	0.686528		299	Q	C	0.974318		3	A	E	0.745085		89	H	0.6195	0.22772	1.58731	0.04348
129	E	S	0.685833		274	S	G	0.971622		376	G	A	0.743745		89	L	0.17604	0.10793	0.21271	0.20748
557	G	E	0.685195		114	D	N	0.963998		402	M	I	0.736885		89	V	-0.28188	-0.38909	-0.21833	-0.23823
10	Y	I	0.684693		71	K	S	0.959097		451	L	S	0.730258		89	Y	0.39564	0.45905	0.68728	0.0406
275	R	K	0.684104		87	L	M	0.957454		400	E	Q	0.729924		90	D	-0.43636	-0.23744	-0.92585	-0.1458
212	N	D	0.683556		62	K	S	0.940412		365	Y	C	0.72913		90	L	-0.44812	-0.46214	-0.46958	-0.41264
354	E	V	0.680473		285	N	E	0.933269		455	D	G	0.725232		90	N	0.2919	0.21069	0.12246	0.54256
331	V	A	0.679588		81	N	K	0.926136		512	N	F	0.724903		90	P	0.36756	0.05195	0.8753	0.17544
378	A	E	0.678385		373	Q	F	0.925942		33	V	A	0.724785		90	T	-0.182	-0.02441	-0.26543	-0.25615
437	Y	F	0.678244		506	S	H	0.9258		205	Q	H	0.720702		90	Y	0.32064	0.08385	0.65129	0.22677
427	V	A	0.678155		92	S	M	0.925713		479	G	R	0.715248		91	G	0.26544	0.20959	0.15312	0.4336
525	G	W	0.678061		514	E	D	0.925351		113	I	Y	0.713843		91	K	-0.09202	-0.07511	-0.12876	-0.0722
182	V	M	0.677782		433	D	E	0.921789		177	L	I	0.711676		91	Q	-0.45875	-0.48716	-0.74705	-0.14205
486	K	R	0.677782		328	L	F	0.920055		246	Y	F	0.710262		91	V	-0.46179	-0.35493	-0.64181	-0.38863
428	D	L	0.67772		556	N	K	0.914994		210	N	D	0.700643		92	E	0.34107	0.45196	0.13722	0.43404
410	G	C	0.677691		157	K	Q	0.913368		419	R	M	0.700254		92	P	-0.2279	-0.30858	-0.36793	-0.00719
168	T	M	0.674238		490	E	K	0.904121		379	A	T	0.697022		93	R	0.22126	0.00619	0.28013	0.37745
515	K	V	0.672099		3	A	C	0.90102		228	P	A	0.692457		95	N	-0.22664	-0.14214	-0.28356	-0.25421
554	C	Y	0.672073		290	E	K	0.900695		359	G	R	0.689069		96	T	0.25828	0.32853	0.03982	0.40649
541	V	T	0.668689		289	H	R	0.900689		526	V	L	0.686877		97	A	0.37285	0.28477	0.21623	0.61756
400	E	T	0.668683		208	Y	H	0.900144		367	Y	C	0.686233		98	G	-0.17398	-0.13561	-0.10487	-0.28147
251	E	T	0.668679		440	E	G	0.899272		240	H	R	0.683016		99	G	-0.71519	-0.81391	-0.8245	-0.50715
311	I	M	0.666357		286	A	I	0.89886		509	S	V	0.682908		99	V	-0.54732	-0.00023	-1.00906	-0.63268
426	K	R	0.663097		467	S	A	0.893688		168	T	M	0.68101		100	F	-0.21069	-0.61066	-0.00015	-0.02126
127	S	L	0.66248		453	F	S	0.892971		454	H	Q	0.678343		100	L	-0.24959	-0.28418	-0.42632	-0.03827
547	G	R	0.662184		520	K	E	0.892485		412	E	I	0.678337		100	T	-0.59218	-0.39578	-0.87156	-0.5092
191	V	I	0.660876		523	S	V	0.891706		381	Q	H	0.67826		101	D	-0.43576	-0.23601	-0.94768	-0.12359
526	V	M	0.658229		90	A	E	0.88265		434	I	V	0.678225		101	H	-0.11707	-0.00018	-0.15504	-0.196
153	S	L	0.657603		415	N	H	0.881097		152	C	R	0.678219		101	K	0.30587	0.29095	0.62212	0.00455
369	H	Q	0.65735		232	A	G	0.875854		25	H	N	0.678197		101	L	-0.10543	-0.16287	-0.15315	-0.00026
316	I	V	0.656643		90	A	P	0.875302		417	E	K	0.678142		101	R	-0.4668	-0.69766	-0.2914	-0.41135
308	F	Y	0.656238		4	K	N	0.868637		408	A	C	0.678136		102	P	-0.25429	-0.22444	-0.41868	-0.11974
346	F	S	0.650882		99	T	S	0.868579		447	N	K	0.678103		103	A	-0.31766	-0.16225	-0.15613	-0.6346
248	T	L	0.646804		235	K	W	0.855473		413	F	W	0.678092		103	G	0.57958	0.8045	0.68686	0.24738
191	V	L	0.645594		344	G	D	0.854253		180	S	I	0.678071		103	K	-0.60052	-0.28057	-1.22629	-0.29471
333	G	E	0.64498		360	M	I	0.852029		475	E	A	0.677989		103	V	-0.28843	-0.13618	-0.66679	-0.06231
512	N	T	0.644199		298	P	L	0.851013		214	Y	V	0.67798		104	F	-0.86795	-0.36449	-1.00077	-1.2386
30	T	I	0.643458		234	P	Q	0.850536		221	N	K	0.677891		104	L	-0.34699	-0.12911	-0.72057	-0.1913
2	K	S	0.643041		5	L	R	0.848451		60	K	Q	0.677861		104	W	-0.29956	-0.0003	-0.0301	-0.86827
224	R	M	0.641265		65	A	Q	0.8483		414	N	A	0.677802		104	Y	-0.49145	-0.33053	-0.32839	-0.81542
179	N	A	0.640943		132	E	Q	0.848149		386	N	V	0.677761		107	F	0.51198	0.04493	0.61202	0.87899
126	S	R	0.640548		527	Y	F	0.848105		223	N	K	0.677665		108	C	-0.53437	-0.38818	-0.61574	-0.5992
157	K	A	0.63953		403	N	R	0.846846		146	N	V	0.675018		108	D	-0.10577	-0.16207	-0.15513	-0.0001
301	A	D	0.637369		390	G	V	0.843522		342	Y	C	0.674169		109	Q	0.32568	0.17748	0.31255	0.487
358	T	H	0.637147		178	T	F	0.842565		459	K	R	0.668633		110	V	0.14571	0.10124	0.2631	0.0728
448	E	K	0.635859		386	N	Q	0.841593		393	N	S	0.666575		111	N	0.27617	0.09232	0.59241	0.14378
180	S	F	0.635073		283	T	V	0.838048		251	E	Y	0.664638		111	Y	-0.37229	-0.49481	-0.50238	-0.11968
389	N	R	0.634802		117	E	K	0.838009		445	L	P	0.660428		112	F	0.30394	0.06036	0.48386	0.36759
381	Q	Y	0.634511		197	H	Y	0.837319		501	D	K	0.659406		112	H	0.27868	0.51635	0.19267	0.12702
392	T	P	0.633676		86	S	A	0.835411		272	A	V	0.658496		112	P	0.44407	0.98788	0.05596	0.28838
414	N	H	0.633092		232	A	V	0.833599		404	T	N	0.657848		113	C	-0.18548	-0.00052	-0.16284	-0.39307
425	K	E	0.632727		133	I	M	0.813153		317	G	R	0.657725		113	F	0.71982	0.08106	1.49352	0.58489
32	T	V	0.622322		410	G	S	0.812123		133	I	M	0.650466		113	G	-0.60742	-0.59709	-0.89891	-0.32627
188	E	G	0.62047		249	L	T	0.811283		253	G	R	0.647356		113	H	-0.48924	-0.46842	-0.97448	-0.02483
274	S	T	0.61552		236	V	C	0.809531		430	G	R	0.647271		114	E	-0.73044	-1.12921	-0.0668	-0.99532
326	T	L	0.614477		414	N	G	0.808338		495	V	L	0.647216		114	H	-0.32446	-0.06216	-0.64246	-0.26877
299	Q	A	0.613691		195	V	A	0.804084		501	D	S	0.646747		114	S	-0.28034	-0.0002	-0.47962	-0.3612
157	K	I	0.610643		272	A	G	0.80133		387	A	V	0.645722		115	S	-0.61172	-0.53788	-1.15885	-0.13842
286	A	I	0.607925		206	S	T	0.794647		419	R	K	0.643851		116	A	-0.26803	-0.07581	-0.50605	-0.22223
286	A	E	0.60763		299	Q	A	0.794203		518	G	H	0.643462		116	G	0.24852	0.33309	0.36214	0.05034
305	N	M	0.606996		36	I	V	0.790383		278	E	G	0.643211		117	G	0.31954	0.19726	0.33658	0.42477
479	G	E	0.606174		528	Q	H	0.786459		235	K	S	0.642145		118	M	-0.1935	-0.19212	-0.32146	-0.06693
161	Y	F	0.603553		39	K	M	0.783761		136	K	R	0.641509		118	P	0.24476	0.10251	0.18771	0.44405
177	L	I	0.599691		212	N	T	0.782644		188	E	L	0.640545		119	G	0.21953	0.12757	0.24881	0.2822
216	S	V	0.599683		223	N	C	0.781619		133	I	L	0.63982		119	M	0.21975	0.21824	0.05868	0.38232
2	K	V	0.599096		201	S	P	0.781475		392	T	A	0.639694		121	R	0.08492	0.10107	0.12166	0.03204
11	A	L	0.598911		59	C	R	0.781155		77	W	R	0.638853		122	F	-0.20223	-0.42383	-0.158	-0.02485
382	K	E	0.598409		423	L	F	0.779724		244	N	D	0.638838		123	N	0.25421	0.27102	0.09019	0.40143
68	Q	T	0.597771		404	T	K	0.778851		290	E	G	0.63747		123	R	-0.13089	-0.02503	-0.22522	-0.14242
157	K	S	0.597699		8	L	Q	0.776594		358	T	A	0.637126		124	P	0.3993	0.37215	0.38075	0.445
62	K	E	0.597274		337	I	G	0.773447		171	G	E	0.635969		124	Y	0.31823	0.36961	0.58498	9e-05
26	A	T	0.595882		402	M	A	0.773135		273	L	I	0.63568		127	R	-0.05437	-0.01125	-0.00036	-0.1515
439	A	L	0.595615		182	V	A	0.772443		524	M	S	0.631752		128	V	-0.4431	-0.22086	-0.5984	-0.51005
201	S	H	0.59307		231	A	C	0.768594		368	H	W	0.630125		129	D	0.4949	0.32658	1.08628	0.07185
502	Y	C	0.590841		255	T	N	0.766561		369	H	Y	0.630013		131	I	-0.12336	-0.16229	-0.15363	-0.05416
551	F	V	0.589914		503	P	V	0.765811		381	Q	L	0.629707		131	S	-0.19548	-0.02656	-0.15594	-0.40393
342	Y	H	0.589642		406	F	A	0.765709		294	K	Q	0.629219		131	V	-0.19955	-0.30816	-0.15683	-0.13366
490	E	K	0.589538		379	A	E	0.765635		523	S	L	0.629192		135	D	-0.53441	-0.42484	-0.56034	-0.61806
255	T	Q	0.588782		385	Q	P	0.765605		203	E	G	0.629021		135	N	-0.35998	-0.35	-0.44051	-0.28942
285	N	I	0.588079		523	S	H	0.765551		252	P	S	0.628738		136	D	-0.43797	-0.55191	-0.28255	-0.47946
517	D	N	0.587794		182	V	C	0.7653		288	M	K	0.626982		136	E	-0.7414	-0.56381	-0.6972	-0.9632
401	K	N	0.585218		481	F	C	0.765012		407	T	A	0.623247		136	Y	-0.26554	-0.31664	-0.23027	-0.2497
426	K	Q	0.585161		514	E	R	0.764887		463	E	D	0.621474		137	D	-0.54961	-0.49303	-0.65065	-0.50516
392	T	L	0.585088		412	E	M	0.763666		288	M	S	0.619894		137	S	-0.47517	-0.12075	-0.96899	-0.33577
392	T	K	0.585088		389	N	Y	0.757371		303	N	D	0.619162		138	F	-0.27915	-0.37276	-0.2733	-0.1914
429	D	W	0.585086		114	D	G	0.755732		132	E	K	0.618258		138	H	-0.65727	-1.03677	-0.74707	-0.18798
186	G	V	0.585079		171	G	S	0.754656		97	V	A	0.617557		138	R	-0.37316	-0.49062	-0.47865	-0.1502
267	P	Q	0.585047		514	E	L	0.75429		389	N	R	0.615617		138	V	-0.51004	-0.51484	-0.41992	-0.59536
40	N	E	0.584978		332	T	I	0.752357		86	S	R	0.614658		138	W	0.14103	0.17722	0.10859	0.13728
135	P	Q	0.584933		405	Q	G	0.746846		553	M	I	0.613796		138	Y	-0.69817	-0.279	-1.30997	-0.50555
412	E	C	0.584928		132	E	K	0.746712		340	I	V	0.613538		139	R	0.16144	1e-05	0.34711	0.1372
115	Y	M	0.58481		398	V	L	0.745018		358	T	I	0.612348		140	C	-0.27284	-0.44032	-0.28139	-0.0968
289	H	C	0.58466		68	Q	V	0.743411		510	K	A	0.612099		140	F	0.16287	0.26342	8e-05	0.22512
348	A	S	0.584483		187	K	R	0.743091		520	K	R	0.611522		141	L	-0.51646	-0.93263	-0.10106	-0.51568
211	G	E	0.584226		225	R	L	0.741429		281	I	V	0.610383		142	S	-0.3705	-0.5977	-0.3388	-0.175
20	I	M	0.583285		165	L	I	0.73447		73	N	R	0.610228		143	R	-0.22795	-0.18543	-0.32815	-0.17028
153	S	H	0.582754		83	E	L	0.732644		221	N	D	0.609432		143	S	-0.13423	-0.1793	-0.02935	-0.19403
488	D	N	0.582496		7	V	C	0.732277		177	L	M	0.608094		143	T	-0.48965	-0.09114	-0.39721	-0.98061
103	E	T	0.576334		138	S	D	0.726699		172	D	P	0.607332		143	Y	-0.65197	-0.57475	-1.14754	-0.23361
2	K	P	0.572923		8	L	M	0.725234		76	G	E	0.60559		144	G	-0.43088	-0.16711	-1.06716	-0.05837
180	S	Q	0.571524		227	T	A	0.72402		386	N	Q	0.605293		144	I	0.16136	0.35452	0.10345	0.02611
429	D	N	0.571324		216	S	M	0.722131		408	A	Q	0.604962		145	M	-0.24593	-0.46486	-0.01979	-0.25315
468	Q	H	0.570779		407	T	I	0.721528		244	N	S	0.604564		145	V	-0.48011	-0.34939	-0.81379	-0.27714
551	F	L	0.570144		305	N	T	0.712958		212	N	A	0.604374		146	Q	-0.60382	-0.93415	-0.13393	-0.74338
149	T	I	0.569147		357	W	L	0.711629		274	S	N	0.603158		146	R	-0.84696	-0.82006	-0.87161	-0.84922
530	L	P	0.564307		409	V	S	0.709332		381	Q	K	0.60296		148	A	-0.18331	-0.01348	-0.45863	-0.07781
404	T	V	0.56311		129	E	V	0.707767		230	I	L	0.600509		148	I	-0.26449	-0.19791	-0.50096	-0.09461
517	D	W	0.559049		140	W	L	0.707711		59	C	Y	0.599413		148	S	-0.13318	-0.0688	-0.32194	-0.0088
224	R	K	0.55696		553	M	I	0.706943		561	C	F	0.598745		148	T	-0.40832	-0.30572	-0.66618	-0.25306
2	K	Q	0.556616		263	N	S	0.704291		219	S	K	0.595869		149	I	0.30269	0.56915	0.11452	0.2244
244	N	Y	0.55649		540	L	P	0.70245		318	E	H	0.592487		149	S	-0.52717	-0.0229	-0.52279	-1.03582
167	L	M	0.555484		513	R	W	0.702279		321	K	I	0.591339		150	F	-0.65429	-0.33557	-0.72869	-0.8986
384	T	I	0.5511		137	E	G	0.700538		535	T	I	0.591031		150	I	0.5593	0.3053	1.19825	0.17435
470	K	G	0.550789		148	V	E	0.70047		427	V	I	0.590981		150	S	-0.51067	-0.16314	-1.02012	-0.34875
470	K	T	0.550789		562	R	D	0.698533		333	G	E	0.589865		151	P	0.40026	0.40294	0.31299	0.48486
426	K	S	0.550185		41	V	M	0.696498		72	C	Y	0.588686		152	R	0.2798	0.0894	0.07179	0.67822
439	A	I	0.549239		467	S	F	0.696002		88	L	Q	0.588311		152	S	-0.14794	-0.06565	-0.27928	-0.09888
291	C	Y	0.548513		177	L	R	0.694096		167	L	I	0.587831		152	Y	0.31461	0.33974	0.19126	0.41284
418	K	R	0.548367		91	R	A	0.693175		485	H	Y	0.587504		153	E	-0.78044	-0.40077	-1.55685	-0.38369
385	Q	R	0.548337		268	W	V	0.692106		249	L	S	0.586917		153	F	-0.41569	-0.6098	-0.33488	-0.3024
431	F	V	0.545112		276	G	N	0.689193		383	S	N	0.585616		153	I	-0.32384	-0.10904	-0.73932	-0.12317
115	Y	H	0.544788		551	F	Y	0.689052		158	S	A	0.585504		153	L	0.58283	0.6576	0.15914	0.93174
388	I	V	0.544485		89	P	Y	0.687283		393	N	H	0.585267		153	N	-0.4895	-0.28747	-1.04381	-0.13723
17	A	T	0.543106		535	T	I	0.687094		410	G	C	0.585251		153	Y	-0.61386	-0.2765	-0.29885	-1.26622
74	I	V	0.54309		103	E	G	0.686856		99	T	L	0.585205		154	E	-0.43291	-0.75342	-0.00378	-0.54152
216	S	P	0.542899		521	L	M	0.684224		456	L	N	0.585202		154	N	-0.77274	-0.4768	-1.10811	-0.73332
85	D	G	0.541296		477	G	S	0.683786		119	R	Y	0.585188		154	P	0.66995	0.76057	0.25585	0.99344
7	V	L	0.541122		335	R	K	0.682686		479	G	W	0.585185		154	R	-0.52056	-0.04742	-1.30168	-0.21258
186	G	E	0.539311		489	N	K	0.682045		422	N	D	0.58514		154	T	-0.37652	-0.2136	-0.64646	-0.2695
560	Q	E	0.537958		90	A	I	0.679872		422	N	K	0.58514		154	V	-0.53124	-0.30553	-1.22754	-0.06065
345	L	P	0.53772		164	L	S	0.678633		240	H	Y	0.585092		155	A	-0.61118	-0.40248	-1.41354	-0.01751
485	H	Q	0.536533		407	T	V	0.678342		196	H	Q	0.585087		155	K	-0.24496	-0.0975	-0.37912	-0.25826
140	W	R	0.534765		368	H	W	0.678271		472	N	Y	0.585076		155	L	-0.32022	-0.30069	-0.43507	-0.22489
415	N	T	0.533497		395	V	E	0.678246		534	S	L	0.585058		155	Q	-0.27336	-0.33661	-0.29068	-0.19279
11	A	F	0.533182		559	L	I	0.678207		432	L	M	0.58505		155	T	-0.11664	-0.18522	-0.02869	-0.13601
5	L	H	0.531553		426	K	S	0.678134		253	G	K	0.585049		155	V	-0.30458	-0.29442	-0.35227	-0.26704
76	G	V	0.531437		560	Q	H	0.678108		451	L	F	0.585036		156	A	-0.34504	-0.0265	-0.91056	-0.09805
92	S	A	0.531281		430	G	W	0.678077		442	L	F	0.585028		157	G	-0.568	-0.36012	-0.83245	-0.51143
110	G	R	0.529271		100	P	D	0.677924		212	N	E	0.584996		157	R	-0.25853	-0.01778	-0.66112	-0.0967
506	S	R	0.527369		63	G	R	0.677878		239	Q	P	0.584982		157	T	-0.29417	-0.0032	-0.04709	-0.83221
135	P	E	0.527331		102	S	V	0.677781		260	A	G	0.584982		158	H	-0.4159	-0.16322	-0.68445	-0.40002
354	E	K	0.526892		339	S	N	0.677513		369	H	M	0.584974		158	P	-0.19462	-0.32388	-0.19311	-0.06687
373	Q	K	0.526507		169	K	R	0.677175		89	P	R	0.584931		158	R	0.20363	0.0693	0.1623	0.37928
198	P	L	0.526404		229	E	F	0.675562		397	S	N	0.58493		159	C	0.29032	0.27593	0.33229	0.26273
306	L	V	0.526295		2	K	Q	0.674984		465	V	L	0.584916		159	N	-0.74464	-0.27635	-0.63648	-1.3211
303	N	Q	0.52608		15	T	A	0.674687		382	K	H	0.584915		159	R	-0.21428	-0.12803	-0.29355	-0.22126
146	N	H	0.525601		350	A	D	0.674326		84	C	F	0.58491		161	H	0.09028	0.09269	0.12933	0.04883
562	R	K	0.52542		269	Y	H	0.665909		127	S	A	0.584889		163	D	-0.23882	-0.28733	-0.15767	-0.27147
409	V	T	0.524867		497	N	F	0.663581		113	I	F	0.584888		163	K	-0.4097	-0.56203	-0.15459	-0.51248
56	G	W	0.523366		422	N	S	0.662568		255	T	H	0.584873		163	S	-0.26588	-0.20542	-0.24154	-0.35067
372	E	G	0.520733		244	N	Y	0.661554		440	E	D	0.584869		164	M	-0.23488	-0.18818	-0.15616	-0.3603
197	H	R	0.51932		512	N	T	0.661491		415	N	D	0.584866		166	G	-0.33864	-0.0247	-0.48106	-0.51017
182	V	Y	0.518889		301	A	T	0.657684		415	N	K	0.584866		167	P	0.25231	0.1658	0.27482	0.31632
427	V	K	0.518371		307	P	H	0.656672		409	V	L	0.584803		167	R	-0.23004	-0.17191	-0.15328	-0.36493
562	R	I	0.517112		262	G	D	0.655722		403	N	T	0.584802		167	V	-0.77396	-0.22811	-1.29756	-0.79622
503	P	Q	0.516911		193	W	C	0.65143		388	I	F	0.584797		168	M	0.6145	0.67424	0.48824	0.68101
112	L	H	0.516349		90	A	Y	0.651288		230	I	Q	0.584721		168	S	-0.23803	-0.1878	-0.01594	-0.51036
123	S	F	0.516143		222	Y	I	0.651196		136	K	P	0.584635		169	A	-0.50221	-0.36206	-0.75163	-0.39293
190	L	R	0.516039		81	N	D	0.649871		237	R	M	0.584435		169	G	-0.47833	-0.99229	-0.25441	-0.18828
178	T	S	0.515994		558	S	P	0.648027		306	L	P	0.582708		169	H	-0.49424	-0.37301	-0.74929	-0.36042
153	S	R	0.515324		536	V	A	0.645574		265	I	M	0.580517		169	L	-0.23354	-0.53678	-0.16346	-0.00038
71	K	R	0.51471		352	F	L	0.644955		195	V	I	0.579305		169	M	-0.66491	-0.19314	-1.29137	-0.51021
68	Q	E	0.514338		346	F	S	0.640354		74	I	L	0.576678		169	N	-0.37544	-0.13169	-0.87196	-0.12267
464	K	E	0.513568		294	K	R	0.639667		173	S	Q	0.575724		169	S	-0.42077	-0.26233	-0.61834	-0.38165
179	N	S	0.513101		330	M	V	0.635015		7	V	A	0.575574		170	A	-0.73424	-0.47062	-0.65307	-1.07904
291	C	R	0.511079		129	E	H	0.633767		111	D	V	0.574856		170	L	-0.92933	-0.6441	-1.26184	-0.88206
103	E	Q	0.509131		36	I	M	0.632944		106	A	S	0.574856		170	M	-0.32492	-0.51996	-0.42264	-0.03217
232	A	S	0.508462		509	S	V	0.631508		557	G	R	0.572794		170	R	-0.41356	-0.17076	-0.80379	-0.26613
90	A	R	0.50652		288	M	V	0.629115		170	K	Q	0.570927		170	S	-0.53525	-0.37912	-0.28138	-0.94526
138	S	A	0.505881		2	K	E	0.627612		99	T	I	0.570563		170	Y	-0.32896	-0.7621	-0.03016	-0.19461
306	L	K	0.505577		326	T	Q	0.626511		454	H	R	0.569949		171	H	0.282	0.13757	0.36134	0.34708
326	T	N	0.503212		247	W	L	0.625335		268	W	R	0.567766		171	S	0.70169	0.90947	0.75466	0.44095
312	H	N	0.501555		3	A	E	0.62433		522	E	T	0.566929		171	T	-0.296	-0.21448	-0.15749	-0.51603
86	S	E	0.500929		12	F	A	0.62303		100	P	K	0.566715		172	S	0.16567	0.10095	0.14453	0.25152
464	K	R	0.499811		101	N	K	0.622118		133	I	T	0.565819		172	V	0.26073	0.76259	0.00014	0.01945
565	I	V	0.49957		268	W	T	0.621758		225	R	G	0.565602		173	E	-0.53961	-0.45287	-1.04623	-0.11972
207	L	P	0.499311		43	V	A	0.619407		73	N	S	0.564654		173	N	-0.30162	-0.32848	-0.5746	-0.00179
89	P	I	0.49672		541	V	F	0.615038		463	E	G	0.564522		173	P	-0.51613	-0.12808	-0.411	-1.00932
232	A	D	0.495733		250	L	I	0.614757		504	K	Q	0.564203		174	F	-0.36076	-0.3985	-0.63032	-0.05347
247	W	L	0.494644		255	T	Y	0.614696		158	S	L	0.563759		175	A	-0.93835	-0.73831	-1.57214	-0.5046
367	Y	F	0.493876		333	G	E	0.614412		11	A	S	0.560802		175	E	-0.20232	-0.56352	-0.00348	-0.03996
507	E	A	0.490676		75	T	N	0.61317		80	G	R	0.5608		175	G	-1.0894	-0.65503	-1.42919	-1.18398
233	R	G	0.488265		448	E	V	0.613044		227	T	S	0.560144		175	L	-0.50221	-0.08658	-0.71467	-0.70537
449	R	M	0.486555		449	R	W	0.612952		231	A	N	0.559073		175	R	-0.43113	-0.50164	-0.4587	-0.33305
386	N	F	0.486263		107	C	F	0.612023		145	F	E	0.557143		175	S	-0.3621	-0.0208	-0.91351	-0.15199
299	Q	E	0.48618		108	Y	F	0.611814		365	Y	H	0.552773		175	T	-0.37928	-0.01005	-0.90258	-0.22521
7	V	C	0.485902		123	S	L	0.61158		518	G	V	0.549842		175	Y	-0.60921	-0.63792	-0.68081	-0.50889
7	V	W	0.485902		113	I	W	0.611493		518	G	L	0.549408		176	A	-0.60325	-0.58341	-0.81883	-0.40751
323	V	T	0.485777		83	E	T	0.610978		541	V	M	0.548039		176	F	-1.13153	-0.29562	-2.49321	-0.60576
524	M	G	0.485753		237	R	H	0.610698		12	F	S	0.542896		176	H	-0.28043	-0.4957	-0.08939	-0.25621
37	L	I	0.48575		371	N	S	0.608888		90	A	N	0.542561		176	I	-0.24678	-0.30369	-0.3827	-0.05395
255	T	M	0.485686		18	D	G	0.607632		379	A	E	0.542541		176	L	-0.69437	-0.8448	-1.14075	-0.09757
316	I	R	0.48567		535	T	V	0.604478		327	K	Q	0.541904		176	Q	-0.48822	-0.10909	-1.12864	-0.22694
240	H	I	0.485629		90	A	V	0.603846		68	Q	S	0.539648		176	R	-0.52027	-0.29225	-0.96657	-0.30198
244	N	E	0.485618		231	A	M	0.60354		564	C	Y	0.538934		176	S	-0.96889	-0.17816	-1.94284	-0.78567
385	Q	H	0.485588		478	N	H	0.602753		418	K	R	0.538707		176	T	-0.82346	-0.62922	-1.67972	-0.16143
268	W	Y	0.485585		523	S	A	0.602271		404	T	Q	0.537018		176	Y	-0.9074	-0.09979	-1.55644	-1.06597
268	W	C	0.485585		522	E	V	0.60207		460	N	A	0.536971		177	A	-0.27105	-0.27753	-0.35519	-0.18044
311	I	K	0.485568		6	L	M	0.602025		190	L	P	0.536588		177	I	0.80926	0.59969	1.11642	0.71168
31	D	T	0.485548		559	L	M	0.601569		416	L	F	0.536463		177	P	0.24469	0.0208	0.28205	0.43122
480	C	F	0.485543		508	E	V	0.601413		475	E	K	0.536445		179	D	0.2143	0.32758	0.08905	0.22627
371	N	K	0.485525		49	L	P	0.601393		480	C	Y	0.536211		179	H	0.36018	0.21675	0.48541	0.37838
16	D	S	0.485508		19	T	K	0.60115		511	L	M	0.535776		179	Y	-0.07705	-0.16176	-0.01636	-0.05302
19	T	F	0.485503		413	F	L	0.600699		63	G	R	0.533852		180	A	-0.20981	-0.01045	-0.11074	-0.50823
60	K	Q	0.485499		294	K	Q	0.6002		216	S	P	0.533503		180	T	-0.29588	-0.36493	-0.51638	-0.00634
441	L	W	0.485497		253	G	S	0.599197		276	G	S	0.531319		181	C	-0.34795	-0.29807	-0.70917	-0.0366
279	S	Q	0.485495		296	Q	R	0.5962		287	S	P	0.530974		182	K	-0.27909	-0.46404	-0.00023	-0.37301
416	L	I	0.485495		251	E	A	0.593913		337	I	R	0.529505		182	L	-0.37194	-0.10846	-0.89097	-0.11639
32	T	P	0.485482		111	D	N	0.592409		297	T	I	0.529325		182	T	0.263	0.28103	0.01691	0.49107
307	P	T	0.485472		90	A	H	0.591917		444	L	P	0.529068		182	W	-0.36299	-0.14084	-0.9481	-2e-05
117	E	D	0.485456		228	P	R	0.590736		337	I	L	0.52874		183	D	0.15509	0.08513	0.21639	0.16374
75	T	H	0.485454		255	T	I	0.58982		16	D	Y	0.527675		183	K	0.1862	0.21646	0.08564	0.25651
310	N	Y	0.485453		368	H	A	0.587583		479	G	E	0.526899		183	S	-0.2519	-0.28397	-0.35271	-0.11902
203	E	A	0.485452		445	L	P	0.587057		228	P	R	0.526776		184	H	0.07959	0.23816	0.00043	0.00018
456	L	D	0.485445		431	F	S	0.585717		318	E	V	0.526474		184	K	-0.19743	-0.10781	-0.42356	-0.06092
457	N	Y	0.485443		429	D	W	0.585236		99	T	R	0.525761		184	L	-0.29656	-0.08789	-0.29234	-0.50944
40	N	G	0.485442		160	F	M	0.584984		519	V	M	0.525513		184	Q	-0.26212	-0.17688	-0.41909	-0.1904
139	S	Y	0.485433		124	S	Y	0.584981		330	M	V	0.523587		185	I	-0.52798	-0.83014	-0.38017	-0.37363
559	L	C	0.485394		2	K	W	0.584908		285	N	G	0.522963		186	E	0.31846	0.53931	0.23582	0.18026
505	Y	N	0.485383		393	N	Q	0.584885		146	N	G	0.522375		186	R	0.37874	0.20792	0.15012	0.77817
52	D	I	0.485376		177	L	Q	0.584867		23	G	D	0.522024		186	W	0.09199	0.0303	0.11492	0.13074
403	N	I	0.485369		3	A	G	0.584823		299	Q	Y	0.519435		187	L	-0.79893	-0.67355	-1.45841	-0.26483
5	L	G	0.485362		540	L	I	0.584542		333	G	R	0.51822		187	R	0.50038	0.46805	0.74309	0.28999
141	P	H	0.485349		474	K	C	0.583865		513	R	M	0.517985		187	T	-0.52321	-0.29866	-1.23179	-0.03917
100	P	R	0.485231		220	S	K	0.583789		147	G	E	0.517515		188	D	-0.28632	-0.38804	-0.05285	-0.41808
474	K	T	0.485165		413	F	S	0.583719		88	L	R	0.51431		188	K	0.27016	0.32867	0.21165	0.27015
220	S	N	0.485047		406	F	V	0.583564		212	N	G	0.513806		189	A	0.20303	0.29337	0.08914	0.22657
32	T	A	0.484818		554	C	V	0.583303		273	L	M	0.513707		190	P	0.23665	0.16853	0.00483	0.53659
4	K	M	0.484124		437	Y	H	0.582877		272	A	L	0.513557		191	E	0.20459	0.00064	0.2346	0.37852
31	D	E	0.48354		284	S	P	0.582841		70	G	E	0.510236		191	L	0.33469	0.64559	0.14576	0.21272
493	E	S	0.48259		394	K	N	0.58245		500	Y	H	0.507095		192	P	0.30689	0.40815	0.41862	0.09389
349	I	V	0.477921		407	T	K	0.582168		339	S	F	0.506275		195	A	0.46856	0.35327	0.80408	0.24833
375	S	T	0.475237		382	K	V	0.581742		293	T	K	0.505798		197	C	-0.09212	-0.00018	-0.27554	-0.00064
236	V	L	0.474952		115	Y	C	0.580176		297	T	K	0.505129		197	I	-0.11489	-0.34318	-0.00084	-0.00064
406	F	W	0.472745		294	K	H	0.578471		276	G	A	0.503624		197	M	-0.16098	-0.33759	-0.14472	-0.00064
462	Y	C	0.472556		210	N	K	0.577203		506	S	L	0.503608		197	N	-0.76316	-0.31851	-1.31295	-0.65801
262	G	S	0.470574		82	P	S	0.57629		493	E	A	0.503106		198	L	0.36161	0.5264	0.53032	0.02812
421	E	G	0.470503		272	A	V	0.573767		212	N	S	0.499309		199	F	-0.9329	-0.6798	-1.10056	-1.01833
514	E	S	0.470446		527	Y	H	0.573219		410	G	D	0.499182		201	N	-0.21923	-0.25184	-0.1533	-0.25254
506	S	E	0.470317		436	T	I	0.569372		153	S	P	0.49856		202	E	-0.57569	-0.25512	-0.81975	-0.65221
541	V	L	0.469777		448	E	G	0.56742		18	D	G	0.496352		202	G	0.19578	0.07802	0.17096	0.33836
187	K	R	0.468047		235	K	S	0.563623		321	K	R	0.49562		202	N	0.19039	0.13334	0.43716	0.00066
448	E	G	0.467258		179	N	G	0.563078		155	R	G	0.494088		202	Y	-0.13205	-0.10226	-0.12638	-0.16752
460	N	S	0.466846		554	C	Y	0.562981		62	K	R	0.493618		204	H	-0.38978	-0.47329	-0.36802	-0.32804
560	Q	K	0.465959		508	E	K	0.562789		137	E	T	0.492443		205	A	-0.35736	-0.19982	-0.22026	-0.65201
541	V	A	0.465912		58	L	P	0.562622		126	S	N	0.491176		205	V	0.07239	3e-05	0.09023	0.12692
326	T	A	0.465377		381	Q	A	0.562454		182	V	T	0.491071		207	H	-0.11852	-0.02639	-0.00019	-0.32899
316	I	M	0.464672		161	Y	C	0.560193		513	R	K	0.490534		207	I	-0.1897	-0.04126	-0.27473	-0.25311
390	G	Q	0.464558		290	E	P	0.559543		294	K	N	0.490216		208	C	-0.32242	-0.10339	-0.01811	-0.84577
270	A	T	0.464345		369	H	V	0.559017		51	E	D	0.490103		209	P	-0.40329	-0.54466	-0.27526	-0.38994
248	T	A	0.462129		5	L	P	0.558937		404	T	R	0.489794		209	Q	-0.07023	-0.00058	-0.0006	-0.20951
89	P	Y	0.45905		140	W	R	0.558666		512	N	S	0.489648		210	F	-0.18083	-0.17931	-0.27576	-0.08743
325	S	G	0.458825		91	R	L	0.556096		165	L	I	0.489276		210	L	-0.6559	-0.69702	-0.79385	-0.47683
434	I	L	0.458097		520	K	I	0.555372		493	E	K	0.489269		210	P	-0.78296	-0.70799	-1.57374	-0.06715
514	E	R	0.457978		4	K	I	0.555157		116	E	V	0.489267		210	T	-0.5802	-0.86253	-0.51257	-0.36549
126	S	G	0.457932		509	S	I	0.553796		127	S	T	0.488804		211	E	0.32436	0.58423	0.26341	0.12544
87	L	P	0.457098		333	G	R	0.553515		180	S	V	0.488479		211	S	-0.19459	-0.21669	-0.3567	-0.01037
201	S	G	0.456618		244	N	S	0.552002		140	W	L	0.488158		212	A	0.57832	0.76746	0.36312	0.60437
171	G	K	0.456557		362	D	N	0.551739		180	S	Y	0.487143		212	H	0.53018	0.80557	0.29951	0.48546
81	N	S	0.456105		302	I	T	0.550451		109	P	Q	0.487004		212	P	-0.75333	-0.96692	-1.24849	-0.04459
224	R	G	0.454134		283	T	M	0.546994		334	L	I	0.486955		213	D	-0.25769	-0.48098	-0.01798	-0.27411
173	S	L	0.454024		53	S	R	0.546393		104	N	M	0.486769		213	K	-0.36158	-0.45397	-0.22067	-0.4101
1	M	V	0.452901		223	N	H	0.546375		142	N	K	0.486332		213	P	-0.54588	-0.26039	-0.74049	-0.63676
409	V	L	0.452318		506	S	L	0.546257		337	I	D	0.48616		213	S	-0.56696	-0.36686	-0.96334	-0.37067
92	S	E	0.451957		470	K	E	0.545729		337	I	E	0.48616		214	I	-0.31311	-0.33751	-0.27357	-0.32826
62	K	S	0.450508		139	S	T	0.540851		561	C	S	0.485803		214	L	-0.20909	-0.10207	-0.27357	-0.25163
483	F	I	0.449275		360	M	V	0.539322		455	D	Y	0.485748		215	F	0.21779	0.13735	0.13751	0.3785
476	I	T	0.448263		501	D	Y	0.539267		553	M	S	0.485706		215	I	-0.18877	-0.36288	-0.08317	-0.12027
406	F	G	0.446929		416	L	C	0.538844		454	H	P	0.485698		216	C	-0.19229	-0.24447	-0.24559	-0.08682
403	N	T	0.446724		534	S	L	0.538793		456	L	T	0.485666		216	L	-0.58097	-0.00012	-1.04127	-0.70151
449	R	W	0.446689		380	D	N	0.538069		186	G	Q	0.485634		216	P	0.41516	0.5429	0.16909	0.5335
534	S	T	0.446538		249	L	M	0.535782		23	G	V	0.485588		216	R	-0.94442	-0.75294	-1.46888	-0.61144
3	A	D	0.44648		258	F	S	0.53448		15	T	R	0.485548		217	A	0.26356	0.2286	0.10471	0.45738
89	P	K	0.446095		221	N	Q	0.534272		50	L	H	0.485548		218	H	-0.41718	-0.28514	-0.41406	-0.55235
304	S	N	0.445294		432	L	P	0.53262		321	K	E	0.48554		218	Q	-0.80105	-0.34454	-0.79771	-1.2609
52	D	G	0.4446		1	M	T	0.532369		123	S	T	0.485526		219	P	-0.17394	-0.29272	-0.21328	-0.01582
507	E	R	0.444334		274	S	I	0.531697		280	G	R	0.485523		220	A	-0.44254	-0.28066	-0.79439	-0.25258
126	S	M	0.443709		218	A	V	0.531239		124	S	A	0.48552		220	E	-0.42691	-0.32385	-0.13793	-0.81894
236	V	R	0.443706		198	P	L	0.53032		48	N	H	0.485515		220	F	-0.28711	-0.17897	-0.00092	-0.68144
232	A	M	0.440985		560	Q	R	0.52818		253	G	F	0.485513		220	G	-0.51017	-0.53055	-0.77536	-0.22459
277	F	L	0.440787		185	K	G	0.527994		533	Y	D	0.485507		220	R	-0.81763	-0.09277	-1.77886	-0.58125
236	V	M	0.440349		326	T	R	0.526871		77	W	C	0.485501		220	Y	-0.33721	-0.04146	-0.96958	-0.00059
171	G	D	0.439614		39	K	R	0.526804		5	L	G	0.48549		221	G	0.22498	0.01206	0.40004	0.26285
5	L	Q	0.438443		222	Y	H	0.526531		5	L	V	0.48549		221	I	-0.31615	-0.21824	-0.61539	-0.11481
92	S	W	0.438172		460	N	R	0.526246		453	F	I	0.485485		221	K	0.28875	0.03068	0.15769	0.67789
27	N	T	0.437652		523	S	P	0.525782		508	E	M	0.485482		221	Y	0.31445	0.04051	0.13748	0.76535
290	E	P	0.435832		381	Q	S	0.52542		233	R	W	0.485478		222	L	-0.35215	-0.03018	-0.85176	-0.1745
515	K	H	0.434818		111	D	A	0.524539		385	Q	A	0.48547		222	V	-0.47832	-0.73074	-0.70421	-1e-05
538	S	N	0.434633		119	R	S	0.523575		559	L	F	0.485463		223	E	-0.4477	-0.38301	-0.88103	-0.07905
173	S	Y	0.433871		13	V	G	0.523388		212	N	H	0.48546		223	G	-0.32953	-0.60208	-0.34549	-0.04102
390	G	T	0.433816		464	K	E	0.522849		109	P	L	0.485458		223	I	-0.34594	-0.59234	-0.01475	-0.43074
320	P	T	0.433778		280	G	S	0.522107		384	T	I	0.48545		223	L	-0.54662	-0.07704	-1.07506	-0.48775
369	H	T	0.433588		11	A	T	0.521904		75	T	H	0.48544		223	R	-0.18278	-0.17972	-0.36822	-0.00041
378	A	G	0.433344		481	F	S	0.521199		75	T	P	0.48544		223	S	-0.18251	-0.15608	-0.28374	-0.10772
368	H	A	0.433186		337	I	L	0.519963		400	E	A	0.485435		223	Y	-0.20921	-0.01597	-0.46624	-0.14541
379	A	E	0.433149		373	Q	R	0.51776		121	Q	K	0.485431		224	N	-0.65561	-0.47389	-1.24034	-0.25261
457	N	S	0.432908		354	E	V	0.516329		204	Q	R	0.485423		224	T	-0.4872	-0.46783	-0.87866	-0.1151
450	T	I	0.432832		34	D	G	0.513977		182	V	E	0.485403		224	V	-0.30399	-0.00015	-0.25732	-0.65451
238	D	N	0.429127		238	D	N	0.512699		457	N	T	0.485397		225	K	0.22918	0.30836	0.26137	0.11782
276	G	Q	0.428018		292	N	K	0.512236		450	T	P	0.485394		226	D	-0.00031	-0.00013	-0.00076	-3e-05
202	D	S	0.427959		425	K	N	0.51134		78	L	H	0.485386		226	I	-0.68911	-0.32386	-1.12585	-0.61762
219	S	G	0.427898		515	K	N	0.510636		134	F	V	0.485379		226	V	0.24953	0.13787	0.13253	0.4782
508	E	K	0.426869		563	I	M	0.510324		505	Y	N	0.485377		227	A	0.32637	0.00347	0.72402	0.25163
158	S	G	0.426459		255	T	S	0.509649		94	S	Y	0.485363		227	K	-0.4274	-0.00034	-0.41512	-0.86673
180	S	P	0.425487		411	K	R	0.50923		482	E	S	0.485348		227	N	0.08805	0.19939	0.03145	0.03331
179	N	L	0.423199		52	D	Y	0.508133		475	E	I	0.485344		227	S	0.3835	0.28413	0.30623	0.56014
161	Y	N	0.42298		433	D	N	0.506485		314	V	D	0.485285		227	V	-0.2044	-0.27423	-0.27464	-0.06432
280	G	D	0.422814		276	G	W	0.506415		389	N	I	0.485248		228	I	-0.66383	-0.23665	-1.27754	-0.47729
109	P	T	0.422769		442	L	V	0.506165		468	Q	H	0.485237		228	L	-0.25757	-0.14936	-0.34367	-0.27968
107	C	R	0.422749		281	I	T	0.505272		230	I	Y	0.485185		228	R	0.4011	0.08578	0.59074	0.52678
244	N	A	0.422272		81	N	S	0.505002		237	R	T	0.4849		228	S	-0.64679	-0.85213	-0.60755	-0.48068
376	G	S	0.421995		94	S	P	0.504911		151	S	P	0.48486		228	V	-0.79418	-0.3102	-1.234	-0.83833
520	K	A	0.42136		492	M	T	0.504699		472	N	S	0.483324		229	D	-0.52941	-0.5408	-0.84008	-0.20734
401	K	A	0.421225		478	N	D	0.501783		54	H	Y	0.483143		229	G	-0.56975	-0.48652	-0.86898	-0.35376
104	N	S	0.419921		326	T	A	0.501418		39	K	R	0.480427		229	K	-0.23961	-0.39613	-0.30956	-0.01315
445	L	P	0.418175		474	K	V	0.500551		239	Q	R	0.480163		229	Q	0.1285	0.19413	0.12413	0.06725
423	L	S	0.413732		503	P	Q	0.498541		76	G	R	0.479016		229	T	-0.63261	-0.18802	-1.6841	-0.02571
315	T	G	0.413496		486	K	E	0.498259		226	F	V	0.478204		229	V	0.4835	0.1375	1.185	0.12799
174	Y	C	0.413473		232	A	N	0.497937		240	H	I	0.475886		230	P	-0.23056	-0.17884	-0.5126	-0.00024
550	S	C	0.410291		461	L	P	0.497724		521	L	F	0.475582		230	R	-0.50661	-0.46833	-0.39395	-0.65756
314	V	H	0.409397		179	N	K	0.497215		173	S	I	0.471787		230	T	-0.30373	-0.06334	-0.40946	-0.43839
2	K	M	0.408751		327	K	E	0.495385		555	S	P	0.47172		231	C	0.31027	0.13367	0.76859	0.02856
435	W	R	0.408738		211	G	D	0.494798		485	H	Q	0.471099		231	N	0.39417	0.24699	0.37645	0.55907
321	K	I	0.408524		307	P	L	0.49417		486	K	E	0.471003		231	V	-0.22414	-0.32083	-0.18154	-0.17005
241	G	E	0.408287		132	E	G	0.493424		16	D	N	0.470925		231	W	-0.77256	-0.5348	-1.69527	-0.08762
192	L	P	0.408146		312	H	D	0.493405		497	N	I	0.470642		232	F	-0.48723	-0.42012	-0.77478	-0.26678
122	L	S	0.407864		525	G	T	0.492118		25	H	Y	0.470622		232	I	-0.67394	-0.51775	-0.79841	-0.70566
211	G	R	0.40725		242	R	G	0.491641		370	Q	H	0.468745		232	Y	-0.38036	-0.09726	-0.9012	-0.14263
463	E	G	0.40651		337	I	R	0.491276		43	V	A	0.467151		233	M	0.51879	0.0493	1.32773	0.17934
198	P	Q	0.406335		550	S	L	0.490141		206	S	I	0.466842		234	R	-0.7882	-0.47053	-1.2033	-0.69076
281	I	L	0.406262		203	E	G	0.488332		15	T	I	0.466726		234	S	1.0767	0.03629	3.16954	0.02428
278	E	D	0.406181		168	T	M	0.488245		236	V	Q	0.466682		234	T	-0.27731	-0.08076	-0.44012	-0.31104
273	L	Q	0.40612		2	K	R	0.486889		413	F	L	0.465822		235	A	-0.28746	-0.02265	-0.60303	-0.23671
324	R	G	0.406094		22	I	V	0.486816		512	N	K	0.465053		235	F	-0.43563	-0.52142	-0.4362	-0.34926
210	N	I	0.40565		6	L	Y	0.485995		512	N	L	0.464948		235	L	-0.47473	-0.23288	-1.01925	-0.17205
173	S	I	0.405643		416	L	P	0.485931		65	A	S	0.464628		235	N	-0.32966	-0.10823	-0.77249	-0.10825
279	S	H	0.405598		5	L	Q	0.485881		346	F	S	0.463105		235	R	-0.11828	-0.24127	-0.08861	-0.02496
393	N	S	0.404968		528	Q	G	0.485852		330	M	I	0.462717		236	I	-0.24984	-0.05603	-0.33712	-0.35637
156	G	R	0.404737		503	P	W	0.485703		497	N	R	0.462287		236	S	-0.39982	-0.12164	-0.45328	-0.62453
437	Y	C	0.40405		333	G	V	0.485653		201	S	A	0.45999		236	T	-0.75846	-1.03016	-1.12257	-0.12266
151	S	P	0.402939		368	H	C	0.485626		396	N	D	0.459692		237	A	-0.46543	-0.22776	-0.23488	-0.93365
542	L	I	0.402724		50	L	I	0.485494		207	L	P	0.459508		237	F	-0.60297	-0.38641	-0.88743	-0.53507
320	P	L	0.401794		324	R	S	0.485489		264	L	I	0.459471		237	G	-0.41708	-0.12563	-0.56795	-0.55766
324	R	L	0.40148		108	Y	N	0.485432		278	E	D	0.459005		237	L	-0.41839	-0.49086	-0.27125	-0.49305
299	Q	K	0.401142		108	Y	S	0.485432		217	V	A	0.457377		237	N	-0.2213	-0.13002	-0.52893	-0.00496
503	P	S	0.399834		561	C	G	0.485428		473	A	V	0.456764		237	S	-0.4357	-0.08991	-0.82835	-0.38885
86	S	M	0.398733		376	G	E	0.485424		38	E	K	0.456342		237	Y	-0.92943	-0.55483	-0.96295	-1.27051
6	L	Y	0.398259		546	L	Q	0.485423		517	D	R	0.454509		238	E	0.50551	0.21018	0.38037	0.92598
538	S	R	0.398167		291	C	F	0.485414		498	G	R	0.453898		239	R	0.16275	0.00538	0.00272	0.48016
81	N	T	0.398141		179	N	H	0.485409		279	S	N	0.45349		240	P	-0.53726	-0.12469	-1.08322	-0.40388
158	S	N	0.397185		122	L	M	0.485351		502	Y	H	0.452068		242	M	0.15837	0.3059	0.13759	0.03161
304	S	R	0.396642		125	V	S	0.485346		415	N	V	0.451914		244	F	-0.31483	-0.36622	-0.57826	-2e-05
373	Q	R	0.396158		517	D	I	0.485328		279	S	T	0.451888		244	I	-0.46015	-0.09146	-0.38351	-0.90548
286	A	H	0.396126		329	R	S	0.485322		528	Q	H	0.451535		244	S	0.46234	0.23047	0.552	0.60456
516	I	M	0.39525		47	V	G	0.485249		522	E	K	0.451451		246	H	-0.37328	-0.2212	-0.74505	-0.15358
208	Y	H	0.394598		378	A	G	0.485249		476	I	V	0.450711		247	L	0.46103	0.49464	0.62534	0.26311
184	N	E	0.39385		382	K	H	0.485123		331	V	I	0.449425		247	R	0.36118	0.29911	0.43529	0.34913
412	E	T	0.393825		313	P	W	0.48508		380	D	E	0.449404		248	A	0.25651	0.46213	0.14626	0.16115
453	F	S	0.393639		500	Y	F	0.484931		154	H	D	0.448623		248	S	-0.5525	-0.6924	-0.74727	-0.21782
49	L	I	0.393532		481	F	P	0.484904		443	V	I	0.448553		249	F	-0.22041	-0.07804	-0.49203	-0.09116
221	N	T	0.393248		326	T	H	0.484467		553	M	V	0.445554		249	M	0.61281	0.86056	0.53578	0.44208
185	K	E	0.393127		386	N	K	0.484269		235	K	E	0.445027		249	V	-0.36725	-0.20696	-0.72109	-0.17371
19	T	H	0.392954		150	V	E	0.483967		124	S	P	0.445001		250	I	0.24355	0.04089	0.61476	0.07499
31	D	G	0.39287		112	L	F	0.483859		380	D	G	0.444773		251	F	-0.36651	-0.23415	-0.39252	-0.47287
513	R	I	0.391661		169	K	Q	0.48321		118	L	P	0.444052		251	V	-0.41295	-0.3656	-0.87311	-0.00014
437	Y	H	0.391267		561	C	V	0.481106		196	H	R	0.443997		252	A	-0.61729	-0.79998	-0.78206	-0.26984
17	A	V	0.390794		545	S	T	0.480947		490	E	K	0.443109		252	R	-0.15859	-0.34339	-6e-05	-0.13233
480	C	W	0.390477		287	S	P	0.480442		129	E	G	0.442674		253	R	0.26044	0.09816	0.03581	0.64736
357	W	L	0.389428		3	A	T	0.480306		249	L	M	0.442078		253	V	-0.22725	-6e-05	-0.01215	-0.66954
212	N	K	0.38895		42	A	T	0.480054		286	A	E	0.441049		254	G	-0.46393	-0.31129	-0.9167	-0.16379
196	H	R	0.388776		562	R	L	0.478493		171	G	S	0.440954		254	Q	-0.4871	-0.31546	-0.68225	-0.4636
537	A	V	0.388768		556	N	I	0.47846		356	G	R	0.439974		255	K	-0.06217	-0.05365	-0.01375	-0.11912
4	K	Q	0.388294		51	E	G	0.47677		85	D	E	0.4384		255	N	0.39609	0.00026	0.76656	0.42145
248	T	V	0.387912		460	N	H	0.475724		340	I	L	0.438041		255	R	-0.20378	-0.24629	-0.36496	-9e-05
347	G	S	0.387101		515	K	E	0.474906		105	G	E	0.436112		255	S	0.48301	0.8084	0.50965	0.13099
91	R	N	0.3849		404	T	E	0.473997		6	L	M	0.43594		256	L	-0.40638	-0.57417	-0.05282	-0.59215
294	K	H	0.384497		168	T	R	0.473344		351	G	S	0.435876		256	V	-0.54638	-0.36872	-0.30791	-0.96252
294	K	R	0.383701		72	C	R	0.471571		155	R	N	0.435646		257	A	-0.7253	-0.7275	-0.58368	-0.86473
254	D	H	0.38282		532	I	V	0.470315		305	N	R	0.435265		257	G	-0.92341	-0.47464	-1.77801	-0.51757
251	E	G	0.382469		426	K	E	0.47005		81	N	H	0.435264		257	L	-0.68592	-0.54398	-1.11141	-0.40237
486	K	S	0.382447		223	N	Q	0.468581		70	G	K	0.434925		257	T	-0.37704	-0.01607	-0.33835	-0.77671
89	P	N	0.382418		452	D	A	0.468104		82	P	T	0.434426		257	Y	-0.66699	-0.79368	-0.44052	-0.76677
425	K	R	0.380688		427	V	S	0.467783		6	L	Q	0.434174		259	G	0.3066	0.33042	0.18065	0.40874
4	K	N	0.380386		287	S	E	0.46774		86	S	T	0.434086		260	T	-0.18991	-0.23629	-0.18478	-0.14867
4	K	H	0.380086		90	A	S	0.467006		92	S	E	0.434042		265	L	-1.30316	-1.2971	-1.33654	-1.27584
205	Q	R	0.379737		19	T	R	0.465692		522	E	G	0.434027		265	M	0.29791	0.19098	0.12224	0.58052
285	N	M	0.378923		522	E	G	0.465397		91	R	G	0.433603		265	T	0.28859	0.3065	0.44018	0.11909
323	V	G	0.378862		456	L	D	0.46348		104	N	Q	0.432437		268	V	0.56999	0.1999	0.69211	0.81797
524	M	C	0.378837		62	K	Q	0.463365		32	T	R	0.432318		269	H	0.40477	0.19117	0.66591	0.35724
438	N	I	0.37871		492	M	V	0.461978		177	L	P	0.431216		271	H	-0.04275	-0.12803	-0.00017	-5e-05
230	I	A	0.378636		160	F	L	0.460699		53	S	G	0.430796		271	L	-0.4257	-0.44108	-0.519	-0.31701
202	D	A	0.378635		395	V	M	0.45795		375	S	L	0.430526		272	T	0.04352	0.02111	0.06304	0.0464
473	A	D	0.378625		408	A	V	0.457939		126	S	Q	0.429776		272	V	0.44508	0.10296	0.57377	0.6585
371	N	T	0.37861		28	N	D	0.456731		295	C	Y	0.42928		274	C	-0.28628	-0.25558	-0.27512	-0.32813
280	G	A	0.378608		169	K	E	0.455977		27	N	D	0.429024		274	D	-0.39853	-0.25558	-0.87826	-0.06176
330	M	K	0.378596		516	I	T	0.45427		240	H	Q	0.428581		274	K	-0.80593	-1.07524	-0.95365	-0.3889
267	P	A	0.378596		392	T	I	0.454213		46	S	Y	0.427739		274	L	-0.70104	-0.46203	-1.05468	-0.58642
293	T	R	0.37859		498	G	S	0.453948		490	E	G	0.426981		274	R	-0.65817	-0.80941	-0.57302	-0.59209
395	V	E	0.378581		555	S	N	0.453839		303	N	E	0.426517		276	D	0.09518	0.1945	0.00039	0.09065
425	K	I	0.37858		76	G	E	0.450366		227	T	F	0.426399		276	N	0.36584	0.35868	0.68919	0.04965
279	S	T	0.37858		524	M	K	0.449364		318	E	K	0.425478		277	G	0.54242	0.13792	0.33531	1.15403
562	R	H	0.378571		524	M	N	0.449364		117	E	G	0.424773		277	I	-0.53704	-0.04183	-0.76338	-0.80592
418	K	T	0.378567		215	V	A	0.443325		371	N	D	0.422503		277	N	-0.21952	-0.35494	-0.30296	-0.00066
335	R	E	0.378562		501	D	A	0.440756		255	T	N	0.421453		277	R	-0.48746	-0.54783	-0.44818	-0.46637
533	Y	S	0.37856		124	S	G	0.440326		228	P	Q	0.419711		277	V	-0.19466	-0.13249	-0.11199	-0.33949
381	Q	S	0.378555		265	I	T	0.440182		312	H	S	0.419659		278	F	-0.42273	-0.23353	-0.70149	-0.33316
63	G	V	0.378533		211	G	R	0.439935		123	S	V	0.417206		278	N	-0.69294	-1.02002	-0.23392	-0.82488
93	W	G	0.378531		431	F	I	0.439058		257	I	V	0.417168		278	R	-0.60215	-0.47454	-1.33176	-0.00014
46	S	T	0.378521		198	P	S	0.438873		130	R	G	0.416803		278	S	-0.58511	-0.30864	-0.69555	-0.75115
290	E	V	0.378513		202	D	N	0.437163		263	N	D	0.416687		278	T	-0.26932	-0.37143	-0.00983	-0.42671
276	G	K	0.378512		334	L	V	0.436892		531	A	V	0.41617		278	Y	-0.28768	-0.07756	-0.25966	-0.52581
131	F	Y	0.378511		294	K	P	0.4358		390	G	S	0.415322		279	Y	0.48563	0.08367	0.99459	0.37862
108	Y	S	0.37851		372	E	S	0.435515		152	C	Y	0.412838		281	F	-0.34407	-0.07544	-0.11195	-0.84482
351	G	A	0.378508		247	W	R	0.435293		515	K	T	0.409972		282	T	0.43981	0.2134	0.20221	0.90381
350	A	G	0.378504		321	K	E	0.435204		290	E	D	0.409903		283	C	-0.29085	-0.27368	-0.13198	-0.46688
447	N	I	0.378495		312	H	G	0.435022		48	N	D	0.409146		283	L	-0.36047	-0.3538	-0.36802	-0.35958
411	K	A	0.378494		340	I	K	0.434684		259	E	G	0.408737		283	M	0.29475	0.29174	0.54699	0.04553
50	L	H	0.378489		338	P	Q	0.433795		96	I	T	0.406495		284	L	-0.44806	-0.34029	-0.34278	-0.66111
29	S	L	0.378488		298	P	H	0.433767		166	W	L	0.406224		284	P	0.52146	0.07685	0.58284	0.90468
511	L	C	0.378474		296	Q	K	0.433766		348	A	V	0.405883		285	D	0.21224	0.009	0.29926	0.32846
194	G	A	0.378453		542	L	V	0.433089		209	S	T	0.403916		285	H	0.19525	0.15375	0.31166	0.12035
5	L	T	0.378446		288	M	F	0.433048		155	R	H	0.403143		285	R	-0.61663	-0.17865	-0.82349	-0.84776
225	R	S	0.378435		453	F	Y	0.432721		123	S	N	0.401434		285	S	0.25448	0.28698	0.11832	0.35815
146	N	M	0.37843		457	N	H	0.432387		372	E	D	0.400961		286	E	0.39331	0.60763	0.13125	0.44105
471	N	V	0.37843		459	K	T	0.432274		506	S	H	0.400514		286	N	-0.58012	-0.27694	-0.99549	-0.46792
555	S	W	0.378418		463	E	V	0.432237		423	L	S	0.400197		287	D	-0.37307	-0.73593	-8e-05	-0.3832
314	V	C	0.378406		470	K	T	0.432199		55	N	S	0.398273		287	E	0.24395	0.26407	0.46774	5e-05
92	S	R	0.378398		142	N	L	0.431572		562	R	K	0.39792		287	P	0.44029	0.30945	0.48044	0.53097
147	G	S	0.378396		417	E	K	0.431319		557	G	E	0.395916		288	I	0.24066	0.28215	0.15351	0.28631
397	S	T	0.378389		403	N	C	0.431297		113	I	K	0.39407		288	L	-0.2426	-0.32407	-0.00468	-0.39906
528	Q	P	0.378359		156	G	D	0.431071		411	K	N	0.393964		289	N	-0.44443	-0.52164	-0.24253	-0.56913
234	P	F	0.378334		334	L	P	0.430249		412	E	D	0.393768		289	S	-0.502	-0.64702	-0.75137	-0.10762
234	P	I	0.378334		411	K	E	0.429481		115	Y	L	0.393385		290	A	-0.24109	-0.02564	-0.59714	-0.10049
197	H	S	0.378331		467	S	N	0.429384		461	L	P	0.393361		290	G	0.34978	0.17304	0.23882	0.63747
273	L	T	0.378282		99	T	N	0.42839		163	N	I	0.392982		290	P	0.44037	0.43583	0.55954	0.32574
227	T	F	0.378173		405	Q	R	0.427251		139	S	N	0.392617		290	S	-0.45963	-0.44955	-0.5645	-0.36483
428	D	A	0.37816		158	S	M	0.427063		375	S	T	0.392438		291	R	0.18197	0.51108	0.03324	0.00158
428	D	Y	0.37816		206	S	N	0.425138		405	Q	R	0.392382		292	D	0.15799	0.11951	0.07508	0.27939
145	F	Y	0.378049		316	I	V	0.424982		25	H	R	0.392196		292	K	0.26993	0.07139	0.51224	0.22616
3	A	V	0.377351		486	K	L	0.424352		115	Y	D	0.391307		292	S	0.03422	0.01659	0.08285	0.00322
218	A	T	0.376801		532	I	T	0.424024		515	K	R	0.391271		292	Y	-0.27242	-0.02572	-0.03525	-0.75628
164	L	I	0.375183		358	T	A	0.421411		86	S	F	0.39076		293	M	-0.27846	-0.23801	-0.23619	-0.36119
46	S	P	0.375053		343	R	G	0.420993		40	N	K	0.390161		294	I	-0.50873	-0.43173	-0.86728	-0.22719
510	K	S	0.374576		273	L	M	0.420838		486	K	N	0.388541		296	R	0.36319	0.29184	0.5962	0.20152
137	E	N	0.3745		29	S	P	0.420592		508	E	I	0.388352		297	I	0.36671	0.28475	0.28605	0.52933
113	I	V	0.373996		490	E	I	0.420275		565	I	T	0.387991		298	L	0.36377	0.02961	0.85101	0.21068
124	S	P	0.372155		375	S	L	0.418778		153	S	T	0.387596		298	S	-0.49241	-0.07663	-0.14847	-1.25213
85	D	N	0.37197		192	L	P	0.418615		492	M	T	0.387244		298	T	-0.26744	-0.26668	-0.41313	-0.12251
37	L	S	0.37154		467	S	G	0.417443		31	D	N	0.387195		299	A	0.49503	0.61369	0.7942	0.07719
385	Q	P	0.370588		559	L	S	0.417009		120	E	K	0.387087		299	V	-0.12832	-0.02619	-0.1455	-0.21326
348	A	T	0.370576		479	G	E	0.416937		270	A	T	0.386389		300	V	-0.14087	-0.15056	-0.1505	-0.12155
186	G	A	0.370325		17	A	T	0.415889		521	L	M	0.385525		301	S	-0.55388	-0.07201	-1.49797	-0.09165
188	E	Y	0.370294		241	G	W	0.414829		7	V	I	0.385498		301	V	0.24892	0.09483	0.29509	0.35684
113	I	M	0.369811		310	N	S	0.412874		509	S	P	0.384859		302	L	-0.64845	-0.25714	-0.70178	-0.98643
386	N	E	0.369785		193	W	R	0.407607		137	E	K	0.384728		302	M	-0.4781	-0.51208	-0.31961	-0.60261
124	S	Y	0.369608		314	V	Y	0.407554		560	Q	P	0.384601		303	G	-0.43941	-0.15199	-1.06561	-0.10062
347	G	E	0.368047		155	R	G	0.405915		477	G	V	0.384394		303	L	-0.69992	-0.28067	-1.70024	-0.11886
517	D	K	0.366404		43	V	M	0.40424		343	R	G	0.384358		303	T	-0.28619	-0.59726	-0.01496	-0.24635
518	G	H	0.366314		352	F	S	0.403947		502	Y	S	0.384315		304	G	-0.38795	-0.75711	-0.14778	-0.25895
339	S	T	0.365476		218	A	E	0.403624		511	L	V	0.384025		304	N	0.27595	0.44529	0.0733	0.30927
11	A	M	0.364446		548	A	G	0.403327		517	D	I	0.383605		306	R	-0.15578	-0.29681	-0.09972	-0.07082
391	I	T	0.364059		493	E	N	0.402611		211	G	P	0.382496		307	H	0.25926	0.02002	0.65667	0.10109
139	S	L	0.363706		499	T	S	0.402528		119	R	M	0.382319		308	S	-0.11925	-0.05933	-0.19961	-0.0988
386	N	H	0.363686		497	N	M	0.401739		492	M	K	0.382202		309	K	0.16008	0.08972	0.26307	0.12746
287	S	L	0.363506		455	D	G	0.400884		438	N	S	0.381023		309	R	0.21389	0.33639	0.10512	0.20017
191	V	A	0.36219		221	N	G	0.400043		145	F	L	0.380266		312	A	-0.54186	-0.10939	-1.31737	-0.19883
540	L	F	0.362036		83	E	G	0.399549		529	I	V	0.379734		312	S	0.25472	0.29368	0.05083	0.41966
137	E	L	0.360727		358	T	S	0.397587		158	S	R	0.379282		313	H	-0.34451	-0.41421	-0.00035	-0.61896
190	L	H	0.360689		187	K	N	0.396633		522	E	Y	0.37893		313	K	-0.3023	-9e-05	-0.23697	-0.66983
119	R	F	0.360589		497	N	S	0.396423		522	E	V	0.37893		313	R	-0.49157	-0.34314	-0.94716	-0.1844
285	N	L	0.359766		557	G	R	0.396258		392	T	K	0.378906		313	S	-0.63516	-0.65661	-0.86813	-0.38073
468	Q	A	0.359275		377	Y	H	0.396219		242	R	S	0.378833		314	A	-0.52757	-0.30457	-0.65401	-0.62412
276	G	N	0.358683		182	V	R	0.395829		412	E	C	0.378776		314	F	-0.34653	-0.36668	-0.18909	-0.48381
486	K	Q	0.356094		251	E	H	0.394714		412	E	F	0.378776		314	N	-0.07311	-0.01467	-0.20453	-0.00014
327	K	R	0.355284		284	S	A	0.394183		445	L	M	0.378761		315	A	-0.44345	-0.70962	-0.47853	-0.1422
144	T	I	0.354519		454	H	Y	0.393741		456	L	V	0.378751		315	C	-0.36803	-0.6366	-0.15194	-0.31555
195	V	A	0.353268		137	E	V	0.393369		456	L	F	0.378751		315	H	-0.26883	-0.27703	-0.52902	-0.00044
270	A	G	0.353211		398	V	F	0.392729		506	S	I	0.378681		315	I	-0.50794	-0.06346	-0.47015	-0.9902
4	K	E	0.352482		506	S	P	0.390379		506	S	A	0.378681		315	S	-0.43333	-0.49812	-0.56218	-0.23968
415	N	D	0.352389		505	Y	H	0.390205		472	N	K	0.378625		315	V	-0.47003	-0.08633	-0.98124	-0.34252
496	R	G	0.350924		34	D	Y	0.388753		279	S	C	0.378619		316	K	-0.09573	-0.15132	-6e-05	-0.13582
289	H	Y	0.34997		394	K	R	0.388319		279	S	Y	0.378619		316	V	0.4232	0.65664	0.42498	0.18798
416	L	S	0.349468		400	E	S	0.387186		262	G	C	0.378614		318	H	0.57443	1.03284	0.09795	0.59249
531	A	E	0.349276		396	N	K	0.387185		534	S	Q	0.378607		320	S	0.15825	0.08392	0.24355	0.14727
170	K	E	0.348137		321	K	I	0.385353		130	R	S	0.378605		321	I	0.46174	0.40852	0.38535	0.59134
415	N	L	0.347393		172	D	I	0.385143		355	G	V	0.378593		321	Q	-0.31133	-0.04436	-0.27529	-0.61433
313	P	L	0.347129		123	S	V	0.385073		533	Y	T	0.378592		321	S	0.13388	0.26409	0.13745	0.00011
517	D	Y	0.346965		79	L	F	0.384524		376	G	R	0.378586		322	C	-0.26732	-0.24849	-0.41155	-0.14191
332	T	I	0.346932		26	A	E	0.384408		174	Y	D	0.378582		322	F	-0.34494	-0.18092	-0.3703	-0.4836
504	K	G	0.346852		98	E	K	0.383189		420	M	R	0.378579		323	D	-0.21159	-0.45076	-0.06032	-0.12368
492	M	T	0.346595		251	E	D	0.383061		433	D	A	0.378578		324	G	0.26058	0.40609	0.36681	0.00884
70	G	E	0.345859		553	M	G	0.382569		416	L	I	0.378578		325	G	0.20955	0.45883	0.05524	0.11459
323	V	I	0.343425		543	L	I	0.381165		416	L	R	0.378578		326	S	-0.55245	-0.28013	-0.92577	-0.45144
312	H	T	0.342805		61	L	V	0.380937		408	A	F	0.378575		327	S	-0.28395	-0.28941	-0.28812	-0.27432
381	Q	I	0.342576		124	S	P	0.380749		5	L	H	0.378574		329	M	0.08908	0.07865	0.07959	0.109
157	K	E	0.342347		238	D	E	0.380371		471	N	A	0.378571		329	T	-0.41312	-0.38065	-0.58861	-0.2701
456	L	R	0.342065		6	L	V	0.37908		453	F	Y	0.37857		330	I	0.24324	0.26099	0.00601	0.46272
515	K	N	0.341028		6	L	I	0.37908		452	D	E	0.378566		330	V	0.43829	0.15625	0.63502	0.52359
205	Q	E	0.340749		184	N	Y	0.378946		452	D	Y	0.378566		331	A	0.45534	0.67959	0.35701	0.32942
241	G	R	0.340583		407	T	C	0.378781		201	S	C	0.378545		332	I	0.39704	0.34693	0.75236	0.09183
277	F	P	0.340328		558	S	A	0.378724		275	R	T	0.378533		332	K	-0.01914	-0.03026	-0.01119	-0.01598
261	T	A	0.339901		280	G	V	0.378686		239	Q	T	0.378531		333	E	0.61642	0.64498	0.61441	0.58986
152	C	Y	0.339741		431	F	C	0.37866		260	A	E	0.378531		333	R	0.63864	0.84418	0.55351	0.51822
209	S	I	0.339715		394	K	M	0.378644		560	Q	K	0.378522		334	V	0.27234	0.26306	0.43689	0.11708
561	C	L	0.3396		62	K	L	0.378628		100	P	Y	0.378521		337	N	0.42476	0.8333	0.26963	0.17135
211	G	N	0.339436		15	T	R	0.378616		191	V	E	0.37852		337	R	0.68993	1.04901	0.49128	0.52951
256	I	M	0.339383		422	N	K	0.378583		400	E	S	0.37852		338	L	-0.02675	-0.00016	-0.04265	-0.03744
226	F	E	0.33927		50	L	A	0.378579		224	R	H	0.378515		339	P	-0.08901	-0.0437	-0.02392	-0.19941
279	S	F	0.339143		410	G	K	0.378571		558	S	V	0.378514		344	R	-0.30653	-0.39396	-0.52426	-0.00138
38	E	K	0.339001		262	G	C	0.378556		254	D	S	0.378512		344	V	-0.10082	-0.15278	-0.14829	-0.00138
220	S	L	0.338863		548	A	E	0.378555		544	V	D	0.378512		345	S	-0.399	-0.53136	-0.52253	-0.14312
36	I	K	0.338797		487	C	F	0.378555		180	S	L	0.378511		346	I	-0.63835	-0.89878	-0.9075	-0.10877
33	V	F	0.338697		487	C	V	0.378555		222	Y	F	0.378505		346	L	0.17369	0.32201	0.08454	0.11452
524	M	I	0.338289		337	I	T	0.378547		222	Y	M	0.378505		346	S	0.58478	0.65088	0.64035	0.46311
65	A	W	0.336725		450	T	S	0.378546		555	S	T	0.378503		346	V	-0.17182	-0.15915	-0.34993	-0.00638
309	Q	R	0.336393		245	Y	N	0.378542		478	N	H	0.378498		347	L	-0.15842	-0.20991	-3e-05	-0.26531
47	V	A	0.336095		505	Y	D	0.378533		478	N	G	0.378498		348	D	-0.2681	-0.27801	-0.38876	-0.13753
348	A	V	0.335823		69	L	F	0.378524		215	V	F	0.378496		348	V	0.34608	0.33582	0.29653	0.40588
65	A	E	0.33559		434	I	P	0.378495		217	V	L	0.378496		349	V	0.29754	0.47792	0.09105	0.32365
50	L	V	0.335321		282	I	M	0.378479		238	D	S	0.378495		350	S	-0.61484	-0.25783	-1.29129	-0.2954
16	D	E	0.334679		273	L	A	0.378474		383	S	A	0.378494		351	V	-0.09179	-0.24996	-0.02271	-0.00271
454	H	R	0.334461		204	Q	K	0.378469		226	F	W	0.378486		352	S	0.21986	0.00164	0.40395	0.254
299	Q	L	0.334251		316	I	N	0.378456		192	L	F	0.378483		353	T	0.19321	0.23643	0.33376	0.00943
369	H	P	0.334053		123	S	Y	0.378446		397	S	A	0.378479		354	G	0.23215	0.24317	0.36834	0.08495
358	T	V	0.333871		47	V	T	0.378334		285	N	V	0.378476		354	V	0.4566	0.68047	0.51633	0.17299
249	L	I	0.333786		171	G	Q	0.378133		21	C	S	0.378451		355	E	0.06878	0.02988	0.11795	0.05852
295	C	R	0.333781		205	Q	I	0.378089		12	F	R	0.378447		358	A	0.43281	0.23988	0.42141	0.63713
89	P	F	0.333597		339	S	C	0.377953		145	F	T	0.378446		358	I	0.33323	0.22428	0.16307	0.61235
327	K	T	0.333462		209	S	C	0.377914		482	E	Y	0.378433		358	P	-0.22249	-0.00609	-0.38816	-0.27321
116	E	G	0.333093		236	V	E	0.377541		439	A	E	0.378433		359	A	0.25618	0.76563	5e-05	0.00285
19	T	I	0.332519		474	K	H	0.377415		530	L	W	0.378426		359	R	0.33289	0.2769	0.03271	0.68907
483	F	S	0.332254		248	T	M	0.376988		255	T	V	0.378422		360	V	0.28875	0.08431	0.53932	0.24263
4	K	A	0.332121		493	E	K	0.376686		467	S	I	0.378405		361	K	-0.46654	-0.28976	-0.97116	-0.13869
542	L	M	0.331942		231	A	N	0.376454		374	G	V	0.378387		361	M	-0.36568	-0.53235	-0.29791	-0.26677
353	I	V	0.331878		483	F	C	0.376335		179	N	H	0.378382		365	C	0.72515	0.32385	1.12248	0.72913
100	P	V	0.330487		11	A	C	0.375795		205	Q	K	0.378368		366	C	0.40012	1.05002	0.03167	0.11867
259	E	G	0.330416		236	V	L	0.374651		409	V	S	0.378352		369	C	-0.51381	-0.06254	-1.21949	-0.25941
390	G	I	0.329639		65	A	V	0.374493		241	G	V	0.378336		369	R	-0.44222	-0.35661	-0.73406	-0.23599
2	K	L	0.329524		286	A	M	0.374379		206	S	C	0.378302		370	C	-0.12246	-0.01406	-0.00093	-0.35239
156	G	H	0.329186		429	D	E	0.373619		361	I	S	0.378279		370	F	-0.30469	-0.15117	-0.15241	-0.61048
137	E	V	0.328902		319	C	Y	0.371607		424	N	T	0.378265		371	D	0.277	0.20383	0.20468	0.4225
188	E	K	0.328668		175	P	N	0.371172		414	N	Y	0.378242		371	S	0.27294	0.09785	0.60889	0.11208
96	I	T	0.328526		185	K	N	0.370453		550	S	T	0.378216		372	G	0.33801	0.52073	0.12331	0.37
179	N	D	0.327575		551	F	S	0.369134		274	S	M	0.378185		372	S	0.22357	0.06525	0.43551	0.16996
169	K	T	0.327426		388	I	L	0.3686		223	N	T	0.378105		372	V	-0.25618	-0.15114	-0.27606	-0.34134
427	V	I	0.327214		354	E	G	0.368336		229	E	A	0.377544		373	E	-0.46397	-0.27657	-0.80035	-0.315
126	S	I	0.327128		299	Q	S	0.367856		93	W	R	0.377454		373	P	0.19236	0.17089	0.05636	0.34983
129	E	D	0.326578		250	L	P	0.367165		257	I	R	0.377241		374	R	-0.4086	-0.14947	-0.3969	-0.67943
141	P	T	0.326077		324	R	G	0.366813		409	V	M	0.377078		375	V	-0.24427	-0.15165	-0.15161	-0.42955
516	I	T	0.325763		318	E	V	0.366697		429	D	G	0.377052		376	C	0.21538	0.10177	0.34888	0.19549
338	P	S	0.324244		545	S	L	0.366616		11	A	T	0.377036		376	S	0.20147	0.42199	0.09985	0.08256
143	H	N	0.323901		162	R	G	0.366271		536	V	A	0.374799		378	E	0.27057	0.67838	0.13178	0.00154
365	Y	C	0.323853		205	Q	R	0.366209		115	Y	I	0.374612		378	T	0.28239	0.29634	0.18401	0.36683
132	E	D	0.323498		139	S	P	0.365551		251	E	P	0.373306		379	E	0.58044	0.43315	0.76563	0.54254
111	D	R	0.323443		287	S	N	0.365304		349	I	T	0.37302		379	G	-0.35431	-0.73562	-0.24817	-0.07914
188	E	T	0.323384		528	Q	R	0.364682		372	E	G	0.37		379	S	-0.16341	-0.01431	-0.3904	-0.08552
181	Y	F	0.323352		501	D	N	0.3644		300	G	R	0.369378		380	V	0.04653	7e-05	0.13758	0.00195
156	G	V	0.323312		514	E	K	0.363658		17	A	V	0.3693		381	K	0.54189	0.71393	0.30877	0.60296
140	W	Y	0.323292		212	N	A	0.36312		100	P	E	0.368933		381	P	0.14407	0.13755	0.29446	0.00019
164	L	V	0.323271		30	T	I	0.363118		309	Q	H	0.368431		381	R	-0.21156	-0.10657	-0.45124	-0.07687
99	T	Q	0.323197		116	E	G	0.362141		350	A	V	0.36838		382	M	-0.00024	-0.00038	-0.0003	-5e-05
100	P	M	0.323188		171	G	H	0.361341		172	D	G	0.368347		382	S	-0.36376	-0.29846	-0.26043	-0.53239
159	S	Q	0.322579		388	I	T	0.360131		50	L	P	0.367658		383	N	0.27562	0.01307	0.22816	0.58562
145	F	D	0.322455		404	T	M	0.359418		112	L	F	0.367594		384	A	0.49541	0.08431	1.16817	0.23375
560	Q	R	0.322353		44	T	A	0.358502		60	K	R	0.367135		385	K	0.44402	0.92313	0.2631	0.14582
346	F	L	0.322008		331	V	A	0.357006		165	L	P	0.36706		385	S	0.09176	0.13766	7e-05	0.13755
144	T	A	0.321078		489	N	S	0.356559		334	L	P	0.366926		386	A	-0.27592	-0.33686	-0.05636	-0.43454
340	I	T	0.320973		510	K	T	0.356227		378	A	T	0.366827		386	G	-0.34063	-0.00071	-0.62646	-0.39471
520	K	T	0.320094		217	V	I	0.356108		306	L	F	0.364375		386	L	-0.16568	-0.15155	-0.32397	-0.02152
259	E	K	0.319332		486	K	T	0.354741		490	E	S	0.363909		386	M	-0.78312	-0.00071	-1.3054	-1.04324
227	T	Y	0.318975		538	S	G	0.354588		303	N	M	0.363385		386	R	-0.33281	-0.3297	-0.63434	-0.03438
377	Y	S	0.318699		294	K	E	0.354415		274	S	E	0.362981		386	S	-0.38846	-0.08242	-0.77242	-0.31055
316	I	T	0.318462		87	L	P	0.353966		2	K	T	0.362628		387	V	0.35593	0.19532	0.22675	0.64572
297	T	P	0.317891		147	G	R	0.352578		233	R	K	0.362252		389	S	-0.6457	-0.47795	-0.6167	-0.84244
302	I	V	0.316511		555	S	D	0.352363		248	T	H	0.35938		390	L	0.24064	0.14035	0.26483	0.31673
277	F	W	0.315385		368	H	L	0.352209		44	T	A	0.359115		391	T	0.22964	0.36406	0.1086	0.21625
243	M	I	0.315341		326	T	G	0.352115		285	N	S	0.358145		392	I	0.74569	0.82916	0.45421	0.9537
211	G	L	0.314861		252	P	H	0.351063		75	T	V	0.357414		393	S	0.46261	0.40497	0.31629	0.66658
272	A	I	0.314407		454	H	P	0.349079		61	L	S	0.357383		394	E	-0.18336	-0.23814	-0.15535	-0.1566
287	S	P	0.309454		376	G	C	0.348883		150	V	A	0.357364		395	I	0.39952	0.09797	0.31204	0.78856
317	G	E	0.309023		294	K	F	0.348708		269	Y	H	0.357238		396	D	0.3974	0.68722	0.04529	0.45969
523	S	Q	0.309013		404	T	H	0.34803		301	A	V	0.356843		397	P	-0.23416	-0.12987	-0.41887	-0.15373
225	R	K	0.308355		529	I	V	0.347751		278	E	V	0.355543		398	A	-0.33859	-0.51251	-0.02548	-0.47778
234	P	L	0.308355		139	S	R	0.347114		209	S	H	0.355492		398	F	0.4297	0.04847	0.39273	0.84789
539	S	L	0.307771		202	D	S	0.347074		289	H	G	0.355177		399	L	-0.22908	-0.2638	-0.15403	-0.26941
92	S	T	0.307567		135	P	L	0.346834		13	V	I	0.354316		400	D	-0.62417	-0.61575	-1.15593	-0.10082
275	R	H	0.306975		37	L	F	0.346165		9	L	V	0.353973		400	K	-0.20999	-0.39102	-0.04778	-0.19118
201	S	V	0.306849		4	K	T	0.346035		237	R	Q	0.353452		401	T	-0.36072	-0.26601	-0.27756	-0.53859
204	Q	P	0.306832		40	N	K	0.344955		81	N	K	0.352802		403	A	-0.37044	-0.07706	-0.6399	-0.39435
280	G	C	0.306764		9	L	I	0.344376		184	N	S	0.352262		403	K	-0.35508	-0.69887	-0.06761	-0.29875
264	L	Q	0.30675		251	E	K	0.344111		104	N	I	0.352256		404	S	-0.76035	-0.16279	-1.13391	-0.98434
230	I	M	0.306616		214	Y	S	0.343729		105	G	R	0.352253		405	K	-0.36588	-0.023	-0.9208	-0.15383
265	I	T	0.306502		209	S	K	0.343308		136	K	V	0.350067		406	L	0.24339	0.25365	0.20607	0.27046
506	S	L	0.30607		268	W	L	0.343197		303	N	V	0.349984		407	R	-0.60375	-0.33018	-0.94927	-0.5318
279	S	C	0.306062		253	G	T	0.343059		369	H	F	0.349905		408	D	-0.36418	-0.79516	-0.05478	-0.2426
242	R	M	0.305899		99	T	R	0.342391		373	Q	P	0.349835		409	G	-0.34876	-0.26417	-0.40332	-0.37878
57	K	R	0.305845		280	G	T	0.341939		366	G	V	0.349692		410	A	-0.43638	-0.26696	-0.63634	-0.40585
306	L	P	0.305809		268	W	H	0.34165		64	I	V	0.34942		411	G	-0.13799	-0.00121	-0.34088	-0.07188
11	A	C	0.305657		260	A	S	0.341598		247	W	R	0.34913		411	N	0.26917	0.0982	0.31535	0.39396
11	A	G	0.305657		274	S	A	0.341164		325	S	T	0.349058		412	C	0.3959	0.58493	0.22399	0.37878
21	C	S	0.305373		430	G	V	0.341053		377	Y	C	0.348515		412	G	-0.72026	-0.31042	-1.15813	-0.69223
150	V	I	0.305302		31	D	G	0.338714		355	G	W	0.348286		412	V	-0.6939	-0.51307	-1.46136	-0.10727
3	A	I	0.305281		149	T	K	0.337526		243	M	V	0.348261		413	I	-0.29516	-0.18836	-0.15249	-0.54464
13	V	L	0.305234		105	G	E	0.337132		281	I	T	0.348022		413	L	0.41042	0.16473	0.6007	0.46582
253	G	A	0.305083		145	F	C	0.337041		154	H	Q	0.347788		414	H	0.33215	0.63309	0.22613	0.13723
79	L	V	0.304831		178	T	A	0.336673		275	R	G	0.3474		414	S	-0.37557	-0.38477	-0.28025	-0.46169
390	G	C	0.304571		117	E	G	0.336576		146	N	A	0.347242		415	D	0.39126	0.35239	0.23653	0.58487
353	I	L	0.303658		251	E	Q	0.335985		171	G	H	0.347079		415	G	-0.41109	-0.48681	-0.59026	-0.15621
182	V	S	0.303386		220	S	P	0.335832		135	P	S	0.34594		415	H	0.43334	0.28152	0.8811	0.13741
563	I	T	0.303359		20	I	M	0.335628		22	I	V	0.343873		415	I	-0.25272	-0.10286	-0.53649	-0.11881
512	N	H	0.303099		277	F	G	0.335311		518	G	E	0.343821		415	Y	-0.34291	-0.15957	-0.33658	-0.53259
556	N	S	0.303054		349	I	N	0.334739		524	M	R	0.342619		416	I	0.39917	0.48549	0.33343	0.37858
238	D	T	0.302931		368	H	F	0.334228		524	M	L	0.342619		418	N	-0.12916	-0.08097	-0.15334	-0.15317
498	G	R	0.302928		380	D	A	0.334177		173	S	L	0.342472		418	R	0.37975	0.54837	0.05218	0.53871
239	Q	M	0.302728		219	S	T	0.333969		138	S	T	0.341651		419	S	-0.25086	-0.43113	-0.04456	-0.2769
508	E	I	0.301834		353	I	T	0.333756		332	T	R	0.341604		420	I	0.54302	0.25895	0.32956	1.04054
53	S	A	0.301779		40	N	D	0.333733		23	G	C	0.341116		421	G	0.27781	0.4705	0.07444	0.28848
91	R	E	0.301648		288	M	Y	0.333513		481	F	L	0.340845		421	K	-0.18006	-0.13908	-0.25332	-0.14778
45	H	Y	0.301434		416	L	I	0.333429		169	K	E	0.340456		422	I	-0.22682	-0.08185	-0.05404	-0.54457
240	H	T	0.301287		359	G	E	0.333239		85	D	G	0.340253		424	D	-0.30997	-0.16354	-0.00577	-0.7606
468	Q	R	0.300801		385	Q	L	0.332893		474	K	N	0.339509		424	S	-0.70905	-0.43148	-0.27669	-1.41899
459	K	R	0.29992		381	Q	V	0.332775		99	T	S	0.33883		427	G	0.12559	0.26312	0.11321	0.00045
247	W	R	0.299107		57	K	M	0.33264		179	N	K	0.33871		427	S	0.23689	0.02564	0.46778	0.21726
165	L	P	0.299007		159	S	C	0.33229		202	D	G	0.338355		432	Q	0.08366	0.04862	0.20227	9e-05
133	I	V	0.297952		100	P	S	0.332258		476	I	L	0.334666		434	S	-0.14988	-0.03227	-0.40464	-0.01272
170	K	T	0.297942		6	L	D	0.33166		6	L	P	0.334639		437	C	0.25711	0.40405	0.26321	0.10407
149	T	A	0.29777		179	N	I	0.331568		38	E	D	0.334515		438	K	0.13568	0.04699	0.22695	0.1331
411	K	V	0.296478		41	V	L	0.331293		12	F	P	0.334362		439	T	-0.17834	-0.2103	-0.30069	-0.02403
378	A	T	0.296341		12	F	Y	0.330981		83	E	Y	0.334321		440	K	-0.21575	-0.05124	-0.01972	-0.57628
231	A	F	0.296117		92	S	Y	0.330824		71	K	T	0.334153		441	F	-0.17201	-0.02297	-0.05402	-0.43905
293	T	P	0.296066		399	I	T	0.33081		37	L	H	0.333599		443	A	0.09394	0.1091	0.14715	0.02557
272	A	Q	0.296031		400	E	Q	0.330534		282	I	F	0.333021		445	P	0.55522	0.41817	0.58706	0.66043
221	N	D	0.29603		459	K	R	0.329893		539	S	L	0.332996		445	Q	0.16881	0.11014	0.08965	0.30665
491	C	Y	0.295965		420	M	I	0.329556		27	N	K	0.332327		448	D	-0.55944	-0.33655	-0.37634	-0.96544
314	V	L	0.295231		420	M	V	0.329556		141	P	S	0.332244		449	G	-0.16946	-0.31459	-0.12544	-0.06836
60	K	Y	0.29515		473	A	T	0.329034		529	I	S	0.331636		450	I	0.22185	0.43283	0.08797	0.14476
254	D	E	0.294609		110	G	R	0.325817		216	S	Y	0.329653		451	W	-0.14838	-0.02278	-0.15263	-0.26974
38	E	G	0.294209		33	V	A	0.324498		331	V	A	0.329423		453	S	0.47777	0.39364	0.89297	0.14671
182	V	A	0.294201		404	T	A	0.323358		43	V	M	0.329202		454	P	0.33289	0.16388	0.34908	0.4857
439	A	V	0.29416		547	G	V	0.322107		285	N	D	0.328455		455	G	0.42724	0.15562	0.40088	0.72523
446	E	G	0.294075		522	E	D	0.32201		434	I	T	0.328319		456	D	0.64972	0.48544	0.46348	1.00024
165	L	V	0.293804		503	P	N	0.321414		370	Q	I	0.32608		459	R	0.43281	0.29992	0.32989	0.66863
312	H	S	0.293676		517	D	W	0.321343		375	S	D	0.325868		460	D	-0.15571	-0.00304	-0.43045	-0.03364
104	N	T	0.293648		485	H	Q	0.321268		290	E	P	0.325738		460	H	0.50812	0.0484	0.47572	1.00023
189	V	A	0.293372		515	K	F	0.320048		236	V	E	0.324798		460	R	0.17553	0.0001	0.52625	0.00023
296	Q	R	0.291835		194	G	A	0.320033		538	S	G	0.324447		462	C	0.57842	0.47256	0.11651	1.14619
283	T	M	0.291742		154	H	A	0.319854		323	V	F	0.323776		462	H	-0.20259	-0.26478	-0.00362	-0.33938
37	L	T	0.291285		304	S	R	0.319634		349	I	V	0.323645		463	G	0.41739	0.40651	0.28114	0.56452
101	N	K	0.290952		377	Y	F	0.319432		510	K	T	0.323587		463	V	0.23587	0.13765	0.43224	0.13771
160	F	L	0.290908		26	A	T	0.319004		59	C	F	0.322779		464	E	0.64597	0.51357	0.52285	0.90149
364	W	R	0.289772		550	S	C	0.318996		23	G	S	0.321852		464	N	-0.68411	-0.58587	-0.2618	-1.20465
456	L	I	0.288146		451	L	S	0.318812		328	L	S	0.320895		464	Q	-0.27877	-0.30322	-0.533	-0.0001
221	N	S	0.288143		393	N	S	0.316291		67	L	P	0.3203		465	A	-0.57486	-0.38939	-0.96466	-0.37054
1	M	I	0.288123		411	K	N	0.315347		176	K	P	0.319979		465	I	-0.2086	-0.07459	-0.35017	-0.20104
389	N	K	0.287863		447	N	K	0.315165		71	K	H	0.319895		466	E	-0.30915	-0.04649	-0.4455	-0.43546
218	A	V	0.287829		99	T	A	0.313425		382	K	R	0.318652		467	I	0.1444	0.04834	0.00647	0.3784
526	V	L	0.287006		139	S	L	0.313291		188	E	Y	0.318617		467	N	0.24146	0.16592	0.42938	0.12907
285	N	S	0.286982		42	A	E	0.31299		308	F	L	0.318283		467	R	-0.8276	-0.39649	-0.81727	-1.26905
119	R	Y	0.286667		151	S	P	0.31299		527	Y	H	0.318139		468	H	0.36929	0.57078	0.05184	0.48524
369	H	F	0.286229		109	P	Q	0.312548		255	T	A	0.316766		468	T	-0.90118	-0.15137	-1.36419	-1.18798
157	K	F	0.285893		111	D	H	0.312144		390	G	L	0.316732		470	V	-0.22346	-0.00015	-0.66993	-0.0003
390	G	A	0.285654		395	V	I	0.312042		167	L	P	0.316317		471	A	0.19985	0.0839	0.13708	0.37857
469	L	S	0.285276		285	N	H	0.311657		226	F	L	0.315677		471	G	-0.6334	-0.4522	-0.91543	-0.53258
467	S	T	0.284909		232	A	R	0.311276		382	K	A	0.315605		471	S	0.16028	0.09135	0.15654	0.23295
97	V	A	0.284767		273	L	R	0.310368		494	S	R	0.315446		471	W	-0.11209	-8e-05	-0.00042	-0.33577
297	T	I	0.284748		419	R	G	0.309578		558	S	F	0.314997		473	S	0.12868	0.13762	0.11064	0.13777
268	W	S	0.284656		381	Q	K	0.308772		555	S	I	0.314953		473	T	0.49823	0.26691	0.32903	0.89876
200	S	R	0.284449		57	K	E	0.307903		69	L	S	0.314841		473	V	0.50878	0.0406	1.02898	0.45676
227	T	S	0.284126		227	T	S	0.306231		395	V	L	0.314631		474	E	-0.33587	-0.06763	-0.65018	-0.28979
483	F	L	0.283367		278	E	A	0.305537		390	G	W	0.314393		474	V	0.25902	0.14919	0.50055	0.12732
260	A	V	0.282714		402	M	L	0.303128		420	M	L	0.313973		474	Y	-0.30479	-0.02755	-0.67939	-0.20743
288	M	I	0.282145		197	H	L	0.302932		506	S	K	0.313936		475	D	-0.59345	-0.23017	-0.80691	-0.74326
27	N	D	0.281887		538	S	N	0.30289		42	A	E	0.312509		475	G	-0.46813	-0.54908	-0.41801	-0.43731
409	V	I	0.281584		113	I	A	0.302353		146	N	S	0.312462		477	L	0.09012	0.03408	0.09882	0.13747
415	N	H	0.281518		383	S	G	0.302025		83	E	G	0.31202		477	Y	-0.14425	-0.19356	-9e-05	-0.2391
200	S	N	0.281515		79	L	S	0.300909		13	V	A	0.311661		478	D	0.48701	0.73822	0.50178	0.22102
244	N	D	0.281027		212	N	H	0.29951		70	G	L	0.310861		478	K	-0.35402	-0.37737	-0.21042	-0.47426
182	V	T	0.281026		285	N	D	0.299257		338	P	S	0.310486		479	E	0.51667	0.60617	0.41694	0.5269
408	A	T	0.279682		39	K	N	0.298334		443	V	F	0.309359		479	V	0.17339	0.13753	0.2736	0.10905
339	S	R	0.279423		546	L	P	0.297534		304	S	N	0.30927		479	W	0.23156	0.06911	0.0404	0.58518
113	I	S	0.278431		348	A	V	0.296531		53	S	A	0.309014		480	Y	0.32337	0.15184	0.28206	0.53621
137	E	A	0.277257		424	N	K	0.29606		326	T	Q	0.307304		481	C	0.43038	0.26299	0.76501	0.26314
359	G	R	0.276904		426	K	Q	0.295815		53	S	N	0.306814		482	D	-0.62966	-0.19432	-1.15295	-0.54172
73	N	T	0.276599		401	K	Q	0.295426		445	L	Q	0.306646		484	C	0.13517	0.15224	0.22482	0.02846
139	S	H	0.276596		301	A	V	0.29509		427	V	K	0.306512		484	D	-0.10686	-0.119	-0.00028	-0.2013
90	A	Q	0.276493		406	F	W	0.294486		229	E	S	0.306021		484	F	-0.32023	-1e-05	-0.91081	-0.04987
89	P	R	0.27617		381	Q	P	0.294457		312	H	R	0.304901		485	P	-0.23284	-0.06812	-0.56723	-0.06316
159	S	C	0.275935		389	N	T	0.294161		319	C	F	0.303953		485	Q	0.44297	0.53653	0.32127	0.4711
32	T	S	0.27549		466	K	N	0.294106		299	Q	T	0.303173		486	P	0.00678	0.01854	0.00178	1e-05
154	H	W	0.27513		447	N	T	0.294055		329	R	K	0.302475		488	E	-0.23936	-0.03032	-0.41743	-0.27033
42	A	E	0.274078		519	V	A	0.291585		174	Y	C	0.301976		488	Y	-0.32835	-0.03032	-0.41743	-0.5373
419	R	K	0.273048		10	Y	D	0.291129		549	I	F	0.300895		490	K	0.64559	0.58954	0.90412	0.44311
126	S	P	0.272504		382	K	Q	0.289854		511	L	T	0.300754		490	R	-0.40006	-0.42697	-0.74449	-0.02871
392	T	N	0.271105		547	G	R	0.288791		554	C	F	0.300651		490	T	-0.40318	-0.48336	-0.40607	-0.32011
123	S	N	0.271021		83	E	K	0.288213		136	K	G	0.300373		491	F	-0.33353	-0.49217	-0.44493	-0.06348
388	I	F	0.271006		526	V	G	0.28798		116	E	D	0.300016		491	R	-0.2897	-0.03051	-0.30417	-0.53441
407	T	N	0.27093		68	Q	D	0.287521		267	P	L	0.298589		491	S	-0.28545	-0.41674	-0.02656	-0.41304
451	L	F	0.27086		68	Q	E	0.287218		491	C	Y	0.298385		491	Y	0.20067	0.29597	0.00766	0.29838
417	E	D	0.270776		393	N	D	0.287199		25	H	P	0.298228		492	K	0.24883	0.14931	0.21497	0.3822
471	N	Y	0.270705		422	N	D	0.286993		554	C	Y	0.298168		492	T	0.41284	0.34659	0.5047	0.38724
457	N	D	0.270675		223	N	V	0.286742		274	S	H	0.298103		493	V	0.1704	0.03412	0.21386	0.26321
452	D	V	0.270644		395	V	L	0.286316		214	Y	C	0.2977		497	G	-0.74999	-0.91977	-1.02479	-0.30542
475	E	V	0.270546		408	A	Q	0.286258		540	L	F	0.297259		497	H	-0.43163	-0.26905	-0.76314	-0.26271
429	D	Y	0.270122		297	T	I	0.286053		191	V	I	0.296707		497	K	-0.5846	-0.6599	-0.54451	-0.54938
89	P	A	0.269968		528	Q	P	0.285853		242	R	K	0.296174		497	Q	-0.57692	-0.23448	-1.15836	-0.33793
424	N	T	0.269825		370	Q	H	0.285642		117	E	D	0.295027		497	V	-0.86468	-0.26737	-1.73208	-0.5946
257	I	V	0.269786		472	N	D	0.284878		157	K	H	0.294987		497	Y	-0.1373	-0.00084	-0.4095	-0.00156
50	L	I	0.267816		52	D	E	0.284671		119	R	W	0.294761		498	A	-0.47405	-0.23426	-0.44525	-0.74264
60	K	H	0.267322		173	S	H	0.283737		190	L	F	0.294654		498	V	0.21203	0.25396	0.27338	0.10874
473	A	T	0.266911		204	Q	A	0.283299		232	A	Q	0.293835		499	A	-0.4137	-0.34014	-0.89557	-0.00538
474	K	F	0.265426		27	N	D	0.282995		187	K	E	0.29271		499	N	-0.39486	-0.12499	-0.64951	-0.41009
365	Y	H	0.265423		480	C	Y	0.28206		319	C	Y	0.292475		499	R	-0.38775	-0.44361	-0.09994	-0.6197
20	I	T	0.264639		177	L	P	0.282049		468	Q	M	0.292209		502	A	-0.40024	-0.14826	-0.75067	-0.3018
351	G	S	0.264611		129	E	K	0.281633		189	V	I	0.292206		502	H	0.22573	0.04854	0.17657	0.45207
102	S	Q	0.264318		385	Q	R	0.28134		474	K	R	0.290599		503	L	0.22445	0.24353	0.19925	0.23056
321	K	S	0.264089		463	E	G	0.28114		187	K	R	0.289988		503	Q	0.35911	0.51691	0.49854	0.06187
287	S	E	0.264067		554	C	L	0.280987		421	E	G	0.288476		503	T	-0.48292	-0.59709	-0.30325	-0.54843
293	T	K	0.263844		513	R	H	0.28064		112	L	P	0.288384		504	A	-0.39269	-0.03064	-0.29614	-0.8513
324	R	W	0.263636		93	W	R	0.280135		254	D	E	0.28755		504	L	-0.52393	-0.1953	-1.1628	-0.21368
303	N	I	0.263591		232	A	T	0.279141		310	N	D	0.287004		504	N	-0.3032	-0.44849	-0.16325	-0.29785
141	P	S	0.263537		171	G	I	0.278218		288	M	Y	0.286694		505	C	-0.35546	-0.29932	-0.30439	-0.46268
526	V	H	0.263456		283	T	R	0.277378		288	M	I	0.286314		506	F	-0.41913	-0.4231	-0.59481	-0.23948
277	F	C	0.263454		70	G	R	0.277115		312	H	Y	0.286024		506	G	-0.25339	-0.19346	-0.50351	-0.0632
285	N	A	0.263445		428	D	M	0.27686		376	G	V	0.285928		506	L	0.45198	0.30607	0.54626	0.50361
140	W	F	0.263418		120	E	G	0.275955		55	N	T	0.285873		506	P	0.48209	0.2566	0.39038	0.7993
103	E	S	0.263323		100	P	A	0.275557		30	T	I	0.285631		506	T	-0.33871	-0.34136	-0.4298	-0.24498
406	F	C	0.263291		63	G	N	0.275465		289	H	M	0.28554		506	V	-0.25994	-0.03428	-0.06984	-0.6757
11	A	W	0.26329		167	L	P	0.274819		494	S	H	0.285314		507	D	-0.19345	-0.31967	-0.21221	-0.04848
11	A	P	0.26329		503	P	R	0.274321		560	Q	H	0.285066		507	K	-0.38847	-0.03785	-0.2205	-0.90706
349	I	F	0.263283		542	L	R	0.273838		553	M	G	0.285024		507	S	-0.19244	-8e-05	-0.16485	-0.41238
349	I	A	0.263283		559	L	V	0.27367		353	I	V	0.284796		508	K	0.65129	0.42687	0.56279	0.9642
333	G	D	0.26328		484	Y	N	0.273633		485	H	R	0.284762		509	L	-0.63355	-0.28253	-1.21031	-0.40782
333	G	T	0.26328		560	Q	P	0.27363		556	N	L	0.284751		509	V	0.46926	0.09336	0.63151	0.68291
301	A	G	0.263274		560	Q	V	0.27363		503	P	M	0.284267		510	E	-0.22506	-0.22934	-0.33847	-0.10737
325	S	C	0.263272		479	G	V	0.273601		484	Y	W	0.284122		510	L	-0.21585	-0.09343	-0.44169	-0.11243
551	F	G	0.263247		505	Y	F	0.273542		42	A	T	0.28371		510	T	0.28723	0.18186	0.35623	0.32359
156	G	K	0.263247		564	C	R	0.273493		540	L	G	0.282497		510	V	-0.36672	-0.22931	-0.19445	-0.67641
426	K	T	0.263233		498	G	V	0.273376		119	R	G	0.282203		510	W	-0.08331	-0.04825	-7e-05	-0.20162
436	T	S	0.263232		212	N	D	0.272466		351	G	D	0.282173		511	F	-0.32758	-0.33422	-0.10342	-0.54509
321	K	M	0.263229		337	I	N	0.269629		468	Q	S	0.281927		512	S	0.24744	0.25055	0.00213	0.48965
358	T	Y	0.263229		324	R	K	0.269075		386	N	I	0.281667		513	L	-0.50423	-0.27957	-1.15212	-0.081
348	A	P	0.263227		60	K	E	0.268473		201	S	G	0.281058		513	T	-0.36355	-0.07291	-0.55523	-0.46251
244	N	V	0.263225		126	S	T	0.268371		391	I	M	0.28038		514	F	-0.13266	-0.11885	-0.16461	-0.11452
238	D	R	0.263205		427	V	L	0.268148		470	K	A	0.280301		514	R	0.4534	0.45798	0.76489	0.13732
74	I	S	0.263186		404	T	L	0.267688		292	N	D	0.279386		515	F	0.49514	0.23591	0.32005	0.92945
463	E	Q	0.263177		363	G	R	0.267368		119	R	H	0.279255		515	M	-0.09171	-0.0302	-0.18193	-0.06299
448	E	V	0.26317		338	P	A	0.266963		119	R	S	0.279255		515	N	0.32705	0.34103	0.51064	0.12949
287	S	V	0.263164		348	A	S	0.266506		122	L	S	0.279137		515	R	0.23814	0.22285	0.1003	0.39127
392	T	E	0.26316		106	A	V	0.265886		237	R	I	0.278573		515	S	-0.88142	-0.54156	-1.27633	-0.82636
393	N	C	0.263157		190	L	I	0.265774		368	H	R	0.278414		515	T	0.5735	0.14249	1.16805	0.40997
31	D	H	0.263155		517	D	N	0.265261		458	V	A	0.27835		517	A	-0.44632	-0.665	-0.48281	-0.19114
506	S	K	0.26315		390	G	L	0.264825		65	A	T	0.277897		517	H	-0.30311	-0.11902	-0.45127	-0.33904
473	A	G	0.263148		289	H	L	0.264405		503	P	S	0.27727		517	I	0.30553	0.04765	0.48533	0.3836
296	Q	K	0.26314		369	H	L	0.263977		390	G	R	0.275581		517	L	-0.4806	-0.22934	-1.0033	-0.20915
296	Q	P	0.26314		519	V	G	0.263711		297	T	A	0.273918		517	S	-0.3148	-0.2523	-0.34665	-0.34545
371	N	I	0.263132		512	N	Y	0.263489		277	F	S	0.273823		517	T	-0.43656	-0.33111	-0.68052	-0.29806
248	T	Y	0.263132		428	D	A	0.263463		2	K	C	0.273128		517	V	-0.38245	-0.06964	-0.52562	-0.55209
164	L	F	0.263128		50	L	M	0.263433		205	Q	E	0.272914		517	Y	0.61739	0.34697	1.37732	0.12789
36	I	R	0.26312		211	G	E	0.26341		317	G	E	0.272865		518	K	-0.25902	-0.05801	-0.44579	-0.27325
267	P	T	0.263118		565	I	S	0.263405		1	M	I	0.272756		519	A	0.19726	0.07324	0.29159	0.22695
512	N	M	0.263118		111	D	S	0.263342		561	C	Y	0.272573		519	L	0.36801	0.99082	0.07293	0.04027
427	V	G	0.263117		65	A	W	0.263314		196	H	N	0.272343		519	M	0.95574	0.18427	2.15744	0.52551
19	T	P	0.26311		503	P	M	0.26331		540	L	I	0.270901		520	G	-0.06463	-0.19376	-3e-05	-0.0001
332	T	P	0.263109		558	S	I	0.263247		406	F	L	0.270462		520	N	-0.29637	-0.16478	-0.28912	-0.43521
365	Y	D	0.263108		233	R	V	0.263243		188	E	K	0.27015		520	P	-0.35054	-0.22914	-0.44463	-0.37785
441	L	V	0.263104		437	Y	C	0.26321		58	L	P	0.268432		520	Q	-0.13181	-0.34727	-0.04806	-0.0001
441	L	S	0.263104		554	C	A	0.263203		35	T	I	0.268355		520	T	0.20278	0.32009	0.22651	0.06173
441	L	M	0.263104		42	A	S	0.263185		327	K	R	0.267736		521	F	0.72758	0.24838	1.45879	0.47558
96	I	N	0.263099		319	C	W	0.263181		15	T	S	0.267213		521	I	-0.62691	-0.73706	-0.59314	-0.55054
20	I	K	0.263099		112	L	R	0.263169		483	F	S	0.267053		521	S	-0.11573	-0.13865	-0.20611	-0.00242
562	R	L	0.263094		396	N	I	0.263117		72	C	S	0.266757		522	D	0.67407	0.23919	0.32201	1.461
458	V	E	0.26309		380	D	Y	0.263115		77	W	G	0.266252		522	G	0.35276	0.15886	0.4654	0.43403
458	V	L	0.26309		422	N	H	0.263106		456	L	S	0.265251		522	S	-0.44667	-0.1964	-0.74212	-0.4015
33	V	G	0.263067		385	Q	K	0.263104		390	G	H	0.264755		523	L	0.32553	0.25915	0.08825	0.62919
530	L	R	0.263062		50	L	N	0.263101		227	T	P	0.263545		523	R	0.11971	0.16409	2e-05	0.19502
310	N	H	0.263061		110	G	V	0.2631		523	S	I	0.263538		524	R	0.26521	0.2626	0.19041	0.34262
111	D	T	0.26306		202	D	F	0.263099		490	E	D	0.263422		524	T	-0.30412	-0.04572	-0.51428	-0.35236
334	L	V	0.263059		338	P	T	0.263098		561	C	W	0.26341		525	R	0.44776	1.08203	0.04721	0.21405
172	D	H	0.263057		423	L	V	0.263095		150	V	E	0.263368		527	C	-0.29613	-0.27666	-0.08895	-0.52277
196	H	D	0.263057		8	L	S	0.263088		455	D	V	0.263356		527	H	0.56732	0.81061	0.57322	0.31814
184	N	F	0.263057		162	R	I	0.263086		242	R	W	0.263356		527	S	-0.21521	-0.23455	-0.41088	-0.00021
56	G	K	0.263057		133	I	R	0.263073		553	M	K	0.263313		528	K	0.4492	0.24948	0.24969	0.84842
63	G	S	0.263056		564	C	F	0.263071		412	E	S	0.263299		529	T	-0.17618	-0.27353	-0.1648	-0.09021
522	E	V	0.263056		309	Q	K	0.26307		473	A	D	0.263297		529	V	0.26199	0.0585	0.34775	0.37973
493	E	W	0.263052		344	G	A	0.26307		515	K	Q	0.263286		530	M	-0.52175	-0.48939	-0.68763	-0.38824
493	E	T	0.263052		160	F	P	0.263056		445	L	F	0.263284		531	S	-0.15154	-0.12254	-0.04064	-0.29145
456	L	H	0.263052		411	K	Y	0.263051		195	V	G	0.263264		533	H	0.08073	0.0956	0.08552	0.06106
40	N	Y	0.26305		134	F	Y	0.263043		67	L	I	0.263254		534	L	0.38512	0.0315	0.53879	0.58506
440	E	V	0.263041		495	V	E	0.263043		246	Y	N	0.263252		536	A	0.41513	0.22503	0.64557	0.3748
127	S	G	0.263041		95	Y	F	0.26304		7	V	G	0.263249		536	I	0.39663	0.04628	0.06587	1.07775
242	R	S	0.26304		440	E	I	0.263038		463	E	Q	0.263237		538	A	-0.59248	-0.68498	-1.02671	-0.06574
367	Y	N	0.263039		290	E	Q	0.26303		422	N	T	0.263212		538	N	0.54066	0.43463	0.30289	0.88445
27	N	Y	0.263038		279	S	H	0.263028		387	A	D	0.263212		539	L	0.26258	0.30777	0.14698	0.333
134	F	Y	0.263037		196	H	Q	0.263027		526	V	R	0.263211		539	P	-0.57397	-0.40793	-1.21998	-0.09399
134	F	I	0.263037		401	K	E	0.263011		493	E	H	0.263205		540	P	0.33136	0.18658	0.70245	0.10504
539	S	T	0.263036		492	M	R	0.263009		493	E	V	0.263205		540	R	-0.2048	-0.0488	-0.02645	-0.53915
302	I	R	0.263034		464	K	I	0.263006		225	R	Q	0.263202		540	S	-0.56896	-0.34648	-1.04801	-0.3124
70	G	T	0.263033		551	F	C	0.262991		133	I	K	0.263198		540	T	-0.42929	-0.16428	-0.88029	-0.24331
502	Y	P	0.263032		326	T	E	0.262985		333	G	D	0.263196		541	P	-0.23414	-0.22908	-0.09423	-0.3791
295	C	G	0.263024		185	K	Q	0.262983		330	M	R	0.263195		542	P	0.40687	0.19398	0.26	0.76664
38	E	V	0.263022		373	Q	D	0.262977		434	I	F	0.263187		543	F	0.15611	0.24996	0.04057	0.17781
204	Q	K	0.26302		67	L	Q	0.262974		240	H	M	0.263164		543	W	0.47651	0.19438	0.23111	1.00404
340	I	M	0.263016		439	A	H	0.262972		25	H	D	0.26316		544	A	-0.27234	-0.29354	-0.4858	-0.03768
469	L	F	0.263015		325	S	P	0.26295		297	T	N	0.263159		544	I	-0.12017	-0.04832	-0.27848	-0.0337
35	T	P	0.263012		229	E	C	0.262945		50	L	S	0.263156		546	R	-0.42495	-0.21881	-0.69818	-0.35787
263	N	K	0.263007		501	D	H	0.262931		428	D	L	0.263146		547	E	-0.33995	-0.30201	-0.29617	-0.42167
263	N	T	0.263007		54	H	Y	0.262913		428	D	S	0.263146		548	E	0.23238	0.25672	0.37856	0.06187
374	G	T	0.263005		521	L	Q	0.262906		557	G	V	0.263146		548	T	0.20036	0.22602	0.15344	0.22161
78	L	R	0.263001		391	I	S	0.262876		67	L	Q	0.263144		550	F	-0.1954	-0.1632	-0.0265	-0.39651
328	L	W	0.263001		52	D	I	0.262842		543	L	V	0.263143		551	I	-0.1806	-0.11494	-0.04791	-0.37894
412	E	M	0.263		425	K	I	0.26284		396	N	Y	0.263143		552	R	-0.28714	-0.30012	-0.05515	-0.50616
87	L	R	0.262999		248	T	C	0.262805		481	F	P	0.263138		553	I	0.4425	0.00676	0.70694	0.6138
98	E	Q	0.262994		248	T	N	0.262805		481	F	I	0.263138		553	V	0.20562	0.04791	0.12339	0.44555
481	F	C	0.262993		88	L	R	0.26276		481	F	C	0.263138		554	R	-0.18888	-0.26963	-0.10621	-0.19081
481	F	I	0.262993		524	M	A	0.262692		123	S	M	0.263134		554	Y	0.51107	0.67207	0.56298	0.29817
185	K	T	0.262993		353	I	F	0.262635		13	V	G	0.263132		555	A	-0.43639	-0.12136	-0.52211	-0.66569
505	Y	D	0.262991		246	Y	L	0.26256		13	V	T	0.263132		555	E	-0.26241	-0.19359	-0.29771	-0.29592
59	C	F	0.262989		314	V	G	0.262527		203	E	Q	0.263129		555	Q	0.18084	0.16216	0.11733	0.26303
82	P	Q	0.262989		314	V	K	0.262527		353	I	F	0.263122		555	Y	-0.38196	-0.54222	-0.55605	-0.04762
419	R	W	0.262988		315	T	K	0.26241		494	S	C	0.263122		556	D	-0.48365	-0.1185	-0.69684	-0.6356
399	I	A	0.262984		507	E	T	0.262274		432	L	V	0.263121		559	M	0.3199	0.14961	0.60157	0.20852
450	T	P	0.262979		53	S	C	0.262257		432	L	Y	0.263121		561	V	0.41858	0.01886	0.48111	0.75577
83	E	W	0.262979		53	S	F	0.262257		253	G	T	0.263121		561	Y	0.18926	0.16316	0.13204	0.27257
253	G	L	0.262979		197	H	Q	0.26219		253	G	S	0.263121		562	Q	-0.20281	-0.33088	-0.16402	-0.11353
253	G	N	0.262979		370	Q	G	0.262103		327	K	A	0.26311		562	S	-0.03201	-0.04773	-0.04827	-2e-05
424	N	K	0.262974		387	A	T	0.261928		247	W	L	0.263108		562	V	-0.35607	-0.1632	-0.84197	-0.06304
88	L	V	0.262965		504	K	F	0.261839		165	L	N	0.263106		563	K	0.03241	0.03433	7e-05	0.06284
88	L	M	0.262965		459	K	M	0.2614		165	L	Q	0.263106		563	T	0.21463	0.30336	0.23276	0.10778
535	T	P	0.262963		225	R	K	0.261368		417	E	A	0.263104		563	V	-0.19571	-0.1558	-0.20019	-0.23114
518	G	W	0.262958		213	A	I	0.261273		420	M	F	0.263102		565	V	0.18938	0.49957	0.01836	0.0502
225	R	Q	0.262957		397	S	F	0.26115		459	K	N	0.263102
146	N	T	0.262953		198	P	T	0.261058		46	S	C	0.263099
471	N	I	0.262953		212	N	Y	0.260768		46	S	A	0.263099
47	V	G	0.262949		46	S	P	0.260649		401	K	A	0.263098
47	V	K	0.262949		273	L	P	0.260258		401	K	V	0.263098
281	I	R	0.262948		429	D	M	0.260205		171	G	I	0.263098
523	S	T	0.262946		542	L	P	0.259997		338	P	T	0.263093
521	L	P	0.262926		154	H	K	0.259255		423	L	P	0.263093
467	S	C	0.262924		221	N	H	0.259081		168	T	R	0.263091
261	T	E	0.262879		109	P	L	0.259036		452	D	A	0.263089
432	L	V	0.262873		60	K	M	0.258394		418	K	T	0.263085
282	I	S	0.262868		439	A	V	0.258314		418	K	L	0.263085
197	H	P	0.262854		42	A	V	0.256534		34	D	H	0.263082
100	P	G	0.262839		235	K	M	0.25604		92	S	G	0.263081
361	I	R	0.262827		154	H	P	0.255848		52	D	H	0.263077
64	I	E	0.262767		32	T	I	0.253995		49	L	R	0.263075
421	E	A	0.262713		68	Q	K	0.253551		565	I	S	0.263074
218	A	I	0.262694		73	N	G	0.251302		91	R	F	0.263071
303	N	Y	0.262681		528	Q	K	0.249688		377	Y	D	0.26307
382	K	C	0.262657		119	R	G	0.248807		503	P	I	0.263067
220	S	Q	0.262655		342	Y	H	0.244759		503	P	D	0.263067
143	H	D	0.262629		220	S	Q	0.24431		447	N	S	0.263066
524	M	R	0.262601		466	K	R	0.244224		443	V	D	0.263064
146	N	A	0.262598		366	G	S	0.243705		40	N	Y	0.263062
209	S	M	0.262459		320	P	S	0.243555		129	E	A	0.26306
223	N	C	0.261891		219	S	K	0.242868		411	K	Q	0.263056
237	R	M	0.261822		191	V	A	0.242569		413	F	V	0.263055
175	P	M	0.261202		210	N	H	0.241336		402	M	T	0.263049
330	M	I	0.260995		97	V	I	0.240127		187	K	V	0.263048
564	C	D	0.259568		290	E	G	0.23882		70	G	W	0.263047
564	C	W	0.259568		136	K	S	0.237805		160	F	C	0.263046
503	P	F	0.25948		239	Q	S	0.237193		560	Q	L	0.263045
555	S	T	0.259445		415	N	D	0.236526		121	Q	P	0.263039
549	I	A	0.259411		537	A	T	0.236241		541	V	Y	0.263038
540	L	G	0.259314		186	G	E	0.235816		204	Q	E	0.263031
523	S	H	0.259146		318	E	T	0.235731		103	E	P	0.263029
523	S	L	0.259146		222	Y	M	0.235701		103	E	N	0.263029
537	A	S	0.259102		250	L	Q	0.23561		222	Y	R	0.263028
137	E	G	0.259102		228	P	T	0.23516		335	R	E	0.263026
490	E	Y	0.259012		193	W	L	0.234755		555	S	Q	0.263026
420	M	I	0.258952		268	W	A	0.234734		144	T	R	0.263022
89	P	T	0.258357		191	V	E	0.234599		478	N	I	0.263021
222	Y	C	0.258097		207	L	V	0.234533		164	L	F	0.26302
507	E	L	0.257456		206	S	A	0.234189		383	S	C	0.263017
383	S	G	0.257398		283	T	P	0.234156		36	I	R	0.263013
561	C	S	0.256918		503	P	G	0.233952		182	V	G	0.263011
527	Y	D	0.256887		551	F	V	0.233649		219	S	H	0.263007
188	E	Q	0.256823		109	P	S	0.233277		61	L	Y	0.263007
548	A	E	0.256724		563	I	T	0.232755		498	G	N	0.263005
502	Y	W	0.25668		127	S	P	0.232367		51	E	I	0.263001
506	S	P	0.256605		415	N	Q	0.232089		51	E	Q	0.263001
549	I	S	0.256374		341	Q	R	0.232055		62	K	Q	0.263001
476	I	R	0.256372		110	G	E	0.23199		469	L	V	0.262997
476	I	F	0.256372		543	L	W	0.231111		391	I	F	0.262989
531	A	T	0.255975		141	P	H	0.231022		115	Y	N	0.262988
415	N	R	0.255963		312	H	Y	0.230753		394	K	Q	0.262987
478	N	T	0.255712		434	I	N	0.230648		134	F	Y	0.262986
139	S	A	0.255528		342	Y	N	0.229617		505	Y	F	0.262984
546	L	Q	0.255169		102	S	G	0.229238		271	F	I	0.262979
114	D	N	0.254705		104	N	E	0.22904		20	I	R	0.262979
533	Y	N	0.254463		54	H	N	0.228925		202	D	H	0.262974
514	E	D	0.254076		243	M	T	0.228506		406	F	I	0.262972
498	G	V	0.253958		428	D	K	0.228353		437	Y	S	0.262969
406	F	L	0.253655		383	S	N	0.228156		264	L	Y	0.262965
540	L	Q	0.253224		11	A	G	0.227701		264	L	V	0.262965
523	S	G	0.253086		408	A	L	0.227681		4	K	F	0.262959
513	R	A	0.253048		362	D	E	0.227301		102	S	N	0.262956
85	D	Y	0.251963		376	G	T	0.227225		439	A	C	0.262955
8	L	M	0.25191		286	A	G	0.227208		214	Y	Q	0.262943
25	H	L	0.251909		429	D	V	0.22719		214	Y	F	0.262943
318	E	S	0.251634		374	G	V	0.22707		440	E	R	0.262941
504	K	T	0.251471		307	P	T	0.227031		357	W	S	0.262934
81	N	K	0.25126		438	N	K	0.226953		464	K	H	0.262932
68	Q	S	0.250799		410	G	C	0.226856		467	S	L	0.262928
512	N	S	0.250553		313	P	T	0.226766		467	S	V	0.262928
249	L	S	0.250221		387	A	V	0.226751		258	F	C	0.262918
543	L	F	0.249958		369	H	P	0.226536		441	L	W	0.262908
515	K	G	0.24991		303	N	Y	0.226529		179	N	I	0.262904
268	W	R	0.249558		520	K	T	0.22651		313	P	T	0.262895
528	Q	K	0.249481		414	N	H	0.226126		314	V	T	0.262893
513	R	D	0.249018		370	Q	P	0.226103		178	T	Q	0.26288
107	C	Y	0.248851		441	L	S	0.226039		256	I	K	0.262878
521	L	F	0.248376		472	N	K	0.225974		302	I	Q	0.262876
508	E	S	0.247907		450	T	N	0.225955		87	L	V	0.262875
321	K	T	0.247426		388	I	N	0.225735		429	D	Y	0.262871
251	E	L	0.247379		57	K	H	0.225725		545	S	Y	0.26287
42	A	T	0.247292		447	N	H	0.225704		221	N	G	0.262853
395	V	M	0.247274		465	V	L	0.225616		468	Q	P	0.262845
231	A	N	0.246993		52	D	R	0.225261		468	Q	A	0.262845
153	S	G	0.246963		129	E	T	0.22508		404	T	P	0.262838
210	N	Q	0.246806		115	Y	D	0.224971		339	S	Y	0.262825
344	G	S	0.244753		185	K	T	0.224852		138	S	M	0.262813
53	S	R	0.243863		484	Y	C	0.224815		230	I	K	0.262793
503	P	L	0.243528		32	T	N	0.224705		230	I	S	0.262793
354	E	G	0.243166		69	L	V	0.224691		185	K	A	0.262782
198	P	S	0.242961		179	N	E	0.224653		114	D	A	0.262757
482	E	V	0.242383		123	S	H	0.224557		470	K	G	0.262731
37	L	P	0.241204		82	P	T	0.224343		159	S	C	0.262726
542	L	A	0.241114		79	L	M	0.224304		507	E	H	0.262708
358	T	A	0.239885		8	L	F	0.224172		283	T	N	0.262687
522	E	D	0.239192		93	W	G	0.224154		286	A	H	0.262669
96	I	L	0.238314		35	T	K	0.224122		62	K	D	0.262535
184	N	H	0.238157		180	S	F	0.224037		236	V	W	0.262409
186	G	N	0.237971		70	G	V	0.223992		499	T	P	0.262328
361	I	V	0.237916		412	E	C	0.223987		499	T	C	0.262328
474	K	A	0.237739		21	C	F	0.223972		348	A	T	0.262258
513	R	G	0.237409		24	Y	S	0.223868		210	N	Y	0.262003
283	T	Y	0.237385		276	G	H	0.222387		518	G	A	0.261817
294	K	S	0.236977		470	K	R	0.222288		175	P	D	0.261585
393	N	T	0.236934		277	F	M	0.222269		407	T	H	0.260677
113	I	E	0.236843		529	I	K	0.222219		382	K	L	0.259592
307	P	S	0.236509		203	E	D	0.221418		61	L	F	0.259393
353	I	T	0.236426		75	T	V	0.220913		31	D	E	0.259311
226	F	H	0.236391		158	S	T	0.220612		262	G	S	0.258251
292	N	V	0.236237		37	L	T	0.217897		448	E	K	0.256953
515	K	F	0.235908		64	I	L	0.216873		183	N	K	0.256505
287	S	H	0.235844		183	N	D	0.21639		179	N	G	0.256248
520	K	R	0.235128		97	V	A	0.216232		92	S	L	0.255224
232	A	T	0.23488		382	K	L	0.216231		352	F	S	0.254004
521	L	V	0.23479		553	M	R	0.215093		501	D	G	0.253227
525	G	D	0.234037		492	M	K	0.214965		269	Y	C	0.252673
37	L	Y	0.233956		480	C	F	0.214792		111	D	E	0.252286
512	N	D	0.233348		542	L	H	0.214579		518	G	I	0.251854
337	I	K	0.232846		557	G	V	0.214574		40	N	D	0.251675
518	G	A	0.232398		502	Y	S	0.214438		227	T	A	0.251628
23	G	V	0.23195		508	E	D	0.21439		172	D	S	0.251521
15	T	K	0.231938		123	S	G	0.214176		127	S	P	0.251521
29	S	A	0.231865		514	E	N	0.213905		53	S	R	0.251498
41	V	L	0.231743		493	E	V	0.213863		182	V	Y	0.250675
92	S	K	0.231721		500	Y	D	0.213813		130	R	K	0.248674
79	L	W	0.231608		253	G	D	0.213576		195	V	A	0.248335
19	T	W	0.23143		497	N	L	0.213007		148	V	L	0.248233
43	V	L	0.23129		403	N	D	0.212755		5	L	I	0.24747
69	L	W	0.231193		89	P	L	0.212707		103	E	G	0.247383
299	Q	R	0.230745		322	Y	H	0.212278		537	A	T	0.246602
156	G	S	0.230581		60	K	T	0.21193		52	D	S	0.24542
518	G	S	0.230555		188	E	K	0.211655		510	K	R	0.244603
16	D	Y	0.230533		524	M	W	0.21163		510	K	S	0.243411
244	N	S	0.230468		230	I	K	0.211105		524	M	G	0.243084
66	P	T	0.23003		256	I	K	0.210944		304	S	T	0.243007
64	I	K	0.228896		267	P	Q	0.210908		538	S	C	0.24296
217	V	A	0.228598		221	N	R	0.210891		319	C	R	0.242839
100	P	Q	0.228326		221	N	L	0.210891		293	T	R	0.242815
34	D	N	0.228039		206	S	C	0.210329		364	W	L	0.242678
89	P	H	0.227725		223	N	K	0.210281		360	M	V	0.242632
353	I	S	0.22712		240	H	A	0.210087		352	F	Y	0.242511
353	I	N	0.22712		508	E	A	0.208934		324	R	S	0.241966
304	S	T	0.22695		77	W	R	0.208922		63	G	E	0.241604
373	Q	A	0.226946		245	Y	C	0.207034		482	E	K	0.23989
351	G	C	0.2269		406	F	L	0.206072		347	G	A	0.239719
364	W	C	0.226848		487	C	Y	0.205817		232	A	P	0.238104
349	I	M	0.22663		209	S	V	0.205308		37	L	P	0.237086
99	T	E	0.226602		90	A	F	0.204923		60	K	A	0.236434
294	K	A	0.226584		371	N	D	0.204681		237	R	H	0.236136
65	A	P	0.226062		187	K	A	0.204661		4	K	T	0.235936
548	A	T	0.226017		260	A	V	0.203485		337	I	K	0.235873
74	I	L	0.225368		381	Q	H	0.203416		149	T	A	0.235761
227	T	R	0.225214		73	N	D	0.203078		540	L	V	0.235557
146	N	K	0.22516		524	M	F	0.202418		20	I	T	0.235455
536	V	A	0.22503		432	L	Q	0.202274		516	I	M	0.235428
527	Y	Q	0.224673		282	I	T	0.202205		283	T	S	0.235152
358	T	I	0.224276		289	H	A	0.200833		326	T	E	0.234218
268	W	T	0.223827		392	T	A	0.200829		237	R	K	0.234195
326	T	E	0.223501		218	A	S	0.200429		216	S	V	0.234024
74	I	T	0.222904		234	P	L	0.199608		384	T	A	0.233752
515	K	R	0.222854		427	V	K	0.199511		260	A	S	0.233524
170	K	N	0.222715		503	P	L	0.199246		427	V	L	0.233248
526	V	I	0.222176		238	D	I	0.197768		382	K	T	0.233143
153	S	V	0.221911		378	A	C	0.197701		382	K	G	0.233143
323	V	L	0.220802		404	T	I	0.197569		389	N	M	0.233063
460	N	A	0.220514		297	T	P	0.197495		471	N	S	0.232953
277	F	A	0.218759		295	C	R	0.19711		471	N	T	0.232953
231	A	L	0.218313		38	E	Q	0.197002		326	T	N	0.232881
119	R	M	0.218243		2	K	N	0.196953		171	G	D	0.232155
339	S	Y	0.217676		401	K	N	0.19589		266	A	E	0.232057
179	N	H	0.216748		543	L	S	0.195743		553	M	T	0.232029
103	E	F	0.216667		466	K	T	0.19457		556	N	T	0.231865
121	Q	L	0.216549		402	M	K	0.194523		488	D	G	0.231619
102	S	F	0.216521		212	N	Q	0.193294		458	V	I	0.231256
102	S	A	0.216521		254	D	Y	0.19324		503	P	L	0.230565
186	G	T	0.2165		143	H	Q	0.193046		194	G	V	0.230348
137	E	F	0.216499		172	D	T	0.193039		314	V	H	0.230323
183	N	K	0.21646		434	I	V	0.192918		175	P	I	0.229663
119	R	W	0.216459		112	L	H	0.192671		7	V	F	0.229378
177	L	R	0.216414		32	T	V	0.192634		279	S	A	0.229027
140	W	A	0.216377		179	N	M	0.192562		316	I	L	0.228619
138	S	P	0.216186		6	L	P	0.192252		442	L	S	0.22814
142	N	H	0.21593		211	G	F	0.191846		286	A	C	0.227765
91	R	I	0.215905		379	A	V	0.191639		92	S	I	0.227591
143	H	P	0.215287		152	C	Y	0.191258		79	L	F	0.227394
155	R	H	0.21528		201	S	R	0.191124		519	V	A	0.226947
86	S	N	0.214114		524	M	R	0.190411		90	A	Y	0.226772
282	I	T	0.213399		139	S	A	0.189413		189	V	A	0.226566
178	T	A	0.213031		95	Y	C	0.188755		181	Y	N	0.226493
43	V	M	0.211482		526	V	T	0.188444		179	N	D	0.226273
175	P	V	0.211481		374	G	E	0.188066		184	N	M	0.226242
14	A	V	0.211433		118	L	P	0.187709		212	N	V	0.226232
402	M	F	0.211247		331	V	I	0.186515		292	N	K	0.226162
90	A	N	0.210687		407	T	S	0.186239		88	L	P	0.226161
238	D	E	0.210181		482	E	K	0.184831		166	W	C	0.225652
155	R	W	0.20976		525	G	E	0.184709		538	S	I	0.225401
91	R	G	0.209594		378	A	T	0.184014		186	G	L	0.225385
149	T	K	0.208162		351	G	D	0.18143		287	S	V	0.225318
186	G	R	0.20792		240	H	R	0.180711		236	V	K	0.225262
25	H	N	0.205856		259	E	G	0.180654		176	K	N	0.225226
12	F	C	0.205676		434	I	T	0.180322		140	W	F	0.225123
70	G	M	0.205544		347	G	E	0.17987		84	C	W	0.224859
86	S	L	0.205349		432	L	M	0.178832		149	T	I	0.224396
123	S	C	0.204684		171	G	V	0.178504		324	R	M	0.224206
390	G	F	0.204677		502	Y	H	0.176573		378	A	G	0.223933
43	V	A	0.20458		23	G	D	0.176061		340	I	K	0.22249
162	R	G	0.204368		184	N	D	0.176039		548	A	T	0.221613
371	N	D	0.203825		51	E	D	0.1758		478	N	D	0.22102
400	E	G	0.203679		96	I	V	0.175645		220	S	N	0.220302
335	R	K	0.203211		232	A	K	0.175523		343	R	K	0.220208
232	A	P	0.202881		554	C	F	0.174312		138	S	G	0.219606
327	K	E	0.201943		516	I	L	0.174162		427	V	S	0.217265
146	N	Y	0.201138		511	L	W	0.173876		552	W	G	0.216463
203	E	V	0.200016		490	E	M	0.173626		20	I	V	0.21635
268	W	V	0.199904		305	N	H	0.173168		391	I	T	0.216249
193	W	L	0.199871		299	Q	W	0.172169		474	K	H	0.214783
196	H	N	0.199795		105	G	R	0.171591		525	G	R	0.214052
197	H	L	0.199785		202	D	G	0.170963		153	S	A	0.213431
255	T	L	0.199663		231	A	D	0.170939		191	V	L	0.212722
12	F	S	0.199657		216	S	P	0.169092		225	R	I	0.212373
222	Y	F	0.199655		443	V	I	0.169003		225	R	V	0.212373
195	V	M	0.199525		209	S	G	0.168306		212	N	L	0.212056
326	T	R	0.199439		411	K	A	0.168193		501	D	A	0.211947
227	T	N	0.199393		66	P	S	0.168047		288	M	T	0.211944
251	E	P	0.199194		339	S	Q	0.168015		533	Y	C	0.211738
397	S	F	0.198975		476	I	K	0.167363		304	S	C	0.211431
399	I	T	0.198926		303	N	H	0.167085		283	T	A	0.211187
257	I	N	0.198914		31	D	Y	0.166278		518	G	T	0.210854
466	K	N	0.198784		134	F	S	0.165796		366	G	S	0.210843
246	Y	F	0.198723		237	R	W	0.165611		298	P	L	0.210685
412	E	F	0.198707		209	S	D	0.164769		145	F	G	0.209683
393	N	K	0.198197		294	K	L	0.163844		337	I	Q	0.20965
563	I	M	0.197926		25	H	Q	0.163607		325	S	I	0.209327
216	S	T	0.197659		468	Q	R	0.163177		123	S	G	0.208961
193	W	C	0.19735		358	T	I	0.163074		2	K	V	0.208599
117	E	G	0.197265		542	L	F	0.162881		136	K	T	0.208573
261	T	I	0.197224		2	K	M	0.162328		559	L	M	0.208517
211	G	V	0.197184		158	S	R	0.162299		272	A	I	0.208206
258	F	V	0.197139		543	L	T	0.161686		294	K	L	0.208128
429	D	V	0.196997		128	L	S	0.16058		218	A	L	0.208116
426	K	N	0.196793		35	T	I	0.159493		89	P	L	0.207475
375	S	E	0.196649		182	V	H	0.159482		552	W	C	0.207324
366	G	V	0.196545		347	G	R	0.159394		552	W	L	0.207324
321	K	N	0.196428		153	S	L	0.15914		512	N	R	0.207246
359	G	V	0.196385		11	A	V	0.158207		520	K	V	0.207114
278	E	H	0.196357		22	I	M	0.157889		466	K	R	0.206563
318	E	L	0.196339		221	N	K	0.157687		53	S	E	0.206527
408	A	S	0.196113		471	N	S	0.15654		463	E	K	0.206437
205	Q	L	0.196068		286	A	L	0.155902		251	E	Q	0.205206
314	V	G	0.195696		292	N	H	0.15538		328	L	F	0.205014
387	A	V	0.195324		85	D	N	0.155147		320	P	L	0.202873
438	N	D	0.195163		288	M	I	0.153505		296	Q	R	0.201523
124	S	T	0.195061		548	A	T	0.153439		303	N	A	0.200763
237	R	T	0.195014		431	F	L	0.153356		399	I	V	0.200304
370	Q	R	0.194563		427	V	A	0.153326		412	E	K	0.200286
276	G	D	0.194497		91	R	G	0.15312		309	Q	R	0.20017
543	L	W	0.194375		345	L	P	0.152189		321	K	V	0.200143
229	E	Q	0.194128		294	K	G	0.150923		375	S	P	0.199326
542	L	P	0.193977		186	G	R	0.150115		72	C	F	0.198633
278	E	G	0.193746		318	E	Q	0.149717		320	P	T	0.198242
251	E	Y	0.193663		266	A	V	0.148945		136	K	W	0.197754
213	A	V	0.192569		361	I	R	0.14819		17	A	E	0.197744
269	Y	H	0.191172		50	L	F	0.148033		17	A	S	0.197744
274	S	V	0.191128		401	K	A	0.147531		287	S	L	0.197631
265	I	M	0.19098		282	I	V	0.147176		314	V	S	0.19613
277	F	K	0.190724		443	V	A	0.14715		376	G	C	0.195488
58	L	P	0.190658		539	S	L	0.146977		523	S	R	0.195023
244	N	K	0.190488		235	K	T	0.146333		52	D	V	0.194975
407	T	I	0.189877		248	T	A	0.14626		528	Q	R	0.19482
299	Q	I	0.189638		368	H	Y	0.146226		32	T	N	0.194749
472	N	S	0.189532		238	D	G	0.146092		356	G	E	0.193868
241	G	W	0.188895		191	V	L	0.14576		210	N	V	0.192394
112	L	V	0.188693		403	N	Q	0.145462		254	D	N	0.191648
171	G	V	0.188153		66	P	Q	0.14524		100	P	S	0.190433
499	T	I	0.187697		198	P	Q	0.144935		2	K	M	0.189054
153	S	K	0.187605		128	L	A	0.144798		240	H	S	0.188735
60	K	N	0.187448		261	T	S	0.144592		123	S	K	0.18833
289	H	Q	0.187075		172	D	S	0.144534		178	T	I	0.188257
240	H	K	0.186787		181	Y	H	0.14449		184	N	G	0.188107
540	L	P	0.186584		177	L	C	0.144297		316	I	V	0.187977
362	D	N	0.186487		34	D	N	0.143555		271	F	Y	0.187851
343	R	S	0.185992		274	S	Q	0.143292		122	L	M	0.187646
343	R	I	0.185992		27	N	T	0.14275		188	E	S	0.187584
89	P	M	0.185933		501	D	E	0.142238		187	K	I	0.187476
390	G	S	0.185605		157	K	N	0.142132		66	P	T	0.187118
294	K	F	0.18546		550	S	I	0.141581		176	K	W	0.187063
494	S	G	0.185168		169	K	C	0.140357		234	P	K	0.186534
519	V	M	0.184269		542	L	T	0.140283		124	S	T	0.186501
390	G	V	0.184025		561	C	F	0.140069		556	N	K	0.185495
511	L	S	0.18374		494	S	H	0.139111		506	S	W	0.184181
456	L	G	0.183691		269	Y	S	0.139047		126	S	L	0.183682
35	T	A	0.183606		337	I	D	0.138811		54	H	P	0.183583
471	N	Q	0.183437		337	I	A	0.138811		54	H	D	0.183583
350	A	V	0.183392		245	Y	H	0.138732		181	Y	H	0.18325
36	I	P	0.183267		178	T	P	0.138184		318	E	G	0.182922
229	E	L	0.183262		6	L	R	0.138072		159	S	I	0.182829
442	L	F	0.182451		467	S	C	0.138053		484	Y	H	0.181367
49	L	P	0.18188		467	S	L	0.138053		283	T	Q	0.181147
510	K	T	0.181862		427	V	D	0.137953		509	S	I	0.180828
168	T	A	0.180953		528	Q	N	0.137929		256	I	T	0.180429
98	E	D	0.17782		565	I	N	0.137874		186	G	E	0.180265
162	R	S	0.177677		200	S	T	0.137842		224	R	M	0.179976
180	S	K	0.177607		111	D	R	0.137811		233	R	M	0.17934
134	F	S	0.177579		526	V	K	0.137758		312	H	P	0.178474
109	P	Q	0.177482		180	S	K	0.137746		558	S	C	0.178161
415	N	F	0.177468		333	G	T	0.137729		303	N	H	0.17816
138	S	W	0.17722		333	G	A	0.137729		553	M	L	0.178109
337	I	T	0.176434		296	Q	L	0.137719		483	F	I	0.17809
53	S	T	0.176308		296	Q	S	0.137719		562	R	I	0.17797
173	S	R	0.174694		558	S	K	0.137716		485	H	N	0.177847
2	K	H	0.173556		558	S	W	0.137716		543	L	M	0.17781
137	E	H	0.173231		532	I	D	0.13769		543	L	F	0.17781
290	E	G	0.173044		532	I	G	0.13769		486	K	M	0.177742
538	S	I	0.173005		532	I	A	0.13769		490	E	H	0.177701
518	G	L	0.172849		406	F	C	0.137678		490	E	A	0.177701
258	F	L	0.172609		81	N	Y	0.13764		542	L	V	0.1775
316	I	L	0.171216		112	L	T	0.137638		545	S	F	0.177497
391	I	V	0.171169		334	L	K	0.137638		293	T	A	0.177332
311	I	L	0.171099		334	L	Q	0.137638		501	D	E	0.177261
373	Q	P	0.170885		334	L	T	0.137638		517	D	W	0.177154
44	T	A	0.170851		394	K	T	0.137635		366	G	D	0.177028
209	S	L	0.170836		445	L	V	0.137634		316	I	T	0.177025
499	T	K	0.170584		22	I	L	0.13763		513	R	F	0.176948
179	N	T	0.170563		22	I	R	0.13763		519	V	I	0.176816
285	N	T	0.170501		453	F	C	0.137615		541	V	Q	0.176549
350	A	D	0.170321		238	D	Q	0.137614		30	T	A	0.17625
90	A	F	0.170036		193	W	F	0.137614		90	A	P	0.175444
314	V	Q	0.169534		43	V	G	0.137609		547	G	A	0.174491
106	A	V	0.169421		352	F	C	0.137609		150	V	I	0.174345
190	L	P	0.16853		352	F	M	0.137609		240	H	N	0.173518
524	M	S	0.167784		354	E	L	0.137603		2	K	F	0.173457
467	S	N	0.165918		97	V	G	0.137593		21	C	R	0.173161
167	L	P	0.165804		242	R	M	0.137591		354	E	V	0.172986
551	F	S	0.165166		420	M	R	0.137587		98	E	K	0.172836
510	K	I	0.165117		380	D	V	0.137585		143	H	Q	0.172759
25	H	Q	0.16508		331	V	D	0.137584		41	V	A	0.171922
146	N	D	0.164781		225	R	T	0.137581		337	I	N	0.171352
413	F	L	0.164732		126	S	D	0.137574		303	N	S	0.171022
5	L	Y	0.164635		328	L	V	0.137573		532	I	L	0.170998
276	G	R	0.164575		147	G	L	0.137572		370	Q	E	0.170691
73	N	K	0.164256		50	L	H	0.137571		410	G	S	0.170496
396	N	R	0.164144		110	G	A	0.137569		322	Y	H	0.17024
523	S	R	0.164088		371	N	H	0.137567		372	E	S	0.169958
94	S	A	0.164051		357	W	G	0.137552		89	P	W	0.169872
411	K	Q	0.163998		548	A	P	0.137547		89	P	A	0.169867
456	L	C	0.163977		79	L	T	0.137545		303	N	I	0.169501
472	N	K	0.163972		304	S	C	0.137543		19	T	A	0.168905
461	L	Q	0.163912		133	I	K	0.137542		120	E	D	0.16865
458	V	G	0.163883		372	E	T	0.137538		146	N	Y	0.16767
454	H	Y	0.163879		44	T	S	0.137534		128	L	F	0.167213
454	H	P	0.163879		417	E	Q	0.137528		501	D	P	0.16646
460	N	Q	0.163873		417	E	A	0.137528		522	E	N	0.166277
465	V	L	0.163856		76	G	V	0.137527		337	I	V	0.16617
413	F	Y	0.163836		522	E	Q	0.137523		550	S	G	0.165492
393	N	Y	0.163716		28	N	I	0.13752		499	T	L	0.165076
136	K	R	0.163663		533	Y	S	0.137519		183	N	D	0.163735
475	E	A	0.163631		550	S	M	0.137517		201	S	D	0.162798
71	K	H	0.163536		550	S	T	0.137517		270	A	V	0.162286
250	L	V	0.163482		472	N	T	0.137515		276	G	W	0.162085
561	C	Y	0.163164		472	N	I	0.137515		248	T	A	0.161148
56	G	A	0.163145		267	P	A	0.137513		60	K	E	0.160496
515	K	P	0.163139		215	V	F	0.137513		146	N	E	0.159874
146	N	E	0.162921		134	F	V	0.137512		91	R	I	0.159544
19	T	A	0.162594		35	T	R	0.137509		238	D	I	0.159503
494	S	R	0.162464		534	S	A	0.137509		82	P	S	0.159291
509	S	T	0.162328		95	Y	S	0.137509		56	G	E	0.158547
326	T	K	0.162175		58	L	V	0.137508		280	G	D	0.158512
555	S	Q	0.162157		14	A	P	0.137508		327	K	N	0.15825
503	P	A	0.162144		155	R	Y	0.137507		74	I	T	0.157403
61	L	S	0.16199		49	L	G	0.137502		532	I	F	0.156731
84	C	Y	0.161038		418	K	Q	0.137501		532	I	S	0.156731
523	S	E	0.161006		290	E	I	0.137499		99	T	A	0.155316
253	G	E	0.160214		1	M	N	0.137496		336	N	T	0.155153
182	V	Q	0.159997		196	H	D	0.137496		434	I	L	0.155096
283	T	K	0.15895		446	E	A	0.137495		211	G	A	0.153593
522	E	G	0.158863		356	G	V	0.137489		232	A	E	0.152988
486	K	M	0.158598		346	F	Y	0.137489		162	R	N	0.152618
565	I	T	0.158533		179	N	R	0.137486		16	D	G	0.152382
514	E	K	0.157622		27	N	I	0.137482		352	F	L	0.152059
26	A	V	0.157428		163	N	Y	0.137481		2	K	S	0.151669
497	N	D	0.15655		163	N	H	0.137481		35	T	A	0.151654
330	M	V	0.156247		221	N	Y	0.137477		394	K	N	0.151526
455	D	G	0.155624		366	G	R	0.137475		560	Q	E	0.151429
518	G	T	0.155543		282	I	N	0.137471		157	K	N	0.150597
554	C	I	0.15441		72	C	F	0.137469		553	M	A	0.150331
555	S	V	0.154333		258	F	C	0.137469		135	P	E	0.150224
480	C	R	0.154327		321	K	S	0.137455		379	A	V	0.149394
485	H	Y	0.154268		424	N	T	0.137454		34	D	N	0.149003
206	S	I	0.154213		441	L	W	0.137454		294	K	E	0.148503
104	N	V	0.154198		326	T	K	0.137454		373	Q	H	0.14836
520	K	D	0.154161		45	H	R	0.137451		151	S	L	0.147825
195	V	F	0.154018		399	I	S	0.137443		486	K	T	0.147492
116	E	D	0.153881		239	Q	H	0.137443		50	L	F	0.147298
497	N	F	0.153868		252	P	D	0.137443		320	P	S	0.147267
285	N	G	0.153748		530	L	F	0.137439		453	F	S	0.146713
285	N	H	0.153748		530	L	S	0.137439		453	F	L	0.146713
288	M	T	0.152563		530	L	G	0.137439		88	L	F	0.146235
484	Y	C	0.152241		308	F	I	0.137437		411	K	R	0.146037
293	T	A	0.152045		243	M	R	0.137436		184	N	R	0.145958
178	T	V	0.152022		531	A	W	0.137436		386	N	H	0.145861
480	C	Y	0.15184		531	A	N	0.137436		385	Q	K	0.145818
344	G	D	0.151416		462	Y	S	0.137434		231	A	M	0.145459
360	M	L	0.150902		85	D	V	0.137432		555	S	V	0.145028
153	S	T	0.150901		261	T	E	0.137431		450	T	I	0.144758
272	A	S	0.15044		287	S	A	0.137428		113	I	V	0.14475
415	N	V	0.150005		325	S	R	0.137419		404	T	C	0.1447
550	S	R	0.149806		477	G	A	0.13741		562	R	T	0.144649
512	N	C	0.149771		477	G	V	0.13741		414	N	T	0.144339
487	C	F	0.149744		189	V	G	0.137408		111	D	N	0.143776
565	I	F	0.149621		501	D	I	0.1374		381	Q	F	0.143528
559	L	M	0.14961		253	G	M	0.137396		554	C	W	0.14352
558	S	M	0.149496		389	N	Q	0.137385		234	P	A	0.142569
549	I	L	0.149459		400	E	V	0.137384		401	K	R	0.142229
552	W	C	0.149444		174	Y	D	0.137375		94	S	P	0.142086
518	G	P	0.14944		78	L	H	0.137373		168	T	K	0.142066
492	M	K	0.149311		275	R	V	0.137358		159	S	G	0.140143
99	T	P	0.14924		100	P	N	0.137355		318	E	F	0.139793
510	K	F	0.149197		535	T	P	0.137347		493	E	S	0.139342
62	K	R	0.149191		9	L	C	0.137345		125	V	A	0.139209
474	K	V	0.149187		9	L	R	0.137345		279	S	P	0.138561
501	D	R	0.149128		222	Y	D	0.137335		10	Y	H	0.138455
501	D	K	0.149128		470	K	D	0.137321		154	H	W	0.138388
300	G	E	0.149005		506	S	Q	0.137304		154	H	F	0.138388
288	M	R	0.148888		545	S	Y	0.137285		337	I	A	0.138236
185	K	N	0.148804		360	M	R	0.137267		337	I	H	0.138236
538	S	V	0.148798		83	E	S	0.137244		523	S	W	0.138007
176	K	M	0.148141		538	S	T	0.137239		523	S	H	0.138007
484	Y	H	0.148051		88	L	W	0.137229		535	T	P	0.137954
135	P	H	0.147802		92	S	V	0.137217		427	V	F	0.137951
259	E	H	0.147695		92	S	E	0.137217		427	V	D	0.137951
265	I	K	0.147638		272	A	P	0.137194		427	V	N	0.137951
206	S	E	0.147529		112	L	I	0.137105		528	Q	L	0.137922
235	K	Q	0.147422		471	N	A	0.137084		528	Q	T	0.137922
524	M	K	0.147123		432	L	T	0.137071		528	Q	N	0.137922
41	V	A	0.146823		398	V	D	0.137042		522	E	Q	0.137922
154	H	Y	0.145851		71	K	I	0.136911		392	T	H	0.137898
4	K	P	0.14511		315	T	P	0.136879		490	E	L	0.137891
166	W	R	0.144646		514	E	Y	0.136855		536	V	F	0.137876
299	Q	P	0.144644		514	E	P	0.136855		501	D	F	0.137864
153	S	C	0.144274		507	E	A	0.136743		150	V	T	0.137837
157	K	H	0.144273		53	S	T	0.136713		242	R	E	0.137825
500	Y	F	0.144186		7	V	D	0.136711		410	G	Y	0.137792
562	R	E	0.144142		86	S	M	0.13664		410	G	M	0.137792
565	I	W	0.144079		51	E	I	0.1366		454	H	L	0.137774
553	M	R	0.144019		237	R	D	0.136142		454	H	D	0.137774
517	D	F	0.144012		388	I	M	0.135638		412	E	Y	0.137768
552	W	A	0.143945		240	H	G	0.135335		473	A	S	0.137766
482	E	T	0.143942		240	H	D	0.135335		248	T	D	0.137763
549	I	N	0.143934		240	H	K	0.135335		282	I	S	0.137759
511	L	M	0.143884		235	K	G	0.135033		445	L	V	0.137753
545	S	Y	0.143825		153	S	R	0.134898		445	L	R	0.137753
510	K	G	0.143601		103	E	D	0.133591		456	L	K	0.137743
510	K	D	0.143601		226	F	V	0.132529		456	L	R	0.137743
490	E	F	0.143535		276	G	V	0.132407		460	N	G	0.137733
159	S	T	0.143213		561	C	Y	0.132037		312	H	L	0.137726
535	T	G	0.143171		266	A	T	0.132013		479	G	A	0.137726
515	K	T	0.142489		219	S	F	0.131924		246	Y	T	0.137721
337	I	F	0.140773		378	A	E	0.131776		246	Y	V	0.137721
337	I	H	0.140773		286	A	E	0.131254		246	Y	L	0.137721
390	G	L	0.140345		287	S	T	0.131183		246	Y	D	0.137721
188	E	V	0.140197		277	F	W	0.130003		405	Q	V	0.137716
529	I	M	0.139888		3	A	L	0.129804		186	G	A	0.137711
529	I	N	0.139427		456	L	S	0.129804		463	E	V	0.137706
562	R	G	0.139426		470	K	Q	0.129617		463	E	N	0.137706
56	G	H	0.139212		161	Y	H	0.129326		463	E	T	0.137706
226	F	S	0.139161		363	G	E	0.127626		419	R	T	0.137695
340	I	R	0.138477		242	R	W	0.126453		419	R	W	0.137695
182	V	D	0.138094		515	K	V	0.1263		381	Q	E	0.137691
527	Y	I	0.138007		389	N	V	0.125676		538	S	V	0.137684
7	V	S	0.137979		418	K	E	0.125485		422	N	H	0.137681
2	K	A	0.137948		66	P	L	0.125412		387	A	G	0.137681
526	V	P	0.137925		15	T	I	0.125303		172	D	Y	0.13768
526	V	R	0.137925		299	Q	H	0.124184		526	V	I	0.13768
526	V	C	0.137925		229	E	Q	0.124127		526	V	G	0.13768
526	V	E	0.137925		541	V	L	0.123938		526	V	W	0.13768
277	F	G	0.137923		553	M	V	0.12339		526	V	Q	0.13768
285	N	P	0.137915		372	E	G	0.12331		506	S	E	0.137673
285	N	F	0.137915		238	D	Y	0.122974		506	S	C	0.137673
226	F	V	0.137869		2	K	S	0.122543		319	C	S	0.137672
154	H	G	0.137838		90	A	N	0.122461		331	V	G	0.137669
524	M	A	0.137829		265	I	M	0.122242		331	V	L	0.137669
345	L	E	0.137815		252	P	T	0.121818		333	G	N	0.137665
345	L	R	0.137815		507	E	I	0.121768		340	I	S	0.13765
345	L	G	0.137815		121	Q	R	0.121659		146	N	P	0.137649
86	S	F	0.137788		65	A	E	0.121439		343	R	E	0.137646
561	C	W	0.137785		269	Y	N	0.120716		343	R	I	0.137646
402	M	R	0.137768		271	F	V	0.119684		359	G	T	0.137646
270	A	D	0.137766		217	V	L	0.119605		240	H	D	0.137633
406	F	M	0.13776		521	L	W	0.119545		82	P	A	0.137632
401	K	S	0.137759		195	V	D	0.119493		25	H	V	0.137629
11	A	R	0.137759		264	L	Q	0.119174		196	H	P	0.137628
333	G	A	0.137749		218	A	P	0.119163		476	I	M	0.137628
376	G	I	0.137735		209	S	F	0.118579		50	L	C	0.137625
353	I	M	0.137733		201	S	C	0.11851		50	L	A	0.137625
369	H	S	0.137727		285	N	S	0.118316		50	L	V	0.137625
369	H	V	0.137727		265	I	K	0.118253		50	L	R	0.137625
240	H	D	0.137706		147	G	V	0.118219		472	N	I	0.137617
438	N	Y	0.137702		355	G	E	0.117954		284	S	V	0.137616
438	N	H	0.137702		555	S	Q	0.117331		428	D	E	0.137615
436	T	P	0.137702		1	M	I	0.116986		65	A	Q	0.137615
358	T	C	0.137698		462	Y	C	0.116507		396	N	T	0.137612
358	T	F	0.137698		55	N	H	0.116417		396	N	H	0.137612
112	L	W	0.137694		305	N	Y	0.115989		481	F	Y	0.137607
112	L	T	0.137694		186	G	W	0.114918		342	Y	S	0.137606
305	N	P	0.13768		306	L	A	0.114833		436	T	P	0.137606
305	N	F	0.13768		145	F	Y	0.114649		436	T	S	0.137606
437	Y	D	0.137676		149	T	I	0.114521		123	S	A	0.137603
437	Y	N	0.137676		332	T	R	0.114344		462	Y	N	0.137601
238	D	A	0.137674		364	W	R	0.113952		280	G	H	0.1376
238	D	P	0.137674		468	Q	I	0.113643		534	S	A	0.137599
62	K	I	0.137666		210	N	Q	0.113392		203	E	C	0.137598
385	Q	S	0.137665		58	L	T	0.113304		203	E	A	0.137598
268	W	E	0.137662		427	V	G	0.113208		309	Q	E	0.137597
259	E	A	0.137658		329	R	G	0.112799		353	I	M	0.137591
74	I	N	0.137655		328	L	M	0.112701		494	S	I	0.137591
463	E	V	0.137646		349	I	L	0.112346		494	S	T	0.137591
463	E	R	0.137646		352	F	P	0.111962		253	G	A	0.13759
291	C	S	0.137643		309	Q	L	0.111772		105	G	V	0.137588
17	A	P	0.137642		429	D	Y	0.111713		355	G	A	0.137585
448	E	A	0.137639		365	Y	S	0.111588		435	W	G	0.137585
149	T	P	0.137634		312	H	L	0.11146		451	L	Y	0.137577
233	R	T	0.137631		90	A	W	0.111451		451	L	P	0.137577
31	D	V	0.137625		301	A	G	0.111442		174	Y	S	0.137574
506	S	H	0.137619		244	N	Q	0.111429		417	E	Q	0.137573
473	A	S	0.137617		59	C	S	0.111182		542	L	S	0.137573
473	A	P	0.137617		443	V	D	0.110912		542	L	G	0.137573
275	R	P	0.137616		238	D	L	0.110701		249	L	C	0.137572
275	R	V	0.137616		75	T	Q	0.11067		420	M	K	0.137571
415	N	E	0.137608		473	A	S	0.110636		459	K	Q	0.137571
445	L	V	0.137608		490	E	S	0.110602		433	D	H	0.13757
460	N	E	0.137605		441	L	M	0.110561		433	D	L	0.13757
247	W	C	0.137605		449	R	S	0.110452		416	L	V	0.13757
540	L	W	0.137603		44	T	K	0.110343		416	L	P	0.13757
304	S	C	0.1376		397	S	C	0.110316		442	L	V	0.137569
280	G	R	0.1376		466	K	Q	0.11021		43	V	E	0.137569
373	Q	Y	0.137593		464	K	S	0.110205		401	K	S	0.137567
373	Q	M	0.137593		402	M	W	0.11017		5	L	F	0.137566
267	P	L	0.137588		48	N	H	0.110136		5	L	Q	0.137566
427	V	D	0.137586		341	Q	E	0.110074		33	V	L	0.137565
427	V	N	0.137586		341	Q	K	0.110074		367	Y	S	0.137564
357	W	S	0.137579		64	I	F	0.110058		471	N	K	0.137563
332	T	L	0.137578		37	L	V	0.109968		423	L	I	0.137562
365	Y	S	0.137577		52	D	M	0.109784		423	L	F	0.137562
365	Y	P	0.137577		52	D	Q	0.109784		281	I	S	0.137562
60	K	M	0.137575		184	N	E	0.109669		281	I	N	0.137562
441	L	Y	0.137573		107	C	S	0.109522		349	I	S	0.137561
425	K	A	0.137572		31	D	V	0.10952		452	D	V	0.137558
416	L	R	0.137571		109	P	T	0.109469		118	L	V	0.137558
492	M	R	0.137571		161	Y	F	0.109411		118	L	T	0.137558
77	W	C	0.137571		189	V	D	0.109404		500	Y	F	0.137557
380	D	H	0.13757		474	K	M	0.109404		346	F	C	0.137556
73	N	H	0.137567		126	S	W	0.109399		295	C	N	0.137556
171	G	H	0.137566		116	E	P	0.109296		418	K	E	0.137554
137	E	I	0.137566		116	E	H	0.109296		3	A	I	0.137553
409	V	E	0.137563		63	G	V	0.109226		250	L	Q	0.137551
423	L	I	0.137559		69	L	M	0.109214		287	S	F	0.137549
423	L	F	0.137559		130	R	W	0.109192		385	Q	S	0.137547
32	T	E	0.137558		130	R	I	0.109192		385	Q	H	0.137547
516	I	R	0.137555		183	N	T	0.109175		52	D	I	0.137546
384	T	R	0.137553		174	Y	N	0.109158		352	F	P	0.137546
384	T	P	0.137553		174	Y	S	0.109158		49	L	C	0.137544
342	Y	F	0.137553		62	K	T	0.109118		49	L	Q	0.137544
462	Y	N	0.13755		62	K	A	0.109118		537	A	P	0.13754
462	Y	F	0.13755		272	A	E	0.108929		461	L	V	0.137539
462	Y	P	0.13755		67	L	V	0.108921		461	L	Q	0.137539
307	P	A	0.137549		40	N	I	0.108873		377	Y	S	0.137539
381	Q	T	0.137547		40	N	G	0.108873		201	S	H	0.137537
381	Q	P	0.137547		391	I	T	0.108598		201	S	T	0.137537
381	Q	E	0.137547		3	A	K	0.108597		201	S	F	0.137537
494	S	H	0.137547		138	S	W	0.108594		201	S	V	0.137537
446	E	V	0.137545		70	G	W	0.108515		503	P	H	0.137536
124	S	N	0.137542		20	I	K	0.108514		503	P	V	0.137536
124	S	D	0.137542		20	I	R	0.108514		447	N	I	0.137535
529	I	F	0.137541		21	C	S	0.108495		447	N	H	0.137535
496	R	T	0.137539		24	Y	N	0.108391		120	E	Q	0.137534
33	V	L	0.137536		136	K	A	0.107251		35	T	K	0.137531
331	V	L	0.137534		488	D	G	0.106971		263	N	K	0.137529
500	Y	N	0.137534		194	G	D	0.1061		300	G	S	0.137529
479	G	V	0.137531		309	Q	R	0.10512		384	T	K	0.137527
479	G	M	0.137531		495	V	A	0.104985		142	N	H	0.137525
530	L	Q	0.137531		208	Y	N	0.104941		239	Q	N	0.137523
530	L	A	0.137531		217	V	A	0.104709		291	C	W	0.137521
334	L	H	0.137528		196	H	P	0.103996		364	W	S	0.137521
334	L	K	0.137528		225	R	S	0.103919		8	L	R	0.13752
334	L	M	0.137528		264	L	V	0.103917		402	M	R	0.137518
334	L	T	0.137528		138	S	L	0.103709		132	E	I	0.137517
334	L	Q	0.137528		204	Q	P	0.103703		70	G	H	0.137516
41	V	E	0.137528		144	T	I	0.103451		70	G	T	0.137516
196	H	G	0.137526		172	D	N	0.102682		540	L	A	0.137515
184	N	Y	0.137526		18	D	E	0.101776		369	H	V	0.137515
522	E	R	0.137525		13	V	I	0.100949		560	Q	M	0.137514
522	E	A	0.137525		515	K	R	0.100298		27	N	Y	0.137513
522	E	T	0.137525		311	I	V	0.0999628		100	P	R	0.137513
93	W	C	0.137523		539	S	T	0.0998565		368	H	P	0.137511
49	L	Y	0.137522		376	G	S	0.0998542		368	H	D	0.137511
121	Q	E	0.137522		326	T	P	0.0997298		183	N	T	0.13751
217	V	G	0.137521		187	K	E	0.0995398		541	V	F	0.137507
269	Y	S	0.13752		565	I	F	0.0994502		558	S	G	0.137506
58	L	E	0.137518		565	I	M	0.0994502		64	I	E	0.137506
299	Q	M	0.137515		294	K	T	0.0994409		64	I	A	0.137506
129	E	T	0.137514		429	D	G	0.0991337		151	S	T	0.137505
34	D	A	0.137511		501	D	T	0.0991123		243	M	K	0.137503
139	S	N	0.13751		550	S	R	0.0990312		243	M	R	0.137503
139	S	I	0.13751		560	Q	L	0.0990023		301	A	E	0.137502
440	E	Q	0.13751		510	K	N	0.098971		204	Q	L	0.1375
242	R	W	0.137509		516	I	R	0.0989203		310	N	I	0.137499
363	G	A	0.137509		487	C	L	0.0988494		106	A	F	0.137499
478	N	R	0.137509		477	G	L	0.0988238		341	Q	R	0.137497
123	S	K	0.137509		477	G	F	0.0988238		222	Y	Q	0.137497
81	N	I	0.137506		488	D	P	0.0986698		222	Y	W	0.137497
508	E	T	0.137506		173	S	G	0.0984811		335	R	P	0.137495
508	E	Q	0.137506		493	E	H	0.0983854		478	N	R	0.13749
508	E	P	0.137506		318	E	H	0.0979477		245	Y	N	0.13749
22	I	R	0.137505		7	V	M	0.0979178		245	Y	S	0.13749
72	C	N	0.137505		305	N	S	0.0961469		458	V	L	0.13749
346	F	Y	0.137505		343	R	S	0.0954246		525	G	V	0.137489
444	L	Q	0.137504		464	K	R	0.0949503		525	G	L	0.137489
108	Y	N	0.137502		449	R	M	0.0938026		58	L	V	0.137488
351	G	R	0.1375		233	R	G	0.0937061		58	L	Q	0.137488
193	W	S	0.137497		233	R	K	0.0932547		354	E	S	0.137488
229	E	V	0.137497		194	G	S	0.0923478		354	E	Q	0.137488
294	K	Y	0.137497		330	M	L	0.0920484		354	E	R	0.137488
192	L	R	0.137496		101	N	T	0.0917065		217	V	G	0.137487
350	A	P	0.137496		135	P	A	0.091392		238	D	R	0.137487
264	L	F	0.137496		349	I	F	0.0913783		562	R	A	0.137482
250	L	Q	0.137496		220	S	M	0.0912063		244	N	W	0.137481
12	F	R	0.137495		170	K	H	0.0910542		244	N	Q	0.137481
336	N	Y	0.137494		349	I	V	0.0910483		182	V	H	0.13748
183	N	H	0.137491		319	C	S	0.0905576		182	V	N	0.13748
183	N	A	0.137491		368	H	Q	0.0903043		209	S	C	0.13748
517	D	Q	0.13749		205	Q	V	0.0902327		193	W	S	0.137477
298	P	Q	0.13749		295	C	F	0.0901944		219	S	C	0.137476
413	F	V	0.137489		123	S	N	0.0901856		457	N	Y	0.137474
413	F	P	0.137489		445	L	Q	0.0896454		457	N	H	0.137474
487	C	G	0.137488		445	L	R	0.0896454		457	N	I	0.137474
487	C	Q	0.137488		189	V	A	0.0891403		397	S	Y	0.137471
340	I	F	0.137485		179	N	D	0.0890461		397	S	T	0.137471
69	L	V	0.137481		443	V	F	0.0887719		477	G	L	0.13747
211	G	Q	0.137479		523	S	L	0.088246		51	E	V	0.13747
434	I	N	0.137477		450	T	I	0.0879703		51	E	S	0.13747
243	M	R	0.137477		463	E	S	0.0877888		207	L	V	0.137469
327	K	G	0.137474		411	K	H	0.0877497		11	A	P	0.137469
66	P	A	0.137472		462	Y	N	0.0876428		161	Y	N	0.137468
66	P	R	0.137472		465	V	G	0.0875511		161	Y	S	0.137468
344	G	T	0.137471		153	S	M	0.0871422		407	T	P	0.137467
420	M	R	0.137469		553	M	T	0.0861853		79	L	T	0.137465
420	M	K	0.137469		185	K	L	0.0860365		336	N	I	0.137464
412	E	N	0.137469		103	E	L	0.0860291		131	F	Y	0.137462
488	D	C	0.137468		183	N	K	0.0856428		552	W	S	0.137461
45	H	A	0.137467		165	L	Q	0.0856181		266	A	M	0.137461
45	H	T	0.137467		533	Y	H	0.0855176		465	V	E	0.137457
132	E	Q	0.137465		389	N	D	0.085065		394	K	T	0.137456
481	F	V	0.137462		343	R	K	0.0848914		382	K	N	0.137456
185	K	W	0.137462		504	K	E	0.0846832		134	F	I	0.137455
185	K	H	0.137462		346	F	L	0.0845406		28	N	I	0.137455
505	Y	W	0.13746		292	N	S	0.0828503		56	G	V	0.137452
505	Y	S	0.13746		104	N	K	0.0804437		56	G	N	0.137452
59	C	W	0.137458		486	K	N	0.0800547		24	Y	F	0.137451
59	C	T	0.137458		267	P	S	0.0798962		157	K	P	0.137446
25	H	V	0.137455		225	R	M	0.0797239		202	D	L	0.137443
399	I	F	0.137453		329	R	M	0.0795918		202	D	S	0.137443
399	I	M	0.137453		162	R	K	0.0794673		406	F	G	0.137442
297	T	K	0.137453		528	Q	Y	0.0794017		14	A	G	0.137441
52	D	R	0.137453		155	R	M	0.0793043		145	F	Q	0.137438
450	T	N	0.137448		490	E	P	0.0784342		145	F	I	0.137438
83	E	H	0.137448		241	G	E	0.0774285		437	Y	N	0.137438
54	H	D	0.137448		74	I	M	0.0772387		437	Y	F	0.137438
403	N	R	0.137445		235	K	E	0.0772303		437	Y	D	0.137438
424	N	I	0.137443		234	P	M	0.0753477		496	R	T	0.137436
424	N	Y	0.137443		340	I	L	0.0752549		373	Q	G	0.137435
355	G	V	0.137441		292	N	D	0.0750766		495	V	E	0.137431
95	Y	F	0.137439		220	S	L	0.0750516		65	A	P	0.137428
95	Y	D	0.137439		392	T	R	0.0748798		556	N	M	0.137428
343	R	N	0.137436		421	E	G	0.0744397		4	K	V	0.137428
343	R	Y	0.137436		39	K	T	0.0742789		4	K	M	0.137428
24	Y	S	0.137435		518	G	F	0.0739564		188	E	W	0.137426
88	L	D	0.137435		185	K	E	0.073804		71	K	G	0.137423
88	L	Y	0.137435		317	G	R	0.0737957		147	G	V	0.137422
266	A	I	0.137434		304	S	N	0.0732987		147	G	A	0.137422
266	A	G	0.137434		276	G	E	0.0729863		438	N	I	0.137419
535	T	C	0.137432		519	V	L	0.0729346		128	L	Y	0.137417
498	G	H	0.137429		304	S	I	0.0721447		426	K	T	0.137414
141	P	I	0.137426		295	C	S	0.0720273		426	K	Q	0.137414
431	F	Y	0.137425		152	C	R	0.0717861		362	D	V	0.13741
246	Y	A	0.137423		3	A	S	0.0715539		440	E	V	0.13741
246	Y	I	0.137423		315	T	Y	0.0714861		440	E	S	0.13741
246	Y	S	0.137423		288	M	K	0.0713647		415	N	E	0.137407
246	Y	D	0.137423		369	H	N	0.0713323		415	N	C	0.137407
471	N	E	0.137422		279	S	P	0.0707358		415	N	H	0.137407
465	V	G	0.137419		281	I	M	0.0700502		554	C	G	0.137406
57	K	G	0.137419		533	Y	D	0.0700299		520	K	F	0.137402
181	Y	W	0.137418		393	N	V	0.0694067		345	L	Y	0.137402
356	G	A	0.137417		56	G	R	0.0688319		345	L	R	0.137402
281	I	S	0.137417		470	K	S	0.0687632		345	L	Q	0.137402
523	S	W	0.137415		465	V	E	0.0684676		489	N	T	0.1374
532	I	M	0.137414		53	S	D	0.0684151		208	Y	D	0.137398
239	Q	S	0.137407		553	M	K	0.0678134		208	Y	F	0.137398
239	Q	E	0.137407		104	N	A	0.0677344		467	S	K	0.137397
443	V	M	0.137407		454	H	N	0.0675595		487	C	G	0.137391
443	V	D	0.137407		74	I	S	0.0675275		276	G	L	0.137387
187	K	I	0.137405		556	N	H	0.0671565		547	G	W	0.137385
461	L	I	0.137399		502	Y	G	0.0671212		235	K	P	0.13738
341	Q	H	0.137397		141	P	T	0.0671102		305	N	L	0.137378
341	Q	P	0.137397		549	I	F	0.0669153		441	L	V	0.137377
147	G	D	0.137388		163	N	I	0.0668381		234	P	V	0.137376
147	G	V	0.137388		48	N	S	0.0662942		216	S	H	0.137367
219	S	C	0.137383		479	G	R	0.0662378		216	S	W	0.137367
283	T	F	0.137381		564	C	Y	0.0659118		278	E	C	0.137363
408	A	E	0.137381		536	V	I	0.0658701		314	V	E	0.137362
397	S	H	0.137381		99	T	Q	0.0658201		448	E	Q	0.13736
400	E	N	0.137378		28	N	K	0.0654295		448	E	V	0.13736
475	E	Q	0.137374		34	D	E	0.0649368		10	Y	V	0.137358
3	A	T	0.13736		483	F	V	0.0649366		425	K	I	0.137354
251	E	C	0.137354		23	G	C	0.0645248		425	K	C	0.137354
215	V	F	0.137352		11	A	M	0.0644007		425	K	H	0.137354
528	Q	E	0.137351		91	R	T	0.0642936		399	I	F	0.137346
6	L	R	0.13735		272	A	T	0.0630372		409	V	N	0.137344
6	L	T	0.13735		264	L	P	0.062818		403	N	H	0.137343
261	T	R	0.137348		178	T	G	0.0625196		137	E	P	0.137341
261	T	P	0.137348		126	S	V	0.0619681		545	S	L	0.13734
338	P	E	0.137345		513	R	S	0.0610689		545	S	C	0.13734
128	L	I	0.137345		550	S	N	0.0601775		388	I	M	0.137338
282	I	N	0.137337		210	N	R	0.0600645		86	S	M	0.137325
159	S	V	0.137336		456	L	F	0.0600158		389	N	A	0.137325
214	Y	V	0.137334		180	S	R	0.0598999		389	N	L	0.137325
197	H	W	0.137323		119	R	M	0.0586826		514	E	V	0.137324
405	Q	L	0.137319		136	K	V	0.0583485		514	E	R	0.137324
256	I	K	0.137317		176	K	E	0.057319		514	E	A	0.137324
71	K	Q	0.13731		286	A	R	0.0571254		221	N	M	0.137322
466	K	S	0.137288		528	Q	S	0.0570433		339	S	Q	0.137294
199	S	V	0.137271		338	P	R	0.0568884		47	V	G	0.13729
206	S	M	0.137259		373	Q	P	0.0563611		47	V	D	0.13729
520	K	I	0.137246		112	L	P	0.0559573		143	H	L	0.137289
104	N	A	0.137206		303	N	F	0.0557473		111	D	M	0.137285
289	H	E	0.137201		85	D	G	0.0556113		138	S	C	0.137282
37	L	V	0.137179		325	S	G	0.0552354		138	S	W	0.137282
37	L	G	0.137179		74	I	V	0.0550871		199	S	T	0.137279
173	S	W	0.137172		444	L	I	0.0539498		449	R	S	0.137269
227	T	P	0.137165		224	R	K	0.0534042		449	R	H	0.137269
227	T	G	0.137165		237	R	E	0.0533513		449	R	T	0.137269
303	N	R	0.13715		420	M	T	0.0527932		141	P	R	0.137265
125	V	S	0.13714		457	N	K	0.0527249		424	N	K	0.137257
382	K	W	0.137126		418	K	R	0.0521849		414	N	H	0.137234
382	K	P	0.137126		468	Q	H	0.0518369		513	R	V	0.137224
382	K	D	0.137126		64	I	M	0.051495		326	T	K	0.137212
410	G	P	0.137123		312	H	S	0.0508344		139	S	G	0.137204
213	A	I	0.137112		113	I	E	0.0507417		139	S	R	0.137204
209	S	F	0.136928		90	A	K	0.049968		139	S	V	0.137204
92	S	D	0.136822		187	K	C	0.0493487		470	K	S	0.1372
150	V	Y	0.136804		32	T	S	0.0488827		470	K	L	0.1372
150	V	L	0.136762		535	T	S	0.0480909		386	N	Y	0.137193
210	N	M	0.136711		226	F	Y	0.0478788		136	K	H	0.137176
210	N	A	0.136711		41	V	G	0.0477897		286	A	P	0.137138
223	N	M	0.13636		277	F	Y	0.0475737		289	H	P	0.137067
19	T	R	0.1363		525	G	R	0.047206		315	T	R	0.137059
237	R	W	0.136291		92	S	L	0.0470538		426	K	N	0.136922
526	V	S	0.135722		20	I	V	0.0467734		213	A	Y	0.136891
433	D	N	0.135278		356	G	E	0.0466684		236	V	M	0.136878
68	Q	L	0.135048		558	S	F	0.0466386		236	V	Y	0.136878
526	V	G	0.134298		88	L	F	0.046572		236	V	D	0.136878
528	Q	T	0.134004		16	D	G	0.0462716		197	H	A	0.136862
231	A	C	0.133674		39	K	E	0.0461217		277	F	C	0.136845
202	D	N	0.133338		396	N	D	0.0452932		104	N	R	0.136708
504	K	R	0.13319		311	I	M	0.0448185		229	E	H	0.136536
230	I	V	0.132396		294	K	V	0.0444579		170	K	F	0.1363
89	P	S	0.132243		552	W	F	0.0443473		170	K	V	0.1363
407	T	K	0.13154		562	R	N	0.043965		524	M	K	0.136169
445	L	M	0.131474		8	L	P	0.0431309		425	K	E	0.135508
408	A	V	0.131417		50	L	P	0.0411833		53	S	Q	0.135337
136	K	N	0.131041		520	K	S	0.0407987		173	S	V	0.135071
47	V	I	0.130939		345	L	V	0.0407647		61	L	M	0.134898
244	N	G	0.130933		557	G	W	0.0407149		44	T	I	0.134591
18	D	G	0.130485		543	L	F	0.0405728		235	K	V	0.13362
7	V	I	0.129828		274	S	E	0.0405279		438	N	K	0.133095
412	E	K	0.129646		485	H	N	0.0404553		127	S	E	0.132292
370	Q	S	0.128956		556	N	G	0.0404412		12	F	I	0.131622
514	E	G	0.128528		479	G	W	0.040398		255	T	S	0.130992
119	R	G	0.127568		502	Y	R	0.0403784		186	G	W	0.130738
232	A	Q	0.126932		442	L	S	0.0400726		515	K	N	0.129485
497	N	M	0.126875		496	R	I	0.040002		467	S	N	0.12907
108	Y	H	0.126391		96	I	T	0.039824		508	E	G	0.1286
257	I	F	0.125914		12	F	C	0.0395781		229	E	V	0.127988
248	T	I	0.125626		153	S	H	0.0385105		517	D	Y	0.127887
366	G	D	0.125232		452	D	G	0.0381765		41	V	M	0.127858
274	S	G	0.12491		232	A	W	0.0366084		52	D	G	0.127797
48	N	S	0.1245		253	G	R	0.0358068		312	H	G	0.127768
303	N	S	0.122939		330	M	T	0.0351749		290	E	V	0.12768
286	A	V	0.121927		154	H	S	0.0336488		365	Y	F	0.127675
173	S	F	0.119847		291	C	R	0.0332424		296	Q	H	0.127572
292	N	D	0.119514		82	P	Q	0.032897		369	H	P	0.127512
83	E	K	0.119495		359	G	R	0.0327063		309	Q	K	0.127457
171	G	L	0.118096		68	Q	R	0.0321027		309	Q	P	0.127457
401	K	R	0.117936		155	R	S	0.0319442		175	P	Q	0.127419
224	R	Q	0.117128		24	Y	C	0.0318126		293	T	S	0.127337
11	A	E	0.116749		366	G	C	0.0316663		474	K	V	0.12732
172	D	A	0.116722		227	T	N	0.0314496		364	W	C	0.127201
17	A	E	0.11646		522	E	K	0.0292326		64	I	K	0.127042
36	I	L	0.116405		38	E	K	0.0285088		112	L	H	0.127025
29	S	N	0.116387		392	T	S	0.0281094		192	L	V	0.12696
12	F	T	0.116385		216	S	I	0.0273454		97	V	G	0.126932
70	G	F	0.116316		446	E	K	0.0268432		205	Q	V	0.126924
70	G	S	0.116316		458	V	A	0.0263113		205	Q	T	0.126924
94	S	Y	0.116307		52	D	G	0.026005		281	I	L	0.126752
10	Y	V	0.116286		136	K	Q	0.025529		269	Y	W	0.126738
13	V	S	0.116282		160	F	S	0.0246002		45	H	Y	0.126728
14	A	T	0.116254		530	L	P	0.0225072		222	Y	S	0.126679
62	K	H	0.116041		120	E	K	0.0211285		209	S	R	0.126563
67	L	V	0.116008		97	V	L	0.0211123		264	L	F	0.126442
157	K	Y	0.115968		404	T	G	0.0188681		363	G	R	0.126378
4	K	G	0.115775		222	Y	C	0.0185266		106	A	E	0.126358
69	L	M	0.115716		565	I	V	0.0183551		259	E	A	0.126304
524	M	V	0.114743		125	V	I	0.0179801		180	S	N	0.125909
171	G	I	0.114716		182	V	T	0.0169055		211	G	E	0.125436
44	T	K	0.114558		177	L	V	0.0167044		217	V	E	0.125249
44	T	R	0.114558		226	F	S	0.0163232		347	G	V	0.124242
541	V	M	0.114057		486	K	Q	0.0157761		153	S	Q	0.123874
302	I	T	0.113775		211	G	T	0.0152643		194	G	C	0.123433
517	D	G	0.113261		64	I	K	0.015018		251	E	S	0.122731
370	Q	E	0.112899		465	V	C	0.0147144		355	G	R	0.122124
360	M	T	0.112609		450	T	A	0.014284		507	E	A	0.12173
289	H	D	0.112511		157	K	V	0.0142418		331	V	F	0.12159
318	E	A	0.112503		101	N	S	0.0119984		493	E	G	0.1207
12	F	I	0.112265		430	G	E	0.0118047		285	N	H	0.120351
287	S	T	0.112064		10	Y	I	0.0112059		170	K	H	0.120303
392	T	R	0.111843		133	I	V	0.0109075		370	Q	L	0.119629
353	I	F	0.111643		134	F	L	0.0106973		265	I	T	0.119095
402	M	T	0.111641		106	A	S	0.010244		304	S	I	0.119091
288	M	H	0.111557		495	V	I	0.0101255		380	D	Y	0.119008
371	N	Y	0.111548		224	R	H	0.00948745		54	H	N	0.118761
310	N	K	0.111539		171	G	A	0.00806174		206	S	V	0.118708
290	E	T	0.111492		491	C	Y	0.00766025		366	G	C	0.118666
323	V	M	0.111485		467	S	I	0.00646572		315	T	K	0.11844
370	Q	P	0.111474		350	A	T	0.00604325		236	V	H	0.118347
312	H	Q	0.111465		330	M	I	0.00600527		277	F	E	0.118191
374	G	V	0.111402		190	L	P	0.00483011		259	E	V	0.118121
363	G	V	0.111383		382	K	A	0.00472721		327	K	T	0.117864
468	Q	K	0.111347		48	N	D	0.00460149		225	R	K	0.117823
324	R	A	0.111292		379	A	T	0.0041851		15	T	V	0.11765
420	M	T	0.111256		354	E	K	0.00359918		334	L	V	0.117083
291	C	W	0.111162		47	V	I	0.00346086		305	N	I	0.116752
305	N	I	0.111153		71	K	R	0.0030891		2	K	H	0.116622
305	N	L	0.111153		251	E	G	0.00286717		145	F	N	0.116574
349	I	N	0.111152		90	A	C	0.00278485		534	S	P	0.116101
349	I	S	0.111152		90	A	Q	0.00278485		48	N	S	0.115846
319	C	R	0.111115		239	Q	R	0.00271696		325	S	G	0.114591
303	N	W	0.111042		234	P	C	0.0025391		346	F	L	0.114517
489	N	D	0.110906		234	P	D	0.0025391		2	K	L	0.114247
414	N	T	0.110863		234	P	W	0.0025391		172	D	T	0.114018
314	V	T	0.11086		234	P	G	0.0025391		157	K	Q	0.113709
330	M	T	0.110776		234	P	E	0.0025391		459	K	E	0.11365
205	Q	N	0.110737		512	N	S	0.00213077		192	L	I	0.113467
486	K	A	0.110183		136	K	C	0.00196802		347	G	R	0.112866
445	L	Q	0.110143		136	K	W	0.00196802		155	R	Y	0.112861
53	S	E	0.109921		486	K	C	0.001776		5	L	W	0.112712
443	V	A	0.109103		486	K	W	0.001776		13	V	L	0.112617
58	L	Q	0.108928		486	K	D	0.001776		20	I	K	0.112609
231	A	S	0.108921		486	K	Y	0.001776		501	D	N	0.11254
89	P	L	0.107935		486	K	H	0.001776		525	G	D	0.112335
337	I	C	0.107547		486	K	F	0.001776		518	G	R	0.112296
299	Q	S	0.107542		486	K	P	0.001776		6	L	R	0.112246
33	V	A	0.107325		269	Y	V	0.00154328		3	A	W	0.112186
102	S	N	0.106535		269	Y	K	0.00154328		3	A	R	0.112186
468	Q	M	0.105756		269	Y	R	0.00154328		371	N	S	0.11208
493	E	N	0.104846		269	Y	P	0.00154328		34	D	Y	0.112009
543	L	S	0.104747		269	Y	G	0.00154328		81	N	T	0.111981
458	V	M	0.104478		269	Y	Q	0.00154328		28	N	D	0.11154
201	S	L	0.104341		269	Y	I	0.00154328		360	M	T	0.111295
233	R	S	0.103923		269	Y	E	0.00154328		90	A	H	0.111294
221	N	R	0.103691		269	Y	L	0.00154328		28	N	T	0.111122
257	I	R	0.103104		269	Y	A	0.00154328		62	K	H	0.110881
272	A	V	0.102963		244	N	G	0.00152986		549	I	T	0.110841
136	K	A	0.102538		337	I	W	0.0013071		69	L	V	0.110192
118	L	P	0.102513		337	I	P	0.0013071		325	S	R	0.109791
338	P	Q	0.101852		337	I	F	0.0013071		203	E	K	0.109714
376	G	C	0.101774		214	Y	G	0.00117265		31	D	Q	0.109561
65	A	T	0.101762		214	Y	P	0.00117265		46	S	P	0.109385
112	L	R	0.101312		214	Y	N	0.00117265		558	S	Y	0.109185
110	G	V	0.101245		214	Y	E	0.00117265		479	G	V	0.109053
126	S	N	0.101103		214	Y	W	0.00117265		174	Y	H	0.109033
117	E	A	0.1011		214	Y	R	0.00117265		474	K	I	0.109005
121	Q	R	0.101071		214	Y	M	0.00117265		329	R	M	0.108996
172	D	L	0.100953		37	L	N	0.00111936		498	G	V	0.108743
172	D	S	0.100953		37	L	M	0.00111936		29	S	P	0.108597
172	D	Y	0.100953		37	L	A	0.00111936		507	E	V	0.108425
177	L	Q	0.100937		37	L	K	0.00111936		563	I	T	0.107779
118	L	Q	0.1009		37	L	D	0.00111936		512	N	I	0.107711
492	M	I	0.100873		37	L	G	0.00111936		75	T	N	0.107403
106	A	F	0.100824		37	L	E	0.00111936		125	V	I	0.107286
107	C	S	0.100821		37	L	C	0.00111936		245	Y	C	0.1071
100	P	E	0.100796		37	L	W	0.00111936		480	C	G	0.106498
104	N	Q	0.100762		337	I	M	0.00105126		253	G	Q	0.106055
104	N	M	0.100762		367	Y	Q	0.000976074		292	N	T	0.105965
135	P	R	0.100591		367	Y	K	0.000976074		227	T	L	0.105804
101	N	Q	0.100165		367	Y	R	0.000976074		306	L	H	0.105155
167	L	Q	0.100036		367	Y	P	0.000976074		540	L	P	0.105035
115	Y	G	0.100015		367	Y	S	0.000976074		177	L	T	0.104596
115	Y	D	0.100015		367	Y	L	0.000976074		212	N	I	0.104507
115	Y	A	0.100015		367	Y	W	0.000976074		49	L	M	0.104389
115	Y	F	0.100015		367	Y	I	0.000976074		507	E	G	0.104329
236	V	A	0.0991786		367	Y	E	0.000976074		437	Y	C	0.104074
72	C	F	0.0990963		367	Y	T	0.000976074		251	E	I	0.104018
87	L	Q	0.0989666		367	Y	G	0.000976074		251	E	N	0.104018
88	L	E	0.0988235		367	Y	V	0.000976074		286	A	K	0.102856
83	E	T	0.0987215		367	Y	M	0.000976074		205	Q	S	0.102269
10	Y	T	0.0986091		367	Y	D	0.000976074		432	L	P	0.101912
490	E	A	0.0985973		242	R	S	0.000921896		305	N	T	0.101812
411	K	N	0.0982016		75	T	R	0.000804558		318	E	A	0.101508
253	G	R	0.0981577		75	T	K	0.000804558		155	R	M	0.101358
67	L	I	0.0980595		75	T	E	0.000804558		238	D	L	0.101285
62	K	Q	0.0979928		75	T	C	0.000804558		546	L	P	0.101213
300	G	R	0.097979		75	T	D	0.000804558		307	P	H	0.101086
395	V	I	0.0979719		75	T	F	0.000804558		312	H	N	0.100731
31	D	Y	0.0978944		75	T	Y	0.000804558		303	N	K	0.100437
371	N	S	0.0978539		75	T	H	0.000804558		282	I	L	0.100161
84	C	R	0.0975118		460	N	E	0.000766261		81	N	S	0.0999256
86	S	H	0.0975002		460	N	L	0.000766261		320	P	Q	0.0996314
22	I	M	0.0974136		460	N	M	0.000766261		339	S	G	0.0995103
75	T	Q	0.0970302		460	N	W	0.000766261		107	C	Y	0.0994975
339	S	V	0.0967611		460	N	F	0.000766261		280	G	S	0.0994149
339	S	I	0.0967611		460	N	P	0.000766261		172	D	E	0.0994
513	R	M	0.0966671		460	N	C	0.000766261		412	E	T	0.0993562
532	I	T	0.0960652		178	T	M	0.000680066		119	R	K	0.0987394
78	L	P	0.0959297		178	T	K	0.000680066		273	L	V	0.0982115
229	E	F	0.0956687		178	T	Y	0.000680066		223	N	F	0.0975125
349	I	T	0.0956148		178	T	R	0.000680066		455	D	N	0.0973639
533	Y	H	0.0956045		178	T	D	0.000680066		196	H	Y	0.096983
104	N	D	0.0953836		178	T	C	0.000680066		386	N	D	0.0966532
301	A	V	0.094834		519	V	W	0.000677049		256	I	M	0.0963688
174	Y	H	0.0947612		519	V	F	0.000677049		378	A	C	0.0963261
246	Y	C	0.0939107		519	V	Y	0.000677049		344	G	A	0.0953198
509	S	V	0.0933558		519	V	E	0.000677049		337	I	Y	0.0949188
121	Q	H	0.0927996		519	V	D	0.000677049		2	K	E	0.0944589
161	Y	H	0.0926886		519	V	S	0.000677049		477	G	E	0.094081
257	I	W	0.0925346		519	V	C	0.000677049		192	L	P	0.0938869
111	D	N	0.0923238		519	V	P	0.000677049		56	G	S	0.092149
185	K	M	0.0921279		519	V	H	0.000677049		15	T	K	0.0920759
471	N	S	0.0913539		519	V	K	0.000677049		381	Q	I	0.0919015
148	V	N	0.0905752		519	V	N	0.000677049		332	T	I	0.0918276
523	S	P	0.0903355		519	V	Q	0.000677049		13	V	H	0.0918083
309	Q	K	0.0897235		553	M	N	0.000623295		313	P	A	0.0915333
320	P	Q	0.0896248		553	M	H	0.000623295		171	G	R	0.0915098
362	D	Y	0.0895495		553	M	Y	0.000623295		80	G	V	0.0913148
286	A	Q	0.0895392		553	M	W	0.000623295		232	A	L	0.0909761
289	H	P	0.0895125		553	M	D	0.000623295		276	G	D	0.0906529
40	N	D	0.0894802		553	M	Q	0.000623295		146	N	T	0.090055
325	S	I	0.0894281		553	M	C	0.000623295		25	H	L	0.0894475
152	C	R	0.0894023		553	M	E	0.000623295		504	K	E	0.0891702
319	C	W	0.0892362		553	M	F	0.000623295		302	I	V	0.0891359
446	E	K	0.0891921		553	M	P	0.000623295		542	L	I	0.0891217
151	S	T	0.0890357		180	S	L	0.000616015		517	D	K	0.0889645
414	N	D	0.0888341		6	L	H	0.000568375		47	V	L	0.0886947
328	L	S	0.0880428		6	L	K	0.000568375		88	L	I	0.0886577
444	L	P	0.087427		6	L	A	0.000568375		551	F	L	0.0885021
387	A	T	0.0874152		6	L	N	0.000568375		258	F	L	0.0874683
62	K	N	0.086006		6	L	S	0.000568375		329	R	W	0.0873915
203	E	K	0.0857938		6	L	W	0.000568375		39	K	E	0.0872817
228	P	R	0.0857845		6	L	T	0.000568375		518	G	P	0.0870685
549	I	V	0.0855692		6	L	E	0.000568375		326	T	H	0.0868158
212	N	G	0.0852156		6	L	G	0.000568375		89	P	G	0.0856232
183	N	D	0.0851271		467	S	P	0.000549045		361	I	T	0.0851405
145	F	I	0.0847959		467	S	H	0.000549045		285	N	K	0.0851306
370	Q	T	0.0846659		467	S	K	0.000549045		354	E	G	0.0849546
518	G	M	0.084598		467	S	Y	0.000549045		498	G	E	0.084421
2	K	C	0.0845227		467	S	D	0.000549045		144	T	A	0.0832439
192	L	Q	0.0845209		467	S	M	0.000549045		363	G	E	0.0828495
14	A	S	0.0843811		467	S	W	0.000549045		376	G	S	0.0825618
264	L	W	0.0843577		416	L	E	0.000503832		159	S	A	0.0814325
214	Y	S	0.0843547		416	L	N	0.000503832		144	T	K	0.0812039
281	I	N	0.0843342		416	L	A	0.000503832		99	T	W	0.0803294
211	G	K	0.0843152		416	L	K	0.000503832		75	T	A	0.0800712
211	G	H	0.0843152		416	L	M	0.000503832		112	L	V	0.0796027
360	M	V	0.0843104		416	L	R	0.000503832		89	P	I	0.0792672
384	T	A	0.0843062		416	L	Q	0.000503832		339	S	L	0.0789166
409	V	A	0.0842942		416	L	D	0.000503832		339	S	K	0.0789166
199	S	T	0.0842941		416	L	G	0.000503832		60	K	Y	0.0788927
388	I	T	0.0842595		416	L	T	0.000503832		555	S	W	0.0786006
262	G	V	0.084207		416	L	H	0.000503832		404	T	V	0.078199
77	W	L	0.0841993		416	L	W	0.000503832		383	S	R	0.0780212
230	I	K	0.084194		114	D	K	0.000499819		502	Y	C	0.0779823
255	T	P	0.0841862		114	D	P	0.000499819		481	F	S	0.0778104
260	A	E	0.0841805		114	D	F	0.000499819		64	I	M	0.0776267
395	V	A	0.0841495		114	D	I	0.000499819		299	Q	A	0.0771891
416	L	F	0.0841279		114	D	L	0.000499819		48	N	K	0.0769676
265	I	A	0.0841098		114	D	R	0.000499819		45	H	Q	0.0766472
248	T	Q	0.0840757		114	D	T	0.000499819		290	E	K	0.0762732
266	A	S	0.0840675		114	D	W	0.000499819		34	D	G	0.0762576
278	E	W	0.0840507		114	D	C	0.000499819		123	S	L	0.0761687
320	P	S	0.0839242		212	N	W	0.000485858		428	D	M	0.075369
383	S	I	0.0839146		212	N	R	0.000485858		250	L	I	0.0749878
471	N	A	0.0839009		212	N	C	0.000485858		86	S	L	0.0747383
18	D	Y	0.0838571		5	L	Y	0.00045447		113	I	R	0.074703
18	D	E	0.0838571		5	L	E	0.00045447		11	A	L	0.0742309
90	A	Y	0.0838483		5	L	K	0.00045447		8	L	Q	0.073774
404	T	P	0.0837628		5	L	C	0.00045447		390	G	K	0.0733122
209	S	C	0.0837051		5	L	M	0.00045447		173	S	M	0.0732238
279	S	Y	0.0836697		5	L	D	0.00045447		7	V	L	0.0731396
279	S	G	0.0836697		5	L	S	0.00045447		18	D	Y	0.0729513
218	A	G	0.0836556		5	L	T	0.00045447		110	G	V	0.0727995
70	G	W	0.0836398		5	L	N	0.00045447		40	N	T	0.0725732
386	N	D	0.0835782		427	V	T	0.000449879		179	N	V	0.0725137
257	I	K	0.0834364		427	V	P	0.000449879		121	Q	L	0.0724681
78	L	H	0.0830863		427	V	Q	0.000449879		96	I	F	0.0723627
253	G	M	0.0826907		427	V	E	0.000449879		12	F	L	0.0723441
253	G	F	0.0826907		427	V	N	0.000449879		127	S	Y	0.0722559
546	L	M	0.0824228		427	V	H	0.000449879		100	P	G	0.0722405
236	V	H	0.0823166		427	V	M	0.000449879		118	L	Q	0.0721934
236	V	C	0.0823166		427	V	W	0.000449879		178	T	N	0.0721113
75	T	N	0.0814251		427	V	C	0.000449879		180	S	E	0.072105
326	T	I	0.0813129		427	V	Y	0.000449879		103	E	I	0.0720348
139	S	T	0.081191		184	N	C	0.00043402		129	E	D	0.0718494
113	I	F	0.0810605		184	N	W	0.00043402		164	L	S	0.0716612
410	G	R	0.0809646		184	N	P	0.00043402		142	N	Y	0.0716041
533	Y	C	0.0804917		184	N	F	0.00043402		142	N	D	0.0716041
239	Q	K	0.0803351		184	N	M	0.00043402		157	K	D	0.0710099
543	L	A	0.0801583		184	N	H	0.00043402		158	S	I	0.0709117
524	M	P	0.0798858		184	N	A	0.00043402		182	V	M	0.0705495
500	Y	H	0.0798038		428	D	P	0.000428208		236	V	N	0.0705377
213	A	T	0.0792043		428	D	W	0.000428208		171	G	F	0.0701405
36	I	T	0.0790421		428	D	V	0.000428208		155	R	I	0.0700991
65	A	G	0.0788387		428	D	T	0.000428208		52	D	Y	0.0700924
175	P	H	0.0787534		428	D	S	0.000428208		71	K	N	0.0697403
138	S	T	0.078716		428	D	Q	0.000428208		171	G	A	0.069704
329	R	M	0.0786547		428	D	I	0.000428208		367	Y	H	0.0695001
378	A	V	0.0784549		428	D	R	0.000428208		26	A	T	0.0686347
206	S	G	0.0783706		428	D	F	0.000428208		496	R	K	0.0684452
202	D	G	0.0780199		428	D	C	0.000428208		534	S	T	0.0680065
554	C	L	0.0780141		428	D	H	0.000428208		548	A	V	0.0672625
284	S	P	0.0768498		528	Q	I	0.000425093		229	E	Q	0.0672483
257	I	S	0.0767401		528	Q	A	0.000425093		452	D	G	0.0666079
468	Q	L	0.0764846		528	Q	W	0.000425093		370	Q	S	0.066604
265	I	V	0.0764564		528	Q	F	0.000425093		493	E	N	0.0654021
136	K	M	0.0761209		528	Q	C	0.000425093		4	K	R	0.065397
244	N	M	0.0750103		528	Q	M	0.000425093		146	N	D	0.0630031
266	A	T	0.0748131		528	Q	V	0.000425093		563	I	K	0.0628355
389	N	D	0.0745517		528	Q	D	0.000425093		489	N	H	0.0628137
[truncated: 9,302 more rows]

## Sheet: XBP1s37_basal37
Replicate 1					Replicate 2					Replicate 3					Filtered
site	wt	mut	diffsel		site	wt	mut	diffsel		site	wt	mut	diffsel		site	mut	avg_diffsel	rep1_diffsel	rep2_diffsel	rep3_diffsel
560	Q	V	1.62215		308	F	R	1.9477		455	D	E	1.46652		1	I	0.1082	0.06729	0.2526	0.00471
477	G	F	1.35596		481	F	Q	1.43324		446	E	G	1.43291		2	C	0.3671	0.62724	0.41805	0.05601
170	K	H	1.25789		11	A	H	1.34425		228	P	A	1.34182		2	E	-0.17231	-0.13033	-0.07526	-0.31133
186	G	A	1.25467		421	E	D	1.26188		404	T	A	1.31319		2	H	-0.35184	-0.03305	-0.42542	-0.59705
74	I	L	1.23522		294	K	N	1.22651		412	E	A	1.26345		2	I	-0.33409	-0.34866	-0.50635	-0.14725
112	L	I	1.11444		425	K	G	1.20192		434	I	V	1.26307		2	M	0.28869	0.49647	0.14951	0.2201
369	H	M	1.09331		58	L	P	1.15913		414	N	K	1.26294		2	N	0.35497	0.42363	0.56105	0.08023
205	Q	S	1.02526		102	S	V	1.1378		277	F	G	1.23742		2	T	0.25269	0.43397	0.18116	0.14293
2	K	Y	1.00755		299	Q	N	1.13064		133	I	L	1.22847		3	S	-0.32364	-0.36061	-0.08854	-0.52177
220	S	D	0.999293		124	S	F	1.12469		412	E	I	1.20205		3	T	0.19354	0.26959	0.25415	0.05687
390	G	W	0.993942		119	R	S	1.11178		382	K	M	1.20145		4	P	-0.4485	-0.91606	-0.27595	-0.15348
176	K	I	0.963745		212	N	H	1.09634		175	P	E	1.19212		4	R	-0.12133	-0.13339	-0.22289	-0.00771
516	I	L	0.946248		286	A	I	1.09343		386	N	Q	1.18875		4	V	0.33077	0.32605	0.18076	0.48551
182	V	E	0.936422		194	G	A	1.04796		459	K	R	1.18787		5	A	0.25682	0.14235	0.36292	0.2652
515	K	Q	0.92613		188	E	V	1.02001		246	Y	C	1.14676		5	I	0.22232	0.32884	0.094	0.24413
421	E	D	0.922844		476	I	G	1.01295		405	Q	H	1.1377		6	P	0.45695	0.30344	0.84046	0.22694
524	M	V	0.922065		323	V	A	1.00771		435	W	R	1.13754		6	Q	0.27311	0.37861	0.10687	0.33385
509	S	C	0.918352		323	V	L	1.00771		402	M	I	1.12086		7	G	0.04379	0.02433	0.10693	0.00012
352	F	S	0.902591		250	L	V	1.00134		257	I	W	1.09587		8	P	-0.16094	-0.0661	-0.16103	-0.2557
175	P	L	0.902115		175	P	L	0.993873		275	R	G	1.07287		8	R	0.38469	0.46389	0.01202	0.67815
126	S	G	0.899014		482	E	V	0.974647		397	S	A	1.07047		10	H	0.27992	0.01954	0.29974	0.52047
545	S	T	0.896483		507	E	G	0.961382		433	D	G	1.07034		10	T	-0.33993	-0.12435	-0.39558	-0.49985
225	R	K	0.889129		215	V	A	0.954376		278	E	L	1.0689		11	T	0.14078	0.01772	0.1408	0.26381
348	A	S	0.885605		515	K	T	0.951211		230	I	L	1.06882		12	C	0.35495	0.46099	0.51422	0.08965
409	V	T	0.885221		376	G	A	0.951058		39	K	R	1.06521		12	S	0.34678	0.48043	0.41139	0.14853
90	A	R	0.883533		116	E	A	0.950577		62	K	H	1.04884		13	T	0.16292	0.09136	0.13437	0.26303
104	N	S	0.874831		424	N	S	0.949178		381	Q	K	1.04858		14	D	0.3414	0.58102	0.24593	0.19724
139	S	W	0.859938		326	T	P	0.948546		235	K	S	1.04792		15	K	0.07603	0.13754	4e-05	0.0905
235	K	F	0.853247		173	S	D	0.947776		113	I	Y	1.04246		15	S	0.11585	0.13754	0.13754	0.07247
200	S	I	0.837579		169	K	E	0.94548		526	V	A	1.02751		16	A	-0.1944	-0.3063	-0.24244	-0.03445
100	P	E	0.832706		244	N	Y	0.943574		89	P	R	1.00049		16	Y	0.33398	0.14116	0.52647	0.3343
127	S	V	0.832598		175	P	G	0.941949		282	I	T	0.991936		17	T	0.26244	0.30698	0.45299	0.02736
90	A	Y	0.832008		86	S	I	0.941749		154	H	P	0.979556		19	R	0.42905	0.21732	0.51622	0.55362
375	S	A	0.82594		136	K	Q	0.934348		214	Y	I	0.969584		20	L	-0.27755	-0.05081	-0.41064	-0.3712
470	K	T	0.816754		424	N	H	0.933661		145	F	E	0.957083		20	V	0.1172	0.08638	0.22139	0.04384
161	Y	H	0.812473		113	I	R	0.925826		503	P	M	0.94699		24	H	-0.11837	-0.21512	-0.13416	-0.00582
438	N	Q	0.810334		173	S	F	0.913517		370	Q	K	0.941655		25	P	0.21031	0.23999	0.09404	0.2969
415	N	R	0.806038		2	K	P	0.908504		528	Q	G	0.93541		25	Y	-0.29614	-0.3601	-0.3794	-0.14893
180	S	P	0.805221		412	E	Y	0.908189		126	S	Y	0.927874		27	D	0.23248	0.21366	0.27939	0.20439
31	D	G	0.805027		285	N	L	0.907686		153	S	L	0.92737		29	P	0.27171	0.07235	0.54839	0.1944
293	T	R	0.803797		2	K	Y	0.905509		156	G	E	0.92701		32	P	0.20272	0.14022	0.33034	0.13761
343	R	G	0.80291		433	D	E	0.90503		456	L	D	0.926221		33	A	0.17161	0.07807	0.17336	0.26341
407	T	R	0.800025		126	S	E	0.894035		50	L	I	0.926144		33	F	-0.17264	-0.20715	-0.15914	-0.15163
321	K	I	0.797976		469	L	I	0.885183		384	T	I	0.926076		33	G	-0.09451	-0.12428	-0.15914	-0.00012
71	K	S	0.792848		463	E	G	0.876092		460	N	K	0.925989		36	M	0.23535	0.20295	0.22346	0.27963
521	L	W	0.780697		301	A	T	0.870122		168	T	M	0.925961		36	T	0.27451	0.20109	0.51051	0.11194
272	A	L	0.769612		274	S	A	0.861363		201	S	H	0.925914		37	R	-0.28444	-0.02579	-0.1832	-0.64433
66	P	L	0.765617		157	K	Q	0.85501		409	V	L	0.925876		38	K	-0.29092	-0.16509	-0.46206	-0.24561
474	K	G	0.765303		169	K	G	0.852699		415	N	T	0.925749		39	R	0.48973	0.24142	0.16256	1.06521
70	G	A	0.761657		133	I	V	0.852541		76	G	E	0.923819		39	T	-0.09519	-0.07632	-0.14394	-0.06532
494	S	T	0.761299		177	L	P	0.850692		3	A	V	0.920437		40	D	-0.15411	-0.03228	-0.14139	-0.28867
274	S	M	0.760571		561	C	V	0.850395		326	T	I	0.912692		40	K	0.35136	0.1451	0.71281	0.19617
68	Q	V	0.758183		155	R	F	0.85037		284	S	P	0.910882		41	A	0.16477	0.23473	0.18894	0.07063
60	K	H	0.754917		175	P	I	0.849718		180	S	N	0.90723		41	G	-0.26085	-0.35163	-0.27927	-0.15164
113	I	Q	0.754445		496	R	Q	0.84935		486	K	E	0.904793		42	E	-0.34733	-0.48281	-0.15965	-0.39953
481	F	L	0.745002		562	R	Q	0.848907		90	A	N	0.903914		42	T	0.18221	0.29381	0.14261	0.1102
170	K	R	0.742138		184	N	A	0.848111		471	N	S	0.89884		43	M	0.09281	0.00275	0.05718	0.2185
379	A	G	0.740167		154	H	K	0.848104		171	G	S	0.898186		44	A	0.16026	0.04317	0.25714	0.18048
221	N	M	0.738896		498	G	Q	0.848043		150	V	L	0.895975		45	Y	-0.12563	-0.04388	-0.04379	-0.28921
526	V	F	0.7374		53	S	M	0.847929		154	H	I	0.891491		46	P	0.17795	0.23864	0.18767	0.10753
210	N	V	0.733581		178	T	R	0.847834		393	N	T	0.890969		47	F	-0.33058	-0.3696	-0.31099	-0.31115
118	L	M	0.726993		218	A	F	0.846238		127	S	E	0.889514		47	I	0.25248	0.03634	0.7065	0.01459
221	N	V	0.724503		48	N	D	0.844093		212	N	G	0.887278		49	Q	0.22737	0.02656	0.0705	0.58506
274	S	T	0.724459		6	L	P	0.840455		281	I	V	0.886302		50	F	0.14993	0.15051	0.15221	0.14708
273	L	P	0.723597		523	S	P	0.836362		428	D	G	0.876791		51	G	-0.05391	-0.00163	-0.11146	-0.04865
520	K	N	0.719428		236	V	A	0.830969		179	N	G	0.873886		51	T	-0.1609	-0.24185	-0.22694	-0.01392
188	E	Q	0.718932		503	P	S	0.795202		369	H	F	0.861513		52	G	0.28982	0.06317	0.66818	0.13812
557	G	V	0.709354		175	P	D	0.793085		498	G	R	0.85802		53	N	0.20329	0.27445	0.06568	0.26975
510	K	S	0.706872		61	L	S	0.791633		146	N	H	0.856486		54	R	-0.25401	-0.01588	-0.49617	-0.24998
283	T	C	0.704112		474	K	M	0.789105		223	N	K	0.848712		56	T	-0.09957	-0.12111	-0.0072	-0.17041
231	A	C	0.703434		472	N	H	0.78892		445	L	M	0.848152		57	A	0.25475	0.31642	0.18476	0.26306
304	S	R	0.70043		299	Q	S	0.788195		224	R	S	0.848092		57	E	0.26959	0.09189	0.47997	0.23691
522	E	N	0.70005		260	A	S	0.787582		417	E	K	0.848089		58	P	0.68012	0.43301	1.15913	0.44823
262	G	D	0.697389		543	L	S	0.783556		237	R	M	0.848064		59	R	-0.31085	-0.51053	-0.02063	-0.40138
179	N	D	0.695425		185	K	L	0.782688		237	R	T	0.848064		60	M	-0.08265	-1e-05	-0.15839	-0.08954
210	N	F	0.693042		103	E	L	0.782606		204	Q	R	0.848052		60	T	0.27119	0.27848	0.39252	0.14256
277	F	A	0.692943		64	I	N	0.781019		396	N	S	0.848044		60	Y	0.36061	0.17501	0.40195	0.50486
119	R	W	0.688221		255	T	S	0.780055		413	F	W	0.848024		61	F	-0.22668	-0.10042	-0.15942	-0.4202
555	S	Q	0.687317		299	Q	A	0.778124		115	Y	N	0.847936		61	V	-0.19386	-0.32536	-0.02216	-0.23407
158	S	T	0.678478		508	E	D	0.775045		389	N	A	0.847924		62	F	-0.41058	-0.08902	-0.89417	-0.24854
278	E	W	0.678328		100	P	G	0.7748		212	N	I	0.845507		62	G	-0.28176	-0.19611	-0.64915	-1e-05
53	S	E	0.678071		179	N	I	0.774445		171	G	H	0.838671		62	H	0.62882	0.36128	0.47634	1.04884
488	D	Y	0.677968		57	K	N	0.773863		231	A	M	0.836932		63	E	-0.34304	-0.69706	-0.17431	-0.15775
339	S	T	0.674945		515	K	N	0.772956		523	S	L	0.836312		64	K	0.1875	0.03716	0.49227	0.03307
490	E	M	0.674531		212	N	D	0.772223		74	I	T	0.83276		64	V	0.35708	0.48857	0.48018	0.10249
70	G	L	0.666282		353	I	T	0.768894		337	I	M	0.831009		65	D	-0.30229	-0.6892	-0.03413	-0.18354
390	G	H	0.66598		92	S	V	0.765751		91	R	Q	0.828716		65	E	-0.22787	-0.51052	-0.08736	-0.08572
482	E	A	0.665736		280	G	V	0.765739		410	G	H	0.822354		65	S	-0.2716	-0.7667	-0.00942	-0.03867
278	E	V	0.663337		434	I	V	0.760769		282	I	V	0.819634		66	S	0.10694	0.14396	0.16839	0.00846
314	V	A	0.662391		318	E	G	0.758782		102	S	P	0.817382		68	D	-0.15169	-0.26923	-0.034	-0.15185
143	H	R	0.657545		115	Y	C	0.756859		99	T	K	0.817059		68	I	-0.18202	-0.06494	-0.32949	-0.15162
415	N	H	0.656762		294	K	F	0.754951		240	H	N	0.812705		70	D	-0.36878	-0.52981	-0.4248	-0.15172
91	R	E	0.654765		210	N	Q	0.75048		101	N	A	0.808599		71	R	0.12233	0.0357	0.19317	0.13811
106	A	T	0.654577		162	R	N	0.747858		521	L	F	0.808573		71	S	0.48682	0.79285	0.49742	0.17019
264	L	Y	0.653485		513	R	W	0.745153		448	E	K	0.803683		72	F	0.15599	0.24005	0.13752	0.09039
114	D	G	0.650893		212	N	Q	0.740474		471	N	W	0.799296		73	S	0.24496	0.20131	0.06314	0.47042
512	N	H	0.650797		383	S	T	0.739409		262	G	D	0.797352		74	L	0.47143	1.23522	0.10098	0.07808
405	Q	P	0.650475		335	R	K	0.739259		464	K	E	0.788817		74	T	0.40138	0.25848	0.1129	0.83276
463	E	G	0.649101		469	L	V	0.738264		412	E	R	0.788105		74	V	-0.17369	-0.0615	-0.16031	-0.29926
237	R	A	0.645631		408	A	Q	0.738153		475	E	K	0.786509		75	A	0.17325	0.15317	0.01267	0.35392
204	Q	R	0.644354		389	N	T	0.737562		390	G	E	0.785629		75	H	0.14846	0.04489	0.13732	0.26317
146	N	M	0.644205		221	N	R	0.735537		65	A	G	0.771563		75	N	-0.16222	-0.1775	-0.15322	-0.15595
430	G	E	0.643982		185	K	M	0.735452		463	E	D	0.770157		75	S	-0.22921	-0.24252	-0.05633	-0.38878
113	I	A	0.643583		150	V	F	0.735127		227	T	S	0.769959		80	E	0.48653	0.36023	0.41316	0.68619
403	N	K	0.643313		235	K	I	0.732864		416	L	F	0.76805		80	R	0.40285	0.4478	0.20133	0.55941
45	H	N	0.643005		269	Y	C	0.731964		60	K	Q	0.76584		81	H	0.13391	0.28838	0.04248	0.07087
148	V	S	0.642801		102	S	P	0.730767		490	E	D	0.765816		81	K	0.29711	0.14233	0.67814	0.07087
182	V	W	0.642204		5	L	F	0.725569		234	P	V	0.76575		81	T	0.22353	0.22979	0.32957	0.11123
179	N	I	0.641785		520	K	I	0.725124		230	I	Q	0.765664		82	T	0.18984	0.01326	0.22222	0.33404
172	D	Y	0.641674		562	R	H	0.724574		221	N	Y	0.765663		83	D	-0.5795	-0.31869	-0.86808	-0.55174
28	N	K	0.641499		555	S	P	0.72409		447	N	K	0.76565		83	F	-0.31494	-0.10128	-0.45135	-0.39219
516	I	T	0.641393		312	H	G	0.723137		214	Y	V	0.765591		83	L	-0.25675	-0.34476	-0.27359	-0.15189
548	A	G	0.641389		199	S	Y	0.72151		522	E	K	0.760923		86	A	0.18191	0.03366	0.41176	0.10032
515	K	M	0.641371		8	L	M	0.719783		474	K	L	0.758448		86	I	0.46275	0.36109	0.94175	0.0854
504	K	T	0.641345		91	R	M	0.717434		232	A	H	0.756568		86	N	-0.19995	-0.05985	-0.38963	-0.15036
78	L	P	0.641169		312	H	T	0.717043		235	K	E	0.754792		87	Q	-0.17973	-0.32646	-0.16255	-0.05019
5	L	V	0.641073		290	E	T	0.717033		553	M	I	0.748416		88	A	-0.27156	-0.50744	-0.01865	-0.2886
504	K	S	0.6406		277	F	P	0.715142		90	A	P	0.738079		88	F	-0.2641	-0.05258	-0.22864	-0.51108
409	V	I	0.636889		4	K	L	0.715012		212	N	A	0.738016		88	P	0.2825	0.05051	0.71208	0.08491
232	A	R	0.634579		143	H	Q	0.714322		207	L	P	0.737446		88	V	-0.21496	-0.39864	-0.09472	-0.15153
4	K	S	0.634262		40	N	K	0.712809		106	A	S	0.737278		88	Y	-0.13169	-0.23886	-0.15615	-6e-05
357	W	L	0.633399		79	L	I	0.712733		370	Q	I	0.735781		89	A	0.33925	0.08054	0.31556	0.62165
228	P	A	0.633351		88	L	P	0.712084		501	D	S	0.735169		89	D	-0.28141	-0.1504	-0.68907	-0.00475
471	N	S	0.629815		212	N	T	0.710123		290	E	P	0.735077		89	H	0.10138	0.02691	0.19872	0.07851
507	E	L	0.628642		268	W	T	0.709965		54	H	Q	0.734021		89	I	0.22656	0.07494	0.07435	0.53039
121	Q	H	0.628377		365	Y	C	0.709813		37	L	P	0.732419		89	M	-0.30652	-0.28956	-0.47539	-0.1546
2	K	C	0.627236		315	T	Y	0.709704		523	S	A	0.729745		89	Q	0.31647	0.39289	0.31556	0.24096
499	T	Q	0.621885		236	V	N	0.709672		146	N	Q	0.72609		89	V	0.17027	0.01294	0.47821	0.01967
541	V	I	0.619805		307	P	H	0.709437		237	R	K	0.722454		89	W	-0.39801	-0.10084	-0.78608	-0.30712
174	Y	H	0.619782		150	V	I	0.70906		165	L	P	0.721681		90	H	0.40882	0.43308	0.26676	0.52661
301	A	T	0.61806		47	V	I	0.706496		502	Y	H	0.719024		90	I	0.07925	0.06034	0.0479	0.1295
251	E	A	0.615542		227	T	M	0.705932		246	Y	F	0.713803		94	F	-0.28611	-0.31418	-0.09365	-0.4505
345	L	Q	0.615195		529	I	V	0.704464		300	G	R	0.713389		94	P	0.30536	0.20938	0.44247	0.26424
128	L	S	0.613431		359	G	Q	0.702074		555	S	L	0.712659		97	L	0.3151	0.24741	0.11286	0.58504
256	I	L	0.613168		389	N	R	0.70176		497	N	A	0.710848		98	D	-0.23708	-0.24255	-0.44951	-0.01918
316	I	L	0.612995		295	C	F	0.701297		386	N	I	0.709839		98	K	0.28372	0.19733	0.05753	0.5963
297	T	I	0.609578		153	S	I	0.701182		172	D	S	0.706349		99	G	-0.28195	-0.35717	-0.30956	-0.17913
550	S	F	0.609431		183	N	D	0.698914		249	L	S	0.706178		99	I	0.17997	0.15224	0.00033	0.38733
541	V	L	0.609323		412	E	T	0.69782		146	N	A	0.704987		99	R	0.25235	0.19888	0.53991	0.01825
508	E	L	0.609227		232	A	E	0.697679		289	H	M	0.700898		100	A	0.18333	0.14209	0.01175	0.39615
138	S	Y	0.608602		510	K	N	0.697038		421	E	G	0.700755		100	F	0.25223	0.25484	0.26317	0.23867
146	N	G	0.606403		491	C	S	0.697016		150	V	M	0.698732		100	G	0.35718	0.00013	0.7748	0.29661
383	S	R	0.605134		459	K	R	0.696949		316	I	T	0.695036		101	A	0.41432	0.42304	0.01131	0.8086
3	A	Y	0.605026		113	I	K	0.696524		142	N	D	0.693285		101	H	-0.12946	-0.3425	-0.03812	-0.00775
408	A	R	0.602202		179	N	E	0.696442		242	R	G	0.68648		102	P	0.67077	0.46415	0.73077	0.81738
106	A	P	0.601474		213	A	K	0.696021		80	G	E	0.686195		103	K	-0.58566	-0.67337	-0.14684	-0.93676
168	T	S	0.598851		321	K	V	0.694611		12	F	I	0.685606		104	D	-0.24733	-0.46395	-0.14804	-0.13
490	E	V	0.597048		31	D	T	0.693603		186	G	R	0.681995		104	E	-0.17746	-0.26674	-0.2655	-0.00013
86	S	P	0.594544		411	K	R	0.692367		318	E	K	0.681056		104	R	0.22914	0.37842	0.17161	0.13738
170	K	E	0.593342		286	A	H	0.691802		528	Q	N	0.678696		105	E	-0.07491	-0.12746	-0.06644	-0.03082
374	G	R	0.588981		313	P	T	0.690938		523	S	K	0.678646		106	V	0.24956	0.30535	0.3813	0.06202
401	K	V	0.587612		12	F	V	0.685873		410	G	C	0.678553		107	F	0.25835	0.14441	0.33455	0.29608
517	D	G	0.587206		440	E	G	0.685009		212	N	H	0.678374		107	R	-0.36634	-0.54381	-0.42692	-0.12829
256	I	V	0.586655		257	I	Q	0.67926		182	V	E	0.678329		109	L	0.26075	0.05092	0.35278	0.37856
274	S	W	0.58561		324	R	K	0.678937		456	L	V	0.678294		109	S	0.18993	0.23618	0.3114	0.0222
151	S	T	0.585167		527	Y	F	0.678417		75	T	P	0.678211		110	E	-0.10648	-0.17572	-0.06289	-0.08082
28	N	Y	0.585041		248	T	N	0.678355		247	W	L	0.678206		111	A	-0.20245	-0.23797	-0.01406	-0.35531
307	P	T	0.585014		321	K	S	0.678321		447	N	S	0.678187		112	H	0.28017	0.3138	0.29664	0.23006
184	N	R	0.585003		92	S	M	0.678288		253	G	L	0.678187		112	I	0.56924	1.11444	0.377	0.21629
460	N	I	0.584941		184	N	H	0.678186		125	V	L	0.678176		113	F	0.41172	0.12021	0.52977	0.58518
162	R	H	0.584921		503	P	V	0.678166		417	E	G	0.678164		113	H	-0.09261	-0.07193	-0.07903	-0.12686
321	K	H	0.584809		163	N	H	0.678149		418	K	E	0.67816		113	T	0.31455	0.52545	0.2891	0.12911
141	P	H	0.58317		81	N	K	0.678144		397	S	N	0.678154		115	I	0.28541	0.52194	0.25897	0.07533
490	E	T	0.581776		252	P	D	0.678082		8	L	R	0.678152		115	S	-0.36245	-0.46213	-0.59901	-0.02621
557	G	E	0.581604		382	K	M	0.678034		152	C	R	0.678128		116	V	-0.28891	-0.31114	-0.42808	-0.12752
14	A	D	0.58102		230	I	Q	0.678025		195	V	F	0.678123		121	R	0.33562	0.1447	0.50236	0.3598
251	E	S	0.579361		514	E	D	0.677951		452	D	E	0.678071		122	F	-0.06455	-0.02416	-0.14933	-0.02017
173	S	P	0.578239		378	A	G	0.677941		460	N	T	0.678061		122	S	-0.33328	-0.07476	-0.6624	-0.26267
208	Y	H	0.576528		113	I	Q	0.677899		222	Y	F	0.678039		123	N	0.17393	0.07368	0.00277	0.44535
230	I	M	0.576462		158	S	V	0.677785		147	G	V	0.678023		123	R	-0.2331	-0.15581	-0.48676	-0.05673
278	E	F	0.574023		201	S	Y	0.677747		215	V	F	0.678014		125	L	0.42333	0.22703	0.36478	0.67818
7	V	L	0.573053		303	N	M	0.677457		239	Q	P	0.677942		126	L	0.19702	0.26444	0.2061	0.12052
394	K	R	0.565504		554	C	Y	0.672054		504	K	Y	0.6779		127	R	0.32395	0.09763	0.5851	0.28912
113	I	V	0.564167		187	K	N	0.671648		307	P	H	0.674907		128	V	-0.48647	-0.19204	-0.76303	-0.50433
416	L	M	0.563166		239	Q	M	0.669254		153	S	P	0.673586		129	D	0.29818	0.22752	0.47774	0.18928
490	E	L	0.563002		52	D	G	0.668183		130	R	K	0.672498		129	G	-0.26214	-0.41051	-0.2909	-0.085
151	S	P	0.561586		369	H	T	0.666344		392	T	I	0.667841		131	L	-0.43163	-0.40347	-0.66885	-0.22257
474	K	R	0.560465		322	Y	H	0.66576		212	N	V	0.667664		132	G	-0.31248	-0.28849	-0.15068	-0.49827
246	Y	N	0.5601		255	T	E	0.665409		382	K	A	0.66743		132	K	0.40551	0.28372	0.30904	0.62378
523	S	Q	0.559667		176	K	M	0.664442		135	P	S	0.66742		133	M	0.28527	0.25007	0.18652	0.41923
520	K	S	0.558736		282	I	L	0.66367		351	G	D	0.667204		133	T	0.43779	0.48426	0.33759	0.49151
326	T	P	0.558412		515	K	E	0.661293		395	V	I	0.666364		135	N	0.3737	0.21139	0.58111	0.32861
279	S	F	0.557534		189	V	A	0.660085		460	N	A	0.666139		135	S	0.36881	0.38816	0.05085	0.66742
194	G	A	0.5572		216	S	M	0.660067		285	N	G	0.663528		136	L	0.13076	0.11225	0.19956	0.08046
406	F	L	0.556826		515	K	G	0.659709		499	T	D	0.662899		136	M	-0.28654	-0.33378	-0.14273	-0.38311
508	E	K	0.556538		90	A	K	0.65885		360	M	V	0.662346		136	N	-0.55752	-0.91123	-0.03686	-0.72448
82	P	S	0.556503		127	S	P	0.658696		370	Q	F	0.661394		136	T	0.25281	0.23998	0.36174	0.15672
85	D	Y	0.55639		285	N	I	0.658296		188	E	V	0.659016		137	K	0.23245	0.21471	0.39809	0.08455
25	H	Q	0.556229		557	G	W	0.658055		124	S	L	0.658059		138	G	0.42204	0.31219	0.34122	0.61271
230	I	L	0.556061		286	A	R	0.657634		410	G	A	0.657475		138	P	0.08694	0.01391	0.05751	0.1894
539	S	T	0.554207		415	N	Q	0.652907		518	G	N	0.65738		138	R	-0.28561	-0.07744	-0.54793	-0.23147
6	L	T	0.553903		486	K	R	0.651556		8	L	Q	0.656972		138	T	0.42069	0.36232	0.39424	0.5055
564	C	S	0.553804		91	R	H	0.649271		306	L	F	0.656832		140	F	0.38107	0.23627	0.5851	0.32185
409	V	L	0.552133		273	L	M	0.649199		415	N	G	0.655586		142	K	-0.15259	-0.21651	-0.14635	-0.09492
279	S	P	0.550711		494	S	G	0.647472		153	S	T	0.654189		145	E	0.42382	0.14545	0.16892	0.95708
321	K	S	0.550127		299	Q	C	0.646869		7	V	F	0.649975		145	I	0.05468	0.1553	0.00847	0.00028
313	P	L	0.549951		138	S	L	0.645463		228	P	S	0.647679		145	L	-0.17842	-0.19069	-0.02155	-0.32302
42	A	P	0.549472		25	H	Q	0.644706		165	L	I	0.644889		145	V	-0.37099	-0.49802	-0.34874	-0.26622
428	D	N	0.549334		137	E	G	0.641437		100	P	K	0.644214		146	G	0.31579	0.6064	0.001	0.33996
153	S	E	0.547473		277	F	M	0.639976		255	T	F	0.640712		146	H	0.42994	0.14432	0.289	0.85649
333	G	R	0.547418		551	F	L	0.638849		551	F	Y	0.640323		146	R	-0.30869	-0.05499	-0.14306	-0.72801
22	I	M	0.546759		503	P	R	0.638769		224	R	K	0.637974		146	V	0.35795	0.2389	0.27682	0.55814
392	T	A	0.546618		516	I	T	0.638573		231	A	W	0.628632		146	Y	0.35748	0.34581	0.21125	0.51539
441	L	F	0.544205		554	C	F	0.63839		216	S	Y	0.627904		147	E	0.12262	0.21542	0.06754	0.08489
450	T	N	0.544022		177	L	M	0.638037		373	Q	P	0.627092		148	L	0.3221	0.49128	0.32668	0.14833
383	S	I	0.54392		123	S	C	0.637046		153	S	F	0.624696		148	S	0.46358	0.6428	0.40019	0.34775
154	H	L	0.543701		136	K	V	0.636344		511	L	M	0.624401		148	T	0.15038	0.19276	0.07799	0.1804
141	P	E	0.543505		346	F	S	0.633099		132	E	K	0.623782		150	F	0.48207	0.14498	0.73513	0.5661
490	E	D	0.543091		249	L	T	0.628911		206	S	I	0.62258		150	Q	0.30183	0.12343	0.24065	0.5414
406	F	S	0.54077		505	Y	H	0.628421		89	P	A	0.621647		150	T	0.03589	0.10657	0.00033	0.00076
543	L	A	0.540108		504	K	E	0.628195		473	A	T	0.620907		151	P	0.27436	0.56159	0.09991	0.16158
206	S	F	0.539757		48	N	S	0.628111		526	V	L	0.619409		152	R	0.34877	0.2557	0.11248	0.67813
460	N	A	0.539239		427	V	I	0.627387		65	A	V	0.618545		152	S	-0.21146	-0.42237	-0.11795	-0.09405
116	E	K	0.53659		357	W	L	0.627245		513	R	M	0.617962		153	A	0.25385	0.23848	0.12387	0.3992
252	P	L	0.5356		206	S	A	0.627066		404	T	F	0.61751		153	N	-0.13782	-0.10943	-0.29849	-0.00555
78	L	I	0.535291		265	I	T	0.626816		256	I	T	0.617268		153	T	0.40246	0.30974	0.24345	0.65419
17	A	G	0.534622		277	F	T	0.626807		155	R	F	0.616803		153	V	0.22312	0.31767	0.27526	0.07642
253	G	A	0.534377		277	F	Q	0.626723		85	D	G	0.616413		154	R	0.18091	0.05696	0.20425	0.28152
206	S	N	0.533871		103	E	V	0.624701		176	K	P	0.616229		155	I	-0.25427	-0.2665	-0.35246	-0.14386
301	A	S	0.533565		288	M	L	0.624196		184	N	D	0.614511		155	K	-0.45526	-0.04325	-0.85582	-0.46672
303	N	I	0.530509		278	E	A	0.62232		90	A	Y	0.61407		157	F	-0.19525	-0.43512	-0.03314	-0.1175
295	C	R	0.530494		395	V	L	0.617932		212	N	Q	0.613559		157	H	0.098	0.1396	0.07494	0.07945
406	F	W	0.528318		478	N	T	0.616733		367	Y	C	0.613541		157	Q	0.55704	0.28544	0.85501	0.53066
101	N	T	0.527454		158	S	T	0.615167		389	N	R	0.613161		157	T	-0.63292	-0.60446	-0.25291	-1.04138
471	N	A	0.527419		257	I	T	0.61514		138	S	G	0.612713		157	V	0.25481	0.00399	0.31064	0.44981
113	I	T	0.525451		156	G	D	0.614575		294	K	N	0.610829		158	G	0.14239	0.14458	0.16233	0.12025
115	Y	I	0.521944		186	G	H	0.614558		172	D	G	0.609854		158	L	0.30648	0.17331	0.42762	0.3185
459	K	R	0.521205		180	S	Q	0.614295		171	G	E	0.609584		158	R	0.36048	0.22894	0.26756	0.58493
329	R	K	0.519771		221	N	K	0.613749		265	I	V	0.606822		159	C	0.20343	0.2431	0.2297	0.13748
51	E	D	0.516949		489	N	K	0.613164		337	I	L	0.605436		159	Q	-0.05838	-0.09916	-9e-05	-0.0759
4	K	A	0.516644		238	D	N	0.611947		411	K	N	0.603913		159	R	0.18771	0.11038	0.36215	0.09059
104	N	F	0.516463		210	N	L	0.611842		337	I	T	0.603274		160	L	0.23084	0.08343	0.53497	0.07412
547	G	R	0.516082		436	T	I	0.611753		454	H	N	0.603191		161	H	0.33407	0.81247	0.07505	0.11468
52	D	N	0.514703		299	Q	P	0.610723		410	G	D	0.601659		166	C	-0.37232	-0.40118	-0.49752	-0.21827
306	L	F	0.513288		104	N	S	0.610719		321	K	V	0.597689		166	G	-0.239	-0.1003	-0.24884	-0.36786
535	T	I	0.512934		172	D	Q	0.609552		401	K	E	0.597228		168	S	0.34379	0.59885	0.11219	0.32033
446	E	K	0.512472		124	S	A	0.609195		98	E	K	0.596298		169	E	0.45369	0.19	0.94548	0.22559
403	N	G	0.512089		288	M	Y	0.60843		506	S	L	0.594022		169	H	-0.14864	-0.01404	-0.3383	-0.09357
201	S	R	0.511089		255	T	Y	0.6083		474	K	R	0.593287		170	Y	0.42045	0.29512	0.47949	0.48674
138	S	F	0.510346		289	H	R	0.607857		232	A	M	0.591732		171	W	-0.11124	-0.24076	-0.0399	-0.05305
495	V	I	0.509178		302	I	M	0.606203		306	L	P	0.59134		172	A	0.18719	0.39179	0.08631	0.08348
314	V	M	0.508617		176	K	H	0.60584		541	V	M	0.591214		173	D	0.53207	0.25286	0.94778	0.39556
456	L	R	0.506186		117	E	K	0.602528		429	D	G	0.59028		173	N	0.30064	0.43738	0.15045	0.31409
2	K	V	0.503651		38	E	Q	0.602295		159	S	D	0.589577		173	Y	0.23252	0.17417	0.3619	0.16149
93	W	L	0.503177		358	T	A	0.601813		167	L	P	0.58737		174	N	0.18537	0.25484	0.11186	0.18941
415	N	F	0.503095		62	K	Q	0.596895		272	A	I	0.587184		175	A	0.27591	0.00299	0.53651	0.28822
10	Y	I	0.502434		355	G	E	0.591961		72	C	Y	0.586869		175	L	0.69832	0.90212	0.99387	0.19898
173	S	E	0.499656		223	N	F	0.591191		154	H	F	0.586567		175	R	0.26436	0.27314	0.25623	0.26371
213	A	V	0.499301		169	K	L	0.590837		2	K	F	0.58642		175	Y	0.34182	0.34813	0.39829	0.27903
103	E	T	0.499273		170	K	G	0.58974		255	T	H	0.585226		176	A	0.27806	0.34877	0.1471	0.3383
461	L	P	0.499245		245	Y	C	0.589397		113	I	F	0.58518		176	V	0.20663	0.18389	0.30576	0.13024
192	L	P	0.498489		127	S	T	0.588766		168	T	L	0.585178		177	M	0.42418	0.07635	0.63804	0.55814
412	E	V	0.497011		443	V	A	0.588618		402	M	T	0.585121		177	V	0.1535	0.05613	0.31786	0.08652
99	T	A	0.496785		562	R	G	0.58827		459	K	N	0.58512		178	A	0.3393	0.34761	0.35682	0.31346
87	L	P	0.496659		454	H	Y	0.586204		189	V	L	0.585112		178	P	0.17199	0.00027	0.37835	0.13735
2	K	M	0.496468		445	L	P	0.585568		230	I	Y	0.585092		179	A	-0.59465	-0.26448	-0.52902	-0.99044
474	K	A	0.495653		403	N	S	0.585391		411	K	T	0.585083		179	H	0.29587	0.13929	0.48537	0.26295
234	P	T	0.493993		425	K	A	0.58525		422	N	H	0.58507		179	S	-0.09367	-0.00189	-0.14829	-0.13083
320	P	S	0.492472		528	Q	G	0.585235		49	L	Q	0.585057		180	G	0.04589	0.13747	1e-05	0.00018
259	E	V	0.492316		528	Q	M	0.585235		514	E	V	0.585054		180	I	0.1995	0.263	0.07228	0.26322
148	V	L	0.491276		273	L	Q	0.58517		97	V	L	0.585045		181	C	-0.33556	-0.0246	-0.59009	-0.39199
92	S	D	0.490008		397	S	A	0.585155		444	L	I	0.585043		182	E	0.57145	0.93642	0.0996	0.67833
154	H	Q	0.489746		229	E	C	0.585128		236	V	C	0.585027		182	K	0.24193	0.08732	0.3785	0.25996
357	W	R	0.489009		127	S	R	0.585099		451	L	F	0.584997		182	S	-0.40814	-0.80757	-0.01667	-0.40018
171	G	R	0.488791		140	W	F	0.585098		457	N	T	0.584994		183	S	0.27556	0.28398	0.4942	0.0485
64	I	V	0.488571		506	S	Y	0.585086		420	M	F	0.58499		184	D	0.50444	0.38854	0.51028	0.61451
474	K	I	0.487517		502	Y	W	0.585057		161	Y	N	0.584984		184	L	0.24496	0.09494	0.55971	0.08022
411	K	R	0.48686		38	E	V	0.585041		408	A	G	0.584969		184	R	0.44324	0.585	0.52679	0.21794
406	F	M	0.485799		274	S	W	0.585001		219	S	T	0.584953		185	G	0.09425	0.14078	0.00466	0.13732
557	G	Q	0.485774		88	L	R	0.58499		453	F	I	0.58495		185	I	-0.33522	-0.6137	-0.14863	-0.24334
106	A	G	0.485701		430	G	W	0.584986		469	L	V	0.58494		185	L	0.52047	0.48263	0.78269	0.29609
253	G	N	0.485631		548	A	E	0.584965		158	S	R	0.584934		186	A	0.45136	1.25467	0.09921	0.00019
297	T	R	0.485573		327	K	Q	0.584965		5	L	Q	0.584919		186	L	0.19155	0.02523	0.5271	0.02233
4	K	Y	0.485536		466	K	C	0.584955		441	L	V	0.584889		187	E	0.39722	0.1882	0.56205	0.44141
527	Y	F	0.485525		114	D	L	0.584949		440	E	D	0.58486		187	I	0.25365	0.13756	0.43394	0.18946
564	C	D	0.485519		179	N	R	0.58491		205	Q	K	0.584808		187	L	-0.48667	-0.17462	-0.57902	-0.70637
204	Q	P	0.485506		289	H	I	0.584902		226	F	C	0.584798		187	N	0.41222	0.34894	0.67165	0.21606
123	S	V	0.485481		482	E	P	0.58485		383	S	A	0.584781		187	R	-0.30481	-0.12787	-0.50175	-0.28482
87	L	T	0.485471		518	G	Y	0.584628		382	K	H	0.58478		188	S	0.51902	0.42203	0.55847	0.57655
276	G	L	0.485462		103	E	G	0.584459		197	H	C	0.584622		188	T	-0.23049	-0.23753	-0.26495	-0.18898
7	V	T	0.485441		386	N	P	0.583934		553	M	A	0.584089		188	V	0.71362	0.46184	1.02001	0.65902
165	L	Q	0.485438		135	P	N	0.581113		216	S	P	0.583819		189	A	0.53816	0.39929	0.66008	0.55511
268	W	C	0.485431		282	I	V	0.579934		306	L	A	0.582885		189	I	0.15182	0.13521	0.06971	0.25054
337	I	F	0.485429		316	I	V	0.579266		305	N	I	0.580878		190	P	-0.13738	-0.23498	-0.00873	-0.16842
199	S	T	0.485422		276	G	A	0.579067		318	E	H	0.580388		194	A	0.64396	0.5572	1.04796	0.32671
418	K	L	0.485389		222	Y	C	0.578976		293	T	A	0.579792		196	Q	0.22488	0.05165	0.48549	0.1375
59	C	F	0.485362		126	S	P	0.575348		476	I	L	0.579228		197	M	-0.124	-0.23309	-0.13856	-0.00034
314	V	N	0.485316		68	Q	C	0.574757		327	K	E	0.577826		197	W	-0.2087	-0.29624	-0.00335	-0.32651
170	K	T	0.484992		289	H	D	0.572499		274	S	N	0.577734		197	Y	0.17072	0.24826	0.10399	0.15991
211	G	Q	0.484981		525	G	R	0.568524		188	E	S	0.576554		199	Y	0.28658	0.01704	0.72151	0.12118
133	I	T	0.484261		13	V	I	0.567799		556	N	D	0.576065		201	C	-0.06692	-0.1994	-0.00128	-9e-05
181	Y	F	0.483918		140	W	R	0.567689		170	K	W	0.574208		202	G	-0.31427	-0.23943	-0.44584	-0.25753
261	T	A	0.48303		287	S	E	0.565927		223	N	G	0.574194		202	N	-0.13214	-0.214	-0.09214	-0.09027
232	A	N	0.482968		387	A	T	0.565037		343	R	K	0.57169		202	V	0.13522	0.07534	0.31805	0.01228
185	K	L	0.482628		522	E	N	0.564829		150	V	A	0.571336		203	D	-0.32272	-0.23156	-0.00512	-0.73147
486	K	L	0.482453		255	T	V	0.563313		176	K	N	0.570812		203	G	0.34499	0.17423	0.34255	0.5182
12	F	L	0.482005		251	E	L	0.563036		558	S	Y	0.568242		204	A	-0.27697	-0.33683	-0.38137	-0.1127
481	F	S	0.481295		115	Y	A	0.562304		150	V	F	0.566102		204	H	-0.18024	-0.0738	-0.00353	-0.46339
253	G	W	0.480807		187	K	E	0.562049		231	A	N	0.563668		204	L	0.29384	0.37859	0.12437	0.37857
12	F	S	0.480429		2	K	N	0.561051		283	T	S	0.56262		204	R	0.56533	0.64435	0.20359	0.84805
358	T	L	0.477153		140	W	L	0.56033		556	N	G	0.562122		205	N	-0.26716	-0.44599	-0.00977	-0.34573
299	Q	E	0.476906		557	G	R	0.559834		80	G	R	0.559408		205	P	-0.20275	-0.29668	-0.22654	-0.08504
206	S	Y	0.475955		184	N	L	0.55971		53	S	I	0.559048		205	R	-0.28903	-0.18293	-0.48471	-0.19946
305	N	R	0.474939		188	E	S	0.558473		146	N	V	0.558144		205	V	0.28512	0.1372	0.38359	0.33458
266	A	T	0.474772		497	N	F	0.555436		177	L	M	0.558143		206	G	-0.11928	-0.01632	-0.25464	-0.08687
240	H	A	0.473978		276	G	E	0.55502		11	A	S	0.557207		207	P	0.34295	0.1514	0.13999	0.73745
468	Q	T	0.47187		285	N	R	0.552149		497	N	R	0.557189		209	A	-0.30632	-0.29655	-0.49179	-0.13061
178	T	N	0.470727		104	N	I	0.552021		100	P	Q	0.557028		209	P	0.31239	0.40376	0.11303	0.42038
420	M	V	0.470319		168	T	M	0.552006		189	V	A	0.555112		210	F	0.40949	0.69304	0.3197	0.21572
157	K	R	0.46972		71	K	Q	0.551677		19	T	R	0.553623		210	Q	0.44145	0.25746	0.75048	0.31642
164	L	I	0.469387		37	L	Q	0.551642		443	V	I	0.553236		211	E	-0.10774	-0.1995	-0.00746	-0.11627
230	I	F	0.46809		524	M	V	0.550925		557	G	E	0.551021		211	T	-0.38769	-0.64878	-0.15191	-0.36238
48	N	K	0.467993		305	N	K	0.550741		340	I	V	0.55055		212	K	-0.28694	-0.46891	-0.35606	-0.03585
454	H	N	0.467026		297	T	P	0.550125		502	Y	C	0.549574		213	V	0.30945	0.4993	0.34143	0.08761
157	K	D	0.466643		90	A	F	0.549944		371	N	D	0.548955		214	I	0.50667	0.13755	0.41289	0.96958
166	W	R	0.46596		247	W	L	0.549616		235	K	V	0.548851		215	F	0.32034	0.14552	0.1375	0.67801
479	G	E	0.464478		7	V	F	0.549187		369	H	Q	0.54479		216	C	-0.19434	-0.38734	-0.11136	-0.08433
102	S	P	0.464146		474	K	G	0.548827		476	I	V	0.542281		216	F	-0.41342	-0.24198	-0.67431	-0.32398
8	L	R	0.463888		286	A	E	0.548515		154	H	T	0.541578		216	R	-0.27057	-0.39034	-0.21132	-0.21004
211	G	K	0.463361		29	S	P	0.548392		150	V	Q	0.541402		216	T	0.30594	0.25694	0.27572	0.38515
430	G	R	0.462691		417	E	K	0.548202		333	G	E	0.539624		217	I	-0.34515	-0.39032	-0.06825	-0.57689
250	L	P	0.462038		236	V	T	0.548095		411	K	R	0.536799		218	Q	-0.42427	-0.23312	-0.54397	-0.49573
335	R	G	0.461934		325	S	G	0.546525		107	C	Y	0.536583		218	S	-0.24612	-0.1856	-0.4582	-0.09456
188	E	V	0.46184		211	G	R	0.545938		462	Y	C	0.536568		219	A	0.1878	0.34217	0.07855	0.14267
131	F	V	0.461363		300	G	R	0.545701		223	N	E	0.536171		219	G	-0.29075	-0.50335	-0.283	-0.08589
258	F	V	0.461299		542	L	V	0.543125		141	P	M	0.536123		220	G	0.25327	0.39149	0.10221	0.2661
127	S	D	0.461195		438	N	K	0.5431		408	A	Q	0.536077		220	K	-0.22436	-0.34807	-0.00589	-0.31913
186	G	V	0.461118		486	K	V	0.542947		451	L	S	0.535927		220	N	0.35539	0.42901	0.24843	0.38874
69	L	W	0.460997		333	G	E	0.542194		75	T	I	0.5359		221	H	0.11797	0.07804	0.14808	0.1278
12	F	C	0.460988		54	H	N	0.541873		69	L	S	0.535504		221	Y	0.37258	0.35201	7e-05	0.76566
486	K	G	0.460561		381	Q	S	0.54103		420	M	L	0.5346		222	L	-0.28216	-0.53014	-0.29041	-0.02592
414	N	S	0.460276		99	T	R	0.539911		413	F	L	0.534487		222	S	-0.15148	-0.2316	-0.10976	-0.11309
290	E	P	0.460007		260	A	G	0.539654		217	V	A	0.533735		223	D	0.18629	0.20893	0.02158	0.32836
169	K	G	0.459688		220	S	C	0.539566		436	T	A	0.533142		223	H	0.15118	0.17732	0.16528	0.11095
326	T	S	0.45793		71	K	N	0.537175		232	A	C	0.532578		223	K	0.40371	0.04196	0.32045	0.84871
274	S	V	0.457417		175	P	A	0.536507		157	K	Q	0.530659		223	Y	0.09363	0.02371	0.17762	0.07955
443	V	G	0.457165		160	F	L	0.534968		89	P	I	0.530388		224	Q	-0.7856	-1.3707	-0.65856	-0.32754
382	K	L	0.456544		62	K	Y	0.534068		155	R	G	0.52933		225	K	0.52333	0.88913	0.52602	0.15484
317	G	R	0.456275		136	K	I	0.533502		154	H	Q	0.527237		225	Q	0.20438	0.15127	0.08326	0.37862
318	E	R	0.455954		237	R	F	0.532096		294	K	I	0.527093		226	I	-0.17382	-0.04626	-0.42064	-0.05457
511	L	A	0.455717		15	T	A	0.531542		90	A	H	0.526607		226	S	0.27688	0.12238	0.48169	0.22657
323	V	A	0.453397		513	R	K	0.530459		274	S	H	0.524636		227	F	-0.10336	-0.00013	-0.05941	-0.25053
299	Q	N	0.452423		113	I	F	0.529766		223	N	A	0.523879		227	I	0.15346	0.20287	0.24732	0.01019
299	Q	K	0.452423		523	S	A	0.529145		10	Y	H	0.520472		227	V	0.26044	0.23564	0.2211	0.32458
310	N	D	0.452143		559	L	S	0.528972		49	L	M	0.519303		228	A	0.79039	0.63335	0.396	1.34182
239	Q	H	0.449691		563	I	V	0.528397		373	Q	F	0.519123		229	A	0.20047	0.07362	0.04228	0.4855
283	T	I	0.449532		345	L	I	0.527876		249	L	I	0.518951		229	D	0.18053	0.42528	0.02538	0.09094
372	E	S	0.448363		131	F	I	0.527163		203	E	G	0.518199		229	L	-0.32907	-0.51134	-0.46022	-0.01564
277	F	S	0.447807		186	G	L	0.527095		404	T	N	0.516987		229	V	-0.19203	-0.10959	-0.43147	-0.03504
80	G	R	0.447802		485	H	Q	0.527025		146	N	Y	0.515394		230	L	0.64859	0.55606	0.32089	1.06882
303	N	D	0.447792		136	K	S	0.526913		70	G	K	0.511307		230	V	0.04333	0.0358	0.06553	0.02866
206	S	T	0.447539		184	N	R	0.526791		535	T	I	0.510454		231	F	-0.13731	-0.00154	-0.13874	-0.27164
214	Y	C	0.447128		16	D	Y	0.526474		173	S	I	0.509416		231	L	-0.09179	-0.06011	-0.00087	-0.21438
148	V	A	0.446402		225	R	K	0.526024		228	P	Q	0.509302		231	N	0.31759	0.25196	0.13715	0.56367
230	I	Y	0.445409		235	K	V	0.525904		361	I	L	0.508971		231	V	-0.0724	-0.11792	-0.01187	-0.08741
153	S	H	0.445334		277	F	Y	0.525845		276	G	N	0.508493		231	Y	-0.54954	-0.9136	-0.12743	-0.60758
345	L	I	0.44527		467	S	A	0.525374		303	N	E	0.508451		232	C	0.331	0.11223	0.3482	0.53258
265	I	A	0.445089		314	V	Y	0.525283		422	N	S	0.507287		232	G	-0.25496	-0.22445	-0.28516	-0.25528
470	K	M	0.444785		471	N	T	0.524631		67	L	I	0.507056		232	S	-0.2866	-0.14702	-0.47185	-0.24093
397	S	P	0.444533		27	N	S	0.52321		211	G	P	0.50668		233	G	0.19687	0.11618	0.43973	0.03471
396	N	K	0.444419		92	S	Y	0.522262		138	S	T	0.505497		233	M	-0.15655	-0.34293	-0.07415	-0.05257
142	N	S	0.443978		349	I	L	0.522194		60	K	Y	0.504862		233	S	-0.22872	-0.17018	-0.24263	-0.27334
305	N	M	0.44341		337	I	L	0.521999		419	R	K	0.503271		234	K	0.25229	0.24262	0.32423	0.19002
323	V	D	0.443317		325	S	L	0.521776		256	I	M	0.501964		234	V	0.47635	0.18	0.48329	0.76575
277	F	Q	0.443256		293	T	K	0.521229		338	P	S	0.501856		235	A	-0.2646	-0.61721	-0.02903	-0.14757
330	M	T	0.443225		362	D	E	0.521221		321	K	R	0.500923		235	V	0.43171	0.22037	0.5259	0.54885
295	C	F	0.443031		303	N	Y	0.52047		390	G	T	0.500096		236	A	0.3336	0.12383	0.83097	0.04599
325	S	N	0.442693		222	Y	V	0.519772		110	G	R	0.500037		236	N	0.30459	0.07099	0.70967	0.13312
280	G	S	0.442269		162	R	G	0.517801		493	E	G	0.499043		236	R	0.27017	0.26953	0.46443	0.07654
370	Q	H	0.441937		448	E	G	0.516747		172	D	P	0.498522		236	S	-0.40608	-0.20198	-0.22837	-0.7879
57	K	V	0.44154		19	T	R	0.516219		476	I	R	0.497887		237	T	0.37209	0.25861	0.0096	0.84806
65	A	L	0.441466		12	F	C	0.514215		155	R	Y	0.496301		238	N	0.25097	0.02691	0.61195	0.11404
70	G	Q	0.441197		504	K	D	0.512634		555	S	W	0.495432		239	R	-0.33021	-0.55375	-0.22779	-0.2091
540	L	V	0.441148		212	N	M	0.511944		494	S	G	0.494909		240	A	0.2525	0.47398	0.14375	0.13976
138	S	E	0.440493		280	G	S	0.5113		228	P	R	0.493941		240	L	-0.23706	-0.49656	-0.19393	-0.0207
96	I	L	0.440216		170	K	H	0.511085		389	N	D	0.49359		240	N	0.41173	0.15546	0.26701	0.81271
520	K	A	0.439648		36	I	T	0.510507		257	I	Q	0.493025		240	P	-0.32487	-0.29952	-0.5778	-0.09729
3	A	P	0.439393		36	I	V	0.510507		184	N	M	0.49275		240	R	0.14708	0.01086	0.15733	0.27306
123	S	I	0.438831		184	N	D	0.510278		70	G	R	0.492377		240	S	-0.26625	-0.22285	-0.14493	-0.43097
173	S	N	0.437377		102	S	T	0.510058		70	G	L	0.492377		244	D	0.28264	0.28412	0.3444	0.2194
37	L	Y	0.435927		216	S	V	0.50999		558	S	F	0.49192		244	F	-0.03498	-0.07865	-0.02627	-2e-05
401	K	A	0.435608		37	L	S	0.508168		116	E	A	0.491717		244	H	-0.12935	-0.02556	-0.04443	-0.31805
190	L	R	0.435031		222	Y	M	0.50796		133	I	T	0.491509		244	I	-0.33041	-0.29988	-0.1172	-0.57415
199	S	F	0.43486		339	S	I	0.507824		517	D	A	0.491492		245	C	0.35649	0.27985	0.5894	0.20022
2	K	T	0.433973		285	N	H	0.506214		47	V	L	0.4899		246	L	0.05804	0.03606	0.13772	0.00035
386	N	F	0.433783		31	D	Y	0.504782		497	N	I	0.489753		246	N	0.35251	0.5601	0.01166	0.48578
90	A	Q	0.433082		482	E	L	0.504564		528	Q	R	0.48959		247	R	0.3049	0.1592	0.39563	0.35987
90	A	H	0.433082		7	V	M	0.504257		164	L	S	0.488696		248	A	0.13145	0.19019	0.16845	0.03571
58	L	P	0.433008		248	T	I	0.503796		506	S	P	0.487845		248	M	0.02283	0.05632	0.01208	8e-05
521	L	M	0.432512		138	S	A	0.503596		484	Y	W	0.48747		249	F	-0.23667	-0.05213	-0.24858	-0.4093
255	T	A	0.432407		450	T	I	0.50316		207	L	F	0.487353		249	V	-0.36414	-0.56762	-0.08168	-0.44311
180	S	Y	0.432161		400	E	S	0.503104		542	L	V	0.487345		250	V	0.47953	0.17417	1.00134	0.26308
292	N	H	0.431425		406	F	M	0.503022		501	D	V	0.487241		251	R	0.27741	0.39178	0.27321	0.16724
56	G	W	0.429032		121	Q	R	0.502356		170	K	Y	0.486745		252	A	-0.06705	-0.03795	-0.15859	-0.0046
462	Y	C	0.429018		81	N	D	0.501243		538	S	G	0.486576		253	A	0.26349	0.53438	0.25598	0.00011
220	S	N	0.429008		522	E	D	0.500654		528	Q	L	0.486051		253	E	0.22483	0.08238	0.33568	0.25642
154	H	Y	0.427684		490	E	G	0.499246		171	G	I	0.485826		254	A	0.25436	0.32576	0.34799	0.08933
30	T	I	0.426861		251	E	Q	0.497739		240	H	Y	0.485824		254	H	0.25662	0.10557	0.24489	0.4194
290	E	N	0.426251		71	K	S	0.497425		246	Y	N	0.485779		254	N	-0.2467	-0.01455	-0.44991	-0.27564
229	E	D	0.425282		91	R	L	0.495973		404	T	R	0.485763		255	A	0.21029	0.43241	0.10772	0.09074
47	V	L	0.424358		12	F	A	0.494665		276	G	I	0.485732		256	M	0.32535	0.22426	0.24984	0.50196
171	G	A	0.424345		268	W	V	0.494541		343	R	I	0.485709		257	F	0.23867	0.30964	0.17199	0.23438
274	S	E	0.42432		183	N	S	0.494201		522	E	V	0.485685		257	L	-0.14101	-0.05671	-0.04546	-0.32086
220	S	A	0.424319		513	R	H	0.492536		471	N	E	0.485661		257	T	0.25143	0.13133	0.61514	0.00781
2	K	N	0.423628		373	Q	A	0.492332		275	R	S	0.48566		259	D	-0.24728	-0.12606	-0.13027	-0.4855
535	T	N	0.423439		64	I	K	0.492266		280	G	R	0.485636		259	V	0.39627	0.49232	0.39566	0.30084
101	N	A	0.423035		274	S	V	0.491184		405	Q	P	0.485621		260	S	0.28736	0.06203	0.78758	0.01248
139	S	F	0.422874		517	D	E	0.490181		180	S	K	0.48561		260	V	-0.0284	-0.02111	-0.00572	-0.05838
536	V	I	0.422869		101	N	S	0.486624		180	S	L	0.48561		261	A	0.37725	0.48303	0.48148	0.16723
163	N	K	0.422388		104	N	G	0.485854		381	Q	H	0.485594		261	I	-0.27037	-0.12682	-0.46591	-0.21839
188	E	S	0.422027		177	L	Q	0.485779		404	T	P	0.485587		261	N	0.15482	0.22787	0.10855	0.12805
485	H	Q	0.421081		425	K	L	0.485715		459	K	G	0.485585		262	D	0.65934	0.69739	0.48329	0.79735
498	G	V	0.421047		12	F	M	0.485701		283	T	N	0.485581		264	I	0.17954	0.35205	0.06581	0.12077
21	C	R	0.420844		126	S	K	0.485696		473	A	S	0.485573		265	A	0.24817	0.44509	0.19563	0.1038
555	S	F	0.420824		272	A	Y	0.485659		230	I	K	0.485557		265	M	0.10296	0.00896	0.02172	0.27819
561	C	L	0.420576		125	V	T	0.485613		209	S	C	0.485551		268	V	0.31258	0.01631	0.49454	0.42689
467	S	G	0.419335		229	E	R	0.485593		345	L	Q	0.485548		270	G	-0.42151	-0.16903	-0.33271	-0.7628
506	S	F	0.419328		543	L	V	0.48558		358	T	A	0.48554		271	H	-0.06002	-0.18001	-1e-05	-3e-05
553	M	V	0.418978		227	T	E	0.485575		454	H	Q	0.485535		271	Y	0.16791	0.08303	0.07787	0.34284
417	E	K	0.416845		200	S	C	0.485536		385	Q	A	0.485515		272	E	0.05767	0.00592	0.04659	0.12049
278	E	P	0.415361		471	N	A	0.485526		114	D	A	0.485514		272	G	0.18973	0.25046	0.21696	0.10176
198	P	Q	0.414562		62	K	L	0.485518		123	S	T	0.485513		273	Q	0.31363	0.14177	0.58517	0.21395
201	S	Q	0.414263		564	C	W	0.485498		4	K	V	0.485506		274	E	0.2637	0.42432	0.20545	0.16132
2	K	L	0.412277		408	A	C	0.485487		25	H	N	0.485506		274	R	-0.19906	-0.4267	-0.11416	-0.05632
174	Y	C	0.411583		546	L	Q	0.485486		229	E	A	0.485501		274	V	0.35513	0.45742	0.49118	0.11678
39	K	N	0.411176		196	H	Q	0.485485		59	C	G	0.485496		275	G	0.53041	0.35476	0.1636	1.07287
39	K	M	0.411176		385	Q	S	0.485468		236	V	M	0.485492		275	H	0.32598	0.37861	0.22058	0.37875
288	M	Y	0.411062		400	E	A	0.485452		118	L	V	0.485483		275	S	0.2839	0.14547	0.22058	0.48566
46	S	L	0.408569		206	S	F	0.485423		401	K	Q	0.485481		276	R	-0.08065	-0.01265	-0.00802	-0.22128
160	F	S	0.407494		441	L	W	0.485395		486	K	L	0.485478		276	W	0.19241	0.12098	0.23051	0.22574
41	V	M	0.407484		179	N	H	0.485374		355	G	A	0.485478		277	E	-0.19183	-0.43207	-0.05769	-0.08573
75	T	Q	0.407458		373	Q	F	0.485336		94	S	Y	0.485472		277	G	0.60305	0.25764	0.3141	1.23742
248	T	V	0.406963		123	S	Y	0.485271		108	Y	N	0.485457		278	A	0.33572	0.22635	0.62232	0.15848
438	N	D	0.40648		4	K	H	0.485267		96	I	S	0.485451		278	D	-0.16717	-0.26425	-0.03296	-0.20429
565	I	L	0.40476		93	W	R	0.485235		119	R	Y	0.485448		278	K	0.08743	0.04355	0.13416	0.08459
510	K	I	0.404737		315	T	P	0.485215		377	Y	D	0.485441		278	P	0.28012	0.41536	0.106	0.31901
11	A	L	0.404331		171	G	Q	0.485097		267	P	Q	0.48544		278	T	0.18593	0.23477	0.30052	0.02251
527	Y	Q	0.404106		234	P	V	0.483294		105	G	V	0.485438		279	A	0.11631	0.01686	0.20858	0.1235
393	N	H	0.403923		262	G	D	0.483286		199	S	T	0.485429		279	P	0.25144	0.55071	0.00559	0.19801
209	S	P	0.403758		494	S	W	0.482852		452	D	V	0.485426		279	Y	0.17395	0.14239	0.24188	0.13758
130	R	G	0.40308		226	F	S	0.481691		62	K	S	0.485412		280	S	0.44837	0.44227	0.5113	0.39154
386	N	D	0.402009		261	T	A	0.481477		562	R	S	0.485403		281	N	0.23267	0.13742	0.29741	0.26317
326	T	R	0.401808		523	S	V	0.481282		398	V	G	0.485391		282	V	0.49146	0.07482	0.57993	0.81963
218	A	C	0.401657		374	G	E	0.480349		353	I	F	0.485375		283	L	0.07264	0.02903	0.15058	0.0383
250	L	I	0.401646		64	I	V	0.480183		560	Q	K	0.485359		283	S	0.31363	0.33862	0.03966	0.56262
267	P	S	0.401497		57	K	E	0.479969		71	K	L	0.48535		283	V	0.08874	0.1334	0.10492	0.0279
153	S	Y	0.400882		143	H	S	0.479857		428	D	V	0.485279		284	L	-0.34421	-0.16964	-0.20535	-0.65765
448	E	K	0.400255		170	K	Y	0.479487		428	D	E	0.485279		284	T	0.2626	0.27654	0.41738	0.09388
399	I	V	0.399582		135	P	H	0.478586		178	T	C	0.485278		285	D	0.21808	0.05013	0.15046	0.45364
185	K	R	0.399491		139	S	G	0.478268		340	I	S	0.485259		285	E	0.13964	0.15839	0.00957	0.25096
415	N	I	0.399485		89	P	V	0.478211		415	N	K	0.485176		285	L	0.39652	0.07776	0.90769	0.2041
189	V	A	0.399293		129	E	D	0.477743		415	N	D	0.485176		286	Q	-0.34745	-0.20184	-0.16769	-0.67282
293	T	S	0.397788		226	F	V	0.47727		466	K	S	0.485158		286	V	-0.2954	-0.31221	-0.10708	-0.46691
155	R	W	0.397241		558	S	V	0.477149		308	F	S	0.484204		287	P	0.38035	0.37955	0.2865	0.47501
312	H	R	0.397202		62	K	H	0.476343		237	R	S	0.483808		288	P	-0.0857	-0.07642	-0.03045	-0.15023
526	V	G	0.396644		208	Y	H	0.47598		403	N	D	0.483397		288	Y	0.36273	0.41106	0.60843	0.06871
283	T	Q	0.39643		182	V	Q	0.47596		26	A	V	0.482081		289	R	0.33543	0.10589	0.60786	0.29255
404	T	R	0.396261		278	E	I	0.474591		427	V	M	0.481511		290	A	-0.16795	-0.12202	-0.27163	-0.11021
4	K	N	0.394603		272	A	T	0.474077		524	M	S	0.479164		290	G	0.27169	0.38508	0.11489	0.31511
135	P	L	0.392955		138	S	F	0.472552		276	G	D	0.47845		290	P	0.49379	0.46001	0.28627	0.73508
89	P	Q	0.392887		138	S	N	0.472277		13	V	H	0.477394		291	R	0.09578	0.05706	0.01183	0.21844
172	D	A	0.391791		137	E	N	0.472089		77	W	R	0.476972		292	H	0.25907	0.43142	0.12874	0.21704
251	E	R	0.391777		279	S	F	0.471614		53	S	G	0.475385		292	T	-0.76142	-0.79821	-0.99708	-0.48897
220	S	G	0.391492		165	L	S	0.471227		286	A	S	0.475037		294	L	0.22521	0.0866	0.37536	0.21367
57	K	R	0.39136		226	F	Y	0.471212		287	S	P	0.475011		294	N	0.66588	0.16031	1.22651	0.61083
68	Q	T	0.390154		489	N	S	0.470214		513	R	Q	0.474434		294	V	-0.23334	-0.23576	-0.38996	-0.07431
184	N	D	0.388539		92	S	I	0.468938		12	F	L	0.4736		295	F	0.4193	0.44303	0.7013	0.11356
135	P	S	0.388157		2	K	G	0.468531		528	Q	H	0.473558		297	A	-0.29398	-0.08875	-0.35135	-0.44185
304	S	G	0.387051		72	C	R	0.468269		438	N	D	0.470715		298	L	0.32819	0.21951	0.38145	0.38361
287	S	L	0.386266		409	V	M	0.467181		73	N	S	0.470416		299	C	0.27289	0.04817	0.64687	0.12363
2	K	Q	0.386257		493	E	M	0.465884		303	N	L	0.469809		299	L	0.19474	0.2741	0.04061	0.2695
297	T	P	0.386237		508	E	K	0.465605		418	K	R	0.466491		299	R	-0.1347	-0.00324	-0.16498	-0.23588
30	T	A	0.386149		506	S	E	0.465487		513	R	F	0.465959		300	E	0.11861	0.1495	0.1096	0.09672
257	I	Y	0.385957		176	K	Y	0.465415		314	V	Y	0.464621		300	V	-0.19828	-0.05872	-0.40896	-0.12715
290	E	G	0.385077		128	L	A	0.465352		47	V	K	0.462784		301	D	0.13266	0.03899	0.0388	0.3202
289	H	T	0.384301		236	V	R	0.464431		442	L	S	0.460893		301	S	0.27796	0.53357	0.04067	0.25963
355	G	E	0.383198		47	V	A	0.46413		313	P	S	0.459881		302	L	-0.4354	-0.0943	-0.55475	-0.65714
475	E	V	0.381885		102	S	Q	0.463775		248	T	L	0.459518		303	G	-0.47179	-0.437	-0.75277	-0.2256
200	S	R	0.380687		326	T	A	0.460062		232	A	Q	0.458577		303	K	0.24936	0.15139	0.33745	0.25925
274	S	Q	0.380515		73	N	E	0.457439		229	E	T	0.457599		303	S	-0.43413	-0.31861	-0.86106	-0.12272
175	P	G	0.380468		92	S	Q	0.457358		498	G	E	0.45701		307	T	0.36756	0.58501	0.42773	0.08994
430	G	W	0.37993		104	N	H	0.456731		90	A	D	0.456539		308	S	0.21244	0.01582	0.13731	0.4842
113	I	Y	0.379756		11	A	V	0.455454		64	I	T	0.454216		308	Y	-0.32021	-0.36576	-0.17462	-0.42026
188	E	A	0.379564		17	A	T	0.452993		285	N	D	0.45364		309	H	0.22661	0.07032	0.4208	0.1887
287	S	P	0.379548		305	N	S	0.451321		311	I	T	0.453626		311	K	-0.09067	-0.09772	-0.0359	-0.13839
113	I	C	0.379146		468	Q	I	0.451165		438	N	S	0.453595		311	M	-0.18437	-0.35637	-0.19011	-0.00664
170	K	I	0.379123		249	L	M	0.4503		420	M	I	0.4529		312	N	0.13751	0.15083	0.08487	0.17682
106	A	Q	0.378786		234	P	R	0.449863		544	V	I	0.45258		312	P	-0.27356	-0.04337	-0.47351	-0.30379
490	E	R	0.378767		235	K	P	0.449576		150	V	G	0.450805		312	Q	0.10937	0.02772	0.07983	0.22056
520	K	F	0.378738		73	N	K	0.449012		522	E	G	0.450577		312	S	-0.18736	-0.36756	-0.15781	-0.0367
253	G	F	0.378716		401	K	V	0.448888		157	K	V	0.449813		312	T	0.40726	0.12615	0.71704	0.37859
30	T	S	0.37865		449	R	W	0.447998		58	L	P	0.448228		312	Y	0.13509	0.29536	0.07609	0.03381
357	W	A	0.378647		460	N	R	0.447769		177	L	A	0.447371		313	R	-0.07804	-0.09751	-0.1325	-0.00412
137	E	Q	0.378624		25	H	A	0.44768		251	E	T	0.44641		314	H	-0.25335	-0.00602	-0.68434	-0.06968
436	T	R	0.378621		280	G	T	0.446949		316	I	K	0.44616		315	G	-0.44002	-0.02483	-1.03754	-0.25768
370	Q	E	0.378614		227	T	W	0.446821		554	C	Y	0.44596		315	K	0.28486	0.25629	0.3783	0.21998
114	D	S	0.378612		277	F	C	0.446816		299	Q	D	0.445556		315	R	-0.33561	-0.3511	-0.65554	-0.00018
275	R	H	0.378609		198	P	A	0.446773		123	S	N	0.445352		315	S	-0.20274	-0.03796	-0.44175	-0.1285
6	L	Q	0.378606		221	N	Q	0.44671		500	Y	H	0.445023		315	V	0.30223	0.28936	0.25876	0.35857
116	E	Q	0.378604		193	W	L	0.44655		390	G	F	0.444576		317	E	0.08227	0.07038	0.04593	0.1305
316	I	R	0.378601		261	T	M	0.446399		354	E	G	0.443978		318	A	-0.30945	-0.21863	-0.38248	-0.32723
204	Q	L	0.378591		401	K	A	0.444986		347	G	A	0.443433		318	K	0.39151	0.26359	0.22988	0.68106
52	D	T	0.378553		40	N	S	0.442788		188	E	G	0.442512		318	L	0.1925	0.1525	0.0467	0.37831
509	S	G	0.378543		76	G	E	0.442611		187	K	E	0.441408		319	S	0.07468	0.14354	0.08039	0.00012
472	N	H	0.37854		94	S	P	0.442474		50	L	P	0.44139		320	S	0.36634	0.49247	0.35055	0.25601
109	P	A	0.378531		415	N	K	0.441402		248	T	H	0.440659		321	H	0.27639	0.58481	0.10675	0.13761
108	Y	F	0.37852		398	V	F	0.441002		345	L	S	0.439676		321	I	0.443	0.79798	0.31709	0.21392
389	N	W	0.378515		233	R	G	0.439728		146	N	E	0.438963		321	L	-0.24974	-0.15916	-0.39027	-0.19978
432	L	Q	0.378513		556	N	V	0.438949		481	F	L	0.438063		321	Q	-0.2964	-0.07649	-0.28859	-0.52411
309	Q	L	0.378511		175	P	F	0.438875		375	S	P	0.437663		321	R	0.28714	0.26306	0.09745	0.50092
53	S	Y	0.378511		556	N	K	0.43877		23	G	C	0.436717		321	S	0.40952	0.55013	0.67832	0.00011
51	E	A	0.378495		293	T	M	0.438205		93	W	R	0.435675		322	F	-0.51754	-0.54539	-0.80891	-0.19831
198	P	T	0.378491		543	L	I	0.437547		513	R	K	0.43449		322	H	0.35091	0.01898	0.66576	0.36798
263	N	K	0.378487		415	N	R	0.43729		88	L	Q	0.434232		324	G	0.18122	0.1445	0.03981	0.35934
168	T	F	0.378486		514	E	A	0.436408		86	S	T	0.433729		324	T	-0.12044	-0.29929	-0.05848	-0.00356
14	A	P	0.378486		232	A	W	0.436345		373	Q	E	0.433551		325	G	0.38585	0.27942	0.54653	0.33159
16	D	S	0.378467		407	T	Q	0.43634		3	A	W	0.4334		327	E	0.2957	0.15898	0.1503	0.57783
76	G	A	0.378466		177	L	F	0.436182		38	E	D	0.43319		327	N	-0.44988	-0.37012	-0.26056	-0.71895
251	E	F	0.378427		127	S	A	0.435714		331	V	I	0.432849		329	G	0.19539	0.20646	0.11749	0.26222
104	N	R	0.378421		547	G	V	0.435404		562	R	K	0.432653		329	T	-0.1111	-0.04057	-0.15522	-0.1375
502	Y	N	0.37842		65	A	G	0.435358		32	T	R	0.431818		330	L	-0.25463	-0.10985	-0.157	-0.49705
549	I	L	0.378371		107	C	S	0.434087		78	L	F	0.431495		331	C	0.17209	0.13755	0.37856	0.00015
195	V	D	0.378362		126	S	I	0.434066		84	C	W	0.430709		331	G	0.09821	0.03142	4e-05	0.26318
512	N	C	0.378261		283	T	R	0.434032		268	W	L	0.428756		332	K	-0.28272	-0.29612	-0.15148	-0.40056
156	G	N	0.37803		65	A	Q	0.434021		254	D	E	0.428574		333	E	0.4642	0.31079	0.54219	0.53962
289	H	Y	0.377926		187	K	I	0.433944		535	T	A	0.428347		335	G	0.19707	0.46193	0.00392	0.12535
73	N	Q	0.377575		502	Y	S	0.433895		276	G	C	0.42775		337	K	-0.35279	-0.02092	-0.71818	-0.31927
91	R	L	0.376294		130	R	I	0.433695		273	L	M	0.427452		337	Q	-0.25956	-0.2999	-0.4463	-0.03249
220	S	T	0.374711		183	N	T	0.433591		264	L	F	0.427406		338	S	0.29236	0.26112	0.11411	0.50186
169	K	T	0.373286		96	I	S	0.433577		220	S	D	0.42733		338	T	0.21433	0.36804	0.13732	0.13764
175	P	V	0.372996		482	E	T	0.433525		263	N	S	0.427117		339	A	-0.41884	-0.57542	-0.00409	-0.67701
440	E	K	0.372902		412	E	K	0.432494		268	W	V	0.426886		340	K	-0.26862	-0.70357	-0.00231	-0.09999
370	Q	I	0.372164		66	P	T	0.432366		254	D	Q	0.426367		340	R	-0.41638	-0.22605	-0.25038	-0.77271
439	A	E	0.371692		474	K	A	0.432192		4	K	T	0.426224		340	T	-0.12255	-0.04369	-0.18995	-0.134
425	K	T	0.370984		223	N	Q	0.431996		61	L	S	0.425624		344	A	0.13483	0.13749	2e-05	0.26698
426	K	Q	0.370929		411	K	G	0.429865		113	I	N	0.425467		344	S	0.23435	0.33124	0.0877	0.2841
441	L	T	0.370569		328	L	M	0.429842		507	E	K	0.42397		344	V	0.18664	0.14687	0.29169	0.12137
399	I	T	0.370443		92	S	F	0.429152		232	A	F	0.42343		345	I	0.36723	0.44527	0.52788	0.12854
222	Y	V	0.370413		286	A	K	0.428768		210	N	P	0.422564		350	T	-0.30945	-0.1454	-0.41429	-0.36867
139	S	P	0.369236		83	E	T	0.428693		216	S	A	0.42197		351	S	0.22924	0.08378	0.25476	0.34917
157	K	Y	0.368816		309	Q	L	0.428166		59	C	Y	0.421742		351	V	-0.1252	-0.07527	-0.02951	-0.27082
525	G	N	0.368797		353	I	S	0.427857		209	S	P	0.420381		353	V	-0.21734	-0.01978	-0.39985	-0.23239
431	F	V	0.368537		307	P	T	0.427731		236	V	H	0.420103		354	D	-0.37402	-0.28164	-0.42928	-0.41114
338	P	G	0.368038		158	S	L	0.427616		211	G	N	0.419886		354	K	-0.19817	-0.3012	-0.09001	-0.2033
338	P	T	0.368038		303	N	A	0.427361		303	N	A	0.419692		355	R	-0.23429	-0.57129	-0.11446	-0.01712
150	V	G	0.367765		274	S	G	0.427063		254	D	H	0.419402		358	A	0.44291	0.24138	0.60181	0.48554
176	K	F	0.367744		92	S	N	0.426728		133	I	M	0.419226		358	H	-0.29083	-0.32902	-0.43837	-0.1051
434	I	L	0.367648		210	N	D	0.422568		89	P	L	0.418908		358	N	-0.39797	-0.28635	-0.31703	-0.59053
180	S	Q	0.366687		14	A	V	0.422257		491	C	R	0.416931		360	K	0.2379	0.25638	0.1373	0.32003
144	T	S	0.36551		89	P	F	0.421611		155	R	N	0.416286		361	K	-0.37113	-0.62709	-0.23767	-0.24863
525	G	S	0.365328		309	Q	H	0.420803		370	Q	L	0.413853		361	V	-0.19433	-0.37256	-0.12408	-0.08635
235	K	Y	0.365224		474	K	V	0.41846		522	E	D	0.413282		362	G	0.13952	0.32856	0.03391	0.05608
266	A	G	0.364485		393	N	D	0.418153		287	S	V	0.412601		366	S	0.17381	0.07616	0.14905	0.29621
390	G	M	0.364423		2	K	A	0.418053		323	V	D	0.411423		367	F	-0.31205	-0.58224	-0.25728	-0.09664
210	N	A	0.36438		2	K	C	0.418053		378	A	G	0.411194		367	H	-0.20236	-0.00969	-0.53497	-0.06241
191	V	E	0.363915		284	S	T	0.417381		86	S	W	0.41069		368	Y	-0.30625	-0.41953	-0.3344	-0.16481
406	F	I	0.363612		405	Q	R	0.417012		177	L	I	0.410474		370	C	-0.29114	-0.23506	-0.00032	-0.63804
400	E	T	0.363457		500	Y	H	0.416672		124	S	P	0.410458		370	F	0.25566	0.0001	0.1055	0.66139
348	A	D	0.363431		415	N	Y	0.416321		376	G	A	0.410392		370	H	0.34007	0.44194	0.25939	0.31887
305	N	S	0.36324		412	E	N	0.416213		310	N	S	0.410024		370	K	0.38888	0.03884	0.18613	0.94166
397	S	T	0.363227		506	S	L	0.415412		538	S	N	0.409115		370	S	-0.12719	-0.22753	-0.14858	-0.00546
356	G	V	0.363203		466	K	T	0.415402		328	L	S	0.408476		370	V	-0.15613	-0.03754	-0.19418	-0.23667
362	D	Y	0.363192		485	H	R	0.41525		114	D	Y	0.408251		371	S	0.27613	0.31169	0.13212	0.38457
388	I	T	0.363125		281	I	F	0.414685		555	S	P	0.407804		372	A	0.26394	0.15595	0.24263	0.39324
303	N	H	0.363088		345	L	V	0.414644		556	N	V	0.407693		373	L	-0.3555	-0.13244	-0.55288	-0.38117
303	N	P	0.363088		211	G	Q	0.413238		498	G	V	0.407498		375	D	-0.26656	-0.23502	-0.56301	-0.00165
368	H	N	0.363077		80	G	E	0.413164		287	S	D	0.406897		375	P	0.32811	0.23368	0.31299	0.43766
402	M	I	0.362852		207	L	M	0.41298		551	F	I	0.405858		377	H	-0.18551	-0.06236	-0.37602	-0.11816
138	S	T	0.36232		214	Y	I	0.412891		412	E	T	0.403847		378	S	-0.34535	-0.1914	-0.5932	-0.25146
112	L	R	0.361715		186	G	W	0.412269		550	S	A	0.403446		379	S	-0.31897	-0.12873	-0.28232	-0.54586
179	N	V	0.361677		524	M	P	0.412105		118	L	P	0.401773		379	V	-0.08814	-0.08805	-0.04057	-0.13579
134	F	V	0.361612		266	A	T	0.411928		533	Y	C	0.401682		381	H	0.23658	0.21873	0.00543	0.48559
89	P	E	0.361342		86	S	A	0.411762		246	Y	H	0.400785		381	I	-0.22721	-0.1472	-0.22702	-0.30742
62	K	H	0.361284		188	E	P	0.411631		114	D	H	0.399646		382	M	0.71433	0.26352	0.67803	1.20145
80	G	V	0.361234		262	G	S	0.411611		153	S	A	0.399199		382	Q	-0.27945	-0.01533	-0.27844	-0.54457
86	S	I	0.361092		231	A	C	0.411441		51	E	D	0.398685		384	I	0.35009	0.01692	0.10728	0.92608
503	P	Q	0.361065		12	F	S	0.411388		510	K	R	0.39847		384	S	0.10152	0.04131	0.12567	0.13758
487	C	G	0.361036		340	I	S	0.411058		285	N	R	0.398339		385	H	0.13712	0.02237	0.12587	0.26312
561	C	S	0.361012		64	I	R	0.410434		564	C	Y	0.39828		385	R	0.04879	0.06376	0.07948	0.00314
518	G	R	0.360626		302	I	T	0.41014		460	N	S	0.396787		385	S	0.26871	0.05754	0.48547	0.26312
178	T	I	0.360597		71	K	A	0.409637		479	G	R	0.396702		386	G	-0.2791	-0.00025	-0.78877	-0.04829
34	D	N	0.360388		277	F	N	0.408788		111	D	V	0.396369		386	M	-0.25221	-0.00025	-0.14196	-0.61443
80	G	E	0.360233		149	T	S	0.407629		100	P	A	0.396148		386	R	-0.16843	-0.05279	-0.33769	-0.11481
521	L	I	0.35985		277	F	R	0.407497		188	E	R	0.395982		386	S	-0.20859	-0.07977	-0.40573	-0.14027
167	L	M	0.359406		332	T	A	0.406492		173	S	D	0.395564		387	S	-0.27218	-0.03383	-0.62316	-0.15954
373	Q	R	0.359112		163	N	D	0.405979		334	L	I	0.39534		388	T	0.22581	0.36312	0.26409	0.05022
70	G	E	0.358456		501	D	E	0.405873		176	K	Q	0.394886		389	R	0.52694	0.2659	0.70176	0.61316
548	A	V	0.356866		237	R	S	0.404174		545	S	F	0.394793		389	T	0.41168	0.266	0.73756	0.23149
3	A	R	0.356755		510	K	R	0.403159		491	C	F	0.394661		390	K	-0.3344	-0.00172	-0.76818	-0.23329
228	P	S	0.35666		438	N	H	0.402762		565	I	F	0.394525		390	S	0.15907	0.21777	0.07645	0.183
239	Q	T	0.356581		60	K	Y	0.401946		503	P	Q	0.394449		390	T	0.30236	0.10325	0.30372	0.5001
318	E	V	0.35653		403	N	D	0.400958		516	I	L	0.394315		390	V	-0.20479	-0.0339	-0.07088	-0.50958
137	E	V	0.356167		148	V	S	0.400189		501	D	E	0.394132		392	I	0.38174	0.21338	0.26399	0.66784
15	T	I	0.355992		157	K	G	0.400069		519	V	G	0.393958		392	S	0.23543	0.2653	0.06246	0.37854
213	A	G	0.355141		65	A	R	0.398398		372	E	A	0.393237		393	S	0.08314	0.10568	0.00268	0.14107
275	R	G	0.354756		175	P	Y	0.398295		365	Y	H	0.392357		398	F	0.25853	0.07159	0.441	0.263
405	Q	R	0.354661		137	E	K	0.398089		386	N	H	0.392284		400	D	-0.30288	-0.12224	-0.30301	-0.48338
497	N	Q	0.354066		451	L	S	0.397361		2	K	S	0.392184		400	G	-0.35171	-0.1768	-0.41262	-0.46572
60	K	N	0.353986		501	D	N	0.396371		506	S	W	0.392016		400	Q	0.26902	0.02254	0.39364	0.39089
408	A	S	0.352945		228	P	A	0.396004		32	T	I	0.391766		400	S	0.33164	0.11339	0.5031	0.37842
58	L	I	0.352833		259	E	V	0.395661		461	L	M	0.391693		401	E	0.32928	0.1369	0.25371	0.59723
195	V	G	0.352248		247	W	R	0.39563		461	L	P	0.391693		401	R	-0.31582	-0.62553	-0.25844	-0.0635
264	L	I	0.352046		490	E	K	0.395247		280	G	S	0.391541		401	T	-0.14436	-0.03388	-0.23744	-0.16176
221	N	Y	0.352011		432	L	P	0.395198		272	A	V	0.391331		401	V	0.4332	0.58761	0.44889	0.26309
408	A	L	0.352003		446	E	K	0.394779		404	T	Q	0.391194		402	K	0.11518	0.07208	0.22285	0.05062
392	T	N	0.351807		512	N	V	0.394521		400	E	Q	0.390885		403	A	-0.19154	-0.20497	-0.32165	-0.04799
376	G	V	0.350151		257	I	V	0.394411		16	D	E	0.390094		403	D	0.31561	0.06248	0.40096	0.4834
293	T	P	0.350055		138	S	T	0.394243		34	D	N	0.389882		403	S	0.39367	0.31016	0.58539	0.28546
319	C	F	0.349995		467	S	E	0.394129		86	S	F	0.389814		404	L	-0.26473	-0.12275	-0.58243	-0.08902
240	H	V	0.349993		330	M	V	0.394096		390	G	W	0.3897		405	R	0.31774	0.35466	0.41701	0.18155
368	H	L	0.349864		400	E	Q	0.393645		381	Q	S	0.389615		406	L	0.35916	0.55683	0.29152	0.22914
173	S	Q	0.349344		428	D	N	0.392852		12	F	M	0.389209		407	K	0.22367	0.20429	0.32214	0.14457
187	K	N	0.348938		169	K	T	0.392739		518	G	R	0.389061		408	F	0.19202	0.26362	0.31243	1e-05
176	K	A	0.348772		60	K	T	0.392519		445	L	P	0.388931		408	Q	0.4248	0.00018	0.73815	0.53608
184	N	K	0.348163		237	R	N	0.39247		220	S	N	0.388743		408	T	0.10058	0.09041	0.00258	0.20874
175	P	Y	0.348126		415	N	A	0.391834		505	Y	H	0.388667		409	A	0.27482	0.26492	0.36409	0.19545
158	S	Y	0.348089		219	S	K	0.391443		282	I	L	0.387954		409	M	0.38376	0.31113	0.46718	0.37298
178	T	A	0.347614		543	L	G	0.39056		518	G	S	0.38762		410	R	0.18279	0.04231	0.24302	0.26303
84	C	F	0.347246		520	K	Q	0.390456		99	T	I	0.387333		411	R	0.57201	0.48686	0.69237	0.5368
382	K	P	0.34724		65	A	N	0.390356		136	K	R	0.38728		412	G	-0.42232	-0.54061	-0.29341	-0.43294
186	G	N	0.347155		60	K	L	0.390213		216	S	T	0.385151		412	K	0.25012	0.16687	0.43249	0.15101
467	S	I	0.347131		112	L	V	0.38975		371	N	S	0.384566		413	L	0.33559	0.16489	0.30738	0.53449
102	S	F	0.347063		499	T	W	0.389142		273	L	A	0.383873		414	A	-0.04715	-0.07582	-0.06554	-0.0001
468	Q	K	0.346753		470	K	S	0.387975		283	T	C	0.383814		414	G	-0.51861	-0.44679	-0.5054	-0.60365
554	C	F	0.346365		528	Q	R	0.38796		283	T	A	0.383814		414	H	-0.0612	-0.1833	-0.00019	-0.0001
556	N	G	0.346207		90	A	M	0.387554		298	P	L	0.383613		415	F	0.29675	0.50309	0.24991	0.13725
77	W	L	0.346199		149	T	I	0.387315		136	K	I	0.382428		415	V	-0.14181	-0.01874	-0.02514	-0.38155
77	W	G	0.346199		86	S	Q	0.386912		474	K	A	0.38014		416	F	0.31181	0.165	0.00238	0.76805
508	E	Q	0.346193		386	N	T	0.38636		175	P	D	0.37931		416	I	0.05993	0.04171	0.00048	0.13761
381	Q	V	0.346166		526	V	I	0.385101		175	P	V	0.37931		417	K	0.60438	0.41684	0.5482	0.84809
500	Y	C	0.346129		231	A	M	0.384424		148	V	I	0.379243		418	L	0.24962	0.48539	0.00036	0.26312
146	N	Y	0.345813		274	S	Y	0.384089		535	T	N	0.379122		420	I	0.16287	0.03269	0.00301	0.4529
497	N	F	0.345045		71	K	L	0.383786		156	G	S	0.378984		421	K	-0.18044	-0.17694	-0.06679	-0.29759
241	G	R	0.34347		205	Q	V	0.383591		412	E	F	0.378931		422	I	-0.25254	-0.09724	-0.31967	-0.34071
219	S	A	0.34217		7	V	Y	0.383184		294	K	H	0.378924		423	S	-0.21123	-0.31847	-0.06903	-0.24618
425	K	Q	0.341705		298	P	S	0.381944		343	R	Q	0.378794		425	E	-0.35601	-0.33963	-0.06799	-0.66042
275	R	P	0.341224		298	P	L	0.381448		490	E	L	0.378793		425	N	0.109	0.17312	0.11193	0.04194
259	E	A	0.341208		106	A	V	0.381301		145	F	Q	0.378791		425	R	0.21128	0.23079	0.31143	0.09163
227	T	L	0.341148		318	E	Q	0.380945		553	M	S	0.378787		427	A	-0.3445	-0.02908	-0.20582	-0.7986
211	G	M	0.340979		313	P	K	0.380622		143	H	L	0.378766		427	I	0.25341	0.09493	0.62739	0.0379
453	F	L	0.339862		16	D	R	0.380596		471	N	K	0.378746		428	E	0.2238	0.06195	0.12416	0.48528
176	K	Q	0.339757		394	K	E	0.380406		275	R	H	0.378745		429	N	-0.46813	-0.14036	-0.49994	-0.76409
177	L	P	0.339387		303	N	F	0.37959		463	E	T	0.378742		430	W	0.44783	0.37993	0.58499	0.37858
290	E	S	0.338789		220	S	L	0.379447		463	E	N	0.378742		431	S	-0.28555	-0.33352	-0.0502	-0.47293
398	V	A	0.338764		194	G	D	0.379405		456	L	I	0.378734		433	E	0.42332	0.23697	0.90503	0.12796
358	T	S	0.338694		507	E	H	0.379232		506	S	E	0.378722		434	F	0.26441	0.26744	0.26271	0.26307
283	T	S	0.338622		507	E	A	0.379232		254	D	V	0.378714		434	V	0.68753	0.03874	0.76077	1.26307
375	S	E	0.338482		153	S	H	0.37911		254	D	S	0.378714		435	L	-0.22168	-0.09285	-0.28522	-0.28698
386	N	A	0.33837		212	N	P	0.3791		53	S	D	0.378712		437	C	0.24931	0.24134	0.21914	0.28745
497	N	T	0.337791		104	N	C	0.378939		186	G	Y	0.378699		439	E	0.21273	0.37169	0.00369	0.2628
278	E	S	0.337386		523	S	H	0.37893		373	Q	Y	0.378695		439	T	-0.29138	-0.09076	-0.25288	-0.53049
38	E	S	0.337316		276	G	D	0.378859		165	L	G	0.378688		442	S	0.21915	0.1926	0.00396	0.46089
103	E	Q	0.336948		527	Y	G	0.378857		67	L	R	0.378678		443	I	0.1898	0.00785	0.0083	0.55324
57	K	N	0.336342		285	N	S	0.378853		455	D	Y	0.378678		447	D	0.12213	0.1339	0.08771	0.14477
226	F	E	0.336297		224	R	N	0.378834		12	F	R	0.378674		447	K	0.33324	0.04126	0.19282	0.76565
143	H	V	0.335617		162	R	I	0.378801		493	E	V	0.378664		449	G	-0.38157	-0.87315	-0.25767	-0.01389
163	N	I	0.334925		425	K	I	0.3788		281	I	S	0.378644		449	M	-0.50696	-0.14901	-0.08472	-1.28716
179	N	E	0.3345		112	L	R	0.378799		369	H	M	0.378644		450	A	-0.22192	-0.11221	-0.05662	-0.49694
111	D	T	0.334387		248	T	K	0.378794		369	H	V	0.378644		455	N	-0.42907	-0.34178	-0.64339	-0.30204
43	V	A	0.334152		481	F	P	0.378791		221	N	K	0.378639		456	S	0.19396	0.22175	0.17476	0.18536
546	L	M	0.334058		71	K	I	0.378785		341	Q	M	0.378635		457	S	-0.26073	-0.09741	-0.43846	-0.24633
560	Q	H	0.333702		103	E	Y	0.378772		341	Q	R	0.378635		459	E	0.136	0.07336	0.22466	0.10998
6	L	Y	0.333504		234	P	Q	0.378713		345	L	R	0.378633		459	R	0.80201	0.52121	0.69695	1.18787
82	P	Q	0.333348		429	D	W	0.378698		411	K	I	0.378632		460	D	-0.5098	-0.37907	-0.19014	-0.9602
515	K	V	0.333281		554	C	W	0.378691		411	K	Q	0.378632		460	T	0.31506	0.26462	0.00251	0.67806
91	R	V	0.333258		57	K	W	0.378678		91	R	S	0.378631		460	Y	-0.15262	-0.32067	-0.13719	-1e-05
92	S	V	0.333121		316	I	K	0.378674		447	N	Y	0.378627		461	M	0.13144	0.00197	0.00067	0.39169
146	N	P	0.332356		268	W	I	0.378672		253	G	S	0.378627		462	C	0.3937	0.42902	0.2155	0.53657
237	R	H	0.33167		268	W	E	0.378672		238	D	E	0.378619		463	G	0.62153	0.6491	0.87609	0.3394
137	E	G	0.331477		213	A	C	0.378666		238	D	A	0.378619		463	V	0.13721	0.02243	0.12593	0.26327
205	Q	K	0.331351		543	L	Y	0.378665		70	G	H	0.378618		467	G	0.18427	0.41933	0.13088	0.00259
344	G	S	0.331238		13	V	Q	0.378641		225	R	Q	0.378617		467	T	0.22572	0.31212	0.36501	3e-05
248	T	I	0.330657		253	G	M	0.378631		10	Y	D	0.378612		468	K	0.20879	0.34675	0.00038	0.27925
331	V	I	0.328854		253	G	F	0.378631		224	R	H	0.378607		468	M	-0.21021	-0.02322	-0.49102	-0.11639
5	L	I	0.328844		562	R	Y	0.378624		417	E	A	0.378604		468	R	-0.2877	-0.14875	-0.05478	-0.65957
55	N	S	0.328835		262	G	C	0.378623		514	E	T	0.378604		470	E	-0.16571	-0.31882	-0.08573	-0.09257
362	D	G	0.328557		5	L	S	0.378623		68	Q	P	0.3786		471	A	0.33773	0.52742	0.48553	0.00023
157	K	S	0.32849		325	S	T	0.378621		481	F	Y	0.378598		471	S	0.61244	0.62981	0.30867	0.89884
369	H	C	0.328374		476	I	H	0.378609		397	S	Y	0.378593		471	T	0.25069	0.17661	0.52463	0.05084
4	K	V	0.326045		491	C	W	0.378597		442	L	V	0.378592		473	S	0.22314	0.05792	0.12592	0.48557
254	D	A	0.325764		426	K	S	0.378565		312	H	T	0.378592		473	T	0.29743	0.22891	0.04248	0.62091
456	L	T	0.32556		44	T	S	0.378563		8	L	I	0.378592		474	A	0.43599	0.49565	0.43219	0.38014
4	K	L	0.324943		242	R	M	0.378561		534	S	A	0.37859		474	E	-0.3606	-0.40139	-0.28138	-0.39902
27	N	K	0.323144		331	V	C	0.378556		430	G	W	0.378576		474	V	0.16648	0.05447	0.41846	0.02651
205	Q	L	0.32305		331	V	D	0.378556		34	D	V	0.378573		476	R	0.31568	0.2631	0.18606	0.49789
400	E	K	0.322974		22	I	L	0.378549		503	P	I	0.378572		477	R	0.24972	0.23821	0.32541	0.18555
540	L	T	0.322451		32	T	Q	0.378542		555	S	Q	0.378571		478	I	0.13025	0.13912	0.11423	0.1374
517	D	Y	0.322072		134	F	V	0.378542		214	Y	D	0.378568		478	K	-0.47767	-0.13579	-0.45644	-0.84077
9	L	V	0.32173		413	F	C	0.378537		245	Y	N	0.378567		481	Y	0.32009	0.24709	0.33459	0.3786
347	G	S	0.321304		50	L	I	0.378536		204	Q	E	0.378566		482	D	-0.25285	-0.06496	-0.37063	-0.32297
171	G	E	0.320937		423	L	V	0.378536		204	Q	L	0.378566		484	F	-0.30255	-0.23919	-0.53717	-0.1313
382	K	E	0.320647		329	R	S	0.378518		406	F	G	0.378563		484	W	0.28059	0.21702	0.13727	0.48747
299	Q	I	0.319446		43	V	E	0.378518		355	G	V	0.378562		485	P	-0.22712	-0.2385	-0.39011	-0.05274
100	P	N	0.318843		69	L	F	0.378516		264	L	Y	0.378561		485	Q	0.42262	0.42108	0.52702	0.31975
153	S	V	0.317671		461	L	R	0.378512		347	G	K	0.378559		486	E	0.4575	0.09193	0.37578	0.90479
376	G	D	0.317113		45	H	R	0.37851		31	D	H	0.378558		486	L	0.33284	0.48245	0.0306	0.48548
57	K	A	0.316416		182	V	K	0.3785		31	D	L	0.378558		486	P	0.13068	0.25411	0.13787	5e-05
562	R	G	0.315491		379	A	E	0.378495		109	P	L	0.378557		487	Y	-0.24373	-0.5225	-0.08765	-0.12103
167	L	I	0.314863		63	G	S	0.37846		529	I	L	0.378548		488	E	0.08196	0.03373	0.04262	0.16953
164	L	V	0.314279		64	I	Q	0.378452		467	S	V	0.378545		488	N	-0.38507	-0.27911	-0.73238	-0.14371
112	L	H	0.313798		526	V	K	0.378452		467	S	K	0.378545		488	S	-0.37653	-0.13735	-0.14951	-0.84272
126	S	T	0.312844		368	H	C	0.378439		467	S	I	0.378545		489	D	-0.29996	-0.14193	-0.26128	-0.49666
28	N	S	0.312827		368	H	N	0.378439		142	N	T	0.378542		490	V	0.35393	0.59705	0.23854	0.2262
306	L	A	0.312707		111	D	S	0.378437		392	T	E	0.378542		491	F	0.16395	0.02438	0.07282	0.39466
510	K	M	0.312347		536	V	L	0.378435		392	T	S	0.378542		491	R	0.24287	0.25427	0.05742	0.41693
370	Q	L	0.312259		455	D	S	0.378423		539	S	T	0.378536		492	L	0.1457	0.02478	0.34106	0.07126
138	S	G	0.312188		356	G	V	0.378409		119	R	F	0.378533		493	K	0.17144	0.08681	0.06882	0.3587
467	S	T	0.312119		367	Y	S	0.378405		544	V	D	0.378532		493	T	-0.26442	-0.00017	-0.28763	-0.50546
371	N	S	0.31169		560	Q	H	0.378399		164	L	F	0.378532		494	G	0.41473	0.10181	0.64747	0.49491
409	V	M	0.311125		42	A	S	0.378392		45	H	N	0.378532		494	N	-0.47945	-0.25523	-0.79948	-0.38363
278	E	N	0.310988		514	E	R	0.378391		423	L	I	0.378523		494	T	0.32961	0.7613	0.08999	0.13754
333	G	E	0.310792		202	D	T	0.378376		408	A	C	0.378519		495	A	-0.65904	-1.02354	-0.29938	-0.65419
173	S	L	0.31025		314	V	K	0.378363		257	I	R	0.378514		496	G	-0.35691	-0.2906	-0.27874	-0.50138
403	N	S	0.310155		178	T	P	0.378349		475	E	A	0.378512		496	I	-0.2501	-0.34469	-0.27568	-0.12992
277	F	D	0.310055		315	T	K	0.378299		452	D	Y	0.378511		496	K	-0.31484	-0.36734	-0.03155	-0.54564
153	S	T	0.309741		86	S	M	0.378298		251	E	V	0.378509		497	D	-0.32232	-0.25106	-0.21947	-0.49644
257	I	F	0.309636		306	L	M	0.378227		464	K	Q	0.378507		497	E	-0.04956	-0.02657	-0.12125	-0.00085
257	I	G	0.309636		538	S	T	0.378184		487	C	G	0.3785		497	F	0.3103	0.34505	0.55544	0.03042
272	A	S	0.30765		156	G	H	0.378076		513	R	V	0.37849		497	G	-0.34593	-0.14961	-0.73382	-0.15437
17	A	T	0.306981		205	Q	I	0.378066		134	F	I	0.378478		497	K	-0.22425	-0.01457	-0.32582	-0.33235
279	S	C	0.305995		468	Q	D	0.378038		5	L	V	0.378469		497	M	-0.32263	-0.15861	-0.43124	-0.37805
168	T	K	0.305366		155	R	Y	0.377642		151	S	T	0.378469		497	V	-0.17373	-0.04098	-0.2114	-0.26881
106	A	V	0.305345		112	L	I	0.376995		433	D	A	0.378458		497	Y	-0.26131	-0.10241	-0.68067	-0.00085
324	R	L	0.305084		186	G	S	0.376169		208	Y	D	0.378429		498	V	0.34197	0.42105	0.19737	0.4075
70	G	R	0.304524		507	E	Q	0.375794		266	A	G	0.37842		499	M	-0.42913	-0.6587	-0.08733	-0.54137
504	K	Q	0.303565		486	K	E	0.375776		400	E	S	0.378418		499	N	-0.12262	-0.16039	-0.1998	-0.00767
6	L	P	0.303438		239	Q	K	0.375758		478	N	H	0.378406		499	V	-0.46905	-0.3646	-0.51144	-0.5311
558	S	P	0.303349		294	K	L	0.375358		394	K	M	0.378402		501	S	0.40869	0.1416	0.34931	0.73517
491	C	Y	0.303343		238	D	T	0.375225		394	K	T	0.378402		502	S	0.25663	0.26294	0.4339	0.07305
515	K	F	0.298451		553	M	A	0.375205		470	K	S	0.378396		503	T	-0.27673	-0.15984	-0.26369	-0.40667
289	H	N	0.298112		381	Q	M	0.374719		202	D	S	0.378389		504	A	-0.18089	-0.05018	-0.2359	-0.2566
163	N	H	0.297824		478	N	S	0.37392		450	T	P	0.378386		504	N	-0.32814	-0.34038	-0.58335	-0.06069
257	I	W	0.297398		388	I	L	0.373289		318	E	L	0.378314		506	V	-0.24489	-0.16033	-0.30743	-0.26692
540	L	M	0.295878		294	K	R	0.373044		424	N	K	0.378288		507	I	-0.42156	-0.44335	-0.22506	-0.59628
312	H	Y	0.295357		158	S	N	0.372698		415	N	C	0.378261		508	K	0.44637	0.55654	0.46561	0.31696
170	K	Y	0.295117		523	S	K	0.372502		429	D	Y	0.378178		509	A	-0.46272	-0.52965	-0.47193	-0.38658
42	A	T	0.293811		200	S	G	0.370184		197	H	F	0.378171		509	C	0.39375	0.91835	0.26287	2e-05
220	S	E	0.292421		139	S	W	0.368811		213	A	Y	0.378103		510	G	-0.28729	-0.20704	-0.1489	-0.50592
249	L	M	0.290976		196	H	Y	0.368322		89	P	G	0.37664		510	R	0.29266	0.07636	0.40316	0.39847
86	S	Y	0.290917		50	L	P	0.367973		409	V	M	0.372984		511	F	-0.47649	-0.30716	-0.50021	-0.62209
4	K	M	0.290432		154	H	A	0.367513		83	E	G	0.372825		511	V	0.24659	0.13961	0.30516	0.29501
315	T	V	0.289356		193	W	R	0.367469		542	L	P	0.370291		512	D	-0.51036	-0.66888	-0.30017	-0.56202
81	N	H	0.288381		78	L	F	0.367305		210	N	I	0.37019		512	K	0.21694	0.1485	0.15746	0.34487
170	K	V	0.286466		532	I	V	0.36679		305	N	R	0.369702		512	R	-0.39035	-0.4772	-0.59786	-0.096
228	P	L	0.285943		554	C	V	0.366125		509	S	V	0.369261		512	Y	0.04304	0.04903	0.00494	0.07516
157	K	Q	0.285437		481	F	S	0.366034		157	K	N	0.368955		513	K	0.41509	0.28033	0.53046	0.43449
210	N	S	0.284973		553	M	T	0.365545		514	E	G	0.368819		514	A	0.23753	0.01304	0.43641	0.26313
265	I	L	0.284794		467	S	T	0.36501		124	S	Q	0.368757		514	F	0.12863	0.13857	0.22739	0.01993
286	A	L	0.284785		125	V	L	0.364777		518	G	L	0.368709		514	K	-0.41158	-0.19616	-0.53658	-0.50201
244	N	D	0.284119		433	D	Q	0.364638		139	S	Q	0.368501		514	R	0.21187	0.25713	0.37839	9e-05
183	N	S	0.283977		409	V	A	0.364087		322	Y	H	0.367979		515	V	0.20913	0.33328	0.2522	0.0419
115	Y	L	0.283782		251	E	N	0.363951		294	K	S	0.367517		517	E	0.24803	0.1428	0.49018	0.11112
47	V	Y	0.28376		411	K	N	0.363135		119	R	K	0.367374		517	K	0.11597	0.13874	0.00718	0.20198
132	E	K	0.283721		5	L	A	0.362917		380	D	G	0.36676		517	Q	-0.184	-1e-05	-0.43587	-0.11612
65	A	T	0.283577		159	S	R	0.362147		519	V	L	0.365134		517	T	-0.15834	-0.34472	-0.06925	-0.06105
210	N	L	0.283234		173	S	Y	0.361901		97	V	A	0.360256		518	F	-0.202	-0.19299	-0.2107	-0.2023
213	A	S	0.281404		136	K	T	0.361739		238	D	T	0.359938		518	H	-0.49536	-0.59286	-0.73138	-0.16185
211	G	L	0.281212		147	G	V	0.361585		247	W	R	0.359867		518	K	-0.11576	-0.06665	-0.14864	-0.132
155	R	V	0.280445		302	I	V	0.361458		104	N	K	0.359824		520	E	-0.20243	-0.12282	-0.04497	-0.43949
513	R	K	0.280329		53	S	R	0.361207		524	M	R	0.359818		520	R	-0.30865	-0.22159	-0.49673	-0.20763
245	Y	C	0.279848		272	A	V	0.359832		524	M	L	0.359818		520	T	-0.11452	-0.2704	-0.01997	-0.0532
325	S	G	0.279416		126	S	Q	0.359643		121	Q	R	0.359803		521	M	0.29754	0.43251	0.33516	0.12496
60	K	T	0.278479		434	I	M	0.358828		169	K	V	0.359496		522	D	0.39212	0.26244	0.50065	0.41328
360	M	I	0.278436		73	N	D	0.357543		349	I	T	0.359369		522	G	0.23215	0.00236	0.24352	0.45058
380	D	N	0.278277		229	E	Q	0.357282		324	R	G	0.35934		522	N	0.51367	0.70005	0.56483	0.27612
13	V	A	0.278214		314	V	F	0.356862		68	Q	A	0.358769		522	S	-0.47231	-0.22045	-0.82127	-0.37521
295	C	Y	0.27789		178	T	A	0.356822		493	E	K	0.358698		523	T	0.25449	0.13746	0.31	0.31601
292	N	S	0.277481		70	G	E	0.356052		315	T	V	0.358567		524	T	-0.1765	-0.31411	-0.01049	-0.20489
214	Y	H	0.277425		170	K	I	0.355275		331	V	A	0.358319		526	F	0.33619	0.7374	0.13328	0.13788
276	G	E	0.276863		180	S	R	0.355224		381	Q	L	0.357991		527	D	0.048	0.0001	0.01137	0.13253
432	L	W	0.276816		529	I	K	0.355175		200	S	I	0.357325		528	K	0.21281	0.24924	0.12553	0.26366
284	S	T	0.276538		147	G	R	0.354929		200	S	G	0.357325		528	S	0.13375	0.13731	0.01861	0.24534
553	M	I	0.276183		439	A	I	0.354819		308	F	L	0.355234		530	P	0.14843	0.08604	0.13483	0.22442
221	N	T	0.274913		238	D	Y	0.354508		48	N	S	0.354942		531	E	-0.07175	-0.00014	-0.1395	-0.0756
53	S	N	0.274446		481	F	T	0.354384		488	D	G	0.35452		531	T	-0.2955	-0.6968	-0.00494	-0.18476
299	Q	L	0.274104		83	E	N	0.35365		75	T	A	0.353921		532	L	-0.2683	-0.30124	-0.25322	-0.25043
175	P	R	0.27314		503	P	N	0.353593		333	G	R	0.352928		532	T	0.13277	0.08683	0.03154	0.27995
436	T	A	0.272949		131	F	S	0.353247		91	R	T	0.352454		533	H	-0.2943	-0.40656	-0.19904	-0.27731
376	G	C	0.270787		543	L	F	0.353183		13	V	I	0.352379		533	N	-0.2535	-0.2059	-0.35786	-0.19674
3	A	T	0.269593		486	K	I	0.353061		52	D	E	0.351517		535	I	0.41553	0.51293	0.22321	0.51045
236	V	R	0.269526		109	P	L	0.352779		390	G	M	0.351467		537	V	-0.31017	-0.30543	-0.21863	-0.40646
387	A	T	0.2687		545	S	T	0.352624		171	G	L	0.351427		538	A	-0.55574	-0.09105	-1.38393	-0.19223
243	M	Q	0.268625		118	L	Q	0.352417		7	V	L	0.351427		539	L	0.19314	0.06775	0.27967	0.23201
276	G	N	0.267644		235	K	T	0.352238		410	G	S	0.351344		539	T	0.34906	0.55421	0.11442	0.37854
381	Q	L	0.267643		232	A	Q	0.350735		334	L	P	0.351161		540	F	-0.25793	-0.10019	-0.312	-0.36159
404	T	G	0.267572		320	P	S	0.350553		40	N	T	0.350841		540	G	-0.23878	-0.27241	-0.25183	-0.19211
434	I	F	0.267441		176	K	L	0.350182		351	G	S	0.349169		540	P	0.21478	0.09498	0.34136	0.20799
465	V	A	0.2665		313	P	A	0.349452		67	L	P	0.348775		541	A	-0.11766	-0.08159	-0.24599	-0.02539
398	V	I	0.26643		228	P	T	0.349369		148	V	S	0.347749		541	I	0.27706	0.6198	0.07386	0.13753
445	L	Q	0.266409		501	D	S	0.349313		32	T	A	0.347494		542	C	-0.3764	-0.12427	-0.1509	-0.85404
439	A	I	0.266174		251	E	I	0.348857		313	P	Q	0.346974		542	I	-0.21617	-0.15179	-0.22922	-0.26749
520	K	H	0.266038		201	S	R	0.348661		380	D	E	0.346782		542	V	0.39094	0.14236	0.54313	0.48734
389	N	T	0.266002		381	Q	V	0.348385		340	I	L	0.346402		544	A	-0.42824	-0.1587	-0.14224	-0.98377
389	N	R	0.265901		232	A	C	0.348195		319	C	Y	0.345038		547	V	0.17685	0.02494	0.4354	0.07021
392	T	S	0.265298		392	T	H	0.34817		512	N	K	0.344871		547	W	0.16467	0.13756	0.09349	0.26297
452	D	N	0.265232		254	D	A	0.347986		278	E	H	0.344507		548	E	0.30393	0.13889	0.58497	0.18794
413	F	Y	0.265069		410	G	A	0.347922		347	G	V	0.343897		548	S	-0.2492	-0.23858	-0.1501	-0.35893
469	L	S	0.264932		266	A	E	0.347494		531	A	V	0.343803		548	T	0.16949	0.06864	0.18999	0.24985
409	V	A	0.26492		258	F	S	0.347432		344	G	R	0.343759		549	V	-0.26418	-0.11984	-0.3811	-0.29161
439	A	S	0.264777		95	Y	C	0.347342		491	C	Y	0.343153		550	I	-0.11783	-0.01643	-0.24806	-0.08899
471	N	Q	0.264662		263	N	S	0.347116		271	F	Y	0.342843		551	L	0.36179	0.25338	0.63885	0.19313
460	N	T	0.264616		337	I	C	0.346756		240	H	I	0.342816		551	S	-0.1793	-0.21887	-0.29676	-0.02226
408	A	G	0.26454		231	A	G	0.346685		113	I	L	0.342625		552	L	-0.32265	-0.34461	-0.2643	-0.35905
391	I	T	0.264454		10	Y	I	0.346271		251	E	I	0.342016		553	I	0.38876	0.27618	0.14167	0.74842
419	R	S	0.264447		412	E	R	0.345962		134	F	S	0.341884		553	L	0.1202	3e-05	0.17201	0.18856
126	S	L	0.264435		428	D	M	0.345178		128	L	F	0.341853		554	F	0.33488	0.34637	0.63839	0.01988
422	N	K	0.264419		188	E	D	0.344957		329	R	S	0.341411		554	I	-0.23785	-0.30577	-0.24758	-0.16021
389	N	K	0.264413		244	N	D	0.344397		494	S	R	0.340256		555	A	-0.30435	-0.13259	-0.1494	-0.63107
471	N	V	0.264384		119	R	K	0.344168		146	N	G	0.339964		555	Y	-0.11721	-0.18044	-0.14857	-0.02263
442	L	F	0.264314		347	G	V	0.344084		405	Q	A	0.339937		556	S	-0.23136	-0.34074	-0.14793	-0.20542
465	V	T	0.264113		76	G	R	0.343554		135	P	L	0.339896		556	T	0.21958	0.08126	0.3202	0.25727
426	K	T	0.264014		203	E	G	0.342552		463	E	G	0.339399		557	W	0.3007	0.04227	0.65805	0.20177
404	T	K	0.263997		284	S	A	0.342137		176	K	A	0.338303		560	E	-0.40162	-0.11702	-0.90707	-0.18076
457	N	K	0.263935		301	A	V	0.341524		205	Q	S	0.337648		562	A	-0.17601	-6e-05	-0.52795	-2e-05
471	N	G	0.263701		213	A	V	0.34143		312	H	A	0.33729		562	E	-0.17728	-0.12434	-0.0495	-0.35799
441	L	V	0.263653		540	L	P	0.341364		353	I	L	0.336812		562	K	0.15199	0.00028	0.02303	0.43265
408	A	F	0.263624		138	S	G	0.341218		16	D	N	0.336702		562	L	-0.11927	-0.20727	-0.05559	-0.09495
393	N	I	0.26362		492	M	L	0.341064		242	R	M	0.336357		563	T	-0.2206	-0.40377	-0.03505	-0.22298
475	E	A	0.263591		79	L	S	0.340255		229	E	Y	0.335711		564	Y	0.1791	0.05103	0.08798	0.39828
318	E	K	0.263586		433	D	A	0.340124		492	M	T	0.33543
415	N	E	0.263577		87	L	M	0.339946		123	S	G	0.334973
392	T	K	0.263538		404	T	I	0.338624		192	L	V	0.334669
382	K	M	0.263516		128	L	S	0.338532		205	Q	V	0.334581
405	Q	E	0.263452		133	I	T	0.337586		209	S	R	0.334403
256	I	K	0.263443		303	N	K	0.337455		20	I	K	0.334367
158	S	C	0.26344		199	S	P	0.337134		206	S	R	0.334329
158	S	H	0.26344		114	D	E	0.336413		16	D	Y	0.334297
326	T	M	0.263357		526	V	T	0.336216		220	S	A	0.334221
481	F	I	0.263357		253	G	E	0.335677		8	L	V	0.33412
477	G	V	0.263344		522	E	V	0.335549		375	S	L	0.334105
290	E	T	0.263289		521	L	M	0.335164		82	P	T	0.334039
471	N	H	0.263274		515	K	W	0.334934		6	L	Q	0.333852
12	F	M	0.263273		135	P	G	0.334869		92	S	E	0.333839
151	S	I	0.263239		490	E	I	0.334633		79	L	F	0.333606
253	G	L	0.263239		481	F	Y	0.334594		68	Q	H	0.333579
250	L	Q	0.263201		107	C	F	0.334551		289	H	G	0.333433
250	L	R	0.263201		65	A	H	0.334485		69	L	M	0.332062
223	N	R	0.263189		508	E	V	0.334473		69	L	V	0.332062
392	T	L	0.26318		161	Y	F	0.334366		325	S	G	0.331594
358	T	F	0.263156		129	E	T	0.334346		478	N	D	0.330972
358	T	E	0.263156		127	S	D	0.334293		251	E	S	0.33082
208	Y	S	0.263151		550	S	R	0.334155		504	K	L	0.329978
208	Y	F	0.263151		511	L	T	0.334077		387	A	V	0.329401
394	K	Q	0.263149		96	I	L	0.334041		182	V	Q	0.329324
174	Y	D	0.263133		235	K	F	0.333742		235	K	L	0.32929
527	Y	V	0.263133		123	S	L	0.333658		135	P	N	0.328609
275	R	F	0.263132		372	E	D	0.333503		223	N	D	0.328362
189	V	D	0.263131		57	K	L	0.33329		512	N	S	0.328314
19	T	M	0.26313		508	E	A	0.332691		434	I	T	0.328157
288	M	F	0.263128		277	F	K	0.332032		46	S	Y	0.327657
305	N	L	0.263126		427	V	L	0.33082		383	S	N	0.327509
325	S	C	0.263125		32	T	N	0.330338		195	V	I	0.326951
513	R	C	0.263121		32	T	P	0.330338		194	G	A	0.326712
513	R	Q	0.263121		92	S	D	0.329617		60	K	R	0.326356
261	T	L	0.263119		81	N	T	0.329571		146	N	S	0.325971
46	S	T	0.263118		349	I	N	0.329549		405	Q	G	0.325798
66	P	A	0.263117		299	Q	K	0.329452		227	T	V	0.324577
204	Q	E	0.263113		30	T	P	0.329314		104	N	T	0.323705
254	D	V	0.263107		24	Y	F	0.329074		472	N	S	0.323266
433	D	Y	0.263105		317	G	V	0.328499		102	S	Y	0.322828
433	D	V	0.263105		206	S	E	0.328448		59	C	F	0.322623
453	F	C	0.263104		105	G	R	0.328435		283	T	Q	0.322601
555	S	V	0.263104		368	H	F	0.328298		188	E	L	0.322049
555	S	R	0.263104		315	T	C	0.328178		140	W	C	0.32185
476	I	F	0.263103		546	L	M	0.327843		140	W	F	0.32185
476	I	R	0.263103		476	I	S	0.327448		346	F	I	0.321241
440	E	D	0.263101		246	Y	C	0.327391		268	W	G	0.321107
73	N	I	0.263101		90	A	S	0.327193		476	I	N	0.320605
115	Y	V	0.2631		148	V	L	0.32668		168	T	S	0.320332
121	Q	E	0.263099		185	K	N	0.326583		301	A	D	0.3202
403	N	Q	0.263096		172	D	N	0.325706		559	L	M	0.320087
31	D	V	0.263089		477	G	R	0.325414		373	Q	K	0.320055
331	V	L	0.263082		288	M	I	0.325024		360	M	K	0.320034
35	T	R	0.263081		339	S	P	0.324645		507	E	V	0.320018
475	E	N	0.263079		234	P	K	0.324232		369	H	C	0.320016
364	W	G	0.263078		415	N	L	0.324007		486	K	N	0.31983
482	E	I	0.263077		459	K	N	0.323245		485	H	Q	0.319747
185	K	Q	0.263073		382	K	V	0.322796		308	F	V	0.319663
465	V	L	0.26307		470	K	I	0.322606		155	R	H	0.319482
183	N	A	0.26307		407	T	I	0.322362		278	E	P	0.319011
382	K	C	0.263069		407	T	K	0.322143		370	Q	H	0.318869
203	E	R	0.263068		396	N	K	0.321797		299	Q	S	0.318596
160	F	I	0.263064		169	K	C	0.321048		158	S	L	0.318501
247	W	C	0.263061		218	A	E	0.320943		378	A	E	0.318084
27	N	Y	0.263059		230	I	L	0.32089		71	K	H	0.317828
321	K	R	0.263058		280	G	A	0.320823		313	P	K	0.317805
98	E	A	0.263054		195	V	F	0.320722		232	A	D	0.317405
389	N	G	0.263038		221	N	L	0.3205		561	C	V	0.317387
389	N	V	0.263038		162	R	S	0.320455		508	E	L	0.31696
86	S	V	0.263037		223	N	K	0.320452		508	E	K	0.31696
117	E	A	0.263033		207	L	I	0.320448		63	G	R	0.316466
84	C	G	0.263032		556	N	T	0.320199		210	N	Q	0.316416
444	L	V	0.263031		193	W	C	0.320171		517	D	R	0.316321
554	C	G	0.263029		210	N	F	0.319696		211	G	A	0.316185
554	C	V	0.263029		4	K	A	0.318448		523	S	T	0.316012
483	F	Y	0.263027		91	R	N	0.318304		332	T	I	0.31569
56	G	K	0.263021		71	K	T	0.318153		290	E	G	0.31511
18	D	V	0.263014		202	D	V	0.318053		297	T	I	0.315032
101	N	I	0.263012		177	L	V	0.317862		225	R	G	0.31439
367	Y	N	0.263008		321	K	I	0.317087		173	S	N	0.314088
371	N	I	0.263008		89	P	Q	0.315557		20	I	M	0.313798
202	D	F	0.263001		89	P	A	0.315557		461	L	I	0.31369
180	S	I	0.262999		527	Y	M	0.315187		406	F	Y	0.313576
95	Y	G	0.262995		379	A	G	0.314165		178	T	A	0.313457
217	V	E	0.262995		277	F	G	0.314101		234	P	H	0.313308
431	F	I	0.262994		158	S	H	0.313257		296	Q	R	0.312903
401	K	Q	0.262994		375	S	P	0.312988		519	V	M	0.312213
23	G	R	0.262985		408	A	F	0.31243		141	P	S	0.311852
246	Y	D	0.262985		425	K	R	0.31143		173	S	V	0.308827
387	A	G	0.262985		109	P	S	0.311398		145	F	G	0.305507
424	N	T	0.262978		134	F	L	0.311126		28	N	K	0.305162
532	I	S	0.262977		157	K	V	0.310643		167	L	V	0.303588
410	G	L	0.26297		106	A	S	0.310464		201	S	A	0.301661
124	S	D	0.262961		523	S	T	0.310001		259	E	V	0.30084
494	S	H	0.262961		347	G	S	0.309581		365	Y	C	0.300193
308	F	V	0.262959		132	E	K	0.309041		209	S	T	0.299695
496	R	M	0.262958		471	N	S	0.308666		470	K	Q	0.299645
388	I	F	0.262955		228	P	L	0.308541		258	F	V	0.299632
251	E	M	0.26295		19	T	K	0.308172		339	S	K	0.299446
502	Y	S	0.262943		53	S	T	0.307472		306	L	K	0.299426
492	M	K	0.262939		413	F	L	0.307376		283	T	M	0.29936
455	D	V	0.262939		330	M	I	0.307313		391	I	V	0.299046
556	N	Y	0.262938		176	K	V	0.30576		210	N	S	0.298335
62	K	T	0.262938		511	L	V	0.305163		358	T	P	0.297935
318	E	N	0.262908		390	G	T	0.303718		173	S	Q	0.297317
486	K	T	0.262901		534	S	L	0.303628		278	E	I	0.297287
549	I	M	0.262894		517	D	S	0.303081		90	A	L	0.297126
533	Y	D	0.262892		358	T	E	0.303059		165	L	R	0.29705
125	V	E	0.262891		187	K	V	0.301928		176	K	I	0.297031
10	Y	S	0.262887		348	A	V	0.301636		184	N	G	0.296974
508	E	T	0.262879		429	D	M	0.301534		25	H	P	0.296896
322	Y	D	0.26285		413	F	S	0.300984		104	N	M	0.296779
285	N	Q	0.262829		523	S	G	0.30071		100	P	G	0.296613
155	R	N	0.262813		278	E	T	0.300521		22	I	L	0.296564
339	S	Q	0.262811		286	A	L	0.300489		122	L	M	0.296506
514	E	P	0.262792		382	K	F	0.30008		366	G	S	0.296206
238	D	L	0.262787		194	G	S	0.300062		173	S	L	0.296191
294	K	Y	0.262652		411	K	A	0.300049		29	S	T	0.296168
360	M	L	0.26265		10	Y	H	0.29974		339	S	T	0.29616
240	H	E	0.262648		397	S	F	0.299711		185	K	L	0.296085
154	H	F	0.262601		321	K	T	0.29965		107	C	F	0.296077
522	E	D	0.262442		237	R	A	0.298916		513	R	S	0.296034
232	A	K	0.261616		523	S	L	0.298502		562	R	F	0.295348
179	N	T	0.261258		318	E	R	0.298235		562	R	I	0.295348
338	P	S	0.261123		501	D	P	0.297972		540	L	S	0.295335
363	G	R	0.260979		259	E	T	0.297753		543	L	M	0.295053
509	S	L	0.260561		281	I	N	0.297408		511	L	V	0.295009
558	S	A	0.260537		100	P	W	0.296807		515	K	P	0.294905
336	N	T	0.260433		104	N	W	0.296801		158	S	I	0.294455
336	N	S	0.260433		112	L	H	0.296641		64	I	M	0.294318
119	R	M	0.260245		165	L	Q	0.296472		170	K	Q	0.2941
120	E	G	0.259892		246	Y	F	0.295979		143	H	F	0.294086
52	D	Y	0.259764		304	S	G	0.294719		143	H	S	0.294086
238	D	S	0.259404		475	E	V	0.293962		356	G	E	0.29343
524	M	I	0.259037		210	N	G	0.293335		289	H	R	0.292549
237	R	T	0.258608		239	Q	L	0.293296		490	E	K	0.292214
356	G	E	0.258595		90	A	T	0.292296		359	G	R	0.291382
74	I	T	0.258483		515	K	F	0.292248		260	A	T	0.290617
176	K	R	0.258056		171	G	S	0.292214		234	P	L	0.290427
486	K	R	0.257802		510	K	V	0.292158		127	S	R	0.289121
170	K	Q	0.257674		288	M	V	0.291748		31	D	N	0.288271
277	F	C	0.257641		344	G	V	0.291695		175	P	A	0.288221
277	F	G	0.257641		406	F	L	0.291524		181	Y	H	0.287664
206	S	C	0.257552		395	V	M	0.291184		437	Y	C	0.287446
220	S	Y	0.257543		216	S	Q	0.29084		89	P	Y	0.286717
223	N	C	0.257489		469	L	S	0.290553		184	N	K	0.285813
210	N	Q	0.257464		382	K	L	0.290542		403	N	S	0.285458
280	G	T	0.25735		509	S	G	0.290336		299	Q	T	0.284997
267	P	T	0.257254		283	T	E	0.289901		103	E	T	0.284453
276	G	V	0.257231		455	D	G	0.28983		344	G	S	0.284104
192	L	Q	0.257204		268	W	S	0.289769		4	K	E	0.283083
514	E	R	0.257131		210	N	K	0.289401		45	H	Q	0.282583
517	D	L	0.256953		113	I	T	0.2891		276	G	S	0.28232
216	S	T	0.256937		146	N	H	0.289002		294	K	T	0.281585
213	A	P	0.256902		154	H	S	0.288081		154	H	R	0.281523
188	E	G	0.256655		3	A	I	0.287985		474	K	N	0.281343
290	E	V	0.25649		305	N	T	0.287706		279	S	N	0.281068
360	M	K	0.256382		530	L	M	0.287137		277	F	S	0.280119
357	W	C	0.256337		499	T	S	0.287053		532	I	T	0.279949
349	I	M	0.256302		298	P	A	0.28679		370	Q	R	0.279823
315	T	K	0.256294		287	S	P	0.286504		36	I	M	0.27963
373	Q	E	0.25625		290	E	P	0.286269		484	Y	C	0.279313
353	I	N	0.256204		515	K	D	0.286263		468	Q	K	0.279251
152	C	R	0.255698		480	C	Y	0.286259		205	Q	E	0.279114
232	A	I	0.255345		313	P	Q	0.286248		501	D	H	0.279088
66	P	T	0.255051		473	A	V	0.286104		175	P	Y	0.279027
164	L	M	0.254927		375	S	M	0.286055		265	I	M	0.278187
138	S	H	0.254917		369	H	V	0.286017		404	T	V	0.277455
174	Y	N	0.254843		426	K	E	0.285809		521	L	S	0.277319
100	P	F	0.254839		527	Y	S	0.285506		457	N	D	0.277229
228	P	T	0.254839		375	S	T	0.285104		65	A	P	0.277124
155	R	T	0.254838		62	K	D	0.283222		192	L	I	0.276817
129	E	T	0.254748		284	S	P	0.282371		534	S	P	0.27655
119	R	V	0.254743		452	D	A	0.282235		276	G	Q	0.276299
122	L	W	0.254706		99	T	S	0.281748		522	E	N	0.276118
168	T	P	0.254705		294	K	E	0.281653		356	G	R	0.275982
90	A	G	0.254576		332	T	I	0.279723		458	V	A	0.275803
104	N	C	0.254559		539	S	L	0.279666		287	S	T	0.275767
125	V	C	0.254537		27	N	D	0.279392		287	S	L	0.275767
545	S	Y	0.254389		235	K	S	0.278118		243	M	T	0.275649
515	K	H	0.254348		390	G	M	0.277369		358	T	V	0.275366
498	G	Q	0.254325		146	N	V	0.276817		263	N	D	0.275179
491	C	R	0.254273		318	E	N	0.276736		523	S	Q	0.274393
495	V	E	0.254239		433	D	N	0.275921		237	R	Q	0.27439
517	D	H	0.25422		125	V	I	0.275898		547	G	E	0.273519
517	D	W	0.25422		216	S	T	0.275723		240	H	R	0.273064
92	S	A	0.254178		309	Q	R	0.275511		206	S	N	0.272785
11	A	P	0.254161		153	S	V	0.275263		138	S	I	0.272338
10	Y	N	0.25416		86	S	E	0.274818		493	E	S	0.270881
146	N	K	0.254151		7	V	C	0.274322		53	S	N	0.269746
503	P	Y	0.25415		87	L	P	0.273503		299	Q	L	0.269502
488	D	P	0.25414		237	R	Q	0.273288		258	F	L	0.268344
508	E	P	0.254122		218	A	W	0.273225		344	G	A	0.266975
88	L	T	0.254111		251	E	R	0.27321		9	L	F	0.266421
486	K	P	0.25411		474	K	N	0.27266		220	S	G	0.266096
486	K	M	0.25411		276	G	S	0.272303		146	N	F	0.265963
5	L	Q	0.254049		287	S	N	0.271552		552	W	G	0.265494
551	F	L	0.253382		254	D	S	0.270985		5	L	A	0.265195
279	S	G	0.253299		237	R	I	0.270475		154	H	W	0.264639
173	S	D	0.252858		119	R	G	0.268757		94	S	P	0.26424
197	H	I	0.252334		88	L	I	0.268517		6	L	M	0.264148
201	S	A	0.252313		119	R	H	0.268444		94	S	A	0.264008
282	I	N	0.252292		285	N	T	0.267821		318	E	G	0.263899
347	G	L	0.252097		170	K	F	0.267812		235	K	P	0.263826
155	R	Q	0.25203		141	P	A	0.267733		11	A	T	0.26381
231	A	N	0.251965		141	P	T	0.267733		223	N	R	0.263749
151	S	L	0.251753		104	N	Y	0.267717		175	P	R	0.26371
328	L	M	0.250987		158	S	R	0.267559		386	N	K	0.263702
328	L	F	0.250987		240	H	N	0.267008		528	Q	K	0.263659
378	A	G	0.250824		174	Y	F	0.266937		523	S	I	0.263609
297	T	K	0.250704		90	A	H	0.266762		523	S	N	0.263609
315	T	F	0.250494		152	C	Y	0.266708		410	G	M	0.263515
272	A	G	0.250464		154	H	M	0.266284		410	G	Y	0.263515
292	N	Y	0.250343		176	K	E	0.266174		412	E	Y	0.263453
158	S	A	0.25018		479	G	E	0.266024		171	G	Y	0.263433
133	I	M	0.25007		192	L	P	0.265815		337	I	E	0.26343
151	S	A	0.249994		138	S	V	0.26557		172	D	Y	0.263417
361	I	S	0.249547		68	Q	F	0.265448		526	V	G	0.263408
285	N	Y	0.24942		485	H	N	0.265395		33	V	A	0.263406
528	Q	K	0.249242		120	E	K	0.265136		232	A	K	0.2634
46	S	Y	0.249082		18	D	G	0.264931		285	N	Q	0.263393
337	I	S	0.249056		166	W	L	0.264712		227	T	Q	0.263388
57	K	L	0.248895		234	P	M	0.264637		177	L	H	0.263362
143	H	P	0.248383		388	I	T	0.264094		476	I	M	0.263353
197	H	Y	0.248256		392	T	I	0.263986		60	K	G	0.26334
169	K	V	0.247735		237	R	D	0.263985		60	K	H	0.26334
534	S	T	0.247697		428	D	A	0.263482		303	N	P	0.263339
205	Q	E	0.247638		486	K	D	0.263398		182	V	N	0.263291
168	T	L	0.247624		276	G	C	0.263382		143	H	P	0.263289
97	V	L	0.247409		112	L	T	0.263321		275	R	T	0.263268
69	L	M	0.247294		248	T	C	0.263317		272	A	H	0.263265
481	F	Y	0.247089		528	Q	N	0.263307		463	E	V	0.263265
70	G	T	0.247084		126	S	G	0.263303		127	S	A	0.263257
254	D	Y	0.247015		126	S	A	0.263303		456	L	F	0.263256
40	N	E	0.246886		103	E	H	0.263295		456	L	G	0.263256
521	L	T	0.246814		467	S	C	0.263265		456	L	T	0.263256
542	L	R	0.246786		318	E	F	0.263263		168	T	R	0.26325
542	L	H	0.246786		285	N	F	0.263249		102	S	W	0.263233
29	S	A	0.246743		278	E	W	0.263248		102	S	Q	0.263233
496	R	T	0.246717		273	L	C	0.263242		11	A	Y	0.263233
476	I	K	0.246671		226	F	C	0.263227		535	T	P	0.263222
137	E	S	0.246593		125	V	E	0.263221		186	G	Q	0.263222
236	V	M	0.246437		125	V	C	0.263221		86	S	M	0.26322
362	D	E	0.245408		501	D	R	0.263206		180	S	Q	0.263218
359	G	A	0.245387		124	S	V	0.263202		180	S	I	0.263218
292	N	K	0.245288		57	K	F	0.263201		165	L	S	0.263211
266	A	S	0.245171		213	A	N	0.263189		184	N	H	0.26321
143	H	Y	0.244855		213	A	H	0.263189		498	G	H	0.26319
205	Q	M	0.243888		58	L	Q	0.263184		445	L	R	0.263189
90	A	F	0.243823		106	A	Y	0.263181		283	T	G	0.263189
476	I	L	0.243565		106	A	F	0.263181		283	T	H	0.263189
113	I	G	0.243214		529	I	A	0.263174		493	E	H	0.263187
159	S	H	0.243105		394	K	T	0.263172		331	V	G	0.263183
159	S	C	0.243105		140	W	G	0.26317		473	A	G	0.26318
234	P	K	0.242622		100	P	E	0.263169		75	T	H	0.263174
513	R	T	0.242287		100	P	F	0.263169		281	I	N	0.263167
187	K	A	0.241726		100	P	D	0.263169		242	R	W	0.263165
180	S	L	0.241471		100	P	M	0.263169		230	I	S	0.263164
39	K	R	0.241423		100	P	K	0.263169		230	I	P	0.263164
358	T	A	0.241383		100	P	N	0.263169		561	C	G	0.263164
437	Y	C	0.241336		79	L	T	0.263163		221	N	Q	0.263162
201	S	Y	0.241068		333	G	V	0.263158		221	N	M	0.263162
375	S	H	0.240977		477	G	Y	0.263157		243	M	P	0.26316
130	R	K	0.240919		189	V	S	0.263153		243	M	K	0.26316
89	P	K	0.24075		238	D	A	0.263152		209	S	K	0.263158
485	H	Y	0.240509		239	Q	H	0.263148		7	V	M	0.263157
72	C	F	0.240047		187	K	M	0.263146		454	H	L	0.263143
25	H	P	0.239994		5	L	Q	0.263145		238	D	W	0.263142
136	K	T	0.239977		193	W	G	0.263145		422	N	D	0.263142
525	G	E	0.239236		325	S	R	0.263143		422	N	Y	0.263142
139	S	A	0.23895		173	S	M	0.263143		70	G	W	0.263141
146	N	V	0.238898		152	C	G	0.263143		225	R	S	0.26314
46	S	P	0.238644		154	H	W	0.263142		403	N	Y	0.26314
153	S	A	0.23848		471	N	W	0.263133		403	N	H	0.26314
477	G	R	0.238208		47	V	D	0.263129		416	L	P	0.263138
234	P	F	0.237525		503	P	A	0.263129		416	L	R	0.263138
115	Y	H	0.237486		133	I	K	0.263126		107	C	W	0.263137
364	W	R	0.237438		406	F	C	0.263108		511	L	C	0.263136
101	N	E	0.237371		564	C	F	0.263106		10	Y	M	0.263135
433	D	E	0.236971		563	I	K	0.2631		224	R	Y	0.26313
131	F	S	0.236776		393	N	A	0.263095		417	E	V	0.263126
137	E	H	0.236306		505	Y	N	0.263093		514	E	A	0.263126
140	W	F	0.236272		446	E	A	0.263092		385	Q	S	0.263123
109	P	S	0.236181		426	K	T	0.263088		385	Q	P	0.263123
184	N	Q	0.235971		263	N	T	0.263086		385	Q	H	0.263123
111	D	Y	0.23589		328	L	I	0.263086		385	Q	E	0.263123
285	N	S	0.235703		558	S	A	0.263085		418	K	L	0.263123
227	T	V	0.235637		558	S	Q	0.263085		418	K	F	0.263123
210	N	I	0.23551		132	E	Q	0.263081		69	L	W	0.263123
42	A	V	0.235171		132	E	V	0.263081		138	S	W	0.263122
170	K	A	0.235032		498	G	N	0.26308		290	E	I	0.263122
565	I	V	0.234835		19	T	P	0.263078		123	S	M	0.263121
278	E	T	0.234766		385	Q	K	0.263075		123	S	Q	0.263121
41	V	A	0.234728		160	F	I	0.263073		481	F	C	0.26312
316	I	M	0.234667		87	L	R	0.263072		436	T	R	0.26312
39	K	E	0.234017		110	G	A	0.263064		436	T	S	0.26312
366	G	D	0.233924		540	L	I	0.263062		248	T	N	0.263118
320	P	Q	0.233868		324	R	S	0.263061		248	T	V	0.263118
379	A	T	0.233845		413	F	V	0.26306		3	A	Q	0.263117
375	S	P	0.233682		335	R	S	0.263057		397	S	H	0.263116
251	E	V	0.23322		357	W	G	0.263056		397	S	C	0.263116
252	P	S	0.232782		334	L	M	0.263051		442	L	I	0.263115
126	S	D	0.231589		197	H	Q	0.263049		444	L	Q	0.263114
183	N	K	0.2312		72	C	G	0.263046		8	L	H	0.263114
19	T	E	0.231087		454	H	L	0.263043		25	H	V	0.263113
425	K	R	0.230792		437	Y	N	0.263043		534	S	L	0.263113
538	S	C	0.230373		461	L	I	0.263035		310	N	Y	0.263112
421	E	S	0.230274		372	E	T	0.263032		124	S	I	0.263111
12	F	V	0.23023		34	D	V	0.263031		536	V	F	0.263111
485	H	R	0.23		206	S	Y	0.26303		384	T	R	0.263111
552	W	G	0.229794		18	D	A	0.263029		342	Y	S	0.263109
81	N	T	0.22979		457	N	I	0.263027		391	I	L	0.263109
489	N	S	0.229672		555	S	V	0.263026		565	I	S	0.263107
9	L	M	0.229413		59	C	V	0.263026		59	C	T	0.263104
155	R	Y	0.229256		422	N	K	0.26302		293	T	L	0.263104
378	A	C	0.228956		422	N	H	0.26302		20	I	R	0.263103
158	S	R	0.22894		544	V	L	0.263013		313	P	T	0.263102
473	A	T	0.22891		6	L	R	0.263009		237	R	W	0.263101
261	T	N	0.227868		6	L	V	0.263009		237	R	D	0.263101
129	E	D	0.227524		30	T	L	0.263002		236	V	W	0.263099
223	N	F	0.22741		192	L	R	0.263001		531	A	G	0.263097
180	S	V	0.227295		365	Y	L	0.262997		501	D	L	0.263097
176	K	S	0.227089		493	E	C	0.262996		207	L	V	0.263095
125	V	L	0.227035		382	K	H	0.262996		503	P	D	0.263094
348	A	T	0.226671		399	I	M	0.262995		93	W	G	0.263091
44	T	I	0.226462		151	S	W	0.262993		118	L	R	0.263091
278	E	A	0.226355		387	A	P	0.26299		263	N	K	0.26309
283	T	M	0.226326		204	Q	K	0.262981		401	K	V	0.263089
480	C	W	0.225602		179	N	C	0.262981		406	F	C	0.263086
369	H	I	0.225295		56	G	H	0.262976		195	V	G	0.263086
513	R	I	0.224973		64	I	H	0.262975		472	N	K	0.263085
256	I	M	0.224258		35	T	S	0.26297		250	L	V	0.263076
119	R	F	0.223638		297	T	V	0.262965		494	S	I	0.263075
243	M	T	0.223598		420	M	R	0.262963		344	G	E	0.263074
313	P	A	0.223318		111	D	I	0.26296		291	C	S	0.26307
378	A	T	0.222297		111	D	P	0.26296		434	I	F	0.263069
538	S	I	0.222238		479	G	Y	0.262956		63	G	D	0.263069
456	L	S	0.221747		479	G	K	0.262956		467	S	L	0.263068
298	P	S	0.221378		418	K	Q	0.262954		46	S	A	0.263068
8	L	M	0.221056		54	H	Y	0.262919		278	E	R	0.263066
1	M	T	0.221024		495	V	E	0.262914		57	K	A	0.263063
307	P	L	0.220976		42	A	I	0.262914		18	D	A	0.263061
137	E	L	0.220438		289	H	S	0.262914		554	C	T	0.263059
235	K	V	0.220365		514	E	Y	0.262914		96	I	N	0.263058
298	P	L	0.219511		143	H	A	0.262911		550	S	T	0.263057
381	Q	H	0.218734		11	A	P	0.26291		121	Q	P	0.263054
275	R	K	0.218541		214	Y	R	0.262902		121	Q	K	0.263054
510	K	T	0.218128		214	Y	G	0.262902		505	Y	N	0.263053
390	G	S	0.217774		7	V	W	0.262901		512	N	Q	0.263051
100	P	W	0.217391		202	D	P	0.262899		258	F	C	0.263051
19	T	R	0.217323		375	S	R	0.262894		27	N	H	0.26305
484	Y	W	0.217023		475	E	Q	0.262891		24	Y	M	0.263048
111	D	N	0.216524		475	E	S	0.262891		24	Y	N	0.263048
53	S	G	0.216506		60	K	D	0.262878		267	P	A	0.263048
236	V	L	0.215481		509	S	C	0.262875		423	L	F	0.263046
116	E	G	0.215429		3	A	G	0.26287		537	A	D	0.263046
147	G	E	0.215417		146	N	W	0.262856		537	A	I	0.263046
223	N	G	0.215201		410	G	Q	0.262854		117	E	V	0.263045
137	E	K	0.214711		410	G	K	0.262854		339	S	Y	0.263042
509	S	T	0.214672		381	Q	T	0.262848		56	G	N	0.263041
92	S	L	0.214549		390	G	D	0.262845		98	E	A	0.263039
318	E	M	0.214324		360	M	R	0.262831		48	N	H	0.263039
5	L	Y	0.214106		353	I	F	0.262757		196	H	L	0.26303
27	N	D	0.213661		370	Q	M	0.262717		410	G	R	0.263029
392	T	I	0.213376		434	I	F	0.262707		13	V	T	0.263026
157	K	L	0.211786		549	I	W	0.2627		364	W	S	0.263026
427	V	S	0.211637		231	A	I	0.262681		387	A	D	0.263025
136	K	Q	0.211442		209	S	C	0.262425		219	S	C	0.263025
135	P	N	0.211391		236	V	L	0.26112		453	F	Y	0.263022
19	T	H	0.211382		257	I	A	0.261118		82	P	H	0.263021
64	I	L	0.211167		107	C	Y	0.26049		62	K	Q	0.26302
11	A	S	0.211021		198	P	L	0.260486		244	N	A	0.263018
297	T	S	0.210395		542	L	P	0.260074		244	N	W	0.263018
94	S	P	0.20938		337	I	F	0.25984		233	R	W	0.263016
82	P	L	0.209002		337	I	A	0.25984		426	K	T	0.263006
223	N	D	0.208928		370	Q	H	0.259388		335	R	S	0.263005
277	F	T	0.20866		115	Y	I	0.258968		335	R	H	0.263005
159	S	E	0.208359		456	L	F	0.25886		432	L	Y	0.263005
439	A	V	0.207949		315	T	V	0.258762		432	L	M	0.263005
449	R	K	0.207545		244	N	V	0.258752		222	Y	M	0.263001
395	V	M	0.207099		44	T	A	0.257137		398	V	D	0.262998
467	S	R	0.206941		209	S	K	0.256931		398	V	F	0.262998
154	H	N	0.206564		244	N	S	0.256893		448	E	V	0.262997
329	R	G	0.206462		513	R	G	0.256828		549	I	M	0.262996
212	N	P	0.206091		255	T	N	0.256651		533	Y	D	0.262994
479	G	R	0.205075		100	P	H	0.256244		5	L	H	0.262991
510	K	E	0.204917		175	P	R	0.256228		206	S	C	0.262991
407	T	K	0.204288		4	K	Q	0.256121		468	Q	L	0.262986
141	P	V	0.204188		253	G	A	0.255982		468	Q	H	0.262986
159	S	N	0.204074		404	T	G	0.255546		427	V	F	0.262986
303	N	M	0.203866		346	F	V	0.25549		147	G	A	0.262986
518	G	E	0.20368		466	K	R	0.255122		192	L	F	0.262985
4	K	H	0.203623		351	G	S	0.25476		368	H	P	0.262984
36	I	M	0.202952		59	C	M	0.254418		368	H	D	0.262984
513	R	L	0.202887		3	A	T	0.254151		15	T	R	0.262976
227	T	I	0.202866		401	K	E	0.253711		547	G	W	0.262974
358	T	I	0.202569		153	S	G	0.253344		407	T	P	0.262973
274	S	G	0.20243		79	L	V	0.253301		61	L	N	0.262968
414	N	T	0.20177		178	T	Q	0.253254		563	I	R	0.262967
73	N	S	0.201314		92	S	T	0.253214		560	Q	L	0.262967
36	I	T	0.201085		1	M	I	0.252601		103	E	P	0.262967
404	T	S	0.20106		305	N	I	0.252445		419	R	W	0.262966
376	G	S	0.2008		169	K	A	0.252239		71	K	F	0.262957
386	N	T	0.200713		515	K	V	0.252199		520	K	Q	0.262957
184	N	T	0.200306		32	T	A	0.25064		388	I	F	0.262952
136	K	F	0.199215		108	Y	H	0.250508		169	K	L	0.26295
99	T	R	0.198878		229	E	H	0.250367		179	N	H	0.262946
101	N	R	0.19862		288	M	K	0.250307		400	E	A	0.26294
126	S	P	0.198201		101	N	T	0.250212		395	V	G	0.262932
55	N	D	0.198157		415	N	F	0.249907		409	V	N	0.262911
98	E	K	0.197328		256	I	M	0.249836		409	V	S	0.262911
170	K	N	0.196273		394	K	N	0.249383		38	E	S	0.262875
175	P	Q	0.19613		389	N	K	0.249248		383	S	C	0.262853
111	D	G	0.196107		406	F	I	0.24901		382	K	N	0.262852
462	Y	H	0.194703		540	L	T	0.248999		299	Q	F	0.262849
411	K	V	0.1945		220	S	N	0.248432		424	N	T	0.26281
412	E	L	0.192998		223	N	S	0.247475		83	E	S	0.262806
148	V	T	0.192761		227	T	I	0.247317		546	L	Q	0.262798
442	L	S	0.192599		259	E	K	0.247295		439	A	E	0.262796
150	V	L	0.192239		347	G	A	0.246978		149	T	P	0.262776
389	N	A	0.191239		427	V	G	0.246558		149	T	R	0.262776
468	Q	A	0.190779		283	T	F	0.246203		515	K	Q	0.262775
248	T	A	0.190193		28	N	S	0.245976		421	E	A	0.262721
169	K	E	0.189997		14	A	D	0.245929		136	K	P	0.2623
91	R	T	0.188985		148	V	E	0.245912		329	R	G	0.262215
187	K	E	0.188205		452	D	G	0.245062		264	L	W	0.261011
396	N	T	0.186582		254	D	H	0.244892		179	N	K	0.260909
466	K	E	0.186518		429	D	Y	0.244435		182	V	K	0.259963
429	D	G	0.185806		111	D	E	0.243925		301	A	S	0.25963
67	L	P	0.184428		235	K	W	0.243899		111	D	Q	0.259619
229	E	S	0.184168		201	S	Q	0.243678		294	K	A	0.259446
126	S	V	0.184076		501	D	G	0.243642		303	N	K	0.259246
176	K	V	0.183895		293	T	A	0.243625		104	N	I	0.258835
441	L	S	0.182916		526	V	L	0.243598		307	P	L	0.258239
432	L	V	0.182829		522	E	G	0.243525		273	L	I	0.258137
402	M	L	0.182368		153	S	T	0.243447		170	K	E	0.25794
339	S	F	0.182312		236	V	D	0.243446		227	T	A	0.257502
95	Y	H	0.181956		329	R	M	0.24338		555	S	K	0.257478
550	S	G	0.18151		306	L	H	0.24334		556	N	T	0.257268
244	N	K	0.180888		393	N	T	0.243266		342	Y	C	0.257267
244	N	S	0.180888		264	L	P	0.243252		562	R	T	0.257161
516	I	M	0.180142		410	G	R	0.243018		507	E	D	0.257049
234	P	V	0.179996		38	E	G	0.242628		506	S	K	0.256475
474	K	Q	0.179851		372	E	A	0.242625		253	G	E	0.25642
258	F	I	0.17861		232	A	V	0.242506		320	P	S	0.256014
223	N	H	0.177318		292	N	E	0.242475		7	V	A	0.254885
139	S	V	0.177066		65	A	P	0.242056		129	E	K	0.25473
202	D	E	0.176942		387	A	D	0.242047		234	P	T	0.253644
264	L	P	0.176934		251	E	C	0.241941		504	K	H	0.252621
471	N	T	0.176613		279	S	Y	0.24188		285	N	E	0.250958
238	D	I	0.176075		274	S	I	0.241784		189	V	I	0.250539
271	F	L	0.175514		441	L	S	0.241633		548	A	T	0.249855
60	K	Y	0.175007		448	E	V	0.241433		57	K	T	0.248974
229	E	G	0.17453		469	L	P	0.241415		143	H	Q	0.248552
203	E	G	0.17423		470	K	T	0.241361		251	E	P	0.246232
173	S	Y	0.174173		388	I	N	0.241263		145	F	S	0.246163
250	L	V	0.174165		271	F	V	0.241235		45	H	R	0.245357
158	S	L	0.173313		492	M	T	0.240912		528	Q	S	0.245341
210	N	T	0.173196		141	P	H	0.240816		490	E	R	0.244268
430	G	V	0.173141		150	V	Q	0.24065		529	I	T	0.244232
425	K	N	0.173117		268	W	F	0.240479		5	L	I	0.244131
288	M	I	0.173104		221	N	V	0.24026		255	T	E	0.244086
456	L	C	0.171791		338	P	Q	0.240179		143	H	Y	0.243802
402	M	F	0.171611		283	T	Y	0.240065		525	G	W	0.243154
474	K	W	0.171435		269	Y	D	0.24002		216	S	L	0.241246
2	K	R	0.169803		173	S	A	0.239744		81	N	S	0.24114
175	P	K	0.168954		209	S	F	0.239398		89	P	Q	0.240965
212	N	D	0.16776		216	S	K	0.239095		526	V	M	0.240953
226	F	H	0.167355		159	S	G	0.23906		303	N	V	0.240196
229	E	F	0.167314		177	L	A	0.239		350	A	V	0.240016
268	W	R	0.166913		139	S	L	0.238872		377	Y	F	0.239989
412	E	K	0.16687		500	Y	L	0.238743		368	H	W	0.239954
218	A	W	0.166834		490	E	V	0.238542		293	T	S	0.239805
259	E	K	0.165624		373	Q	H	0.23852		319	C	R	0.239734
136	K	H	0.165446		342	Y	N	0.238404		366	G	V	0.239723
456	L	D	0.165012		539	S	P	0.238025		294	K	P	0.239712
416	L	F	0.164995		506	S	W	0.238012		364	W	L	0.239615
413	F	L	0.164886		555	S	F	0.23702		100	P	F	0.238666
475	E	I	0.164874		224	R	G	0.236962		355	G	W	0.238283
224	R	M	0.164814		102	S	G	0.236953		348	A	P	0.237812
459	K	M	0.164437		68	Q	E	0.236923		16	D	G	0.237558
397	S	F	0.164425		187	K	Q	0.236758		57	K	E	0.23691
219	S	F	0.1638		363	G	R	0.236276		85	D	Y	0.236682
252	P	K	0.162892		58	L	T	0.235176		276	G	V	0.235104
274	S	K	0.162644		113	I	G	0.234465		261	T	V	0.234964
145	F	T	0.162451		234	P	L	0.233904		180	S	T	0.234942
372	E	K	0.161044		527	Y	Q	0.233758		182	V	T	0.234809
294	K	N	0.160314		237	R	V	0.231997		126	S	Q	0.234654
315	T	A	0.15959		291	C	Y	0.231757		314	V	I	0.234598
207	L	F	0.159516		224	R	M	0.231179		259	E	T	0.234456
247	W	R	0.159196		493	E	A	0.231129		259	E	A	0.234456
327	K	E	0.158981		237	R	M	0.231054		257	I	F	0.234382
217	V	A	0.158389		209	S	D	0.230852		280	G	C	0.234352
285	N	E	0.158389		115	Y	H	0.23084		276	G	T	0.234318
155	R	S	0.158386		484	Y	C	0.230779		543	L	W	0.233617
157	K	I	0.158112		276	G	W	0.230508		529	I	V	0.233045
347	G	R	0.157504		431	F	V	0.229913		510	K	W	0.232947
526	V	M	0.157277		318	E	K	0.229883		159	S	G	0.232868
422	N	T	0.157115		159	S	M	0.229697		111	D	N	0.2328
413	F	W	0.157114		159	S	C	0.229697		545	S	P	0.232167
144	T	G	0.157097		101	N	Q	0.228807		384	T	A	0.232129
452	D	E	0.157071		101	N	L	0.228807		403	N	Q	0.232117
407	T	V	0.157024		521	L	I	0.228475		539	S	L	0.232009
395	V	A	0.156964		170	K	D	0.228387		536	V	A	0.231812
323	V	L	0.156961		163	N	T	0.227925		285	N	T	0.231669
473	A	V	0.156936		89	P	T	0.22787		389	N	T	0.231492
417	E	D	0.15691		551	F	M	0.227813		405	Q	K	0.231449
337	I	N	0.156481		334	L	V	0.227731		471	N	D	0.231416
268	W	S	0.15597		189	V	F	0.22768		281	I	T	0.231204
372	E	A	0.155945		128	L	I	0.227593		370	Q	E	0.231076
281	I	L	0.155657		323	V	I	0.227549		171	G	T	0.231072
364	W	L	0.155478		186	G	P	0.227535		450	T	I	0.23025
240	H	N	0.155462		155	R	D	0.227422		326	T	M	0.230084
290	E	K	0.155425		565	I	F	0.227417		326	T	N	0.230084
145	F	C	0.155299		137	E	F	0.227399		326	T	R	0.230084
145	F	I	0.155299		137	E	Q	0.227399		112	L	H	0.230057
209	S	H	0.155096		514	E	F	0.227387		299	Q	Y	0.229998
339	S	Y	0.154927		517	D	M	0.227386		289	H	N	0.229666
472	N	D	0.154068		477	G	N	0.227367		172	D	V	0.229542
283	T	W	0.153961		477	G	F	0.227367		285	N	I	0.229211
168	T	A	0.15384		108	Y	F	0.227192		381	Q	F	0.229151
104	N	H	0.153439		121	Q	E	0.22717		406	F	L	0.229139
100	P	T	0.1534		332	T	R	0.227034		92	S	P	0.228931
236	V	D	0.153327		179	N	Y	0.226957		388	I	V	0.228592
212	N	V	0.153292		224	R	A	0.226831		393	N	D	0.228533
47	V	A	0.153269		57	K	M	0.226375		236	V	K	0.227458
75	T	A	0.153167		57	K	H	0.226375		13	V	L	0.227256
340	I	S	0.15307		53	S	H	0.225995		9	L	Y	0.227196
290	E	Q	0.153013		426	K	Q	0.225737		6	L	P	0.226937
368	H	F	0.152547		44	T	K	0.225517		92	S	I	0.226924
318	E	L	0.152505		328	L	S	0.225345		29	S	N	0.226919
238	D	V	0.152488		153	S	W	0.224744		79	L	W	0.226691
526	V	I	0.152437		459	K	E	0.224664		83	E	Y	0.226622
157	K	G	0.152419		443	V	F	0.224555		10	Y	L	0.226602
99	T	I	0.152245		84	C	R	0.224445		226	F	S	0.226574
141	P	L	0.152072		161	Y	C	0.224355		71	K	T	0.226569
229	E	W	0.151978		188	E	K	0.223746		62	K	R	0.226565
230	I	C	0.151862		69	L	V	0.223701		565	I	T	0.226262
274	S	D	0.151816		41	V	M	0.223575		490	E	V	0.226198
324	R	M	0.151633		36	I	M	0.22346		484	Y	L	0.225947
360	M	T	0.151481		467	S	Q	0.223325		286	A	E	0.225852
207	L	P	0.1514		535	T	I	0.223208		276	G	W	0.225737
303	N	K	0.151394		337	I	G	0.223096		169	K	E	0.225588
90	A	T	0.151358		408	A	I	0.223016		510	K	F	0.225232
225	R	Q	0.151269		388	I	F	0.222899		65	A	T	0.224808
312	H	N	0.150826		92	S	L	0.222893		104	N	V	0.224699
140	W	R	0.150697		402	M	K	0.22285		530	L	P	0.224416
235	K	R	0.150638		37	L	V	0.222795		158	S	P	0.224058
209	S	I	0.150625		80	G	V	0.22259		91	R	I	0.223397
62	K	Y	0.150612		403	N	G	0.222579		23	G	D	0.223194
50	L	F	0.15051		8	L	F	0.222388		198	P	S	0.223143
46	S	F	0.150156		291	C	G	0.222346		322	Y	C	0.223117
286	A	N	0.1501		172	D	L	0.222291		231	A	S	0.220843
11	A	V	0.150057		82	P	T	0.222224		358	T	L	0.220715
114	D	E	0.149975		350	A	G	0.222104		312	H	C	0.220558
428	D	Y	0.149694		251	E	Y	0.221892		312	H	Q	0.220558
255	T	Q	0.149596		390	G	C	0.221778		154	H	D	0.220425
369	H	R	0.149574		377	Y	S	0.221424		304	S	I	0.220256
300	G	E	0.149504		288	M	F	0.221407		2	K	M	0.220101
482	E	G	0.149478		20	I	V	0.221387		366	G	C	0.219986
159	S	A	0.149457		172	D	E	0.221353		315	T	K	0.219982
17	A	V	0.149312		310	N	I	0.221291		330	M	V	0.219583
178	T	E	0.149174		171	G	L	0.221218		244	N	D	0.219403
429	D	P	0.149096		257	I	R	0.221192		327	K	T	0.219228
438	N	Y	0.148833		227	T	V	0.2211		53	S	A	0.219171
438	N	T	0.148833		264	L	V	0.220926		43	V	M	0.218502
178	T	S	0.148799		222	Y	I	0.220802		509	S	I	0.218489
221	N	Q	0.148744		275	R	H	0.220584		291	C	R	0.218438
108	Y	C	0.148687		275	R	S	0.220584		184	N	R	0.217942
232	A	W	0.148666		213	A	Y	0.220513		349	I	F	0.217313
265	I	T	0.148634		314	V	S	0.220483		292	N	H	0.217038
214	Y	L	0.148577		111	D	G	0.22036		525	G	E	0.217004
197	H	S	0.148522		248	T	H	0.219842		112	L	I	0.216289
267	P	L	0.148504		363	G	E	0.219265		187	K	N	0.21606
512	N	K	0.148499		437	Y	C	0.219137		210	N	F	0.215721
99	T	E	0.148351		310	N	T	0.219035		205	Q	G	0.215576
406	F	C	0.14829		56	G	S	0.218637		468	Q	V	0.215121
84	C	Y	0.148232		135	P	A	0.218435		288	M	V	0.214972
471	N	R	0.148223		372	E	S	0.218007		191	V	L	0.21491
453	F	I	0.148202		342	Y	F	0.217615		225	R	I	0.214493
493	E	S	0.148117		272	A	G	0.216964		212	N	S	0.214483
420	M	K	0.148101		394	K	R	0.216371		273	L	Q	0.213948
420	M	R	0.148101		311	I	T	0.216151		321	K	I	0.213925
452	D	T	0.148077		142	N	D	0.21561		391	I	M	0.213835
392	T	Y	0.148061		178	T	S	0.215581		294	K	L	0.213674
450	T	P	0.14804		462	Y	C	0.215499		267	P	L	0.213467
209	S	R	0.147917		529	I	N	0.215257		243	M	I	0.213272
451	L	W	0.147907		486	K	Q	0.214618		257	I	S	0.213259
179	N	Q	0.147906		507	E	L	0.214156		30	T	N	0.212904
474	K	T	0.147861		137	E	A	0.213579		266	A	I	0.211603
418	K	N	0.147845		137	E	I	0.213579		68	Q	V	0.21104
412	E	C	0.147834		100	P	Y	0.213093		218	A	L	0.210852
396	N	Y	0.147831		106	A	E	0.213072		238	D	V	0.210559
468	Q	P	0.147811		104	N	Q	0.212797		518	G	V	0.210147
113	I	L	0.147797		229	E	G	0.212313		337	I	G	0.209521
310	N	K	0.147713		170	K	L	0.212254		467	S	N	0.209261
2	K	S	0.147647		236	V	C	0.21223		408	A	T	0.208741
126	S	E	0.147576		146	N	Y	0.211251		127	S	L	0.208368
329	R	W	0.147518		184	N	T	0.21125		56	G	S	0.208106
103	E	V	0.147479		175	P	V	0.210847		117	E	G	0.20802
101	N	K	0.14738		244	N	L	0.210481		540	L	P	0.207991
143	H	L	0.147326		513	R	S	0.209742		125	V	I	0.207964
30	T	N	0.147147		255	T	C	0.209666		251	E	L	0.207924
519	V	A	0.147129		176	K	P	0.208709		372	E	G	0.207673
188	E	P	0.147108		279	S	A	0.208579		176	K	L	0.207659
552	W	R	0.147094		154	H	N	0.208567		210	N	D	0.207272
344	G	V	0.146867		316	I	M	0.207638		474	K	H	0.207079
123	S	F	0.146484		490	E	P	0.207301		310	N	D	0.206977
279	S	H	0.146384		406	F	V	0.207145		520	K	N	0.206874
257	I	S	0.146345		404	T	H	0.207117		185	K	F	0.205908
78	L	V	0.146204		405	Q	C	0.207082		482	E	K	0.205846
508	E	G	0.146081		507	E	P	0.206371		464	K	R	0.205752
314	V	L	0.146047		126	S	L	0.206098		518	G	A	0.204424
524	M	G	0.146034		230	I	R	0.206012		275	R	K	0.204419
187	K	T	0.145977		408	A	V	0.205952		27	N	D	0.204388
91	R	G	0.145974		216	S	W	0.205604		375	S	T	0.204123
298	P	T	0.145949		274	S	E	0.205447		285	N	L	0.204096
301	A	G	0.145902		153	S	M	0.204437		163	N	D	0.203944
303	N	W	0.145882		154	H	R	0.204254		289	H	F	0.203896
230	I	K	0.145848		180	S	T	0.204168		312	H	R	0.20388
371	N	K	0.145809		273	L	I	0.20377		288	M	T	0.203845
148	V	N	0.145775		204	Q	R	0.203591		290	E	L	0.203803
53	S	H	0.14574		402	M	V	0.203101		352	F	L	0.20331
515	K	N	0.145689		392	T	A	0.203016		419	R	M	0.203149
115	Y	N	0.145606		271	F	S	0.202948		463	E	K	0.203117
557	G	R	0.145606		283	T	I	0.202461		287	S	A	0.202989
244	N	A	0.145561		39	K	N	0.201784		338	P	L	0.202295
268	W	A	0.145526		360	M	I	0.201723		171	G	N	0.202179
215	V	F	0.145522		229	E	F	0.201417		523	S	D	0.202065
158	S	M	0.145493		80	G	R	0.201332		517	D	K	0.201985
238	D	R	0.145487		502	Y	H	0.200994		414	N	D	0.201965
275	R	S	0.145474		281	I	T	0.200363		325	S	R	0.201844
145	F	E	0.145453		561	C	Y	0.200062		557	G	W	0.201774
65	A	Y	0.145415		9	L	S	0.19992		480	C	W	0.20036
201	S	W	0.145397		115	Y	M	0.199734		245	Y	C	0.200219
203	E	V	0.145322		136	K	L	0.199562		390	G	A	0.199464
196	H	P	0.14532		258	F	I	0.198875		143	H	R	0.19923
91	R	A	0.145251		89	P	H	0.198715		175	P	L	0.198978
40	N	K	0.145097		541	V	F	0.198441		279	S	P	0.198006
37	L	P	0.145016		419	R	G	0.198091		221	N	D	0.197644
150	V	F	0.14498		189	V	L	0.197955		14	A	D	0.197239
277	F	I	0.14493		556	N	L	0.197589		330	M	T	0.197061
18	D	N	0.144929		476	I	F	0.197485		229	E	K	0.196646
493	E	D	0.144916		182	V	Y	0.197439		51	E	K	0.19661
121	Q	R	0.144695		498	G	V	0.197368		232	A	P	0.19617
88	L	I	0.144633		518	G	V	0.197364		40	N	K	0.196165
158	S	G	0.14458		221	N	G	0.197355		199	S	P	0.196012
324	R	G	0.144496		564	C	R	0.197336		112	L	P	0.195854
107	C	F	0.14441		559	L	V	0.197268		409	V	A	0.195454
164	L	S	0.144354		178	T	W	0.197142		29	S	P	0.194404
337	I	C	0.144321		560	Q	V	0.197049		551	F	L	0.193131
146	N	H	0.144318		504	K	Q	0.197008		68	Q	R	0.192479
521	L	S	0.144145		487	C	R	0.196812		299	Q	P	0.192028
328	L	V	0.144072		136	K	A	0.1966		127	S	P	0.192005
66	P	S	0.143956		212	N	I	0.196525		186	G	W	0.190789
120	E	D	0.143836		11	A	Y	0.19579		169	K	R	0.190375
287	S	R	0.143781		265	I	A	0.19563		234	P	K	0.190015
486	K	I	0.143764		30	T	I	0.195393		113	I	K	0.18982
524	M	P	0.143637		150	V	S	0.195074		180	S	Y	0.189749
315	T	C	0.143579		294	K	M	0.195006		122	L	W	0.189591
10	Y	L	0.143555		248	T	L	0.194652		220	S	L	0.189585
319	C	S	0.143544		13	V	A	0.193833		15	T	I	0.189488
252	P	V	0.14354		253	G	R	0.193267		187	K	I	0.18946
343	R	S	0.143519		71	K	R	0.19317		126	S	G	0.189436
373	Q	G	0.143518		515	K	A	0.193074		174	Y	N	0.189409
289	H	L	0.143482		403	N	Q	0.192896		109	P	Q	0.189404
114	D	A	0.143482		447	N	K	0.192815		138	S	P	0.189404
536	V	G	0.143456		155	R	Q	0.192431		129	E	D	0.189278
370	Q	Y	0.143452		230	I	N	0.192112		185	K	T	0.18917
14	A	S	0.143318		516	I	V	0.19192		430	G	E	0.188934
92	S	T	0.143248		555	S	I	0.191637		494	S	H	0.188734
312	H	L	0.143202		156	G	R	0.191011		309	Q	H	0.1887
498	G	W	0.143157		174	Y	C	0.190963		509	S	P	0.188684
73	N	T	0.14311		268	W	L	0.190641		556	N	Y	0.188624
119	R	S	0.143084		110	G	R	0.190546		553	M	L	0.188562
90	A	N	0.143048		32	T	V	0.19029		502	Y	N	0.18853
542	L	T	0.142998		264	L	F	0.190065		483	F	V	0.18847
143	H	N	0.142972		548	A	T	0.189991		560	Q	P	0.188446
75	T	L	0.142878		211	G	D	0.1897		506	S	G	0.188285
509	S	P	0.142825		202	D	Y	0.18966		485	H	N	0.188272
517	D	E	0.142799		53	S	I	0.189295		490	E	A	0.18813
37	L	Q	0.142789		118	L	M	0.189067		549	I	N	0.188095
139	S	H	0.142766		26	A	E	0.188984		515	K	M	0.187989
555	S	M	0.142754		41	V	A	0.188938		548	A	E	0.187936
529	I	S	0.142747		349	I	F	0.188883		512	N	F	0.187861
19	T	V	0.142739		70	G	S	0.188796		517	D	I	0.187778
279	S	Y	0.142394		232	A	I	0.188576		144	T	S	0.187763
523	S	G	0.142372		83	E	Y	0.188335		519	V	I	0.187507
542	L	V	0.142362		14	A	Q	0.188139		253	G	R	0.186907
5	L	A	0.142353		253	G	S	0.187743		54	H	P	0.186533
81	N	K	0.142327		46	S	P	0.187674		486	K	S	0.186254
42	A	K	0.142297		232	A	L	0.187664		201	S	L	0.185719
83	E	A	0.142188		154	H	D	0.18723		197	H	R	0.185651
3	A	E	0.142187		362	D	Y	0.187068		269	Y	C	0.185598
278	E	M	0.142182		295	C	R	0.186724		477	G	R	0.185547
285	N	F	0.14218		368	H	Q	0.186673		556	N	K	0.185395
116	E	P	0.142171		133	I	M	0.186524		456	L	S	0.185365
194	G	V	0.142162		302	I	K	0.18646		550	S	G	0.185088
18	D	Y	0.142132		370	Q	K	0.18613		318	E	V	0.184433
538	S	R	0.142115		476	I	R	0.186058		501	D	K	0.183847
230	I	N	0.142102		99	T	A	0.185787		501	D	Y	0.183847
326	T	F	0.14209		216	S	I	0.185111		501	D	A	0.183847
326	T	L	0.14209		57	K	A	0.184763		277	F	L	0.183451
100	P	A	0.142086		483	F	I	0.184128		561	C	Y	0.183447
213	A	N	0.14208		114	D	N	0.183352		303	N	Q	0.183123
35	T	A	0.14204		421	E	G	0.182524		306	L	R	0.18309
502	Y	A	0.14198		382	K	S	0.182145		390	G	S	0.182996
200	S	C	0.141945		408	A	D	0.18176		289	H	A	0.18269
264	L	Q	0.141933		391	I	L	0.181661		86	S	Y	0.182672
262	G	V	0.141929		2	K	T	0.18116		474	K	I	0.182588
162	R	N	0.141902		4	K	V	0.180756		521	L	W	0.181596
511	L	R	0.141863		381	Q	Y	0.180724		405	Q	R	0.181548
44	T	S	0.141857		314	V	Q	0.179717		330	M	I	0.181495
193	W	G	0.141843		60	K	H	0.178914		232	A	V	0.180692
219	S	K	0.141836		220	S	H	0.178589		44	T	A	0.180478
102	S	A	0.141831		228	P	R	0.178444		148	V	T	0.180403
272	A	K	0.141826		471	N	G	0.178438		226	F	L	0.179016
479	G	W	0.141824		200	S	R	0.178392		182	V	L	0.178523
273	L	Q	0.141767		124	S	L	0.17782		114	D	N	0.177764
273	L	T	0.141767		223	N	Y	0.177624		312	H	N	0.176825
282	I	M	0.141731		274	S	M	0.176318		358	T	I	0.175299
535	T	S	0.141713		139	S	P	0.175441		513	R	L	0.174874
222	Y	D	0.141698		173	S	P	0.175108		25	H	R	0.174126
222	Y	N	0.141698		512	N	T	0.174816		123	S	L	0.173873
501	D	S	0.141597		456	L	S	0.174758		171	G	D	0.173659
224	R	N	0.141523		100	P	L	0.174248		532	I	F	0.17157
35	T	I	0.141381		476	I	N	0.173556		88	L	R	0.171198
135	P	T	0.141276		33	V	A	0.173355		83	E	A	0.171191
209	S	C	0.14117		551	F	V	0.173206		18	D	G	0.17119
16	D	Y	0.141164		520	K	P	0.172583		18	D	Y	0.170659
305	N	I	0.14098		22	I	T	0.172451		494	S	Q	0.170331
551	F	I	0.140932		164	L	M	0.172409		290	E	N	0.170274
504	K	G	0.14091		458	V	A	0.172012		71	K	S	0.170191
323	V	F	0.140884		553	M	L	0.172006		555	S	V	0.170015
288	M	C	0.140849		257	I	F	0.17199		488	D	E	0.169532
349	I	F	0.140824		498	G	A	0.1719		550	S	F	0.169434
349	I	S	0.140824		47	V	M	0.171645		561	C	R	0.169283
542	L	M	0.140819		104	N	R	0.171614		91	R	G	0.169136
129	E	V	0.140783		457	N	D	0.171593		503	P	L	0.168535
185	K	G	0.14078		123	S	T	0.171475		512	N	L	0.168267
185	K	W	0.14078		99	T	N	0.1713		244	N	G	0.167373
380	D	A	0.140742		132	E	D	0.170866		251	E	R	0.167238
371	N	T	0.140712		489	N	H	0.170349		261	T	A	0.167231
296	Q	K	0.140711		91	R	K	0.169975		375	S	A	0.166072
310	N	Y	0.140702		227	T	K	0.169388		221	N	R	0.165967
303	N	Y	0.140696		46	S	F	0.169083		269	Y	H	0.165785
68	Q	K	0.140695		145	F	E	0.16892		280	G	D	0.164982
37	L	V	0.140692		369	H	M	0.168757		19	T	S	0.164719
9	L	I	0.140557		248	T	A	0.168452		175	P	H	0.163512
117	E	V	0.140556		66	P	S	0.168392		180	S	P	0.163359
72	C	G	0.140511		153	S	R	0.168318		112	L	F	0.16264
45	H	S	0.140505		401	K	I	0.166813		151	S	P	0.161576
478	N	T	0.140473		223	N	H	0.16528		173	S	Y	0.161492
478	N	H	0.140473		274	S	Q	0.165135		274	S	E	0.161318
523	S	I	0.140292		26	A	V	0.164503		197	H	Y	0.159913
32	T	H	0.140221		68	Q	Y	0.164259		231	A	H	0.159147
32	T	N	0.140221		65	A	V	0.164218		278	E	A	0.158477
32	T	P	0.140221		275	R	G	0.163596		48	N	T	0.158094
70	G	H	0.140169		4	K	T	0.163012		113	I	S	0.157761
40	N	G	0.139971		175	P	T	0.162634		135	P	E	0.157348
559	L	F	0.139878		39	K	R	0.162565		553	M	V	0.156937
21	C	S	0.139829		359	G	E	0.162377		136	K	T	0.15672
113	I	R	0.139824		158	S	G	0.162327		25	H	L	0.156457
35	T	K	0.139759		104	N	L	0.161997		262	G	S	0.156022
92	S	W	0.139749		232	A	T	0.161367		272	A	S	0.155706
92	S	N	0.139749		112	L	P	0.160291		415	N	S	0.15548
1	M	R	0.139709		308	F	L	0.15973		225	R	K	0.154837
115	Y	G	0.139708		93	W	C	0.159524		386	N	L	0.154768
115	Y	F	0.139708		95	Y	N	0.159448		120	E	K	0.153991
9	L	P	0.139701		212	N	A	0.15835		318	E	D	0.153963
79	L	M	0.139701		251	E	M	0.15774		303	N	T	0.153238
160	F	V	0.139694		289	H	L	0.157461		137	E	L	0.151666
88	L	E	0.139647		512	N	K	0.15746		210	N	V	0.15151
15	T	R	0.139646		246	Y	H	0.157403		210	N	K	0.15151
561	C	F	0.139614		240	H	R	0.157329		454	H	R	0.151308
511	L	V	0.139614		212	N	L	0.157234		150	V	Y	0.151245
157	K	H	0.139602		550	S	A	0.156972		412	E	K	0.151014
178	T	F	0.139461		292	N	Y	0.156941		314	V	Q	0.150971
150	V	A	0.139433		172	D	S	0.156696		144	T	G	0.150483
179	N	H	0.139285		182	V	T	0.156449		23	G	S	0.149699
129	E	A	0.139271		212	N	E	0.156376		234	P	A	0.149156
127	S	G	0.139267		515	K	R	0.155499		523	S	R	0.148763
119	R	T	0.139266		117	E	G	0.155059		523	S	P	0.148763
128	L	G	0.139262		432	L	Q	0.154264		201	S	G	0.148601
109	P	T	0.139254		517	D	R	0.153806		12	F	S	0.148534
121	Q	P	0.139248		389	N	Y	0.153565		148	V	L	0.148331
108	Y	S	0.139226		157	K	E	0.153463		411	K	G	0.148087
184	N	G	0.139204		141	P	E	0.153353		68	Q	K	0.147852
105	G	V	0.139182		373	Q	R	0.152848		50	L	F	0.147083
477	G	Y	0.139126		50	L	F	0.152214		360	M	L	0.146191
478	N	I	0.139116		8	L	V	0.151829		126	S	V	0.145911
132	E	A	0.139109		538	S	N	0.15143		231	A	Q	0.145476
132	E	P	0.139109		182	V	A	0.15123		529	I	Q	0.14536
557	G	A	0.139087		537	A	T	0.151206		475	E	Q	0.145356
104	N	A	0.139082		230	I	T	0.150729		447	N	D	0.144771
520	K	I	0.139007		269	Y	F	0.150603		407	T	R	0.144572
522	E	W	0.138945		283	T	L	0.15058		407	T	K	0.144572
516	I	R	0.138893		506	S	T	0.150549		382	K	T	0.143868
548	A	E	0.138889		285	N	D	0.15046		382	K	I	0.143868
551	F	E	0.138859		173	S	N	0.150445		469	L	I	0.143841
40	N	H	0.138852		327	K	E	0.150304		404	T	C	0.143267
63	G	S	0.138844		505	Y	C	0.149991		2	K	T	0.142925
36	I	L	0.138825		176	K	N	0.149634		259	E	G	0.142855
554	C	M	0.138806		2	K	M	0.149512		4	K	I	0.14284
552	W	C	0.1388		111	D	H	0.149059		286	A	C	0.142732
495	V	L	0.138762		366	G	S	0.149053		219	S	A	0.142667
94	S	Y	0.138756		251	E	K	0.148792		60	K	T	0.142562
517	D	F	0.138742		34	D	G	0.148676		175	P	I	0.142248
517	D	K	0.138742		362	D	N	0.148631		458	V	I	0.142113
87	L	V	0.138719		228	P	I	0.148425		490	E	S	0.141993
71	K	A	0.138714		218	A	H	0.148184		393	N	S	0.14107
38	E	V	0.13869		221	N	H	0.148085		302	I	T	0.140895
562	R	D	0.13869		196	H	R	0.148063		240	H	A	0.139762
15	T	P	0.138681		242	R	W	0.147828		153	S	C	0.139695
493	E	Y	0.138655		560	Q	R	0.147377		239	Q	I	0.139418
68	Q	M	0.138655		176	K	A	0.147096		444	L	P	0.139311
511	L	I	0.138616		197	H	D	0.146791		94	S	G	0.138709
506	S	Y	0.138584		214	Y	Q	0.146507		278	E	V	0.138439
514	E	F	0.138573		412	E	S	0.14598		146	N	P	0.138429
173	S	W	0.13845		66	P	Q	0.145663		146	N	M	0.138429
499	T	G	0.138215		527	Y	H	0.145521		148	V	D	0.138265
2	K	D	0.138106		462	Y	H	0.145478		223	N	T	0.138218
144	T	A	0.137972		278	E	G	0.144858		223	N	C	0.138218
90	A	M	0.13788		468	Q	V	0.14461		52	D	G	0.138119
406	F	N	0.137876		139	S	N	0.143821		71	K	R	0.138113
188	E	H	0.137817		151	S	L	0.143793		518	G	W	0.138082
477	G	N	0.137813		240	H	A	0.143746		518	G	D	0.138082
477	G	Q	0.137813		540	L	S	0.143717		523	S	W	0.138078
229	E	C	0.137812		170	K	T	0.143526		523	S	V	0.138078
210	N	M	0.137783		490	E	W	0.143102		156	G	K	0.137976
409	V	E	0.137782		42	A	T	0.142614		390	G	H	0.137949
106	A	N	0.137778		433	D	V	0.142246		412	E	S	0.137923
139	S	Y	0.137777		128	L	T	0.142152		412	E	M	0.137923
290	E	F	0.137758		561	C	I	0.14215		412	E	C	0.137923
206	S	A	0.137754		553	M	I	0.141672		412	E	N	0.137923
220	S	Q	0.137733		456	L	Y	0.141633		240	H	D	0.137901
520	K	Y	0.13773		11	A	T	0.140803		526	V	W	0.137877
520	K	M	0.13773		235	K	M	0.140479		526	V	F	0.137877
74	I	F	0.137726		437	Y	H	0.140422		526	V	I	0.137877
253	G	T	0.137708		474	K	Q	0.140249		227	T	P	0.137857
253	G	K	0.137708		436	T	P	0.140086		246	Y	S	0.137855
70	G	Y	0.137699		207	L	P	0.139991		246	Y	D	0.137855
427	V	H	0.137691		175	P	W	0.139225		246	Y	R	0.137855
408	A	K	0.137687		169	K	Q	0.138382		476	I	W	0.137822
138	S	C	0.137678		507	E	T	0.138224		276	G	M	0.137809
438	N	M	0.137671		136	K	W	0.138004		228	P	N	0.137803
164	L	P	0.13767		428	D	V	0.137951		490	E	C	0.137785
164	L	W	0.13767		427	V	D	0.137939		490	E	W	0.137785
376	G	Y	0.137665		523	S	R	0.137922		490	E	Q	0.137785
265	I	N	0.137654		523	S	N	0.137922		145	F	A	0.137783
179	N	P	0.137652		323	V	G	0.137915		553	M	K	0.137779
39	K	Q	0.137643		486	K	H	0.137867		553	M	R	0.137779
515	K	Y	0.137634		486	K	P	0.137867		141	P	G	0.137774
100	P	R	0.137631		210	N	H	0.137858		255	T	L	0.137767
226	F	A	0.137627		177	L	Y	0.137856		522	E	Q	0.137762
467	S	Y	0.13762		276	G	Y	0.137851		133	I	R	0.137748
439	A	Q	0.137618		276	G	P	0.137851		133	I	K	0.137748
439	A	C	0.137618		527	Y	E	0.137849		471	N	I	0.137738
439	A	L	0.137618		527	Y	I	0.137849		275	R	I	0.137737
264	L	R	0.137616		150	V	W	0.13783		275	R	Y	0.137737
287	S	Y	0.137614		91	R	F	0.137818		287	S	E	0.137736
436	T	P	0.137613		286	A	C	0.137808		463	E	S	0.137734
75	T	R	0.137612		162	R	H	0.137793		127	S	V	0.137726
75	T	V	0.137612		248	T	R	0.137786		127	S	K	0.137726
479	G	Y	0.137612		248	T	D	0.137786		127	S	G	0.137726
370	Q	W	0.137606		248	T	Y	0.137786		456	L	R	0.137726
243	M	R	0.137605		71	K	W	0.137777		113	I	M	0.137721
456	L	E	0.137605		236	V	E	0.137774		506	S	I	0.137714
114	D	Q	0.137604		236	V	G	0.137774		53	S	F	0.137704
64	I	S	0.137603		103	E	S	0.137764		11	A	C	0.137702
535	T	C	0.137603		308	F	C	0.137761		405	Q	E	0.137697
171	G	Y	0.137602		138	S	M	0.137738		180	S	C	0.137687
189	V	L	0.1376		467	S	L	0.137734		180	S	D	0.137687
6	L	C	0.137598		467	S	D	0.137734		216	S	W	0.137686
288	M	W	0.137597		318	E	M	0.137732		165	L	Q	0.13768
399	I	S	0.137597		92	S	E	0.13772		165	L	N	0.13768
473	A	P	0.137595		285	N	W	0.137718		184	N	A	0.13768
550	S	T	0.137595		246	Y	L	0.137715		184	N	I	0.13768
261	T	K	0.137589		273	L	T	0.137711		67	L	Q	0.13767
261	T	E	0.137589		412	E	W	0.137696		404	T	K	0.137664
404	T	C	0.137583		226	F	A	0.137696		402	M	R	0.137662
362	D	V	0.137581		125	V	G	0.13769		402	M	W	0.137662
425	K	I	0.13758		185	K	Q	0.137683		459	K	Q	0.137661
555	S	N	0.137573		554	C	G	0.137683		459	K	A	0.137661
115	Y	Q	0.137569		90	A	Q	0.137683		283	T	W	0.137658
317	G	A	0.137569		301	A	K	0.137682		510	K	C	0.137652
317	G	C	0.137569		424	N	Y	0.137681		50	L	H	0.137648
485	H	D	0.137567		282	I	M	0.137678		50	L	S	0.137648
280	G	Q	0.137564		282	I	N	0.137678		50	L	V	0.137648
126	S	H	0.137564		222	Y	R	0.137676		393	N	I	0.137645
547	G	W	0.137564		222	Y	D	0.137676		338	P	T	0.137643
462	Y	D	0.137564		411	K	Y	0.137673		247	W	M	0.137638
245	Y	D	0.137563		124	S	N	0.137671		333	G	A	0.137634
443	V	D	0.137561		561	C	G	0.137658		242	R	S	0.137634
315	T	P	0.13756		227	T	P	0.137652		230	I	E	0.137633
545	S	C	0.137558		227	T	D	0.137652		561	C	S	0.137633
31	D	Q	0.137558		148	V	G	0.137649		221	N	G	0.137631
123	S	Q	0.137558		172	D	F	0.137649		221	N	F	0.137631
123	S	K	0.137558		31	D	A	0.137645		243	M	L	0.137629
187	K	I	0.137557		529	I	L	0.137643		341	Q	E	0.137627
375	S	W	0.137556		394	K	M	0.137641		341	Q	H	0.137627
375	S	C	0.137556		445	L	S	0.13764		334	L	K	0.137623
375	S	F	0.137556		445	L	V	0.13764		65	A	Y	0.13762
352	F	Y	0.137556		445	L	W	0.13764		65	A	Q	0.13762
307	P	A	0.137556		127	S	V	0.13764		375	S	E	0.137619
524	M	A	0.137555		309	Q	K	0.137639		85	D	H	0.137619
262	G	A	0.137555		140	W	S	0.137639		85	D	A	0.137619
214	Y	R	0.137554		100	P	R	0.137638		447	N	I	0.137619
214	Y	I	0.137554		145	F	W	0.137637		253	G	F	0.137619
3	A	N	0.137553		145	F	R	0.137637		253	G	T	0.137619
215	V	G	0.137553		37	L	K	0.137631		351	G	A	0.137612
215	V	D	0.137553		333	G	A	0.137628		321	K	H	0.137612
181	Y	W	0.137553		506	S	H	0.137627		238	D	R	0.137611
181	Y	S	0.137553		238	D	R	0.137621		422	N	T	0.137611
328	L	I	0.137552		557	G	N	0.137619		403	N	T	0.137609
44	T	P	0.137552		259	E	S	0.137618		125	V	M	0.137608
44	T	R	0.137552		302	I	F	0.137618		416	L	V	0.137607
331	V	D	0.137551		199	S	C	0.137617		416	L	I	0.137607
331	V	C	0.137551		239	Q	G	0.137617		461	L	R	0.137607
127	S	I	0.137551		239	Q	N	0.137617		511	L	P	0.137605
35	T	P	0.13755		187	K	S	0.137615		32	T	L	0.137605
395	V	G	0.137548		262	G	A	0.137614		32	T	S	0.137605
475	E	Q	0.137548		193	W	F	0.137614		32	T	P	0.137605
565	I	M	0.137547		200	S	T	0.137613		10	Y	V	0.137604
336	N	H	0.137543		152	C	W	0.137612		141	P	Q	0.137598
437	Y	F	0.137542		154	H	C	0.137611		141	P	K	0.137598
437	Y	W	0.137542		539	S	N	0.137601		49	L	C	0.137598
15	T	K	0.137542		539	S	G	0.137601		49	L	R	0.137598
15	T	S	0.137542		476	I	A	0.137601		290	E	Q	0.137591
258	F	C	0.137538		532	I	G	0.137599		290	E	Y	0.137591
382	K	F	0.137538		47	V	G	0.137598		123	S	Y	0.13759
382	K	G	0.137538		503	P	W	0.137598		481	F	P	0.13759
366	G	R	0.137536		264	L	R	0.137597		371	N	H	0.137589
491	C	W	0.137536		10	Y	G	0.137596		371	N	I	0.137589
373	Q	D	0.137535		10	Y	K	0.137596		248	T	P	0.137587
298	P	R	0.137533		405	Q	L	0.137594		130	R	S	0.137586
546	L	G	0.137533		405	Q	E	0.137594		3	A	H	0.137586
304	S	T	0.137532		225	R	A	0.137593		3	A	P	0.137586
504	K	Y	0.137532		225	R	V	0.137593		3	A	I	0.137586
504	K	C	0.137532		463	E	T	0.137593		97	V	E	0.137586
504	K	M	0.137532		392	T	V	0.137593		397	S	T	0.137585
472	N	K	0.137531		508	E	P	0.137587		92	S	G	0.137585
472	N	I	0.137531		432	L	T	0.137587		444	L	R	0.137584
405	Q	C	0.13753		432	L	F	0.137587		4	K	M	0.137582
369	H	L	0.13753		36	I	P	0.137583		4	K	G	0.137582
422	N	Y	0.137529		530	L	D	0.137582		521	L	Y	0.137582
27	N	H	0.137528		298	P	G	0.137582		25	H	T	0.137582
118	L	V	0.137528		233	R	T	0.137575		310	N	I	0.137581
530	L	A	0.137525		564	C	G	0.137575		124	S	A	0.137581
98	E	Q	0.137523		245	Y	N	0.137573		536	V	G	0.13758
109	P	R	0.137523		542	L	A	0.13757		384	T	S	0.13758
47	V	N	0.137522		563	I	L	0.137569		342	Y	V	0.137578
97	V	G	0.137521		362	D	A	0.137565		279	S	Y	0.137578
452	D	H	0.137521		362	D	V	0.137565		229	E	H	0.137578
552	W	A	0.137518		393	N	L	0.137564		565	I	M	0.137576
131	F	Y	0.137516		393	N	Q	0.137564		51	E	I	0.137576
345	L	T	0.137515		505	Y	D	0.137563		545	S	Y	0.13757
165	L	H	0.137514		128	L	P	0.137562		260	A	G	0.137569
165	L	G	0.137514		409	V	N	0.137561		260	A	E	0.137569
102	S	V	0.137514		409	V	F	0.137561		236	V	D	0.137568
478	N	L	0.137513		448	E	S	0.137561		329	R	A	0.137566
140	W	S	0.137513		448	E	C	0.137561		532	I	N	0.137566
108	Y	D	0.137512		174	Y	D	0.137561		532	I	M	0.137566
526	V	Y	0.137511		61	L	R	0.137561		501	D	T	0.137566
96	I	N	0.137509		61	L	Q	0.137561		501	D	F	0.137566
268	W	E	0.137507		61	L	T	0.137561		501	D	C	0.137566
86	S	R	0.137506		61	L	M	0.137561		366	G	A	0.137566
337	I	Y	0.137506		510	K	D	0.13756		367	Y	D	0.137565
13	V	Y	0.137505		510	K	I	0.13756		367	Y	S	0.137565
432	L	S	0.137505		348	A	P	0.137559		34	D	A	0.137565
43	V	E	0.137505		348	A	G	0.137559		34	D	H	0.137565
309	Q	E	0.137503		348	A	L	0.137559		557	G	A	0.137564
199	S	G	0.137499		348	A	M	0.137559		503	P	V	0.137564
132	E	V	0.137498		291	C	F	0.137558		502	Y	R	0.137562
166	W	S	0.137498		291	C	W	0.137558		502	Y	W	0.137562
11	A	Q	0.137498		73	N	A	0.137558		349	I	H	0.137561
323	V	N	0.137496		359	G	A	0.137557		349	I	S	0.137561
469	L	P	0.137496		347	G	L	0.137555		256	I	K	0.13756
351	G	A	0.137496		263	N	H	0.137555		256	I	S	0.13756
296	Q	E	0.137495		263	N	K	0.137555		214	Y	F	0.13756
8	L	A	0.137495		263	N	Y	0.137555		152	C	W	0.13756
159	S	L	0.137493		44	T	R	0.137555		245	Y	F	0.137559
159	S	D	0.137493		558	S	W	0.137554		401	K	A	0.137558
522	E	F	0.137492		558	S	I	0.137554		401	K	L	0.137558
434	I	S	0.137492		558	S	E	0.137554		262	G	C	0.137557
517	D	M	0.137491		269	Y	Q	0.137549		47	V	D	0.137556
60	K	Q	0.13749		478	N	G	0.137548		479	G	W	0.137556
344	G	E	0.137489		478	N	R	0.137548		479	G	A	0.137556
344	G	A	0.137489		331	V	F	0.137548		479	G	L	0.137556
489	N	H	0.137489		19	T	D	0.137547		274	S	M	0.137555
51	E	Q	0.137486		472	N	G	0.137545		486	K	V	0.137555
152	C	L	0.137486		300	G	L	0.137545		355	G	C	0.137554
129	E	S	0.137486		385	Q	D	0.137544		525	G	V	0.137551
525	G	F	0.137485		385	Q	P	0.137544		347	G	W	0.137551
525	G	H	0.137485		385	Q	I	0.137544		396	N	T	0.13755
147	G	K	0.137485		15	T	S	0.137543		396	N	H	0.13755
459	K	Q	0.137485		15	T	R	0.137543		508	E	M	0.13755
272	A	C	0.137484		15	T	G	0.137543		508	E	F	0.13755
201	S	V	0.137483		160	F	M	0.137542		551	F	A	0.137549
48	N	H	0.137482		401	K	W	0.137542		109	P	A	0.137549
48	N	Y	0.137482		87	L	D	0.137541		485	H	D	0.137548
32	T	C	0.137481		208	Y	S	0.137541		485	H	L	0.137548
168	T	G	0.137478		293	T	C	0.13754		36	I	R	0.137547
313	P	H	0.137473		304	S	A	0.137538		250	L	Q	0.137545
172	D	H	0.137473		304	S	L	0.137538		494	S	T	0.137545
255	T	G	0.137472		313	P	Y	0.137538		494	S	E	0.137545
202	D	Q	0.13747		534	S	A	0.137536		494	S	C	0.137545
202	D	I	0.13747		66	P	R	0.137536		507	E	T	0.137542
180	S	G	0.137469		134	F	Y	0.137533		529	I	F	0.13754
25	H	T	0.137466		110	G	V	0.137533		529	I	A	0.13754
25	H	D	0.137466		105	G	A	0.137532		106	A	Y	0.137539
463	E	Q	0.137466		88	L	E	0.137531		451	L	M	0.137538
142	N	M	0.137465		33	V	D	0.137529		434	I	M	0.137538
128	L	I	0.137464		400	E	V	0.137529		63	G	V	0.137538
342	Y	S	0.137463		261	T	V	0.137529		249	L	W	0.137537
342	Y	R	0.137463		296	Q	E	0.137527		457	N	Y	0.137535
244	N	W	0.137462		296	Q	L	0.137527		142	N	A	0.137534
162	R	T	0.137462		46	S	C	0.137525		142	N	H	0.137534
50	L	H	0.13746		485	H	L	0.137524		392	T	K	0.137534
411	K	S	0.13746		371	N	H	0.137523		314	V	T	0.137534
523	S	D	0.13746		371	N	V	0.137523		314	V	N	0.137534
523	S	Y	0.13746		389	N	A	0.137522		314	V	D	0.137534
523	S	T	0.13746		473	A	L	0.137521		541	V	I	0.137532
16	D	R	0.137459		334	L	Q	0.13752		57	K	I	0.137532
248	T	P	0.137458		462	Y	S	0.13752		462	Y	D	0.137531
141	P	F	0.137456		108	Y	S	0.13752		420	M	K	0.137531
423	L	I	0.137455		108	Y	N	0.13752		420	M	R	0.137531
103	E	S	0.137454		39	K	Q	0.137518		18	D	H	0.13753
107	C	G	0.137451		487	C	V	0.137518		500	Y	F	0.13753
365	Y	D	0.13745		487	C	P	0.137518		558	S	V	0.137527
365	Y	L	0.13745		161	Y	D	0.137518		161	Y	S	0.137525
563	I	R	0.137448		258	F	C	0.137517		129	E	I	0.137525
384	T	P	0.137448		72	C	W	0.137515		129	E	A	0.137525
424	N	A	0.137448		72	C	F	0.137515		328	L	W	0.137525
532	I	H	0.137446		436	T	S	0.137513		44	T	S	0.137525
532	I	F	0.137446		180	S	C	0.137513		327	K	I	0.137524
396	N	R	0.137441		438	N	L	0.137512		544	V	G	0.137524
410	G	Q	0.137439		342	Y	P	0.137512		164	L	I	0.137524
381	Q	T	0.137438		342	Y	S	0.137512		443	V	D	0.137524
511	L	K	0.137438		118	L	A	0.137511		45	H	S	0.137524
350	A	P	0.137435		118	L	R	0.137511		505	Y	S	0.137522
558	S	M	0.137435		329	R	A	0.13751		505	Y	F	0.137522
327	K	S	0.137435		69	L	Y	0.137508		316	I	N	0.13752
282	I	S	0.137435		288	M	C	0.137508		77	W	C	0.137518
153	S	W	0.13743		119	R	C	0.137508		352	F	C	0.137518
124	S	N	0.13743		119	R	L	0.137508		9	L	R	0.137517
308	F	C	0.137428		537	A	P	0.137507		267	P	T	0.137517
388	I	S	0.137424		275	R	T	0.137507		191	V	E	0.137514
269	Y	S	0.137423		275	R	F	0.137507		203	E	A	0.137513
377	Y	N	0.137421		548	A	P	0.137506		516	I	K	0.137511
281	I	M	0.137418		541	V	Q	0.137505		339	S	H	0.137511
281	I	N	0.137418		417	E	V	0.137504		56	G	V	0.13751
537	A	P	0.137416		295	C	W	0.137503		332	T	P	0.137509
537	A	D	0.137416		78	L	H	0.137503		564	C	E	0.137507
507	E	F	0.137409		45	H	D	0.137502		14	A	P	0.137506
492	M	P	0.137408		45	H	P	0.137502		14	A	G	0.137506
556	N	H	0.137407		372	E	M	0.137501		199	S	C	0.137505
62	K	D	0.137407		215	V	F	0.1375		475	E	I	0.137504
5	L	M	0.137406		34	D	H	0.1375		187	K	S	0.137503
468	Q	D	0.137403		41	V	E	0.1375		452	D	S	0.137503
186	G	P	0.137402		206	S	K	0.137499		95	Y	W	0.137502
149	T	N	0.1374		310	N	H	0.137499		386	N	V	0.137502
149	T	P	0.1374		18	D	V	0.137498		251	E	W	0.137501
24	Y	D	0.137399		457	N	Q	0.137496		559	L	P	0.137499
61	L	M	0.137388		267	P	A	0.137496		196	H	D	0.137499
346	F	Y	0.137386		555	S	W	0.137495		196	H	Q	0.137499
334	L	N	0.137384		59	C	W	0.137495		196	H	P	0.137499
227	T	E	0.137374		131	F	C	0.137495		183	N	T	0.137499
227	T	D	0.137374		343	R	P	0.137494		183	N	I	0.137499
389	N	S	0.137374		551	F	E	0.137492		183	N	H	0.137499
505	Y	D	0.137364		182	V	G	0.137492		354	E	Q	0.137494
533	Y	A	0.137361		25	H	I	0.13749		460	N	I	0.137493
533	Y	F	0.137361		352	F	C	0.137487		487	C	W	0.137492
68	Q	G	0.137359		544	V	N	0.137482		78	L	R	0.137492
68	Q	C	0.137359		442	L	P	0.137482		52	D	I	0.137489
359	G	W	0.137355		166	W	S	0.137481		438	N	I	0.137488
195	V	M	0.137353		545	S	Y	0.137479		244	N	E	0.137487
501	D	T	0.137351		545	S	C	0.137479		159	S	C	0.137485
83	E	I	0.137348		98	E	H	0.137474		159	S	M	0.137485
237	R	V	0.137327		49	L	I	0.137473		42	A	L	0.137484
54	H	L	0.137327		441	L	A	0.137472		200	S	C	0.137484
412	E	M	0.137326		192	L	Y	0.137471		160	F	C	0.137483
528	Q	S	0.13731		55	N	Q	0.13747		543	L	C	0.137481
518	G	Q	0.137306		470	K	H	0.137466		84	C	F	0.13748
285	N	P	0.137298		470	K	Y	0.137466		562	R	D	0.137479
354	E	A	0.137293		565	I	N	0.137466		21	C	S	0.137479
339	S	N	0.13728		382	K	W	0.137465		21	C	W	0.137479
529	I	Y	0.137271		217	V	G	0.137465		170	K	V	0.137477
514	E	Q	0.137261		224	R	F	0.137465		426	K	Q	0.137475
514	E	N	0.137261		290	E	I	0.137465		335	R	E	0.137474
512	N	I	0.137252		151	S	G	0.137463		335	R	Q	0.137474
182	V	N	0.137227		366	G	A	0.137461		432	L	F	0.137474
205	Q	V	0.137203		364	W	F	0.13746		271	F	P	0.137472
224	R	V	0.137138		141	P	V	0.137459		134	F	V	0.13747
401	K	E	0.136899		141	P	M	0.137459		222	Y	D	0.13747
499	T	P	0.136892		141	P	G	0.137459		188	E	F	0.13747
499	T	W	0.136892		402	M	Y	0.137456		398	V	L	0.137468
361	I	W	0.13669		435	W	G	0.137448		359	G	L	0.137467
255	T	I	0.136496		380	D	Y	0.137446		448	E	A	0.137466
233	R	K	0.135915		380	D	V	0.137446		549	I	S	0.137465
189	V	I	0.135206		398	V	W	0.13744		437	Y	N	0.137463
447	N	D	0.133905		219	S	Q	0.137439		437	Y	S	0.137463
283	T	V	0.133396		219	S	L	0.137439		437	Y	F	0.137463
197	H	N	0.132824		519	V	K	0.137437		99	T	L	0.137463
169	K	S	0.132286		519	V	E	0.137437		174	Y	D	0.137461
286	A	T	0.131497		519	V	G	0.137437		5	L	M	0.13746
257	I	T	0.131328		53	S	F	0.137436		5	L	G	0.13746
231	A	S	0.131142		368	H	M	0.137431		458	V	L	0.137458
155	R	A	0.130888		85	D	V	0.137428		458	V	E	0.137458
448	E	G	0.129635		533	Y	F	0.137425		131	F	Y	0.137456
467	S	K	0.127993		533	Y	S	0.137425		468	Q	G	0.137456
209	S	G	0.127523		418	K	T	0.137423		433	D	H	0.13745
383	S	G	0.127449		521	L	Q	0.137423		433	D	Y	0.13745
7	V	A	0.127161		439	A	P	0.13742		465	V	T	0.137448
239	Q	N	0.1266		9	L	D	0.137418		465	V	G	0.137448
312	H	T	0.126148		9	L	W	0.137418		465	V	S	0.137448
172	D	G	0.124997		9	L	R	0.137418		295	C	W	0.137447
102	S	T	0.12481		16	D	L	0.137416		215	V	D	0.137446
299	Q	Y	0.124087		16	D	V	0.137416		215	V	L	0.137446
212	N	L	0.123927		455	D	M	0.137415		215	V	G	0.137446
236	V	A	0.123831		455	D	V	0.137415		261	T	P	0.137443
150	V	Q	0.123426		494	S	D	0.137414		35	T	N	0.137442
226	F	S	0.122384		494	S	E	0.137414		35	T	K	0.137442
215	V	I	0.121901		517	D	I	0.137414		35	T	S	0.137442
171	G	T	0.121018		122	L	M	0.13741		111	D	M	0.137436
276	G	W	0.120983		287	S	A	0.137408		111	D	H	0.137436
226	F	L	0.120309		67	L	Q	0.137406		101	N	L	0.137431
113	I	F	0.120213		97	V	G	0.137402		389	N	E	0.13743
37	L	S	0.11945		356	G	A	0.137401		71	K	G	0.137426
256	I	T	0.11774		82	P	A	0.137395		137	E	I	0.137426
158	S	N	0.117287		270	A	P	0.137392		137	E	P	0.137426
100	P	Q	0.117275		482	E	Y	0.137391		137	E	Y	0.137426
220	S	R	0.116772		560	Q	A	0.137391		55	N	H	0.137423
326	T	I	0.116716		500	Y	F	0.137389		220	S	W	0.137421
233	R	G	0.116177		514	E	M	0.137383		220	S	Y	0.137421
408	A	V	0.11439		514	E	P	0.137383		388	I	M	0.137421
216	S	Y	0.114382		464	K	I	0.137383		208	Y	N	0.137421
350	A	S	0.113836		191	V	Y	0.13738		241	G	V	0.137421
422	N	S	0.113776		143	H	F	0.13738		379	A	R	0.137418
400	E	S	0.113388		143	H	K	0.13738		201	S	K	0.137418
463	E	S	0.113315		7	V	D	0.13737		201	S	T	0.137418
222	Y	H	0.113283		7	V	S	0.13737		128	L	H	0.137415
394	K	E	0.113221		7	V	E	0.13737		211	G	I	0.137413
368	H	R	0.113197		52	D	V	0.137368		440	E	A	0.137401
20	I	M	0.112985		202	D	F	0.137368		478	N	Y	0.137398
388	I	L	0.112728		375	S	Q	0.137363		478	N	I	0.137398
136	K	L	0.112248		314	V	G	0.137355		350	A	P	0.13739
232	A	C	0.112229		265	I	R	0.137355		470	K	V	0.137388
159	S	R	0.11038		520	K	D	0.137349		470	K	L	0.137388
320	P	L	0.108961		520	K	C	0.137349		552	W	S	0.137383
518	G	T	0.10887		60	K	C	0.137347		202	D	L	0.137381
394	K	N	0.108651		3	A	H	0.13734		2	K	D	0.137379
424	N	D	0.107687		3	A	F	0.13734		104	N	R	0.137377
150	V	T	0.106568		550	S	D	0.137322		87	L	V	0.137373
193	W	F	0.106519		550	S	T	0.137322		431	F	C	0.137372
509	S	I	0.10601		75	T	H	0.137319		302	I	Q	0.137366
283	T	A	0.105961		75	T	D	0.137319		488	D	P	0.137364
289	H	R	0.105886		338	P	T	0.137316		126	S	E	0.137363
393	N	S	0.105681		308	F	S	0.137313		489	N	T	0.13736
254	D	H	0.105569		211	G	Y	0.137308		428	D	Y	0.137355
241	G	E	0.105262		83	E	C	0.137304		428	D	H	0.137355
550	S	N	0.103413		83	E	S	0.137304		178	T	P	0.137355
390	G	T	0.103248		83	E	M	0.137304		205	Q	Y	0.137349
494	S	G	0.101807		360	M	K	0.1373		504	K	F	0.137331
244	N	Y	0.101553		404	T	Y	0.137294		162	R	T	0.137323
274	S	L	0.100878		218	A	G	0.137292		425	K	H	0.137322
192	L	I	0.0999397		322	Y	N	0.137282		425	K	L	0.137322
141	P	A	0.0996047		484	Y	W	0.137271		185	K	G	0.137318
175	P	T	0.0978654		484	Y	D	0.137271		185	K	A	0.137318
178	T	V	0.0976708		350	A	L	0.13727		318	E	F	0.137306
127	S	R	0.0976327		144	T	N	0.137268		139	S	Y	0.137303
245	Y	H	0.0971847		488	D	H	0.137231		139	S	V	0.137303
402	M	V	0.0966989		488	D	A	0.137231		139	S	M	0.137303
507	E	K	0.0965967		158	S	E	0.137217		527	Y	L	0.137284
443	V	A	0.0965012		246	Y	A	0.137195		527	Y	E	0.137284
210	N	H	0.0960782		246	Y	D	0.137195		527	Y	G	0.137284
223	N	I	0.0960256		369	H	F	0.137158		527	Y	W	0.137284
252	P	H	0.0959225		231	A	P	0.137151		527	Y	S	0.137284
[truncated: 9,302 more rows]

## Sheet: ATF6fXBP1s37_basal37
Replicate 1					Replicate 2					Replicate 3					Filtered
site	wt	mut	diffsel		site	wt	mut	diffsel		site	wt	mut	diffsel		site	mut	avg_diffsel	rep1_diffsel	rep2_diffsel	rep3_diffsel
100	P	M	1.31256		413	F	E	1.58521		446	E	G	1.88753		1	K	-0.36355	-0.28789	-0.40838	-0.39439
179	N	A	1.29407		206	S	E	1.37363		381	Q	K	1.45015		1	T	0.21365	0.31689	0.19772	0.12633
389	N	R	1.24766		216	S	I	1.26424		411	K	T	1.43308		2	H	-0.42845	-0.3745	-0.1108	-0.80004
91	R	N	1.14367		153	S	H	1.25697		318	E	H	1.42868		2	S	-0.21545	-0.42697	-0.10077	-0.11861
254	D	H	1.11571		408	A	G	1.20269		278	E	L	1.41297		3	S	-0.37642	-0.07633	-0.25521	-0.79771
237	R	T	1.11247		126	S	G	1.2019		455	D	E	1.37986		3	T	0.24165	0.61096	0.06919	0.04481
4	K	H	1.09561		150	V	F	1.18799		412	E	A	1.3791		5	A	0.4675	0.18856	0.5307	0.68325
52	D	T	1.07053		238	D	Y	1.18705		397	S	A	1.37855		5	P	-0.2465	-0.00433	-0.14314	-0.59204
429	D	E	1.07041		156	G	D	1.1829		257	I	W	1.33849		6	P	0.49285	0.13265	0.66599	0.6799
153	S	V	1.06066		411	K	H	1.16715		228	P	A	1.33825		7	A	0.26713	0.51503	0.21486	0.0715
187	K	L	1.054		63	G	N	1.16031		428	D	G	1.32812		7	G	0.25013	0.26324	0.00153	0.48561
475	E	V	1.03377		273	L	M	1.15418		236	V	H	1.31679		8	P	-0.28204	-0.43344	-0.23321	-0.17948
285	N	G	1.03297		169	K	G	1.15322		523	S	A	1.2298		9	V	0.17712	0.03372	0.1865	0.31115
378	A	S	1.0329		124	S	F	1.15304		526	V	A	1.2219		10	G	0.04602	9e-05	0.13785	0.00012
448	E	K	1.0305		303	N	Y	1.06543		182	V	N	1.20219		12	I	-0.27745	-0.05787	-0.75816	-0.01631
402	M	I	1.02903		175	P	G	1.04638		123	S	M	1.20182		12	S	0.45395	0.20285	0.47564	0.68337
123	S	F	1.029		486	K	R	1.04105		109	P	L	1.20172		13	L	0.16754	0.08146	0.21044	0.21073
169	K	T	1.0019		169	K	E	1.0379		396	N	S	1.20172		14	G	0.12544	0.11327	0.26294	0.00012
7	V	W	1.00021		563	I	T	1.02373		435	W	R	1.2017		15	I	0.08527	0.02793	0.00849	0.21938
24	Y	C	0.999883		507	E	I	1.01549		246	Y	C	1.19547		17	T	0.29707	0.74929	0.08497	0.05696
229	E	Y	0.96385		228	P	A	1.01511		274	S	N	1.19054		18	E	0.22113	0.33955	0.00659	0.31724
86	S	H	0.958789		228	P	T	1.00262		268	W	V	1.16925		21	Y	-0.21307	-0.37122	-0.08449	-0.1835
318	E	H	0.95484		58	L	P	1.00106		528	Q	G	1.14359		22	T	0.35021	0.50948	0.00672	0.53442
68	Q	T	0.951982		417	E	K	0.995949		456	L	D	1.13779		23	C	0.29391	0.3436	0.51291	0.02522
402	M	V	0.935848		156	G	S	0.991204		405	Q	H	1.13774		24	C	0.48548	0.99988	0.1863	0.27026
153	S	G	0.933852		170	K	H	0.990008		417	E	G	1.13759		24	H	-0.54569	-0.90837	-0.41883	-0.30986
146	N	Y	0.929969		433	D	E	0.989691		402	M	I	1.08537		25	N	0.29017	0.08133	0.30363	0.48554
473	A	G	0.926276		515	K	N	0.985624		412	E	I	1.07098		25	R	-0.10795	-0.12973	-0.15877	-0.03536
468	Q	T	0.914365		235	K	I	0.967839		447	N	S	1.07048		26	S	0.16288	0.25618	0.135	0.09747
90	A	R	0.909057		486	K	I	0.967835		414	N	K	1.07042		27	D	0.24259	0.24125	0.18657	0.29995
131	F	L	0.902225		555	S	P	0.966903		460	N	T	1.0704		28	D	-0.16739	-0.17114	-0.29305	-0.03799
157	K	Q	0.901767		235	K	F	0.96428		212	N	I	1.07018		28	K	-0.3504	-0.80251	-0.1115	-0.13718
153	S	R	0.896935		562	R	N	0.955337		4	K	T	1.05776		28	S	-0.25495	-0.01402	-0.43233	-0.3185
325	S	T	0.893079		358	T	E	0.953336		539	S	V	1.05228		29	A	0.20595	0.32913	0.21055	0.07816
157	K	S	0.884638		88	L	P	0.94744		212	N	A	1.05071		29	P	0.26257	0.03318	0.42435	0.33017
492	M	T	0.881712		263	N	S	0.935246		462	Y	C	1.04863		29	T	0.25806	0.38219	0.22536	0.16663
280	G	D	0.873547		375	S	V	0.934692		230	I	L	1.04806		30	S	-0.44469	-0.28837	-0.85369	-0.192
210	N	I	0.867978		234	P	Q	0.926789		277	F	G	1.04299		31	G	0.25129	0.07114	0.48185	0.20089
415	N	G	0.864817		396	N	T	0.926116		332	T	A	1.03702		32	A	0.31256	0.21948	0.17653	0.54167
235	K	S	0.857806		163	N	H	0.926082		386	N	I	1.03701		33	A	0.35955	0.43998	0.32859	0.31008
176	K	I	0.855247		65	A	V	0.924412		154	H	I	1.01918		35	A	0.17624	0.34006	0.08985	0.09882
236	V	R	0.854089		234	P	V	0.920585		557	G	R	1.00932		35	K	0.26958	0.0416	0.0016	0.76555
226	F	H	0.852851		210	N	G	0.918457		404	T	N	1.00114		36	T	0.41596	0.36002	0.86474	0.02312
415	N	E	0.8482		285	N	S	0.910922		404	T	F	1.00105		36	V	-0.48992	-0.76193	-0.29281	-0.41501
104	N	W	0.847898		231	A	C	0.90921		386	N	Q	1.00078		37	Q	-0.18816	-0.36409	-0.12259	-0.07781
557	G	E	0.845928		158	S	L	0.908835		451	L	S	1.00073		37	R	-0.27287	-0.17951	-0.16242	-0.47667
474	K	Q	0.845375		407	T	Q	0.905246		182	V	E	1.00055		38	D	-0.23441	-0.00107	-0.67139	-0.03077
156	G	A	0.843697		212	N	M	0.900622		212	N	H	1.00049		41	G	0.05611	0.09261	0.00516	0.07055
283	T	N	0.838833		234	P	K	0.900489		237	R	T	1.00035		42	E	-0.1586	-0.05121	-0.21758	-0.20701
157	K	N	0.83775		240	H	M	0.893717		237	R	M	1.00035		46	P	0.35338	0.10311	0.46646	0.49056
453	F	L	0.83605		482	E	V	0.891328		490	E	D	1.00021		47	K	0.17863	0.13752	0.34952	0.04886
392	T	R	0.833184		199	S	Y	0.890862		417	E	K	1.00009		47	Y	-0.2989	-0.33387	-0.31633	-0.2465
85	D	E	0.832767		104	N	E	0.887613		402	M	T	1.00007		48	D	0.43063	0.17659	0.69618	0.41911
60	K	T	0.828043		151	S	L	0.886714		196	H	Q	1.00002		48	T	0.33915	0.54916	0.00687	0.46143
136	K	F	0.82804		12	F	A	0.879482		415	N	K	0.999792		50	I	0.42434	0.04636	0.37853	0.84812
71	K	R	0.827825		175	P	L	0.879143		273	L	M	0.999743		51	A	-0.49694	-0.21251	-1.2182	-0.06011
190	L	R	0.827122		406	F	Y	0.878744		442	L	S	0.997815		51	D	0.10975	0.15984	0.10399	0.06542
436	T	A	0.821871		389	N	T	0.871582		278	E	D	0.993693		51	K	-0.25444	-0.41897	-0.00607	-0.33827
209	S	D	0.820562		143	H	S	0.871014		188	E	S	0.991764		52	A	-0.53599	-0.54563	-0.91075	-0.15159
339	S	T	0.817049		210	N	R	0.868541		284	S	P	0.989477		52	G	0.31106	0.54838	0.22801	0.1568
362	D	G	0.81649		210	N	D	0.86812		369	H	F	0.984355		55	K	-0.35932	-0.58598	-0.32884	-0.16313
329	R	K	0.815546		212	N	T	0.865105		506	S	P	0.978356		56	R	-0.32635	-0.42629	-0.53255	-0.0202
249	L	M	0.814525		265	I	T	0.865023		76	G	R	0.972213		56	V	0.27453	0.31799	0.24246	0.26313
515	K	V	0.814265		36	I	T	0.864736		189	V	A	0.971504		56	W	0.11218	0.0956	0.09361	0.14732
99	T	P	0.813598		229	E	H	0.864542		157	K	Q	0.970895		57	N	0.15899	0.05035	0.12705	0.29957
182	V	A	0.812863		189	V	A	0.858198		126	S	Y	0.969789		57	Y	0.10683	0.10301	0.12705	0.09043
433	D	E	0.808389		262	G	D	0.856294		274	S	H	0.964169		58	I	-0.31744	-0.19113	-0.26033	-0.50086
506	S	P	0.80644		312	H	G	0.854689		12	F	L	0.962998		59	M	-0.59204	-0.55908	-0.27801	-0.93904
273	L	A	0.796463		170	K	L	0.853454		392	T	I	0.952405		60	A	0.18639	0.03725	0.15101	0.3709
550	S	N	0.796239		68	Q	R	0.853333		471	N	D	0.952138		61	S	0.3864	0.21806	0.5048	0.43633
237	R	N	0.791214		102	S	V	0.848199		404	T	A	0.951765		62	F	-0.28917	-0.02472	-0.20224	-0.64056
128	L	S	0.784776		100	P	F	0.84795		220	S	A	0.938358		62	G	-0.13153	-0.07871	-0.31566	-0.00023
263	N	S	0.782007		558	S	P	0.845768		156	G	E	0.937755		62	Q	0.41942	0.62744	0.36801	0.2628
4	K	S	0.781498		485	H	R	0.845334		519	V	M	0.928215		64	A	0.31499	0.56498	0.24224	0.13776
531	A	T	0.779543		222	Y	T	0.843821		389	N	R	0.927997		64	K	0.50526	0.21852	0.82493	0.47234
37	L	I	0.777697		8	L	M	0.841656		184	N	G	0.927852		65	V	0.46358	0.14752	0.92441	0.31882
457	N	D	0.770877		437	Y	H	0.831805		246	Y	N	0.926384		66	L	-0.08283	-0.03975	-0.20153	-0.00722
456	L	C	0.770582		221	N	G	0.831405		253	G	A	0.926161		66	T	0.28927	0.1037	0.24237	0.52174
480	C	W	0.766876		282	I	L	0.83024		418	K	E	0.926123		67	I	0.33163	0.46696	0.19754	0.33038
64	I	T	0.766845		515	K	T	0.828712		8	L	R	0.925975		68	P	0.45302	0.71097	0.06299	0.5851
272	A	K	0.765948		249	L	T	0.827945		382	K	N	0.925865		68	V	-0.37018	-0.17033	-0.62675	-0.31346
197	H	S	0.765795		19	T	H	0.827176		160	F	S	0.924649		69	S	-0.21434	-0.35804	-0.18638	-0.09861
270	A	D	0.765653		8	L	V	0.826814		238	D	L	0.921956		70	E	0.25512	0.02575	0.17228	0.56734
249	L	R	0.765646		4	K	Q	0.826786		436	T	A	0.919251		70	W	0.36453	0.15895	0.44899	0.48566
244	N	V	0.765626		64	I	K	0.824929		326	T	I	0.918169		71	E	-0.10366	-0.07368	-0.22683	-0.01046
103	E	P	0.765564		420	M	L	0.821828		176	K	P	0.916706		71	R	0.53005	0.82782	0.21008	0.55225
185	K	N	0.76551		170	K	I	0.819311		150	V	L	0.913321		72	S	-0.14195	-0.03392	-0.20057	-0.19136
401	K	N	0.7655		237	R	M	0.818459		416	L	F	0.910668		73	S	0.32443	0.03971	0.18979	0.74379
410	G	C	0.765167		541	V	L	0.818147		68	Q	K	0.905228		74	L	0.13395	0.14667	0.17865	0.07653
20	I	M	0.761048		154	H	M	0.816942		370	Q	K	0.904395		75	H	0.2597	0.26317	0.37846	0.13746
299	Q	I	0.757826		176	K	H	0.81685		271	F	Y	0.901334		76	E	0.48162	0.59787	0.4231	0.42388
510	K	Q	0.757571		15	T	A	0.816308		459	K	R	0.900943		77	L	-0.19921	-0.04697	-0.44169	-0.10898
501	D	C	0.757092		403	N	S	0.812674		475	E	K	0.900878		78	F	-0.04683	-0.03206	-0.05434	-0.0541
203	E	D	0.756823		125	V	A	0.810578		401	K	E	0.897634		79	F	0.28579	0.42172	0.22542	0.21023
119	R	W	0.753184		390	G	V	0.808183		265	I	V	0.892769		81	T	0.31341	0.18777	0.54226	0.21019
506	S	E	0.752763		532	I	V	0.805756		262	G	D	0.891457		82	T	0.11639	0.25248	0.00155	0.09513
272	A	I	0.750727		62	K	H	0.804346		157	K	F	0.889467		83	D	-0.54096	-0.7402	-0.57287	-0.30981
17	A	T	0.749288		213	A	V	0.802929		165	L	P	0.888663		83	F	-0.22728	-0.16512	-0.07436	-0.44235
150	V	I	0.743632		60	K	Y	0.802407		210	N	D	0.885858		86	E	0.33601	0.23176	0.53864	0.23762
126	S	G	0.742838		432	L	P	0.801731		150	V	Q	0.88016		86	I	0.28382	0.05999	0.78273	0.00873
85	D	G	0.740448		300	G	R	0.800194		99	T	K	0.877663		88	A	0.23724	0.41781	0.12712	0.16678
68	Q	E	0.734853		278	E	I	0.795617		282	I	V	0.873966		88	I	-0.33021	-0.13618	-0.54084	-0.31361
418	K	R	0.730804		221	N	Q	0.791134		474	K	R	0.872246		89	E	-0.288	-0.15743	-0.25359	-0.45299
473	A	V	0.730095		220	S	C	0.791102		171	G	E	0.869596		89	M	-0.3922	-0.40306	-0.54343	-0.23011
154	H	S	0.728764		279	S	Y	0.790912		16	D	A	0.867677		91	I	-0.08711	-0.05729	-0.06088	-0.14315
269	Y	C	0.724215		324	R	W	0.790245		210	N	P	0.859105		92	E	0.17655	0.11265	0.00011	0.41688
257	I	F	0.723991		92	S	Y	0.790211		528	Q	H	0.85204		94	F	-0.44862	-0.37622	-0.65449	-0.31515
226	F	E	0.722799		468	Q	V	0.787585		454	H	N	0.848968		94	P	0.24868	0.1423	0.48188	0.12186
211	G	H	0.722734		150	V	G	0.787416		523	S	K	0.848482		95	C	-0.20059	-0.23781	-0.23039	-0.13357
198	P	Q	0.722587		338	P	Q	0.785172		456	L	V	0.848279		95	N	-0.3675	-0.03417	-0.37462	-0.6937
376	G	D	0.722562		434	I	M	0.784792		9	L	F	0.848234		96	S	0.1329	0.13751	0.12363	0.13755
236	V	H	0.720087		86	S	I	0.782727		230	I	Q	0.848218		96	V	-0.16193	-0.03131	-0.08433	-0.37016
10	Y	L	0.718843		233	R	K	0.782492		460	N	A	0.848208		97	I	-0.31957	-0.51387	-0.01641	-0.42843
347	G	L	0.716943		286	A	V	0.782167		501	D	C	0.848202		98	G	-0.38515	-0.19258	-0.6562	-0.30668
246	Y	N	0.712382		456	L	F	0.779854		250	L	V	0.848162		99	E	-0.33619	-0.12573	-0.46504	-0.41779
2	K	C	0.711969		212	N	S	0.776479		50	L	I	0.848123		99	G	-0.26332	-0.20892	-0.33214	-0.2489
228	P	A	0.711844		238	D	T	0.775542		413	F	W	0.848017		99	P	0.36194	0.8136	0.20195	0.07026
384	T	A	0.711474		540	L	A	0.771913		221	N	G	0.847927		100	Q	0.47645	0.43281	0.50905	0.48748
68	Q	P	0.710974		505	Y	H	0.771439		398	V	F	0.847792		100	S	-0.59986	-0.88257	-0.62058	-0.29643
316	I	V	0.709927		177	L	Q	0.765974		415	N	D	0.847789		100	T	-0.28442	-0.07954	-0.55737	-0.21636
490	E	Y	0.709489		273	L	A	0.765772		555	S	P	0.846815		101	L	-0.05869	-0.03656	-0.13943	-7e-05
214	Y	C	0.704981		45	H	R	0.765584		390	G	F	0.846348		101	S	-0.35578	-0.08411	-0.40808	-0.57515
510	K	S	0.703529		100	P	D	0.765488		550	S	F	0.845981		103	G	0.27592	0.22846	0.47489	0.12442
272	A	S	0.699899		430	G	W	0.765487		526	V	L	0.845792		103	T	0.10169	0.08364	0.15815	0.06328
357	W	R	0.697313		238	D	E	0.764874		481	F	L	0.845115		104	E	0.37749	0.10724	0.88761	0.13762
308	F	Y	0.696843		323	V	L	0.76387		186	G	R	0.84462		104	Q	-0.13442	-0.17296	-0.00646	-0.22384
557	G	V	0.695164		11	A	V	0.763794		274	S	E	0.842007		104	W	0.54215	0.8479	0.41205	0.36651
290	E	P	0.692438		237	R	I	0.763244		228	P	R	0.838999		105	E	0.25229	0.16912	0.40601	0.18174
438	N	Q	0.691291		25	H	Q	0.763064		104	N	K	0.834886		106	S	0.22692	0.08413	0.428	0.16863
143	H	F	0.690983		65	A	G	0.76305		123	S	V	0.823872		107	F	0.33946	0.11721	0.62615	0.27502
503	P	Q	0.690334		112	L	F	0.762259		203	E	G	0.823726		108	D	-0.0548	-0.0354	-0.12894	-7e-05
519	V	L	0.690191		104	N	S	0.75605		40	N	K	0.818611		110	E	0.3479	0.33264	0.29645	0.4146
462	Y	C	0.689997		411	K	R	0.755067		150	V	A	0.812526		110	R	0.28043	0.28986	0.38466	0.16678
212	N	F	0.689833		554	C	F	0.754187		168	T	M	0.808264		111	E	-0.43219	-0.45639	-0.81082	-0.02937
372	E	G	0.687526		389	N	R	0.748284		281	I	V	0.806725		111	L	0.38862	0.26303	0.43459	0.46823
478	N	D	0.687367		135	P	S	0.745939		146	N	H	0.802905		111	V	-0.35148	-0.68132	-0.30079	-0.07234
175	P	S	0.687282		505	Y	C	0.745731		232	A	H	0.801482		111	Y	-0.4431	-0.33441	-0.52493	-0.46995
360	M	K	0.685921		4	K	A	0.745406		303	N	M	0.799614		113	A	-0.47345	-0.49738	-0.35169	-0.57128
368	H	A	0.685805		2	K	Y	0.745371		418	K	R	0.794911		113	F	0.38966	0.52775	0.05612	0.58512
303	N	Q	0.685713		7	V	F	0.744755		473	A	T	0.794409		113	S	-0.22776	-0.00114	-0.63967	-0.04247
327	K	T	0.685567		10	Y	V	0.743228		404	T	Q	0.794223		114	A	-0.07921	-0.22716	-0.0104	-6e-05
175	P	H	0.685086		210	N	E	0.742628		381	Q	F	0.793039		114	S	-0.36023	-0.00022	-0.6859	-0.39458
270	A	G	0.681673		210	N	Q	0.742508		390	G	E	0.792714		115	H	0.1749	0.10093	0.34336	0.08041
149	T	S	0.6801		65	A	N	0.740012		118	L	P	0.791316		116	A	0.44391	0.33174	0.5457	0.45429
333	G	R	0.678894		556	N	I	0.739448		482	E	L	0.785488		116	K	-0.32246	-0.14126	-0.14872	-0.67741
234	P	F	0.67844		146	N	Y	0.739073		486	K	E	0.785072		116	P	-0.12032	-0.00929	-0.00184	-0.34983
290	E	V	0.678205		254	D	A	0.736428		177	L	A	0.784078		117	G	0.41341	0.45939	0.28032	0.50053
141	P	H	0.678187		236	V	A	0.734481		176	K	Q	0.780941		118	I	-0.06997	-1e-05	-3e-05	-0.20988
427	V	A	0.678151		554	C	Y	0.734129		283	T	A	0.777183		118	P	0.28584	0.03257	0.03363	0.79132
100	P	G	0.67813		173	S	F	0.734085		253	G	R	0.774749		118	Q	-0.07607	-0.03559	-0.12025	-0.07238
117	E	D	0.678111		408	A	Q	0.731374		279	S	T	0.771798		121	R	0.40603	0.59264	0.25624	0.3692
426	K	Q	0.678062		277	F	G	0.730799		285	N	G	0.7705		122	F	0.31095	0.33177	0.47866	0.12241
216	S	L	0.678015		250	L	V	0.730473		279	S	N	0.767116		122	S	0.23443	0.21105	0.05648	0.43577
467	S	Q	0.677979		175	P	F	0.728325		405	Q	A	0.767028		123	C	-0.23587	-0.00853	-0.1291	-0.56999
113	I	N	0.67794		301	A	T	0.72819		188	E	G	0.766429		123	G	0.18435	0.06308	0.30576	0.1842
463	E	K	0.677871		409	V	A	0.727563		182	V	K	0.76632		123	N	0.34399	0.46821	0.26712	0.29664
277	F	G	0.677317		371	N	S	0.721958		410	G	C	0.765845		123	R	-0.41007	-0.24083	-0.84909	-0.14029
140	W	Y	0.674867		493	E	K	0.721465		520	K	Q	0.765792		124	P	0.29955	0.47534	0.10894	0.31436
164	L	V	0.674785		20	I	V	0.7212		60	K	Q	0.76578		124	Y	0.36836	0.51969	0.00025	0.58515
521	L	F	0.673551		218	A	W	0.718129		70	G	H	0.765771		125	I	0.0996	0.00938	0.13665	0.15278
254	D	E	0.673019		251	E	T	0.717657		468	Q	H	0.76575		126	A	0.28356	0.52997	0.2633	0.05742
229	E	V	0.671393		12	F	V	0.717045		124	S	A	0.765723		127	A	0.24085	0.05106	0.67122	0.00026
74	I	V	0.671324		88	L	V	0.714528		343	R	I	0.765719		128	S	0.48967	0.78478	0.12065	0.56357
101	N	A	0.670621		474	K	Q	0.713197		403	N	T	0.765694		129	D	0.33687	0.1366	0.31866	0.55534
314	V	I	0.670052		244	N	Y	0.712856		422	N	D	0.765693		129	K	-0.10622	-0.04456	-0.06875	-0.20534
176	K	N	0.667846		236	V	D	0.712536		401	K	A	0.76563		131	I	-0.12854	-0.17321	-0.00188	-0.21053
186	G	Q	0.664638		277	F	C	0.712436		414	N	A	0.76557		131	L	0.3387	0.90222	0.04671	0.06716
248	T	I	0.663447		299	Q	K	0.712067		35	T	K	0.765548		133	L	0.3899	0.14943	0.27673	0.74353
200	S	N	0.663113		151	S	A	0.711898		489	N	T	0.765482		135	L	0.27304	0.31627	0.38229	0.12057
182	V	M	0.66237		4	K	C	0.711883		420	M	I	0.765348		135	S	0.4543	0.30422	0.74594	0.31274
184	N	E	0.661138		171	G	T	0.711444		393	N	T	0.764133		136	D	-0.2049	-0.47121	-0.12853	-0.01497
482	E	A	0.656553		53	S	Y	0.711123		474	K	L	0.760658		136	E	-0.51992	-0.52445	-0.35998	-0.67532
320	P	L	0.655155		185	K	M	0.710619		213	A	K	0.758416		136	F	0.48962	0.82804	0.21481	0.42601
291	C	Y	0.655109		188	E	T	0.710438		534	S	P	0.757568		136	G	0.2557	0.08318	0.12813	0.55579
171	G	T	0.654877		187	K	C	0.710299		174	Y	H	0.753612		136	S	0.17311	0.22678	0.02251	0.27003
236	V	N	0.654585		553	M	A	0.709839		211	G	N	0.753565		138	R	-0.20065	-0.15205	-0.23799	-0.21191
2	K	Q	0.650357		277	F	M	0.709622		113	I	Y	0.750648		138	T	0.46361	0.39268	0.3718	0.62634
369	H	M	0.64872		127	S	D	0.708611		303	N	Y	0.750296		139	G	0.18978	0.07902	0.11187	0.37845
420	M	I	0.646946		235	K	E	0.705942		522	E	K	0.749942		141	L	-0.31604	-0.39639	-0.07135	-0.48038
206	S	L	0.644656		176	K	P	0.702458		60	K	S	0.747879		141	T	0.43489	0.61941	0.38219	0.30306
418	K	E	0.644341		89	P	T	0.702195		254	D	E	0.747399		143	N	0.40962	0.13299	0.55418	0.54168
279	S	C	0.643503		176	K	E	0.698152		73	N	S	0.74379		143	Q	0.21149	0.11522	0.41158	0.10768
392	T	I	0.641396		458	V	L	0.697172		133	I	L	0.743534		145	E	0.26935	0.00776	0.32654	0.47374
210	N	R	0.640679		299	Q	C	0.696834		403	N	D	0.739834		145	M	-0.26555	-0.52617	-0.00743	-0.26305
305	N	M	0.638317		309	Q	H	0.696589		235	K	S	0.738874		145	V	-0.35252	-0.4107	-0.64671	-0.00015
415	N	T	0.638046		292	N	Y	0.696465		249	L	S	0.73877		146	Q	0.28176	0.31766	0.48224	0.04537
87	L	P	0.637115		10	Y	S	0.696318		412	E	R	0.738515		147	R	-0.27579	-0.11541	-0.14368	-0.56828
83	E	K	0.636736		48	N	D	0.696181		212	N	V	0.736521		148	A	0.33175	0.2069	0.16462	0.62372
228	P	T	0.636151		173	S	N	0.695555		282	I	T	0.735327		148	L	0.33842	0.60303	0.06969	0.34254
234	P	L	0.633994		124	S	G	0.694394		176	K	T	0.731879		148	T	0.21118	0.31609	0.18587	0.13157
327	K	R	0.632946		528	Q	R	0.694252		65	A	T	0.729577		150	A	0.58878	0.44358	0.51024	0.81253
286	A	T	0.631252		197	H	Y	0.693426		283	T	M	0.726495		150	L	0.53378	0.4067	0.28131	0.91332
445	L	P	0.630833		226	F	S	0.693396		154	H	D	0.721906		151	P	0.38702	0.49239	0.1416	0.52707
92	S	Y	0.628609		160	F	L	0.692516		101	N	A	0.714157		152	R	0.34311	0.18888	0.35496	0.48549
488	D	N	0.627859		231	A	H	0.69103		154	H	P	0.705806		153	E	0.33831	0.18647	0.59556	0.2329
62	K	Q	0.627437		115	Y	P	0.687391		509	S	P	0.703128		153	G	0.33079	0.93385	0.04018	0.01835
283	T	A	0.623114		253	G	S	0.686373		178	T	A	0.70187		153	H	0.4986	0.03112	1.25697	0.20771
212	N	H	0.621241		396	N	D	0.685932		429	D	G	0.697697		153	L	0.47016	0.38751	0.3433	0.67967
442	L	S	0.62054		476	I	R	0.685804		556	N	I	0.693964		153	P	0.42045	0.39134	0.23016	0.63984
555	S	P	0.620346		2	K	P	0.685208		505	Y	H	0.688833		154	I	0.62392	0.54651	0.30607	1.01918
141	P	T	0.619411		506	S	V	0.684681		236	V	Q	0.688748		154	M	0.51174	0.41525	0.81694	0.30303
276	G	Q	0.618987		93	W	R	0.684058		506	S	H	0.687923		154	N	0.2052	0.35703	0.01069	0.24789
202	D	V	0.618733		5	L	F	0.683895		20	I	V	0.685542		154	P	0.50054	0.46173	0.33408	0.70581
187	K	R	0.617814		562	R	G	0.682815		12	F	S	0.683366		154	Q	0.22384	0.16169	0.22245	0.28739
318	E	L	0.617805		479	G	E	0.682512		5	L	A	0.683247		154	V	-0.15425	-0.09471	-0.00039	-0.36764
321	K	V	0.617723		563	I	V	0.682464		72	C	Y	0.68311		155	G	0.40394	0.42128	0.15893	0.6316
381	Q	K	0.615531		503	P	S	0.682034		136	K	R	0.683099		155	L	-0.21215	-0.11066	-0.50939	-0.01639
285	N	I	0.614504		175	P	Y	0.681749		68	Q	L	0.682835		155	M	-0.33844	-0.22963	-0.29814	-0.48754
253	G	D	0.614457		542	L	V	0.681619		6	L	P	0.679901		155	Q	-0.06892	-0.03461	-0.01189	-0.16027
119	R	F	0.613895		210	N	L	0.681328		153	S	L	0.679668		156	A	0.48579	0.8437	0.32987	0.28379
236	V	D	0.61346		489	N	S	0.679933		389	N	T	0.679379		156	E	0.58295	0.58204	0.22905	0.93776
184	N	L	0.611295		124	S	E	0.678323		89	P	R	0.678369		156	V	-0.26505	-0.17294	-0.49096	-0.13125
317	G	E	0.61102		146	N	I	0.678241		230	I	S	0.678293		157	F	0.62627	0.60642	0.38291	0.88947
3	A	T	0.610955		536	V	G	0.678217		416	L	R	0.678292		157	Q	0.7087	0.90177	0.25344	0.97089
528	Q	K	0.609871		230	I	Q	0.678214		123	S	T	0.678257		158	G	0.10119	0.0403	0.14565	0.11763
70	G	L	0.609253		185	K	Q	0.67821		248	T	N	0.678255		158	R	0.42477	0.51873	0.61826	0.13731
272	A	T	0.608091		92	S	V	0.678184		505	Y	R	0.678235		159	N	-0.50649	-0.09758	-0.48369	-0.93819
100	P	W	0.607745		81	N	K	0.678161		253	G	L	0.678233		160	L	0.42106	0.31361	0.69252	0.25704
157	K	F	0.606425		385	Q	K	0.678157		442	L	I	0.678231		162	G	-0.09938	-0.04507	-0.01479	-0.23829
248	T	L	0.606028		538	S	T	0.678057		403	N	H	0.678231		162	K	0.30142	0.46828	0.31424	0.12173
60	K	W	0.60565		53	S	M	0.677977		236	V	C	0.678192		163	H	0.34526	0.05744	0.92608	0.05227
361	I	V	0.605102		370	Q	M	0.67771		434	I	V	0.678192		164	F	0.28687	0.2631	0.11201	0.48549
554	C	Y	0.604529		255	T	S	0.675801		104	N	A	0.678188		164	M	-0.2367	-0.33344	-0.12027	-0.25639
185	K	Y	0.603297		115	Y	I	0.674476		432	L	Y	0.678181		164	S	0.19515	0.08313	0.33412	0.16819
166	W	R	0.603231		127	S	A	0.671219		125	V	L	0.678169		166	C	-0.45569	-0.78257	-0.45448	-0.13003
148	V	L	0.603031		318	E	R	0.668658		204	Q	R	0.678161		166	L	-0.23289	-0.44828	-0.12037	-0.13003
386	N	T	0.60137		283	T	R	0.66842		486	K	L	0.678161		167	I	-0.30682	-0.52662	-0.172	-0.22185
518	G	T	0.600588		210	N	F	0.66824		239	Q	P	0.678149		167	M	-0.3278	-0.07769	-0.28893	-0.61677
76	G	E	0.597866		237	R	T	0.667738		105	G	V	0.678133		167	P	0.21073	0.14725	0.24033	0.2446
226	F	T	0.597251		218	A	E	0.66718		445	L	M	0.678111		167	Q	0.17419	0.08864	0.34596	0.08796
121	Q	R	0.592642		6	L	P	0.665991		131	F	Y	0.678111		168	A	0.12275	0.17556	0.11522	0.07748
102	S	F	0.592624		256	I	T	0.66528		151	S	T	0.678107		168	M	0.38713	0.30322	0.04991	0.80826
188	E	A	0.592524		294	K	N	0.661434		321	K	E	0.678078		168	S	-0.16929	-0.22651	-0.00193	-0.27944
335	R	K	0.591584		539	S	L	0.661052		224	R	S	0.678076		169	E	0.4334	0.10066	1.0379	0.16165
324	R	G	0.591292		224	R	A	0.660376		527	Y	S	0.67799		169	G	0.55331	0.49422	1.15322	0.0125
201	S	H	0.590634		115	Y	A	0.659809		382	K	H	0.677937		169	Q	0.23407	0.05853	0.58615	0.05753
222	Y	C	0.590316		184	N	L	0.659648		513	R	V	0.677911		169	R	0.15872	0.04054	0.02724	0.40838
211	G	E	0.590042		169	K	T	0.659568		314	V	D	0.677828		169	V	-0.23334	-0.06423	-0.22763	-0.40816
218	A	T	0.58768		101	N	I	0.659516		179	N	D	0.677714		170	A	0.32702	0.31098	0.20774	0.46235
213	A	N	0.585375		264	L	F	0.659364		127	S	T	0.67763		170	T	0.23988	0.53206	0.15919	0.02839
378	A	E	0.585236		133	I	V	0.659115		100	P	K	0.677287		171	N	0.15917	0.20193	0.21193	0.06366
508	E	P	0.585208		344	G	D	0.657809		158	S	L	0.674473		171	R	0.29749	0.56914	0.15797	0.16536
508	E	Q	0.585208		286	A	R	0.657777		258	F	L	0.67368		171	T	0.46647	0.65488	0.71144	0.03309
70	G	T	0.585165		92	S	Q	0.657231		410	G	H	0.669472		172	N	0.14801	0.20495	0.16456	0.07452
184	N	F	0.585129		522	E	D	0.657111		101	N	D	0.66685		173	D	0.31008	0.21307	0.16386	0.5533
268	W	C	0.585086		65	A	K	0.657002		524	M	S	0.665027		173	L	-0.15866	-0.17661	-0.19805	-0.10133
441	L	S	0.585067		146	N	K	0.656902		219	S	K	0.662735		174	C	0.27498	0.40517	0.09177	0.32801
77	W	C	0.585055		2	K	M	0.656639		263	N	S	0.662505		174	F	-0.38316	-0.68196	-0.25757	-0.20995
296	Q	K	0.585055		91	R	N	0.656607		542	L	P	0.662086		174	N	0.1789	0.13751	0.12372	0.27548
283	T	F	0.585054		90	A	H	0.656121		50	L	P	0.661378		175	H	0.40615	0.68509	0.31761	0.21575
539	S	T	0.58504		39	K	R	0.654928		242	R	G	0.659949		175	L	0.56451	0.33397	0.87914	0.48043
82	P	Q	0.585023		321	K	V	0.653969		228	P	Q	0.659133		175	N	0.42559	0.27344	0.64344	0.35989
163	N	T	0.58499		235	K	V	0.653601		235	K	A	0.656346		175	S	0.33078	0.68728	0.22375	0.0813
471	N	I	0.584981		234	P	S	0.653566		266	A	V	0.652507		175	T	0.43565	0.37091	0.45039	0.48564
13	V	Y	0.584967		286	A	I	0.651289		177	L	M	0.652208		175	Y	0.36044	0.26445	0.68175	0.13512
120	E	A	0.584965		176	K	N	0.647836		345	L	V	0.652174		176	N	0.53372	0.66785	0.64784	0.28546
204	Q	K	0.584955		437	Y	C	0.647412		273	L	A	0.651529		176	P	0.54677	0.02113	0.70246	0.91671
62	K	A	0.584934		285	N	R	0.646663		39	K	R	0.650038		176	Q	0.51312	0.45922	0.2992	0.78094
115	Y	M	0.58488		332	T	A	0.646479		217	V	A	0.649889		177	A	0.59655	0.39861	0.60697	0.78408
277	F	C	0.584207		443	V	A	0.646363		157	K	H	0.648652		177	M	0.39776	0.22214	0.31894	0.65221
175	P	G	0.583775		172	D	Q	0.646124		154	H	T	0.648625		177	P	0.33732	0.03601	0.54613	0.42982
508	E	D	0.583407		138	S	Y	0.645483		498	G	R	0.646645		177	R	-0.12777	-0.17272	-0.00143	-0.20917
556	N	V	0.582916		543	L	F	0.645234		136	K	L	0.645507		177	V	0.1675	0.07614	0.26749	0.15887
289	H	R	0.582114		518	G	K	0.645196		212	N	Q	0.64382		178	A	0.39538	0.03974	0.44452	0.70187
156	G	E	0.582036		175	P	N	0.643436		275	R	G	0.643283		178	S	-0.47875	-0.12635	-0.54948	-0.76042
220	S	D	0.580654		460	N	A	0.642506		346	F	S	0.643259		179	D	0.37337	0.05526	0.38715	0.67771
178	T	G	0.580333		507	E	K	0.641781		463	E	D	0.642821		179	T	-0.17898	-0.04731	-0.4255	-0.06414
156	G	R	0.577695		412	E	L	0.63899		263	N	D	0.642701		181	H	0.10289	0.10179	0.05422	0.15266
307	P	S	0.576254		539	S	T	0.637773		390	G	M	0.639898		182	F	0.35849	0.37403	0.53855	0.16288
324	R	M	0.574751		278	E	A	0.637065		153	S	P	0.639845		182	K	0.45325	0.33055	0.26287	0.76632
388	I	T	0.57356		304	S	G	0.636024		249	L	I	0.639816		182	W	0.11115	0.03961	0.15578	0.13805
530	L	P	0.573096		175	P	V	0.635355		410	G	D	0.638112		183	D	-0.13305	-0.08704	-0.15517	-0.15695
229	E	F	0.572066		90	A	M	0.635271		248	T	F	0.637066		183	T	0.34232	0.3508	0.5387	0.13745
157	K	I	0.571658		274	S	A	0.630398		480	C	W	0.636776		184	H	0.30256	0.38138	0.26316	0.26314
380	D	N	0.570581		62	K	A	0.630085		289	H	T	0.636332		184	Q	0.23819	0.45938	0.20181	0.05338
171	G	R	0.569143		202	D	L	0.630037		256	I	T	0.635695		184	R	0.09509	0.15827	0.12378	0.00323
139	S	A	0.568523		325	S	L	0.629945		292	N	K	0.63408		185	G	0.27938	0.25745	0.20216	0.37853
229	E	A	0.566899		288	M	Y	0.629896		513	R	M	0.633763		185	I	-0.20833	-0.34116	-0.10608	-0.17776
467	S	T	0.5663		307	P	T	0.629789		324	R	M	0.633115		185	T	0.29489	0.26317	0.34624	0.27527
64	I	A	0.564981		519	V	M	0.629217		475	E	Q	0.632847		186	N	-0.26811	-0.46732	-0.26651	-0.07049
433	D	G	0.564056		187	K	N	0.628276		155	R	G	0.631597		187	I	0.45243	0.26318	0.62612	0.46799
146	N	H	0.563745		227	T	Y	0.627469		127	S	P	0.6296		187	T	-0.43707	-0.10914	-1.01122	-0.19086
36	I	M	0.563106		529	I	T	0.626822		231	A	M	0.629303		188	S	0.616	0.33037	0.52587	0.99176
373	Q	R	0.563047		254	D	Y	0.626557		157	K	V	0.626694		189	A	0.79613	0.55869	0.8582	0.9715
265	I	T	0.562785		126	S	I	0.626396		288	M	Y	0.626415		190	H	-0.50666	-0.23431	-0.59565	-0.69003
190	L	P	0.562635		429	D	V	0.626238		138	S	T	0.62634		191	E	0.33073	0.48563	0.24351	0.26306
207	L	P	0.562201		107	C	F	0.626155		148	V	A	0.623719		191	I	0.21395	0.17033	0.47146	6e-05
170	K	V	0.56138		187	K	I	0.626116		238	D	Y	0.623514		191	L	0.30833	0.16075	0.32363	0.44061
234	P	R	0.561331		376	G	A	0.626113		492	M	L	0.623514		192	P	0.23838	0.19404	0.38406	0.13703
228	P	Q	0.560212		383	S	T	0.626095		86	S	A	0.619435		192	V	-0.04819	-0.08315	-0.0613	-0.00011
232	A	I	0.560011		114	D	M	0.626053		412	E	K	0.619184		193	R	0.2836	0.22117	0.44655	0.18307
236	V	C	0.559622		179	N	Y	0.626009		171	G	D	0.618989		194	D	-0.24864	-0.01095	-0.22237	-0.5126
189	V	A	0.558691		274	S	M	0.625179		232	A	F	0.616314		194	S	0.20121	0.06536	0.47505	0.06321
522	E	S	0.558415		173	S	A	0.625122		558	S	F	0.615285		196	P	0.14753	0.17536	0.00417	0.26305
453	F	S	0.557714		62	K	R	0.624489		7	V	L	0.615224		196	Q	0.60094	0.31734	0.48546	1.00002
288	M	T	0.557569		540	L	P	0.624325		264	L	W	0.612904		196	R	0.13497	0.31734	0.01109	0.07647
508	E	I	0.555034		472	N	S	0.618419		369	H	Y	0.612386		197	C	0.25379	0.37877	0.1198	0.26279
511	L	G	0.554631		158	S	R	0.618259		293	T	S	0.612316		197	M	-0.08432	-0.11762	-0.1351	-0.00024
405	Q	A	0.554432		136	K	T	0.61801		290	E	V	0.612289		198	L	0.16393	0.0823	0.18906	0.22042
276	G	T	0.55418		232	A	E	0.617646		379	A	T	0.61227		199	Y	0.39526	0.10265	0.89086	0.19226
283	T	Q	0.553848		384	T	A	0.617407		294	K	P	0.611867		201	A	-0.13749	-0.27663	-0.13541	-0.00043
526	V	L	0.550953		294	K	F	0.617406		182	V	S	0.609964		201	C	0.12311	0.10425	0.12762	0.13747
483	F	S	0.550943		486	K	V	0.615082		494	S	G	0.609141		201	L	0.23233	0.13841	0.20559	0.35298
503	P	A	0.550319		506	S	T	0.614886		3	A	V	0.609084		204	H	-0.36926	-0.54449	-0.2153	-0.34798
59	C	Y	0.549264		476	I	Q	0.614395		80	G	R	0.607477		204	K	0.35678	0.58495	0.26298	0.2224
48	N	T	0.54916		490	E	V	0.614366		96	I	T	0.607247		205	E	0.34927	0.20429	0.40315	0.44037
52	D	G	0.548384		460	N	T	0.613821		185	K	Q	0.606433		205	L	-0.36074	-0.22652	-0.10348	-0.75221
515	K	F	0.546622		158	S	H	0.6135		240	H	R	0.606027		206	I	-0.12857	-0.00464	-0.3805	-0.00058
154	H	I	0.54651		381	Q	A	0.610487		290	E	G	0.6025		206	T	-0.50348	-0.95074	-0.18709	-0.37261
205	Q	A	0.545323		140	W	R	0.609971		156	G	Q	0.599889		207	F	-0.08914	-0.13492	-0.13147	-0.00104
494	S	G	0.545101		177	L	A	0.606973		16	D	Y	0.597793		207	R	0.21781	0.13753	0.13741	0.37848
541	V	T	0.545047		257	I	Q	0.606865		92	S	N	0.597454		207	V	0.10493	0.17518	0.00215	0.13747
287	S	E	0.544023		278	E	Y	0.604445		90	A	H	0.597225		209	I	0.33859	0.297	0.13385	0.58491
276	G	D	0.543657		139	S	P	0.604284		524	M	L	0.594447		209	Q	0.0823	0.00031	0.00012	0.24648
119	R	Y	0.543471		232	A	W	0.604095		339	S	P	0.593297		210	D	0.69429	0.3289	0.86812	0.88586
172	D	A	0.543176		230	I	T	0.602949		299	Q	P	0.591073		210	F	0.33667	0.06062	0.66824	0.28115
162	R	H	0.543027		339	S	P	0.601567		314	V	Y	0.58998		210	I	0.54985	0.86798	0.32937	0.45219
236	V	Y	0.54236		451	L	S	0.601522		468	Q	M	0.588121		210	Q	0.51852	0.38526	0.74251	0.4278
560	Q	K	0.540038		261	T	I	0.598414		136	K	I	0.587326		210	T	0.23249	0.37166	0.289	0.03681
358	T	S	0.539776		89	P	F	0.597375		154	H	W	0.586751		211	E	0.51118	0.59004	0.59226	0.35123
512	N	Q	0.539687		330	M	V	0.596004		274	S	L	0.585658		211	T	-0.2542	-0.00814	-0.37309	-0.38138
305	N	G	0.539044		153	S	E	0.595565		412	E	Y	0.58555		212	H	0.70017	0.62124	0.47878	1.00049
526	V	F	0.536824		276	G	H	0.594787		113	I	N	0.5853		212	V	0.40398	0.20422	0.2712	0.73652
388	I	M	0.536666		253	G	A	0.594268		410	G	Y	0.585273		214	C	0.38439	0.70498	0.01553	0.43266
467	S	I	0.53639		47	V	A	0.592393		456	L	F	0.585245		214	H	0.16915	0.04324	0.24239	0.22181
318	E	G	0.533939		211	G	E	0.592262		522	E	V	0.585237		214	S	0.20296	0.28252	0.28733	0.03903
179	N	E	0.533658		239	Q	K	0.591115		468	Q	A	0.585178		215	F	0.30156	0.26319	0.37847	0.26301
425	K	E	0.533325		335	R	K	0.590744		468	Q	P	0.585178		216	C	-0.41978	-0.81141	-0.34129	-0.10663
311	I	M	0.532767		11	A	H	0.589973		468	Q	L	0.585178		216	F	-0.1373	-0.17089	-0.19763	-0.04337
170	K	T	0.532059		238	D	L	0.589351		524	M	A	0.585165		216	L	0.48315	0.67801	0.50802	0.26342
278	E	A	0.531151		285	N	Q	0.589185		124	S	Y	0.585151		216	T	0.08422	0.13907	0.01376	0.09983
261	T	I	0.530936		2	K	G	0.588508		214	Y	V	0.585127		217	A	0.37645	0.32973	0.14973	0.64989
238	D	E	0.530495		346	F	S	0.588305		422	N	H	0.585121		217	L	0.22705	0.05946	0.24324	0.37846
126	S	A	0.529972		19	T	A	0.58792		113	I	F	0.585121		218	T	0.29978	0.58768	0.17055	0.14112
170	K	L	0.529334		494	S	G	0.587598		536	V	F	0.585121		218	V	-0.20005	-0.23212	-0.07386	-0.29417
278	E	H	0.529002		253	G	R	0.586991		180	S	L	0.585103		219	A	0.2284	0.29124	0.09272	0.30123
136	K	M	0.528787		294	K	R	0.586919		68	Q	P	0.585102		220	K	-0.24854	-0.0287	-0.39977	-0.31714
558	S	P	0.528506		509	S	G	0.5863		471	N	K	0.5851		220	L	0.2826	0.33355	0.35087	0.16337
234	P	V	0.528488		169	K	Q	0.58615		275	R	T	0.5851		221	D	0.29282	0.33053	0.30104	0.24688
78	L	I	0.52811		528	Q	G	0.585407		275	R	I	0.5851		221	G	0.61305	0.15981	0.8314	0.84793
113	I	F	0.527754		213	A	H	0.585392		219	S	T	0.5851		221	K	0.29171	0.11803	0.27173	0.48536
176	K	H	0.527737		65	A	W	0.585382		411	K	Q	0.58508		221	T	-0.15943	-0.0075	-0.20594	-0.26484
362	D	E	0.527678		226	F	A	0.585293		459	K	N	0.58508		223	E	0.29439	0.08247	0.23783	0.56288
258	F	L	0.525813		248	T	N	0.585228		451	L	F	0.585079		223	I	-0.08523	-0.13587	-0.02592	-0.09389
146	N	R	0.523789		470	K	F	0.585171		244	N	W	0.585075		223	T	0.197	0.2633	0.32678	0.00091
180	S	Q	0.522161		229	E	C	0.585157		385	Q	A	0.585059		224	K	0.14857	0.39335	0.01866	0.03369
92	S	A	0.52173		243	M	F	0.585119		142	N	T	0.585049		225	Q	0.26128	0.26292	0.25778	0.26313
508	E	S	0.521445		479	G	K	0.58511		138	S	W	0.585046		226	L	0.14329	0.17396	0.10529	0.15061
449	R	K	0.521052		184	N	A	0.585091		222	Y	F	0.585024		227	L	0.46631	0.47481	0.50683	0.41729
188	E	Y	0.520417		209	S	C	0.585082		251	E	V	0.585022		227	S	0.14847	0.04501	0.11138	0.28902
197	H	Y	0.520163		434	I	V	0.585049		454	H	Q	0.585018		228	A	1.02173	0.71184	1.01511	1.33825
419	R	K	0.519813		448	E	S	0.584942		494	S	T	0.585001		228	I	0.15014	0.15882	0.01834	0.27326
212	N	A	0.519776		180	S	G	0.584912		460	N	K	0.584976		228	L	-0.22352	-0.07679	-0.16177	-0.432
124	S	Y	0.519687		99	T	R	0.584005		444	L	I	0.584976		228	V	0.22154	0.09762	0.40703	0.15996
448	E	G	0.51953		408	A	I	0.582353		233	R	W	0.58496		229	A	0.40342	0.5669	0.38057	0.26279
536	V	A	0.519296		471	N	Q	0.58133		465	V	L	0.584936		229	G	-0.16813	-0.18965	-0.19049	-0.12425
170	K	D	0.518937		157	K	N	0.579728		433	D	G	0.584929		229	H	0.47635	0.18624	0.86454	0.37827
158	S	R	0.518734		467	S	A	0.578009		209	S	I	0.584906		229	S	0.27043	0.44122	0.35751	0.01256
523	S	R	0.516671		138	S	L	0.577378		227	T	G	0.584892		230	L	0.49221	0.24412	0.18446	1.04806
368	H	N	0.51588		120	E	K	0.577236		467	S	V	0.584874		230	M	0.06239	0.12154	0.02089	0.04475
309	Q	L	0.515812		468	Q	S	0.576612		409	V	L	0.584785		230	Q	0.636	0.38156	0.67821	0.84822
319	C	R	0.515529		186	G	W	0.574618		415	N	T	0.584755		230	S	0.40075	0.17511	0.34886	0.67829
305	N	I	0.515372		421	E	G	0.572812		136	K	P	0.584667		230	T	0.31089	0.01427	0.60295	0.31545
7	V	A	0.515025		407	T	I	0.572738		504	K	Y	0.584634		231	C	0.4521	0.29554	0.90921	0.15156
532	I	T	0.514214		510	K	A	0.571227		272	A	L	0.584581		231	L	0.08412	0.05144	0.15614	0.04477
99	T	D	0.513741		314	V	F	0.570359		507	E	Y	0.583627		232	I	0.25361	0.56001	0.02608	0.17474
550	S	F	0.513139		176	K	M	0.570142		258	F	V	0.583133		232	L	0.21851	0.35157	0.2781	0.02586
561	C	L	0.513016		223	N	Q	0.567432		272	A	I	0.582847		232	N	-0.42676	-0.46606	-0.11194	-0.70229
556	N	G	0.513001		433	D	N	0.566865		497	N	R	0.582067		232	Q	0.30033	0.20476	0.50569	0.19055
150	V	Q	0.511533		19	T	R	0.566475		48	N	S	0.580523		232	V	0.29665	0.21628	0.29619	0.37748
22	I	T	0.509481		522	E	G	0.565327		40	N	D	0.580132		232	W	0.30288	0.10449	0.6041	0.20004
246	Y	H	0.508476		228	P	R	0.558665		293	T	A	0.579639		233	W	0.29867	0.22495	0.0861	0.58496
287	S	H	0.508293		7	V	C	0.55836		140	W	R	0.578663		234	H	0.15889	0.06311	0.1985	0.21506
251	E	G	0.506403		225	R	K	0.555674		327	K	E	0.578342		234	S	0.41623	0.41972	0.65357	0.17539
183	N	K	0.505208		443	V	I	0.554973		232	A	Y	0.57743		234	V	0.57077	0.52849	0.92059	0.26322
107	C	R	0.504754		143	H	N	0.554182		306	L	P	0.575463		235	L	0.32303	0.42375	0.03922	0.50611
142	N	Y	0.504429		542	L	F	0.552431		235	K	N	0.573043		235	N	0.33522	0.03748	0.39515	0.57304
170	K	E	0.503926		81	N	D	0.551657		53	S	G	0.570502		235	P	0.41606	0.46122	0.52266	0.26429
177	L	S	0.503241		3	A	C	0.551527		248	T	H	0.569952		235	R	0.29254	0.0482	0.54203	0.2874
208	Y	H	0.502993		17	A	G	0.551372		243	M	V	0.569899		235	S	0.65994	0.85781	0.38314	0.73887
367	Y	C	0.502204		463	E	D	0.550951		68	Q	R	0.567365		235	V	0.39382	0.16425	0.6536	0.36361
525	G	R	0.502135		2	K	N	0.550826		70	G	E	0.567337		237	L	0.30538	0.18979	0.27634	0.45002
14	A	S	0.500581		246	Y	H	0.548583		237	R	K	0.563979		237	M	0.76833	0.48617	0.81846	1.00035
298	P	S	0.5005		401	K	I	0.548021		128	L	S	0.563574		237	N	0.42261	0.79121	0.45011	0.02652
90	A	Q	0.500498		64	I	R	0.54785		223	N	E	0.562881		237	Q	0.42189	0.40472	0.36512	0.49582
459	K	N	0.499397		177	L	P	0.546126		235	K	E	0.561165		237	S	0.33983	0.30446	0.21036	0.50467
219	S	Y	0.498474		393	N	D	0.546107		124	S	E	0.560923		237	T	0.92685	1.11247	0.66774	1.00035
47	V	I	0.497755		142	N	D	0.545872		307	P	H	0.560222		238	E	0.59367	0.5305	0.76487	0.48564
437	Y	H	0.495615		116	E	A	0.545697		350	A	V	0.559495		238	G	0.12556	0.17749	0.0711	0.12808
19	T	S	0.495		506	S	W	0.544497		90	A	N	0.557748		239	P	0.4903	0.37412	0.41862	0.67815
169	K	G	0.494219		413	F	S	0.543384		252	P	S	0.557503		239	R	0.11145	0.13754	0.01648	0.18032
180	S	F	0.492711		206	S	A	0.543101		136	K	G	0.555792		240	I	0.22818	0.37851	0.27007	0.03596
47	V	R	0.492611		280	G	T	0.543043		188	E	R	0.555665		240	R	0.35561	0.07465	0.38615	0.60603
151	S	P	0.49239		211	G	V	0.542852		127	S	E	0.555454		241	R	0.34276	0.25264	0.23347	0.54216
345	L	P	0.490917		353	I	T	0.542445		240	H	S	0.555357		241	W	0.20053	0.25861	0.32158	0.02141
161	Y	H	0.490157		65	A	Q	0.54242		129	E	D	0.55534		243	I	0.32322	0.40118	0.38484	0.18365
530	L	M	0.488065		81	N	T	0.542264		186	G	W	0.554105		243	V	0.31804	0.19073	0.19349	0.5699
75	T	I	0.486956		6	L	Q	0.54226		550	S	G	0.55407		244	G	-0.16143	-0.03644	-0.13669	-0.31117
143	H	T	0.486629		24	Y	F	0.542036		173	S	D	0.553301		244	S	0.24626	0.07047	0.3014	0.3669
235	K	H	0.486371		235	K	R	0.542032		58	L	P	0.552517		244	Y	0.40304	0.322	0.71286	0.17426
237	R	M	0.486175		215	V	A	0.541857		71	K	R	0.552252		246	C	0.51082	0.07457	0.26243	1.19547
542	L	P	0.486051		47	V	I	0.541008		153	S	T	0.552141		246	H	0.4908	0.50848	0.54858	0.41535
234	P	N	0.485795		246	Y	N	0.540966		90	A	D	0.550687		246	L	0.15032	0.04942	0.26365	0.13789
373	Q	P	0.485749		558	S	L	0.539717		410	G	A	0.547894		246	N	0.72658	0.71238	0.54097	0.92638
90	A	K	0.485686		115	Y	D	0.538988		63	G	R	0.547697		247	R	0.32818	0.22776	0.38015	0.37664
526	V	P	0.485676		462	Y	F	0.538934		70	G	K	0.544537		248	L	0.54906	0.60603	0.53731	0.50384
236	V	L	0.485675		102	S	I	0.538876		553	M	G	0.542303		248	N	0.46378	0.12786	0.58523	0.67826
280	G	A	0.485646		441	L	S	0.538822		485	H	R	0.542276		249	V	-0.14546	-0.09403	-0.20041	-0.14193
488	D	A	0.485638		404	T	Q	0.538765		515	K	M	0.542217		251	D	-0.26387	-0.66404	-0.05712	-0.07045
7	V	C	0.485635		183	N	T	0.538701		272	A	G	0.542205		251	P	0.24534	0.28071	0.23981	0.21551
191	V	E	0.485635		86	S	E	0.53864		241	G	R	0.542164		251	T	0.39399	0.05831	0.71766	0.40599
530	L	F	0.48562		60	K	T	0.538597		143	H	N	0.541678		252	A	-0.33873	-0.38315	-0.62077	-0.01227
253	G	N	0.485597		179	N	I	0.538546		32	T	A	0.541675		254	E	0.63222	0.67302	0.47625	0.7474
19	T	F	0.48558		182	V	F	0.538545		521	L	F	0.541399		254	S	0.06129	0.08322	0.10032	0.00032
4	K	C	0.485578		410	G	C	0.538485		216	S	P	0.540978		255	I	-0.1707	-0.03812	-0.04856	-0.42541
384	T	P	0.485575		340	I	K	0.537833		205	Q	S	0.540492		255	K	-0.08429	-0.13982	-0.11023	-0.00281
269	Y	D	0.485571		515	K	R	0.537517		463	E	G	0.537162		255	P	0.16848	0.28061	0.00524	0.21959
376	G	V	0.485568		248	T	L	0.537312		300	G	R	0.53648		255	Q	0.16648	0.13439	0.27048	0.09456
185	K	Q	0.485565		211	G	R	0.536182		277	F	S	0.53622		257	M	0.19719	0.09385	0.26941	0.22831
418	K	L	0.485561		523	S	P	0.536142		146	N	A	0.535722		257	S	-0.11826	-0.23115	-0.01572	-0.10792
480	C	F	0.485561		520	K	T	0.535793		427	V	I	0.53543		257	V	0.25242	0.32022	0.35924	0.0778
361	I	R	0.485542		560	Q	R	0.534865		22	I	T	0.534418		257	W	0.57412	0.30548	0.0784	1.33849
441	L	M	0.485532		506	S	L	0.533285		200	S	G	0.533537		259	A	0.21649	0.26314	0.27138	0.11494
382	K	W	0.485516		5	L	A	0.530697		111	D	R	0.53306		259	D	-0.17863	-0.16992	-0.24838	-0.11759
385	Q	H	0.485508		225	R	L	0.528228		140	W	L	0.5327		259	G	0.21406	0.37828	0.12917	0.13474
392	T	K	0.485497		240	H	L	0.528177		501	D	Y	0.531246		260	V	0.21393	0.28871	0.25481	0.09826
392	T	L	0.485497		287	S	P	0.527031		419	R	M	0.530381		261	N	0.08856	0.02911	0.01438	0.22218
453	F	W	0.485494		101	N	G	0.525903		556	N	D	0.529716		262	D	0.64658	0.19198	0.85629	0.89146
267	P	T	0.485481		188	E	S	0.52587		60	K	R	0.529602		262	S	0.21189	0.25684	0.01301	0.36582
336	N	H	0.48548		390	G	W	0.525813		80	G	V	0.529475		263	S	0.79326	0.78201	0.93525	0.66251
368	H	P	0.485472		199	S	P	0.524998		276	G	A	0.529416		264	P	0.09743	0.06455	0.2013	0.02644
275	R	P	0.485466		269	Y	F	0.524518		126	S	L	0.529216		264	V	0.00149	1e-05	0.00431	0.00016
409	V	N	0.485459		34	D	G	0.523844		195	V	I	0.528943		264	W	0.26355	0.17532	0.00242	0.6129
46	S	T	0.485459		235	K	P	0.522657		10	Y	F	0.528878		265	K	-0.27188	-0.00215	-0.13498	-0.67851
211	G	Q	0.485458		463	E	G	0.52257		543	L	W	0.52841		265	M	0.44846	0.36969	0.47411	0.50159
88	L	S	0.485456		198	P	T	0.521849		544	V	I	0.527743		265	T	0.5692	0.56278	0.86502	0.27979
471	N	W	0.485446		478	N	S	0.521704		151	S	P	0.527068		267	Q	0.08578	0.13756	0.11976	1e-05
41	V	E	0.485445		312	H	T	0.520311		303	N	A	0.524639		268	L	0.27288	0.43802	0.19973	0.18088
264	L	F	0.485437		288	M	R	0.520265		510	K	T	0.523106		268	S	-0.27227	-0.05456	-0.0825	-0.67974
69	L	V	0.485426		299	Q	A	0.520112		225	R	L	0.523072		269	H	0.15342	0.27996	0.10742	0.07287
31	D	T	0.485425		290	E	T	0.520071		66	P	T	0.521736		272	I	0.53039	0.75073	0.25759	0.58285
172	D	I	0.485391		520	K	Q	0.519828		372	E	D	0.521572		272	T	0.30261	0.60809	0.16326	0.13647
479	G	V	0.48539		498	G	W	0.519617		153	S	F	0.521506		272	V	0.17535	0.13954	0.31525	0.07125
397	S	T	0.485383		564	C	R	0.519608		65	A	S	0.519941		273	A	0.73792	0.79646	0.76577	0.65153
523	S	F	0.485383		222	Y	H	0.519072		175	P	I	0.519714		274	L	0.35263	0.33199	0.14025	0.58566
466	K	Q	0.485356		318	E	K	0.518982		43	V	M	0.519531		276	A	0.34564	0.12313	0.38438	0.52942
560	Q	T	0.48534		312	H	Y	0.518837		138	S	G	0.518588		276	D	0.449	0.54366	0.37881	0.42453
381	Q	E	0.485322		277	F	K	0.518666		326	T	R	0.51763		276	N	0.07889	0.05703	0.1075	0.07214
206	S	M	0.485285		53	S	T	0.518311		326	T	M	0.51763		276	R	-0.23299	-0.04801	-0.01145	-0.63951
342	Y	F	0.48528		86	S	A	0.515442		372	E	A	0.516453		277	C	0.47784	0.58421	0.71244	0.13688
410	G	P	0.485059		493	E	A	0.514234		179	N	G	0.515314		277	G	0.81704	0.67732	0.7308	1.04299
327	K	E	0.484154		23	G	C	0.512912		254	D	Q	0.515243		277	I	-0.35309	-0.26706	-0.49632	-0.29588
175	P	Q	0.483779		1	M	I	0.512845		225	R	I	0.514222		277	Q	-0.21169	-0.26591	-0.02002	-0.34914
550	S	C	0.483712		150	V	A	0.510241		89	P	A	0.514155		277	V	-0.39992	-0.44924	-0.1204	-0.63012
561	C	I	0.483601		150	V	Y	0.509516		493	E	A	0.513026		278	D	0.60367	0.39134	0.42598	0.99369
543	L	F	0.48348		283	T	I	0.509313		506	S	L	0.512837		278	H	0.2439	0.529	0.11997	0.08274
62	K	S	0.482366		100	P	Q	0.509052		142	N	D	0.512656		278	I	0.45179	0.3707	0.79562	0.18906
146	N	S	0.481812		282	I	V	0.50902		240	H	Q	0.512399		278	T	-0.30349	-0.3705	-0.26664	-0.27334
400	E	G	0.481199		401	K	L	0.508798		255	T	F	0.511994		280	A	0.32523	0.48565	0.22675	0.26329
515	K	T	0.480922		111	D	H	0.508586		167	L	V	0.511709		280	C	0.23639	0.38185	0.00595	0.32136
111	D	G	0.478681		216	S	L	0.508019		434	I	T	0.51165		281	F	-0.36578	-0.48057	-0.27869	-0.33809
4	K	N	0.477715		157	K	V	0.507424		556	N	V	0.509769		281	V	0.50152	0.34951	0.34834	0.80672
481	F	L	0.476965		223	N	K	0.507353		90	A	Y	0.509762		283	A	0.47365	0.62311	0.02065	0.77718
223	N	Y	0.475581		2	K	L	0.506928		89	P	S	0.509503		283	M	0.41998	0.17161	0.36183	0.7265
124	S	P	0.475345		227	T	L	0.506834		375	S	T	0.508153		283	Y	-0.09074	-0.0831	-0.13489	-0.05423
227	T	N	0.474811		209	S	P	0.506811		82	P	L	0.508043		284	L	-0.28846	-0.24654	-0.31341	-0.30543
227	T	L	0.474811		195	V	G	0.506744		369	H	Q	0.507942		284	P	0.43085	0.12127	0.18179	0.98948
408	A	V	0.474175		285	N	H	0.506723		366	G	S	0.507468		284	T	-0.17794	-0.31971	-0.13841	-0.07571
361	I	L	0.473397		255	T	E	0.506369		540	L	F	0.506837		285	A	0.122	0.13766	0.03936	0.18897
78	L	V	0.471527		330	M	L	0.505921		235	K	L	0.506115		285	H	0.37838	0.3105	0.50672	0.31792
468	Q	K	0.47056		372	E	S	0.505795		337	I	T	0.50498		285	K	0.19154	0.3105	0.01374	0.25037
77	W	G	0.468449		327	K	E	0.505708		237	R	S	0.504667		285	S	0.44618	0.3475	0.91092	0.08011
11	A	H	0.46832		232	A	Q	0.505691		248	T	L	0.503835		286	E	0.17825	0.11542	0.1872	0.23214
162	R	K	0.468277		351	G	V	0.505652		545	S	P	0.503567		286	N	0.07262	0.04426	0.08335	0.09025
123	S	N	0.468214		310	N	S	0.505535		287	S	P	0.503316		287	T	-0.41334	-0.29248	-0.54999	-0.39756
10	Y	T	0.467966		41	V	A	0.50552		204	Q	A	0.502505		288	I	0.268	0.31179	0.29708	0.19512
485	H	Y	0.467945		61	L	S	0.504799		269	Y	W	0.502286		288	V	-0.38055	-0.56625	-0.20115	-0.37424
517	D	Y	0.467814		104	N	H	0.504671		260	A	S	0.502164		289	G	-0.26632	-0.20962	-0.27105	-0.31828
209	S	A	0.467007		106	A	V	0.502493		265	I	M	0.501586		290	P	0.32961	0.69244	0.00315	0.29323
67	L	I	0.466964		406	F	M	0.499726		132	E	K	0.501184		290	S	-0.43146	-0.38861	-0.27212	-0.63365
219	S	G	0.466809		406	F	W	0.499726		117	E	G	0.50053		292	T	-0.52166	-0.0449	-0.98565	-0.53444
563	I	T	0.463772		460	N	G	0.499539		320	P	S	0.4995		292	Y	0.25979	0.07047	0.69646	0.01245
464	K	E	0.463604		185	K	L	0.499295		488	D	G	0.497589		293	M	0.398	0.35651	0.4826	0.3549
145	F	D	0.462858		411	K	E	0.49867		237	R	Q	0.49582		296	H	0.1107	0.21647	0.00572	0.1099
372	E	S	0.462706		509	S	A	0.4975		554	C	Y	0.495775		296	R	0.25587	0.18539	0.21593	0.3663
154	H	P	0.46173		173	S	G	0.496995		210	N	S	0.495097		297	A	-0.25845	-0.41933	-0.10439	-0.25164
235	K	P	0.461221		234	P	M	0.494321		525	G	D	0.4949		297	I	0.27188	0.17059	0.31824	0.3268
123	S	V	0.459623		520	K	I	0.49349		365	Y	H	0.49331		297	P	0.27513	0.2025	0.41823	0.20465
117	E	G	0.459393		294	K	V	0.492434		146	N	G	0.492571		298	T	-0.27592	-0.56218	-0.23638	-0.02919
184	N	Q	0.459381		236	V	T	0.491223		240	H	N	0.490706		299	A	0.34645	0.10094	0.52011	0.4183
176	K	Q	0.459215		415	N	R	0.490167		46	S	P	0.49056		299	C	0.36511	0.17372	0.69683	0.22479
108	Y	H	0.459007		512	N	V	0.489255		100	P	Q	0.487479		299	D	0.14247	0.15978	0.15832	0.10931
529	I	M	0.458846		127	S	P	0.489042		464	K	E	0.486899		299	F	-0.30197	-0.28597	-0.61992	-1e-05
545	S	P	0.458615		132	E	K	0.489007		463	E	K	0.486702		300	R	0.57535	0.38939	0.80019	0.53648
188	E	L	0.457801		68	Q	E	0.488798		365	Y	C	0.486693		300	V	-0.31065	-0.42378	-0.21668	-0.2915
404	T	R	0.457251		429	D	E	0.488717		409	V	M	0.486519		301	T	0.39191	0.32987	0.72819	0.11768
138	S	N	0.456762		154	H	A	0.487369		461	L	M	0.486291		301	V	-0.24111	-0.43143	-0.22866	-0.06323
337	I	N	0.455682		522	E	N	0.486677		360	M	V	0.486146		303	A	0.2192	0.13167	0.0013	0.52464
68	Q	S	0.455359		154	H	K	0.486642		528	Q	K	0.486065		303	I	-0.49093	-0.30312	-0.59771	-0.57195
345	L	V	0.455305		238	D	P	0.485938		237	R	D	0.485775		303	Y	0.65108	0.13752	1.06543	0.7503
363	G	R	0.453614		199	S	I	0.485725		381	Q	H	0.485736		304	N	0.15585	0.30276	0.07912	0.08566
278	E	R	0.452973		338	P	G	0.485694		522	E	R	0.485702		304	R	-0.21886	-0.2987	-0.10121	-0.25668
254	D	Q	0.452522		503	P	V	0.485651		127	S	K	0.485687		305	S	-0.20824	-0.38214	-0.19069	-0.05189
493	E	K	0.450806		503	P	A	0.485651		280	G	R	0.48568		305	T	0.11433	0.17647	0.11846	0.04806
224	R	T	0.449861		463	E	T	0.485589		60	K	H	0.485672		306	H	-0.37375	-0.31621	-0.40789	-0.39716
384	T	I	0.449451		15	T	R	0.485587		422	N	S	0.485672		306	K	-0.17487	-0.23072	-0.13597	-0.15792
474	K	C	0.449356		476	I	C	0.485575		189	V	D	0.485671		307	L	0.15037	0.38942	0.00805	0.05363
403	N	A	0.449311		19	T	F	0.485539		473	A	S	0.485668		310	S	0.24859	0.19665	0.50554	0.04359
385	Q	K	0.449202		92	S	M	0.485539		70	G	W	0.485664		311	K	0.2409	0.37851	0.11886	0.22533
408	A	G	0.449199		540	L	I	0.485536		255	T	H	0.485661		311	L	0.1249	0.14471	0.00467	0.22533
416	L	V	0.448905		87	L	R	0.485532		238	D	E	0.485638		312	A	-0.13313	-0.11144	-0.02487	-0.26308
175	P	K	0.448589		564	C	F	0.485531		175	P	T	0.485638		312	R	0.14936	0.02004	0.08042	0.34761
14	A	V	0.448051		6	L	I	0.485519		7	V	T	0.485609		312	T	0.23981	0.06153	0.52031	0.1376
507	E	R	0.447148		242	R	M	0.485506		7	V	G	0.485609		313	Q	0.207	0.27693	0.11875	0.22532
549	I	A	0.447003		474	K	H	0.485502		403	N	Y	0.485586		313	S	-0.24939	-0.06658	-0.52287	-0.15873
514	E	F	0.44687		134	F	Y	0.485496		422	N	T	0.485586		313	T	0.3033	0.32316	0.4492	0.13755
469	L	S	0.446661		331	V	G	0.48549		92	S	D	0.485586		314	D	0.29558	0.02175	0.18717	0.67783
253	G	W	0.446369		487	C	F	0.485487		195	V	G	0.48557		314	H	-0.3274	-0.43453	-0.11867	-0.42899
477	G	F	0.444705		461	L	I	0.485473		281	I	S	0.485564		314	Y	0.40872	0.29156	0.34461	0.58998
150	V	A	0.443577		353	I	F	0.485473		25	H	N	0.485542		315	I	-0.35427	-0.28952	-0.36622	-0.40708
377	Y	H	0.442961		196	H	Q	0.48546		432	L	M	0.485536		317	E	0.35268	0.61102	0.15354	0.29348
224	R	M	0.44284		69	L	F	0.48546		334	L	R	0.48552		318	G	0.22385	0.53394	0.06696	0.07065
146	N	E	0.442284		315	T	K	0.485445		475	E	A	0.48551		318	H	0.89223	0.95484	0.29317	1.42868
167	L	V	0.442169		400	E	A	0.485412		453	F	I	0.485502		318	K	0.30624	0.18642	0.51898	0.21331
535	T	G	0.442115		422	N	K	0.485391		453	F	Y	0.485502		318	T	0.30246	0.36656	0.38111	0.15972
229	E	S	0.441221		71	K	I	0.485314		32	T	P	0.485495		319	F	-0.17952	-0.29034	-0.09274	-0.15547
33	V	A	0.439976		379	A	E	0.485305		500	Y	N	0.485494		320	Q	0.10596	0.17726	0.10506	0.03557
335	R	G	0.439581		482	E	P	0.485301		164	L	F	0.485489		321	E	0.43063	0.22177	0.39203	0.67808
565	I	V	0.438667		382	K	M	0.48526		152	C	R	0.485488		321	I	-0.13879	-0.06174	-0.19442	-0.16022
369	H	I	0.43863		514	E	D	0.485147		525	G	V	0.485487		321	L	0.12934	0.05451	0.00707	0.32644
98	E	D	0.438386		518	G	Y	0.484937		276	G	M	0.485486		321	R	0.33257	0.33039	0.3049	0.36242
268	W	L	0.438024		553	M	V	0.484613		384	T	I	0.485482		323	A	0.20036	0.27535	0.30444	0.0213
286	A	I	0.437417		293	T	M	0.482602		511	L	G	0.485482		323	T	0.17209	0.37845	0.13777	6e-05
19	T	L	0.437289		146	N	Q	0.482238		494	S	I	0.485465		324	G	0.2953	0.59129	0.10288	0.19173
124	S	A	0.437225		94	S	P	0.481882		397	S	Y	0.485462		324	S	0.28823	0.39558	0.13749	0.33163
302	I	M	0.435988		31	D	G	0.48185		129	E	A	0.485462		326	G	-0.26706	-0.10705	-0.6712	-0.02294
205	Q	S	0.435953		326	T	Q	0.480855		107	C	G	0.485461		326	P	-0.80967	-1.38369	-0.46285	-0.58247
524	M	R	0.435711		251	E	A	0.480384		423	L	F	0.485447		327	E	0.52273	0.48415	0.50571	0.57834
213	A	V	0.435522		283	T	F	0.479033		503	P	F	0.485446		327	Q	0.24164	0.23692	0.37857	0.10943
128	L	V	0.435042		441	L	F	0.478979		24	Y	N	0.485426		327	R	0.3102	0.63295	0.17545	0.1222
431	F	V	0.43493		212	N	H	0.478785		430	G	W	0.485425		327	S	-0.46851	-0.30851	-0.25969	-0.83732
549	I	V	0.433941		122	L	F	0.47866		15	T	R	0.48542		329	K	0.37592	0.81555	0.01578	0.29642
251	E	L	0.432833		280	G	S	0.477154		469	L	V	0.48542		329	M	0.24674	0.21716	0.11924	0.40381
100	P	Q	0.432807		254	D	E	0.476249		130	R	T	0.48542		329	T	-0.19946	-0.00713	-0.29206	-0.29918
451	L	S	0.429709		12	F	S	0.475638		416	L	S	0.48541		331	A	0.264	0.38905	0.36428	0.03867
217	V	I	0.429062		102	S	A	0.475241		547	G	W	0.48539		331	I	-0.1114	-0.04306	-0.25734	-0.03381
5	L	H	0.428912		194	G	S	0.475051		97	V	L	0.485385		332	K	0.18878	0.17008	0.243	0.15326
15	T	K	0.428885		89	P	V	0.474951		438	N	Q	0.485365		333	E	0.24982	0.28665	0.2935	0.1693
83	E	L	0.42868		103	E	G	0.474894		221	N	Y	0.485356		333	R	0.24316	0.67889	0.00598	0.04461
12	F	T	0.428574		265	I	M	0.474108		221	N	K	0.485356		333	T	0.12529	0.13761	0.13758	0.10068
137	E	T	0.42591		191	V	I	0.47146		383	S	A	0.485352		334	V	0.12249	0.26301	0.00196	0.10249
526	V	M	0.425513		159	S	D	0.471385		467	S	I	0.485338		337	L	0.24662	0.39988	0.30227	0.03771
139	S	W	0.425336		358	T	Y	0.471167		382	K	M	0.485292		337	R	-0.43525	-0.47253	-0.56172	-0.27151
390	G	T	0.425266		492	M	T	0.470572		398	V	L	0.485222		337	T	0.23751	0.15758	0.04996	0.50498
44	T	K	0.425233		511	L	M	0.469104		255	T	A	0.485076		338	L	0.16082	0.13742	0.26912	0.07592
318	E	A	0.424226		54	H	Q	0.46803		381	Q	S	0.484916		339	A	-0.22615	-0.1902	-0.37539	-0.11286
235	K	L	0.423755		332	T	I	0.467324		358	T	P	0.484874		339	F	-0.11606	-0.1153	-0.10178	-0.13111
299	Q	L	0.423666		292	N	E	0.466877		390	G	W	0.484592		339	K	0.09977	1e-05	0.11142	0.18787
294	K	G	0.422694		12	F	C	0.466464		494	S	R	0.484104		340	R	-0.38964	-0.13583	-0.39667	-0.63641
63	G	R	0.422685		46	S	P	0.466458		555	S	K	0.483852		342	N	-0.1746	-0.4816	-0.00136	-0.04084
77	W	R	0.422513		170	K	F	0.465674		502	Y	C	0.482722		343	K	0.1587	0.16359	0.26051	0.052
294	K	A	0.422438		470	K	S	0.465498		476	I	R	0.482546		344	S	0.15625	0.12399	0.13638	0.20839
464	K	T	0.422051		469	L	I	0.465483		64	I	T	0.482085		344	V	0.08869	0.03951	0.11887	0.10768
79	L	F	0.421719		459	K	M	0.465337		520	K	R	0.481376		345	V	0.46273	0.4553	0.28071	0.65217
406	F	G	0.421684		404	T	H	0.465054		175	P	L	0.480435		346	V	-0.11422	-0.10888	-0.18517	-0.04862
3	A	V	0.421652		188	E	V	0.46485		203	E	K	0.474409		347	R	-0.43308	-0.41717	-0.15632	-0.72576
330	M	T	0.421565		159	S	R	0.464526		145	F	E	0.473741		348	T	-0.28899	-0.20056	-0.2516	-0.4148
155	R	G	0.421284		345	L	I	0.464411		433	D	E	0.473441		350	S	-0.28096	-0.32928	-0.03164	-0.48195
383	S	I	0.421071		176	K	L	0.464224		64	I	K	0.472337		351	D	-0.14497	-0.21394	-0.13436	-0.08661
62	K	E	0.420533		255	T	Y	0.462751		6	L	M	0.471024		352	S	0.16714	0.15003	0.09483	0.25655
234	P	S	0.419715		321	K	T	0.462395		176	K	I	0.468567		353	N	-0.31207	-0.02465	-0.75718	-0.15439
165	L	P	0.419346		302	I	M	0.461945		515	K	L	0.468433		354	G	0.20981	0.3342	0.10103	0.19419
188	E	G	0.418679		519	V	A	0.461932		100	P	G	0.468231		355	E	0.11397	0.02498	0.26221	0.05472
316	I	M	0.418627		314	V	Q	0.461882		111	D	L	0.468229		358	L	0.2838	0.39519	0.32343	0.13279
136	K	N	0.41807		48	N	S	0.461164		187	K	I	0.467988		358	N	-0.21599	-0.19311	-0.19026	-0.2646
88	L	A	0.417809		83	E	A	0.459448		31	D	E	0.46618		358	S	0.29175	0.53978	0.28591	0.04956
411	K	V	0.417255		526	V	I	0.459278		280	G	D	0.465772		359	V	-0.14957	-0.04545	-0.37383	-0.02944
326	T	E	0.417252		520	K	E	0.458958		513	R	A	0.465155		360	K	0.34525	0.68592	0.26313	0.08669
382	K	E	0.416408		508	E	A	0.458696		172	D	E	0.464144		360	V	0.39663	0.35711	0.34663	0.48615
221	N	S	0.415297		478	N	T	0.457418		170	K	A	0.462352		361	K	-0.3851	-0.13281	-0.48289	-0.53961
154	H	M	0.41525		445	L	P	0.457387		48	N	T	0.461429		361	M	-0.25127	-0.07663	-0.40986	-0.26733
502	Y	S	0.41423		477	G	F	0.456802		313	P	R	0.459787		361	T	-0.30226	-0.06005	-0.51888	-0.32786
471	N	S	0.41415		514	E	F	0.456533		316	I	T	0.459219		361	V	0.32252	0.6051	0.13997	0.2225
548	A	E	0.414078		407	T	A	0.456366		231	A	W	0.45863		362	G	0.36043	0.81649	0.00996	0.25484
90	A	L	0.413938		459	K	R	0.4561		257	I	G	0.458067		363	R	0.18146	0.45361	0.07491	0.01586
503	P	R	0.413918		520	K	N	0.455791		146	N	V	0.457545		363	V	0.19294	0.21629	0.1375	0.22504
494	S	R	0.413798		489	N	K	0.455442		427	V	M	0.45526		364	C	0.15104	0.21619	0.1274	0.10952
512	N	C	0.413604		97	V	A	0.454731		102	S	F	0.455254		364	G	0.11177	1e-05	0.22577	0.10952
99	T	I	0.413121		454	H	R	0.452261		111	D	P	0.455058		368	P	0.33053	0.48547	0.24295	0.26316
542	L	M	0.412798		438	N	H	0.451189		545	S	F	0.454916		369	I	0.1603	0.43863	0.00598	0.03629
179	N	L	0.412356		359	G	E	0.450494		549	I	N	0.454625		369	Y	0.37672	0.36463	0.15313	0.61239
100	P	E	0.412095		175	P	T	0.450387		501	D	V	0.454451		370	H	0.15164	0.03553	0.1604	0.25899
552	W	G	0.412083		251	E	C	0.450345		501	D	E	0.454451		371	S	0.33827	0.12585	0.72196	0.16701
486	K	A	0.412023		237	R	N	0.450106		116	E	A	0.454286		372	G	0.28577	0.68753	0.10652	0.06325
161	Y	N	0.411861		206	S	R	0.449992		210	N	I	0.452188		372	V	-0.27164	-0.04467	-0.37384	-0.39642
140	W	G	0.411832		230	I	C	0.449835		564	C	Y	0.452176		373	K	0.06448	0.10104	0.00554	0.08686
141	P	Q	0.411234		260	A	S	0.449812		158	S	T	0.45208		373	P	0.37192	0.48575	0.19818	0.43184
115	Y	G	0.410643		271	F	V	0.449759		373	Q	H	0.451602		374	R	-0.24355	-0.2162	-0.06416	-0.45028
235	K	I	0.410555		271	F	I	0.449759		11	A	T	0.450246		375	T	0.36986	0.28838	0.31305	0.50815
415	N	K	0.410251		334	L	D	0.449417		182	V	Q	0.450205		376	A	0.36957	0.27697	0.62611	0.20563
516	I	V	0.410198		296	Q	K	0.449347		237	R	L	0.450017		376	S	0.1717	0.03653	0.41394	0.06462
534	S	T	0.409981		349	I	L	0.449304		225	R	G	0.449715		378	V	0.18887	0.1703	0.10845	0.28786
237	R	I	0.408791		352	F	P	0.449294		533	Y	N	0.449102		379	G	-0.2872	-0.20315	-0.40754	-0.25091
150	V	S	0.407899		83	E	T	0.449223		77	W	R	0.446985		382	I	0.26562	0.17895	0.20198	0.41594
288	M	K	0.407854		293	T	K	0.449222		138	S	I	0.44681		382	M	0.36938	0.13759	0.48526	0.48529
89	P	H	0.407789		313	P	T	0.449197		70	G	S	0.446579		382	Q	-0.19083	-0.25715	-0.24276	-0.07258
150	V	L	0.406699		6	L	D	0.44915		358	T	A	0.446547		383	R	-0.22443	-0.07067	-0.18795	-0.41466
401	K	I	0.406411		70	G	K	0.448992		389	N	D	0.446018		384	A	0.50363	0.71147	0.61741	0.182
291	C	R	0.406335		70	G	W	0.448992		326	T	V	0.444122		384	S	0.16755	0.00015	0.23942	0.26309
338	P	Q	0.406305		481	F	S	0.448878		146	N	F	0.443964		385	H	0.29087	0.48551	0.12398	0.26313
116	E	V	0.405743		126	S	T	0.447544		134	F	S	0.443926		385	K	0.43641	0.4492	0.67816	0.18186
182	V	T	0.405475		52	D	R	0.446693		92	S	A	0.443065		385	R	0.15373	0.31521	0.14409	0.00188
174	Y	C	0.405173		321	K	N	0.446684		390	G	A	0.441958		385	S	0.09176	8e-05	0.13759	0.1376
139	S	L	0.405149		193	W	R	0.446546		239	Q	I	0.441781		386	G	-0.03624	-0.00047	-0.0095	-0.09875
440	E	K	0.404881		288	M	L	0.446111		223	N	A	0.441773		386	K	-0.32967	-0.49337	-0.2118	-0.28384
237	R	Q	0.404717		415	N	T	0.445962		212	N	L	0.440661		386	S	-0.20572	-0.06506	-0.09966	-0.45243
106	A	V	0.404485		472	N	K	0.445943		191	V	L	0.440611		387	S	-0.19605	-0.09248	-0.39505	-0.10063
482	E	G	0.404205		136	K	M	0.44591		89	P	Y	0.440479		388	N	-0.22591	-0.09137	-0.13943	-0.44694
240	H	L	0.403943		459	K	T	0.445902		205	Q	E	0.440371		388	V	-0.2512	-0.10026	-0.52534	-0.128
63	G	E	0.402828		474	K	Y	0.445849		206	S	V	0.440301		389	R	0.97465	1.24766	0.74828	0.928
243	M	I	0.401183		474	K	M	0.445831		283	T	S	0.439258		389	S	-0.54985	-0.18271	-0.14806	-1.31878
305	N	R	0.400577		61	L	F	0.445674		141	P	S	0.437463		390	C	-0.34301	-0.15051	-0.01467	-0.86384
33	V	I	0.4002		428	D	Y	0.445639		61	L	S	0.436333		390	K	-0.60552	-0.23562	-0.18958	-1.39136
382	K	L	0.399903		264	L	I	0.445617		251	E	Y	0.436163		390	R	-0.16363	-0.24124	-0.17042	-0.07922
382	K	V	0.399903		107	C	S	0.445582		45	H	Q	0.436005		390	T	0.33578	0.42527	0.28709	0.29498
337	I	L	0.399884		186	G	P	0.445547		122	L	S	0.435766		392	I	0.61594	0.6414	0.25401	0.95241
399	I	T	0.399883		13	V	T	0.445515		493	E	S	0.434653		392	K	0.32554	0.4855	0.11252	0.3786
474	K	M	0.399794		65	A	R	0.445498		391	I	M	0.433822		392	R	0.38237	0.83318	0.31139	0.00255
452	D	N	0.398828		271	F	S	0.445411		214	Y	C	0.432663		392	Y	0.16382	7e-05	0.22704	0.26435
177	L	A	0.398606		4	K	P	0.445131		484	Y	H	0.431942		393	S	0.2088	0.17686	0.35707	0.09248
176	K	A	0.398593		517	D	E	0.445024		368	H	W	0.431903		394	E	-0.16173	-0.00298	-0.16121	-0.32101
302	I	L	0.397505		208	Y	H	0.444527		373	Q	P	0.431837		394	R	-0.35842	-0.68448	-0.06994	-0.32083
373	Q	L	0.396968		178	T	A	0.444516		507	E	V	0.431624		396	D	0.28807	0.10572	0.68593	0.07256
49	L	P	0.396753		203	E	G	0.443912		13	V	A	0.430489		396	K	-0.16185	-0.16295	-0.00286	-0.31975
287	S	L	0.396357		289	H	E	0.443722		288	M	T	0.430091		398	A	-0.32986	-0.32221	-0.00977	-0.65761
151	S	L	0.396078		387	A	T	0.443288		177	L	P	0.429816		398	F	0.54643	0.35603	0.43548	0.84779
324	R	S	0.395577		308	F	L	0.442913		347	G	A	0.429233		400	A	0.29922	0.14925	0.48541	0.26301
294	K	D	0.395436		157	K	G	0.441406		367	Y	C	0.429226		400	D	-0.43437	-0.5188	-0.4018	-0.38251
358	T	L	0.395195		430	G	V	0.440423		301	A	S	0.429137		401	E	0.45052	0.06924	0.3847	0.89763
436	T	I	0.394569		562	R	V	0.440165		303	N	K	0.429034		401	R	-0.17108	-0.21151	-0.05107	-0.25065
516	I	M	0.394314		154	H	R	0.43724		254	D	N	0.428666		401	T	-0.33521	-0.4132	-0.38315	-0.20928
438	N	D	0.394238		136	K	V	0.437217		370	Q	E	0.428527		402	K	0.1589	0.25665	0.21929	0.00076
213	A	T	0.393467		51	E	G	0.437009		528	Q	R	0.428002		403	K	-0.62219	-0.84514	-0.28706	-0.73437
223	N	Q	0.393353		169	K	C	0.435907		523	S	L	0.427962		403	R	0.12531	0.26301	0.11275	0.00016
224	R	K	0.39335		398	V	F	0.435478		552	W	G	0.427903		403	S	0.36022	0.08454	0.81267	0.18344
138	S	T	0.392678		102	S	G	0.43483		210	N	Q	0.4278		404	I	-0.60445	-0.32324	-0.16945	-1.32067
216	S	P	0.392505		426	K	E	0.434642		380	D	G	0.427129		404	L	-0.22564	-0.06474	-0.5397	-0.07248
268	W	R	0.392221		111	D	L	0.434586		289	H	M	0.42653		404	Q	0.56292	0.35578	0.53877	0.79422
522	E	D	0.392037		257	I	T	0.434372		59	C	Y	0.426132		404	S	-0.27529	-0.11816	-0.18477	-0.52295
191	V	A	0.3915		341	Q	R	0.433913		136	K	F	0.426013		405	C	-0.13888	-0.09152	-0.11975	-0.20538
153	S	P	0.391341		455	D	N	0.432909		330	M	T	0.425416		405	K	-0.28216	-0.04808	-0.59303	-0.20538
278	E	D	0.39134		503	P	R	0.432532		276	G	D	0.424533		406	L	0.33975	0.34865	0.37189	0.29871
210	N	G	0.390908		556	N	L	0.432353		146	N	S	0.424393		406	V	0.10028	0.05911	0.10298	0.13874
354	E	V	0.390576		479	G	V	0.432173		234	P	L	0.424227		407	K	-0.26806	-0.39989	-0.19928	-0.20501
516	I	T	0.389904		495	V	L	0.432083		175	P	E	0.424024		408	D	-0.24913	-0.12142	-0.00559	-0.62038
307	P	L	0.38942		538	S	G	0.431837		76	G	E	0.423879		408	F	-0.03907	-0.04789	-0.06924	-8e-05
300	G	R	0.389394		277	F	W	0.429552		535	T	I	0.423279		408	Q	0.35772	5e-05	0.73137	0.34175
331	V	A	0.38905		136	K	H	0.428408		532	I	V	0.422946		408	R	0.20853	0.13022	0.42386	0.0715
212	N	K	0.388531		106	A	S	0.428		180	S	A	0.422395		409	A	0.3559	0.33914	0.72756	0.00101
153	S	L	0.387506		116	E	Q	0.427639		83	E	G	0.422248		410	S	-0.27662	-0.54765	-0.09682	-0.18538
197	H	R	0.386973		497	N	F	0.427596		520	K	N	0.419413		411	G	0.31608	0.30717	0.37619	0.26488
221	N	I	0.3857		294	K	H	0.427089		48	N	D	0.419106		412	D	-0.42082	-0.65538	-0.16117	-0.44591
210	N	Q	0.385261		225	R	I	0.426663		299	Q	A	0.418304		412	L	0.41958	0.35468	0.63899	0.26507
178	T	V	0.383411		299	Q	N	0.426656		227	T	L	0.417293		415	D	0.39207	0.17528	0.15313	0.84779
446	E	G	0.382942		428	D	N	0.426464		86	S	R	0.417056		415	F	0.30597	0.34549	0.3096	0.26283
403	N	G	0.382814		278	E	D	0.425976		92	S	E	0.416882		415	G	0.31832	0.86482	0.08801	0.00213
397	S	P	0.382667		29	S	P	0.424354		34	D	Y	0.416708		415	I	-0.37875	-0.35461	-0.52803	-0.2536
29	S	T	0.382193		158	S	F	0.42417		71	K	T	0.416618		415	K	0.58919	0.41025	0.35753	0.99979
276	G	C	0.381963		408	A	R	0.423863		4	K	S	0.416404		415	T	0.55625	0.63805	0.44596	0.58475
280	G	C	0.381846		373	Q	A	0.423728		382	K	I	0.415942		415	V	0.15515	0.03862	0.02439	0.40243
220	S	F	0.381827		261	T	A	0.423279		382	K	A	0.415942		415	Y	-0.24879	-0.29194	-0.00793	-0.4465
196	H	N	0.38181		76	G	E	0.423097		461	L	P	0.415902		418	E	0.55255	0.64434	0.0872	0.92612
231	A	W	0.381653		93	W	F	0.422989		463	E	A	0.415871		419	K	0.30258	0.51981	0.17307	0.21487
230	I	Q	0.381562		94	S	G	0.422989		168	T	K	0.415745		419	S	-0.27863	-0.34096	-0.49112	-0.00382
353	I	L	0.381387		9	L	S	0.422949		336	N	S	0.415486		420	I	0.49662	0.64695	0.07757	0.76535
184	N	H	0.381378		180	S	Y	0.422693		246	Y	H	0.41535		420	T	-0.31796	-0.60058	-0.35318	-0.00011
178	T	Q	0.381142		255	T	H	0.422487		250	L	I	0.415325		421	D	-0.64591	-0.97324	-0.09852	-0.86597
10	Y	S	0.380504		315	T	R	0.421692		493	E	K	0.415092		422	I	-0.22608	-0.33805	-0.10598	-0.23422
168	T	K	0.38042		87	L	P	0.420989		209	S	R	0.414981		424	D	-0.37728	-0.2209	-0.16306	-0.74788
135	P	H	0.380397		235	K	D	0.42046		264	L	F	0.414719		424	S	-0.6249	-0.11909	-0.12057	-1.63505
150	V	M	0.379916		381	Q	Y	0.420117		197	H	P	0.414628		425	R	0.22347	0.31466	0.13696	0.2188
154	H	G	0.379874		193	W	C	0.419321		110	G	E	0.414602		427	I	0.30906	0.17031	0.22144	0.53543
139	S	N	0.379169		150	V	I	0.41927		269	Y	C	0.414375		429	E	0.65505	1.07041	0.48872	0.40603
246	Y	D	0.378998		275	R	H	0.419191		343	R	T	0.414027		430	E	-0.2577	-0.0967	-0.60195	-0.07444
299	Q	M	0.378968		236	V	Y	0.418902		44	T	R	0.413283		430	R	-0.27492	-0.34068	-0.47905	-0.00504
171	G	H	0.378792		239	Q	P	0.41862		506	S	K	0.412674		431	C	0.14006	0.01989	0.26299	0.1373
197	H	C	0.378772		295	C	R	0.41837		46	S	Y	0.412031		431	L	-0.42193	-0.45538	-0.07957	-0.73084
406	F	M	0.378753		297	T	P	0.41823		412	E	T	0.410596		431	S	-0.43488	-0.69261	-0.46345	-0.14859
280	G	N	0.378731		39	K	N	0.417684		254	D	H	0.409494		433	E	0.75717	0.80839	0.98969	0.47344
123	S	Q	0.378719		523	S	Y	0.416263		522	E	D	0.409344		433	G	0.50928	0.56406	0.37886	0.58493
123	S	M	0.378719		30	T	N	0.415293		169	K	R	0.408384		434	F	0.25983	0.37854	0.26334	0.13762
448	E	V	0.378713		513	R	F	0.415108		356	G	E	0.40695		434	L	0.17239	0.34513	0.07224	0.0998
522	E	V	0.378713		248	T	S	0.414129		478	N	D	0.406334		434	S	-0.19123	-0.30794	-0.12532	-0.14043
481	F	V	0.378673		376	G	S	0.413935		429	D	E	0.406026		434	T	0.31384	0.14016	0.28971	0.51165
369	H	S	0.378671		220	S	V	0.412929		251	E	T	0.405988		434	V	0.44339	0.06693	0.58505	0.67819
384	T	C	0.37866		157	K	D	0.412229		391	I	V	0.405266		436	I	0.17984	0.39457	0.10611	0.03885
329	R	S	0.378656		417	E	D	0.412148		273	L	I	0.404312		438	S	0.20838	0.03921	0.25203	0.33389
480	C	G	0.378646		104	N	W	0.41205		329	R	M	0.403811		439	T	-0.23138	-0.3323	-0.3076	-0.05423
462	Y	N	0.378636		450	T	I	0.412033		170	K	N	0.40373		439	V	-0.29621	-0.20114	-0.06087	-0.62662
249	L	T	0.378623		400	E	S	0.412002		407	T	A	0.40314		443	A	0.31396	0.24504	0.64636	0.05048
304	S	C	0.378622		471	N	Y	0.411998		415	N	V	0.402433		445	P	0.39385	0.63083	0.45739	0.09333
440	E	D	0.378617		466	K	T	0.411871		94	S	A	0.400508		447	T	-0.29171	-0.42612	-0.12865	-0.32037
263	N	K	0.37861		466	K	N	0.411871		316	I	M	0.399037		448	D	-0.51929	-0.49243	-0.59123	-0.4742
554	C	V	0.378609		112	L	H	0.41184		517	D	A	0.397206		449	G	-0.15832	-0.00916	-0.20773	-0.25807
124	S	D	0.378608		163	N	K	0.411806		327	K	N	0.396591		450	A	-0.34278	-0.35343	-0.0697	-0.60522
22	I	R	0.378605		443	V	F	0.41178		104	N	D	0.396576		451	S	0.67732	0.42971	0.60152	1.00073
382	K	D	0.378601		143	H	Q	0.411582		244	N	D	0.396015		457	K	-0.76029	-1.06574	-0.35311	-0.86202
380	D	H	0.378599		540	L	M	0.411161		15	T	S	0.393849		458	A	-0.21764	-0.13037	-0.19986	-0.3227
380	D	V	0.378599		545	S	T	0.410864		192	L	I	0.392056		459	E	0.08768	0.01818	0.12531	0.11954
201	S	M	0.378597		427	V	K	0.410159		92	S	L	0.388813		459	N	0.41586	0.4994	0.16311	0.58508
208	Y	F	0.378592		404	T	M	0.408681		25	H	L	0.387968		460	A	0.55508	0.17451	0.64251	0.84821
427	V	G	0.37859		106	A	E	0.40852		295	C	F	0.38636		460	D	-0.44735	-0.11844	-0.42571	-0.79791
539	S	A	0.378589		455	D	G	0.407133		297	T	K	0.38556		460	R	0.07985	8e-05	0.23945	1e-05
59	C	F	0.378585		228	P	V	0.407027		378	A	G	0.38523		460	T	0.64385	0.24732	0.61382	1.0704
261	T	E	0.378579		105	G	E	0.406007		291	C	R	0.384913		461	P	0.25523	0.17526	0.17453	0.4159
411	K	I	0.378578		510	K	L	0.404665		285	N	T	0.382622		462	C	0.6636	0.69	0.25217	1.04863
411	K	S	0.378578		543	L	S	0.404589		210	N	Y	0.379306		463	D	0.40415	0.01868	0.55095	0.64282
420	M	K	0.378571		525	G	E	0.404574		473	A	V	0.379217		463	G	0.41291	0.179	0.52257	0.53716
279	S	T	0.37856		126	S	R	0.404386		146	N	P	0.379041		463	K	0.39996	0.67787	0.03532	0.4867
73	N	H	0.378552		231	A	Y	0.403744		246	Y	D	0.378897		464	E	0.39726	0.4636	0.24128	0.4869
548	A	S	0.378551		205	Q	E	0.403152		526	V	F	0.378876		464	Q	0.14533	0.07855	0.09447	0.26298
500	Y	D	0.378546		308	F	S	0.402966		285	N	Q	0.378846		465	A	-0.19596	-0.03209	-0.01331	-0.54248
409	V	K	0.378544		408	A	V	0.40296		186	G	Q	0.378835		467	I	0.36383	0.53639	0.06976	0.48534
46	S	C	0.378544		201	S	Q	0.401524		209	S	C	0.378826		467	R	-0.5781	-0.68452	-0.16128	-0.88851
434	I	F	0.37854		182	V	S	0.400703		410	G	M	0.378822		468	L	0.29354	0.03125	0.26418	0.58518
160	F	P	0.378538		562	R	T	0.399859		11	A	C	0.378816		468	V	0.3218	0.10525	0.78758	0.07257
535	T	P	0.37853		549	I	S	0.39934		65	A	Q	0.378805		471	G	-0.60961	-0.61787	-0.62705	-0.58391
308	F	C	0.37853		89	P	Y	0.398498		283	T	H	0.378799		471	K	0.34299	0.25645	0.18741	0.5851
194	G	A	0.37853		195	V	A	0.395204		456	L	Y	0.378794		471	W	0.26964	0.48545	4e-05	0.32343
101	N	H	0.378528		235	K	N	0.395146		456	L	I	0.378794		471	Y	0.19456	0.03405	0.412	0.13764
349	I	F	0.378527		527	Y	H	0.394001		463	E	V	0.378794		473	D	0.04141	0.00028	0.12372	0.00024
393	N	C	0.378519		276	G	E	0.393461		473	A	G	0.378753		473	V	0.44332	0.7301	0.22064	0.37922
250	L	Q	0.378517		213	A	D	0.393361		405	Q	V	0.378746		474	A	0.26431	0.19629	0.33254	0.26409
92	S	R	0.378517		490	E	K	0.393318		255	T	R	0.378746		474	E	-0.56165	-0.33509	-0.59876	-0.75109
129	E	H	0.378513		231	A	M	0.393182		230	I	Y	0.378732		474	V	-0.17703	-0.31091	-0.18161	-0.03856
129	E	T	0.378513		279	S	F	0.392942		230	I	K	0.378732		475	A	0.29132	0.14925	0.23921	0.48551
220	S	N	0.378509		565	I	V	0.39207		416	L	V	0.378732		475	D	-0.42599	-0.07791	-0.36425	-0.83582
533	Y	S	0.378509		321	K	E	0.392034		436	T	S	0.378725		475	G	-0.525	-0.93839	-0.48519	-0.15142
95	Y	D	0.378508		348	A	S	0.391552		238	D	M	0.378723		476	R	0.42762	0.11452	0.6858	0.48255
311	I	K	0.378508		365	Y	C	0.391486		124	S	I	0.3787		478	D	0.37953	0.68737	0.0449	0.40633
239	Q	S	0.378506		499	T	Q	0.3913		243	M	K	0.378683		478	S	0.22077	0.11487	0.5217	0.02575
240	H	I	0.378506		37	L	F	0.391108		561	C	S	0.378677		479	E	0.33692	0.14173	0.68251	0.18651
334	L	Q	0.37849		289	H	D	0.391101		214	Y	F	0.378676		479	R	-0.31726	-0.5038	-0.14799	-0.29999
403	N	Q	0.37849		65	A	D	0.391081		505	Y	N	0.378675		479	W	0.12599	0.09122	0.02372	0.26302
147	G	V	0.37849		4	K	T	0.390687		507	E	R	0.378672		480	Y	-0.11512	-0.0913	-0.04481	-0.20925
450	T	P	0.378489		90	A	T	0.390499		264	L	Y	0.378669		481	Y	0.3048	0.17891	0.35685	0.37864
450	T	N	0.378489		179	N	D	0.387154		118	L	R	0.378668		482	K	-0.08406	-0.03331	-0.20426	-0.01461
102	S	V	0.378486		4	K	L	0.386563		172	D	Y	0.378667		484	F	-0.3066	-4e-05	-0.81731	-0.10246
524	M	N	0.378483		240	H	R	0.386148		393	N	H	0.378649		484	L	-0.19715	-0.37326	-0.06402	-0.15417
396	N	I	0.378476		243	M	I	0.38484		219	S	H	0.378649		486	A	0.2409	0.41202	0.2418	0.06887
266	A	G	0.378466		154	H	S	0.384838		481	F	Y	0.378642		486	Q	0.16462	0.11454	0.29656	0.08277
199	S	V	0.378465		401	K	E	0.384702		10	Y	D	0.378635		486	T	-0.5761	-0.48706	-0.37561	-0.86563
242	R	S	0.378457		110	G	R	0.384664		434	I	M	0.378631		488	G	0.31961	0.34787	0.11337	0.49759
37	L	V	0.378448		276	G	A	0.384381		544	V	D	0.378628		488	Y	-0.45009	-0.32325	-0.55087	-0.47616
323	V	T	0.378445		192	L	P	0.384064		165	L	G	0.378627		490	M	-0.17654	-0.00405	-0.24601	-0.27957
466	K	S	0.378441		220	S	D	0.383996		366	G	A	0.378622		491	R	-0.17416	-0.1017	-0.31859	-0.1022
511	L	C	0.378437		235	K	S	0.383141		46	S	A	0.378616		492	T	0.53674	0.88171	0.47057	0.25794
381	Q	S	0.378407		157	K	F	0.382908		125	V	G	0.378609		493	K	0.52912	0.45081	0.72147	0.41509
493	E	T	0.378378		381	Q	F	0.382759		247	W	L	0.378608		494	G	0.58061	0.5451	0.5876	0.60914
337	I	F	0.378284		135	P	L	0.382292		385	Q	E	0.378608		494	N	-0.18245	-0.07172	-0.08895	-0.38669
428	D	Y	0.378282		218	A	M	0.382284		342	Y	S	0.378603		497	D	-0.57896	-0.3205	-0.59249	-0.82389
428	D	A	0.378282		141	P	T	0.382194		142	N	H	0.378598		497	E	-0.09591	-0.05988	-0.22641	-0.00145
259	E	G	0.378282		318	E	T	0.381108		392	T	P	0.378596		497	G	-0.46218	-0.82389	-0.46302	-0.09962
143	H	L	0.378251		229	E	A	0.380568		392	T	S	0.378596		497	H	-0.5007	-0.3996	-0.52222	-0.58029
386	N	Y	0.378042		247	W	R	0.380153		392	T	K	0.378596		497	L	-0.28085	-0.34655	-0.46645	-0.02956
445	L	M	0.377871		150	V	E	0.379931		475	E	I	0.378595		497	M	-0.54623	-0.4776	-0.54169	-0.6194
75	T	Q	0.376607		237	R	D	0.379583		472	N	T	0.378587		497	Q	-0.36923	-0.00356	-0.75409	-0.35005
157	K	L	0.375175		173	S	M	0.37904		472	N	K	0.378587		497	S	-0.38336	-0.47926	-0.32347	-0.34736
239	Q	P	0.374118		144	T	K	0.37897		102	S	V	0.378587		497	T	-0.39243	-0.34694	-0.29049	-0.53986
182	V	F	0.374026		65	A	L	0.378931		406	F	I	0.378581		498	A	-0.4949	-0.20454	-0.21748	-1.06269
238	D	Y	0.373125		125	V	S	0.378931		164	L	P	0.378574		498	S	-0.24471	-0.00089	-0.10859	-0.62466
513	R	T	0.373012		221	N	Y	0.378887		287	S	E	0.378573		498	V	0.1023	0.1057	0.13242	0.06879
103	E	Q	0.372491		231	A	N	0.378868		384	T	K	0.378567		498	W	0.24289	0.16042	0.51962	0.04864
229	E	W	0.372312		433	D	G	0.378856		367	Y	N	0.378553		499	L	-0.30165	-0.65061	-0.13993	-0.11442
210	N	T	0.371662		421	E	K	0.378841		335	R	S	0.37855		499	R	-0.45991	-0.6629	-0.51857	-0.19827
175	P	T	0.370912		527	Y	G	0.378828		94	S	Y	0.378549		499	S	-0.33226	-0.0687	-0.53964	-0.38843
340	I	T	0.370842		276	G	D	0.378806		397	S	N	0.378547		499	V	-0.38335	-0.04907	-0.22016	-0.88081
510	K	E	0.37081		106	A	F	0.378735		71	K	L	0.378538		500	C	-0.33923	-0.33896	-0.52511	-0.15361
278	E	I	0.370699		136	K	W	0.378707		179	N	E	0.378531		500	H	0.32211	0.28743	0.36278	0.31611
357	W	L	0.370245		429	D	W	0.378705		503	P	I	0.37853		500	S	0.13501	0.12526	0.01668	0.2631
154	H	Y	0.370047		558	S	A	0.378691		533	Y	D	0.37853		501	A	-0.12495	-0.00346	-0.04466	-0.32673
265	I	M	0.369689		146	N	W	0.378681		460	N	H	0.378526		501	E	0.29478	0.22104	0.20885	0.45445
324	R	H	0.369508		507	E	Y	0.37868		185	K	G	0.378525		501	Y	0.30934	0.06269	0.33407	0.53125
220	S	E	0.368579		415	N	E	0.378672		59	C	V	0.37852		502	C	0.26392	0.06801	0.24103	0.48272
423	L	S	0.367889		15	T	K	0.378672		59	C	G	0.37852		502	G	-0.26609	-0.36469	-0.24592	-0.18767
412	E	A	0.367758		83	E	C	0.378651		192	L	F	0.378518		502	S	0.23482	0.41423	0.13488	0.15534
347	G	S	0.367188		148	V	K	0.37864		560	Q	L	0.378515		503	T	-0.3195	-0.43985	-0.07696	-0.4417
238	D	I	0.36703		334	L	K	0.378638		515	K	Q	0.378515		504	A	-0.32255	-0.10167	-0.12424	-0.74173
318	E	T	0.366558		391	I	S	0.378633		119	R	F	0.378513		504	E	0.21223	0.07985	0.29708	0.25975
53	S	L	0.366013		19	T	D	0.378624		36	I	R	0.378506		504	L	-0.28971	-0.25531	-0.54848	-0.06534
197	H	N	0.365591		197	H	Q	0.37862		469	L	P	0.378505		505	F	0.14943	0.16787	0.01722	0.2632
300	G	E	0.364719		149	T	R	0.378609		549	I	S	0.3785		506	P	0.69424	0.80644	0.29793	0.97836
369	H	Y	0.36463		393	N	I	0.3786		394	K	Q	0.378498		506	R	-0.30311	-0.47736	-0.23228	-0.1997
169	K	A	0.36328		426	K	S	0.378596		387	A	D	0.378497		507	I	0.51274	0.26311	1.01549	0.25961
175	P	C	0.361849		227	T	E	0.378572		126	S	H	0.378492		507	T	0.08119	0.10575	0.13767	0.00016
470	K	R	0.361613		227	T	D	0.378572		428	D	E	0.378487		507	Y	0.39463	0.22157	0.37868	0.58363
237	R	G	0.361093		214	Y	R	0.378572		400	E	S	0.378485		508	K	0.2589	0.26013	0.19832	0.31826
486	K	M	0.360939		269	Y	V	0.378571		207	L	R	0.378477		509	L	-0.24608	-0.12165	-0.23069	-0.38591
565	I	T	0.360664		378	A	G	0.378569		290	E	I	0.37847		509	V	-0.25232	-0.30795	-0.33836	-0.11066
542	L	R	0.360654		327	K	Q	0.378566		202	D	S	0.378469		510	F	0.15317	0.1144	0.07291	0.27219
370	Q	E	0.360538		314	V	G	0.37855		75	T	P	0.378467		510	Q	0.36747	0.75757	0.20716	0.13769
299	Q	H	0.360499		5	L	Y	0.378544		217	V	L	0.378462		510	V	-0.22287	-0.1266	-0.06512	-0.47689
520	K	A	0.36036		325	S	T	0.378543		464	K	H	0.378458		511	C	0.25795	0.37844	0.13232	0.26309
289	H	D	0.360255		64	I	Q	0.378542		452	D	E	0.378456		511	F	-0.65477	-0.81454	-0.5246	-0.62516
36	I	T	0.360018		418	K	Q	0.37854		183	N	H	0.378454		512	R	-0.22258	-0.09068	-0.2971	-0.27997
37	L	Y	0.360018		121	Q	Y	0.378538		139	S	G	0.378451		513	A	0.26599	0.1053	0.22752	0.46515
498	G	R	0.359875		122	L	M	0.378537		383	S	C	0.378437		514	A	0.15905	0.12494	0.21489	0.13732
10	Y	I	0.359626		44	T	S	0.37853		426	K	T	0.378432		514	F	0.38812	0.44687	0.45653	0.26097
190	L	F	0.359273		44	T	R	0.37853		408	A	C	0.37843		514	K	-0.41731	-0.083	-0.76064	-0.40828
224	R	G	0.358512		50	L	I	0.37853		208	Y	N	0.378426		514	L	-0.21368	-0.22431	-0.19307	-0.22365
360	M	V	0.357105		550	S	T	0.378528		467	S	L	0.378423		515	G	-0.13928	-0.10128	-0.04408	-0.27247
154	H	N	0.357029		510	K	W	0.378521		467	S	T	0.378423		515	Q	0.29008	0.2407	0.25104	0.37851
293	T	M	0.356507		410	G	Q	0.378516		441	L	W	0.378421		515	R	0.25861	0.08799	0.53752	0.15033
406	F	N	0.356219		40	N	H	0.378516		388	I	S	0.378368		515	S	-0.31509	-0.43159	-0.08352	-0.43017
461	L	Q	0.356062		329	R	S	0.378514		38	E	S	0.378363		515	T	0.51205	0.48092	0.82871	0.22653
465	V	L	0.356062		32	T	Q	0.378514		466	K	S	0.378334		516	T	0.30698	0.3899	0.33905	0.192
398	V	F	0.35603		423	L	V	0.37851		409	V	N	0.378334		517	E	0.2557	0.11619	0.44502	0.20589
470	K	T	0.355935		25	H	I	0.378502		415	N	C	0.378304		517	H	-0.08507	-0.00065	-0.25045	-0.00412
454	H	Y	0.355883		397	S	Q	0.378484		429	D	Y	0.378283		517	I	0.12581	0.08528	0.13734	0.15481
404	T	Q	0.355778		422	N	H	0.378476		159	S	H	0.378279		517	S	-0.403	-0.96199	-0.01791	-0.2291
395	V	I	0.355354		215	V	F	0.378474		197	H	A	0.37827		518	A	0.17405	0.29825	0.00436	0.21955
78	L	P	0.355286		3	A	F	0.37847		229	E	H	0.378265		518	I	-0.25863	-0.13596	-0.07626	-0.56368
442	L	V	0.35506		37	L	M	0.378467		286	A	H	0.37812		518	Q	0.09109	0.1376	0.04648	0.08918
412	E	L	0.354684		56	G	H	0.378465		499	T	C	0.377622		518	V	0.10901	0.09676	0.07576	0.15452
295	C	Y	0.354678		56	G	K	0.378465		361	I	L	0.377579		519	M	0.61747	0.29496	0.62922	0.92822
487	C	Y	0.354175		180	S	K	0.378461		232	A	V	0.377476		520	G	0.03515	0.10509	0.00011	0.00026
343	R	S	0.353239		75	T	H	0.378458		281	I	T	0.377285		520	N	0.35134	0.17881	0.45579	0.41941
435	W	R	0.353149		488	D	A	0.378457		247	W	R	0.37664		520	V	-0.38955	-0.81207	-0.31817	-0.03842
240	H	Q	0.352622		366	G	A	0.378449		153	S	N	0.376352		521	M	0.08383	0.07528	0.00934	0.16688
240	H	M	0.352622		275	R	M	0.378423		11	A	S	0.375677		521	S	0.28539	0.25851	0.26908	0.32857
209	S	T	0.352116		313	P	H	0.378415		179	N	Y	0.375314		522	D	0.48616	0.39204	0.65711	0.40934
232	A	L	0.351571		236	V	G	0.378372		120	E	V	0.375234		522	G	0.3558	0.1352	0.56533	0.36687
202	D	E	0.351158		182	V	I	0.378344		100	P	N	0.375122		523	L	0.38366	0.34622	0.37681	0.42796
179	N	V	0.351135		201	S	Y	0.378332		188	E	V	0.375093		523	P	0.27795	0.25084	0.53614	0.04688
486	K	S	0.351083		306	L	M	0.378247		119	R	W	0.37495		523	Q	-0.36556	-0.08669	-0.52841	-0.48159
183	N	T	0.350796		138	S	G	0.377195		164	L	V	0.374642		523	R	0.2456	0.51667	0.13761	0.08251
97	V	L	0.350657		10	Y	C	0.377155		153	S	Q	0.374509		526	F	0.30954	0.53682	0.01293	0.37888
244	N	I	0.350578		523	S	L	0.376809		18	D	N	0.374475		526	L	0.51372	0.55095	0.14442	0.84579
169	K	N	0.350391		411	K	G	0.376194		368	H	R	0.374305		527	H	0.25192	0.1125	0.394	0.24926
56	G	E	0.350036		541	V	T	0.375986		124	S	L	0.374287		528	H	0.41561	0.09802	0.29677	0.85204
501	D	G	0.349899		412	E	K	0.372967		163	N	I	0.374199		528	K	0.4443	0.60987	0.23696	0.48606
135	P	K	0.349686		432	L	M	0.372287		205	Q	G	0.374197		529	N	-0.31532	-0.28618	-0.44357	-0.21622
281	I	V	0.349509		406	F	L	0.371892		170	K	Y	0.373713		531	E	-0.17064	-0.14201	-0.12672	-0.24318
274	S	T	0.348845		138	S	T	0.371797		326	T	Q	0.373436		531	S	-0.06243	-0.00895	-0.1056	-0.07273
52	D	V	0.348803		173	S	I	0.371438		443	V	I	0.373423		532	T	0.32634	0.51421	0.12645	0.33837
406	F	L	0.348652		242	R	G	0.371152		334	L	I	0.372991		535	A	-0.17412	-0.20665	-0.23616	-0.07954
521	L	I	0.348194		410	G	Y	0.370403		176	K	V	0.372923		535	I	0.25092	0.13587	0.1936	0.42328
20	I	L	0.347992		205	Q	P	0.369913		516	I	V	0.372703		537	V	-0.50023	-0.18619	-0.68386	-0.63064
488	D	G	0.347875		536	V	I	0.368994		180	S	N	0.372344		538	A	-0.16163	-0.14556	-0.25174	-0.08759
494	S	A	0.347672		90	A	K	0.368154		186	G	L	0.372306		538	N	0.1838	0.08038	0.26108	0.20993
2	K	G	0.347626		62	K	Q	0.36801		60	K	A	0.370901		538	V	-0.14789	-0.12803	-0.31561	-3e-05
285	N	S	0.347501		3	A	P	0.367583		352	F	L	0.370395		539	L	0.27783	0.1342	0.66105	0.03824
554	C	G	0.347456		85	D	G	0.366532		332	T	I	0.370357		539	T	0.49542	0.58504	0.63777	0.26346
517	D	K	0.347269		234	P	T	0.36571		121	Q	R	0.369203		540	R	-0.15024	-0.11077	-0.12798	-0.21196
226	F	I	0.346992		478	N	K	0.36542		421	E	G	0.369187		540	V	-0.30698	-0.42408	-0.26502	-0.23184
158	S	Y	0.34632		158	S	N	0.365413		274	S	D	0.368464		541	I	-0.10738	-0.23083	-0.09129	-2e-05
411	K	E	0.346285		237	R	Q	0.365122		404	T	R	0.367422		541	M	0.20813	0.05849	0.3092	0.2567
523	S	L	0.346217		226	F	Y	0.365058		182	V	T	0.367137		542	C	-0.20304	-0.12664	-0.12809	-0.35439
218	A	W	0.345644		413	F	L	0.364465		244	N	S	0.366904		542	P	0.40766	0.48605	0.07484	0.66209
52	D	N	0.345585		331	V	A	0.364276		522	E	G	0.366875		543	A	-0.38939	-0.04268	-0.66448	-0.46102
201	S	G	0.345552		494	S	A	0.364004		346	F	L	0.366738		543	F	0.38943	0.48348	0.64523	0.03959
415	N	F	0.345493		177	L	F	0.363945		312	H	S	0.366637		543	M	-0.22769	-0.37988	-0.21726	-0.08594
205	Q	R	0.345479		134	F	L	0.363803		104	N	W	0.366511		544	A	-0.21188	-0.13379	-0.1229	-0.37894
434	I	L	0.345127		500	Y	H	0.362784		296	Q	R	0.366303		545	P	0.35779	0.45861	0.11118	0.50357
144	T	I	0.345095		298	P	S	0.362564		125	V	F	0.365836		546	Q	0.2126	0.11174	0.26312	0.26294
102	S	Q	0.343727		136	K	Q	0.362549		262	G	S	0.36582		547	V	0.16895	0.10326	0.25063	0.15295
23	G	C	0.343596		227	T	M	0.362016		175	P	R	0.365167		548	E	0.23546	0.41408	0.13752	0.15479
241	G	E	0.34271		283	T	M	0.361833		113	I	V	0.365144		548	G	0.16904	0.19097	0.13068	0.18547
159	S	E	0.34248		174	Y	H	0.361569		98	E	K	0.365033		549	F	-0.36028	-0.41766	-0.2463	-0.41687
468	Q	R	0.342188		40	N	S	0.361499		64	I	R	0.364931		549	L	-0.55949	-0.12639	-0.81093	-0.74114
133	I	T	0.342078		519	V	I	0.361418		118	L	M	0.364779		552	C	-0.04937	-0.00109	-0.10849	-0.03854
275	R	K	0.341816		391	I	V	0.359581		319	C	Y	0.364493		552	R	-0.13655	-0.0042	-0.12184	-0.2836
256	I	M	0.3406		257	I	V	0.359239		235	K	V	0.363611		553	T	-0.12221	-0.07686	-0.28768	-0.00208
65	A	D	0.340169		299	Q	S	0.358766		529	I	V	0.363246		553	V	0.24676	0.12241	0.48461	0.13327
35	T	A	0.340058		197	H	S	0.358095		127	S	R	0.362809		554	F	0.34379	0.20866	0.75419	0.06851
21	C	F	0.339809		399	I	L	0.357546		99	T	I	0.362525		554	R	-0.10384	-0.00266	-0.0543	-0.25455
92	S	N	0.339666		415	N	K	0.357527		214	Y	I	0.362471		554	Y	0.61148	0.60453	0.73413	0.49577
509	S	T	0.339561		229	E	S	0.357512		321	K	R	0.362425		555	E	-0.33129	-0.11662	-0.1384	-0.73885
18	D	E	0.339549		544	V	D	0.357401		283	T	C	0.362145		555	I	-0.08601	-0.00262	-0.15429	-0.10111
493	E	D	0.339458		508	E	V	0.357383		482	E	R	0.36195		555	L	-0.13836	-0.14023	-0.23715	-0.03771
403	N	T	0.339386		485	H	Q	0.357308		485	H	N	0.361703		555	P	0.81136	0.62035	0.9669	0.84682
34	D	E	0.339229		393	N	S	0.357066		2	K	E	0.361624		556	D	0.31517	0.25919	0.15661	0.52972
409	V	A	0.33914		482	E	N	0.357037		503	P	Q	0.361442		556	S	0.19069	0.2487	0.12431	0.19905
232	A	H	0.338612		527	Y	N	0.356905		484	Y	W	0.361378		557	W	0.14658	0.09104	0.32339	0.0253
89	P	T	0.338582		481	F	Y	0.356853		501	D	S	0.361341		560	E	-0.34587	-0.00253	-0.55824	-0.47685
383	S	G	0.337959		401	K	A	0.356795		512	N	F	0.36111		560	K	0.31119	0.54004	0.13048	0.26304
541	V	W	0.337554		141	P	E	0.356604		521	L	V	0.360827		560	R	0.26574	0.13417	0.53486	0.12819
70	G	D	0.337351		444	L	I	0.356561		493	E	G	0.360581		562	K	0.16752	0.18991	0.11921	0.19343
158	S	N	0.336423		220	S	G	0.356269		266	A	I	0.360492		562	Q	-0.22033	-0.11669	-0.12788	-0.41643
139	S	V	0.336262		221	N	S	0.355857		175	P	N	0.359893		564	S	-0.15651	-0.13806	-0.24593	-0.08554
119	R	G	0.334969		152	C	R	0.354964		83	E	Q	0.35916		565	V	0.38967	0.43867	0.39207	0.33827
506	S	T	0.334337		37	L	S	0.354957		244	N	K	0.35894
354	E	G	0.334204		74	I	V	0.35424		515	K	N	0.358863
57	K	H	0.333999		448	E	G	0.352751		455	D	N	0.358439
175	P	L	0.333974		232	A	F	0.352208		377	Y	C	0.358303
171	G	D	0.333665		438	N	D	0.351044		30	T	I	0.358139
220	S	L	0.333548		220	S	L	0.350866		517	D	L	0.357888
110	G	E	0.332637		230	I	A	0.350299		91	R	Q	0.356567
274	S	L	0.331992		258	F	S	0.350184		89	P	G	0.355355
122	L	F	0.33177		10	Y	A	0.349884		61	L	V	0.354925
116	E	A	0.331743		344	G	C	0.349833		293	T	M	0.354904
185	K	V	0.331649		249	L	M	0.349826		278	E	V	0.354449
27	N	S	0.331507		1	M	R	0.349561		477	G	R	0.354187
232	A	T	0.331267		284	S	A	0.349554		223	N	Y	0.353886
196	H	Y	0.331208		32	T	R	0.349525		155	R	Y	0.35369
491	C	Y	0.330763		47	V	K	0.349523		89	P	I	0.353384
182	V	K	0.330546		88	L	H	0.349513		210	N	L	0.352994
221	N	D	0.330526		88	L	Y	0.349513		201	S	L	0.352983
321	K	R	0.330389		69	L	M	0.349464		136	K	Y	0.352861
188	E	S	0.330373		70	G	V	0.349457		74	I	T	0.351717
299	Q	R	0.330311		57	K	M	0.349447		211	G	E	0.351234
529	I	L	0.329981		369	H	P	0.349147		524	M	Q	0.350156
301	A	T	0.329866		274	S	E	0.34911		232	A	D	0.349863
302	I	T	0.329749		470	K	Q	0.348973		558	S	Y	0.349469
217	V	A	0.329731		230	I	S	0.348856		227	T	A	0.349208
303	N	S	0.329166		201	S	W	0.348722		506	S	F	0.34878
29	S	A	0.329128		238	D	I	0.348592		504	K	V	0.348319
92	S	W	0.329085		281	I	V	0.348338		497	N	I	0.348146
33	V	F	0.329056		246	Y	D	0.348321		242	R	M	0.347764
76	G	V	0.328998		294	K	M	0.348044		312	H	R	0.347614
210	N	D	0.328899		113	I	T	0.347706		476	I	T	0.347494
113	I	G	0.32888		360	M	V	0.346626		360	M	T	0.347277
89	P	N	0.328497		470	K	T	0.346478		289	H	F	0.347109
43	V	L	0.328108		415	N	W	0.346426		222	Y	L	0.34703
27	N	K	0.328011		469	L	F	0.346377		276	G	W	0.346562
74	I	F	0.327335		451	L	W	0.346345		373	Q	E	0.345557
368	H	Q	0.325094		457	N	H	0.346274		40	N	S	0.345441
173	S	E	0.324646		185	K	T	0.346237		520	K	S	0.345371
294	K	Q	0.324163		448	E	V	0.346198		148	V	L	0.342542
150	V	F	0.323927		163	N	T	0.346197		411	K	R	0.342307
369	H	P	0.32343		184	N	E	0.346172		408	A	Q	0.341749
310	N	K	0.323361		465	V	L	0.346131		252	P	L	0.341601
290	E	T	0.323359		428	D	K	0.346103		413	F	Y	0.340865
312	H	Q	0.323274		135	P	G	0.346092		395	V	I	0.340835
317	G	V	0.323224		135	P	T	0.346092		556	N	T	0.339379
313	P	T	0.323165		180	S	Q	0.34601		248	T	A	0.339146
303	N	G	0.323143		101	N	Q	0.346001		532	I	T	0.338369
349	I	N	0.322566		98	E	V	0.346001		565	I	V	0.338271
322	Y	F	0.322028		137	E	Q	0.345974		512	N	L	0.337843
426	K	N	0.322011		146	N	L	0.345969		206	S	E	0.337652
244	N	Y	0.321999		167	L	Q	0.345959		337	I	V	0.337274
232	A	E	0.321956		75	T	S	0.34594		303	N	L	0.335976
460	N	S	0.321107		469	L	S	0.345891		302	I	V	0.335901
458	V	M	0.321091		119	R	S	0.345751		405	Q	R	0.335672
549	I	S	0.32107		526	V	S	0.345671		438	N	S	0.33389
180	S	P	0.320949		314	V	Y	0.344608		240	H	A	0.33358
514	E	P	0.320821		235	K	C	0.344137		377	Y	N	0.332233
103	E	K	0.320611		209	S	G	0.343411		379	A	E	0.332165
257	I	V	0.320216		115	Y	H	0.343358		306	L	V	0.332121
511	L	E	0.32019		153	S	L	0.3433		380	D	E	0.33209
454	H	R	0.319813		282	I	F	0.342545		321	K	A	0.331678
554	C	W	0.319698		513	R	H	0.34213		324	R	S	0.331627
112	L	P	0.319384		517	D	A	0.341661		67	L	I	0.330384
517	D	R	0.319209		337	I	G	0.341029		29	S	P	0.330173
99	T	K	0.318833		149	T	A	0.340204		513	R	F	0.328908
294	K	R	0.318694		556	N	K	0.340007		521	L	S	0.328569
312	H	S	0.318693		541	V	E	0.339427		174	Y	C	0.328008
476	I	Q	0.318483		545	S	L	0.339133		366	G	D	0.327772
165	L	V	0.318475		551	F	I	0.339095		536	V	A	0.327372
56	G	V	0.317989		516	I	T	0.339046		297	T	I	0.326798
146	N	Q	0.317657		414	N	A	0.337579		294	K	M	0.326704
196	H	Q	0.317338		452	D	G	0.337476		313	P	L	0.3267
196	H	R	0.317338		129	E	G	0.337143		321	K	L	0.326438
211	G	L	0.317185		257	I	A	0.336703		533	Y	C	0.32571
1	M	T	0.316887		226	F	V	0.336678		89	P	L	0.324649
35	T	I	0.316731		91	R	H	0.336479		471	N	W	0.323431
135	P	L	0.316267		90	A	S	0.336357		340	I	V	0.323287
34	D	G	0.316135		440	E	K	0.336198		274	S	K	0.32261
148	V	T	0.316095		517	D	Y	0.335512		216	S	Y	0.322451
385	Q	R	0.315215		314	V	R	0.334645		212	N	G	0.322183
425	K	R	0.31466		190	L	F	0.334226		519	V	L	0.321925
250	L	I	0.314172		164	L	S	0.334125		276	G	C	0.321553
160	F	L	0.313606		154	H	P	0.334082		280	G	C	0.321362
257	I	Y	0.313045		501	D	Y	0.33407		199	S	P	0.320937
181	Y	F	0.31264		251	E	Y	0.333463		65	A	V	0.318819
166	W	G	0.31234		474	K	A	0.332538		508	E	K	0.318261
107	C	S	0.312109		319	C	Y	0.330326		285	N	H	0.317917
288	M	I	0.311786		156	G	A	0.32987		5	L	W	0.317576
170	K	A	0.310984		372	E	A	0.329487		30	T	P	0.317326
440	E	G	0.310938		73	N	D	0.329371		18	D	E	0.31724
285	N	K	0.3105		210	N	I	0.329366		83	E	Y	0.317122
285	N	H	0.3105		412	E	T	0.329243		10	Y	L	0.317117
374	G	E	0.309872		60	K	H	0.328781		500	Y	H	0.316106
303	N	L	0.309746		33	V	A	0.328585		130	R	K	0.31601
501	D	N	0.308459		13	V	I	0.328429		512	N	S	0.315885
200	S	R	0.307877		128	L	F	0.327449		230	I	T	0.315447
113	I	E	0.30787		223	N	T	0.326781		518	G	L	0.315399
411	K	G	0.307173		234	P	Y	0.326764		55	N	S	0.315181
520	K	R	0.307147		213	A	Y	0.326622		91	R	S	0.314434
215	V	I	0.306724		424	N	H	0.32656		124	S	P	0.314355
406	F	S	0.306536		145	F	E	0.326536		540	L	I	0.313661
218	A	Q	0.306515		226	F	W	0.326408		100	P	F	0.313492
184	N	S	0.306248		274	S	C	0.326211		135	P	S	0.312739
257	I	W	0.305478		211	G	Q	0.326115		49	L	M	0.311685
237	R	S	0.304457		211	G	H	0.326115		176	K	A	0.311456
135	P	S	0.304221		196	H	N	0.326099		9	L	V	0.311145
52	D	S	0.30344		223	N	F	0.325787		91	R	T	0.31085
168	T	M	0.303221		378	A	C	0.325397		21	C	R	0.310731
304	S	N	0.302762		368	H	Q	0.325362		40	N	T	0.310168
19	T	I	0.302004		357	W	L	0.325248		33	V	A	0.310077
89	P	F	0.301772		287	S	Y	0.325117		19	T	R	0.308846
4	K	M	0.301095		92	S	I	0.324979		381	Q	L	0.308683
358	T	P	0.30104		369	H	V	0.324635		14	A	S	0.308115
99	T	L	0.300813		515	K	M	0.324039		59	C	F	0.307789
513	R	S	0.299318		191	V	L	0.323631		172	D	S	0.307346
388	I	L	0.299096		358	T	L	0.323429		490	E	G	0.306809
150	V	G	0.298903		557	G	W	0.323386		14	A	V	0.306617
180	S	L	0.298545		377	Y	H	0.322349		351	G	S	0.306308
518	G	A	0.298253		188	E	D	0.321989		227	T	I	0.305812
205	Q	D	0.298197		241	G	W	0.321576		84	C	R	0.305455
209	S	I	0.297		259	E	K	0.321272		189	V	I	0.304929
201	S	Q	0.296896		273	L	V	0.319974		285	N	E	0.303525
283	T	E	0.296887		53	S	R	0.31984		115	Y	I	0.303288
209	S	N	0.296823		278	E	G	0.31975		1	M	L	0.303124
148	V	N	0.295989		180	S	F	0.319673		141	P	T	0.30306
231	A	C	0.295539		170	K	Y	0.319379		154	H	M	0.303033
519	V	M	0.294964		470	K	R	0.319133		227	T	V	0.302654
159	S	T	0.29444		177	L	M	0.318936		229	E	T	0.302097
314	V	A	0.294042		471	N	F	0.318888		219	S	A	0.301232
84	C	Y	0.293556		466	K	S	0.318762		335	R	G	0.299983
290	E	D	0.293436		103	E	L	0.318704		27	N	D	0.299953
518	G	R	0.293371		129	E	D	0.318662		374	G	E	0.299888
360	M	T	0.293153		420	M	V	0.318578		57	K	N	0.299568
51	E	G	0.292581		120	E	D	0.318526		224	R	W	0.299135
324	R	L	0.291597		164	L	I	0.318466		182	V	L	0.299016
314	V	Y	0.291563		297	T	I	0.318235		184	N	F	0.298799
219	S	A	0.291244		175	P	H	0.317605		406	F	L	0.298713
249	L	F	0.290963		533	Y	H	0.316715		185	K	F	0.297534
216	S	M	0.290315		467	S	N	0.315506		277	F	A	0.297266
110	G	R	0.289864		205	Q	A	0.315313		123	S	N	0.296639
90	A	T	0.28903		464	K	G	0.315277		329	R	K	0.296417
260	A	V	0.288712		272	A	V	0.315255		349	I	T	0.295957
236	V	A	0.288595		219	S	F	0.315113		45	H	R	0.295737
375	S	T	0.288381		456	L	D	0.314894		148	V	S	0.295283
11	A	G	0.287748		162	R	K	0.314239		246	Y	F	0.295003
11	A	C	0.287748		302	I	T	0.313065		390	G	T	0.294985
83	E	A	0.287688		375	S	T	0.31305		201	S	D	0.294662
500	Y	H	0.287426		320	P	S	0.312871		220	S	N	0.294408
333	G	E	0.286648		428	D	M	0.312415		309	Q	R	0.293952
292	N	D	0.286338		171	G	V	0.311675		171	G	H	0.293934
158	S	P	0.286259		392	T	R	0.31139		301	A	D	0.293546
353	I	T	0.286169		99	T	A	0.310042		317	G	E	0.293476
43	V	A	0.285792		520	K	H	0.309861		365	Y	D	0.293362
238	D	L	0.285662		415	N	F	0.309599		290	E	P	0.293231
513	R	D	0.285549		541	V	M	0.3092		56	G	E	0.293038
141	P	S	0.285288		133	I	M	0.307973		325	S	C	0.292125
232	A	D	0.28331		184	N	T	0.306617		378	A	E	0.29212
179	N	K	0.282775		154	H	I	0.306068		305	N	I	0.291634
197	H	L	0.282693		123	S	G	0.305763		107	C	R	0.291108
203	E	V	0.2826		283	T	C	0.305637		383	S	N	0.290143
214	Y	S	0.282524		251	E	Q	0.305328		227	T	S	0.289019
192	L	Q	0.282418		204	Q	R	0.305276		283	T	Q	0.288687
280	G	T	0.28231		79	L	S	0.305254		378	A	V	0.28786
207	L	I	0.282093		224	R	V	0.305192		115	Y	S	0.287829
266	A	S	0.28168		315	T	S	0.305057		194	G	A	0.287631
153	S	Q	0.281526		321	K	R	0.304895		65	A	R	0.287531
65	A	P	0.28108		321	K	Q	0.304571		235	K	R	0.287403
279	S	R	0.280933		323	V	A	0.304438		154	H	Q	0.287388
136	K	R	0.280741		368	H	L	0.304257		132	E	D	0.285754
251	E	P	0.280706		307	P	H	0.304059		176	K	N	0.28546
255	T	P	0.280611		46	S	F	0.303915		172	D	V	0.285099
201	S	F	0.280294		289	H	L	0.303638		188	E	L	0.284918
269	Y	H	0.279964		25	H	N	0.303632		86	S	Y	0.284859
237	R	Y	0.279664		303	N	K	0.30359		109	P	S	0.284587
476	I	C	0.278585		223	N	H	0.302963		508	E	V	0.284468
504	K	T	0.278266		337	I	L	0.302275		299	Q	Y	0.284385
404	T	N	0.278092		244	N	S	0.301402		53	S	H	0.284192
365	Y	N	0.276992		244	N	T	0.301402		133	I	T	0.284102
376	G	A	0.276967		221	N	D	0.301043		156	G	A	0.283786
313	P	Q	0.276928		201	S	R	0.300458		315	T	C	0.283657
309	Q	P	0.276876		285	N	E	0.300067		114	D	Y	0.283494
359	G	R	0.276868		176	K	Q	0.299201		142	N	K	0.28343
299	Q	V	0.2768		368	H	Y	0.299133		294	K	S	0.281415
358	T	H	0.276742		313	P	K	0.298403		210	N	F	0.281153
239	Q	K	0.276482		353	I	V	0.297993		147	G	E	0.280392
238	D	T	0.276136		506	S	P	0.297925		265	I	T	0.279792
305	N	K	0.27601		224	R	N	0.297806		259	E	V	0.279151
323	V	A	0.275353		470	K	E	0.297586		526	V	H	0.279003
328	L	F	0.274759		415	N	P	0.297521		224	R	Q	0.27864
347	G	M	0.274079		126	S	P	0.29747		232	A	C	0.278015
175	P	N	0.273437		18	D	G	0.297324		257	I	Y	0.277656
155	R	W	0.273183		288	M	I	0.297085		153	S	A	0.277072
283	T	I	0.272509		504	K	E	0.297078		233	R	K	0.276823
57	K	R	0.27219		276	G	W	0.296779		65	A	P	0.276801
10	Y	H	0.271451		528	Q	H	0.296765		127	S	Y	0.275835
156	G	S	0.271426		51	E	Q	0.296639		179	N	V	0.275779
195	V	A	0.271357		486	K	Q	0.296564		165	L	V	0.275772
562	R	T	0.269975		190	L	M	0.296448		121	Q	L	0.27573
474	K	L	0.269795		110	G	E	0.296445		251	E	F	0.275699
277	F	M	0.26943		232	A	V	0.296189		105	G	A	0.275581
91	R	E	0.269299		52	D	E	0.295977		180	S	E	0.275538
173	S	G	0.269047		90	A	E	0.295058		174	Y	N	0.275478
186	G	E	0.267982		159	S	H	0.294689		185	K	T	0.27527
507	E	A	0.26785		333	G	E	0.293502		107	C	F	0.275019
112	L	F	0.266902		12	F	L	0.293418		39	K	E	0.274378
153	S	D	0.265439		318	E	H	0.293167		85	D	N	0.274204
220	S	V	0.264934		311	I	V	0.291557		170	K	W	0.274177
322	Y	C	0.264508		518	G	F	0.290838		158	S	I	0.273848
175	P	Y	0.264448		338	P	H	0.290728		244	N	H	0.273795
146	N	D	0.264434		434	I	T	0.289714		143	H	F	0.273659
146	N	F	0.26381		210	N	T	0.289001		157	K	Y	0.273347
139	S	I	0.263692		11	A	T	0.288253		308	F	L	0.27329
474	K	H	0.263674		292	N	S	0.288207		228	P	I	0.273265
3	A	Y	0.263585		234	P	R	0.288186		235	K	T	0.273256
210	N	M	0.263539		114	D	E	0.288024		53	S	R	0.273142
238	D	M	0.263532		277	F	T	0.28766		318	E	V	0.27314
360	M	I	0.263524		267	P	S	0.287407		175	P	A	0.272714
213	A	C	0.263447		279	S	T	0.287406		212	N	S	0.272691
234	P	Q	0.263403		214	Y	S	0.287331		510	K	F	0.272194
182	V	N	0.263377		237	R	E	0.287252		311	I	T	0.271662
228	P	G	0.263318		390	G	T	0.287093		25	H	Y	0.271152
223	N	T	0.263295		55	N	D	0.286795		24	Y	C	0.270261
197	H	P	0.263295		285	N	V	0.286758		136	K	S	0.270027
230	I	A	0.263294		490	E	T	0.286688		257	I	Q	0.269681
373	Q	N	0.263289		358	T	S	0.285912		90	A	I	0.269647
526	V	C	0.263283		288	M	S	0.285029		16	D	G	0.26934
179	N	G	0.263267		153	S	V	0.28492		104	N	I	0.268101
179	N	C	0.263267		380	D	N	0.284531		308	F	S	0.267716
358	T	D	0.263252		80	G	E	0.284188		518	G	R	0.267242
358	T	Y	0.263252		10	Y	I	0.28373		25	H	P	0.266879
119	R	C	0.263244		212	N	G	0.283666		16	D	E	0.266865
7	V	S	0.263243		550	S	N	0.283167		13	V	H	0.266805
7	V	G	0.263243		251	E	M	0.282433		14	A	D	0.266759
191	V	Y	0.263242		389	N	Y	0.281666		17	A	E	0.266171
522	E	T	0.263236		150	V	L	0.281309		83	E	V	0.26605
522	E	A	0.263236		345	L	V	0.280706		407	T	H	0.265637
178	T	R	0.263225		126	S	E	0.280504		386	N	L	0.265499
17	A	P	0.263224		102	S	Q	0.280471		468	Q	K	0.265211
20	I	K	0.263214		117	E	G	0.280321		412	E	L	0.265066
438	N	I	0.263211		100	P	A	0.280226		411	K	G	0.264881
253	G	T	0.263204		392	T	A	0.279222		32	T	I	0.264371
253	G	L	0.263204		427	V	L	0.278467		392	T	Y	0.264349
325	S	F	0.263194		99	T	S	0.278431		411	K	N	0.264304
325	S	C	0.263194		283	T	V	0.278306		235	K	P	0.264294
325	S	L	0.263194		251	E	V	0.278141		474	K	A	0.264095
521	L	A	0.263193		232	A	L	0.278102		471	N	T	0.264082
74	I	N	0.263192		133	I	L	0.276734		394	K	N	0.263956
285	N	F	0.263189		237	R	L	0.276335		404	T	V	0.263941
285	N	Q	0.263189		265	I	A	0.276099		382	K	T	0.263939
215	V	L	0.263186		403	N	Q	0.275328		399	I	L	0.263903
215	V	F	0.263186		393	N	K	0.274604		461	L	I	0.263899
219	S	C	0.263186		138	S	F	0.274379		240	H	Y	0.263699
86	S	F	0.263182		157	K	T	0.273341		240	H	D	0.263699
128	L	I	0.263182		525	G	R	0.27333		528	Q	L	0.263672
187	K	I	0.263181		136	K	A	0.273174		177	L	Q	0.26359
376	G	I	0.263175		405	Q	G	0.273034		388	I	T	0.263557
52	D	M	0.263173		221	N	K	0.271726		523	S	V	0.263519
185	K	T	0.263173		16	D	G	0.271679		523	S	N	0.263519
185	K	W	0.263173		476	I	V	0.271546		216	S	R	0.2635
202	D	A	0.263168		259	E	A	0.271384		539	S	T	0.263461
78	L	R	0.263167		212	N	V	0.271196		400	E	Q	0.263431
75	T	H	0.263166		255	T	Q	0.270484		228	P	N	0.263429
327	K	I	0.263165		240	H	I	0.270073		216	S	L	0.263423
531	A	W	0.263163		301	A	S	0.269942		246	Y	S	0.263419
531	A	R	0.263163		300	G	E	0.269679		285	N	V	0.263368
63	G	V	0.263162		381	Q	R	0.2695		283	T	N	0.263322
494	S	C	0.263153		90	A	N	0.269449		463	E	S	0.263317
388	I	Y	0.263153		257	I	M	0.269405		522	E	M	0.263309
389	N	V	0.263152		338	P	L	0.269117		493	E	V	0.263289
367	Y	S	0.26314		521	L	S	0.26908		280	G	A	0.263288
441	L	V	0.263139		506	S	F	0.268941		189	V	L	0.263279
259	E	A	0.263139		75	T	L	0.267938		405	Q	P	0.263269
34	D	A	0.263134		177	L	V	0.267493		53	S	V	0.263257
395	V	E	0.263133		123	S	N	0.267124		230	I	H	0.263255
464	K	M	0.263124		176	K	S	0.266069		230	I	P	0.263255
382	K	P	0.263124		288	M	Q	0.265948		279	S	Y	0.263252
10	Y	F	0.263122		244	N	F	0.265627		168	T	P	0.263252
10	Y	N	0.263122		493	E	I	0.265182		436	T	R	0.263248
363	G	A	0.263119		175	P	I	0.265179		238	D	R	0.263246
423	L	F	0.263117		175	P	E	0.265179		40	N	Y	0.263244
307	P	T	0.263115		222	Y	W	0.264932		404	T	K	0.263244
183	N	Y	0.263113		92	S	N	0.26475		545	S	Y	0.263241
507	E	I	0.263112		154	H	W	0.26425		501	D	I	0.263239
203	E	Q	0.263111		468	Q	L	0.264181		501	D	F	0.263239
437	Y	F	0.263108		42	A	T	0.264122		242	R	S	0.263234
437	Y	W	0.263108		486	K	P	0.263752		4	K	M	0.263222
14	A	P	0.263108		246	Y	M	0.263655		234	P	V	0.263221
164	L	F	0.263104		246	Y	L	0.263655		178	T	P	0.263208
261	T	L	0.263102		2	K	W	0.263637		243	M	L	0.263206
192	L	Y	0.263097		238	D	W	0.263546		205	Q	K	0.263206
60	K	Q	0.263093		238	D	A	0.263546		205	Q	Y	0.263206
224	R	C	0.263093		506	S	H	0.263507		557	G	V	0.263201
100	P	R	0.263093		528	Q	V	0.263479		561	C	W	0.2632
287	S	V	0.263089		177	L	W	0.263473		505	Y	F	0.263198
287	S	R	0.263089		404	T	G	0.263458		319	C	S	0.263196
267	P	L	0.263089		125	V	E	0.263454		253	G	T	0.263196
506	S	H	0.263088		125	V	T	0.263454		253	G	S	0.263196
532	I	R	0.263086		428	D	V	0.263436		442	L	V	0.263194
408	A	K	0.263085		562	R	Y	0.263394		422	N	K	0.263193
255	T	G	0.263084		156	G	T	0.263391		455	D	Y	0.263193
371	N	T	0.26308		231	A	I	0.26339		113	I	M	0.263193
108	Y	Q	0.263079		527	Y	F	0.263351		536	V	D	0.263193
442	L	M	0.263078		434	I	F	0.263338		536	V	N	0.263193
292	N	A	0.263075		199	S	G	0.263333		249	L	K	0.263186
295	C	G	0.263075		253	G	W	0.263325		195	V	F	0.263178
275	R	V	0.263073		145	F	P	0.263303		61	L	Y	0.263176
275	R	A	0.263073		338	P	T	0.263302		180	S	G	0.263175
529	I	F	0.263069		126	S	D	0.2633		180	S	D	0.263175
447	N	I	0.263065		126	S	K	0.2633		516	I	K	0.263173
461	L	V	0.26306		126	S	A	0.2633		219	S	C	0.263172
446	E	V	0.263058		248	T	K	0.2633		206	S	C	0.263171
227	T	D	0.263058		91	R	P	0.263287		100	P	Y	0.263169
429	D	Q	0.263055		91	R	F	0.263287		368	H	D	0.263164
429	D	W	0.263055		413	F	C	0.263279		368	H	P	0.263164
444	L	Q	0.263053		206	S	Y	0.263275		418	K	L	0.263158
43	V	E	0.26305		406	F	A	0.263273		236	V	W	0.263155
47	V	D	0.263047		60	K	D	0.263264		411	K	S	0.263152
416	L	I	0.263047		503	P	W	0.263259		459	K	Q	0.263151
492	M	R	0.263041		280	G	V	0.263252		451	L	M	0.263151
495	V	G	0.26304		103	E	S	0.263247		256	I	R	0.26315
281	I	S	0.263038		478	N	Y	0.263247		534	S	L	0.26315
112	L	T	0.263037		265	I	R	0.263229		461	L	R	0.263144
359	G	T	0.263033		558	S	E	0.263214		432	L	Q	0.263143
31	D	V	0.263032		507	E	C	0.263203		184	N	H	0.263142
126	S	K	0.263032		133	I	K	0.263198		369	H	V	0.263139
38	E	T	0.26303		309	Q	K	0.263195		199	S	T	0.263137
239	Q	A	0.263029		368	H	N	0.263189		13	V	G	0.263136
152	C	G	0.263027		272	A	Y	0.263183		385	Q	H	0.263131
340	I	M	0.263025		476	I	D	0.263183		225	R	S	0.26313
111	D	L	0.263025		279	S	G	0.263179		225	R	Q	0.26313
109	P	R	0.26302		230	I	E	0.263176		56	G	V	0.26313
562	R	A	0.263019		184	N	H	0.263163		143	H	P	0.26313
341	Q	P	0.263017		162	R	I	0.263159		401	K	V	0.263129
309	Q	E	0.263017		304	S	C	0.263159		401	K	S	0.263129
413	F	V	0.263013		319	C	W	0.263158		18	D	A	0.263126
334	L	V	0.263013		445	L	V	0.263143		204	Q	E	0.263124
403	N	R	0.263013		193	W	G	0.263142		447	N	Y	0.263124
459	K	L	0.263013		455	D	M	0.26314		262	G	C	0.263123
68	Q	G	0.263011		87	L	D	0.26314		145	F	P	0.263123
293	T	R	0.263008		360	M	K	0.263132		145	F	Y	0.263123
524	M	C	0.263006		565	I	S	0.26313		553	M	R	0.263122
28	N	T	0.263004		525	G	L	0.263127		239	Q	G	0.263111
28	N	H	0.263004		261	T	E	0.263126		239	Q	E	0.263111
301	A	G	0.262995		6	L	V	0.263126		239	Q	Y	0.263111
11	A	W	0.262995		399	I	S	0.263125		453	F	C	0.26311
11	A	R	0.262995		399	I	F	0.263125		102	S	N	0.263109
465	V	G	0.262994		546	L	Q	0.263124		291	C	G	0.263109
284	S	A	0.262994		393	N	Y	0.263123		327	K	A	0.263109
424	N	A	0.262986		385	Q	N	0.26312		477	G	L	0.263106
424	N	I	0.262986		385	Q	P	0.26312		341	Q	R	0.263104
132	E	A	0.262985		218	A	G	0.263116		110	G	A	0.263103
242	R	W	0.26298		502	Y	W	0.263115		500	Y	S	0.263102
443	V	G	0.262974		110	G	V	0.26311		63	G	V	0.263102
527	Y	I	0.262969		474	K	D	0.26311		375	S	Y	0.263102
50	L	H	0.262951		76	G	V	0.263109		67	L	R	0.263098
50	L	S	0.262951		543	L	V	0.263107		462	Y	N	0.263097
456	L	K	0.26295		208	Y	L	0.263106		222	Y	D	0.263096
456	L	H	0.26295		134	F	V	0.263103		476	I	M	0.26309
505	Y	N	0.262948		364	W	F	0.263102		160	F	C	0.26309
32	T	P	0.262947		331	V	F	0.263098		384	T	R	0.263089
504	K	C	0.262945		267	P	A	0.263097		384	T	S	0.263089
467	S	Y	0.262942		267	P	C	0.263097		511	L	C	0.263089
455	D	S	0.262938		160	F	M	0.263096		338	P	T	0.263082
104	N	A	0.262936		160	F	I	0.263096		565	I	N	0.263081
319	C	G	0.262935		160	F	P	0.263096		96	I	N	0.263078
48	N	K	0.262931		477	G	M	0.263082		420	M	F	0.263076
137	E	I	0.262926		477	G	D	0.263082		300	G	A	0.263076
332	T	L	0.26292		461	L	R	0.263081		141	P	R	0.263072
350	A	G	0.262918		55	N	T	0.263078		94	S	C	0.263072
225	R	Q	0.262915		346	F	Y	0.263075		397	S	C	0.263069
297	T	L	0.262897		325	S	R	0.263066		482	E	S	0.263066
297	T	K	0.262897		418	K	T	0.263063		349	I	S	0.263064
432	L	V	0.262861		131	F	C	0.26306		540	L	A	0.263063
145	F	Y	0.262837		192	L	R	0.263057		121	Q	P	0.263063
337	I	H	0.262807		315	T	P	0.263053		45	H	N	0.263062
26	A	T	0.262806		328	L	I	0.263052		191	V	E	0.263055
326	T	M	0.262733		245	Y	F	0.263046		413	F	C	0.263055
490	E	W	0.26267		54	H	C	0.263046		196	H	P	0.263055
156	G	H	0.262659		54	H	Y	0.263046		297	T	N	0.263053
232	A	S	0.262089		108	Y	N	0.263045		78	L	H	0.263051
555	S	F	0.261376		108	Y	S	0.263045		78	L	R	0.263051
155	R	S	0.261219		88	L	R	0.263044		134	F	V	0.263049
508	E	K	0.260131		555	S	W	0.263043		77	W	C	0.263045
556	N	D	0.259187		446	E	D	0.26304		85	D	A	0.263043
241	G	W	0.258608		72	C	F	0.263037		3	A	Q	0.263041
521	L	S	0.258513		375	S	R	0.263035		3	A	C	0.263041
181	Y	N	0.25783		57	K	I	0.263034		529	I	F	0.263038
185	K	G	0.25745		252	P	D	0.263022		560	Q	K	0.263038
139	S	T	0.257368		252	P	R	0.263022		515	K	A	0.263037
277	F	P	0.257348		400	E	L	0.263019		478	N	Y	0.263036
30	T	I	0.257345		544	V	N	0.263013		169	K	L	0.263036
186	G	A	0.257225		397	S	N	0.263007		84	C	G	0.263032
224	R	W	0.257216		189	V	T	0.263007		133	I	K	0.263031
137	E	A	0.257172		3	A	G	0.262992		407	T	P	0.263029
131	F	V	0.257054		100	P	E	0.262988		34	D	A	0.263027
262	G	S	0.256837		431	F	C	0.262987		260	A	E	0.263027
396	N	Y	0.256755		204	Q	K	0.262984		260	A	G	0.263027
406	F	I	0.256684		529	I	L	0.262978		310	N	Y	0.263025
70	G	R	0.256682		28	N	T	0.262973		479	G	W	0.263024
402	M	K	0.256647		552	W	A	0.26294		394	K	M	0.263021
230	I	R	0.256646		14	A	G	0.262935		69	L	W	0.26302
469	L	P	0.256609		453	F	I	0.262933		387	A	P	0.263019
407	T	N	0.256573		287	S	A	0.262927		33	V	G	0.263018
423	L	V	0.25656		287	S	R	0.262927		126	S	D	0.263014
398	V	G	0.256494		179	N	R	0.262894		215	V	F	0.263013
395	V	L	0.25645		382	K	H	0.262867		8	L	I	0.26301
471	N	K	0.256446		182	V	K	0.262867		400	E	A	0.263008
417	E	D	0.256388		511	L	D	0.262834		437	Y	F	0.263006
386	N	E	0.25619		524	M	Y	0.262801		437	Y	D	0.263006
26	A	S	0.256184		500	Y	F	0.2628		55	N	H	0.263
521	L	W	0.256179		150	V	S	0.26279		201	S	T	0.262999
171	G	K	0.255688		52	D	I	0.262758		295	C	G	0.262988
171	G	Y	0.255688		514	E	I	0.262754		344	G	H	0.262987
65	A	E	0.25562		481	F	P	0.262732		562	R	D	0.262986
303	N	E	0.255515		339	S	Y	0.262684		217	V	G	0.262984
270	A	V	0.254353		169	K	S	0.262609		5	L	Q	0.262981
136	K	V	0.254325		289	H	C	0.262605		5	L	H	0.262981
525	G	D	0.254208		246	Y	C	0.262428		464	K	Q	0.262981
439	A	I	0.253132		361	I	S	0.262299		452	D	Y	0.262978
241	G	R	0.252638		355	G	E	0.262207		452	D	A	0.262978
290	E	Q	0.25261		290	E	L	0.261736		88	L	N	0.262974
82	P	T	0.252483		309	Q	R	0.26151		139	S	Y	0.262974
303	N	F	0.25215		248	T	H	0.261383		114	D	V	0.262974
70	G	V	0.25206		272	A	E	0.261278		457	N	Y	0.262966
428	D	V	0.251884		538	S	N	0.261083		101	N	Y	0.262963
415	N	C	0.251736		551	F	L	0.26089		389	N	L	0.262961
415	N	W	0.251736		542	L	I	0.260737		389	N	I	0.262961
68	Q	D	0.251542		343	R	K	0.260511		161	Y	N	0.262957
339	S	I	0.251307		89	P	Q	0.260279		408	A	G	0.262953
400	E	T	0.251043		337	I	F	0.260247		111	D	M	0.262949
441	L	F	0.250852		146	N	F	0.259615		441	L	V	0.262944
523	S	P	0.250841		225	R	Q	0.257779		546	L	Q	0.262939
248	T	S	0.250767		236	V	R	0.257687		339	S	Y	0.262932
19	T	E	0.250474		272	A	I	0.257594		551	F	A	0.262909
427	V	F	0.250401		254	D	G	0.257428		213	A	Y	0.262903
138	S	Q	0.250321		391	I	L	0.257027		149	T	P	0.2629
337	I	Q	0.249578		158	S	Q	0.256806		388	I	M	0.262891
531	A	V	0.248795		408	A	T	0.25628		388	I	F	0.262891
556	N	S	0.248702		121	Q	R	0.256244		211	G	F	0.26288
515	K	D	0.248668		187	K	A	0.256152		211	G	Y	0.26288
227	T	A	0.248567		165	L	I	0.256071		440	E	D	0.262877
447	N	D	0.248272		364	W	R	0.255452		512	N	E	0.262876
415	N	H	0.247923		352	F	L	0.255297		409	V	S	0.262857
460	N	T	0.247323		260	A	V	0.254805		47	V	D	0.262832
410	G	R	0.247118		104	N	Y	0.254577		415	N	F	0.262827
116	E	D	0.246238		25	H	A	0.254556		415	N	H	0.262827
486	K	L	0.245778		392	T	I	0.254009		62	K	Q	0.262802
325	S	G	0.245753		340	I	Q	0.253568		197	H	C	0.262793
38	E	S	0.245663		157	K	Q	0.253443		229	E	I	0.262788
18	D	N	0.245544		184	N	D	0.252851		229	E	A	0.262788
370	Q	L	0.24546		462	Y	C	0.252171		470	K	L	0.262775
447	N	S	0.245331		404	T	A	0.252123		340	I	S	0.262755
443	V	A	0.245044		438	N	S	0.252033		289	H	I	0.262693
66	P	Q	0.244814		372	E	D	0.251986		386	N	V	0.262617
230	I	L	0.244122		169	K	H	0.251957		563	I	K	0.262502
422	N	D	0.243718		171	G	A	0.251643		560	Q	P	0.262341
276	G	E	0.243538		71	K	A	0.251243		559	L	V	0.262318
277	F	Y	0.242857		90	A	R	0.251126		562	R	I	0.262217
277	F	W	0.242857		515	K	Q	0.251043		553	M	L	0.262195
4	K	E	0.241722		486	K	G	0.251016		550	S	L	0.262183
27	N	D	0.241246		478	N	H	0.250968		490	E	A	0.26196
202	D	N	0.240998		522	E	V	0.250822		495	V	L	0.26195
515	K	Q	0.240701		547	G	V	0.250635		503	P	M	0.261906
557	G	S	0.240638		493	E	H	0.250495		516	I	L	0.261896
483	F	C	0.240613		508	E	D	0.250468		381	Q	A	0.261869
562	R	E	0.24052		521	L	R	0.250353		542	L	V	0.261822
562	R	F	0.24052		491	C	S	0.250241		559	L	M	0.261731
34	D	N	0.240488		429	D	M	0.247484		507	E	P	0.261699
517	D	F	0.240354		526	V	G	0.246135		154	H	E	0.261663
510	K	G	0.240346		235	K	W	0.244739		61	L	I	0.261413
270	A	S	0.240343		231	A	F	0.243647		508	E	I	0.261276
484	Y	N	0.240302		191	V	E	0.243508		176	K	L	0.26101
484	Y	D	0.240302		253	G	K	0.243479		514	E	F	0.260974
518	G	H	0.240241		209	S	F	0.243412		456	L	S	0.260963
499	T	P	0.240208		195	V	D	0.243375		492	M	R	0.260944
235	K	A	0.240156		269	Y	D	0.243338		523	S	G	0.260607
511	L	I	0.240026		266	A	E	0.243258		453	F	S	0.260491
490	E	F	0.240004		217	V	L	0.243235		551	F	Y	0.260173
257	I	L	0.239398		268	W	A	0.243209		559	L	S	0.26015
86	S	G	0.239177		270	A	D	0.243191		544	V	F	0.260034
170	K	N	0.238405		332	T	K	0.243002		561	C	V	0.259958
237	R	K	0.237764		239	Q	E	0.242958		486	K	S	0.259899
339	S	G	0.237748		368	H	P	0.24295		504	K	E	0.259747
327	K	Q	0.236916		288	M	H	0.242873		186	G	E	0.259658
265	I	L	0.236407		91	R	A	0.242863		507	E	I	0.259608
213	A	P	0.235927		317	G	V	0.242781		370	Q	H	0.258989
155	R	K	0.234787		46	S	T	0.242777		510	K	E	0.258983
211	G	N	0.2341		297	T	K	0.242737		517	D	R	0.258915
482	E	D	0.232388		36	I	R	0.242693		511	L	M	0.258622
407	T	I	0.231875		41	V	L	0.24267		375	S	A	0.258503
86	S	E	0.231756		362	D	N	0.24266		549	I	V	0.258162
550	S	G	0.231732		45	H	Q	0.242656		492	M	T	0.257942
22	I	M	0.231218		26	A	G	0.242587		160	F	L	0.257039
258	F	I	0.229307		3	A	K	0.242572		278	E	Q	0.256727
255	T	S	0.228974		56	G	V	0.24246		541	V	M	0.256696
103	E	G	0.228463		370	Q	F	0.242433		352	F	S	0.256548
247	W	R	0.227763		214	Y	H	0.242388		522	E	T	0.255177
136	K	S	0.226783		66	P	T	0.242366		362	D	G	0.254843
257	I	C	0.226082		64	I	A	0.242244		155	R	F	0.253665
467	S	N	0.225469		486	K	A	0.241803		159	S	D	0.253045
325	S	N	0.225255		58	L	R	0.241626		219	S	P	0.252539
233	R	W	0.224951		59	C	S	0.241432		139	S	P	0.250664
326	T	N	0.224522		389	N	K	0.241324		285	N	K	0.250371
208	Y	C	0.223921		91	R	G	0.241322		492	M	I	0.249891
370	Q	S	0.223611		464	K	E	0.241277		527	Y	H	0.24926
294	K	H	0.223508		457	N	D	0.24112		154	H	N	0.247888
5	L	Q	0.222461		412	E	Y	0.241052		181	Y	C	0.246942
23	G	V	0.222342		502	Y	C	0.24103		221	N	D	0.246881
9	L	F	0.222241		115	Y	C	0.240449		150	V	M	0.246843
70	G	F	0.22223		54	H	N	0.240441		209	S	Q	0.246479
70	G	K	0.22223		167	L	P	0.240329		135	P	D	0.2453
21	C	G	0.222225		523	S	V	0.240221		167	L	P	0.244601
86	S	D	0.222192		251	E	P	0.239807		60	K	L	0.243605
36	I	L	0.222168		493	E	T	0.239676		561	C	Y	0.24353
177	L	M	0.22214		521	L	Y	0.239658		467	S	G	0.243335
41	V	L	0.221894		554	C	S	0.239614		270	A	S	0.242675
494	S	I	0.221832		403	N	I	0.239589		139	S	L	0.242639
71	K	Y	0.221796		413	F	I	0.239538		326	T	H	0.242353
321	K	E	0.221773		501	D	P	0.239531		19	T	S	0.241366
138	S	Y	0.221645		484	Y	N	0.239522		294	K	L	0.240975
558	S	M	0.221593		548	A	S	0.239519		5	L	I	0.239518
507	E	Y	0.221572		396	N	Y	0.239501		221	N	R	0.239517
211	G	P	0.221549		472	N	H	0.239492		209	S	N	0.239433
564	C	G	0.221468		385	Q	L	0.239454		507	E	K	0.238561
79	L	I	0.221195		460	N	R	0.239453		86	S	E	0.237616
193	W	R	0.221168		558	S	V	0.23944		172	D	P	0.236161
69	L	W	0.221058		384	T	S	0.239422		7	V	F	0.236133
501	D	R	0.221045		381	Q	V	0.239367		180	S	T	0.235772
501	D	E	0.221045		381	Q	S	0.239367		322	Y	H	0.235732
551	F	T	0.220834		397	S	V	0.239365		103	E	D	0.235433
71	K	H	0.220774		487	C	R	0.239363		190	L	R	0.235421
75	T	Y	0.219978		400	E	H	0.239345		536	V	I	0.235034
499	T	K	0.219663		402	M	A	0.239287		220	S	T	0.233075
32	T	A	0.219476		441	L	M	0.239262		153	S	E	0.232899
128	L	Y	0.219178		419	R	W	0.239244		286	A	E	0.232136
137	E	V	0.219176		387	A	D	0.239221		80	G	E	0.232019
478	N	T	0.219139		475	E	T	0.23921		249	L	F	0.23181
555	S	A	0.219059		475	E	A	0.23921		303	N	G	0.231701
4	K	A	0.218633		475	E	P	0.23921		170	K	S	0.231683
64	I	K	0.21852		452	D	Y	0.239191		3	A	E	0.231544
61	L	S	0.218057		108	Y	F	0.239152		290	E	A	0.231286
96	I	T	0.218053		504	K	Q	0.23915		270	A	T	0.230101
19	T	K	0.217443		130	R	I	0.239139		339	S	G	0.229317
329	R	M	0.217161		96	I	L	0.239105		330	M	I	0.229264
294	K	L	0.217014		159	S	M	0.239092		135	P	N	0.229238
42	A	K	0.216986		111	D	T	0.239003		324	R	W	0.229213
230	I	F	0.216887		341	Q	K	0.238949		52	D	E	0.228625
302	I	K	0.216572		527	Y	D	0.238635		257	I	M	0.228307
296	Q	H	0.216472		336	N	T	0.237867		19	T	K	0.228111
295	C	R	0.21637		223	N	E	0.237826		158	S	P	0.22729
353	I	F	0.216359		326	T	A	0.237071		4	K	E	0.226564
363	G	V	0.216288		528	Q	K	0.236962		515	K	T	0.226531
358	T	V	0.216283		277	F	N	0.236907		529	I	S	0.225991
232	A	V	0.216281		283	T	L	0.236222		312	H	G	0.225414
303	N	W	0.216227		104	N	F	0.236173		369	H	S	0.225363
364	W	C	0.216193		546	L	P	0.235164		311	I	K	0.225325
366	G	C	0.216193		524	M	N	0.235048		311	I	L	0.225325
220	S	M	0.215815		513	R	W	0.234536		313	P	Q	0.225318
314	V	T	0.215792		355	G	R	0.234272		377	Y	F	0.225318
176	K	F	0.215333		241	G	R	0.233474		319	C	R	0.225219
121	Q	H	0.215285		112	L	I	0.231553		366	G	V	0.225176
173	S	R	0.215266		173	S	E	0.230648		363	G	V	0.225035
185	K	M	0.214712		422	N	S	0.230493		97	V	A	0.224967
346	F	C	0.213761		562	R	H	0.230441		96	I	L	0.22483
173	S	D	0.213074		412	E	V	0.230426		299	Q	C	0.224788
371	N	D	0.212761		504	K	S	0.230292		323	V	G	0.224669
125	V	T	0.211293		551	F	V	0.230285		325	S	T	0.224669
180	S	V	0.211082		565	I	T	0.230249		291	C	F	0.224532
122	L	S	0.211054		153	S	P	0.230163		286	A	G	0.224333
187	K	A	0.210804		119	R	K	0.229794		399	I	V	0.224267
499	T	N	0.210548		159	S	T	0.229511		355	G	W	0.223979
237	R	A	0.209922		156	G	E	0.229047		361	I	V	0.2225
60	K	Y	0.209851		52	D	G	0.228012		204	Q	K	0.222397
155	R	E	0.2096		145	F	L	0.227742		261	T	N	0.22218
111	D	N	0.209218		513	R	A	0.227521		202	D	V	0.221979
554	C	F	0.208662		173	S	P	0.227334		282	I	N	0.221889
209	S	L	0.208058		392	T	Y	0.227044		257	I	F	0.221875
59	C	R	0.207498		220	S	E	0.226938		259	E	T	0.221854
518	G	L	0.207102		467	S	V	0.226828		214	Y	H	0.221806
354	E	K	0.207035		280	G	A	0.22675		197	H	R	0.221704
148	V	A	0.206896		274	S	F	0.226676		206	S	N	0.221578
244	N	D	0.20652		195	V	F	0.226636		226	F	H	0.221294
240	H	P	0.205893		416	L	Y	0.226614		266	A	E	0.221228
123	S	L	0.205876		124	S	A	0.226254		199	S	F	0.221199
99	T	Q	0.205738		115	Y	V	0.226225		19	T	A	0.220435
181	Y	D	0.205725		101	N	T	0.226086		198	P	L	0.220424
139	S	K	0.20572		283	T	S	0.225862		345	L	S	0.220334
182	V	G	0.205706		302	I	K	0.225772		378	A	S	0.219751
112	L	H	0.205697		364	W	G	0.225769		255	T	P	0.219587
183	N	I	0.205648		349	I	F	0.225711		518	G	A	0.219545
102	S	A	0.205601		79	L	F	0.225419		15	T	I	0.219378
106	A	F	0.205547		29	S	T	0.225358		425	K	R	0.218805
103	E	F	0.205444		33	V	F	0.225332		509	S	I	0.218237
103	E	N	0.205444		252	P	L	0.225319		154	H	R	0.218207
172	D	L	0.205434		370	Q	K	0.225308		178	T	I	0.217119
161	Y	F	0.20541		3	A	N	0.225297		343	R	S	0.215895
502	Y	L	0.205341		16	D	R	0.225198		175	P	H	0.215752
186	G	T	0.205327		39	K	M	0.225039		137	E	T	0.215609
277	F	D	0.2053		251	E	N	0.225023		251	E	P	0.215507
561	C	R	0.205203		255	T	N	0.22454		234	P	H	0.215061
138	S	V	0.205109		104	N	K	0.224141		531	A	T	0.214955
172	D	N	0.204949		244	N	V	0.223765		419	R	K	0.214871
504	K	G	0.204946		175	P	S	0.223751		484	Y	C	0.214205
504	K	Y	0.204946		59	C	R	0.223212		318	E	K	0.213309
565	I	L	0.204926		246	Y	S	0.222604		11	A	V	0.211891
232	A	Q	0.204761		154	H	Q	0.222445		149	T	A	0.211568
101	N	Y	0.20445		427	V	I	0.221436		13	V	L	0.210726
205	Q	G	0.204287		241	G	E	0.221316		9	L	Y	0.210705
205	Q	E	0.204287		358	T	H	0.221051		7	V	D	0.210431
212	N	V	0.20422		496	R	K	0.220836		92	S	I	0.210431
115	Y	D	0.204192		473	A	V	0.220639		6	L	R	0.210416
289	H	L	0.20391		27	N	S	0.220045		99	T	S	0.210238
312	H	P	0.203857		38	E	G	0.219958		79	L	F	0.210227
222	Y	S	0.20356		403	N	G	0.219666		10	Y	N	0.210202
259	E	H	0.203435		137	E	G	0.219575		81	N	T	0.210188
231	A	D	0.203226		463	E	Q	0.219509		538	S	N	0.209933
12	F	S	0.202847		548	A	T	0.219435		27	N	K	0.208706
62	K	Y	0.202788		460	N	V	0.219431		344	G	S	0.208389
154	H	A	0.202543		402	M	K	0.219293		84	C	S	0.208321
297	T	P	0.2025		240	H	A	0.219255		84	C	W	0.208321
474	K	R	0.202212		188	E	H	0.219081		558	S	A	0.208156
171	G	N	0.201927		426	K	Q	0.218965		153	S	H	0.207714
271	F	W	0.201772		182	V	Y	0.218825		502	Y	H	0.207478
173	S	H	0.20146		424	N	K	0.218727		75	T	N	0.206792
279	S	F	0.201358		116	E	G	0.218401		78	L	P	0.206768
119	R	M	0.201187		339	S	I	0.218339		508	E	G	0.206355
82	P	L	0.200115		152	C	F	0.217976		356	G	R	0.206125
338	P	S	0.199854		91	R	V	0.217585		517	D	E	0.205885
544	V	I	0.199719		296	Q	R	0.215929		376	G	A	0.205626
[truncated: 9,781 more rows]

## Sheet: XBP1s39_basal39
Replicate 1					Replicate 2					Replicate 3					Filtered
[truncated: 11,301 more rows]

[truncated: 2 more sheets: ATF6fXBP1s39_basal39, summary_statistics]
