# Supplementary material for: Enhanced ER proteostasis and temperature differentially impact the mutational tolerance of influenza hemagglutinin
Source: eLife. 2018 Sep 6;7:e38795. doi: 10.7554/eLife.38795 (PMC6172027; doi:10.7554/eLife.38795)
Supplement: Figure 7—source data 1. [file elife-38795-fig7-data1.xlsx]

## Sheet: complete_dataset
Site (WSN) sequential	WT	H1 entropy	DMSO39vs DMSO37	XBP139vs DMSO39	ATF6/XBP139vs DMSO39		SS	RSA	Receptor binding	Antigenic	Glyc. Sequon / disulfide bond		Column Description:
1	M	0	-0.1949	0.28271	-0.19574								Site: HA site by sequential WSN numbering scheme
2	K	3.0303	0.38211	1.36585	1.06771								WT: Amino acid (single letter abbreviation) in WSN sequence
3	A	55.7576	-0.63452	-1.11346	0.62733								H1 entropy: Site entropy in H1 human sequences before 2009, as described in methods
4	K	27.8788	-0.66286	1.33743	2.09044								DMSO39vsDMSO37: Filtered sitediffsel for Basal environment at 39C relative to Basal environment at 37C
5	L	3.0303	0.83698	-0.40122	0.04657								XBP139vsDMSO39: Filtered sitediffsel for XBP1s environment at 39C relative to Basal environment at 39C
6	L	4.84848	1.00443	-1.64824	-0.75679								SS: secondary structural element, as in PDB 1RVX
7	V	25.4545	0.16837	1.23278	0.3217								RSA: relative surface accessibility, as in PDB 1RVX
8	L	0	-0.00656	0.06573	0.38034								Receptor binding: as classified in Doud et al 2016
9	L	0	-1.40283	0.97716	0.56261								Antigenic: as classified in Doud et al 2016, including residues nearby antigenic residues
10	Y	7.87879	-1.18067	0.97923	0.7573								Glyc. Sequon/disulfide bond: N-linked glycosylation sequons (N-X-S/T) and cysteine residues involved in disulfide bonds, as described in methods
11	A	44.2424	-0.18158	-0.28912	-0.22503
12	F	32.7273	-0.56181	1.2338	0.94834
13	V	49.697	-0.80192	0.45752	0.75949
14	A	3.63636	-0.38977	0.4518	1.02981
15	T	14.5455	0.13675	0.21233	-0.20008
16	D	42.4242	-0.33332	0.66341	1.44453
17	A	0	-0.14546	-0.2087	0.98356
18	D	1.21212	-0.25147	0.61537	0.96381		loop	0.170984
19	T	0.606061	-1.95051	1.64841	1.03219		strand	0.168605
20	I	7.27273	-0.35583	-0.02534	-0.41857		strand	0
21	C	0.606061	-0.63725	0.40386	0.83802		strand	0.0778443			ssbond
22	I	2.42424	0.12301	-0.54301	0.31201		strand	0.00507614
23	G	0.606061	0.39155	-0.79731	-0.21694		strand	0
24	Y	1.21212	-0.8387	0.29362	0.31622		strand	0
25	H	0	-0.78298	1.13048	0.68711		strand	0.0803571
26	A	0	-0.43757	-0.14431	-0.51736		loop	0.00775194
27	N	0	-0.04847	0.49161	0.47937		loop	0.14359			sequon
28	N	0	-0.61389	-0.21952	0.08477		loop	0.769231			sequon
29	S	0.606061	-0.63518	0.89254	1.2659		loop	0.116129			sequon
30	T	0	-0.41598	0.19791	0.40003		loop	0.668605			sequon
31	D	0	0.14145	-0.13925	0.11885		loop	0.284974
32	T	0.606061	0.22526	-0.4756	0.26039		strand	0.22093
33	V	1.21212	0.25651	-0.35243	0.29069		strand	0
34	D	0.606061	0.53288	-0.52226	-0.03299		loop	0.26943
35	T	0	0.14772	-0.13025	0.0836		loop	0.00581395
36	I	9.09091	0.84408	-0.84957	-0.69348		loop	0.0517241
37	L	3.63636	-0.42633	-0.59324	-1.14633		loop	0.154229
38	E	1.21212	-0.36008	0.1424	-0.49801		loop	0.381166
39	K	1.81818	0.13922	0.18591	0.00088		loop	0.364407
40	N	0	0.36217	1.43281	-0.03476		loop	0.54359			sequon
41	V	0	0.19302	0.26493	0.33619		strand	0.0114943			sequon
42	A	3.0303	0.04741	0.51642	-0.10352		strand	0.337209			sequon
43	V	0	0.61489	-0.20374	-0.12953		strand	0
44	T	0	0.15524	0.18096	0.17269		loop	0.0232558
45	H	1.21212	-0.67303	0.7163	0.91413		loop	0.339286
46	S	0.606061	-0.02436	0.38897	0.44747		strand	0.129032
47	V	1.21212	-1.52433	0.73595	0.63733		strand	0.293103
48	N	0.606061	-0.32009	0.01094	0.67606		strand	0.261538
49	L	0.606061	0.06311	-0.49299	0.13471		loop	0.0149254
50	L	0	0.34594	0.23974	0.03562		strand	0.00995025
51	E	0	-1.28994	0.52716	1.14968		strand	0.125561
52	D	58.7879	-0.58239	-0.2841	-0.20783		loop	0.476684
53	S	43.0303	-2.10477	1.40442	0.58967		loop	0.458065
54	H	0.606061	-0.38112	-0.35022	-0.09713		loop	0.334821
55	N	2.42424	-0.65264	-0.32235	0.27962		loop	0.307692
56	G	0	-0.38783	-0.06381	-0.49166		loop	0.346154
57	K	1.81818	-1.53533	0.91924	0.36089		loop	0.334746
58	L	0	0.00957	0.76427	0.03305		strand	0.00497512
59	C	0	-0.1288	0.71906	0.92639		strand	0			ssbond
60	K	53.3333	-1.92501	0.76864	1.08873		strand	0.310219
61	L	0.606061	-0.06209	-0.19988	-0.04035		strand	0.109453
62	K	8.48485	0.37801	-0.694	-1.06224		loop	0.533898
63	G	0	0.58334	-0.47699	-0.57464		loop	0.346154
64	I	29.697	-1.37975	0.55057	0.50308		strand	0.390863
65	A	1.81818	-1.1467	-0.2718	0.16826		loop	0.255814
66	P	0	-0.33731	0.23486	0.02025		loop	0.0754717
67	L	1.21212	0.14391	-0.41523	0.28403		strand	0.0149254
68	Q	7.27273	-3.43915	0.85985	0.06579		strand	0.377778
69	L	0	0.06943	-0.21725	-0.05002		strand	0
70	G	0.606061	-1.54447	0.97393	-0.39483		strand	0.182692
71	K	34.5455	-1.26488	0.22142	0.4142		loop	0.360169
72	C	0	0.07664	0.6015	0.40157		strand	0			ssbond
73	N	26.6667	-0.74447	0.89857	-0.28175		loop	0.138462			sequon
74	I	38.7879	-0.27726	0.02278	-0.00681		helix	0			sequon
75	T	3.0303	0.77196	-1.06833	-1.95434		helix	0.0465116			sequon
76	G	0	0.64686	0.2251	-0.32915		helix	0
77	W	0.606061	0.14583	0.35406	0.31707		helix	0.0421053
78	L	25.4545	-0.82579	-0.21988	0.6507		helix	0
79	L	0	-0.56439	0.15807	0.81043		helix	0
80	G	0	0.04246	0.24595	0.2929		loop	0.0192308
81	N	0	0.72403	0.62052	-0.68069		loop	0.025641
82	P	0	0.4048	-0.00073	-0.19718		helix	0.00628931
83	E	5.45455	-1.18459	-0.02321	-0.18432		helix	0.403587
84	C	0	-0.30831	-0.03538	0.1188		helix	0.0179641			ssbond
85	D	21.8182	0.60337	-0.1449	-0.41993		helix	0.207254		abs
86	S	51.5152	-1.53083	3.08779	1.23013		helix	0.566038		abs
87	L	0	-0.6804	0.15457	-0.09519		helix	0.0447761		abs
88	L	60.6061	-0.54961	-0.26182	0.01772		loop	0.263682		abs
89	P	27.8788	-1.04899	3.93552	1.61385		loop	0.603774		abs
90	A	47.2727	-0.084	0.93509	-1.98987		loop	0.270115		abs
91	R	53.3333	-2.40598	-0.66432	-0.07737		loop	0.467153		abs
92	S	1.21212	-0.97123	1.69736	0.96975		strand	0.483871		abs
93	W	0	0.25111	-0.03476	-0.16011		loop	0.0245614
94	S	0.606061	0.07933	0.38373	-0.56955		loop	0.103226
95	Y	0	-0.60379	-0.03535	0.58432		loop	0
96	I	1.81818	0.02085	0.42247	0.21211		strand	0
97	V	35.7576	0.75441	-0.43574	0.53285		strand	0.0172414
98	E	0.606061	-0.49979	0.56326	0.04278		strand	0.0538117
99	T	75.7576	-1.72819	0.29749	-0.22947		loop	0.215116
100	P	7.87879	-1.75217	-1.4148	-0.19583		loop	0.496855
101	N	12.1212	-1.9608	1.11939	1.98209		loop	0.610256
102	S	36.3636	-1.03672	1.56287	0.90903		loop	0.0709677
103	E	14.5455	-0.15817	1.16227	-0.17684		loop	0.668161
104	N	0	-2.9916	1.46427	0.28099		strand	0.158974
105	G	0	0.124	0.00684	-0.48602		loop	0.0384615
106	A	27.2727	-0.72035	0.57893	0.17841		loop	0.253807
107	C	0	0.17602	0.43165	-0.09108		loop	0.011976			ssbond
108	Y	0	-0.46011	-0.19902	1.34752		loop	0.0190114	rbs
109	P	0	0.14059	-0.12041	0.01643		loop	0.0377358
110	G	0.606061	0.73233	-0.2765	-0.19784		loop	0.259615
112	L	0.606061	1.07259	-0.65599	-0.53121		strand	0.0791667
113	I	26.6667	-0.71233	0.52617	0.2024		loop	0.137056
114	D	9.09091	-1.35299	-0.13829	-0.1086		loop	0.316062
115	Y	0	-2.29908	1.24723	1.28981		helix	0.106464
116	E	1.81818	-0.39768	0.33728	0.33325		helix	0.112108
117	E	0.606061	0.69294	0.17122	-0.31066		helix	0.00896861
118	L	0	-0.04863	-0.11993	-0.22468		helix	0
119	R	5.45455	-0.66012	0.5787	0.61188		helix	0.0620438
120	E	0.606061	-0.18605	0.04748	0.03002		helix	0.0941704
121	Q	2.42424	-0.18973	-0.29688	0.95682		helix	0.08
122	L	0	-0.43169	-0.08957	0.38842		helix	0.00497512
123	S	3.0303	-0.22862	0.88908	0.41965		loop	0.116129
124	S	1.81818	-0.18698	0.04499	-0.1059		loop	0.264516
125	V	4.84848	-0.41959	-0.40264	0.06757		strand	0
126	S	1.21212	0.44917	-0.68583	0.41637		strand	0.277419		abs
127	S	0.606061	-1.38367	1.40788	1.25113		strand	0.135484
128	L	6.66667	-1.74163	0.74509	0.332		strand	0.0166667
129	E	4.24242	0.66389	-0.81189	-1.03547		strand	0.2287
130	R	1.21212	-0.54608	0.23769	0.44682		strand	0.248175
131	F	0	-0.69538	0.5211	0.78095		strand	0.0875
132	E	4.24242	0.44079	0.23878	-0.43744		strand	0.376682		abs
133	I	2.42424	-0.10709	0.36304	0.81019		loop	0.0456853
134	F	0	-0.2753	0.46	0.231		loop	0.0166667
135	P	1.81818	-1.14096	0.13709	-0.69146		loop	0.27673		abs
136	K	0.606061	-2.27267	-1.40053	-0.40215		loop	0.34322		abs
137	E	32.7273	-0.58008	-0.62384	-1.144		loop	0.73991		abs
138	S	21.8182	-3.90343	2.63115	1.22028		loop	0.606452		abs
139	S	2.42424	-1.22536	-0.26653	-0.66469		loop	0.0903226
140	W	0	0.54941	0.56604	0.10351		loop	0.0385965
141	P	1.81818	-1.71259	0.45186	0.98485		loop	0.490566		abs
142	N	44.8485	-0.69206	1.18907	1.36161		loop	0.507692		abs	sequon
143	H	0.606061	-2.38121	0.37782	0.84185		loop	0.0580357			sequon
144	T	42.4242	-0.66613	0.62637	-0.74238		strand	0.246154			sequon
145	F	43.0303	-1.11244	0.29233	-0.04682		loop	0.139535
146	N	24.8485	-2.50052	1.47243	0.73202		loop	0.564103
147	G	0	-0.22856	0.08971	-0.26204		loop	0.144231
148	V	1.81818	-1.20204	1.34216	0.66773		loop	0.402299		abs
149	T	44.2424	0.11864	0.1897	0.01202		strand	0.0523256	rbs
150	V	7.27273	-1.61993	2.03529	1.05207		strand	0.426357		abs
151	S	25.4545	-0.37191	0.65212	0.194		strand	0.0310078
152	C	0	0.40253	0.26899	0.00684		strand	0.011976			ssbond
153	S	7.87879	-3.86237	0.88393	1.15196		strand	0.322581		abs
154	H	7.87879	-3.34024	1.28689	4.13771		strand	0.232143		abs
155	R	55.1515	-2.57157	0.56505	1.77194		loop	0.793722		abs
156	G	6.06061	-1.19018	0.39119	-0.23257		loop	0.798077		abs
157	K	75.7576	-1.45669	0.62747	0.56109		strand	0.682203		abs
158	S	24.2424	-2.32111	1.37415	1.84536		strand	0.380645		abs
159	S	0.606061	-2.89828	0.3545	1.04315		strand	0.135484
160	F	0	0.45125	-0.00613	0.86663		loop	0.0583333
161	Y	0	-0.14819	0.18502	0.16336		loop	0.0152091
162	R	43.6364	-0.37985	-0.43635	-0.19888		loop	0.208029
163	N	0	-0.79879	1.49612	1.17278		loop	0.0102564
164	L	0	-0.30298	0.3715	0.24885		strand	0.00995025
165	L	10.9091	-0.32222	0.917	0.29673		strand	0.0298507
166	W	0	-0.59646	0.11514	0.06457		strand	0.0631579	rbs
167	L	0	-1.01632	0.27386	0.89032		loop	0
168	T	6.66667	-0.25223	0.37058	0.82513		strand	0.0930233
169	K	72.7273	-3.26569	-0.27455	-0.06209		loop	0.210762		abs
170	K	12.1212	-5.56814	1.66426	0.78596		loop	0.292373		abs
171	G	36.9697	0.08862	-0.65057	0.10536		loop	0.766816		abs
172	D	20.6061	-0.07685	-0.52696	-1.55786		loop	0.5		abs
173	S	35.7576	-1.6809	0.88669	0.4731		loop	0.309677		abs
174	Y	0	-0.28233	0.21885	0.21902		loop	0.00760456
175	P	0	-6.76034	4.97632	5.47571		loop	0.27044		abs
176	K	41.8182	-10.051	3.34476	5.21229		loop	0.567797		abs
177	L	1.21212	0.7458	-0.28816	-0.11863		strand	0.0497512
178	T	32.7273	-0.43056	-1.04836	-0.97515		strand	0.377119		abs
179	N	43.0303	0.14574	0.32357	-1.11151		strand	0.220513		abs
180	S	1.81818	0.07966	0.69985	0.17286		strand	0.296774		abs
181	Y	1.21212	-0.59174	0.04954	0.26456		strand	0.129278
182	V	55.1515	0.2563	2.11595	-0.28153		strand	0.344828		abs
183	N	0.606061	-0.15192	0.04198	0.81994		loop	0.00512821
184	N	20	-0.30112	1.2638	0.62553		loop	0.75		abs
185	K	5.45455	-1.22845	1.43112	0.93394		loop	0.309322		abs
186	G	33.9394	-0.51804	0.57645	1.69116		loop	0.576923		abs
187	K	1.81818	-1.08123	0.10088	0.33181		loop	0.338983		abs
188	E	1.21212	-0.44235	0.46126	1.45265		strand	0.255605
189	V	1.81818	0.06443	0.64675	-0.07386		strand	0
190	L	0	-0.34791	-0.28772	1.05372		strand	0.00497512
191	V	12.7273	0.75073	0.29139	-1.33835		strand	0
192	L	2.42424	-0.46529	0.5832	0.14374		strand	0.00995025
193	W	0	0.40984	0.55844	0.24884		strand	0
194	G	0.606061	-0.50944	0.51276	1.42846		strand	0
195	V	16.9697	0.28919	-0.23814	-0.29685		strand	0.00507614
196	H	0	0.38725	-0.21674	-0.03222		strand	0	rbs
197	H	5.45455	-3.14732	0.4356	-0.41392		strand	0.0223214
198	P	0.606061	0.5417	0.04917	0.4546		loop	0
199	S	42.4242	-1.88549	0.72671	0.7837		loop	0.125786
200	S	30.303	-0.71032	0.28093	0.19186		loop	0.364103
201	S	27.8788	-1.87603	2.48209	1.51143		helix	0.43871
202	D	91.5152	-0.1243	-1.2651	-0.9806		helix	0.673729		abs
203	E	91.5152	-0.04874	-0.04124	0.41584		helix	0.264574	rbs	abs
204	Q	0	-0.25557	0.40282	-0.09565		helix	0.00444444
205	Q	100	-1.91485	0.05408	2.08976		helix	0.515556		abs
206	S	75.7576	-1.57887	1.09076	0.2129		helix	0.553846		abs
207	L	34.5455	-0.5315	0.32006	0.90619		helix	0.233831	rbs	abs
208	Y	0	-0.1136	0.32948	0.49541		helix	0	rbs
209	S	56.9697	-1.45019	0.03144	1.67326		loop	0.342222		abs
210	N	54.5455	-4.38915	2.8368	2.22663		loop	0.261538		abs
211	G	18.1818	-1.56668	-0.4218	0.21463		loop	0.542601		abs
212	N	8.48485	0.00114	0.85809	-0.24547		loop	0.733333		abs
213	A	1.81818	-2.81883	2.01954	1.923		loop	0.0387597
214	Y	3.0303	-0.3632	-0.8216	-0.6938		loop	0.0798479
215	V	1.81818	0.00259	-0.26718	0.08756		strand	0.00574713
216	S	7.27273	-4.64701	1.19207	2.08193		strand	0.0387097
217	V	0	0.46701	-0.16868	0.17045		strand	0
218	A	18.1818	-4.35086	0.31372	1.2577		strand	0.00574713
219	S	12.7273	-0.58372	-0.53076	0.21915		loop	0
220	S	1.21212	-4.5933	1.74801	2.13418		loop	0.277419		abs
221	N	34.5455	-0.52378	1.24932	1.3505		loop	0.394872		abs
222	Y	0	-1.44599	0.39214	0.89895		loop	0.117871
223	N	36.3636	-2.69209	1.95362	0.82818		strand	0.230769
224	R	7.87879	-2.05276	0.87404	2.14899		strand	0.361314
225	R	60.6061	0.41866	-0.20288	0.08736		strand	0.313869
226	F	0	-1.73703	0.08682	1.19283		strand	0.0333333
227	T	12.1212	-0.34318	0.32722	0.54702		loop	0.44186
228	P	1.21212	-1.94524	1.92357	1.93226		loop	0.119497
229	E	0	-2.02792	0.56472	0.96661		loop	0.264574
230	I	3.63636	-1.27507	1.42066	-0.14636		loop	0.228426
231	A	18.7879	-1.46358	0.48899	-1.11071		loop	0.0387597
232	A	35.7576	-3.79168	1.58811	1.05023		loop	0.457399
233	R	0	0.6148	-0.60981	-0.10538		loop	0.0255474
234	P	1.21212	-0.56843	-1.4458	-0.09268		loop	0.113208
235	K	1.21212	-3.0716	0.68752	0.8853		loop	0.605932		abs
236	V	4.24242	-2.93762	1.55291	0.49013		strand	0.218391		abs
237	R	8.48485	-4.34083	-0.47483	1.78783		loop	0.507299		abs
238	D	38.1818	0.40678	0.4387	0.428		loop	0.585492	rbs	abs
239	Q	4.84848	-0.2416	0.03529	0.21779		strand	0.24	rbs	abs
240	H	38.1818	-2.57254	2.32514	1.39893		loop	0.162791
241	G	0	-0.30636	0.7031	0.00273		loop	0.0192308	rbs
242	R	0	0.69313	0.11876	0.18116		strand	0.0218978
243	M	24.2424	-0.28213	0.58413	0.47425		strand	0
244	N	4.24242	-0.67369	-0.15921	0.41664		strand	0.102564
245	Y	0	-0.14557	0.44866	0.26024		strand	0
246	Y	1.21212	0.04008	0.88133	1.2938		strand	0.0684411
247	W	0.606061	0.66622	0.01318	0.3914		strand	0.0666667
248	T	1.21212	0.10328	-0.3889	-0.17691		strand	0.0581395
249	L	0.606061	0.31832	0.38706	1.33116		strand	0.164179
250	L	7.27273	0.54909	0.3957	-0.10747		strand	0
251	E	13.3333	-0.157	0.77987	-0.83419		loop	0.220339
252	P	0.606061	-1.45438	0.28638	0.74072		loop	0.459119		abs
253	G	9.09091	-0.43955	1.02183	-0.06602		loop	0.538462		abs
254	D	3.0303	-1.79257	0.72191	0.29961		loop	0.0777202
255	T	3.63636	-0.73242	-0.03235	-0.67541		strand	0.186047
256	I	1.81818	-0.93088	1.00516	1.11588		strand	0
257	I	12.1212	-5.32409	1.48522	1.81629		strand	0.0862944
258	F	1.21212	-0.57296	-0.11237	0.88815		strand	0
259	E	1.21212	-0.24181	-0.26847	0.45964		strand	0.0896861
260	A	1.81818	-0.03964	0.1807	1.047		strand	0
261	T	21.2121	-0.93814	-0.03286	0.1993		loop	0.0820513
262	G	0.606061	0.46564	0.32992	0.27508		loop	0
263	N	0	0.11751	0.64026	0.46064		loop	0
264	L	0	-0.50899	0.60522	-0.40213		strand	0
265	I	9.09091	-1.14434	0.54432	0.19922		strand	0
266	A	6.06061	-0.39381	0.4869	0.53481		strand	0
267	P	0	0.30507	-0.08335	0.47035		strand	0
268	W	60	0.95982	-1.06379	-0.95889		loop	0.09375
269	Y	46.0606	1.11714	-0.78139	-1.04231		strand	0.212928
270	A	0	-0.03523	1.01744	0.2549		strand	0
271	F	0	-1.20287	0.30054	0.63726		strand	0.0125
272	A	3.63636	-0.72333	0.20256	-0.10956		strand	0
273	L	7.27273	-0.18134	0.43313	0.33215		strand	0.0199005
274	S	13.9394	-2.98329	2.96981	2.6916		strand	0.164234
275	R	1.81818	-0.05621	0.70937	0.05346		strand	0.29562
276	G	3.63636	-1.35029	0.24287	1.24646		loop	0.163462
277	F	21.2121	-0.62801	1.7618	0.01303		loop	0.879167
278	E	5.45455	-2.62661	2.77122	0.67748		loop	0.375
279	S	1.21212	0.66282	0.4067	0.53702		loop	0.116129
280	G	0.606061	0.75433	0.81781	-0.11437		loop	0.00961538
281	I	0.606061	-0.29408	0.3659	-0.31199		strand	0.0913706
282	I	0.606061	0.19237	-0.35122	0.50346		strand	0.0253807
283	T	70.9091	-1.77395	2.37676	1.069		strand	0.47093
284	S	0	-0.80639	0.30563	0.51846		loop	0.0322581
285	N	10.303	-1.29101	2.54077	1.53724		loop	0.707692			sequon
286	A	4.24242	-0.75916	0.92183	-1.36779		loop	0.155039			sequon
287	S	43.6364	-0.38003	1.14619	0.26647		loop	0.490323			sequon
288	M	10.303	-0.66761	1.46522	0.85544		strand	0.183036
289	H	55.7576	-2.25553	0.36708	0.33638		strand	0.419643
290	E	70.9091	-0.26329	-1.04185	-0.02473		strand	0.681614
291	C	0	0.31359	0.22811	-0.04308		strand	0.161677			ssbond
292	N	21.2121	-0.66089	0.42061	-0.27048		strand	0.523077
293	T	33.9394	-0.51313	0.89052	0.57438		strand	0.0755814
294	K	6.06061	-0.01627	-0.13999	-1.43		loop	0.512712
295	C	1.21212	0.08245	0.16264	-0.34146		strand	0.0239521			ssbond
296	Q	0	0.59967	0.17665	-0.04029		strand	0
297	T	0.606061	-0.06311	-0.12966	-0.2678		strand	0
298	P	0	-0.33585	0.09805	0.2845		loop	0.0628931
299	Q	25.4545	-0.94537	0.80131	-0.48931		loop	0.39801
300	G	0	-0.09909	0.00877	0.43738		strand	0
301	A	3.63636	0.35028	0.33239	-0.12579		strand	0.0310078
302	I	0.606061	-1.02985	0.79362	0.77144		strand	0.0253807
303	N	0	-1.67118	0.9357	0.094		loop	0.8
304	S	7.87879	0.22343	-0.38442	0.11957		loop	0.251613
305	N	3.63636	0.22869	-1.06947	-0.98298		loop	0.735484
306	L	1.21212	-2.08365	0.97876	0.80142		loop	0.223881
307	P	0	0.26176	-0.43404	-0.22824		loop	0.0377358
308	F	10.303	-0.23438	0.05334	0.17395		strand	0
309	Q	0	0.32995	0.12825	0.15317		strand	0
310	N	0	-0.22173	0.4425	0.5729		loop	0.225641
311	I	28.4848	-0.04904	0.57198	0.42028		loop	0.0964467
312	H	0	-0.43181	0.60527	0.92151		loop	0.200893
313	P	0	-1.64501	1.33664	1.00298		loop	0.396226
314	V	6.66667	-2.0563	0.78221	-0.23366		loop	0.155172
315	T	2.42424	-3.46164	1.16602	2.26873		strand	0
316	I	0	0.26504	0.27915	0.10808		strand	0
317	G	0.606061	0.30245	0.02282	0.32666		strand	0.144231
318	E	0.606061	-0.79887	0.257	-0.58098		loop	0.313901
319	C	0	0.1376	-0.50032	0.34687		strand	0.0179641			ssbond
320	P	0	0.28008	0.30876	-0.7543		loop	0.0503145
321	K	1.81818	0.57568	0.12002	-1.29356		strand	0.169492
322	Y	1.21212	-0.72243	0.31959	0.81678		strand	0.174905
323	V	0.606061	0.15112	1.23837	-0.28688		loop	0
324	R	12.1212	-0.54981	0.78834	-0.6348		loop	0.383212
325	S	0	0.14869	0.50702	0.15742		loop	0.0129032
326	T	47.2727	0.13114	0.26716	-0.73848		loop	0.713178
327	K	1.21212	-0.39888	1.05212	0.59133		loop	0.355932
328	L	0	0.22491	-0.57254	-0.62191		loop	0.0248756
329	R	0.606061	-0.12673	-0.23187	0.07343		strand	0.229927
330	M	2.42424	0.66822	0.1735	0.07993		strand	0
331	V	16.9697	0.58855	0.29133	-0.23234		strand	0
332	T	0.606061	0.73945	-0.60386	-0.49278		loop	0.127907
333	G	0	1.31055	0.37071	-0.21219		loop	0
334	L	0.606061	0.71555	-0.39247	0.15938		loop	0
335	R	1.81818	0.3441	0.62049	-0.40347		strand	0.226277
336	N	0.606061	-0.09604	0.1232	0.14917		loop	0.0769231
337	I	6.66667	1.35784	-1.80416	-1.98121		loop	0.208122
338	P	0.606061	0.24611	-0.78956	0.35219		loop	0.352201
339	S	0.606061	-1.10608	0.21721	-0.01607		loop	0.51938
340	I	3.0303	-0.11861	0.06922	-0.09064		loop	0.985401
341	Q	1.21212	-0.16889	-0.19592	-0.11334
342	Y	6.66667	0.21333	0.09911	-0.12676
343	R	0.606061	0.1883	0.00255	0.95183
344	G	0.606061	-0.38555	0.90062	0.71881
345	L	0.606061	-0.01392	0.5802	0.88338		loop	0.18408
346	F	2.42424	0.03585	-0.31147	0.85403		loop	0.0625
347	G	0	-0.55805	0.47431	-0.13891		loop	0.153846
348	A	0	0.5646	-0.55562	-0.44295		loop	0
349	I	1.81818	0.1403	0.30683	-0.76034		strand	0.0913706
350	A	0	-0.31941	-0.4625	-0.79262		loop	0.418605
351	G	0	-0.08399	-0.04968	0.37825		loop	0.298077
352	F	0	0.33449	-0.25132	-0.06092		loop	0.204167
353	I	0.606061	-0.39783	0.26781	0.21741		strand	0.0558376
354	E	0.606061	0.61152	0.37275	-0.52045		loop	0.753363
355	G	0	-0.00043	-0.49881	0.11883		loop	0.134615
356	G	0	-0.11947	-0.59013	-0.09798		loop	0.0576923
357	W	0	0.11958	0.18604	0.28399		strand	0.154386
358	T	4.84848	-0.26645	-0.24134	-0.35255		loop	0.47093
359	G	0	0.58223	-0.28766	-0.12993		loop	0.355769
360	M	0.606061	0.10417	1.00202	0.98309		loop	0
361	I	48.4848	-1.35139	0.49711	0.05245		loop	0.649746
362	D	0	0.06417	0.02179	0.26987		loop	0.554404
363	G	0	0.16141	0.23589	0.00389		loop	0.115385
364	W	0	-0.10737	-0.0433	0.25079		loop	0.0982456
365	Y	0	0.31139	0.44663	0.05094		strand	0
366	G	0	0.61887	0.17772	-0.26385		strand	0
367	Y	0	0.83284	-0.76344	-0.83388		strand	0.026616
368	H	0.606061	0.37754	-0.60722	-0.46786		loop	0.138393
369	H	0	-0.29112	1.06178	0.95623		loop	0.0580357
370	Q	0	-1.81353	0.85593	1.09072		strand	0.506667
371	N	0	0.56917	-0.25448	-0.03602		strand	0.0461538
372	E	1.21212	-0.12517	-0.47112	0.04331		loop	0.538117
373	Q	0.606061	-0.70233	0.65385	0.9523		loop	0.511111
374	G	0	-0.52488	0.72357	0.34539		strand	0.298077
375	S	1.21212	-0.88844	-0.01298	-0.54374		strand	0.477419
376	G	0	0.66324	0.00146	-0.62859		loop	0.221154
377	Y	0	0.44937	0.01179	-0.2467		loop	0.368821
378	A	0	0.31345	-0.068	-0.06221		strand	0.178295
379	A	0	0.26238	-0.23865	-0.92887		strand	0.124031
380	D	0	0.58082	-0.0549	-0.101		loop	0.0932642
381	Q	8.48485	-0.15242	0.26168	0.65165		helix	0.551111
382	K	4.24242	-2.04018	1.69624	0.12875		helix	0.669492
383	S	0	-0.26564	0.67601	0.38301		helix	0.122581
384	T	0	0.61278	-0.34039	0.55043		helix	0.0348837
385	Q	0	1.17826	-0.6344	-0.74502		helix	0.404444
386	N	4.24242	-3.11831	0.91268	2.16717		helix	0.497436
387	A	0.606061	0.00219	-0.07679	0.38121		helix	0
388	I	0.606061	-0.28284	0.37964	0.21091		helix	0.279188
389	N	16.9697	-1.25298	-0.13687	2.06782		helix	0.461538
390	G	4.24242	0.95666	0.26805	-0.89083		helix	0.0673077
391	I	1.81818	-0.18719	-0.24885	0.39946		helix	0.0152284
392	T	0.606061	1.33329	-0.69998	-0.23702		helix	0.395349
393	N	4.24242	0.8869	-0.19077	-1.39522		helix	0.123077
394	K	0	0.18373	-0.64983	-0.29198		helix	0.0211864
395	V	0.606061	0.726	-0.95854	-0.36539		helix	0.0862069
396	N	0.606061	0.6383	0.61597	-0.91575		helix	0.430769
397	S	11.5152	-0.16613	0.24711	-0.27384		helix	0.0516129
398	V	14.5455	-0.07113	-0.0586	0.19045		helix	0.0287356
399	I	0.606061	-0.71021	0.64287	0.56572		helix	0.269036
400	E	3.63636	-0.48595	-0.2169	-0.30642		helix	0.44843
401	K	0	0.23863	0.2701	0.20406		helix	0.131356
402	M	0	0.03111	1.21474	1.03694		loop	0.03125
403	N	0	-0.48612	0.26501	0.56141		loop	0.487179
404	T	13.3333	-0.00311	-0.63422	-0.57602		loop	0.406091
405	Q	0	-0.23863	0.41924	-0.22496		strand	0.0977778
406	F	0	0.58504	-1.13523	0.1467		loop	0.520833
407	T	0	0.10564	0.38933	-0.13138		loop	0.244186
408	A	0.606061	-1.06187	0.47557	0.0168		strand	0.310078
409	V	0	-0.50833	0.29481	0.34071		loop	0.218391
410	G	4.24242	-0.70644	0.94326	0.99411		loop	0.432692
411	K	0.606061	-0.02034	0.09758	-0.23635		loop	0.199153
412	E	1.81818	-3.03103	2.99729	2.16775		loop	0.35426
413	F	0.606061	-0.08624	0.56365	0.2572		loop	0.1
414	N	13.9394	0.42034	-0.5321	-0.44152		loop	0.292308
415	N	19.3939	-0.79345	0.70203	-0.07879		loop	0.478814
416	L	1.21212	1.12141	-0.891	-0.37418		loop	0.318408
417	E	0	-0.16755	0.1501	0.28566		loop	0.170404
418	K	33.9394	0.25334	0.93898	0.76424		helix	0.262712
419	R	0	0.27153	0.10497	0.20248		helix	0.0510949
420	M	9.09091	0.23166	-0.21419	0.19238		helix	0.107143
421	E	0.606061	-0.82324	-0.02763	0.19541		helix	0.304933
422	N	3.63636	0.46076	-0.1791	-0.19577		helix	0.261538
423	L	0	0.54629	-0.3297	0.02028		helix	0.00995025
424	N	5.45455	-1.16524	0.68671	0.81022		helix	0.0615385
425	K	3.63636	-0.9225	0.28262	0.16783		helix	0.405128
426	K	1.21212	0.30631	-0.13475	0.22244		helix	0.233051
427	V	1.21212	0.9265	-0.08918	0.33868		helix	0.00574713
428	D	1.21212	0.08975	-0.22945	0.52957		helix	0.300518
429	D	0	0.70037	-0.12582	0.14619		helix	0.336788
430	G	0.606061	-0.08857	0.37153	-0.09278		helix	0.0769231
431	F	0	-0.29827	-0.00024	-0.24229		helix	0.0833333
432	L	61.2121	-0.46989	0.28015	-0.07303		helix	0.129353
433	D	0	0.68975	0.30088	-0.87109		helix	0.19171
434	I	24.2424	0.5793	-0.14292	0.13565		helix	0
435	W	0	0.26756	-0.05474	0.57554		helix	0.0350877
436	T	0	0.5557	-0.13228	0.06812		helix	0.0755814
437	Y	0	0.47598	0.33028	-0.24366		helix	0.0570342
438	N	0	-0.25129	0.06761	0.67911		helix	0.0666667
439	A	0	0.21884	0.10804	0.00403		helix	0
440	E	0	-0.14872	0.28586	0.35883		helix	0.170404
441	L	0	-0.44348	0.13449	0.41712		helix	0.0845771
442	L	0	0.04885	0.06846	0.28681		helix	0.0646766
443	V	1.21212	0.05729	-0.09088	0.17948		helix	0.0344828
444	L	0.606061	0.35624	-0.07689	-0.01383		helix	0.079602
445	L	0	0.99358	-0.49582	0.19211		helix	0.199005
446	E	0	0.04289	0.47352	0.36579		helix	0.0538117
447	N	0	0.01152	0.0481	0.50221		helix	0.00512821
448	E	3.0303	0.2811	0.2309	0.4068		helix	0.0493274
449	R	0	-0.06403	-0.12639	0.29748		helix	0.131387
450	T	1.21212	0.20708	-0.46321	-0.35201		helix	0
451	L	0	0.21504	0.32886	0.6757		helix	0.0497512
452	D	2.42424	0.15128	0.34938	0.16379		helix	0.0673575
453	F	7.27273	0.90517	-0.39167	-0.6914		helix	0.0833333
454	H	0	0.90552	-0.48561	-0.38508		helix	0
455	D	9.69697	0.31005	-0.48288	-0.08908		helix	0.0569948
456	L	9.69697	0.96973	-0.06216	1.54872		helix	0.00645161
457	N	1.21212	-0.18517	0.00074	0.29558		helix	0.107692
458	V	5.45455	-0.21335	0.02937	-0.3641		helix	0.00574713
459	K	2.42424	-0.22738	0.06951	0.72479		helix	0.211864
460	N	5.45455	2.15425	-0.76414	-1.89382		helix	0.246154
461	L	0.606061	-0.36164	0.11927	0.64758		helix	0.0348259
462	Y	0.606061	0.07699	-0.05374	0.28643		helix	0.026616
463	E	1.21212	0.73237	0.10188	-0.45109		helix	0.304933
464	K	0.606061	-0.82523	0.67462	0.34637		helix	0.470339
465	V	0	-0.55093	0.2741	-0.19787		helix	0.0114943
466	K	7.27273	-1.69797	0.51439	0.35304		helix	0.313559
467	S	46.0606	0.5035	-0.93498	0.98413		helix	0.4
468	Q	0	-0.80892	0.0191	0.7794		helix	0.151111
469	L	0	-0.86652	-0.13091	0.74343		helix	0.00995025
470	K	13.9394	-1.61746	0.92505	-0.40405		loop	0.415254
471	N	0.606061	-1.2347	0.71196	0.89824		loop	0.579487
472	N	0	0.23294	0.35349	-0.07228		loop	0.138462
473	A	0	1.27103	-0.39626	0.22519		strand	0.0775194
474	K	0.606061	-1.79164	1.34343	1.82394		strand	0.40678
475	E	0	-1.65503	1.1358	0.31686		strand	0.251121
476	I	5.45455	-1.56398	-0.66063	-1.38637		loop	0.294416
477	G	0	-0.58045	0.40872	-0.50594		loop	0.548077
478	N	2.42424	0.08055	0.03771	-0.37145		loop	0.25641
479	G	1.21212	0.99802	-0.53293	-0.52015		loop	0.00961538
480	C	0	0.39692	0.61477	0.22669		strand	0.179641			ssbond
481	F	0.606061	-0.72295	-0.32854	0.29447		strand	0.0166667
482	E	0	-0.98709	-0.09313	-0.53642		strand	0.345291
483	F	0.606061	-2.18461	-0.06497	-0.23059		strand	0.0125
484	Y	0	-0.98301	-0.16854	0.01672		loop	0.520913
485	H	0.606061	-0.20626	0.38344	0.0454		loop	0.330357
486	K	0	0.48993	-0.44114	-0.88844		loop	0.516949
487	C	0	-0.33153	0.5436	0.4827		loop	0.0239521			ssbond
488	D	24.2424	-0.92676	-0.38489	0.57105		loop	0.341969
489	N	55.1515	-1.46337	0.22541	-0.14709		loop	0.246154
490	E	10.303	-3.54792	0.86455	0.62055		loop	0.578475
491	C	0	-0.85933	-0.47271	0.58339		helix	0.149701			ssbond
492	M	1.81818	0.48051	0.1767	-0.22331		helix	0
493	E	1.21212	-1.10853	0.732	0.08382		helix	0.35426
494	S	0	-1.34818	0.42937	0.01194		helix	0.129032
495	V	0.606061	0.13176	-0.35337	-0.1717		helix	0.00574713
496	R	16.9697	-0.57463	-0.25429	0.87204		helix	0.135036
497	N	0.606061	-4.93487	-2.67342	-5.57785		loop	0.415385			sequon
498	G	0.606061	-0.9057	0.05272	-0.46959		loop	0.298077			sequon
499	T	0	-5.55079	-1.6436	-2.63322		loop	0.430233			sequon
500	Y	0.606061	-1.2801	0.15992	0.55856		loop	0.0798479
501	D	0	-0.26956	-0.34248	0.49598		loop	0.611399
502	Y	0	-0.76861	0.69416	0.84859		loop	0.657795
503	P	0.606061	1.16324	-1.05829	0.51363		loop	0.572327
504	K	1.81818	-3.94074	-0.40452	-0.89823
505	Y	0.606061	-0.07755	0.36972	-0.04597
506	S	0	-0.5163	1.31286	1.01268
507	E	9.09091	-2.15633	0.12928	1.02909
508	E	0.606061	-0.07547	-0.63934	-0.84684
509	S	2.42424	-0.88081	-0.71121	-1.7015
510	K	2.42424	-2.39477	0.73525	1.21198
511	L	0	-1.11511	-0.01014	0.2748
512	N	29.697	-1.53471	-1.676	0.67868
513	R	0.606061	-1.54093	0.99966	0.4984
514	E	6.06061	-1.2039	0.12472	-0.06967
515	K	12.1212	0.21875	0.45842	-0.98069
516	I	11.5152	-0.0739	0.41432	0.25201
517	D	1.81818	-1.62596	0.35553	-0.13575
518	G	0.606061	-1.52696	0.85102	2.12239
519	V	3.0303	0.86127	-0.7439	-0.14953
520	K	3.63636	-1.56266	1.94355	0.45226
521	L	1.21212	-1.02322	-0.59013	-0.31081
522	E	10.303	0.82368	-0.00479	1.42587
523	S	0.606061	1.21826	0.09893	-1.25534
524	M	7.87879	0.33384	-0.92704	0.23301
525	G	11.5152	-0.01874	0.35306	-0.20032
526	V	17.5758	0.41956	-0.43186	0.02699
527	Y	0.606061	-0.48981	0.56171	-0.35968
528	Q	4.84848	1.21169	-0.43972	-0.24983
529	I	0	-0.67685	0.795	-0.08531
530	L	0	-0.38219	-0.23721	0.4261
531	A	0.606061	0.1112	0.22546	0.09204
532	I	0	-0.00392	-0.5097	-0.68964
533	Y	0	0.3338	0.08304	-0.43727
534	S	0	0.64204	-0.25858	-0.15893
535	T	0	0.03033	-0.50878	0.24208
536	V	4.24242	0.46239	0.34809	-0.0468
537	A	0.606061	-0.26983	0.03113	-0.18512
538	S	0.606061	-0.61618	-0.63636	-0.23347
539	S	0.606061	-0.90076	1.05362	1.1965
540	L	1.21212	-1.51883	1.12719	0.47286
541	V	1.21212	-0.04844	0.75111	-1.14761
542	L	0.606061	-0.11198	0.08365	-0.87511
543	L	1.21212	-0.35656	0.1033	-0.21656
544	V	2.42424	-0.5079	0.04996	0.0249
545	S	0.606061	-0.80428	-0.561	0.02092
546	L	1.21212	-0.32229	0.26137	0.38814
547	G	0	-0.39955	0.10043	0.20548
548	A	0	0.39689	-0.22546	-0.42792
549	I	2.42424	-0.67647	-0.87092	-0.21491
550	S	3.0303	-0.39788	2.06163	0.67838
551	F	0.606061	-0.82414	0.68047	-0.11535
552	W	0	-0.64561	0.23665	-0.2623
553	M	0	1.56178	-1.46115	-1.92545
554	C	0	-0.09373	-0.66719	0.12499
555	S	1.21212	-1.12268	0.23412	0.22065
556	N	0	-0.87506	0.25985	-1.06892						sequon
557	G	0	-0.24588	0.64881	0.26904						sequon
558	S	0.606061	-0.04121	0.00914	-0.07526						sequon
559	L	1.21212	0.39655	-0.40948	-0.00286
560	Q	1.81818	0.34685	-0.0886	-0.9361
561	C	1.21212	0.9835	-0.63903	-0.35959
562	R	8.48485	-0.23231	0.36324	0.26342
563	I	2.42424	-0.07465	0.83339	0.87497
564	C	0.606061	-0.00727	0.24071	0.28735
565	I	1.21212	1.02693	-0.79228	0.09715

## Sheet: summary_statistics
	All sites			helix			strand			loop			receptor binding sites			antigenic sites			glyc. Sequon / disulfide bond			conserved sites			variable sites			buried sites			surface-exposed sites
	Basal 39 C rel Basal 37 C	XBP1s 39 C rel Basal 39 C	ATF6f/XBP1s 39 C rel Basal 39 C	Basal 39 C rel Basal 37 C	XBP1s 39 C rel Basal 39 C	ATF6f/XBP1s 39 C rel Basal 39 C	Basal 39 C rel Basal 37 C	XBP1s 39 C rel Basal 39 C	ATF6f/XBP1s 39 C rel Basal 39 C	Basal 39 C rel Basal 37 C	XBP1s 39 C rel Basal 39 C	ATF6f/XBP1s 39 C rel Basal 39 C	Basal 39 C rel Basal 37 C	XBP1s 39 C rel Basal 39 C	ATF6f/XBP1s 39 C rel Basal 39 C	Basal 39 C rel Basal 37 C	XBP1s 39 C rel Basal 39 C	ATF6f/XBP1s 39 C rel Basal 39 C	Basal 39 C rel Basal 37 C	XBP1s 39 C rel Basal 39 C	ATF6f/XBP1s 39 C rel Basal 39 C	Basal 39 C rel Basal 37 C	XBP1s 39 C rel Basal 39 C	ATF6f/XBP1s 39 C rel Basal 39 C	Basal 39 C rel Basal 37 C	XBP1s 39 C rel Basal 39 C	ATF6f/XBP1s 39 C rel Basal 39 C	Basal 39 C rel Basal 37 C	XBP1s 39 C rel Basal 39 C	ATF6f/XBP1s 39 C rel Basal 39 C	Basal 39 C rel Basal 37 C	XBP1s 39 C rel Basal 39 C	ATF6f/XBP1s 39 C rel Basal 39 C
Number of values	564	564	564	107	107	107	155	155	155	219	219	219	10	10	10	57	57	57	34	34	34	176	176	176	388	388	388	240	240	240	240	240	240
Minimum	-10.05	-2.673	-5.578	-3.118	-1.265	-1.954	-5.324	-1.048	-1.338	-10.05	-2.673	-5.578	-0.5965	-0.2167	-0.03222	-10.05	-1.401	-1.99	-5.551	-2.673	-5.578	-6.76	-1.644	-2.633	-10.05	-2.673	-5.578	-5.324	-1.446	-1.954	-10.05	-2.673	-5.578
25% Percentile	-0.8794	-0.2021	-0.2003	-0.5315	-0.1449	-0.1972	-0.9309	-0.068	-0.07386	-1.225	-0.2665	-0.2364	-0.478	-0.08069	0.009698	-2.364	-0.0049	-0.08628	-0.7481	0.01937	-0.2967	-0.456	-0.1375	-0.131	-1.184	-0.2313	-0.2284	-0.456	-0.1555	-0.109	-1.529	-0.1765	-0.2464
Median	-0.2519	0.2268	0.1789	-0.06403	0.02937	0.1954	-0.2418	0.3196	0.2489	-0.3811	0.2672	0.1196	-0.1776	0.1524	0.3168	-1.19	0.5765	0.4901	-0.3199	0.3908	0.1018	-0.04185	0.1423	0.1553	-0.3799	0.2675	0.1932	-0.03744	0.1724	0.1966	-0.5803	0.2992	0.1756
75% Percentile	0.2188	0.6194	0.5883	0.4608	0.3201	0.5504	0.265	0.6521	0.6373	0.1056	0.7267	0.6255	0.1858	0.3568	0.5981	-0.2714	1.358	1.29	0.09624	0.6664	0.4802	0.3259	0.4311	0.4346	0.1316	0.7307	0.7233	0.3011	0.4311	0.5031	0.05998	0.8717	0.7385
Maximum	2.154	4.976	5.476	2.154	3.088	2.167	1.271	2.97	4.138	1.358	4.976	5.476	0.4068	0.7031	1.348	0.6034	4.976	5.476	0.772	2.541	1.537	1.562	4.976	5.476	2.154	3.936	5.212	1.311	2.02	2.269	2.154	4.976	5.476
Mean	-0.5052	0.2691	0.2172	-0.1209	0.1005	0.1931	-0.5474	0.3658	0.3228	-0.7328	0.3336	0.1931	-0.1386	0.1674	0.3858	-1.629	0.7732	0.6985	-0.6107	0.2897	-0.1182	-0.1823	0.174	0.1624	-0.6516	0.3122	0.242	-0.1943	0.1654	0.2206	-0.8788	0.4179	0.2493
Std. Deviation	1.204	0.7815	0.837	0.8196	0.5882	0.6682	1.19	0.6557	0.7498	1.412	0.9336	0.988	0.3582	0.2899	0.4476	1.97	1.262	1.386	1.318	0.8884	1.292	0.9349	0.6189	0.6781	1.283	0.8422	0.8996	0.9115	0.5141	0.5893	1.441	0.9749	1.054
Std. Error of Mean	0.05071	0.03291	0.03524	0.07923	0.05686	0.0646	0.09562	0.05266	0.06022	0.09544	0.06309	0.06676	0.1133	0.09166	0.1415	0.2609	0.1671	0.1835	0.226	0.1524	0.2215	0.07047	0.04665	0.05111	0.06512	0.04276	0.04567	0.05883	0.03319	0.03804	0.09303	0.06293	0.06802
Lower 95% CI of mean	-0.6048	0.2044	0.1479	-0.278	-0.01226	0.06498	-0.7363	0.2618	0.2038	-0.9209	0.2093	0.06152	-0.3948	-0.03991	0.0656	-2.151	0.4384	0.3308	-1.071	-0.02025	-0.5689	-0.3214	0.08197	0.06157	-0.7797	0.2281	0.1522	-0.3102	0.09999	0.1456	-1.062	0.2939	0.1153
Upper 95% CI of mean	-0.4056	0.3337	0.2864	0.03621	0.2132	0.3211	-0.3585	0.4698	0.4417	-0.5447	0.4579	0.3247	0.1177	0.3748	0.706	-1.106	1.108	1.066	-0.1509	0.5997	0.3325	-0.04323	0.2661	0.2633	-0.5236	0.3963	0.3318	-0.07842	0.2307	0.2955	-0.6955	0.5419	0.3833
Sum	-284.9	151.8	122.5	-12.93	10.75	20.66	-84.85	56.7	50.03	-160.5	73.06	42.29	-1.386	1.674	3.858	-92.83	44.07	39.81	-20.76	9.851	-4.018	-32.09	30.63	28.59	-252.8	121.1	93.89	-46.64	39.69	52.94	-210.9	100.3	59.83
One sample t test
Theoretical mean	0	0	0	0	0	0	0	0	0	0	0	0	0	0	0	0	0	0	0	0	0	0	0	0	0	0	0	0	0	0	0	0	0
Actual mean	-0.5052	0.2691	0.2172	-0.1209	0.1005	0.1931	-0.5474	0.3658	0.3228	-0.7328	0.3336	0.1931	-0.1386	0.1674	0.3858	-1.629	0.7732	0.6985	-0.6107	0.2897	-0.1182	-0.1823	0.174	0.1624	-0.6516	0.3122	0.242	-0.1943	0.1654	0.2206	-0.8788	0.4179	0.2493
Discrepancy	-0.5052	0.2691	0.2172	-0.1209	0.1005	0.1931	-0.5474	0.3658	0.3228	-0.7328	0.3336	0.1931	-0.1386	0.1674	0.3858	-1.629	0.7732	0.6985	-0.6107	0.2897	-0.1182	-0.1823	0.174	0.1624	-0.6516	0.3122	0.242	-0.1943	0.1654	0.2206	-0.8788	0.4179	0.2493
95% CI of discrepancy	-0.6048 to -0.4056	0.2044 to 0.3337	0.1479 to 0.2864	-0.278 to 0.03621	-0.01226 to 0.2132	0.06498 to 0.3211	-0.7363 to -0.3585	0.2618 to 0.4698	0.2038 to 0.4417	-0.9209 to -0.5447	0.2093 to 0.4579	0.06152 to 0.3247	-0.3948 to 0.1177	-0.03991 to 0.3748	0.0656 to 0.706	-2.151 to -1.106	0.4384 to 1.108	0.3308 to 1.066	-1.071 to -0.1509	-0.02025 to 0.5997	-0.5689 to 0.3325	-0.3214 to -0.04323	0.08197 to 0.2661	0.06157 to 0.2633	-0.7797 to -0.5236	0.2281 to 0.3963	0.1522 to 0.3318	-0.3102 to -0.07842	0.09999 to 0.2307	0.1456 to 0.2955	-1.062 to -0.6955	0.2939 to 0.5419	0.1153 to 0.3833
t, df	t=9.962 df=563	t=8.177 df=563	t=6.162 df=563	t=1.526 df=106	t=1.767 df=106	t=2.988 df=106	t=5.725 df=154	t=6.946 df=154	t=5.359 df=154	t=7.678 df=218	t=5.288 df=218	t=2.892 df=218	t=1.223 df=9	t=1.827 df=9	t=2.726 df=9	t=6.242 df=56	t=4.626 df=56	t=3.806 df=56	t=2.702 df=33	t=1.902 df=33	t=0.5335 df=33	t=2.587 df=175	t=3.731 df=175	t=3.178 df=175	t=10.01 df=387	t=7.301 df=387	t=5.298 df=387	t=3.303 df=239	t=4.983 df=239	t=5.799 df=239	t=9.446 df=239	t=6.641 df=239	t=3.665 df=239
P value (one tailed)	<0.0001	<0.0001	<0.0001	0.065	0.04	0.0018	<0.0001	<0.0001	<0.0001	<0.0001	<0.0001	0.0021	0.1262	0.05	0.0117	<0.0001	<0.0001	0.0002	0.0054	0.033	0.2987	0.0053	0.0002	0.0009	<0.0001	<0.0001	<0.0001	0.0006	<0.0001	<0.0001	<0.0001	<0.0001	0.0002
Significant (alpha=0.05)?	Yes	Yes	Yes	No	Yes	Yes	Yes	Yes	Yes	Yes	Yes	Yes	No	Yes	Yes	Yes	Yes	Yes	Yes	Yes	No	Yes	Yes	Yes	Yes	Yes	Yes	Yes	Yes	Yes	Yes	Yes	Yes
Designation in Fig. 7A	***	***	***	ns	*	**	***	***	***	***	***	**	ns	*	*	***	***	**	**	*	ns	**	**	**	***	***	***	**	***	***	***	***	**
