# Supplementary material for: Enhanced ER proteostasis and temperature differentially impact the mutational tolerance of influenza hemagglutinin
Source: eLife. 2018 Sep 6;7:e38795. doi: 10.7554/eLife.38795 (PMC6172027; doi:10.7554/eLife.38795)
Supplement: Source data 1. [file elife-38795-data1.zip]

Archive with 2,822 entries (2,647 files):
- Dataset_1/
- Dataset_1/.DS_Store
- __MACOSX/
- __MACOSX/Dataset_1/
- __MACOSX/Dataset_1/._.DS_Store
- Dataset_1/.gitignore
- __MACOSX/Dataset_1/._.gitignore
- Dataset_1/.ipynb_checkpoints/
- Dataset_1/.ipynb_checkpoints/HA Deep Mutational Scanning -checkpoint.ipynb
- __MACOSX/Dataset_1/.ipynb_checkpoints/
- __MACOSX/Dataset_1/.ipynb_checkpoints/._HA Deep Mutational Scanning -checkpoint.ipynb
- Dataset_1/.ipynb_checkpoints/HA_DMS_2018_dms_tools-checkpoint.ipynb
- __MACOSX/Dataset_1/.ipynb_checkpoints/._HA_DMS_2018_dms_tools-checkpoint.ipynb
- __MACOSX/Dataset_1/._.ipynb_checkpoints
- Dataset_1/HA_DMS_2018_dms_tools.ipynb
- __MACOSX/Dataset_1/._HA_DMS_2018_dms_tools.ipynb
- Dataset_1/HA_DMS_2018_processing/
- Dataset_1/HA_DMS_2018_processing/.DS_Store
- __MACOSX/Dataset_1/HA_DMS_2018_processing/
- __MACOSX/Dataset_1/HA_DMS_2018_processing/._.DS_Store
- Dataset_1/HA_DMS_2018_processing/filtering/
- Dataset_1/HA_DMS_2018_processing/filtering/filtering_DAX37vsDMSO37/
- Dataset_1/HA_DMS_2018_processing/filtering/filtering_DAX37vsDMSO37/.runYSL.out.swp
- __MACOSX/Dataset_1/HA_DMS_2018_processing/filtering/
- __MACOSX/Dataset_1/HA_DMS_2018_processing/filtering/filtering_DAX37vsDMSO37/
- __MACOSX/Dataset_1/HA_DMS_2018_processing/filtering/filtering_DAX37vsDMSO37/._.runYSL.out.swp
- Dataset_1/HA_DMS_2018_processing/filtering/filtering_DAX37vsDMSO37/compare/
- Dataset_1/HA_DMS_2018_processing/filtering/filtering_DAX37vsDMSO37/compare/Gnuplot_3heatmaps.gplt
- __MACOSX/Dataset_1/HA_DMS_2018_processing/filtering/filtering_DAX37vsDMSO37/compare/
- __MACOSX/Dataset_1/HA_DMS_2018_processing/filtering/filtering_DAX37vsDMSO37/compare/._Gnuplot_3heatmaps.gplt
- Dataset_1/HA_DMS_2018_processing/filtering/filtering_DAX37vsDMSO37/compare/Gnuplot_3heatmaps_0_100.gplt
- __MACOSX/Dataset_1/HA_DMS_2018_processing/filtering/filtering_DAX37vsDMSO37/compare/._Gnuplot_3heatmaps_0_100.gplt
- Dataset_1/HA_DMS_2018_processing/filtering/filtering_DAX37vsDMSO37/compare/Gnuplot_3heatmaps_100_200.gplt
- __MACOSX/Dataset_1/HA_DMS_2018_processing/filtering/filtering_DAX37vsDMSO37/compare/._Gnuplot_3heatmaps_100_200.gplt
- Dataset_1/HA_DMS_2018_processing/filtering/filtering_DAX37vsDMSO37/compare/Gnuplot_3heatmaps_200_300.gplt
- __MACOSX/Dataset_1/HA_DMS_2018_processing/filtering/filtering_DAX37vsDMSO37/compare/._Gnuplot_3heatmaps_200_300.gplt
- Dataset_1/HA_DMS_2018_processing/filtering/filtering_DAX37vsDMSO37/compare/Gnuplot_3heatmaps_300_400.gplt
- __MACOSX/Dataset_1/HA_DMS_2018_processing/filtering/filtering_DAX37vsDMSO37/compare/._Gnuplot_3heatmaps_300_400.gplt
- Dataset_1/HA_DMS_2018_processing/filtering/filtering_DAX37vsDMSO37/compare/Gnuplot_3heatmaps_400_500.gplt
- __MACOSX/Dataset_1/HA_DMS_2018_processing/filtering/filtering_DAX37vsDMSO37/compare/._Gnuplot_3heatmaps_400_500.gplt
- Dataset_1/HA_DMS_2018_processing/filtering/filtering_DAX37vsDMSO37/compare/Gnuplot_3heatmaps_500_565.gplt
- __MACOSX/Dataset_1/HA_DMS_2018_processing/filtering/filtering_DAX37vsDMSO37/compare/._Gnuplot_3heatmaps_500_565.gplt
- Dataset_1/HA_DMS_2018_processing/filtering/filtering_DAX37vsDMSO37/compare/Gnuplot_3heatmaps_all.gplt
- __MACOSX/Dataset_1/HA_DMS_2018_processing/filtering/filtering_DAX37vsDMSO37/compare/._Gnuplot_3heatmaps_all.gplt
- Dataset_1/HA_DMS_2018_processing/filtering/filtering_DAX37vsDMSO37/compare/Gnuplot_heatmap_pickout.gplt
- __MACOSX/Dataset_1/HA_DMS_2018_processing/filtering/filtering_DAX37vsDMSO37/compare/._Gnuplot_heatmap_pickout.gplt
- Dataset_1/HA_DMS_2018_processing/filtering/filtering_DAX37vsDMSO37/compare/Gnuplot_heatmap_pickout_0_100.gplt
- __MACOSX/Dataset_1/HA_DMS_2018_processing/filtering/filtering_DAX37vsDMSO37/compare/._Gnuplot_heatmap_pickout_0_100.gplt
- Dataset_1/HA_DMS_2018_processing/filtering/filtering_DAX37vsDMSO37/compare/Gnuplot_heatmap_pickout_100_200.gplt
- __MACOSX/Dataset_1/HA_DMS_2018_processing/filtering/filtering_DAX37vsDMSO37/compare/._Gnuplot_heatmap_pickout_100_200.gplt
- Dataset_1/HA_DMS_2018_processing/filtering/filtering_DAX37vsDMSO37/compare/Gnuplot_heatmap_pickout_200_300.gplt
- __MACOSX/Dataset_1/HA_DMS_2018_processing/filtering/filtering_DAX37vsDMSO37/compare/._Gnuplot_heatmap_pickout_200_300.gplt
- Dataset_1/HA_DMS_2018_processing/filtering/filtering_DAX37vsDMSO37/compare/Gnuplot_heatmap_pickout_300_400.gplt
- __MACOSX/Dataset_1/HA_DMS_2018_processing/filtering/filtering_DAX37vsDMSO37/compare/._Gnuplot_heatmap_pickout_300_400.gplt
- Dataset_1/HA_DMS_2018_processing/filtering/filtering_DAX37vsDMSO37/compare/Gnuplot_heatmap_pickout_400_500.gplt
- __MACOSX/Dataset_1/HA_DMS_2018_processing/filtering/filtering_DAX37vsDMSO37/compare/._Gnuplot_heatmap_pickout_400_500.gplt
- Dataset_1/HA_DMS_2018_processing/filtering/filtering_DAX37vsDMSO37/compare/Gnuplot_heatmap_pickout_500_565.gplt
- __MACOSX/Dataset_1/HA_DMS_2018_processing/filtering/filtering_DAX37vsDMSO37/compare/._Gnuplot_heatmap_pickout_500_565.gplt
- Dataset_1/HA_DMS_2018_processing/filtering/filtering_DAX37vsDMSO37/compare/Gnuplot_heatmap_pickout_all.gplt
- __MACOSX/Dataset_1/HA_DMS_2018_processing/filtering/filtering_DAX37vsDMSO37/compare/._Gnuplot_heatmap_pickout_all.gplt
- Dataset_1/HA_DMS_2018_processing/filtering/filtering_DAX37vsDMSO37/compare/labels_aa.txt
- __MACOSX/Dataset_1/HA_DMS_2018_processing/filtering/filtering_DAX37vsDMSO37/compare/._labels_aa.txt
- Dataset_1/HA_DMS_2018_processing/filtering/filtering_DAX37vsDMSO37/compare/out_heatmap_rep1.txt
- __MACOSX/Dataset_1/HA_DMS_2018_processing/filtering/filtering_DAX37vsDMSO37/compare/._out_heatmap_rep1.txt
- Dataset_1/HA_DMS_2018_processing/filtering/filtering_DAX37vsDMSO37/compare/out_heatmap_rep2.txt
- __MACOSX/Dataset_1/HA_DMS_2018_processing/filtering/filtering_DAX37vsDMSO37/compare/._out_heatmap_rep2.txt
- Dataset_1/HA_DMS_2018_processing/filtering/filtering_DAX37vsDMSO37/compare/out_heatmap_rep3.txt
- __MACOSX/Dataset_1/HA_DMS_2018_processing/filtering/filtering_DAX37vsDMSO37/compare/._out_heatmap_rep3.txt
- Dataset_1/HA_DMS_2018_processing/filtering/filtering_DAX37vsDMSO37/compare/out_heatmaps_all3.txt
- __MACOSX/Dataset_1/HA_DMS_2018_processing/filtering/filtering_DAX37vsDMSO37/compare/._out_heatmaps_all3.txt
- Dataset_1/HA_DMS_2018_processing/filtering/filtering_DAX37vsDMSO37/compare/out_heatmaps_pickouts.txt
- __MACOSX/Dataset_1/HA_DMS_2018_processing/filtering/filtering_DAX37vsDMSO37/compare/._out_heatmaps_pickouts.txt
- Dataset_1/HA_DMS_2018_processing/filtering/filtering_DAX37vsDMSO37/compare/out_list_pickouts_neg.txt
- __MACOSX/Dataset_1/HA_DMS_2018_processing/filtering/filtering_DAX37vsDMSO37/compare/._out_list_pickouts_neg.txt
- Dataset_1/HA_DMS_2018_processing/filtering/filtering_DAX37vsDMSO37/compare/out_list_pickouts_pos.txt
- __MACOSX/Dataset_1/HA_DMS_2018_processing/filtering/filtering_DAX37vsDMSO37/compare/._out_list_pickouts_pos.txt
- Dataset_1/HA_DMS_2018_processing/filtering/filtering_DAX37vsDMSO37/compare/out_sampled_rep_all3_WTincluded.txt
- __MACOSX/Dataset_1/HA_DMS_2018_processing/filtering/filtering_DAX37vsDMSO37/compare/._out_sampled_rep_all3_WTincluded.txt
- Dataset_1/HA_DMS_2018_processing/filtering/filtering_DAX37vsDMSO37/compare/out_scatter_12.txt
- __MACOSX/Dataset_1/HA_DMS_2018_processing/filtering/filtering_DAX37vsDMSO37/compare/._out_scatter_12.txt
- Dataset_1/HA_DMS_2018_processing/filtering/filtering_DAX37vsDMSO37/compare/out_scatter_12_A.txt
- __MACOSX/Dataset_1/HA_DMS_2018_processing/filtering/filtering_DAX37vsDMSO37/compare/._out_scatter_12_A.txt
- Dataset_1/HA_DMS_2018_processing/filtering/filtering_DAX37vsDMSO37/compare/out_scatter_12_C.txt
- __MACOSX/Dataset_1/HA_DMS_2018_processing/filtering/filtering_DAX37vsDMSO37/compare/._out_scatter_12_C.txt
- Dataset_1/HA_DMS_2018_processing/filtering/filtering_DAX37vsDMSO37/compare/out_scatter_12_D.txt
- __MACOSX/Dataset_1/HA_DMS_2018_processing/filtering/filtering_DAX37vsDMSO37/compare/._out_scatter_12_D.txt
- Dataset_1/HA_DMS_2018_processing/filtering/filtering_DAX37vsDMSO37/compare/out_scatter_12_E.txt
- __MACOSX/Dataset_1/HA_DMS_2018_processing/filtering/filtering_DAX37vsDMSO37/compare/._out_scatter_12_E.txt
- Dataset_1/HA_DMS_2018_processing/filtering/filtering_DAX37vsDMSO37/compare/out_scatter_12_F.txt
- __MACOSX/Dataset_1/HA_DMS_2018_processing/filtering/filtering_DAX37vsDMSO37/compare/._out_scatter_12_F.txt
- Dataset_1/HA_DMS_2018_processing/filtering/filtering_DAX37vsDMSO37/compare/out_scatter_12_G.txt
- __MACOSX/Dataset_1/HA_DMS_2018_processing/filtering/filtering_DAX37vsDMSO37/compare/._out_scatter_12_G.txt
- Dataset_1/HA_DMS_2018_processing/filtering/filtering_DAX37vsDMSO37/compare/out_scatter_12_H.txt
- __MACOSX/Dataset_1/HA_DMS_2018_processing/filtering/filtering_DAX37vsDMSO37/compare/._out_scatter_12_H.txt
- Dataset_1/HA_DMS_2018_processing/filtering/filtering_DAX37vsDMSO37/compare/out_scatter_12_I.txt
- __MACOSX/Dataset_1/HA_DMS_2018_processing/filtering/filtering_DAX37vsDMSO37/compare/._out_scatter_12_I.txt
- Dataset_1/HA_DMS_2018_processing/filtering/filtering_DAX37vsDMSO37/compare/out_scatter_12_K.txt
- __MACOSX/Dataset_1/HA_DMS_2018_processing/filtering/filtering_DAX37vsDMSO37/compare/._out_scatter_12_K.txt
- Dataset_1/HA_DMS_2018_processing/filtering/filtering_DAX37vsDMSO37/compare/out_scatter_12_L.txt
- __MACOSX/Dataset_1/HA_DMS_2018_processing/filtering/filtering_DAX37vsDMSO37/compare/._out_scatter_12_L.txt
- Dataset_1/HA_DMS_2018_processing/filtering/filtering_DAX37vsDMSO37/compare/out_scatter_12_M.txt
- __MACOSX/Dataset_1/HA_DMS_2018_processing/filtering/filtering_DAX37vsDMSO37/compare/._out_scatter_12_M.txt
- Dataset_1/HA_DMS_2018_processing/filtering/filtering_DAX37vsDMSO37/compare/out_scatter_12_N.txt
- __MACOSX/Dataset_1/HA_DMS_2018_processing/filtering/filtering_DAX37vsDMSO37/compare/._out_scatter_12_N.txt
- Dataset_1/HA_DMS_2018_processing/filtering/filtering_DAX37vsDMSO37/compare/out_scatter_12_P.txt
- __MACOSX/Dataset_1/HA_DMS_2018_processing/filtering/filtering_DAX37vsDMSO37/compare/._out_scatter_12_P.txt
- Dataset_1/HA_DMS_2018_processing/filtering/filtering_DAX37vsDMSO37/compare/out_scatter_12_Q.txt
- __MACOSX/Dataset_1/HA_DMS_2018_processing/filtering/filtering_DAX37vsDMSO37/compare/._out_scatter_12_Q.txt
- Dataset_1/HA_DMS_2018_processing/filtering/filtering_DAX37vsDMSO37/compare/out_scatter_12_R.txt
- __MACOSX/Dataset_1/HA_DMS_2018_processing/filtering/filtering_DAX37vsDMSO37/compare/._out_scatter_12_R.txt
- Dataset_1/HA_DMS_2018_processing/filtering/filtering_DAX37vsDMSO37/compare/out_scatter_12_S.txt
- __MACOSX/Dataset_1/HA_DMS_2018_processing/filtering/filtering_DAX37vsDMSO37/compare/._out_scatter_12_S.txt
- Dataset_1/HA_DMS_2018_processing/filtering/filtering_DAX37vsDMSO37/compare/out_scatter_12_T.txt
- __MACOSX/Dataset_1/HA_DMS_2018_processing/filtering/filtering_DAX37vsDMSO37/compare/._out_scatter_12_T.txt
- Dataset_1/HA_DMS_2018_processing/filtering/filtering_DAX37vsDMSO37/compare/out_scatter_12_V.txt
- __MACOSX/Dataset_1/HA_DMS_2018_processing/filtering/filtering_DAX37vsDMSO37/compare/._out_scatter_12_V.txt
- Dataset_1/HA_DMS_2018_processing/filtering/filtering_DAX37vsDMSO37/compare/out_scatter_12_W.txt
- __MACOSX/Dataset_1/HA_DMS_2018_processing/filtering/filtering_DAX37vsDMSO37/compare/._out_scatter_12_W.txt
- Dataset_1/HA_DMS_2018_processing/filtering/filtering_DAX37vsDMSO37/compare/out_scatter_12_Y.txt
- __MACOSX/Dataset_1/HA_DMS_2018_processing/filtering/filtering_DAX37vsDMSO37/compare/._out_scatter_12_Y.txt
- Dataset_1/HA_DMS_2018_processing/filtering/filtering_DAX37vsDMSO37/compare/out_scatter_13.txt
- __MACOSX/Dataset_1/HA_DMS_2018_processing/filtering/filtering_DAX37vsDMSO37/compare/._out_scatter_13.txt
- Dataset_1/HA_DMS_2018_processing/filtering/filtering_DAX37vsDMSO37/compare/out_scatter_13_A.txt
- __MACOSX/Dataset_1/HA_DMS_2018_processing/filtering/filtering_DAX37vsDMSO37/compare/._out_scatter_13_A.txt
- Dataset_1/HA_DMS_2018_processing/filtering/filtering_DAX37vsDMSO37/compare/out_scatter_13_C.txt
- __MACOSX/Dataset_1/HA_DMS_2018_processing/filtering/filtering_DAX37vsDMSO37/compare/._out_scatter_13_C.txt
- Dataset_1/HA_DMS_2018_processing/filtering/filtering_DAX37vsDMSO37/compare/out_scatter_13_D.txt
- __MACOSX/Dataset_1/HA_DMS_2018_processing/filtering/filtering_DAX37vsDMSO37/compare/._out_scatter_13_D.txt
- Dataset_1/HA_DMS_2018_processing/filtering/filtering_DAX37vsDMSO37/compare/out_scatter_13_E.txt
- __MACOSX/Dataset_1/HA_DMS_2018_processing/filtering/filtering_DAX37vsDMSO37/compare/._out_scatter_13_E.txt
- Dataset_1/HA_DMS_2018_processing/filtering/filtering_DAX37vsDMSO37/compare/out_scatter_13_F.txt
- __MACOSX/Dataset_1/HA_DMS_2018_processing/filtering/filtering_DAX37vsDMSO37/compare/._out_scatter_13_F.txt
- Dataset_1/HA_DMS_2018_processing/filtering/filtering_DAX37vsDMSO37/compare/out_scatter_13_G.txt
- __MACOSX/Dataset_1/HA_DMS_2018_processing/filtering/filtering_DAX37vsDMSO37/compare/._out_scatter_13_G.txt
- Dataset_1/HA_DMS_2018_processing/filtering/filtering_DAX37vsDMSO37/compare/out_scatter_13_H.txt
- __MACOSX/Dataset_1/HA_DMS_2018_processing/filtering/filtering_DAX37vsDMSO37/compare/._out_scatter_13_H.txt
- Dataset_1/HA_DMS_2018_processing/filtering/filtering_DAX37vsDMSO37/compare/out_scatter_13_I.txt
- __MACOSX/Dataset_1/HA_DMS_2018_processing/filtering/filtering_DAX37vsDMSO37/compare/._out_scatter_13_I.txt
- Dataset_1/HA_DMS_2018_processing/filtering/filtering_DAX37vsDMSO37/compare/out_scatter_13_K.txt
- __MACOSX/Dataset_1/HA_DMS_2018_processing/filtering/filtering_DAX37vsDMSO37/compare/._out_scatter_13_K.txt
- Dataset_1/HA_DMS_2018_processing/filtering/filtering_DAX37vsDMSO37/compare/out_scatter_13_L.txt
- __MACOSX/Dataset_1/HA_DMS_2018_processing/filtering/filtering_DAX37vsDMSO37/compare/._out_scatter_13_L.txt
- Dataset_1/HA_DMS_2018_processing/filtering/filtering_DAX37vsDMSO37/compare/out_scatter_13_M.txt
- __MACOSX/Dataset_1/HA_DMS_2018_processing/filtering/filtering_DAX37vsDMSO37/compare/._out_scatter_13_M.txt
- Dataset_1/HA_DMS_2018_processing/filtering/filtering_DAX37vsDMSO37/compare/out_scatter_13_N.txt
- __MACOSX/Dataset_1/HA_DMS_2018_processing/filtering/filtering_DAX37vsDMSO37/compare/._out_scatter_13_N.txt
- Dataset_1/HA_DMS_2018_processing/filtering/filtering_DAX37vsDMSO37/compare/out_scatter_13_P.txt
- __MACOSX/Dataset_1/HA_DMS_2018_processing/filtering/filtering_DAX37vsDMSO37/compare/._out_scatter_13_P.txt
- Dataset_1/HA_DMS_2018_processing/filtering/filtering_DAX37vsDMSO37/compare/out_scatter_13_Q.txt
- __MACOSX/Dataset_1/HA_DMS_2018_processing/filtering/filtering_DAX37vsDMSO37/compare/._out_scatter_13_Q.txt
- Dataset_1/HA_DMS_2018_processing/filtering/filtering_DAX37vsDMSO37/compare/out_scatter_13_R.txt
- __MACOSX/Dataset_1/HA_DMS_2018_processing/filtering/filtering_DAX37vsDMSO37/compare/._out_scatter_13_R.txt
- Dataset_1/HA_DMS_2018_processing/filtering/filtering_DAX37vsDMSO37/compare/out_scatter_13_S.txt
- __MACOSX/Dataset_1/HA_DMS_2018_processing/filtering/filtering_DAX37vsDMSO37/compare/._out_scatter_13_S.txt
- Dataset_1/HA_DMS_2018_processing/filtering/filtering_DAX37vsDMSO37/compare/out_scatter_13_T.txt
- __MACOSX/Dataset_1/HA_DMS_2018_processing/filtering/filtering_DAX37vsDMSO37/compare/._out_scatter_13_T.txt
- Dataset_1/HA_DMS_2018_processing/filtering/filtering_DAX37vsDMSO37/compare/out_scatter_13_V.txt
- __MACOSX/Dataset_1/HA_DMS_2018_processing/filtering/filtering_DAX37vsDMSO37/compare/._out_scatter_13_V.txt
- Dataset_1/HA_DMS_2018_processing/filtering/filtering_DAX37vsDMSO37/compare/out_scatter_13_W.txt
- __MACOSX/Dataset_1/HA_DMS_2018_processing/filtering/filtering_DAX37vsDMSO37/compare/._out_scatter_13_W.txt
- Dataset_1/HA_DMS_2018_processing/filtering/filtering_DAX37vsDMSO37/compare/out_scatter_13_Y.txt
- __MACOSX/Dataset_1/HA_DMS_2018_processing/filtering/filtering_DAX37vsDMSO37/compare/._out_scatter_13_Y.txt
- Dataset_1/HA_DMS_2018_processing/filtering/filtering_DAX37vsDMSO37/compare/out_scatter_23.txt
- __MACOSX/Dataset_1/HA_DMS_2018_processing/filtering/filtering_DAX37vsDMSO37/compare/._out_scatter_23.txt
- Dataset_1/HA_DMS_2018_processing/filtering/filtering_DAX37vsDMSO37/compare/out_scatter_23_A.txt
- __MACOSX/Dataset_1/HA_DMS_2018_processing/filtering/filtering_DAX37vsDMSO37/compare/._out_scatter_23_A.txt
- Dataset_1/HA_DMS_2018_processing/filtering/filtering_DAX37vsDMSO37/compare/out_scatter_23_C.txt
- __MACOSX/Dataset_1/HA_DMS_2018_processing/filtering/filtering_DAX37vsDMSO37/compare/._out_scatter_23_C.txt
- Dataset_1/HA_DMS_2018_processing/filtering/filtering_DAX37vsDMSO37/compare/out_scatter_23_D.txt
- __MACOSX/Dataset_1/HA_DMS_2018_processing/filtering/filtering_DAX37vsDMSO37/compare/._out_scatter_23_D.txt
- Dataset_1/HA_DMS_2018_processing/filtering/filtering_DAX37vsDMSO37/compare/out_scatter_23_E.txt
- __MACOSX/Dataset_1/HA_DMS_2018_processing/filtering/filtering_DAX37vsDMSO37/compare/._out_scatter_23_E.txt
- Dataset_1/HA_DMS_2018_processing/filtering/filtering_DAX37vsDMSO37/compare/out_scatter_23_F.txt
- __MACOSX/Dataset_1/HA_DMS_2018_processing/filtering/filtering_DAX37vsDMSO37/compare/._out_scatter_23_F.txt
- Dataset_1/HA_DMS_2018_processing/filtering/filtering_DAX37vsDMSO37/compare/out_scatter_23_G.txt
- __MACOSX/Dataset_1/HA_DMS_2018_processing/filtering/filtering_DAX37vsDMSO37/compare/._out_scatter_23_G.txt
- Dataset_1/HA_DMS_2018_processing/filtering/filtering_DAX37vsDMSO37/compare/out_scatter_23_H.txt
- __MACOSX/Dataset_1/HA_DMS_2018_processing/filtering/filtering_DAX37vsDMSO37/compare/._out_scatter_23_H.txt
- Dataset_1/HA_DMS_2018_processing/filtering/filtering_DAX37vsDMSO37/compare/out_scatter_23_I.txt
- __MACOSX/Dataset_1/HA_DMS_2018_processing/filtering/filtering_DAX37vsDMSO37/compare/._out_scatter_23_I.txt
- Dataset_1/HA_DMS_2018_processing/filtering/filtering_DAX37vsDMSO37/compare/out_scatter_23_K.txt
- __MACOSX/Dataset_1/HA_DMS_2018_processing/filtering/filtering_DAX37vsDMSO37/compare/._out_scatter_23_K.txt
- Dataset_1/HA_DMS_2018_processing/filtering/filtering_DAX37vsDMSO37/compare/out_scatter_23_L.txt
- __MACOSX/Dataset_1/HA_DMS_2018_processing/filtering/filtering_DAX37vsDMSO37/compare/._out_scatter_23_L.txt
- Dataset_1/HA_DMS_2018_processing/filtering/filtering_DAX37vsDMSO37/compare/out_scatter_23_M.txt
- __MACOSX/Dataset_1/HA_DMS_2018_processing/filtering/filtering_DAX37vsDMSO37/compare/._out_scatter_23_M.txt
- Dataset_1/HA_DMS_2018_processing/filtering/filtering_DAX37vsDMSO37/compare/out_scatter_23_N.txt
- __MACOSX/Dataset_1/HA_DMS_2018_processing/filtering/filtering_DAX37vsDMSO37/compare/._out_scatter_23_N.txt
- Dataset_1/HA_DMS_2018_processing/filtering/filtering_DAX37vsDMSO37/compare/out_scatter_23_P.txt
- __MACOSX/Dataset_1/HA_DMS_2018_processing/filtering/filtering_DAX37vsDMSO37/compare/._out_scatter_23_P.txt
- Dataset_1/HA_DMS_2018_processing/filtering/filtering_DAX37vsDMSO37/compare/out_scatter_23_Q.txt
- __MACOSX/Dataset_1/HA_DMS_2018_processing/filtering/filtering_DAX37vsDMSO37/compare/._out_scatter_23_Q.txt
- Dataset_1/HA_DMS_2018_processing/filtering/filtering_DAX37vsDMSO37/compare/out_scatter_23_R.txt
- __MACOSX/Dataset_1/HA_DMS_2018_processing/filtering/filtering_DAX37vsDMSO37/compare/._out_scatter_23_R.txt
- Dataset_1/HA_DMS_2018_processing/filtering/filtering_DAX37vsDMSO37/compare/out_scatter_23_S.txt
- __MACOSX/Dataset_1/HA_DMS_2018_processing/filtering/filtering_DAX37vsDMSO37/compare/._out_scatter_23_S.txt
- Dataset_1/HA_DMS_2018_processing/filtering/filtering_DAX37vsDMSO37/compare/out_scatter_23_T.txt
- __MACOSX/Dataset_1/HA_DMS_2018_processing/filtering/filtering_DAX37vsDMSO37/compare/._out_scatter_23_T.txt
- Dataset_1/HA_DMS_2018_processing/filtering/filtering_DAX37vsDMSO37/compare/out_scatter_23_V.txt
- __MACOSX/Dataset_1/HA_DMS_2018_processing/filtering/filtering_DAX37vsDMSO37/compare/._out_scatter_23_V.txt
- Dataset_1/HA_DMS_2018_processing/filtering/filtering_DAX37vsDMSO37/compare/out_scatter_23_W.txt
- __MACOSX/Dataset_1/HA_DMS_2018_processing/filtering/filtering_DAX37vsDMSO37/compare/._out_scatter_23_W.txt
- Dataset_1/HA_DMS_2018_processing/filtering/filtering_DAX37vsDMSO37/compare/out_scatter_23_Y.txt
- __MACOSX/Dataset_1/HA_DMS_2018_processing/filtering/filtering_DAX37vsDMSO37/compare/._out_scatter_23_Y.txt
- Dataset_1/HA_DMS_2018_processing/filtering/filtering_DAX37vsDMSO37/compare/Py_compare_heatmaps_for_revision.py
- __MACOSX/Dataset_1/HA_DMS_2018_processing/filtering/filtering_DAX37vsDMSO37/compare/._Py_compare_heatmaps_for_revision.py
- Dataset_1/HA_DMS_2018_processing/filtering/filtering_DAX37vsDMSO37/compare/Sh_2_compareHeatMaps.sh
- __MACOSX/Dataset_1/HA_DMS_2018_processing/filtering/filtering_DAX37vsDMSO37/compare/._Sh_2_compareHeatMaps.sh
- __MACOSX/Dataset_1/HA_DMS_2018_processing/filtering/filtering_DAX37vsDMSO37/._compare
- Dataset_1/HA_DMS_2018_processing/filtering/filtering_DAX37vsDMSO37/Gnuplot_heatmap.gplt
- __MACOSX/Dataset_1/HA_DMS_2018_processing/filtering/filtering_DAX37vsDMSO37/._Gnuplot_heatmap.gplt
- Dataset_1/HA_DMS_2018_processing/filtering/filtering_DAX37vsDMSO37/labels_aa.txt
- __MACOSX/Dataset_1/HA_DMS_2018_processing/filtering/filtering_DAX37vsDMSO37/._labels_aa.txt
- Dataset_1/HA_DMS_2018_processing/filtering/filtering_DAX37vsDMSO37/LIB1_countsAAcodons.txt
- __MACOSX/Dataset_1/HA_DMS_2018_processing/filtering/filtering_DAX37vsDMSO37/._LIB1_countsAAcodons.txt
- Dataset_1/HA_DMS_2018_processing/filtering/filtering_DAX37vsDMSO37/LIB2_countsAAcodons.txt
- __MACOSX/Dataset_1/HA_DMS_2018_processing/filtering/filtering_DAX37vsDMSO37/._LIB2_countsAAcodons.txt
- Dataset_1/HA_DMS_2018_processing/filtering/filtering_DAX37vsDMSO37/LIB3_countsAAcodons.txt
- __MACOSX/Dataset_1/HA_DMS_2018_processing/filtering/filtering_DAX37vsDMSO37/._LIB3_countsAAcodons.txt
- Dataset_1/HA_DMS_2018_processing/filtering/filtering_DAX37vsDMSO37/Py_heatmap_template_v2.py
- __MACOSX/Dataset_1/HA_DMS_2018_processing/filtering/filtering_DAX37vsDMSO37/._Py_heatmap_template_v2.py
- Dataset_1/HA_DMS_2018_processing/filtering/filtering_DAX37vsDMSO37/Readme.txt
- __MACOSX/Dataset_1/HA_DMS_2018_processing/filtering/filtering_DAX37vsDMSO37/._Readme.txt
- Dataset_1/HA_DMS_2018_processing/filtering/filtering_DAX37vsDMSO37/rep1/
- Dataset_1/HA_DMS_2018_processing/filtering/filtering_DAX37vsDMSO37/rep1/data_rep1.txt
- __MACOSX/Dataset_1/HA_DMS_2018_processing/filtering/filtering_DAX37vsDMSO37/rep1/
- __MACOSX/Dataset_1/HA_DMS_2018_processing/filtering/filtering_DAX37vsDMSO37/rep1/._data_rep1.txt
- Dataset_1/HA_DMS_2018_processing/filtering/filtering_DAX37vsDMSO37/rep1/Gnuplot_heatmap_rep1_0_100.gplt
- __MACOSX/Dataset_1/HA_DMS_2018_processing/filtering/filtering_DAX37vsDMSO37/rep1/._Gnuplot_heatmap_rep1_0_100.gplt
- Dataset_1/HA_DMS_2018_processing/filtering/filtering_DAX37vsDMSO37/rep1/Gnuplot_heatmap_rep1_100_200.gplt
- __MACOSX/Dataset_1/HA_DMS_2018_processing/filtering/filtering_DAX37vsDMSO37/rep1/._Gnuplot_heatmap_rep1_100_200.gplt
- Dataset_1/HA_DMS_2018_processing/filtering/filtering_DAX37vsDMSO37/rep1/Gnuplot_heatmap_rep1_200_300.gplt
- __MACOSX/Dataset_1/HA_DMS_2018_processing/filtering/filtering_DAX37vsDMSO37/rep1/._Gnuplot_heatmap_rep1_200_300.gplt
- Dataset_1/HA_DMS_2018_processing/filtering/filtering_DAX37vsDMSO37/rep1/Gnuplot_heatmap_rep1_300_400.gplt
- __MACOSX/Dataset_1/HA_DMS_2018_processing/filtering/filtering_DAX37vsDMSO37/rep1/._Gnuplot_heatmap_rep1_300_400.gplt
- Dataset_1/HA_DMS_2018_processing/filtering/filtering_DAX37vsDMSO37/rep1/Gnuplot_heatmap_rep1_400_500.gplt
- __MACOSX/Dataset_1/HA_DMS_2018_processing/filtering/filtering_DAX37vsDMSO37/rep1/._Gnuplot_heatmap_rep1_400_500.gplt
- Dataset_1/HA_DMS_2018_processing/filtering/filtering_DAX37vsDMSO37/rep1/Gnuplot_heatmap_rep1_500_565.gplt
- __MACOSX/Dataset_1/HA_DMS_2018_processing/filtering/filtering_DAX37vsDMSO37/rep1/._Gnuplot_heatmap_rep1_500_565.gplt
- Dataset_1/HA_DMS_2018_processing/filtering/filtering_DAX37vsDMSO37/rep1/Gnuplot_heatmap_rep1_all.gplt
- __MACOSX/Dataset_1/HA_DMS_2018_processing/filtering/filtering_DAX37vsDMSO37/rep1/._Gnuplot_heatmap_rep1_all.gplt
- Dataset_1/HA_DMS_2018_processing/filtering/filtering_DAX37vsDMSO37/rep1/labels_aa.txt
- __MACOSX/Dataset_1/HA_DMS_2018_processing/filtering/filtering_DAX37vsDMSO37/rep1/._labels_aa.txt
- Dataset_1/HA_DMS_2018_processing/filtering/filtering_DAX37vsDMSO37/rep1/LIB1_countsAAcodons.txt
- __MACOSX/Dataset_1/HA_DMS_2018_processing/filtering/filtering_DAX37vsDMSO37/rep1/._LIB1_countsAAcodons.txt
- Dataset_1/HA_DMS_2018_processing/filtering/filtering_DAX37vsDMSO37/rep1/out_heatmap_rep1.txt
- __MACOSX/Dataset_1/HA_DMS_2018_processing/filtering/filtering_DAX37vsDMSO37/rep1/._out_heatmap_rep1.txt
- Dataset_1/HA_DMS_2018_processing/filtering/filtering_DAX37vsDMSO37/rep1/Py_heatmap_rep1.py
- __MACOSX/Dataset_1/HA_DMS_2018_processing/filtering/filtering_DAX37vsDMSO37/rep1/._Py_heatmap_rep1.py
- __MACOSX/Dataset_1/HA_DMS_2018_processing/filtering/filtering_DAX37vsDMSO37/._rep1
- Dataset_1/HA_DMS_2018_processing/filtering/filtering_DAX37vsDMSO37/Rep1_DAX37_mutdiffsel.txt
- __MACOSX/Dataset_1/HA_DMS_2018_processing/filtering/filtering_DAX37vsDMSO37/._Rep1_DAX37_mutdiffsel.txt
- Dataset_1/HA_DMS_2018_processing/filtering/filtering_DAX37vsDMSO37/rep2/
- Dataset_1/HA_DMS_2018_processing/filtering/filtering_DAX37vsDMSO37/rep2/data_rep2.txt
- __MACOSX/Dataset_1/HA_DMS_2018_processing/filtering/filtering_DAX37vsDMSO37/rep2/
- __MACOSX/Dataset_1/HA_DMS_2018_processing/filtering/filtering_DAX37vsDMSO37/rep2/._data_rep2.txt
- Dataset_1/HA_DMS_2018_processing/filtering/filtering_DAX37vsDMSO37/rep2/Gnuplot_heatmap_rep2_0_100.gplt
- __MACOSX/Dataset_1/HA_DMS_2018_processing/filtering/filtering_DAX37vsDMSO37/rep2/._Gnuplot_heatmap_rep2_0_100.gplt
- Dataset_1/HA_DMS_2018_processing/filtering/filtering_DAX37vsDMSO37/rep2/Gnuplot_heatmap_rep2_100_200.gplt
- __MACOSX/Dataset_1/HA_DMS_2018_processing/filtering/filtering_DAX37vsDMSO37/rep2/._Gnuplot_heatmap_rep2_100_200.gplt
- Dataset_1/HA_DMS_2018_processing/filtering/filtering_DAX37vsDMSO37/rep2/Gnuplot_heatmap_rep2_200_300.gplt
- __MACOSX/Dataset_1/HA_DMS_2018_processing/filtering/filtering_DAX37vsDMSO37/rep2/._Gnuplot_heatmap_rep2_200_300.gplt
- Dataset_1/HA_DMS_2018_processing/filtering/filtering_DAX37vsDMSO37/rep2/Gnuplot_heatmap_rep2_300_400.gplt
- __MACOSX/Dataset_1/HA_DMS_2018_processing/filtering/filtering_DAX37vsDMSO37/rep2/._Gnuplot_heatmap_rep2_300_400.gplt
- Dataset_1/HA_DMS_2018_processing/filtering/filtering_DAX37vsDMSO37/rep2/Gnuplot_heatmap_rep2_400_500.gplt
- __MACOSX/Dataset_1/HA_DMS_2018_processing/filtering/filtering_DAX37vsDMSO37/rep2/._Gnuplot_heatmap_rep2_400_500.gplt
- Dataset_1/HA_DMS_2018_processing/filtering/filtering_DAX37vsDMSO37/rep2/Gnuplot_heatmap_rep2_500_565.gplt
- __MACOSX/Dataset_1/HA_DMS_2018_processing/filtering/filtering_DAX37vsDMSO37/rep2/._Gnuplot_heatmap_rep2_500_565.gplt
- Dataset_1/HA_DMS_2018_processing/filtering/filtering_DAX37vsDMSO37/rep2/Gnuplot_heatmap_rep2_all.gplt
- __MACOSX/Dataset_1/HA_DMS_2018_processing/filtering/filtering_DAX37vsDMSO37/rep2/._Gnuplot_heatmap_rep2_all.gplt
- Dataset_1/HA_DMS_2018_processing/filtering/filtering_DAX37vsDMSO37/rep2/labels_aa.txt
- __MACOSX/Dataset_1/HA_DMS_2018_processing/filtering/filtering_DAX37vsDMSO37/rep2/._labels_aa.txt
- Dataset_1/HA_DMS_2018_processing/filtering/filtering_DAX37vsDMSO37/rep2/LIB2_countsAAcodons.txt
- __MACOSX/Dataset_1/HA_DMS_2018_processing/filtering/filtering_DAX37vsDMSO37/rep2/._LIB2_countsAAcodons.txt
- Dataset_1/HA_DMS_2018_processing/filtering/filtering_DAX37vsDMSO37/rep2/out_heatmap_rep2.txt
- __MACOSX/Dataset_1/HA_DMS_2018_processing/filtering/filtering_DAX37vsDMSO37/rep2/._out_heatmap_rep2.txt
- Dataset_1/HA_DMS_2018_processing/filtering/filtering_DAX37vsDMSO37/rep2/Py_heatmap_rep2.py
- __MACOSX/Dataset_1/HA_DMS_2018_processing/filtering/filtering_DAX37vsDMSO37/rep2/._Py_heatmap_rep2.py
- __MACOSX/Dataset_1/HA_DMS_2018_processing/filtering/filtering_DAX37vsDMSO37/._rep2
- Dataset_1/HA_DMS_2018_processing/filtering/filtering_DAX37vsDMSO37/Rep2_DAX37_mutdiffsel.txt
- __MACOSX/Dataset_1/HA_DMS_2018_processing/filtering/filtering_DAX37vsDMSO37/._Rep2_DAX37_mutdiffsel.txt
- Dataset_1/HA_DMS_2018_processing/filtering/filtering_DAX37vsDMSO37/rep3/
- Dataset_1/HA_DMS_2018_processing/filtering/filtering_DAX37vsDMSO37/rep3/data_rep3.txt
- __MACOSX/Dataset_1/HA_DMS_2018_processing/filtering/filtering_DAX37vsDMSO37/rep3/
- __MACOSX/Dataset_1/HA_DMS_2018_processing/filtering/filtering_DAX37vsDMSO37/rep3/._data_rep3.txt
- Dataset_1/HA_DMS_2018_processing/filtering/filtering_DAX37vsDMSO37/rep3/Gnuplot_heatmap_rep3_0_100.gplt
- __MACOSX/Dataset_1/HA_DMS_2018_processing/filtering/filtering_DAX37vsDMSO37/rep3/._Gnuplot_heatmap_rep3_0_100.gplt
- Dataset_1/HA_DMS_2018_processing/filtering/filtering_DAX37vsDMSO37/rep3/Gnuplot_heatmap_rep3_100_200.gplt
- __MACOSX/Dataset_1/HA_DMS_2018_processing/filtering/filtering_DAX37vsDMSO37/rep3/._Gnuplot_heatmap_rep3_100_200.gplt
- Dataset_1/HA_DMS_2018_processing/filtering/filtering_DAX37vsDMSO37/rep3/Gnuplot_heatmap_rep3_200_300.gplt
- __MACOSX/Dataset_1/HA_DMS_2018_processing/filtering/filtering_DAX37vsDMSO37/rep3/._Gnuplot_heatmap_rep3_200_300.gplt
- Dataset_1/HA_DMS_2018_processing/filtering/filtering_DAX37vsDMSO37/rep3/Gnuplot_heatmap_rep3_300_400.gplt
- __MACOSX/Dataset_1/HA_DMS_2018_processing/filtering/filtering_DAX37vsDMSO37/rep3/._Gnuplot_heatmap_rep3_300_400.gplt
- Dataset_1/HA_DMS_2018_processing/filtering/filtering_DAX37vsDMSO37/rep3/Gnuplot_heatmap_rep3_400_500.gplt
- __MACOSX/Dataset_1/HA_DMS_2018_processing/filtering/filtering_DAX37vsDMSO37/rep3/._Gnuplot_heatmap_rep3_400_500.gplt
- Dataset_1/HA_DMS_2018_processing/filtering/filtering_DAX37vsDMSO37/rep3/Gnuplot_heatmap_rep3_500_565.gplt
- __MACOSX/Dataset_1/HA_DMS_2018_processing/filtering/filtering_DAX37vsDMSO37/rep3/._Gnuplot_heatmap_rep3_500_565.gplt
- Dataset_1/HA_DMS_2018_processing/filtering/filtering_DAX37vsDMSO37/rep3/Gnuplot_heatmap_rep3_all.gplt
- __MACOSX/Dataset_1/HA_DMS_2018_processing/filtering/filtering_DAX37vsDMSO37/rep3/._Gnuplot_heatmap_rep3_all.gplt
- Dataset_1/HA_DMS_2018_processing/filtering/filtering_DAX37vsDMSO37/rep3/labels_aa.txt
[truncated: 2,522 more entries]
