# Supplementary material for: Enhanced ER proteostasis and temperature differentially impact the mutational tolerance of influenza hemagglutinin
Source: eLife. 2018 Sep 6;7:e38795. doi: 10.7554/eLife.38795 (PMC6172027; doi:10.7554/eLife.38795)
Supplement: Source data 1. [file elife-38795-data1.zip › Dataset_1/HA_DMS_2018_dms_tools.ipynb]

# %% [markdown]
# Analysis of Deep Mutational Scanning of Influenza A/WSN/1933 Hemagglutinin in modulated ER proteostasis environments

# %% [markdown]
## Angela Phillips May 2018

# %% [markdown]
## Load Required Modulues

# %% [code]
import os
import glob
import sys
import string
import time
import multiprocessing

import pandas as pd

basedir = os.getcwd()
if not os.path.isdir('FASTQ_files'):
    !mkdir FASTQ_files
if not os.path.isdir('preferences'):
    !mkdir preferences
    
import matplotlib
print "Using matplotlib version %s" % matplotlib.__version__
matplotlib.use("Pdf")
orange = "#E69F00"
lightblue = "#56B4E9"
green = "#009E73"
yellow = "#F0E442"
darkblue = "#0072B2"
rust =  "#D55E00"
purple =  "#CC79A7"
from matplotlib.ticker import MaxNLocator
from matplotlib.patches import Polygon
from matplotlib import gridspec
import pylab as plt

from IPython.display import Image, display

import dms_tools
print "Using dms_tools version %s" % dms_tools.__version__
import dms_tools.utils
import dms_tools.file_io
import dms_tools.plot

# %% [markdown]
# Define some functions and variables used below by multiple cells

# %% [code]
def RunScriptDms(rundir, run_name, script_name, commands, use_sbatch, sbatch_cpus, walltime=None):
    """Runs a ``dmstools`` script.

    *rundir* is the directory in which we run the job. Created if it does
    not exist.

    *run_name* is the name of the run, which should be a string without
    spaces. The input file has this prefix followed by ``_infile.txt``.

    *script_name* is the name of the script that we run.

    *commands* is a list of command-line arguments. These arguments should appear 
    in the order in which one would place them on the command line. The elements in this
    list are joined together by spaces, and given to *script_name*. All elements
    should be strings.

    *use_sbatch* is a Boolean switch specifying whether we use ``sbatch``
    to run the script. If *False*, the script is just run with the command
    line instruction. If *True*, then ``sbatch`` is used, and the command file
    has the prefix *run_name* followed by the suffix ``.sbatch``.

    *sbatch_cpus* is an option that is only meaningful if *use_sbatch* is 
    *True*. It gives the integer number of CPUs that are claimed via
    ``sbatch`` using the option ``sbatch -c``. 

    *walltime* is an option that is only meaningful if *use_sbatch* is
    *True*. If so, it should be an integer giving the number of hours 
    to allocate for the job. If *walltime* has its default value of 
    *None*, no wall time for the job is specified.

    It is assumed that the script can be run at the command line using::

        script_name infile

    Returns *runfailed*: *True* if run failed, and *False* otherwise.
    """
    print "Running %s for %s in directory %s..." % (script_name, run_name, rundir)
    currdir = os.getcwd()
    if not os.path.isdir(rundir):
        os.mkdir(rundir)
    os.chdir(rundir)
    if (not run_name) or not all([x not in string.whitespace for x in run_name]):
        raise ValueError("Invalid run_name of %s" % run_name)
    commandline = ' '.join(['%s' % command for command in commands])
    if use_sbatch:
        sbatchfile = '%s.sbatch' % run_name # sbatch command file
        jobidfile = 'sbatch_%s_jobid' % run_name # holds sbatch job id
        jobstatusfile = 'sbatch_%s_jobstatus' % run_name # holds sbatch job status
        joberrorsfile = 'sbatch_%s_errors' % run_name # holds sbatch job errors
        sbatch_f = open(sbatchfile, 'w')
        sbatch_f.write('#!/bin/sh\n#SBATCH\n')
        if walltime:
            sbatch_f.write('#PBS -l walltime=%d:00:00\n' % walltime)
        sbatch_f.write('%s %s' % (script_name, commandline))
        sbatch_f.close()
        os.system('sbatch -c %d -e %s %s > %s' % (sbatch_cpus, joberrorsfile, sbatchfile, jobidfile))
        time.sleep(60) # short 1 minute delay
        jobid = int(open(jobidfile).read().split()[-1])
        nslurmfails = 0
        while True:
            time.sleep(60) # delay 1 minute
            returncode = os.system('squeue -j %d > %s' % (jobid, jobstatusfile))
            if returncode != 0:
                nslurmfails += 1
                if nslurmfails > 180: # error if squeue fails at least 180 consecutive times
                    raise ValueError("squeue is continually failing, which means that slurm is not working on your system. Note that although this script has crashed, many of the jobs submitted via slurm may still be running. You'll want to monitor (squeue) or kill them (scancel) -- unfortunately you can't do that until slurm starts working again.")
                continue # we got an error while trying to run squeue
            nslurmfails = 0
            lines = open(jobstatusfile).readlines()
            if len(lines) < 2:
                break # no longer in slurm queue
        errors = open(joberrorsfile).read().strip()
    else:
        errors = os.system('%s %s' % (script_name, commandline))
    os.chdir(currdir)
    if errors:
        print "ERROR running %s for %s in directory %s." % (script_name, run_name, rundir)
        return True
    else:
        print "Successfully completed running %s for %s in directory %s." % (script_name, run_name, rundir)
        return False

    
def RunProcesses(processes, nmultiruns):
    """Runs a list *multiprocessing.Process* processes.

    *processes* is a list of *multiprocessing.Process* objects that
    have not yet been started. If an empty list, then just returns 
    with no action taken.

    *nmultiruns* is an integer >= 1 indicating the number of simultaneous
    processes to run.

    Runs the processes in *processes*, making sure to never have more than
    *nmultiruns* running at a time. If any of the processes fail (return
    an exitcode with a boolean value other than *False*), an exception
    is raised immediately. Otherwise, this function finishes when all
    processes have completed.
    """
    if not processes:
        return
    if not (nmultiruns >= 1 and isinstance(nmultiruns, int)):
        raise ValueError("nmultiruns must be an integer >= 1")
    processes_started = [False] * len(processes)
    processes_running = [False] * len(processes)
    processes_finished = [False] * len(processes)
    while not all(processes_finished):
        if (processes_running.count(True) < nmultiruns) and not all(processes_started):
            i = processes_started.index(False)
            processes[i].start()
            processes_started[i] = True
            processes_running[i] = True
        for i in range(len(processes)):
            if processes_running[i]:
                if not processes[i].is_alive():
                    processes_running[i] = False
                    processes_finished[i] = True
                    if processes[i].exitcode:
                        raise IOError("One of the processes failed to complete.")
        time.sleep(60)

max_cpus = 1
# Do we use sbatch when appropriate? Some simple operations will still
# be run without sbatch even when True
use_sbatch = False
# Specify reference sequence to map reads to, numbering must follow what is specified by alignspecs
refseq = '%s/WSN_HA_reference.fasta' % basedir
# Specify the biological replicates and sample names. Sample names are stored as list of 2-tuples or in a dictionary
#DESCRIPTION OF SAMPLE NAMES:
#'DMSO' indicates treatment with 0.1% DMSO, corresponding to basal levels of proteostasis factors
#'XBP1' corresponds to induction of XBP1s transcription factor
#'DAX' corresponds to concommitant induction of the ATF6 and XBP1s transcription factors.
# '37' and '39' following each treatment condition correspond to the temperature in degrees Celsius.
#'Lib[N]' corresponds to the mutant library for replicate[N] pre-selection
#WT virus was also sequenced before (P1) and after (P2) propagation in a basal proteostasis environment at 37˚C to assess the PCR/sequencing error rate.
replicates = ['replicate-1', 'replicate-2', 'replicate-3']
replicate_sample = [('replicate-1', 'LIB1'), ('replicate-1', 'WTP1'), ('replicate-1', 'WTP237'), ('replicate-1', 'WTP239'), ('replicate-1', 'DAX37'), ('replicate-1', 'DMSO37'), ('replicate-1', 'XBP137'), ('replicate-1', 'DMSOB37'), ('replicate-1', 'DMSO39'), ('replicate-1', 'DAX39'), ('replicate-1', 'XBP139'), ('replicate-1', 'DMSOB39'), \
                   ('replicate-2', 'Lib2'),('replicate-2', 'DMSO37'), ('replicate-2', 'DAX37'), ('replicate-2', 'XBP137'), ('replicate-2', 'DMSO39'), ('replicate-2', 'DAX39'), ('replicate-2', 'XBP139'), \
                   ('replicate-3', 'Lib3'),('replicate-3', 'DMSO37'), ('replicate-3', 'DAX37'), ('replicate-3', 'XBP137'), ('replicate-3', 'DMSO39'), ('replicate-3', 'DAX39'), ('replicate-3', 'XBP139')]
replicate_sample_dict = dict([ (replicate, []) for replicate in replicates])
for replicate, sample in replicate_sample:
    replicate_sample_dict[replicate].append(sample)
        
print("Shared functions and variables are now defined.")

# %% [markdown]
# Process and analyze data

# %% [code]
%%writefile $refseq
>WSN-HA 
ATGAAGGCAAAACTACTGGTCCTGTTATATGCATTTGTAGCTACAGATGCAGACACAATATGTATAGGCTACCATGCGAACAACTCAACCGACACTGTTGACACAATACTCGAGAAGAATGTGGCAGTGACACATTCTGTTAACCTGCTCGAAGACAGCCACAACGGGAAACTATGTAAATTAAAAGGAATAGCCCCACTACAATTGGGGAAATGTAACATCACCGGATGGCTCTTGGGAAATCCAGAATGCGACTCACTGCTTCCAGCGAGATCATGGTCCTACATTGTAGAAACACCAAACTCTGAGAATGGAGCATGTTATCCAGGAGATCTCATCGACTATGAGGAACTGAGGGAGCAATTGAGCTCAGTATCATCATTAGAAAGATTCGAAATATTTCCCAAGGAAAGTTCATGGCCCAACCACACATTCAACGGAGTAACAGTATCATGCTCCCATAGGGGAAAAAGCAGTTTTTACAGAAATTTGCTATGGCTGACGAAGAAGGGGGATTCATACCCAAAGCTGACCAATTCCTATGTGAACAATAAAGGGAAAGAAGTCCTTGTACTATGGGGTGTTCATCACCCGTCTAGCAGTGATGAGCAACAGAGTCTCTATAGTAATGGAAATGCTTATGTCTCTGTAGCGTCTTCAAATTATAACAGGAGATTCACCCCGGAAATAGCTGCAAGGCCCAAAGTAAGAGATCAACATGGGAGGATGAACTATTACTGGACCTTGCTAGAACCCGGAGACACAATAATATTTGAGGCAACTGGTAATCTAATAGCACCATGGTATGCTTTCGCACTGAGTAGAGGGTTTGAGTCCGGCATCATCACCTCAAACGCGTCAATGCATGAGTGTAACACGAAGTGTCAAACACCCCAGGGAGCTATAAACAGCAATCTCCCTTTCCAGAATATACACCCAGTCACAATAGGAGAGTGCCCAAAATATGTCAGGAGTACCAAATTGAGGATGGTTACAGGACTAAGAAACATCCCATCCATTCAATACAGAGGTCTATTTGGAGCCATTGCTGGTTTTATTGAGGGGGGATGGACTGGAATGATAGATGGATGGTATGGTTATCATCATCAGAATGAACAGGGATCAGGCTATGCAGCGGATCAAAAAAGCACACAAAATGCCATTAACGGGATTACAAACAAGGTGAACTCTGTTATCGAGAAAATGAACACTCAATTCACAGCTGTGGGTAAAGAATTCAACAACTTAGAAAAAAGGATGGAAAATTTAAATAAAAAAGTTGATGATGGGTTTCTGGACATTTGGACATATAATGCAGAATTGTTAGTTCTACTGGAAAATGAAAGGACTTTGGATTTCCATGACTTAAATGTGAAGAATCTGTACGAGAAAGTAAAAAGCCAATTAAAGAATAATGCCAAAGAAATCGGAAATGGGTGTTTTGAGTTCTACCACAAGTGTGACAATGAATGCATGGAAAGTGTAAGAAATGGGACTTATGATTATCCAAAATATTCAGAAGAATCAAAGTTGAACAGGGAAAAGATAGATGGAGTGAAATTGGAATCAATGGGGGTGTATCAGATTCTGGCGATCTACTCAACTGTCGCCAGTTCACTGGTGCTTTTGGTCTCCCTGGGGGCAATCAGTTTCTGGATGTGTTCTAATGGGTCTTTGCAGTGCAGAATATGCATCTGA


# %% [markdown]
## Run dms_barcodedsubamplicons

# %% [code]
def main():
    """Main body of script."""

    # Specify R1 and R2 read lengths and gene range of each subamplicon for dms_barcodedsubamplicons
    alignspecs = '1,285,36,37 286,570,31,32 571,855,37,32 856,1140,31,36 1141,1425,29,33 1426,1698,40,43'

    # Specify range of residues to consider
    sitesrange = ' '.join(['%s' %i for i in range(1,499)]) # range of residues to consider

    # Set R1 and R2 trim lengths for dms_barcodedsubamplicons
    R1trimlength = 200
    R2trimlength = 170

    # Group all barcodes with this many reads or more for dms_summarizealignments
    maxperbarcode = 4

    # Specify which samples to use as control selection and actual selection to calculate differential selection
    # Note the control selection for replicate 1 was performed twice, since the actual selections were performed on different days, hence DMSO37 and DMSO37B
    controls = {'replicate-1': ['DMSO37', 'DMSO37B', 'DMSO39', 'DMSO39B'], 'replicate-2': ['DMSO37', 'DMSO39'], 'replicate-3': ['DMSO37', 'DMSO39']}
    selections = {'replicate-1': ['DAX37', 'DAX39', 'XBP137', 'XBP139'], 'replicate-2': ['DAX37', 'DAX39', 'XBP137', 'XBP139'], 'replicate-3': ['DAX37', 'DAX39', 'XBP137', 'XBP139']}

    # Directory path for FASTQ files for each replicate and amplicon
    FASTQ_path = '%s/FASTQ_files/' % basedir
    
    print "Found FASTQ_path"

    # Toggle which scripts to run or skip:
    # however, this script is not smart enough to know if the existing output 
    # exists necessary to run the next strip exist - so use with caution!
    run_barcodedsubamplicons = True
    run_summarizealignments = False

    run_inferdiffprefs = False
    run_diffprefs_editsites = False
    run_diffprefs_merge = False
    run_diffprefs_correlate = False
    run_diffprefs_logoplot = False
    #########################################
    #########################################
    # Now run dms_barcodedsubamplicons
    # Each sample is run its own subdirectory
    #########################################
    #########################################
    if run_barcodedsubamplicons:
        print "entering barcodedsubamplicons section of masterscript"

        processes = []

        # Store (r1files, r2files) in dictionary keyed by (replicate, sample)
        fastqfiles = {} 
        for replicate, sample in replicate_sample:
            r1files = sorted(glob.glob('%s/%s/%s/%s_1.fastq' % (FASTQ_path, replicate, sample, sample)))
            r2files = sorted(glob.glob('%s/%s/%s/%s_2.fastq' % (FASTQ_path, replicate, sample, sample)))
            assert r1files and r2files
            fastqfiles[(replicate, sample)] = (r1files, r2files)
            #print replicate, sample, r1files, r2files

            if not os.path.isdir(replicate):
                os.mkdir(replicate)
            if not os.path.isdir("%s/%s" % (replicate, sample)):
                os.mkdir("%s/%s" % (replicate, sample))

        # Make the barcoded alignments for each sample
        for replicate, sample in replicate_sample:
            subdir = '%s/%s' % (replicate, sample)
            alignprefix = '%s_' % sample
            (r1files, r2files) = fastqfiles[(replicate, sample)]
            commands = ['--R1trimlength %s' % R1trimlength, '--R2trimlength %s' % R2trimlength, alignprefix, refseq, ','.join(r1files), ','.join(r2files), alignspecs]

            # Add this makealignments.py call to the list of processes.
            # Use *list* to make a copy of *commands* since lists are mutable on subsequent runs
            # of making replicate-amplicon combinations.
            processes.append(multiprocessing.Process(target=RunScriptDms, args=(subdir, 'barcodedsubamplicons', 'dms_barcodedsubamplicons', list(commands), use_sbatch, 1)))

        # run ALL the barcodedsubamplicons processes
        RunProcesses(processes, nmultiruns=max_cpus)

        # end barcodedsubamplicons block of masterscript
    else:
        print "Skipping barcodedsubamplicons section of masterscript"
        
if __name__ == '__main__':
    main() # run the script


# %% [markdown]
## dms_summarizealignments

# %% [code]
def main():
    """Main body of script."""

    # Group all barcodes with this many reads or more for dms_summarizealignments
    maxperbarcode = 4

    # Directory path for FASTQ files for each replicate and amplicon
    FASTQ_path = '%s/FASTQ_files/' % basedir


    # Run summarizealignments on individual samples
    for replicate, sample in replicate_sample:
        subdir = '%s/%s' % (replicate, sample)
        alignprefix_name = '%s_,%s' % (sample, sample)
        outprefix = 'alignmentsummary_'
        commands = ['--maxperbarcode %s' % maxperbarcode, outprefix, 'barcodedsubamplicons', alignprefix_name]            #print commands
#        RunScriptDms(subdir, 'summarizealignments', 'dms_summarizealignments', commands, False, 1)

    # Run summarizealignments on all samples from a replicate     
    for replicate in replicates:
        alignprefixes_names = []
        subdir = replicate
        outprefix = 'alignmentsummary_'
        for sample in replicate_sample_dict[replicate]:
            if replicate == 'replicate-1' and sample != 'DNA':   # only 7 alignments can be summarized currently
                alignprefix = '%s/%s_' % (sample, sample)
                alignprefixes_names.append("%s,%s" % (alignprefix, sample))
            if replicate != 'replicate-1':
                alignprefix = '%s/%s_' % (sample, sample)
                alignprefixes_names.append("%s,%s" % (alignprefix, sample))
        commands = ['--maxperbarcode %s' % maxperbarcode, outprefix, 'barcodedsubamplicons', ' '.join(alignprefixes_names)]
        print commands
        RunScriptDms(subdir, 'summarizealignments', 'dms_summarizealignments', commands, False, 1)
        
if __name__ == '__main__':
    main() # run the script

# %% [markdown]
## Figures for dms_summarizealignments

# %% [markdown]
## Replicate 1:

# %% [code]
from IPython.display import Image, display

filepath = 'replicate-1/alignmentsummary_barcodes.pdf'

png = filepath.rstrip('.pdf') + '.png'
!convert -density 192 -trim $filepath $png
display(Image(png, width=500))

filepath = 'replicate-1/alignmentsummary_depth.pdf'

png = filepath.rstrip('.pdf') + '.png'
!convert -density 192 -trim $filepath $png
display(Image(png, width=500))

filepath = 'replicate-1/alignmentsummary_mutcounts_all.pdf'

png = filepath.rstrip('.pdf') + '.png'
!convert -density 192 -trim $filepath $png
display(Image(png, width=500))

filepath = 'replicate-1/alignmentsummary_mutcounts_multi_nt.pdf'

png = filepath.rstrip('.pdf') + '.png'
!convert -density 192 -trim $filepath $png
display(Image(png, width=500))

filepath = 'replicate-1/alignmentsummary_mutdepth.pdf'

png = filepath.rstrip('.pdf') + '.png'
!convert -density 192 -trim $filepath $png
display(Image(png, width=500))

filepath = 'replicate-1/alignmentsummary_mutfreqs.pdf'

png = filepath.rstrip('.pdf') + '.png'
!convert -density 192 -trim $filepath $png
display(Image(png, width=500))

filepath = 'replicate-1/alignmentsummary_reads.pdf'

png = filepath.rstrip('.pdf') + '.png'
!convert -density 192 -trim $filepath $png
display(Image(png, width=500))


# %% [markdown]
## Replicate 2:

# %% [code]
from IPython.display import Image, display

filepath = 'replicate-2/alignmentsummary_barcodes.pdf'

png = filepath.rstrip('.pdf') + '.png'
!convert -density 192 -trim $filepath $png
display(Image(png, width=500))

filepath = 'replicate-2/alignmentsummary_depth.pdf'

png = filepath.rstrip('.pdf') + '.png'
!convert -density 192 -trim $filepath $png
display(Image(png, width=500))

filepath = 'replicate-2/alignmentsummary_mutcounts_all.pdf'

png = filepath.rstrip('.pdf') + '.png'
!convert -density 192 -trim $filepath $png
display(Image(png, width=500))

filepath = 'replicate-2/alignmentsummary_mutcounts_multi_nt.pdf'

png = filepath.rstrip('.pdf') + '.png'
!convert -density 192 -trim $filepath $png
display(Image(png, width=500))

filepath = 'replicate-2/alignmentsummary_mutdepth.pdf'

png = filepath.rstrip('.pdf') + '.png'
!convert -density 192 -trim $filepath $png
display(Image(png, width=500))

filepath = 'replicate-2/alignmentsummary_mutfreqs.pdf'

png = filepath.rstrip('.pdf') + '.png'
!convert -density 192 -trim $filepath $png
display(Image(png, width=500))

filepath = 'replicate-2/alignmentsummary_reads.pdf'

png = filepath.rstrip('.pdf') + '.png'
!convert -density 192 -trim $filepath $png
display(Image(png, width=500))

# %% [markdown]
## Replicate 3:

# %% [code]
from IPython.display import Image, display

filepath = 'replicate-3/alignmentsummary_barcodes.pdf'

png = filepath.rstrip('.pdf') + '.png'
!convert -density 192 -trim $filepath $png
display(Image(png, width=500))

filepath = 'replicate-3/alignmentsummary_depth.pdf'

png = filepath.rstrip('.pdf') + '.png'
!convert -density 192 -trim $filepath $png
display(Image(png, width=500))

filepath = 'replicate-3/alignmentsummary_mutcounts_all.pdf'

png = filepath.rstrip('.pdf') + '.png'
!convert -density 192 -trim $filepath $png
display(Image(png, width=500))

filepath = 'replicate-3/alignmentsummary_mutcounts_multi_nt.pdf'

png = filepath.rstrip('.pdf') + '.png'
!convert -density 192 -trim $filepath $png
display(Image(png, width=500))

filepath = 'replicate-3/alignmentsummary_mutdepth.pdf'

png = filepath.rstrip('.pdf') + '.png'
!convert -density 192 -trim $filepath $png
display(Image(png, width=500))

filepath = 'replicate-3/alignmentsummary_mutfreqs.pdf'

png = filepath.rstrip('.pdf') + '.png'
!convert -density 192 -trim $filepath $png
display(Image(png, width=500))

filepath = 'replicate-3/alignmentsummary_reads.pdf'

png = filepath.rstrip('.pdf') + '.png'
!convert -density 192 -trim $filepath $png
display(Image(png, width=500))

# %% [markdown]
# dms_diffselection:

# %% [markdown]
# counts files from dms_barcodedsubamplicons were added to the /preferences directory to run dms_diffselection

# %% [code]
#REPLICATE 1: -/+ DAX 37˚C
%cd preferences
!ls

!dms_diffselection Rep1_DMSO37_counts.txt Rep1_DAX37_counts.txt Rep1_DAX37_

# %% [code]
#REPLICATE 2: -/+ DAX 37˚C
%cd preferences
!ls

!dms_diffselection Rep2_DMSO37_counts.txt Rep2_DAX37_counts.txt Rep2_DAX37_

# %% [code]
#REPLICATE 3: -/+ DAX 37˚C

!ls

!dms_diffselection Rep3_DMSO37_counts.txt Rep3_DAX37_counts.txt Rep3_DAX37_

# %% [code]
#REPLICATE 1: -/+ DAX 39˚C
%cd preferences
!ls

!dms_diffselection Rep1_DMSO39_counts.txt Rep1_DAX39_counts.txt Rep1_DAX39_

# %% [code]
#REPLICATE 2: -/+ DAX 39˚C

!ls

!dms_diffselection Rep2_DMSO39_counts.txt Rep2_DAX39_counts.txt Rep2_DAX39_

# %% [code]
#REPLICATE 3: -/+ DAX 39˚C

!ls

!dms_diffselection Rep3_DMSO39_counts.txt Rep3_DAX39_counts.txt Rep3_DAX39_

# %% [code]
#REPLICATE 1: -/+ XBP1 37˚C
!ls

!dms_diffselection Rep1_DMSOB37_counts.txt Rep1_XBP137_counts.txt Rep1_XBP137_

# %% [code]
#REPLICATE 2: -/+ XBP1 37˚C
%cd preferences
!ls

!dms_diffselection Rep2_DMSO37_counts.txt Rep2_XBP137_counts.txt Rep2_XBP137_

# %% [code]
#REPLICATE 3: -/+ XBP1 37˚C
%cd preferences
!ls

!dms_diffselection Rep3_DMSO37_counts.txt Rep3_XBP137_counts.txt Rep3_XBP137_

# %% [code]
#REPLICATE 1: -/+ XBP1 39˚C
%cd preferences
!ls

!dms_diffselection Rep1_DMSOB39_counts.txt Rep1_XBP139_counts.txt Rep1_XBP139_

# %% [code]
#REPLICATE 2: -/+ XBP1 39˚C

!ls

!dms_diffselection Rep2_DMSO39_counts.txt Rep2_XBP139_counts.txt Rep2_XBP139_

# %% [code]
#REPLICATE 3: -/+ XBP1 39˚C

!ls

!dms_diffselection Rep3_DMSO39_counts.txt Rep3_XBP139_counts.txt Rep3_XBP139_

# %% [code]
# DAX rep1 37˚C v 39˚C

%cd preferences

!ls

!dms_diffselection REP1_DAX37_counts.txt REP1_DAX39_counts.txt REP1_DAX_37v39_

# %% [code]
# DAX rep2 37˚C v 39˚C


!ls

!dms_diffselection REP2_DAX37_counts.txt REP2_DAX39_counts.txt REP2_DAX_37v39_

# %% [code]
# DAX rep3 37˚C v 39˚C


!ls

!dms_diffselection REP3_DAX37_counts.txt REP3_DAX39_counts.txt REP3_DAX_37v39_

# %% [code]
# XBP1 rep1 37˚C v 39˚C


!ls

!dms_diffselection REP1_XBP137_counts.txt REP1_XBP139_counts.txt REP1_XBP1_37v39_

# %% [code]
# XBP1 rep2 37˚C v 39˚C


!ls

!dms_diffselection REP2_XBP137_counts.txt REP2_XBP139_counts.txt REP2_XBP1_37v39_

# %% [code]
# XBP1 rep3 37˚C v 39˚C


!ls

!dms_diffselection REP3_XBP137_counts.txt REP3_XBP139_counts.txt REP3_XBP1_37v39_

# %% [code]
# dmso rep1 37˚C v 39˚C


!ls

!dms_diffselection REP1_DMSO37_counts.txt REP1_DMSO39_counts.txt REP1_DMSO_37v39_

# %% [code]
# dmso rep1b 37˚C v 39˚C


!ls

!dms_diffselection REP1_DMSOB37_counts.txt REP1_DMSOB39_counts.txt REP1_DMSOB_37v39_

# %% [code]
# dmso rep2 37˚C v 39˚C


!ls

!dms_diffselection REP2_DMSO37_counts.txt REP2_DMSO39_counts.txt REP2_DMSO_37v39_

# %% [code]
# dmso rep3 37˚C v 39˚C


!ls

!dms_diffselection REP3_DMSO37_counts.txt REP3_DMSO39_counts.txt REP3_DMSO_37v39_

# %% [markdown]
## Calculating correlation between site differential selection for biological replicates

# %% [code]
# dmso 37˚C v 39˚C

# %% [code]
import pandas

df1 = pandas.read_csv('/Users/angelaphillips/Desktop/HA_DMS_2018/preferences/REP1_DMSO_37v39_sitediffsel.txt', index_col=0)
df2 = pandas.read_csv('/Users/angelaphillips/Desktop/HA_DMS_2018/preferences/REP2_DMSO_37v39_sitediffsel.txt', index_col=0)

print("Here are the correlations between the two data sets: +DMSOtemprep1 and +DMSOtemprep2")
print(df1.corrwith(df2))

df1 = pandas.read_csv('/Users/angelaphillips/Desktop/HA_DMS_2018/preferences/REP1_DMSO_37v39_sitediffsel.txt', index_col=0)
df2 = pandas.read_csv('/Users/angelaphillips/Desktop/HA_DMS_2018/preferences/REP3_DMSO_37v39_sitediffsel.txt', index_col=0)

print("Here are the correlations between the two data sets: +DMSOtemprep1 and +DMSOtemprep3")
print(df1.corrwith(df2))

df1 = pandas.read_csv('/Users/angelaphillips/Desktop/HA_DMS_2018/preferences/REP3_DMSO_37v39_sitediffsel.txt', index_col=0)
df2 = pandas.read_csv('/Users/angelaphillips/Desktop/HA_DMS_2018/preferences/REP2_DMSO_37v39_sitediffsel.txt', index_col=0)

print("Here are the correlations between the two data sets: +DMSOtemprep3 and +DMSOtemprep2")
print(df1.corrwith(df2))

# %% [code]
# xbp1s 37˚C v dmso 37˚C

# %% [code]
import pandas

df1 = pandas.read_csv('/Users/angelaphillips/Desktop/HA_DMS_2018/preferences/Rep1_XBP137_sitediffsel.txt', index_col=0)
df2 = pandas.read_csv('/Users/angelaphillips/Desktop/HA_DMS_2018/preferences/Rep2_XBP137_sitediffsel.txt', index_col=0)

print("Here are the correlations between the two data sets: +XBP137rep1 and +XBP137rep2")
print(df1.corrwith(df2))

df1 = pandas.read_csv('/Users/angelaphillips/Desktop/HA_DMS_2018/preferences/Rep1_XBP137_sitediffsel.txt', index_col=0)
df2 = pandas.read_csv('/Users/angelaphillips/Desktop/HA_DMS_2018/preferences/Rep3_XBP137_sitediffsel.txt', index_col=0)

print("Here are the correlations between the two data sets: +XBP137rep1 and +XBP137rep3")
print(df1.corrwith(df2))

df1 = pandas.read_csv('/Users/angelaphillips/Desktop/HA_DMS_2018/preferences/Rep3_XBP137_sitediffsel.txt', index_col=0)
df2 = pandas.read_csv('/Users/angelaphillips/Desktop/HA_DMS_2018/preferences/Rep2_XBP137_sitediffsel.txt', index_col=0)

print("Here are the correlations between the two data sets: +XBP137rep3 and +XBP137rep2")
print(df1.corrwith(df2))

# %% [code]
# xbp1s 39˚C v dmso 39˚C

# %% [code]
import pandas

df1 = pandas.read_csv('/Users/angelaphillips/Desktop/HA_DMS_2018/preferences/Rep1_XBP139_sitediffsel.txt', index_col=0)
df2 = pandas.read_csv('/Users/angelaphillips/Desktop/HA_DMS_2018/preferences/Rep2_XBP139_sitediffsel.txt', index_col=0)

print("Here are the correlations between the two data sets: +XBP139rep1 and +XBP139rep2")
print(df1.corrwith(df2))

df1 = pandas.read_csv('/Users/angelaphillips/Desktop/HA_DMS_2018/preferences/Rep1_XBP139_sitediffsel.txt', index_col=0)
df2 = pandas.read_csv('/Users/angelaphillips/Desktop/HA_DMS_2018/preferences/Rep3_XBP139_sitediffsel.txt', index_col=0)

print("Here are the correlations between the two data sets: +XBP139rep1 and +XBP139rep3")
print(df1.corrwith(df2))

df1 = pandas.read_csv('/Users/angelaphillips/Desktop/HA_DMS_2018/preferences/Rep3_XBP139_sitediffsel.txt', index_col=0)
df2 = pandas.read_csv('/Users/angelaphillips/Desktop/HA_DMS_2018/preferences/Rep2_XBP139_sitediffsel.txt', index_col=0)

print("Here are the correlations between the two data sets: +XBP139rep3 and +XBP139rep2")
print(df1.corrwith(df2))

# %% [code]
# atf6f/xbp1s 37˚C v dmso 37˚C

# %% [code]
import pandas

df1 = pandas.read_csv('/Users/angelaphillips/Desktop/HA_DMS_2018/preferences/Rep1_DAX37_sitediffsel.txt', index_col=0)
df2 = pandas.read_csv('/Users/angelaphillips/Desktop/HA_DMS_2018/preferences/Rep2_DAX37_sitediffsel.txt', index_col=0)

print("Here are the correlations between the two data sets: +DAX37rep1 and +DAX37rep2")
print(df1.corrwith(df2))

df1 = pandas.read_csv('/Users/angelaphillips/Desktop/HA_DMS_2018/preferences/Rep1_DAX37_sitediffsel.txt', index_col=0)
df2 = pandas.read_csv('/Users/angelaphillips/Desktop/HA_DMS_2018/preferences/Rep3_DAX37_sitediffsel.txt', index_col=0)

print("Here are the correlations between the two data sets: +DAX37rep1 and +DAX37rep3")
print(df1.corrwith(df2))

df1 = pandas.read_csv('/Users/angelaphillips/Desktop/HA_DMS_2018/preferences/Rep3_DAX37_sitediffsel.txt', index_col=0)
df2 = pandas.read_csv('/Users/angelaphillips/Desktop/HA_DMS_2018/preferences/Rep2_DAX37_sitediffsel.txt', index_col=0)

print("Here are the correlations between the two data sets: +DAX37rep3 and +DAX37rep2")
print(df1.corrwith(df2))

# %% [code]
# atf6f/xbp1s 39˚C v dmso 39˚C

# %% [code]
import pandas

df1 = pandas.read_csv('/Users/angelaphillips/Desktop/HA_DMS_2018/preferences/Rep1_DAX39_sitediffsel.txt', index_col=0)
df2 = pandas.read_csv('/Users/angelaphillips/Desktop/HA_DMS_2018/preferences/Rep2_DAX39_sitediffsel.txt', index_col=0)

print("Here are the correlations between the two data sets: +DAX39rep1 and +DAX39rep2")
print(df1.corrwith(df2))

df1 = pandas.read_csv('/Users/angelaphillips/Desktop/HA_DMS_2018/preferences/Rep1_DAX39_sitediffsel.txt', index_col=0)
df2 = pandas.read_csv('/Users/angelaphillips/Desktop/HA_DMS_2018/preferences/Rep3_DAX39_sitediffsel.txt', index_col=0)

print("Here are the correlations between the two data sets: +DAX39rep1 and +DAX39rep3")
print(df1.corrwith(df2))

df1 = pandas.read_csv('/Users/angelaphillips/Desktop/HA_DMS_2018/preferences/Rep3_DAX39_sitediffsel.txt', index_col=0)
df2 = pandas.read_csv('/Users/angelaphillips/Desktop/HA_DMS_2018/preferences/Rep2_DAX39_sitediffsel.txt', index_col=0)

print("Here are the correlations between the two data sets: +DAX39rep3 and +DAX39rep2")
print(df1.corrwith(df2))

# %% [markdown]
## Differential selection data was then processed using custom scripts. Analysis code and results are available in HA_DMS_2018_processing directory.
