# Supplementary material for: Enhanced ER proteostasis and temperature differentially impact the mutational tolerance of influenza hemagglutinin
Source: eLife. 2018 Sep 6;7:e38795. doi: 10.7554/eLife.38795 (PMC6172027; doi:10.7554/eLife.38795)
Supplement: Source data 1. [file elife-38795-data1.zip › Dataset_1/HA_DMS_2018_processing/filtering/filtering_DAX37vsDMSO37/compare/Gnuplot_heatmap_pickout_100_200.gplt]

set title "DAX37 mutdiffsel"

set cbrange[-2:2]
set palette defined (-2.0 "white", -2.0 "blue", 0 "#D3D3D3", 2.0 "red", 2.001 "#F0E68C")
#set palette defined (-2.0 "white", -2.0 "blue", 0 "#D3D3D3", 2.0 "red", 2.0 "green")


XTICS = "`head -1 'labels_aa.txt'`"
set for [i=1:words(XTICS)] xtics ( word(XTICS,i) i-1 )

set xrange [-0.5:19.5]
set yrange [100-0.5:200-0.5]

set ytics 0,5
set grid ytics front lt 0

#set xtics offset 1.5

#set pm3d map
#set pm3d corners2color c1
#splot 'out_heatmaps_pickouts.txt' matrix 

plot 'out_heatmaps_pickouts.txt' matrix with image t ''

#set view map
#splot 'out_heatmaps_pickouts.txt' matrix with image

set terminal postscript eps enhanced color
set output 'out_heatmap_pickouts_100_200.eps'
replot

set terminal x11

exit
