# Supplementary material for: Enhanced ER proteostasis and temperature differentially impact the mutational tolerance of influenza hemagglutinin
Source: eLife. 2018 Sep 6;7:e38795. doi: 10.7554/eLife.38795 (PMC6172027; doi:10.7554/eLife.38795)
Supplement: Source data 1. [file elife-38795-data1.zip › Dataset_1/HA_DMS_2018_processing/filtering/filtering_DAX37vsDMSO37/compare/out_heatmap_rep1.txt]

-100.00000 -100.00000  0.19579 -0.08041  0.06003  0.00000 -100.00000 -100.00000 -100.00000 -100.00000  0.31689 -0.00001 -100.00000 -100.00000 -100.00000 -100.00000 -0.38917 -0.28789 -100.00000 -100.00000 
 0.34763 -100.00000 -0.16250  0.00449 -0.01070 -0.07094 -100.00000 -0.27240 -100.00000 -0.42697  0.09055 -0.02207  0.65036  0.71197 -0.17027 -0.37450 -0.14162  0.00000 -0.16250 -0.13514 
-0.15991  0.00000  0.42165  0.18802 -0.28089 -100.00000  0.00009  0.26359 -100.00000 -0.07633  0.61096 -100.00000  0.13760 -0.38997 -0.38997 -0.01881 -0.18153 -100.00000  0.05950 -0.16944 
-0.15725  0.21863 -0.43839 -0.07501 -0.01532  0.30109 -100.00000 -100.00000  0.13766  0.78150 -0.56528  0.47772 -1.07986 -100.00000 -0.17103  1.09561  0.09521  0.00000 -100.00000  0.24172 
 0.13751  0.18856  0.11368 -0.42930  0.00000 -100.00000 -0.40545  0.13512 -100.00000 -100.00000  0.00001 -100.00000 -100.00000  0.08887 -0.00433  0.42891 -0.15605  0.00001 -100.00000 -100.00000 
-100.00000  0.09382 -100.00000 -0.64711  0.00000 -0.86835  0.03694 -0.29744 -100.00000 -100.00000  0.13735 -100.00000 -0.16530 -100.00000  0.13265 -100.00000 -0.00016 -100.00000 -100.00000 -100.00000 
 0.26324  0.51503  0.00000 -0.07767 -0.07329 -100.00000 -0.02157 -100.00000  1.00021  0.26324 -0.15975 -100.00000 -100.00000  0.48564 -100.00000 -100.00000 -100.00000 -100.00000 -0.15618 -100.00000 
-100.00000 -0.15640 -100.00000 -0.37555  0.00000  0.04125 -100.00000 -100.00000 -100.00000 -100.00000 -100.00000 -100.00000  0.05963 -100.00000 -0.43344 -100.00000  0.13435 -100.00000 -100.00000 -100.00000 
-100.00000 -100.00000  0.03372 -0.03404  0.00000 -0.04690  0.22224 -100.00000 -100.00000 -0.17468 -0.15619 -100.00000 -100.00000 -100.00000 -0.29707 -100.00000 -100.00000 -0.38917 -100.00000 -100.00000 
 0.00009 -100.00000 -100.00000  0.35963  0.71884 -100.00000  0.26312  0.00000  0.00009 -100.00000  0.46797 -100.00000 -100.00000 -0.42733 -100.00000  0.27145  0.13759 -100.00000  0.10663 -100.00000 
 0.28775  0.00000 -0.09307 -0.07575  0.15935 -0.28811 -0.03584 -100.00000  0.26299 -0.10886 -0.18755 -100.00000 -100.00000  0.28775 -100.00000  0.46832  0.26299 -100.00000 -100.00000  0.10677 
-100.00000 -100.00000 -0.10538 -0.05787 -0.12041 -100.00000  0.00000 -100.00000 -100.00000  0.20285  0.42857 -100.00000 -100.00000 -0.15991 -100.00000 -100.00000 -100.00000 -100.00000 -100.00000 -100.00000 
 0.10688  0.03170  0.00000 -0.17268  0.08146 -100.00000 -100.00000 -100.00000 -100.00000 -0.15616 -0.17147 -100.00000 -100.00000 -100.00000 -100.00000 -100.00000  0.00000 -100.00000 -100.00000 -0.15955 
 0.11327  0.00000  0.44805 -100.00000 -100.00000 -100.00000 -100.00000 -100.00000 -100.00000  0.50058 -0.39471 -100.00000 -100.00000 -100.00000 -100.00000 -100.00000  0.15954 -100.00000  0.19573 -100.00000 
-100.00000 -0.03794 -100.00000  0.02793 -100.00000 -100.00000 -100.00000 -100.00000 -100.00000 -0.15608  0.00000 -100.00000  0.00001 -100.00000 -100.00000 -100.00000 -0.15941  0.42888 -100.00000 -100.00000 
-0.24116 -0.01866 -100.00000 -100.00000 -100.00000 -100.00000 -100.00000 -0.06721 -100.00000  0.13748 -100.00000  0.17162 -100.00000 -100.00000 -100.00000 -100.00000 -100.00000 -100.00000  0.00000 -0.16472 
-0.02174  0.00000  0.13735 -100.00000 -100.00000 -100.00000 -100.00000 -100.00000 -100.00000 -0.37583  0.74929 -100.00000 -100.00000 -100.00000  0.26322 -100.00000 -100.00000 -100.00000 -100.00000  0.10681 
-0.17693 -0.15997  0.13753 -100.00000 -100.00000 -100.00000 -100.00000 -0.04747 -100.00000 -100.00000 -100.00000  0.24554 -100.00000 -100.00000 -100.00000 -100.00000 -100.00000 -100.00000  0.00000  0.33955 
-100.00000 -0.06057  0.13208  0.30200  0.43729 -100.00000  0.48558 -0.29009 -100.00000  0.49500  0.00000 -100.00000 -0.42641 -100.00000  0.13766  0.14790 -0.17025  0.21744 -100.00000  0.25047 
-100.00000 -100.00000 -0.00763  0.00000  0.34799  0.76105 -100.00000 -100.00000 -100.00000 -100.00000  0.07805 -100.00000 -100.00000 -100.00000 -100.00000 -100.00000  0.10706 -100.00000 -100.00000 -100.00000 
-100.00000 -100.00000 -100.00000 -100.00000 -100.00000 -100.00000  0.33981 -0.37122  0.13751  0.08122 -100.00000 -100.00000 -100.00000  0.00000 -100.00000 -100.00000 -0.06771 -100.00000 -100.00000 -100.00000 
-100.00000 -100.00000 -0.02014  0.00000 -0.29702  0.23122 -100.00000 -100.00000 -100.00000 -100.00000  0.50948 -100.00000 -100.00000 -100.00000 -100.00000 -100.00000  0.37860 -100.00000 -100.00000 -100.00000 
 0.00000 -100.00000  0.22234 -100.00000 -100.00000 -100.00000 -100.00000 -100.00000 -100.00000 -0.26329 -100.00000 -100.00000 -100.00000  0.34360 -100.00000 -100.00000 -100.00000 -100.00000 -0.23931 -100.00000 
-100.00000 -100.00000 -100.00000 -100.00000 -100.00000 -100.00000 -100.00000  0.00000 -100.00000 -100.00000 -0.15634 -0.28817 -100.00000  0.99988 -100.00000 -0.90837 -100.00000 -100.00000 -0.01884 -100.00000 
-100.00000 -0.15968 -100.00000 -100.00000  0.04150 -100.00000 -100.00000 -0.17503 -100.00000 -100.00000 -0.15625  0.08133 -0.02095 -100.00000  0.01177  0.00000 -0.12973 -100.00000 -100.00000 -100.00000 
-100.00000  0.00000  0.15375 -100.00000 -100.00000 -100.00000 -100.00000 -100.00000 -100.00000  0.25618  0.26281 -100.00000 -100.00000 -100.00000 -100.00000 -100.00000 -100.00000 -100.00000 -100.00000 -0.27502 
-100.00000 -100.00000 -100.00000 -100.00000 -100.00000 -100.00000 -100.00000  0.00009 -100.00000  0.33151 -100.00000  0.00000 -100.00000 -100.00000 -100.00000  0.00009 -100.00000  0.32801  0.24125 -100.00000 
-100.00000 -100.00000 -100.00000 -100.00000 -100.00000 -100.00000 -100.00000  0.18718 -100.00000 -0.01402 -100.00000  0.00000 -100.00000 -100.00000 -100.00000 -100.00000 -100.00000 -0.80251 -0.17114 -100.00000 
-0.04732  0.32913 -100.00000 -100.00000  0.13756 -100.00000 -100.00000 -100.00000 -100.00000  0.00000  0.38219  0.10674 -100.00000 -100.00000  0.03318 -100.00000 -100.00000 -100.00000 -100.00000 -100.00000 
-100.00000 -0.47601 -100.00000  0.25735 -100.00000 -100.00000 -100.00000 -100.00000 -100.00000 -0.28837  0.00000 -0.39565 -100.00000 -100.00000 -0.15992 -100.00000 -100.00000 -100.00000 -100.00000 -100.00000 
 0.07114 -0.54799  0.26303 -100.00000 -100.00000 -100.00000 -100.00000  0.07865 -100.00000 -100.00000  0.48542  0.17670 -100.00000 -100.00000 -100.00000 -100.00000 -100.00000 -100.00000  0.00000 -0.76926 
-100.00000  0.21948 -100.00000 -0.26313 -100.00000  0.10590 -100.00000 -100.00000 -100.00000 -0.16466  0.00000 -100.00000 -100.00000 -100.00000  0.26295 -100.00000 -0.45577 -100.00000 -100.00000 -100.00000 
 0.13766  0.43998  0.00000  0.40020 -100.00000 -100.00000  0.32906 -100.00000 -100.00000 -100.00000 -100.00000 -100.00000 -100.00000 -100.00000 -100.00000 -100.00000 -100.00000 -100.00000 -0.01887 -100.00000 
 0.31614 -100.00000 -100.00000 -100.00000 -100.00000 -100.00000 -100.00000 -0.04779 -100.00000 -100.00000 -100.00000  0.24049 -100.00000 -100.00000 -100.00000 -100.00000 -100.00000 -100.00000  0.00000  0.33923 
-100.00000  0.34006 -100.00000  0.31673 -100.00000 -100.00000 -100.00000 -100.00000 -100.00000 -100.00000  0.00000 -100.00000 -100.00000 -100.00000  0.13755 -100.00000 -100.00000  0.04160 -100.00000 -100.00000 
-100.00000  0.01107 -0.76193  0.00000  0.22217  0.56311 -100.00000 -100.00000 -100.00000  0.00007  0.36002 -100.00000 -100.00000 -100.00000  0.05946 -100.00000 -100.00000  0.10669 -100.00000 -100.00000 
 0.13744 -100.00000  0.37845  0.77770  0.00000 -100.00000 -0.08398  0.36002 -100.00000  0.13773 -0.25040 -100.00000 -0.36409 -100.00000 -0.11021 -0.42620 -0.17951 -100.00000 -100.00000 -100.00000 
-0.10964 -0.49130  0.13750 -100.00000 -100.00000 -100.00000 -100.00000 -100.00000 -100.00000  0.24566 -100.00000 -100.00000 -100.00000 -100.00000 -100.00000 -100.00000  0.10667  0.10867 -0.00107  0.00000 
-100.00000 -100.00000 -100.00000 -100.00000 -100.00000 -1.14395 -100.00000 -100.00000 -100.00000 -100.00000 -0.06277 -0.19365 -100.00000 -100.00000 -100.00000 -100.00000 -0.27166  0.00000 -100.00000 -0.01308 
 0.13752 -100.00000 -100.00000 -100.00000 -100.00000 -100.00000 -100.00000 -100.00000 -100.00000 -0.12100  0.08085  0.00000 -100.00000 -100.00000 -100.00000 -0.15649 -100.00000  0.02464  0.11839  0.00001 
 0.09261 -0.06893  0.00000 -100.00000  0.22189 -0.25421 -100.00000 -100.00000 -100.00000 -100.00000 -100.00000 -100.00000 -100.00000 -100.00000 -100.00000 -100.00000 -100.00000 -100.00000 -100.00000 -100.00000 
-0.15793  0.00000  0.18520 -100.00000 -100.00000 -100.00000 -100.00000 -100.00000 -100.00000 -0.08227 -0.24048 -100.00000 -100.00000 -100.00000 -0.41266 -100.00000 -0.00007  0.21699 -100.00000 -0.05121 
-100.00000  0.28579  0.00000 -100.00000  0.32811 -0.24827 -100.00000 -100.00000 -100.00000 -100.00000 -100.00000 -100.00000 -100.00000 -100.00000 -100.00000 -100.00000 -100.00000 -100.00000 -100.00000 -100.00000 
-100.00000 -0.37842 -100.00000 -0.32942 -100.00000 -100.00000 -100.00000 -100.00000 -100.00000 -100.00000  0.00000 -100.00000 -100.00000 -100.00000 -100.00000 -100.00000 -100.00000  0.42523 -100.00000 -100.00000 
-100.00000 -100.00000 -100.00000 -100.00000 -100.00000 -100.00000 -100.00000  0.07558 -100.00000 -0.17042 -100.00000 -0.05494 -0.17823 -100.00000  0.18250  0.00000 -0.18134 -100.00000 -0.15941 -100.00000 
-100.00000 -0.15902 -100.00000 -100.00000  0.03289  0.00003  0.01564 -0.28392 -100.00000  0.00000 -100.00000 -100.00000 -100.00000 -100.00000  0.10311 -100.00000 -100.00000 -100.00000 -100.00000 -100.00000 
-100.00000 -0.19371  0.00000  0.49775  0.18062 -100.00000 -1.08848 -0.33387 -100.00000 -100.00000 -0.30480  0.00001  0.00001 -100.00000 -100.00000 -100.00000  0.49261  0.13752 -100.00000 -100.00000 
-100.00000 -100.00000 -100.00000 -100.00000 -100.00000 -100.00000 -100.00000 -100.00000 -100.00000 -0.25526  0.54916  0.00000 -100.00000 -100.00000 -100.00000  0.10387 -100.00000  0.26293  0.17659 -100.00000 
-100.00000 -100.00000 -100.00000  0.07387  0.00000  0.01102 -100.00000 -100.00000 -100.00000 -100.00000 -100.00000 -100.00000 -0.29303  0.00003  0.39675 -100.00000 -100.00000 -100.00000 -100.00000 -100.00000 
-100.00000 -100.00000 -0.16171  0.04636  0.00000 -100.00000 -0.69933 -100.00000 -100.00000  0.26295 -100.00000 -100.00000 -100.00000 -100.00000 -0.87180 -100.00000 -0.02421 -100.00000 -100.00000 -100.00000 
 0.29258 -0.21251  0.02103 -0.21251 -0.00004 -100.00000 -100.00000 -100.00000 -100.00000 -100.00000  0.06134 -100.00000 -0.00004 -0.18808 -100.00000 -100.00000 -100.00000 -0.41897  0.15984  0.00000 
 0.54838 -0.54563 -100.00000 -100.00000 -100.00000  0.26317 -100.00000  0.08909 -100.00000  0.30344  1.07053  0.34559 -100.00000 -100.00000 -100.00000 -0.45162 -100.00000 -100.00000  0.00000 -0.80489 
-0.30147  0.15846 -0.27422 -0.18487  0.36601 -100.00000 -100.00000 -0.65435 -100.00000  0.00000  0.14082 -0.33832 -100.00000 -0.07235 -100.00000 -0.17758 -0.10328 -100.00000 -100.00000 -0.58837 
-100.00000 -0.00004 -100.00000 -100.00000 -100.00000 -100.00000 -0.00004 -0.19220 -100.00000 -100.00000 -100.00000 -100.00000 -0.06667 -100.00000 -100.00000  0.00000 -0.20697 -0.00004 -100.00000 -100.00000 
-100.00000 -100.00000 -100.00000  0.13727 -100.00000 -100.00000 -100.00000 -100.00000 -100.00000 -0.53984 -100.00000  0.00000 -100.00000 -100.00000 -100.00000 -100.00000 -100.00000 -0.58598 -0.59206 -100.00000 
 0.00000 -0.19029  0.31799 -100.00000 -100.00000 -100.00000 -100.00000 -100.00000  0.09560  0.05026 -0.16744 -100.00000 -100.00000 -100.00000 -100.00000  0.18804 -0.42629 -100.00000 -100.00000  0.35004 
-100.00000  0.18242  0.12292 -100.00000  0.14988 -100.00000 -100.00000  0.10301 -100.00000 -100.00000 -0.05657  0.05035 -100.00000 -100.00000 -100.00000  0.33400  0.27219  0.00000 -100.00000 -0.32341 
-100.00000 -100.00000 -100.00000 -0.19113  0.00000 -100.00000 -100.00000  0.13743 -100.00000 -100.00000 -0.55547 -100.00000 -0.03032 -100.00000 -0.13898 -100.00000 -100.00000 -100.00000 -100.00000 -100.00000 
-100.00000  0.00007  0.13758 -100.00000 -100.00000 -0.55908  0.37858  0.54926  0.13758 -0.04277 -100.00000 -100.00000 -100.00000  0.00000 -100.00000 -100.00000  0.20750 -100.00000 -100.00000 -100.00000 
-100.00000  0.03725  0.00006 -0.15758 -1.30385  0.00006  0.18576  0.20985  0.60565  0.13436  0.82804  0.00344 -100.00000 -100.00000 -100.00000  0.03016 -0.22311  0.00000 -100.00000 -0.30385 
-100.00000 -100.00000 -0.12388 -0.39003  0.00000 -100.00000 -0.39405 -100.00000 -100.00000  0.21806 -100.00000 -0.15760 -100.00000 -100.00000 -100.00000 -100.00000 -100.00000 -100.00000 -100.00000 -100.00000 
-0.07871  0.58493 -100.00000  0.13748 -100.00000 -0.15700 -0.02472  0.20279 -100.00000  0.48237 -100.00000 -0.09759  0.62744 -100.00000 -100.00000 -0.01950 -0.81161  0.00000 -100.00000  0.42053 
 0.00000 -100.00000  0.26316 -100.00000 -100.00000 -100.00000 -100.00000 -100.00000  0.00013 -100.00000 -100.00000 -100.00000  0.00013 -100.00000 -100.00000 -100.00000  0.42269 -100.00000 -100.00000  0.40283 
-100.00000  0.56498 -0.03455  0.00000 -0.57647  0.05641 -100.00000 -100.00000 -100.00000  0.00006  0.76684 -100.00000 -100.00000 -100.00000 -0.15999 -0.05651 -0.18684  0.21852 -100.00000 -100.00000 
-0.05721  0.00000  0.14752 -100.00000 -0.17269 -0.16033 -100.00000  0.07392 -100.00000 -0.55547 -0.05646 -100.00000 -0.17269 -100.00000  0.28108 -100.00000 -0.16708 -0.77803  0.34017  0.25562 
-100.00000 -0.00002 -100.00000 -100.00000 -0.03975 -100.00000 -100.00000 -100.00000 -100.00000 -0.57311  0.10370 -100.00000  0.24481 -100.00000  0.00000 -100.00000 -100.00000 -100.00000 -100.00000 -100.00000 
-100.00000 -100.00000 -0.15702  0.46696  0.00000 -100.00000 -100.00000 -100.00000 -100.00000 -100.00000 -100.00000 -100.00000 -0.03554 -100.00000 -0.42453 -100.00000 -100.00000 -100.00000 -100.00000 -100.00000 
-100.00000 -1.12462 -0.17033  0.08063 -0.29233 -100.00000 -0.07722 -0.54464 -100.00000  0.45536  0.95198 -0.42653  0.00000  0.13748  0.71097 -0.04802 -0.69171 -0.27530  0.25154  0.73485 
-100.00000 -100.00000 -100.00000 -100.00000  0.00000 -100.00000 -0.28418 -100.00000  0.22106 -0.35804 -100.00000 -100.00000 -100.00000 -100.00000 -100.00000 -100.00000 -100.00000 -100.00000 -100.00000 -100.00000 
 0.00000  0.18799  0.25206 -100.00000  0.60925  0.08107  0.22223 -100.00000  0.15895 -0.01878  0.58517  0.08107 -0.25028 -100.00000 -100.00000  0.10675  0.25668 -100.00000  0.33735  0.02575 
-0.17729 -0.04813 -0.28914 -0.05933 -0.30167 -100.00000 -100.00000  0.22180 -100.00000  0.04020 -0.16625 -0.22102 -100.00000 -100.00000 -0.23976  0.22077  0.82782  0.00000 -100.00000 -0.07368 
-0.01860 -100.00000 -100.00000 -100.00000 -100.00000 -100.00000 -0.15945 -0.01456 -100.00000 -0.03392 -100.00000 -100.00000 -100.00000  0.00000 -100.00000 -100.00000  0.19597 -100.00000 -100.00000 -100.00000 
-100.00000 -0.15633 -100.00000 -100.00000 -100.00000 -100.00000 -100.00000 -100.00000 -100.00000  0.03971  0.15908  0.00000  0.01123 -100.00000 -100.00000 -100.00000 -100.00000 -0.16535  0.04839 -100.00000 
-100.00000 -100.00000  0.67132  0.00000  0.14667  0.00016  0.32733 -100.00000 -100.00000  0.13766  0.17082  0.26319 -100.00000 -100.00000 -100.00000 -100.00000 -100.00000 -100.00000 -100.00000 -100.00000 
-100.00000 -0.13055  0.00013  0.48696  0.04063 -100.00000 -100.00000  0.21998 -100.00000 -0.17552  0.00000  0.15346  0.37661 -100.00000 -0.68546  0.26317 -100.00000  0.00013 -100.00000 -100.00000 
 0.00000 -0.28855  0.32900 -100.00000 -100.00000 -100.00000 -100.00000 -100.00000 -100.00000 -0.00002 -100.00000 -100.00000 -100.00000 -100.00000 -100.00000 -100.00000 -0.55885 -100.00000 -100.00000  0.59787 
 0.46845 -100.00000 -100.00000 -100.00000 -0.04697 -100.00000 -100.00000 -100.00000  0.00000 -100.00000 -100.00000 -100.00000 -100.00000  0.58506 -100.00000 -100.00000  0.42251 -100.00000 -100.00000 -100.00000 
-100.00000 -100.00000  0.47153  0.52811  0.00000 -100.00000 -0.03206 -100.00000 -100.00000 -100.00000 -100.00000 -100.00000 -100.00000 -100.00000  0.35529 -100.00000  0.26317 -100.00000 -100.00000 -100.00000 
-100.00000 -100.00000  0.18774  0.22119  0.00000  0.04062  0.42172  0.00001 -0.15650 -0.28925 -100.00000 -100.00000 -100.00000 -100.00000  0.13752 -100.00000 -100.00000 -100.00000 -100.00000 -100.00000 
 0.00000 -0.15992 -100.00000 -100.00000 -100.00000 -100.00000 -100.00000 -100.00000 -100.00000 -100.00000 -100.00000 -100.00000 -100.00000 -100.00000 -100.00000 -100.00000 -0.33510 -100.00000 -100.00000 -0.29976 
-100.00000  0.11211 -100.00000 -100.00000 -100.00000 -100.00000 -100.00000 -100.00000 -100.00000  0.15035  0.18777  0.00000 -100.00000 -100.00000 -100.00000 -0.25682 -100.00000 -0.16579  0.10011 -100.00000 
-100.00000 -100.00000 -100.00000 -100.00000  0.20012 -100.00000 -100.00000 -100.00000 -100.00000 -0.01139  0.25248 -100.00000  0.58502 -100.00000  0.00000 -100.00000 -100.00000 -100.00000 -100.00000 -100.00000 
-0.24197  0.28769 -100.00000 -100.00000  0.42868 -100.00000 -0.16512 -100.00000 -0.00000 -0.00000 -0.15977  0.13750  0.15926 -100.00000 -100.00000 -100.00000 -100.00000  0.63674 -0.74020  0.00000 
-100.00000 -100.00000 -100.00000 -100.00000 -100.00000 -100.00000 -0.02024  0.29356 -0.54805  0.10529 -100.00000 -100.00000 -100.00000  0.00000 -100.00000 -100.00000 -0.29991 -100.00000 -100.00000 -100.00000 
 0.74045 -100.00000 -100.00000 -100.00000 -100.00000 -100.00000 -100.00000  0.13445 -100.00000 -100.00000 -100.00000  0.08117 -100.00000 -100.00000 -100.00000  0.00017 -100.00000 -100.00000  0.00000  0.83277 
 0.23918 -0.37515 -100.00000  0.05999  0.03566 -0.29704  0.26318 -0.05147 -100.00000  0.00000 -0.26574  0.03752  0.05999 -100.00000 -0.21833  0.95879 -100.00000 -0.16241  0.22219  0.23176 
-100.00000 -100.00000 -100.00000 -0.17490  0.00000 -0.16868 -100.00000 -100.00000 -100.00000 -100.00000  0.10688 -100.00000  0.08142 -100.00000  0.63711 -100.00000  0.13755 -100.00000 -100.00000 -100.00000 
 0.00003  0.41781  0.13753 -0.13618  0.00000  0.00003  0.13128  0.13753 -100.00000  0.48546  0.10679  0.00003  0.08129 -100.00000 -0.10907 -0.28815 -0.28054 -100.00000  0.00003 -100.00000 
-1.13620 -0.11954 -0.12630  0.14449  0.01645 -0.40306  0.30177 -0.17717  0.10561 -0.22604  0.33858  0.32850 -0.43297 -100.00000  0.00000  0.40779 -0.04939 -0.42790 -0.41983 -0.15743 
-0.16704  0.00000 -0.06600 -0.84759  0.41394 -100.00000 -0.03100  0.05992 -100.00000  0.17311  0.28903 -0.07575  0.50050 -100.00000 -0.17841 -0.17186  0.90906  0.48569 -0.17904 -0.47562 
-0.05285  0.04413 -0.27403 -0.05729 -0.27269 -100.00000 -0.00013 -0.08301  0.18814 -0.30379 -0.58581  1.14367 -0.43611 -100.00000 -100.00000 -0.59019  0.00000 -0.61137 -100.00000  0.26930 
-0.41020  0.52173 -0.35064 -0.03436 -0.11684 -100.00000 -0.49122  0.62861  0.32908  0.00000  0.11265  0.33967  0.02024 -100.00000 -0.11293 -100.00000  0.37852 -0.01884 -0.02263  0.11265 
-0.00002 -100.00000 -100.00000 -100.00000 -0.16698 -100.00000 -100.00000 -100.00000  0.00000 -100.00000 -100.00000 -100.00000 -100.00000  0.13749 -100.00000 -100.00000 -0.17670 -100.00000 -100.00000 -100.00000 
-0.45607  0.17948 -100.00000 -100.00000 -100.00000 -100.00000 -0.37622 -0.01901 -100.00000  0.00000 -0.16014 -100.00000 -100.00000 -0.00007  0.14230 -100.00000 -100.00000 -100.00000 -100.00000 -100.00000 
-0.00000 -100.00000 -100.00000 -100.00000 -100.00000 -100.00000 -100.00000  0.00000 -100.00000 -0.16258 -100.00000 -0.03417 -100.00000 -0.23781 -100.00000  0.06685 -100.00000 -100.00000  0.37851 -100.00000 
-100.00000 -100.00000 -0.03131  0.00000 -0.20375 -0.06429 -100.00000 -100.00000 -100.00000  0.13751  0.21805  0.00001 -100.00000 -100.00000 -100.00000 -100.00000 -100.00000 -100.00000 -100.00000 -100.00000 
-100.00000 -0.40896  0.00000 -0.51387  0.35066 -100.00000 -100.00000 -100.00000 -100.00000 -100.00000 -100.00000 -100.00000 -100.00000 -100.00000 -100.00000 -100.00000 -100.00000 -100.00000 -100.00000 -0.17303 
-0.19258 -100.00000 -100.00000 -100.00000 -100.00000 -100.00000 -100.00000 -100.00000 -100.00000 -100.00000 -100.00000 -100.00000 -100.00000 -100.00000 -100.00000 -100.00000 -100.00000 -0.19361  0.43839  0.00000 
-0.20892 -0.02914  0.00013  0.41312  0.30081 -100.00000 -100.00000  0.13731 -100.00000 -0.26401  0.00000  0.09026  0.20574 -100.00000  0.81360 -100.00000 -0.01587 -100.00000  0.51374 -0.12573 
 0.67813 -0.55580  0.09124 -100.00000  0.03586  1.31256 -0.65636  0.15816  0.60775 -0.88257 -0.07954 -0.14077  0.43281 -100.00000  0.00000 -0.52797 -100.00000 -100.00000 -100.00000  0.41209 
 0.12883  0.67062  0.13752 -0.17406 -0.03656 -100.00000 -100.00000 -100.00000 -100.00000 -0.08411  0.07248  0.00000 -0.03656 -100.00000 -0.45987  0.37853  0.14123  0.02470 -0.32066  0.01584 
-0.08730  0.20560 -100.00000 -100.00000 -100.00000 -100.00000  0.59262 -0.00889 -100.00000  0.00000 -0.00582 -0.16530  0.34373 -100.00000 -0.67478 -100.00000 -100.00000 -100.00000 -100.00000 -100.00000 
 0.22846 -0.52563 -0.58628  0.00003 -100.00000 -100.00000 -100.00000 -100.00000 -100.00000 -100.00000  0.08364 -100.00000  0.37249 -100.00000  0.76556 -100.00000 -100.00000  0.32061 -0.52563  0.00000 
 0.15811  0.26294  0.04068 -0.73064  0.09793 -100.00000  0.07837 -0.29255  0.84790  0.16877  0.02924  0.00000 -0.17296 -0.08822 -100.00000 -0.10074 -0.00010 -0.19289 -0.06655  0.10724 
 0.00000 -100.00000  0.09004 -100.00000 -100.00000 -100.00000 -100.00000 -100.00000 -100.00000 -100.00000 -100.00000 -100.00000 -100.00000 -100.00000 -100.00000 -100.00000 -0.27843 -100.00000 -100.00000  0.16912 
-0.20376  0.00000  0.40448 -100.00000 -0.23391 -0.18984 -100.00000 -100.00000 -100.00000  0.08413 -0.52641 -100.00000 -0.32735  0.13744 -0.04088 -100.00000 -100.00000 -100.00000 -100.00000 -0.14080 
-0.17332 -100.00000 -100.00000 -100.00000 -100.00000 -100.00000  0.11721 -0.16361 -0.33024 -100.00000 -100.00000 -100.00000 -100.00000  0.00000 -100.00000 -100.00000  0.50475 -100.00000 -100.00000 -100.00000 
-100.00000 -100.00000 -100.00000 -100.00000 -100.00000 -100.00000 -0.18982  0.00000 -100.00000 -100.00000 -100.00000 -100.00000  0.26308  0.00649 -100.00000  0.45901 -100.00000 -100.00000 -0.03540 -100.00000 
-100.00000 -100.00000 -100.00000 -100.00000 -0.00972 -100.00000 -100.00000 -100.00000 -100.00000 -0.15495 -100.00000 -100.00000 -0.06474 -100.00000  0.00000 -100.00000 -100.00000 -100.00000 -100.00000 -100.00000 
 0.00000 -100.00000  0.09034 -100.00000 -100.00000 -100.00000 -100.00000 -100.00000 -100.00000 -100.00000 -100.00000 -100.00000 -100.00000 -100.00000 -100.00000 -100.00000  0.28986 -100.00000 -100.00000  0.33264 
 0.47868  0.13749 -0.68132 -100.00000  0.26303 -100.00000 -100.00000 -0.33441 -100.00000  0.13749  0.13749  0.20922 -100.00000 -100.00000 -0.14075 -100.00000 -100.00000 -0.33339  0.00000 -0.45639 
-100.00000 -100.00000  0.11016 -0.92745  0.00000 -100.00000  0.26690 -100.00000  0.13751 -100.00000 -100.00000 -100.00000 -100.00000 -100.00000  0.31938  0.20570 -0.03531 -100.00000 -100.00000 -100.00000 
 0.32888 -0.49738  0.12638  0.00000 -0.34097 -0.19014  0.52775 -0.14136 -100.00000 -0.00114 -0.67350  0.67794  0.13624  0.13737 -100.00000 -0.43889 -0.19014 -100.00000  0.13737  0.30787 
-0.81565 -0.22716 -100.00000 -100.00000 -0.00022 -100.00000 -100.00000 -0.20509 -100.00000 -0.00022 -100.00000  0.10869 -0.00022 -100.00000 -100.00000 -0.20509 -100.00000 -100.00000  0.00000 -0.61754 
 0.41064 -0.03682 -0.33857 -0.21729 -0.19113  0.58488  0.08871  0.00000 -100.00000 -0.21273  0.01535 -0.33491 -0.32976 -0.12105 -100.00000  0.10093 -100.00000 -100.00000 -100.00000 -100.00000 
 0.19472  0.33174  0.40574 -100.00000 -100.00000 -100.00000 -100.00000 -100.00000 -100.00000 -100.00000 -100.00000 -100.00000 -0.03543 -100.00000 -0.00929 -100.00000 -100.00000 -0.14126  0.24624  0.00000 
 0.45939 -100.00000  0.13754 -100.00000 -100.00000 -100.00000 -100.00000 -100.00000 -100.00000 -100.00000 -100.00000 -100.00000 -100.00000 -100.00000 -100.00000 -100.00000 -100.00000 -0.33938  0.67811  0.00000 
-100.00000 -100.00000 -100.00000 -0.00001  0.00000 -0.14144 -100.00000 -100.00000 -100.00000 -100.00000 -100.00000 -100.00000 -0.03559 -100.00000  0.03257 -100.00000 -100.00000 -100.00000 -100.00000 -100.00000 
 0.33497 -100.00000 -100.00000 -100.00000 -100.00000  0.20119  0.61389  0.54347 -100.00000 -0.57343  0.00021 -100.00000 -100.00000 -100.00000 -100.00000 -100.00000  0.00000  0.01036 -100.00000 -100.00000 
 0.16274 -100.00000 -100.00000 -100.00000 -100.00000 -100.00000 -100.00000 -100.00000 -100.00000 -100.00000 -100.00000 -100.00000 -100.00000 -100.00000 -100.00000 -100.00000 -100.00000 -0.11441 -0.01339  0.00000 
 0.00001 -100.00000 -100.00000 -100.00000 -0.17289 -100.00000 -100.00000 -100.00000 -100.00000 -100.00000 -100.00000 -100.00000  0.00000 -100.00000 -100.00000  0.21529  0.59264 -0.45637 -100.00000 -100.00000 
-100.00000 -100.00000 -0.22570 -100.00000  0.00000 -0.33383  0.33177 -100.00000 -100.00000  0.21105 -100.00000 -100.00000 -100.00000 -100.00000 -100.00000 -100.00000 -100.00000 -100.00000 -100.00000 -100.00000 
 0.06308 -100.00000  0.45962 -0.09735 -100.00000 -100.00000  1.02900 -100.00000 -100.00000  0.00000  0.05523  0.46821  0.37872 -0.00853  0.00021 -100.00000 -0.24083 -100.00000 -100.00000 -100.00000 
 0.00010  0.43722 -0.21714 -100.00000 -0.25051 -100.00000 -100.00000  0.51969 -100.00000  0.00000 -0.07387 -100.00000 -100.00000 -100.00000  0.47534 -100.00000 -100.00000 -100.00000  0.37861 -100.00000 
 0.13754  0.06889  0.00000  0.00938 -0.44777 -100.00000  0.17159 -100.00000 -100.00000  0.00003  0.21129 -100.00000 -100.00000 -0.03540 -100.00000 -100.00000 -100.00000 -100.00000 -100.00000 -100.00000 
 0.74284  0.52997  0.05292  0.13677  0.19302  0.09423 -100.00000 -100.00000 -100.00000  0.00000 -0.24848  0.08998 -100.00000 -100.00000 -0.17630 -100.00000 -0.21581  0.26303 -0.57373 -0.41273 
 0.13738  0.05106 -0.10865 -100.00000 -0.07159 -100.00000 -100.00000 -0.20388 -100.00000  0.00000 -0.33360 -100.00000 -100.00000 -100.00000 -0.95364 -100.00000  0.10697 -100.00000  0.13738 -100.00000 
 0.00015 -0.03553  0.43504  0.26318  0.00000 -0.25317 -0.24228  0.21918  0.00015  0.78478 -100.00000 -100.00000 -100.00000 -100.00000 -100.00000 -100.00000 -100.00000 -100.00000 -100.00000 -100.00000 
-0.27907 -0.06460 -100.00000 -100.00000 -100.00000 -100.00000 -100.00000 -100.00000 -100.00000 -100.00000 -100.00000 -100.00000 -100.00000 -100.00000 -100.00000 -100.00000 -100.00000 -0.04456  0.13660  0.00000 
 0.05795 -100.00000 -100.00000 -0.44075 -100.00000 -100.00000 -100.00000 -100.00000 -100.00000 -0.19002 -0.17306 -100.00000 -100.00000 -100.00000 -100.00000 -100.00000  0.00000 -0.08733 -100.00000 -100.00000 
-100.00000 -100.00000  0.25705 -0.17321  0.90222 -100.00000  0.00000 -100.00000 -100.00000 -0.15539 -100.00000 -100.00000 -100.00000 -100.00000 -100.00000 -100.00000 -100.00000 -100.00000 -100.00000 -100.00000 
-0.18395 -100.00000 -100.00000 -100.00000 -100.00000 -100.00000 -100.00000 -100.00000 -100.00000 -100.00000 -100.00000 -100.00000 -100.00000 -100.00000 -0.17278 -100.00000 -100.00000 -0.26668 -0.03528  0.00000 
-100.00000 -100.00000 -0.16706  0.00000  0.14943 -0.79138 -100.00000 -100.00000 -100.00000 -100.00000  0.34208 -100.00000 -100.00000 -100.00000 -100.00000 -100.00000 -100.00000 -0.20467 -100.00000 -100.00000 
-100.00000 -100.00000  0.13749 -100.00000  0.03506 -100.00000  0.00000 -100.00000 -100.00000 -0.19011 -100.00000 -100.00000 -100.00000 -100.00000 -100.00000 -100.00000 -100.00000 -100.00000 -100.00000 -100.00000 
-100.00000 -0.19088 -100.00000 -100.00000  0.31627 -100.00000 -100.00000 -100.00000 -100.00000  0.30422 -0.21724 -0.48636 -100.00000 -100.00000  0.00000  0.38040 -100.00000  0.34969 -0.59576 -0.22747 
 0.08318  0.06375  0.25433 -100.00000 -0.38636  0.52879  0.82804 -0.20216 -100.00000  0.22678  0.00303  0.41807 -0.92134 -100.00000 -0.20184 -0.31732  0.28074  0.00000 -0.47121 -0.52445 
 0.07286  0.25717  0.21918  0.26293  0.02823 -100.00000 -0.03573 -100.00000 -100.00000 -0.23499  0.42591 -0.27266 -0.44856 -100.00000 -100.00000 -0.08845 -100.00000 -0.33923 -0.50598  0.00000 
-0.31277  0.07814  0.20511 -0.22605 -0.05741 -0.49952 -0.61771  0.22165 -0.06487  0.00000  0.39268  0.45676  0.25032 -0.19040  0.08977 -1.34074 -0.15205 -100.00000 -100.00000  0.17066 
 0.07902  0.56852  0.33626  0.26369  0.40515 -100.00000  0.13605  0.00066  0.42534  0.00000  0.25737  0.37917 -100.00000 -100.00000 -0.26981  0.15782  0.00066  0.20572 -100.00000 -100.00000 
 0.41183 -100.00000 -100.00000 -100.00000  0.12297 -100.00000 -0.15492  0.67487  0.00000 -100.00000 -100.00000 -100.00000 -100.00000  0.11761 -100.00000 -100.00000 -0.33731 -100.00000 -100.00000 -100.00000 
 0.00012  0.13263 -0.26863 -100.00000 -0.39639 -100.00000 -100.00000 -100.00000 -100.00000  0.28529  0.61941 -100.00000 -100.00000 -100.00000  0.00000  0.67819  0.00012 -100.00000 -100.00000  0.01234 
-100.00000 -100.00000 -100.00000 -100.00000 -100.00000 -100.00000 -100.00000  0.50443 -100.00000 -0.03404 -0.33468  0.00000 -100.00000 -100.00000 -100.00000 -0.03614 -100.00000  0.11647 -0.42277  0.13747 
-100.00000 -0.03657 -100.00000 -100.00000  0.37825 -0.11215  0.69098 -0.09993 -100.00000 -0.09123  0.48663  0.13299  0.11522 -100.00000 -0.03657  0.00000 -0.01262 -100.00000 -100.00000 -100.00000 
 0.09564  0.12210 -100.00000  0.34509 -100.00000 -100.00000 -100.00000 -100.00000 -100.00000 -0.18279  0.00000 -100.00000 -100.00000 -100.00000 -0.08202 -100.00000 -100.00000  0.03346 -100.00000 -100.00000 
-0.64287 -0.13484 -0.41070  0.06676 -0.45802 -0.52617  0.00000  0.26284 -0.19627 -0.33567  0.06676 -100.00000 -100.00000 -100.00000 -100.00000 -0.00020 -100.00000 -100.00000  0.46286  0.00776 
-0.47871  0.13252 -0.14403 -100.00000 -100.00000  0.13828 -100.00000  0.92997 -100.00000  0.48181 -100.00000  0.00000  0.31766 -100.00000 -0.20677  0.56374  0.52379 -0.07636  0.26443  0.44228 
 0.00000 -100.00000  0.37849 -100.00000 -100.00000 -100.00000 -100.00000 -100.00000 -100.00000 -100.00000 -100.00000 -100.00000 -100.00000 -100.00000 -100.00000 -100.00000 -0.11541 -100.00000 -100.00000 -0.20430 
-100.00000  0.20690  0.00000  0.02826  0.60303  0.07748 -100.00000 -100.00000 -100.00000  0.14434  0.31609 -100.00000 -100.00000 -100.00000 -100.00000 -100.00000 -100.00000 -100.00000 -100.00000 -0.35721 
-100.00000 -0.08288 -100.00000  0.12536 -100.00000 -100.00000 -100.00000 -100.00000 -100.00000  0.68010  0.00000 -100.00000 -100.00000 -100.00000 -100.00000 -100.00000 -100.00000  0.19100 -100.00000 -100.00000 
-100.00000  0.44358  0.00000  0.74363  0.40670  0.37992  0.32393 -100.00000 -100.00000  0.40790 -0.26756 -100.00000  0.51153 -100.00000 -100.00000 -100.00000 -100.00000 -100.00000 -100.00000 -0.50182 
-100.00000 -0.10659 -100.00000 -100.00000  0.39608 -100.00000 -100.00000 -100.00000 -100.00000  0.00000 -100.00000 -100.00000 -100.00000 -100.00000  0.49239 -100.00000 -100.00000 -100.00000 -100.00000 -100.00000 
-100.00000 -100.00000 -100.00000 -100.00000 -100.00000 -100.00000 -0.05213 -0.06986 -0.00001 -0.21971 -100.00000 -100.00000 -100.00000  0.00000 -100.00000 -100.00000  0.18888 -100.00000 -100.00000 -100.00000 
 0.93385 -0.19268  1.06066  0.14646  0.38751  0.07778 -0.01465 -0.12541 -0.17345  0.00000  0.15643 -0.20579  0.28153 -0.06217  0.39134  0.03112  0.89693  0.01464  0.26544  0.18647 
 0.37987  0.20254 -0.09471  0.54651  0.14604  0.41525  0.13887  0.37005 -0.06866  0.72876 -0.02590  0.35703  0.16169  0.00136  0.46173  0.00000 -0.00046 -100.00000 -0.02735 -0.60698 
 0.42128 -0.59372 -0.23680  0.03217 -0.11066 -0.22963 -100.00000  0.05765  0.27318  0.26122 -0.33306 -100.00000 -0.03461 -100.00000 -100.00000 -100.00000  0.00000  0.23479 -0.30742  0.20960 
 0.00000  0.84370 -0.17294 -100.00000 -100.00000 -100.00000 -0.01940 -100.00000 -100.00000  0.27143 -100.00000  0.08263 -100.00000 -100.00000 -0.17294  0.26266  0.57769 -100.00000  0.00074  0.58204 
-0.53234 -0.01025 -0.34015  0.57166  0.37518  0.09012  0.60642 -0.21670 -100.00000  0.88464  0.02625  0.83775  0.90177 -100.00000 -100.00000 -0.46770 -0.34083  0.00000  0.01424  0.10556 
 0.04030 -0.45264 -100.00000  0.01610 -0.25315 -0.21848 -100.00000  0.34632 -100.00000  0.00000 -0.20629  0.33642 -100.00000 -100.00000  0.28626  0.08891  0.51873 -100.00000 -100.00000 -100.00000 
 0.02726 -0.07879 -100.00000 -0.06010 -100.00000 -100.00000 -100.00000 -100.00000 -100.00000  0.00000  0.29444 -0.09758 -0.17469 -0.06746 -100.00000 -100.00000 -0.20542 -100.00000 -100.00000  0.34248 
-100.00000 -100.00000 -0.32966 -0.17421  0.31361 -100.00000  0.00000 -100.00000 -100.00000  0.05110 -100.00000 -100.00000 -100.00000  0.08882  0.37854 -100.00000 -100.00000 -100.00000 -100.00000 -100.00000 
-100.00000 -100.00000 -100.00000 -100.00000 -100.00000 -100.00000 -100.00000  0.00000 -100.00000 -100.00000 -100.00000  0.41186 -100.00000 -0.25465 -100.00000  0.49016 -100.00000 -100.00000 -100.00000 -100.00000 
-0.04507 -100.00000 -100.00000  0.15782 -100.00000 -100.00000 -100.00000 -100.00000 -100.00000 -0.06458 -100.00000 -0.20417 -100.00000 -100.00000 -100.00000  0.54303  0.00000  0.46828 -100.00000 -100.00000 
-100.00000 -100.00000 -100.00000 -0.06527 -100.00000 -100.00000 -100.00000 -100.00000 -100.00000  0.01400  0.58499  0.00000 -100.00000 -100.00000 -100.00000  0.05744 -100.00000  0.08247 -0.08994 -100.00000 
-100.00000 -100.00000  0.67479  0.08545  0.00000 -0.33344  0.26310 -100.00000  0.08982  0.08313 -100.00000 -100.00000 -100.00000 -100.00000 -100.00000 -100.00000 -100.00000 -100.00000 -100.00000 -100.00000 
-100.00000 -100.00000  0.31848 -0.41568  0.00000 -100.00000 -100.00000 -100.00000 -100.00000 -100.00000 -100.00000 -100.00000 -100.00000 -100.00000  0.41935 -0.18987  0.05114 -100.00000 -100.00000 -100.00000 
 0.31234 -100.00000 -100.00000 -100.00000 -0.44828 -100.00000 -100.00000 -100.00000  0.00000 -100.00000 -100.00000 -100.00000 -100.00000 -0.78257 -100.00000 -100.00000  0.60323 -100.00000 -100.00000 -100.00000 
-100.00000 -100.00000  0.44217 -0.52662  0.00000 -0.07769 -100.00000 -100.00000 -100.00000 -100.00000 -100.00000 -100.00000  0.08864 -100.00000  0.14725 -100.00000 -0.06696 -100.00000 -100.00000 -100.00000 
-0.17322  0.17556 -100.00000 -100.00000 -100.00000  0.30322 -100.00000 -100.00000 -100.00000 -0.22651  0.00000 -100.00000 -100.00000 -100.00000 -100.00000 -100.00000 -0.87744  0.38042 -100.00000 -100.00000 
 0.49422  0.36328 -0.06423 -100.00000 -0.33268  0.10661 -100.00000 -100.00000 -100.00000 -0.10534  1.00190  0.35039  0.05853 -100.00000 -100.00000 -0.25444  0.04054  0.00000 -100.00000  0.10066 
-100.00000  0.31098  0.56138 -100.00000  0.52933  0.13242 -100.00000 -0.20149 -100.00000 -0.20668  0.53206  0.23841  0.08133 -100.00000 -100.00000 -0.02463 -0.45691  0.00000  0.51894  0.50393 
 0.00000 -0.04832 -0.26473  0.16816 -0.05032 -100.00000  0.12054  0.25569 -0.33434 -0.57729  0.65488  0.20193 -0.34741 -100.00000  0.00028  0.37879  0.56914  0.25569  0.33367 -0.30031 
-0.17862  0.54318 -0.06453 -100.00000  0.20543 -100.00000 -100.00000 -0.03557 -100.00000 -0.03557 -0.21582  0.20495 -100.00000 -100.00000 -0.25429 -0.00004 -100.00000 -100.00000  0.00000 -0.19882 
 0.26905 -0.33082 -0.14994  0.13703 -0.17661 -100.00000 -0.07020 -0.26843 -100.00000  0.00000 -0.06174 -0.00313 -0.17572 -100.00000 -0.07020  0.20146  0.21527 -0.17270  0.21307  0.32465 
-100.00000 -100.00000 -100.00000 -100.00000 -100.00000 -100.00000 -0.68196  0.00000 -0.20411 -100.00000 -100.00000  0.13751 -100.00000  0.40517 -100.00000 -0.11833 -100.00000 -100.00000 -100.00000 -100.00000 
 0.58378 -0.03248 -0.17504 -0.41009  0.33397  0.00279 -100.00000  0.26445 -100.00000  0.68728  0.37091  0.27344  0.48378 -100.00000  0.00000  0.68509  0.02254  0.44859 -0.05116 -0.00665 
-100.00000  0.39859 -0.34273  0.85525 -0.05557 -0.33332  0.21533  0.02925 -100.00000  0.11828 -0.25483  0.66785  0.45922 -100.00000  0.02113  0.52774 -0.32884  0.00000 -100.00000 -0.39888 
-100.00000  0.39861  0.07614  0.07199  0.00000  0.22214  0.18839  0.00021 -100.00000  0.50324  0.18171 -0.03522 -100.00000 -100.00000  0.03601 -0.22517 -0.17272 -100.00000 -100.00000 -100.00000 
 0.58033  0.03974  0.38341  0.19530  0.17358 -100.00000 -100.00000 -100.00000 -100.00000 -0.12635  0.00000  0.01643 -100.00000 -100.00000 -0.17284 -100.00000 -100.00000 -0.03534 -100.00000 -0.11481 
-100.00000  1.29407  0.35113 -0.33290  0.41236 -100.00000 -0.17261 -0.17261 -100.00000  0.15646 -0.04731  0.00000 -0.10106  0.26327  0.00023 -0.17261 -100.00000  0.28278  0.05526  0.53366 
-0.08848 -0.03048  0.21108 -0.18995  0.29855 -100.00000  0.49271 -0.09860 -0.08848  0.00000 -0.11497  0.02874  0.52216 -100.00000  0.32095 -100.00000 -0.02221 -0.06442 -100.00000 -0.17163 
-100.00000 -100.00000 -100.00000 -100.00000 -100.00000 -100.00000  0.31264  0.00000 -100.00000 -100.00000 -100.00000  0.25783 -100.00000 -0.00871 -100.00000  0.10179 -100.00000 -100.00000 -100.00000 -100.00000 
-100.00000  0.81286  0.00000 -100.00000  0.14508  0.66237  0.37403 -0.27025  0.03961 -0.33763  0.40548 -100.00000 -0.10041 -0.02207 -100.00000 -0.41630  0.03509  0.33055 -100.00000  0.09023 
-100.00000 -100.00000 -100.00000 -100.00000 -100.00000 -100.00000 -100.00000  0.26311 -100.00000  0.16133  0.35080  0.00000 -100.00000 -100.00000 -100.00000 -100.00000 -100.00000  0.50521 -0.08704 -100.00000 
-0.32716 -0.53232 -0.46662  0.01881  0.61130 -0.03526  0.58513 -100.00000 -100.00000  0.30625 -0.48279  0.00000  0.45938 -100.00000 -100.00000  0.38138  0.15827  0.08072 -0.05549  0.66114 
 0.25745 -100.00000  0.33165 -0.34116 -0.40218  0.21471 -100.00000  0.60330  0.26317 -100.00000  0.26317  0.76551 -100.00000 -100.00000 -100.00000 -100.00000  0.12085  0.00000 -100.00000 -0.13275 
 0.00000  0.25722  0.13744 -100.00000 -0.00006 -100.00000 -100.00000 -100.00000 -0.27259 -0.00711  0.20533 -0.46732  0.66464 -100.00000 -0.17318 -100.00000 -0.37852 -100.00000 -0.58649  0.26798 
-100.00000  0.21080  0.13564  0.26318  1.05400 -100.00000 -100.00000 -100.00000 -100.00000 -0.03553 -0.10914 -0.66121 -100.00000  0.13765 -100.00000 -100.00000  0.61781  0.00000 -100.00000  0.05212 
 0.41868  0.59252 -0.11991 -100.00000  0.45780 -100.00000 -100.00000  0.52042 -100.00000  0.33037  0.09002 -100.00000  0.03944 -100.00000 -0.03334 -100.00000 -100.00000 -0.03220 -0.39830  0.00000 
-100.00000  0.55869  0.00000  0.03302 -100.00000 -100.00000 -100.00000 -100.00000 -100.00000 -100.00000 -100.00000 -100.00000 -100.00000 -100.00000 -100.00000 -100.00000 -100.00000 -100.00000  0.08990 -100.00000 
-100.00000 -100.00000 -100.00000 -0.14120  0.00000 -100.00000  0.35927 -100.00000 -100.00000 -100.00000 -100.00000 -100.00000 -100.00000 -100.00000  0.56264 -0.23431  0.82712 -100.00000 -100.00000 -100.00000 
-100.00000  0.39150  0.00000  0.17033  0.16075 -100.00000 -100.00000 -100.00000 -100.00000 -100.00000 -100.00000 -100.00000 -100.00000 -100.00000 -100.00000 -100.00000 -100.00000 -100.00000 -100.00000  0.48563 
-100.00000 -100.00000 -0.08315  0.02412  0.00000 -100.00000 -100.00000 -100.00000 -100.00000 -100.00000  0.00006 -100.00000  0.28242 -100.00000  0.19404 -100.00000  0.13757 -100.00000 -100.00000 -100.00000 
-100.00000 -100.00000 -100.00000 -100.00000 -0.06568 -100.00000  0.17467 -100.00000  0.00000 -100.00000 -100.00000 -100.00000 -100.00000 -0.05439 -100.00000 -100.00000  0.22117 -100.00000 -100.00000 -100.00000 
 0.00000  0.37853  0.05903 -100.00000 -100.00000 -100.00000 -100.00000 -100.00000 -100.00000  0.06536 -100.00000 -100.00000 -100.00000 -0.11969 -100.00000 -100.00000 -100.00000 -100.00000 -0.01095 -100.00000 
-0.27737  0.27136  0.00000 -0.61141 -100.00000 -100.00000 -0.19785 -100.00000 -100.00000 -100.00000 -100.00000 -100.00000 -100.00000 -100.00000 -100.00000 -100.00000 -100.00000 -100.00000 -100.00000 -100.00000 
-100.00000 -100.00000 -100.00000 -100.00000 -100.00000 -100.00000 -100.00000  0.33121 -100.00000 -100.00000 -100.00000  0.38181  0.31734 -100.00000  0.17536  0.00000  0.31734 -100.00000 -100.00000 -100.00000 
-100.00000 -0.54852  0.00026  0.04594 -100.00000 -0.11762 -0.76441  0.52016  0.00026  0.76579 -100.00000  0.36559 -0.00214  0.37877 -100.00000  0.00000  0.38697  0.13776  0.00026 -100.00000 
-100.00000 -100.00000 -100.00000 -100.00000  0.08230 -100.00000 -100.00000 -100.00000 -100.00000 -0.15154 -0.16181 -100.00000  0.72259 -100.00000  0.00000 -100.00000  0.00003 -100.00000 -100.00000 -100.00000 
-0.00005 -100.00000  0.37846 -100.00000 -100.00000 -100.00000 -0.45617  0.10265 -100.00000  0.00000 -0.06557 -0.00005 -100.00000 -0.38102 -0.35930 -100.00000 -100.00000 -100.00000 -100.00000 -100.00000 
 0.07507 -100.00000 -100.00000  0.08252 -100.00000 -100.00000 -100.00000 -100.00000 -100.00000  0.00000  0.00016  0.66311 -100.00000  0.13767 -100.00000 -100.00000  0.30788 -100.00000 -100.00000 -0.20325 
 0.34555 -0.27663 -0.20310 -0.57419  0.13841 -100.00000  0.28029 -0.13430 -100.00000  0.00000 -0.11814  0.13941  0.29690  0.10425  0.00009  0.59063  0.10425 -0.40216 -100.00000 -100.00000 
 0.00950 -100.00000  0.61873 -0.38127 -0.20313 -100.00000 -100.00000 -0.27677 -100.00000 -0.38127 -100.00000  0.24100 -100.00000 -100.00000  0.13764 -100.00000 -100.00000 -100.00000  0.00000  0.35116 
-0.00738 -100.00000  0.28260 -100.00000 -100.00000 -100.00000 -100.00000 -100.00000 -100.00000 -100.00000 -100.00000 -100.00000  0.26311 -100.00000 -100.00000 -100.00000  0.00008 -0.25246  0.75682  0.00000 
-100.00000 -0.00242 -100.00000 -100.00000 -0.00001 -100.00000 -100.00000 -100.00000 -100.00000 -100.00000 -100.00000 -100.00000  0.00000 -100.00000 -100.00000 -0.54449 -0.19657  0.58495 -100.00000 -100.00000 
-100.00000  0.54532  0.00013 -100.00000 -0.22652 -0.32606 -100.00000 -100.00000 -100.00000  0.43595 -100.00000 -0.20246  0.00000 -100.00000 -0.16050 -0.30316  0.34548 -0.54416  0.29820  0.20429 
 0.18203 -100.00000 -100.00000 -0.00464  0.64466 -100.00000 -0.13456 -1.00859 -100.00000  0.00000 -0.95074 -0.10586 -100.00000 -100.00000 -100.00000 -100.00000 -0.24392 -100.00000 -0.08667 -0.11839 
-100.00000 -100.00000  0.17518  0.28209  0.00000 -0.11850 -0.13492 -100.00000 -100.00000 -100.00000 -100.00000 -100.00000 -100.00000 -100.00000  0.56220 -0.41997  0.13753 -100.00000 -100.00000 -100.00000 
-100.00000 -100.00000 -100.00000 -100.00000 -100.00000 -100.00000 -100.00000  0.00000 -100.00000 -100.00000 -100.00000 -100.00000 -100.00000  0.22392 -100.00000  0.50299 -100.00000 -100.00000 -100.00000 -100.00000 
-0.10976  0.46701 -0.00256  0.29700  0.20806 -100.00000 -100.00000 -100.00000 -100.00000  0.00000  0.35212  0.29682  0.00031 -100.00000 -0.03786  0.10435  0.03562 -100.00000  0.82056 -0.45328 
 0.39091 -100.00000 -0.09629  0.86798 -0.31751 -100.00000  0.06062 -100.00000 -100.00000  0.16971  0.37166  0.00000  0.38526 -100.00000 -0.27409 -0.16740  0.64068 -0.44472  0.32890 -100.00000 
 0.00000 -0.26234 -0.05455 -100.00000  0.31718 -0.44657 -0.14221 -0.76590 -100.00000 -0.37577 -0.00814  0.23410 -100.00000 -100.00000  0.22155 -100.00000  0.02310 -0.20327 -0.40247  0.59004 
-0.00485  0.51978  0.20422 -0.09690 -0.04088 -100.00000  0.68983  0.16614 -100.00000 -0.00667 -0.09690  0.00000 -100.00000 -100.00000  0.14910  0.62124 -0.47306  0.38853 -0.46505  0.11428 
-0.68596  0.00000  0.43552 -100.00000 -100.00000 -100.00000 -100.00000 -100.00000 -100.00000 -0.48648  0.39347  0.58538 -0.20267 -100.00000  0.23593 -100.00000 -100.00000 -0.46506  0.04588 -100.00000 
-100.00000 -100.00000 -100.00000 -0.24330  0.13891 -100.00000 -100.00000  0.00000 -100.00000  0.28252 -0.19049  0.13757 -100.00000  0.70498 -100.00000  0.04324 -100.00000 -100.00000 -100.00000 -100.00000 
-0.20299 -0.00615  0.00000  0.30672  0.26319 -100.00000  0.26319 -100.00000 -100.00000 -100.00000  0.00015 -100.00000 -100.00000 -100.00000 -100.00000 -100.00000 -100.00000 -100.00000 -100.00000 -100.00000 
-100.00000  0.16637  0.07073 -100.00000  0.67801  0.29032 -0.17089  0.13027 -100.00000  0.00000  0.13907 -100.00000 -0.40150 -0.81141  0.39250 -100.00000 -1.40895 -100.00000 -0.20291 -100.00000 
-100.00000  0.32973  0.00000  0.42906  0.05946 -100.00000 -100.00000 -100.00000 -100.00000 -100.00000 -100.00000 -100.00000 -100.00000 -100.00000 -100.00000 -100.00000 -100.00000 -100.00000 -100.00000 -100.00000 
-100.00000  0.00000 -0.23212 -100.00000 -0.22989 -100.00000 -0.81860 -100.00000  0.34564  0.13106  0.58768 -100.00000  0.30652 -0.13678  0.13753 -0.07648 -100.00000 -100.00000 -100.00000 -0.04459 
 0.46681  0.29124 -100.00000 -100.00000 -100.00000 -100.00000 -0.31354  0.49847 -100.00000  0.00000 -0.24368 -100.00000 -100.00000 -100.00000  0.01950 -100.00000 -100.00000 -0.54501  0.00015 -100.00000 
-0.07751 -0.75383  0.26493 -0.25337  0.33355  0.21582  0.38183 -0.06563 -0.20314  0.00000  0.08217  0.37851  0.13750 -100.00000 -0.16945 -0.70970 -0.17758 -0.02870  0.58065  0.36858 
 0.15981 -0.15698 -0.14501  0.38570  0.09401 -0.40280 -100.00000 -0.24415 -100.00000  0.41530 -0.00750  0.00000  0.03476 -100.00000 -100.00000 -0.62206  0.04466  0.11803  0.33053 -100.00000 
-100.00000 -0.00007 -0.32724 -100.00000 -0.48767 -100.00000 -0.06579  0.00000 -100.00000  0.20356  0.05974 -0.20330 -100.00000  0.59032 -100.00000 -0.18843 -100.00000 -100.00000 -100.00000 -100.00000 
-0.45148 -0.14976 -100.00000 -0.13587 -0.12506 -100.00000 -0.05063  0.47558 -100.00000 -0.14976  0.26330  0.00000  0.39335  0.13776 -100.00000 -0.76015 -0.20285 -0.30356 -0.17462  0.08247 
 0.35851  0.09079  0.00006 -100.00000 -100.00000  0.44284 -100.00000  0.13756 -100.00000 -0.58610  0.44986 -0.54565  0.18683 -100.00000 -100.00000 -0.12117  0.00000  0.39335 -100.00000 -100.00000 
-0.17222 -100.00000 -100.00000 -0.43310 -100.00000 -100.00000 -100.00000 -100.00000 -100.00000  0.13738 -100.00000 -100.00000  0.26292 -100.00000 -100.00000 -100.00000  0.00000 -0.24182 -100.00000 -100.00000 
-100.00000 -100.00000 -0.06827  0.34699  0.17396 -100.00000  0.00000 -0.34429 -100.00000 -0.21304  0.59725 -100.00000 -100.00000 -100.00000 -100.00000  0.85285 -100.00000 -100.00000  0.00027  0.72280 
-100.00000  0.24857 -0.07398 -0.02718  0.47481 -100.00000  0.00002 -0.04207 -100.00000  0.04501  0.00000  0.47481 -0.05453 -100.00000 -100.00000 -100.00000 -0.63225  0.00002  0.26306  0.05977 
-100.00000  0.71184  0.09762  0.15882 -0.07679 -100.00000 -100.00000 -100.00000 -100.00000 -0.31026  0.63615 -100.00000  0.56021 -100.00000  0.00000 -100.00000 -0.10197 -100.00000 -100.00000 -100.00000 
-0.18965  0.56690  0.67139 -100.00000 -0.07858 -100.00000  0.57207  0.96385  0.37231  0.44122  0.18442 -100.00000  0.16586  0.13889 -100.00000  0.18624 -0.08079  0.07318  0.15383  0.00000 
-100.00000  0.26329  0.17725  0.00000  0.24412  0.12154  0.21689 -0.16210 -100.00000  0.17511  0.01427  0.13776  0.38156 -0.25501  0.05963 -100.00000  0.25665  0.05963 -100.00000 -100.00000 
-100.00000  0.00000 -0.08843 -100.00000  0.05144 -0.06600 -0.16696 -0.46951  0.38165 -0.06639  0.00068 -0.24423 -0.13629  0.29554 -0.24423 -0.96272 -100.00000 -100.00000  0.20323 -100.00000 
 0.02005  0.00000  0.21628  0.56001  0.35157 -0.57144 -0.12387 -0.27848  0.10449  0.26209  0.33127 -0.46606  0.20476 -0.65341 -0.09222  0.33861 -0.18135  0.00937  0.28331  0.32196 
 0.08500 -100.00000 -100.00000 -100.00000 -100.00000  0.04784 -100.00000 -100.00000  0.22495 -0.05516 -100.00000 -100.00000 -100.00000 -100.00000 -100.00000 -100.00000  0.00000 -0.11582 -100.00000 -100.00000 
-100.00000 -0.31301  0.52849  0.13787  0.63399 -0.36936  0.67844 -100.00000 -100.00000  0.41972 -0.11193 -100.00000 -100.00000 -100.00000  0.00000  0.06311  0.56133 -0.23222 -100.00000 -100.00000 
-100.00000  0.24016  0.16425  0.41056  0.42375 -100.00000  0.06427 -0.00826 -100.00000  0.85781 -0.18585  0.03748 -0.31355 -100.00000  0.46122 -100.00000  0.04820  0.00000 -100.00000 -0.04725 
-0.06841  0.28859  0.00000  0.12724  0.48567  0.13102 -100.00000  0.54236 -100.00000 -1.01973 -0.13147  0.65459 -0.07768  0.55962 -100.00000  0.72009  0.85409 -0.55397  0.61346  0.08338 
 0.36109  0.20992 -100.00000  0.40879  0.18979  0.48617 -0.44570  0.27966 -100.00000  0.30446  1.11247  0.79121  0.40472 -100.00000 -100.00000 -0.33009  0.00000  0.23776 -0.22024  0.16542 
 0.17749 -100.00000 -0.07179  0.36703 -100.00000 -100.00000 -100.00000 -100.00000 -100.00000 -0.07179 -100.00000 -0.10041 -100.00000 -100.00000 -100.00000 -100.00000 -100.00000 -100.00000  0.00000  0.53050 
-100.00000 -100.00000 -0.00001 -100.00000 -100.00000 -100.00000 -100.00000 -100.00000 -100.00000 -100.00000 -0.07144 -0.30118  0.00000 -100.00000  0.37412 -0.48974  0.13754  0.27648 -100.00000 -100.00000 
-100.00000 -0.10506 -0.10506  0.37851  0.40394  0.35262 -100.00000  0.05540 -100.00000 -0.22118 -0.28629  0.14176  0.35262 -100.00000  0.20589  0.00000  0.07465 -100.00000 -100.00000 -100.00000 
 0.00000 -100.00000 -0.28532 -100.00000 -100.00000 -100.00000 -100.00000 -100.00000  0.25861 -100.00000 -100.00000 -100.00000 -100.00000 -100.00000 -100.00000 -100.00000  0.25264 -100.00000 -100.00000  0.34271 
-0.11244 -100.00000 -100.00000 -0.00005 -100.00000 -0.44018 -100.00000 -100.00000  0.26298 -100.00000 -100.00000 -100.00000 -100.00000 -100.00000 -100.00000 -100.00000  0.00000 -0.12813 -100.00000 -100.00000 
-100.00000 -100.00000  0.19073  0.40118  0.04716  0.00000 -100.00000 -100.00000 -100.00000 -100.00000  0.04670 -100.00000 -100.00000 -100.00000 -100.00000 -100.00000 -100.00000 -0.26619 -100.00000 -100.00000 
-0.03644 -0.20637  0.76563  0.35058 -0.12685 -100.00000 -0.44738  0.32200 -100.00000  0.07047 -100.00000  0.00000  0.05665 -100.00000 -100.00000 -0.03644 -100.00000  0.15620  0.20652  0.13759 
-100.00000 -100.00000 -100.00000 -100.00000 -100.00000 -100.00000 -0.00001  0.00000 -0.00001 -100.00000 -100.00000 -100.00000 -100.00000 -0.17925 -100.00000  0.18818 -100.00000 -100.00000 -100.00000 -100.00000 
-100.00000  0.00049 -100.00000 -100.00000  0.04942 -100.00000 -100.00000  0.00000 -100.00000 -100.00000  0.00049  0.71238 -100.00000  0.07457 -100.00000  0.50848 -100.00000 -100.00000  0.37900 -100.00000 
-0.07603 -100.00000 -100.00000 -100.00000 -0.07603 -100.00000 -100.00000 -100.00000  0.00000 -100.00000 -100.00000 -100.00000 -100.00000  0.13755 -100.00000 -100.00000  0.22776 -100.00000 -100.00000 -100.00000 
-100.00000 -0.23972 -0.31669  0.66345  0.60603  0.18987 -100.00000 -100.00000 -100.00000  0.25077  0.00000  0.12786 -100.00000 -100.00000  0.00015 -100.00000 -100.00000 -0.07001 -100.00000 -100.00000 
-100.00000 -100.00000 -0.09403 -0.07343  0.00000  0.81452  0.29096 -100.00000 -100.00000 -0.20677 -100.00000 -100.00000 -100.00000  0.00011 -100.00000 -100.00000  0.76565 -100.00000 -100.00000 -100.00000 
-100.00000 -100.00000 -0.17579  0.31417  0.00000 -100.00000 -100.00000 -100.00000 -100.00000 -100.00000 -100.00000 -100.00000  0.37852 -100.00000 -0.19590 -100.00000 -0.20413 -100.00000 -100.00000 -100.00000 
 0.50640 -0.30788 -0.39724 -100.00000  0.43283 -100.00000 -0.20097 -0.13875 -100.00000 -0.04109  0.05831 -0.42336 -0.98352 -100.00000  0.28071 -0.00029  0.10168 -0.55119 -0.66404  0.00000 
-100.00000 -0.38315 -100.00000 -100.00000 -0.25382 -100.00000 -100.00000 -100.00000 -100.00000 -0.03522 -0.06544 -100.00000 -0.12829 -100.00000  0.00000 -0.06544 -0.01282  0.14923 -100.00000 -100.00000 
 0.00000 -0.06803  0.13767 -100.00000  0.26320  0.05750  0.17297 -100.00000  0.44637 -0.45515 -100.00000  0.48560 -100.00000 -100.00000 -100.00000 -100.00000 -0.19310 -100.00000  0.61446  0.11240 
 0.00001 -0.00712 -100.00000 -100.00000 -100.00000 -100.00000 -100.00000 -100.00000 -100.00000  0.08322 -100.00000 -0.65244  0.45252 -100.00000 -100.00000  1.11571 -100.00000 -0.20610  0.00000  0.67302 
-100.00000  0.11211 -100.00000 -0.03812  0.05822  0.00005 -100.00000  0.02878 -100.00000  0.22897  0.00000  0.13755  0.13439 -100.00000  0.28061 -0.20482 -0.55486 -0.13982 -100.00000 -100.00000 
-100.00000 -100.00000  0.13821  0.00000 -0.09930  0.34060 -100.00000 -100.00000 -100.00000 -100.00000 -0.19248 -100.00000 -100.00000 -100.00000 -100.00000 -100.00000 -100.00000 -100.00000 -100.00000 -100.00000 
-0.30377 -0.27564  0.32022  0.00000  0.23940  0.09385  0.72399  0.31305  0.30548 -0.23115  0.12862  0.06025 -0.51443  0.22608 -100.00000 -100.00000  0.04551  0.17573 -100.00000 -100.00000 
-100.00000 -100.00000  0.13785  0.22931  0.52581 -100.00000  0.00000 -100.00000 -100.00000 -0.13509 -100.00000 -100.00000 -100.00000 -0.20331 -100.00000 -100.00000 -100.00000 -100.00000 -100.00000 -100.00000 
 0.37828  0.26314 -0.04750 -100.00000 -100.00000 -100.00000 -100.00000 -100.00000 -100.00000 -100.00000 -100.00000 -100.00000 -100.00000 -100.00000 -100.00000  0.20344  0.00010 -0.27690 -0.16992  0.00000 
-0.69488  0.00000  0.28871 -100.00000 -100.00000 -100.00000 -100.00000 -100.00000 -100.00000 -0.16937  0.10746 -100.00000 -100.00000 -100.00000 -100.00000 -100.00000 -100.00000 -100.00000 -100.00000 -0.06579 
-100.00000 -0.04654 -100.00000  0.53094  0.26310 -100.00000 -100.00000 -100.00000 -100.00000 -0.05314  0.00000  0.02911 -100.00000 -100.00000 -100.00000 -100.00000 -100.00000 -100.00000 -100.00000  0.37858 
 0.00000 -100.00000 -100.00000 -100.00000 -100.00000 -100.00000 -100.00000 -100.00000 -100.00000  0.25684 -100.00000 -100.00000 -100.00000 -100.00000 -100.00000 -100.00000 -100.00000 -100.00000  0.19198 -100.00000 
-100.00000 -100.00000 -100.00000 -100.00000 -100.00000 -100.00000 -100.00000 -100.00000 -100.00000  0.78201 -100.00000  0.00000 -100.00000 -100.00000 -100.00000 -0.24386 -100.00000 -100.00000  0.13844 -100.00000 
-100.00000 -100.00000  0.00001  0.18751  0.00000 -100.00000 -100.00000 -0.32911  0.17532 -100.00000 -100.00000 -100.00000 -100.00000 -100.00000  0.06455 -100.00000 -100.00000 -100.00000 -100.00000 -100.00000 
-100.00000  0.17576 -0.15358  0.00000  0.23641  0.36969 -100.00000 -100.00000 -100.00000 -100.00000  0.56278 -100.00000 -100.00000 -100.00000 -100.00000 -100.00000 -100.00000 -0.00215 -100.00000 -100.00000 
 0.37847  0.00000 -0.30915  0.13746 -100.00000 -100.00000 -100.00000 -100.00000 -100.00000  0.28168 -0.26451 -100.00000 -100.00000 -100.00000 -100.00000 -100.00000 -100.00000 -100.00000 -100.00000  0.04395 
-100.00000 -100.00000 -100.00000 -100.00000  0.26309 -100.00000 -100.00000 -100.00000 -100.00000  0.08275  0.48548 -100.00000  0.13756 -100.00000  0.00000 -100.00000 -100.00000 -100.00000 -100.00000 -100.00000 
-0.04730 -0.24391 -0.20322 -100.00000  0.43802 -100.00000 -100.00000 -100.00000  0.00000 -0.05456  0.05712 -100.00000 -100.00000  0.58509 -100.00000 -100.00000  0.39222 -100.00000 -100.00000  0.13763 
-100.00000 -100.00000 -100.00000 -100.00000 -100.00000 -100.00000 -100.00000  0.00000 -100.00000 -100.00000 -100.00000 -100.00000 -100.00000  0.72422 -100.00000  0.27996  0.00014 -100.00000 -100.00000 -100.00000 
 0.68167  0.00000  0.25435 -100.00000 -100.00000 -100.00000 -100.00000 -100.00000 -100.00000  0.24034 -0.39747 -100.00000 -100.00000 -100.00000 -100.00000 -100.00000 -100.00000 -100.00000 -100.00000 -100.00000 
-100.00000 -100.00000 -100.00000 -0.54232  0.17323 -100.00000  0.00000 -0.16381  0.20177 -0.57395 -100.00000 -100.00000 -100.00000 -0.00007 -100.00000  0.07991 -100.00000 -100.00000 -100.00000 -100.00000 
 0.04654  0.00000  0.13954  0.75073 -0.21774 -100.00000 -100.00000 -100.00000 -100.00000  0.69990  0.60809 -100.00000 -0.00536  0.13792 -100.00000 -0.38091 -0.38091  0.76595 -100.00000 -0.38653 
-100.00000  0.79646 -0.20226 -0.23064  0.00000 -0.82864 -100.00000 -100.00000 -100.00000 -100.00000 -100.00000 -100.00000 -0.06603 -100.00000 -0.43165 -100.00000 -0.66885 -100.00000 -100.00000 -100.00000 
 0.04477 -0.05041 -0.36758 -0.43768  0.33199 -0.20302 -100.00000  0.08323 -0.30362  0.00000  0.34885 -0.12594  0.10428 -0.25297 -100.00000 -0.05405 -0.62578 -0.74326 -0.25297 -0.00504 
-0.56102 -100.00000  0.26307 -0.05409 -100.00000 -100.00000  0.17544 -100.00000 -100.00000 -0.24357 -100.00000 -100.00000 -100.00000 -100.00000  0.48547 -0.06556  0.00000  0.34182 -100.00000 -100.00000 
 0.00000  0.12313  0.10441 -100.00000 -0.41917 -100.00000 -100.00000 -100.00000 -0.30504 -0.31914  0.55418  0.05703 -100.00000  0.38196 -100.00000 -0.17320 -0.04801 -100.00000  0.54366  0.24354 
 0.67732 -0.53480 -0.44924 -0.26706 -0.29081  0.26943  0.00000  0.24286  0.24286 -0.37556 -0.45468 -0.25413 -0.26591  0.58421  0.25735 -0.13113  0.06133 -0.02696  0.20530  0.07152 
 0.08818  0.53115  0.07849  0.37070  0.07319 -100.00000  0.16347 -0.17767 -0.08617 -0.01170 -0.37050 -0.63860  0.09304 -100.00000  0.10594  0.52900  0.45297 -0.54199  0.39134  0.00000 
-0.06699 -0.67934 -100.00000 -100.00000  0.00005 -100.00000  0.20136 -0.06699 -100.00000  0.00000 -100.00000 -100.00000  0.13755  0.64350 -0.09785  0.17402 -100.00000  0.00005 -100.00000 -100.00000 
 0.00000  0.48565 -100.00000 -100.00000 -100.00000 -100.00000 -100.00000 -100.00000 -100.00000 -0.33764  0.28231 -100.00000 -100.00000  0.38185 -100.00000 -100.00000 -100.00000 -100.00000  0.87355 -100.00000 
-100.00000 -100.00000  0.34951  0.00000 -0.20308  0.13751 -0.48057 -100.00000 -100.00000  0.26304 -0.05087 -0.06557 -100.00000 -100.00000 -100.00000 -100.00000  0.00000 -100.00000 -100.00000 -100.00000 
-100.00000 -100.00000 -0.40327  0.00000 -0.86091 -100.00000 -0.77864 -100.00000 -100.00000 -100.00000  0.08226 -0.00017 -100.00000 -100.00000 -100.00000 -100.00000 -100.00000 -100.00000 -100.00000 -100.00000 
-100.00000  0.62311 -0.21809  0.27251 -0.09023  0.17161  0.58505 -0.08310  0.16553 -0.36975  0.00000  0.83883  0.55385 -0.37841 -0.53968 -100.00000 -0.25863 -0.66854 -100.00000  0.29689 
-100.00000  0.26299 -100.00000 -100.00000 -0.24654 -100.00000 -100.00000 -100.00000 -100.00000  0.00000 -0.31971 -100.00000 -100.00000 -100.00000  0.12127 -100.00000 -100.00000 -100.00000 -100.00000 -100.00000 
 1.03297  0.13766  0.09993  0.61450 -0.01446  0.13766 -100.00000 -0.24799 -100.00000  0.34750 -0.33799  0.00000  0.26319 -100.00000  0.00015  0.31050  0.05752  0.31050 -0.34308 -0.14187 
 0.14379  0.00000 -0.10129  0.43742 -0.06486 -100.00000 -100.00000 -100.00000 -100.00000 -0.27718  0.63125  0.04426  0.07001 -100.00000 -100.00000 -0.18415 -0.28470  0.17098 -100.00000  0.11542 
-100.00000 -0.13763  0.26309 -100.00000  0.39636 -100.00000 -100.00000 -0.16231 -100.00000  0.00000 -0.29248 -100.00000 -0.29906 -100.00000 -0.06673  0.50829  0.26309 -100.00000 -0.29248  0.54402 
-100.00000 -100.00000 -0.56625  0.31179 -0.10703  0.00000 -0.63952 -0.53573 -100.00000 -0.30776  0.55757 -100.00000  0.00017 -100.00000 -0.29836 -0.16200 -0.18288  0.40785 -100.00000 -100.00000 
-0.20962 -0.53596 -0.90105 -100.00000  0.20391 -100.00000 -100.00000  0.17816 -100.00000 -0.04448 -0.68378  0.08438  0.07089 -0.00011 -0.04498  0.00000  0.58211 -100.00000  0.36026  0.13740 
-0.12016 -0.04483 -100.00000 -100.00000 -0.56153 -100.00000 -100.00000 -100.00000 -100.00000 -0.38861  0.32336 -100.00000  0.25261 -100.00000  0.69244 -100.00000 -100.00000 -0.20215  0.29344  0.00000 
-100.00000 -100.00000 -100.00000 -100.00000 -100.00000 -100.00000 -0.18474  0.65511 -100.00000  0.13766 -100.00000 -100.00000 -100.00000  0.00000 -100.00000 -100.00000  0.40633 -100.00000 -100.00000 -100.00000 
-100.00000 -100.00000 -0.56177 -100.00000 -100.00000 -100.00000  0.00004  0.07047 -100.00000 -0.02233 -0.04490  0.00000 -0.16221 -100.00000 -100.00000  0.19611 -100.00000 -0.30297  0.28634 -0.18822 
-100.00000 -0.23156 -0.00003 -100.00000 -100.00000  0.35651 -100.00000 -100.00000 -100.00000 -0.07658  0.00000 -100.00000 -100.00000 -100.00000 -100.00000 -100.00000  0.26301 -0.44069 -100.00000 -100.00000 
 0.42269  0.42244 -0.51591 -0.11882  0.21701 -0.18437  0.13002 -100.00000 -100.00000 -0.04374 -0.53608 -0.18446  0.32416 -100.00000 -100.00000  0.22351  0.31869  0.00000  0.39544 -0.26520 
 0.26308 -100.00000 -100.00000 -100.00000 -100.00000 -100.00000 -0.28671  0.35468  0.10089 -0.17042 -100.00000 -100.00000 -100.00000  0.00000 -100.00000 -100.00000  0.21637 -100.00000 -100.00000 -100.00000 
-100.00000 -100.00000 -100.00000 -100.00000 -0.16204 -100.00000 -100.00000 -100.00000 -100.00000 -100.00000 -100.00000 -100.00000  0.00000 -100.00000  0.13760  0.21647  0.18539  0.58505 -100.00000 -100.00000 
-100.00000 -0.41933 -100.00000  0.17059 -100.00000 -100.00000 -100.00000 -100.00000 -100.00000 -0.50989  0.00000 -100.00000 -100.00000 -100.00000  0.20250 -100.00000 -0.56303 -100.00000 -100.00000 -100.00000 
-100.00000 -0.30331 -100.00000 -100.00000  0.06999 -100.00000 -100.00000 -100.00000 -100.00000  0.50050 -0.56218 -100.00000 -100.00000 -100.00000  0.00000  0.14415  0.00003 -100.00000 -100.00000 -100.00000 
 0.00046  0.10094  0.27680  0.75783  0.42367  0.37897 -0.28597  0.02226 -0.51519 -0.18066  0.13084 -0.21078  0.00000  0.17372 -0.07808  0.36050  0.33031 -0.19326  0.15978  0.15013 
 0.00000 -0.16205 -0.42378 -100.00000 -100.00000 -100.00000 -100.00000 -100.00000 -100.00000 -100.00000 -100.00000 -100.00000 -100.00000 -100.00000 -100.00000 -100.00000  0.38939 -100.00000 -100.00000  0.36472 
 0.26300  0.00000 -0.43143 -100.00000 -100.00000 -100.00000 -100.00000 -100.00000 -100.00000 -0.05018  0.32987 -100.00000 -100.00000 -100.00000 -100.00000 -100.00000 -100.00000 -100.00000 -0.17048 -100.00000 
-100.00000 -100.00000 -0.35277  0.00000  0.39750  0.43599 -100.00000 -100.00000 -100.00000 -100.00000  0.32975 -100.00000 -100.00000 -100.00000 -100.00000 -100.00000 -100.00000  0.21657 -100.00000 -100.00000 
 0.32314  0.13167 -0.50613 -0.30312  0.30975 -0.27146  0.25215  0.13752  0.21623  0.32917 -0.22255  0.00000  0.68571 -100.00000 -0.17065 -0.17759 -100.00000 -0.38914 -0.36151  0.25552 
-0.01459 -100.00000 -100.00000  0.09191 -100.00000 -100.00000 -100.00000 -100.00000 -100.00000  0.00000 -100.00000  0.30276 -100.00000 -100.00000 -100.00000  0.00011 -0.29870 -100.00000 -100.00000 -100.00000 
 0.53904 -0.60471  0.00007 -100.00000 -100.00000  0.63832 -100.00000 -100.00000 -100.00000 -0.38214  0.17647  0.00000 -100.00000 -100.00000 -100.00000 -0.44173  0.40058  0.27601 -0.00854 -100.00000 
-100.00000 -0.08581 -0.16262 -100.00000  0.00000 -100.00000 -0.32048 -100.00000 -100.00000 -0.36038 -0.30357 -100.00000 -100.00000 -0.07701  0.13502 -0.31621 -0.27157 -0.23072 -100.00000 -100.00000 
-100.00000  0.00008 -100.00000 -100.00000  0.38942 -100.00000 -100.00000 -100.00000 -100.00000  0.57625  0.26312 -100.00000 -100.00000 -100.00000  0.00000 -0.28865 -100.00000 -100.00000 -100.00000 -100.00000 
-100.00000 -100.00000 -0.16230 -100.00000 -0.27563 -100.00000  0.00000  0.69684 -100.00000 -0.13342 -100.00000 -100.00000 -100.00000 -100.00000 -100.00000 -100.00000 -100.00000 -100.00000 -100.00000 -100.00000 
-100.00000 -100.00000 -100.00000 -100.00000 -100.00000 -100.00000 -100.00000 -100.00000 -100.00000 -100.00000 -100.00000 -100.00000  0.00000 -100.00000  0.27688 -0.46554 -0.16923 -0.04505 -100.00000 -100.00000 
-100.00000 -100.00000 -100.00000  0.13755 -100.00000 -100.00000 -100.00000  0.13755 -100.00000  0.19665 -100.00000  0.00000 -100.00000 -100.00000 -100.00000 -100.00000 -100.00000 -100.00000 -0.14168 -100.00000 
-100.00000 -100.00000 -0.48663  0.00000  0.14471  0.53277 -100.00000 -100.00000 -100.00000 -100.00000 -0.21091 -100.00000 -100.00000 -100.00000 -100.00000 -100.00000 -0.00000  0.37851 -100.00000 -100.00000 
-0.46539 -0.11144 -100.00000 -100.00000  0.10088 -100.00000 -100.00000 -0.05533 -100.00000  0.31869  0.06153  0.09198  0.32327 -100.00000  0.20386  0.00000  0.02004 -100.00000  0.14863 -100.00000 
-100.00000 -0.67173 -100.00000 -0.00009  0.03512 -100.00000 -100.00000 -100.00000 -0.30803 -0.06658  0.32316 -100.00000  0.27693 -100.00000  0.00000 -0.17739 -0.49563 -0.00009 -100.00000 -100.00000 
-0.04589  0.29404  0.00000  0.67005 -0.04589 -0.29680 -0.68994  0.29156 -100.00000 -0.42563  0.21579  0.10031 -0.29138 -100.00000 -100.00000 -0.43453 -0.76033 -100.00000  0.02175 -100.00000 
 0.07043 -0.16960  0.02940 -0.28952 -100.00000 -100.00000 -0.41078 -100.00000  0.13733 -0.16960  0.00000 -100.00000 -100.00000 -0.67382 -100.00000 -0.30315 -0.07651 -0.29891 -100.00000 -100.00000 
-100.00000 -100.00000  0.70993  0.00000 -0.38961  0.41863 -100.00000 -100.00000 -100.00000 -100.00000 -0.07681 -100.00000 -100.00000 -100.00000 -100.00000 -100.00000  0.13764 -0.04525 -100.00000 -100.00000 
 0.00000 -100.00000  0.32322 -100.00000 -100.00000 -100.00000 -100.00000 -100.00000 -100.00000 -100.00000 -100.00000 -100.00000 -100.00000 -100.00000 -100.00000 -100.00000 -0.09947 -100.00000 -100.00000  0.61102 
 0.53394  0.42423 -0.44251 -100.00000  0.61780 -0.36005 -100.00000 -100.00000 -100.00000 -0.00956  0.36656 -100.00000 -0.80464  0.00012 -100.00000  0.95484 -0.37295  0.18642  0.04471  0.00000 
-100.00000 -100.00000 -100.00000 -100.00000 -100.00000 -100.00000 -0.29034 -0.29912 -100.00000 -0.02504 -100.00000 -100.00000 -100.00000  0.00000 -100.00000 -100.00000  0.51553 -100.00000 -100.00000 -100.00000 
-100.00000  0.13759 -100.00000 -100.00000  0.65515 -100.00000 -100.00000 -100.00000 -100.00000 -0.03948  0.04476 -100.00000  0.17726 -100.00000  0.00000 -100.00000 -100.00000 -100.00000 -100.00000 -100.00000 
-100.00000  0.00025  0.61772 -0.06174  0.05451  0.00025 -100.00000 -100.00000 -100.00000 -0.37338  0.15848  0.17715  0.11577 -100.00000 -100.00000 -0.17077  0.33039  0.00000 -100.00000  0.22177 
-100.00000 -100.00000 -100.00000 -100.00000 -100.00000 -100.00000  0.32203  0.00000 -100.00000 -100.00000 -100.00000 -0.30766 -100.00000  0.26451 -100.00000 -0.13602 -100.00000 -100.00000 -0.30247 -100.00000 
-0.00007  0.27535  0.00000 -0.07731  0.17013 -0.16279 -0.30901 -100.00000 -100.00000 -100.00000  0.37845 -100.00000 -100.00000 -100.00000 -100.00000 -100.00000 -100.00000 -100.00000 -0.73897 -100.00000 
 0.59129 -0.02493 -100.00000 -100.00000  0.29160  0.57475 -100.00000 -100.00000 -100.00000  0.39558 -0.53731 -100.00000  0.00020 -100.00000 -100.00000  0.36951  0.00000 -0.22118 -100.00000 -100.00000 
 0.24575 -100.00000 -100.00000  0.06996  0.26319 -100.00000 -100.00000 -100.00000 -100.00000  0.00000 -100.00000  0.22525 -100.00000  0.26319 -100.00000 -100.00000 -0.44122 -100.00000 -100.00000 -100.00000 
-0.10705  0.02810 -0.45355  0.00358 -0.31350  0.26273  0.10037 -100.00000 -100.00000  0.06818  0.00000  0.22452 -100.00000 -100.00000 -1.38369 -100.00000  0.07352 -0.07504 -100.00000  0.41725 
 0.00013 -100.00000 -0.44116  0.26316 -100.00000 -100.00000 -100.00000 -100.00000 -100.00000 -0.30851  0.68557 -0.40256  0.23692 -100.00000 -100.00000 -100.00000  0.63295  0.00000 -100.00000  0.48415 
-100.00000 -100.00000 -0.16343 -100.00000  0.00000 -0.29441  0.27476 -100.00000  0.13749 -0.04717 -100.00000 -100.00000 -100.00000 -100.00000 -100.00000 -100.00000 -100.00000 -100.00000 -100.00000 -100.00000 
-0.09719 -100.00000 -100.00000 -100.00000 -100.00000  0.21716 -100.00000 -100.00000 -100.00000  0.37866 -0.00713 -100.00000 -100.00000 -100.00000 -100.00000 -100.00000  0.00000  0.81555 -100.00000 -100.00000 
-100.00000 -100.00000 -0.28231  0.10015 -0.30225  0.00000 -100.00000 -100.00000 -100.00000 -100.00000  0.42157 -100.00000 -100.00000 -100.00000 -100.00000 -100.00000  0.13750  0.13750 -100.00000 -100.00000 
-0.16443  0.38905  0.00000 -0.04306 -100.00000 -100.00000 -100.00000 -100.00000 -100.00000 -100.00000 -100.00000 -100.00000 -100.00000 -0.16443 -100.00000 -100.00000 -100.00000 -100.00000 -100.00000 -100.00000 
-100.00000 -0.23869 -100.00000 -0.52575  0.26292 -100.00000 -100.00000 -100.00000 -100.00000 -0.00011  0.00000 -100.00000 -100.00000 -100.00000  0.13739 -100.00000 -0.31290  0.17008 -100.00000 -100.00000 
 0.00000 -100.00000 -0.19453 -100.00000 -100.00000 -100.00000 -100.00000 -100.00000 -100.00000 -100.00000  0.13761 -100.00000 -100.00000 -100.00000 -100.00000 -100.00000  0.67889 -100.00000 -100.00000  0.28665 
-100.00000 -100.00000  0.26301 -0.20897  0.00000 -100.00000 -100.00000 -100.00000 -100.00000 -100.00000 -100.00000 -100.00000  0.37849 -100.00000 -0.20247 -100.00000 -100.00000 -100.00000 -100.00000 -100.00000 
 0.43958 -100.00000 -100.00000 -0.20200 -100.00000 -100.00000 -100.00000 -100.00000 -100.00000 -100.00000 -100.00000 -100.00000 -100.00000 -100.00000 -100.00000 -100.00000  0.00000  0.59158 -100.00000  0.13763 
-100.00000 -100.00000 -100.00000 -100.00000 -100.00000 -100.00000 -100.00000  0.00005 -100.00000 -0.20671 -100.00000  0.00000 -100.00000 -100.00000 -100.00000 -100.00000 -100.00000 -100.00000 -0.11124 -100.00000 
-100.00000 -100.00000 -0.45237  0.00000  0.39988 -100.00000 -100.00000 -100.00000 -100.00000  0.15836  0.15758  0.45568  0.24958  0.08552 -100.00000 -100.00000 -0.47253  0.14059 -100.00000 -100.00000 
-100.00000 -100.00000 -100.00000 -100.00000  0.13742 -100.00000 -100.00000 -100.00000 -100.00000  0.19985 -0.04115 -100.00000  0.40631 -100.00000  0.00000 -0.16245 -100.00000 -100.00000 -100.00000 -100.00000 
 0.23775 -0.19020  0.09930  0.25131 -0.83454 -100.00000 -0.11530 -100.00000 -100.00000  0.00000  0.81705 -100.00000 -100.00000  0.00001 -0.22748 -100.00000  0.03130  0.00001 -100.00000 -100.00000 
-100.00000 -100.00000 -0.16686  0.00000 -100.00000 -100.00000 -100.00000 -100.00000 -100.00000 -0.06988  0.37084 -100.00000 -100.00000 -100.00000 -100.00000 -100.00000 -0.13583 -0.07786 -100.00000 -100.00000 
-100.00000 -100.00000 -100.00000 -100.00000 -100.00000 -100.00000 -100.00000 -100.00000 -100.00000 -0.00002 -100.00000 -100.00000  0.00000 -100.00000 -100.00000  0.13749 -0.05059 -100.00000 -100.00000 -0.35250 
-100.00000 -100.00000 -100.00000 -100.00000 -100.00000 -100.00000  0.48528  0.00000 -100.00000 -100.00000 -100.00000 -0.48160 -100.00000 -0.45198 -100.00000 -0.11426 -100.00000 -100.00000 -100.00000 -100.00000 
-0.11884 -100.00000 -100.00000 -0.06180 -100.00000 -100.00000 -100.00000 -100.00000 -100.00000  0.35324 -100.00000 -100.00000 -0.32677 -100.00000  0.00001 -100.00000  0.00000  0.16359 -100.00000 -100.00000 
 0.00000 -0.18289  0.03951 -100.00000 -100.00000 -100.00000 -100.00000 -100.00000 -100.00000  0.12399 -100.00000 -100.00000 -100.00000 -0.30283 -100.00000 -100.00000 -0.18992 -100.00000 -0.04911 -100.00000 
-100.00000 -100.00000  0.45530 -0.29346  0.00000 -100.00000 -100.00000 -100.00000 -100.00000 -0.19156 -100.00000 -100.00000 -100.00000 -100.00000  0.49092 -100.00000 -100.00000 -100.00000 -100.00000 -100.00000 
-100.00000 -100.00000 -0.10888 -0.45472 -0.48264 -100.00000  0.00000 -0.00012 -100.00000 -0.06801 -100.00000 -100.00000 -100.00000 -100.00000 -100.00000 -100.00000 -100.00000 -100.00000 -100.00000 -100.00000 
 0.00000  0.13765 -100.00000 -100.00000  0.71694  0.27408 -100.00000 -100.00000 -100.00000  0.36719 -100.00000 -100.00000 -0.18137 -100.00000 -100.00000 -100.00000 -0.41717 -100.00000 -100.00000  0.18921 
-100.00000  0.00000 -0.04017 -100.00000 -100.00000 -100.00000 -100.00000 -100.00000 -100.00000 -0.06448 -0.20056 -100.00000 -100.00000 -100.00000 -100.00000 -100.00000 -100.00000 -100.00000 -0.17996 -100.00000 
-100.00000  0.13752 -0.10912  0.00000  0.04337 -100.00000 -100.00000 -100.00000 -100.00000 -0.16286  0.12297 -100.00000 -100.00000 -100.00000 -100.00000 -100.00000 -100.00000 -100.00000 -100.00000 -100.00000 
-100.00000  0.00000 -0.93149 -100.00000 -100.00000 -100.00000 -100.00000 -100.00000 -100.00000 -0.32928  0.00741 -100.00000 -100.00000 -100.00000 -100.00000 -100.00000 -100.00000 -100.00000  0.04399 -100.00000 
 0.00000 -100.00000 -0.64679 -100.00000 -100.00000 -100.00000 -100.00000 -100.00000 -100.00000 -0.19933 -100.00000 -100.00000 -100.00000 -0.16405 -100.00000 -100.00000 -100.00000 -100.00000 -0.21394 -100.00000 
-100.00000 -100.00000 -100.00000 -0.17804 -0.06188 -100.00000  0.00000 -0.16248 -100.00000  0.15003 -100.00000 -100.00000 -100.00000 -100.00000 -0.00000 -100.00000 -100.00000 -100.00000 -100.00000 -100.00000 
-100.00000 -100.00000  0.09726  0.00000  0.38139 -100.00000 -100.00000 -100.00000 -100.00000 -100.00000  0.28617 -0.02465 -100.00000 -100.00000 -100.00000 -100.00000 -100.00000 -100.00000 -100.00000 -100.00000 
 0.33420 -0.31117  0.39058 -100.00000 -100.00000 -100.00000 -100.00000 -100.00000 -100.00000 -100.00000 -100.00000 -100.00000  0.00013 -100.00000 -100.00000 -100.00000 -100.00000  0.20704  0.11082  0.00000 
 0.00000 -100.00000 -0.00005 -100.00000 -100.00000 -100.00000 -100.00000 -100.00000 -0.06399 -100.00000 -100.00000 -100.00000 -100.00000 -100.00000 -100.00000 -100.00000 -0.32708 -100.00000 -100.00000  0.02498 
 0.00000 -100.00000 -0.29253 -100.00000 -100.00000 -100.00000 -100.00000 -100.00000 -100.00000 -100.00000 -100.00000 -100.00000 -100.00000 -100.00000 -100.00000 -100.00000 -0.70120 -100.00000 -100.00000 -0.00052 
-100.00000 -100.00000 -100.00000 -100.00000  0.37024 -100.00000 -100.00000 -100.00000  0.00000 -100.00000 -100.00000 -100.00000 -100.00000 -0.30269 -100.00000 -100.00000  0.69731 -100.00000 -100.00000 -100.00000 
-100.00000 -0.22232  0.21628  0.11256  0.39519 -100.00000 -100.00000  0.26325 -100.00000  0.53978  0.00000 -0.19311 -100.00000  0.00022  0.30104  0.27674 -100.00000 -100.00000 -100.00000 -100.00000 
 0.00000 -0.00000 -0.04545 -100.00000 -100.00000 -100.00000 -100.00000 -100.00000 -100.00000 -100.00000  0.26303 -100.00000 -100.00000 -100.00000 -100.00000 -100.00000  0.27687 -100.00000 -100.00000 -0.19093 
-100.00000 -100.00000  0.35711  0.26352 -0.01197  0.00000 -100.00000 -100.00000 -100.00000 -100.00000  0.29315 -100.00000 -100.00000 -100.00000 -100.00000 -100.00000 -100.00000  0.68592 -100.00000 -100.00000 
-100.00000  0.00011  0.60510  0.00000  0.47340 -0.07663 -0.30776 -100.00000 -0.02452 -0.53568 -0.06005  0.00011  0.02361 -100.00000 -100.00000 -100.00000  0.48554 -0.13281 -100.00000 -100.00000 
 0.81649 -100.00000 -100.00000 -100.00000 -100.00000 -100.00000 -100.00000 -0.04512 -100.00000 -100.00000 -100.00000 -0.06118 -100.00000 -100.00000 -100.00000 -100.00000 -100.00000 -100.00000  0.00000  0.52768 
 0.00000  0.26312  0.21629 -100.00000 -100.00000 -100.00000 -100.00000 -100.00000  0.00008 -100.00000 -100.00000 -100.00000 -100.00000 -100.00000 -100.00000 -100.00000  0.45361 -100.00000 -100.00000  0.00616 
 0.00001 -100.00000 -100.00000 -100.00000 -0.19663  0.00001  0.00001 -100.00000  0.00000 -100.00000 -100.00000 -100.00000 -100.00000  0.21619 -100.00000 -100.00000  0.17403 -100.00000 -100.00000 -100.00000 
-100.00000 -100.00000 -100.00000 -100.00000 -100.00000 -100.00000 -100.00000  0.00000 -100.00000 -0.00003 -100.00000 -100.00000 -100.00000 -0.37210  0.13748  0.05857 -100.00000 -100.00000 -100.00000 -100.00000 
 0.00000 -100.00000 -100.00000 -100.00000 -100.00000 -100.00000 -100.00000 -100.00000 -100.00000 -0.38044 -100.00000 -100.00000 -100.00000  0.21619 -100.00000 -100.00000 -100.00000 -100.00000  0.13160 -100.00000 
-100.00000 -100.00000 -100.00000 -100.00000 -100.00000 -100.00000  0.19692  0.00000 -100.00000  0.26314 -100.00000 -100.00000 -100.00000  0.50220 -100.00000  0.07173 -100.00000 -100.00000 -100.00000 -100.00000 
-100.00000  0.68581 -100.00000 -100.00000 -0.47960  0.00004 -0.05041 -0.12488 -100.00000 -100.00000 -100.00000  0.51588  0.32509 -100.00000  0.48547  0.00000 -0.16638 -100.00000  0.00004 -100.00000 
-100.00000 -100.00000 -100.00000  0.43863 -0.17709  0.64872 -0.28647  0.36463 -100.00000  0.37867  0.10104  0.07076  0.12618  0.05218  0.32343  0.00000  0.07100 -100.00000 -100.00000 -100.00000 
-100.00000 -100.00000 -0.28847 -0.58860  0.24546 -100.00000 -0.04484 -100.00000 -0.06169  0.22361  0.10592  0.10085  0.00000  0.10085 -0.02468  0.03553 -0.19419 -0.07598 -100.00000 -100.00000 
-100.00000 -100.00000 -100.00000 -100.00000 -100.00000 -100.00000 -100.00000 -0.16216 -100.00000  0.12585  0.26308  0.00000 -100.00000 -100.00000 -100.00000 -0.02466 -100.00000  0.00005  0.21276 -100.00000 
 0.68753 -0.16226 -0.04467 -100.00000 -100.00000 -100.00000 -100.00000 -100.00000 -100.00000  0.46271 -100.00000 -100.00000 -100.00000 -100.00000 -100.00000 -100.00000 -100.00000 -0.21059 -0.28629  0.00000 
-100.00000  0.10104 -100.00000 -100.00000  0.39697  0.00025 -100.00000  0.00025 -100.00000 -100.00000 -100.00000 -100.00000  0.00000 -100.00000  0.48575  0.07078  0.56305  0.10104  0.11653 -0.06174 
 0.00000 -100.00000 -100.00000 -0.30804 -0.00001 -100.00000 -100.00000 -100.00000 -100.00000 -100.00000 -100.00000 -100.00000 -100.00000 -100.00000 -100.00000 -100.00000 -0.21620 -100.00000 -100.00000  0.30987 
-100.00000  0.11657 -0.16225 -100.00000 -0.57695 -0.72140 -100.00000 -100.00000 -100.00000  0.00000  0.28838 -100.00000 -0.00015 -100.00000 -0.03859 -0.04493 -0.00015 -100.00000  0.04513  0.07055 
 0.00000  0.27697 -100.00000 -100.00000  0.00014 -100.00000 -100.00000 -100.00000 -100.00000  0.03653 -100.00000 -100.00000 -100.00000 -0.35401 -100.00000 -100.00000 -100.00000 -100.00000  0.72256 -100.00000 
-100.00000 -100.00000 -100.00000 -100.00000 -100.00000 -100.00000 -0.16272  0.00000 -100.00000 -0.29851 -100.00000 -0.17726 -100.00000 -0.06030 -100.00000  0.44296 -100.00000 -100.00000  0.10088 -100.00000 
-100.00000  0.00000  0.17030 -100.00000 -100.00000 -100.00000 -0.30869 -100.00000 -100.00000  1.03290  0.00602 -100.00000 -100.00000 -0.04110 -100.00000 -100.00000 -100.00000 -100.00000 -100.00000  0.58524 
-0.20315  0.00000  0.01689 -100.00000 -100.00000 -100.00000 -100.00000 -100.00000 -100.00000  0.10064 -0.08672 -100.00000 -100.00000 -100.00000 -0.00002 -100.00000 -100.00000 -100.00000 -100.00000 -0.02489 
-0.06067  0.13759  0.37860 -100.00000 -100.00000 -100.00000 -100.00000 -100.00000 -100.00000 -100.00000 -100.00000  0.57058 -100.00000 -100.00000 -100.00000 -100.00000 -100.00000 -100.00000  0.00000 -0.30316 
-100.00000 -0.21553 -0.65458  0.02759  0.11681  0.15771 -100.00000 -0.11576 -0.22943 -100.00000 -100.00000 -100.00000  0.00000 -100.00000 -0.00011 -0.37600 -0.21803  0.61553 -100.00000 -100.00000 
 0.00009 -0.30228  0.39990  0.17895  0.39990  0.13759 -100.00000 -100.00000 -100.00000  0.05608 -0.20743 -100.00000 -0.25715 -100.00000  0.26312 -100.00000  0.07485  0.00000 -100.00000  0.41641 
 0.33796 -100.00000 -100.00000  0.42107 -100.00000 -100.00000 -100.00000 -100.00000 -100.00000  0.00000  0.02992 -0.18157 -100.00000 -100.00000 -100.00000 -100.00000 -0.07067 -100.00000 -100.00000 -100.00000 
-100.00000  0.71147 -100.00000  0.44945 -100.00000 -100.00000 -100.00000 -100.00000 -100.00000  0.00015  0.00000 -100.00000 -100.00000  0.37866 -100.00000 -100.00000  0.13765  0.03441 -100.00000 -100.00000 
-100.00000 -0.17475 -100.00000 -100.00000 -100.00000 -100.00000 -100.00000 -100.00000 -100.00000  0.00008 -100.00000 -100.00000  0.00000 -100.00000 -100.00000  0.48551  0.31521  0.44920 -100.00000 -100.00000 
-0.00047  0.17078 -0.61771  0.09864 -0.34899  0.13703 -100.00000  0.37804 -100.00000 -0.06506  0.60137  0.00000 -0.50996 -100.00000 -100.00000 -100.00000  0.10170 -0.49337  0.05878 -100.00000 
-0.22998  0.00000  0.17652 -100.00000 -100.00000 -100.00000 -100.00000 -100.00000 -100.00000 -0.09248  0.18236 -100.00000 -100.00000 -100.00000 -0.09248 -100.00000 -100.00000 -100.00000 -0.16529 -100.00000 
-100.00000 -100.00000 -0.10026  0.00000  0.29910  0.53667 -100.00000  0.26315 -100.00000  0.14964  0.57356 -0.09137 -100.00000 -100.00000 -100.00000 -100.00000 -100.00000 -100.00000 -100.00000 -100.00000 
-100.00000  0.17058  0.26315  0.03410 -100.00000 -100.00000 -100.00000 -100.00000 -100.00000 -0.18271 -0.18081  0.00000 -100.00000 -100.00000 -100.00000  0.07773  1.24766 -0.04744 -0.10137  0.14958 
 0.00000  0.00739 -0.18753 -0.31140 -0.24465 -100.00000 -0.18404 -100.00000 -0.27257 -0.01715  0.42527 -100.00000  0.14745 -0.15051 -100.00000 -0.05022 -0.24124 -0.23562 -100.00000 -0.85347 
-100.00000 -100.00000 -0.02606  0.00000  0.03395 -100.00000 -100.00000 -100.00000 -100.00000 -100.00000  0.15825 -100.00000 -100.00000 -100.00000 -100.00000 -100.00000 -100.00000 -100.00000 -100.00000 -100.00000 
-100.00000 -0.30490 -100.00000  0.64140  0.48550 -100.00000 -100.00000  0.00007 -100.00000  0.02997  0.00000  0.03432 -100.00000 -100.00000 -100.00000 -0.63162  0.83318  0.48550 -100.00000  0.00007 
-100.00000 -100.00000 -100.00000 -100.00000 -100.00000 -100.00000 -100.00000 -100.00000 -100.00000  0.17686  0.17719  0.00000 -0.11609  0.37852 -100.00000 -0.53934 -100.00000  0.07655 -0.25923 -100.00000 
-100.00000 -100.00000 -100.00000 -100.00000 -100.00000 -0.42677 -100.00000 -100.00000 -100.00000 -100.00000 -100.00000 -0.21225 -100.00000 -100.00000 -100.00000 -100.00000 -0.68448  0.00000 -100.00000 -0.00298 
 0.13760 -0.04810  0.00000  0.35535  0.25645  0.18636 -100.00000 -100.00000 -100.00000  0.00010 -100.00000 -100.00000 -100.00000 -100.00000 -100.00000 -100.00000 -100.00000 -100.00000 -100.00000 -100.00000 
-100.00000 -0.00004 -100.00000  0.37848 -100.00000 -100.00000 -100.00000 -100.00000 -100.00000 -0.48171 -0.37590  0.00000 -100.00000 -100.00000 -100.00000 -100.00000 -0.09117 -0.16295  0.10572 -100.00000 
-100.00000 -0.12915 -100.00000 -100.00000 -100.00000 -100.00000 -0.11445 -0.46237 -100.00000  0.00000  0.48538 -0.27824 -0.26941 -100.00000  0.38267 -0.00004 -100.00000 -100.00000 -100.00000 -100.00000 
-100.00000 -0.32221  0.00000 -0.15628 -100.00000 -100.00000  0.35603 -100.00000 -100.00000 -100.00000 -100.00000 -100.00000 -100.00000 -100.00000 -100.00000 -100.00000 -100.00000 -100.00000  0.03410 -100.00000 
-100.00000  0.00004 -0.03233  0.00000 -0.16337 -100.00000 -100.00000 -100.00000 -100.00000 -100.00000  0.39988 -100.00000 -100.00000 -100.00000 -100.00000 -100.00000 -100.00000 -100.00000 -100.00000 -100.00000 
 0.48120  0.14925 -100.00000 -100.00000 -100.00000 -100.00000 -100.00000 -100.00000 -100.00000 -0.49306  0.25104 -100.00000  0.14925 -100.00000 -100.00000 -0.22927 -0.00002 -0.12725 -0.51880  0.00000 
-100.00000 -0.08018 -0.50572  0.40641 -100.00000 -0.09255 -100.00000 -100.00000 -100.00000 -100.00000 -0.41320  0.76550 -100.00000 -100.00000 -100.00000 -100.00000 -0.21151  0.00000 -100.00000  0.06924 
-100.00000 -100.00000  0.93585  1.02903 -0.26142  0.00000  0.17071 -100.00000 -100.00000 -100.00000 -100.00000 -100.00000 -100.00000 -100.00000 -100.00000 -100.00000  0.00029  0.25665 -100.00000 -100.00000 
 0.38281  0.44931 -0.00002 -0.00002 -100.00000 -100.00000 -100.00000 -100.00000 -100.00000  0.08454  0.33939  0.00000 -100.00000 -100.00000 -100.00000 -100.00000  0.26301 -0.84514 -0.25387 -100.00000 
 0.19370 -0.33123 -0.43856 -0.32324 -0.06474 -100.00000 -0.11528 -100.00000 -100.00000 -0.11816  0.00000  0.27809  0.35578 -0.00004 -0.04836 -0.22918  0.45725 -0.11528 -100.00000 -100.00000 
-0.62390  0.55443 -100.00000 -100.00000 -100.00000 -100.00000 -100.00000 -100.00000 -100.00000 -100.00000 -100.00000 -100.00000  0.00000 -0.09152 -0.46283 -0.13674  0.09838 -0.04808 -100.00000 -0.60033 
 0.42168 -100.00000  0.05911 -100.00000  0.34865  0.37875  0.00000 -0.21167  0.10490  0.30654 -100.00000 -100.00000 -100.00000  0.00024 -100.00000 -100.00000 -100.00000 -100.00000 -100.00000 -100.00000 
-100.00000 -0.14705  0.03418  0.23187 -100.00000 -100.00000 -100.00000 -100.00000 -100.00000 -0.69774  0.00000  0.25657 -100.00000 -100.00000  0.03418 -100.00000  0.09318 -0.39989 -100.00000 -100.00000 
-100.00000  0.00000  0.47417 -0.64417 -0.53725 -100.00000 -0.04789  0.06293 -100.00000  0.08633  0.08770 -100.00000  0.00005 -100.00000 -100.00000 -100.00000  0.13022 -100.00000 -0.12142 -100.00000 
 0.03092  0.33914  0.00000  0.16544 -0.12968 -0.03227 -100.00000 -100.00000 -100.00000 -0.75511  0.15857 -100.00000 -100.00000  0.03416 -100.00000 -100.00000  0.03416 -100.00000 -100.00000 -100.00000 
 0.00000 -0.43095 -0.30113 -100.00000 -100.00000 -100.00000 -100.00000 -100.00000 -100.00000 -0.54765 -100.00000 -100.00000 -0.23167  0.76517 -100.00000  0.13714  0.24712 -100.00000 -0.26569 -100.00000 
 0.30717 -100.00000  0.41726  0.37858 -100.00000 -100.00000 -100.00000 -100.00000 -100.00000  0.37858 -0.28853 -0.43702 -100.00000 -100.00000 -100.00000 -100.00000 -0.53656  0.00000 -100.00000  0.34629 
-0.12243  0.36776 -0.11174 -0.87777  0.35468 -100.00000 -0.22226 -100.00000 -0.28945 -0.35317 -0.24924 -100.00000 -100.00000  0.13730 -100.00000 -100.00000 -0.24924 -0.35317 -0.65538  0.00000 
-100.00000 -100.00000 -100.00000 -0.46337 -0.09779 -100.00000  0.00000  0.03379 -0.04811  0.07720 -100.00000 -100.00000 -100.00000 -100.00000 -100.00000 -100.00000 -100.00000 -100.00000 -100.00000 -100.00000 
 0.00681 -0.31131 -100.00000  0.13742 -100.00000 -100.00000 -100.00000 -0.22934 -100.00000 -0.19207  0.07706  0.00000 -100.00000 -100.00000 -100.00000  0.14917 -100.00000 -0.04828 -0.08758 -100.00000 
 0.86482 -0.01287  0.03862 -0.35461 -0.29194 -0.42634  0.34549 -0.29194  0.25174 -0.00771  0.63805  0.00000  0.00020  0.25174 -100.00000  0.24792 -0.26884  0.41025  0.17528  0.84820 
-100.00000 -100.00000  0.44891  0.26305  0.00000 -100.00000 -0.28938 -100.00000 -100.00000 -0.25807 -100.00000 -100.00000 -100.00000 -100.00000 -100.00000 -100.00000 -100.00000 -100.00000 -100.00000 -100.00000 
-0.50146 -100.00000 -0.00006 -100.00000 -100.00000 -100.00000 -100.00000 -100.00000 -100.00000 -100.00000 -100.00000 -100.00000 -100.00000 -100.00000 -100.00000 -100.00000 -100.00000 -0.29221 -100.00000  0.00000 
-100.00000 -100.00000 -100.00000 -100.00000  0.48556 -100.00000  0.00013 -100.00000 -100.00000 -100.00000 -100.00000 -0.33664 -0.16301 -100.00000 -100.00000 -100.00000  0.73080  0.00000 -100.00000  0.64434 
-0.78965 -100.00000 -100.00000 -100.00000 -100.00000 -0.39749 -100.00000 -100.00000  0.13690 -0.34096 -100.00000 -100.00000 -100.00000 -100.00000 -100.00000 -100.00000  0.00000  0.51981 -100.00000 -100.00000 
-100.00000 -100.00000 -0.03333  0.64695 -0.61819  0.00000 -100.00000 -100.00000 -100.00000 -100.00000 -0.60058 -100.00000 -100.00000 -100.00000 -100.00000 -100.00000 -100.00000  0.37857 -100.00000 -100.00000 
-0.20352 -100.00000 -0.00056 -100.00000 -100.00000 -100.00000 -100.00000 -100.00000 -100.00000 -0.93608 -100.00000 -100.00000 -100.00000 -100.00000 -100.00000 -100.00000 -100.00000 -0.40988 -0.97324  0.00000 
-100.00000 -100.00000 -100.00000 -0.33805 -100.00000 -100.00000 -100.00000 -100.00000 -100.00000 -0.07103  0.14918  0.00000 -100.00000 -100.00000 -100.00000 -0.16411 -100.00000 -100.00000  0.24372 -100.00000 
-100.00000 -100.00000 -100.00000  0.13759  0.00000 -100.00000 -100.00000 -100.00000 -100.00000  0.36789 -100.00000 -100.00000 -100.00000 -100.00000 -100.00000 -100.00000 -100.00000 -100.00000 -100.00000 -100.00000 
-100.00000  0.26299 -100.00000 -100.00000 -100.00000 -100.00000 -100.00000 -0.00005 -100.00000 -0.11909 -0.09333  0.00000 -100.00000 -100.00000 -100.00000 -0.76354 -100.00000  0.13745 -0.22090 -100.00000 
-100.00000 -100.00000 -100.00000 -100.00000 -100.00000 -100.00000 -100.00000 -100.00000 -100.00000 -100.00000  0.14786 -0.35066 -0.67023 -100.00000 -100.00000 -100.00000  0.31466  0.00000 -100.00000  0.53333 
-100.00000 -100.00000 -100.00000 -100.00000 -100.00000 -100.00000 -100.00000 -100.00000 -100.00000  0.03245 -100.00000 -100.00000 -100.00000 -100.00000 -100.00000 -100.00000 -0.16569  0.00000 -100.00000 -0.57678 
 0.37859  0.67815  0.00000  0.17031 -0.12660 -100.00000 -100.00000 -100.00000 -100.00000  0.17154 -100.00000 -100.00000 -100.00000 -100.00000 -100.00000 -100.00000 -100.00000 -100.00000 -100.00000 -100.00000 
-0.01338 -100.00000 -100.00000 -100.00000 -100.00000 -0.15837 -100.00000  0.37828 -100.00000 -100.00000 -100.00000 -1.15004 -100.00000 -100.00000 -100.00000 -100.00000 -100.00000 -100.00000  0.00000 -0.08950 
 0.17967 -0.23137 -100.00000 -100.00000 -100.00000 -0.10304 -100.00000 -100.00000  0.26306 -100.00000 -100.00000  0.00500 -100.00000 -100.00000  0.00002 -100.00000 -100.00000 -100.00000  0.00000  1.07041 
 0.00000 -100.00000 -0.20839 -100.00000 -100.00000 -100.00000 -100.00000 -100.00000 -0.34068 -100.00000 -100.00000 -100.00000 -100.00000 -100.00000 -100.00000 -100.00000 -0.34068 -100.00000 -100.00000 -0.09670 
-100.00000 -100.00000  0.43493 -100.00000 -0.45538 -100.00000  0.00000 -100.00000 -100.00000 -0.69261 -100.00000 -100.00000 -100.00000  0.01989 -100.00000 -100.00000 -100.00000 -100.00000 -100.00000 -100.00000 
-0.00017 -100.00000 -100.00000 -100.00000  0.00000 -100.00000 -100.00000 -100.00000 -0.80245 -100.00000 -0.00017 -100.00000  0.13228 -100.00000 -0.42496 -100.00000 -100.00000 -100.00000 -100.00000 -0.00017 
 0.56406 -0.45465 -100.00000 -100.00000 -100.00000 -100.00000 -100.00000 -100.00000 -100.00000 -100.00000 -100.00000 -0.09347 -100.00000 -100.00000 -100.00000 -100.00000 -100.00000 -100.00000  0.00000  0.80839 
-100.00000 -100.00000  0.06693  0.00000  0.34513 -100.00000  0.37854 -100.00000 -100.00000 -0.30794  0.14016 -100.00000 -100.00000 -100.00000 -100.00000 -100.00000 -100.00000 -100.00000 -100.00000 -100.00000 
-100.00000 -100.00000 -100.00000 -100.00000  0.01036 -100.00000 -100.00000 -100.00000  0.00000 -100.00000 -100.00000 -100.00000 -100.00000 -0.11517 -100.00000  0.00004  0.35315 -100.00000 -100.00000 -100.00000 
-100.00000  0.82187 -100.00000  0.39457 -100.00000 -100.00000 -100.00000 -100.00000 -100.00000  0.00017  0.00000 -100.00000 -100.00000 -100.00000 -100.00000 -100.00000 -100.00000  0.01865 -100.00000 -100.00000 
-100.00000 -100.00000 -100.00000 -100.00000 -100.00000 -100.00000  0.26311  0.00000 -100.00000 -100.00000 -100.00000 -100.00000 -100.00000 -0.08245 -100.00000  0.49561 -100.00000 -100.00000 -100.00000 -100.00000 
-100.00000 -100.00000 -100.00000 -100.00000 -100.00000 -100.00000 -100.00000 -100.00000 -100.00000  0.03921  0.03179  0.00000  0.69129 -100.00000 -100.00000  0.13768 -100.00000  0.14727  0.39424 -100.00000 
-0.29471  0.00000 -0.20114  0.25313 -0.43221 -100.00000 -100.00000 -0.00015 -100.00000 -100.00000 -0.33230 -100.00000 -100.00000 -100.00000 -100.00000 -100.00000 -100.00000 -100.00000 -100.00000 -0.12234 
 0.31094 -100.00000  0.00011 -100.00000 -100.00000 -100.00000 -100.00000 -100.00000 -100.00000 -100.00000 -100.00000 -100.00000 -100.00000 -100.00000 -100.00000 -100.00000 -100.00000  0.40488  0.37862  0.00000 
-100.00000 -100.00000 -100.00000  0.13761  0.00000  0.48553  0.25085 -100.00000 -100.00000  0.58507 -0.22932 -100.00000 -100.00000 -100.00000 -100.00000 -100.00000 -100.00000 -100.00000 -100.00000 -100.00000 
-100.00000 -100.00000  0.35506 -0.40433  0.00000  0.26308 -0.29068 -100.00000 -100.00000  0.62054 -100.00000 -100.00000 -100.00000 -100.00000 -100.00000 -100.00000 -100.00000 -100.00000 -100.00000 -100.00000 
 0.26297  0.24504  0.00000 -0.16354 -100.00000 -100.00000 -0.76763 -100.00000 -100.00000 -100.00000 -100.00000 -100.00000 -100.00000 -100.00000 -100.00000 -100.00000 -100.00000 -100.00000 -100.00000 -100.00000 
-100.00000 -100.00000 -100.00000 -0.04935  0.00000 -100.00000 -100.00000 -100.00000 -100.00000 -100.00000 -100.00000 -100.00000 -100.00000 -100.00000  0.18351 -100.00000 -100.00000 -100.00000 -100.00000 -100.00000 
-100.00000 -100.00000 -100.00000 -100.00000  0.00000  0.37787 -100.00000 -100.00000 -100.00000 -100.00000 -100.00000 -100.00000 -0.01889 -100.00000  0.63083 -100.00000  0.14809 -100.00000 -100.00000 -100.00000 
 0.38294 -100.00000  0.26306 -100.00000 -100.00000 -100.00000 -100.00000 -100.00000 -100.00000 -100.00000 -100.00000 -100.00000 -100.00000 -100.00000 -100.00000 -100.00000 -100.00000 -0.50220 -0.04836  0.00000 
-100.00000 -100.00000 -100.00000  0.26307 -100.00000 -100.00000 -100.00000 -0.22872 -100.00000  0.24533 -0.42612  0.00000 -100.00000 -100.00000 -100.00000  0.13753 -100.00000  0.05931  0.24827 -100.00000 
 0.51953  0.13771 -100.00000 -100.00000 -100.00000 -100.00000 -100.00000 -100.00000 -100.00000 -100.00000 -100.00000 -100.00000 -100.00000 -100.00000 -100.00000 -100.00000 -100.00000  1.03050 -0.49243  0.00000 
-0.00916 -100.00000 -100.00000 -100.00000 -100.00000  0.09209 -100.00000 -100.00000  0.15810 -0.22912 -100.00000 -100.00000 -100.00000 -100.00000 -100.00000 -100.00000  0.00000  0.52105 -100.00000 -100.00000 
-100.00000 -0.35343 -100.00000 -0.01585 -100.00000 -100.00000 -100.00000 -100.00000 -100.00000 -100.00000  0.00000  0.37849 -100.00000 -100.00000  0.37849 -100.00000 -100.00000 -100.00000 -100.00000 -100.00000 
-100.00000 -100.00000 -100.00000 -100.00000  0.00000 -0.22892  0.14959 -100.00000 -0.28895  0.42971 -100.00000 -100.00000 -100.00000 -100.00000 -100.00000 -100.00000 -100.00000 -100.00000 -100.00000 -100.00000 
-0.58751 -100.00000 -100.00000 -100.00000 -100.00000 -100.00000 -100.00000 -0.28974 -100.00000 -0.22944 -100.00000  0.39883 -100.00000 -100.00000 -100.00000 -100.00000 -100.00000 -100.00000  0.00000 -0.37786 
-100.00000 -100.00000 -100.00000 -100.00000  0.83605 -100.00000  0.00000 -100.00000  0.48549  0.55771 -100.00000 -100.00000 -100.00000 -100.00000 -100.00000 -100.00000 -100.00000 -100.00000 -100.00000 -100.00000 
-100.00000 -100.00000 -100.00000 -100.00000  0.13753 -100.00000 -100.00000  0.35588 -100.00000 -100.00000 -100.00000 -0.44415 -0.31073 -100.00000  0.03395  0.00000  0.31981 -100.00000 -100.00000 -100.00000 
-0.18023 -0.16342 -100.00000 -100.00000 -100.00000 -100.00000 -100.00000 -100.00000 -100.00000 -100.00000 -100.00000 -0.37287 -100.00000 -100.00000 -100.00000 -100.00000 -100.00000 -100.00000  0.00000 -0.09989 
-0.42725 -100.00000  0.01645 -0.21845  0.00000 -100.00000  0.02947 -100.00000 -100.00000 -0.54128 -0.24361 -100.00000 -100.00000 -100.00000 -100.00000  0.26295  0.13972  0.26295 -0.00008 -100.00000 
-100.00000 -100.00000 -100.00000 -100.00000 -100.00000 -100.00000 -100.00000  0.13750 -100.00000  0.16492  0.16492  0.00000  0.00000 -100.00000 -100.00000  0.03391 -100.00000 -1.06574  0.77088 -100.00000 
-0.22914 -0.13037  0.00000 -100.00000 -100.00000  0.32109 -100.00000 -100.00000 -100.00000 -100.00000 -100.00000 -100.00000 -100.00000 -100.00000 -100.00000 -100.00000 -100.00000 -100.00000 -100.00000  0.13754 
-100.00000 -0.00002 -100.00000 -100.00000  0.26301 -100.00000 -100.00000 -100.00000 -100.00000 -100.00000 -0.40998  0.49940 -100.00000 -100.00000 -100.00000 -100.00000 -0.18260  0.00000 -100.00000  0.01818 
-100.00000  0.17451 -100.00000 -100.00000 -100.00000 -100.00000 -100.00000  0.00008 -100.00000  0.32111  0.24732  0.00000 -100.00000 -100.00000 -100.00000  0.03394  0.00008  0.09218 -0.11844 -100.00000 
-100.00000 -100.00000 -100.00000 -100.00000  0.00000 -0.17472 -100.00000 -100.00000 -100.00000 -100.00000 -100.00000 -100.00000 -100.00000 -100.00000  0.17526 -100.00000 -100.00000 -100.00000 -100.00000 -100.00000 
-100.00000 -100.00000 -100.00000 -100.00000 -100.00000 -100.00000 -100.00000  0.00000 -100.00000 -100.00000 -100.00000 -100.00000 -100.00000  0.69000 -100.00000  0.13037 -100.00000 -100.00000 -100.00000 -100.00000 
 0.17900  0.14967  0.13758  0.00008 -100.00000  0.00008 -100.00000 -100.00000 -100.00000 -0.28886 -100.00000 -100.00000 -100.00000 -100.00000 -100.00000 -100.00000 -100.00000  0.67787  0.01868  0.00000 
-100.00000 -100.00000 -100.00000 -0.09109 -100.00000 -100.00000 -100.00000 -100.00000 -100.00000 -100.00000  0.42205 -0.30935  0.07855 -100.00000 -100.00000 -100.00000  0.12406  0.00000 -100.00000  0.46360 
-100.00000 -0.03209  0.00000 -0.33165  0.35606 -100.00000 -100.00000 -100.00000 -100.00000 -100.00000 -0.00004 -100.00000 -100.00000 -100.00000 -100.00000 -100.00000 -100.00000 -100.00000 -100.00000 -100.00000 
-100.00000 -100.00000 -100.00000 -100.00000 -100.00000 -100.00000 -100.00000 -100.00000 -100.00000 -100.00000 -0.16342 -0.33711  0.48536 -100.00000 -100.00000 -100.00000 -0.36998  0.00000 -100.00000  0.17895 
-0.34897 -0.16373 -0.24894  0.53639 -100.00000 -100.00000 -100.00000 -100.00000 -100.00000  0.00000  0.56630  0.22547  0.67798  0.13741 -100.00000 -100.00000 -0.68452 -0.46244 -100.00000 -100.00000 
-100.00000 -0.59983  0.10525 -0.37250  0.03125 -0.06702 -100.00000 -100.00000 -100.00000 -0.14207  0.91437 -100.00000  0.00000 -0.28867 -100.00000  0.16571  0.34219  0.47056 -100.00000  0.13762 
-100.00000 -100.00000 -0.22146 -0.01501  0.00000 -100.00000 -100.00000 -100.00000 -100.00000  0.44666 -100.00000 -100.00000 -100.00000 -100.00000  0.25661 -100.00000 -100.00000 -100.00000 -100.00000 -100.00000 
-100.00000 -100.00000  0.13745 -100.00000 -100.00000 -0.09152 -100.00000 -100.00000 -100.00000 -0.60033  0.35593 -0.33228 -0.33729 -100.00000 -100.00000 -0.42659  0.36161  0.00000 -100.00000  0.11454 
-0.61787 -0.04805  0.13752 -100.00000 -100.00000 -100.00000 -100.00000  0.03405  0.48545  0.41415 -0.57704  0.00000 -0.04805 -100.00000 -100.00000 -100.00000 -100.00000  0.25645 -0.06205 -100.00000 
-100.00000 -100.00000 -100.00000 -0.22910 -100.00000 -100.00000 -100.00000 -0.22910 -100.00000 -0.56720  0.03393  0.00000 -0.22910 -100.00000 -100.00000 -0.09160 -100.00000 -100.00000 -0.41537 -100.00000 
 0.92628  0.00000  0.73010 -100.00000 -100.00000 -100.00000 -100.00000 -100.00000 -100.00000  0.13778  0.08489 -100.00000 -100.00000 -100.00000 -100.00000 -100.00000 -100.00000 -100.00000  0.00028 -100.00000 
-0.22872  0.19629 -0.31091  0.04680  0.26979  0.39979  0.15384  0.09747 -0.37723 -100.00000  0.00064 -0.54615  0.84537  0.44936 -100.00000 -100.00000  0.20221  0.00000 -100.00000 -0.33509 
-0.93839  0.14925  1.03377 -0.04847 -100.00000 -100.00000 -100.00000 -100.00000 -100.00000 -100.00000 -100.00000 -100.00000 -100.00000 -100.00000 -100.00000 -100.00000 -100.00000 -0.59660 -0.07791  0.00000 
-100.00000 -100.00000 -0.54153  0.00000  0.18402 -0.02227 -100.00000 -100.00000 -100.00000 -0.12332 -0.55397 -0.24856  0.31848  0.27858 -100.00000 -100.00000  0.11452 -0.05070 -100.00000 -100.00000 
 0.00000 -100.00000 -100.00000 -100.00000 -0.00086 -100.00000  0.44470 -0.24219 -100.00000 -100.00000 -100.00000 -100.00000 -0.00002 -100.00000 -100.00000  0.13748  0.06661 -100.00000 -100.00000 -0.61115 
-100.00000 -100.00000 -100.00000 -0.38302  0.13752 -100.00000 -100.00000 -100.00000 -100.00000  0.11487  0.21914  0.00000 -100.00000 -100.00000 -100.00000 -0.32845 -100.00000 -0.20405  0.68737 -100.00000 
 0.00000 -100.00000  0.48539 -100.00000 -100.00000 -100.00000 -100.00000 -100.00000  0.09122 -100.00000 -100.00000 -100.00000 -100.00000 -100.00000 -100.00000 -100.00000 -0.50380 -100.00000 -100.00000  0.14173 
-100.00000 -100.00000 -100.00000 -100.00000 -100.00000 -100.00000  0.48556 -0.09130  0.76688 -100.00000 -100.00000 -100.00000 -100.00000  0.00000 -100.00000 -100.00000  0.10493 -100.00000 -100.00000 -100.00000 
-100.00000 -100.00000 -100.00000 -100.00000  0.47697 -0.13784  0.00000  0.17891 -100.00000 -0.06993 -100.00000 -100.00000 -100.00000  0.13767 -0.00034 -100.00000 -100.00000 -100.00000 -100.00000 -100.00000 
 0.40420  0.65655 -0.15455 -0.12629 -0.22379 -100.00000  0.00014 -0.00035 -100.00000 -0.12629 -0.13785 -100.00000 -0.26379 -100.00000 -100.00000 -100.00000 -0.16287 -0.03331  0.23239  0.00000 
-100.00000 -100.00000  0.12514 -0.12630 -0.00313 -100.00000  0.00000 -100.00000 -100.00000  0.55094 -100.00000 -100.00000 -100.00000 -100.00000 -100.00000 -100.00000 -100.00000 -100.00000 -100.00000 -100.00000 
-100.00000 -100.00000 -100.00000 -100.00000 -0.37326 -0.00004 -0.00004  0.00000  0.16714 -100.00000 -100.00000 -100.00000 -100.00000 -0.00527 -100.00000 -0.03297 -0.13821 -100.00000  0.24030 -100.00000 
-100.00000 -100.00000 -100.00000 -100.00000 -100.00000 -100.00000 -100.00000  0.46795 -100.00000 -100.00000 -100.00000 -0.62479 -0.00112 -100.00000 -0.11702  0.00000 -0.00294 -100.00000 -100.00000 -100.00000 
-0.24232  0.41202 -0.15075 -0.27889  0.24578  0.36094 -100.00000 -100.00000 -100.00000  0.35108 -0.48706 -0.06739  0.11454  0.00003 -0.00050 -100.00000  0.03775  0.00000  0.00003 -0.14064 
-100.00000 -100.00000 -100.00000 -100.00000 -100.00000 -100.00000 -0.00052  0.35418 -100.00000 -0.00074 -100.00000 -100.00000 -100.00000  0.00000 -100.00000 -100.00000 -0.17137 -100.00000 -100.00000 -100.00000 
 0.34787 -100.00000 -100.00000 -100.00000 -100.00000 -100.00000 -100.00000 -0.32325  0.00021 -0.24990 -100.00000  0.62786 -100.00000 -100.00000  0.00021 -100.00000 -100.00000 -100.00000  0.00000 -0.10086 
-100.00000 -100.00000 -100.00000 -100.00000 -100.00000 -100.00000 -100.00000  0.10598 -100.00000 -0.06931 -0.26372  0.00000 -100.00000 -100.00000 -100.00000  0.12515 -100.00000 -100.00000  0.07730 -100.00000 
-0.26392 -0.16416 -0.72991 -0.00036  0.03298 -0.00405  0.24000  0.70949  0.26267 -0.23612 -0.38321 -100.00000 -0.00036 -100.00000 -0.79219 -100.00000 -0.22477  0.03298 -0.68371  0.00000 
-100.00000 -100.00000 -100.00000 -100.00000 -100.00000 -100.00000 -0.26592  0.33076  0.12492 -0.76821 -100.00000 -100.00000 -100.00000  0.00000 -100.00000 -100.00000 -0.10170 -100.00000 -100.00000 -100.00000 
-100.00000 -100.00000 -0.19173 -0.06402 -0.26506  0.00000 -100.00000 -100.00000 -100.00000 -100.00000  0.88171 -100.00000 -100.00000 -100.00000 -100.00000 -100.00000  0.26304 -0.26506 -100.00000 -100.00000 
-0.19517 -0.23814 -0.00132 -100.00000 -100.00000 -0.26435 -0.00013 -100.00000 -0.00013  0.08825  0.37838 -0.51825 -100.00000 -100.00000 -100.00000  0.10514 -100.00000  0.45081  0.33946  0.00000 
 0.54510  0.34767 -100.00000  0.22183 -100.00000 -100.00000 -100.00000 -100.00000 -100.00000  0.00000 -0.58665 -0.07172  0.00012  0.26315 -100.00000 -100.00000  0.41380 -100.00000 -100.00000 -0.00232 
-100.00000 -0.14079  0.00000  0.08842 -0.10154 -100.00000 -100.00000 -100.00000 -100.00000 -100.00000 -100.00000 -100.00000 -100.00000 -100.00000 -100.00000 -100.00000 -100.00000 -100.00000 -100.00000 -0.12653 
 0.05862 -100.00000 -100.00000  0.11466 -100.00000 -100.00000 -100.00000 -100.00000 -100.00000  0.12508 -100.00000 -100.00000 -100.00000 -100.00000 -100.00000 -100.00000  0.00000 -0.20715 -100.00000 -100.00000 
-0.82389 -0.51312  0.02778  0.07184 -0.34655 -0.47760 -0.00242 -0.00164  0.12358 -0.47926 -0.34694  0.00000 -0.00356 -0.17307 -100.00000 -0.39960 -0.16371 -0.26735 -0.32050 -0.05988 
 0.00000 -0.20454  0.10570 -100.00000 -100.00000 -100.00000 -100.00000 -100.00000  0.16042 -0.00089 -100.00000 -100.00000 -0.13801 -100.00000 -100.00000 -100.00000  0.35987 -100.00000 -100.00000 -0.54798 
 0.10535 -0.03525 -0.04907 -0.10697 -0.65061 -0.37213  0.18396 -100.00000 -100.00000 -0.06870  0.00000  0.21055 -0.58932 -100.00000  0.24021 -0.12674 -0.66290  0.21966 -100.00000 -0.00156 
-100.00000 -100.00000 -100.00000 -100.00000 -100.00000 -100.00000 -100.00000  0.00000 -100.00000  0.12526 -100.00000  0.13754 -100.00000 -0.33896 -100.00000  0.28743 -100.00000 -100.00000 -100.00000 -100.00000 
 0.34990 -0.00346 -0.35030 -0.12688 -0.00574 -100.00000 -100.00000  0.06269 -100.00000 -0.69630 -100.00000  0.30846 -100.00000  0.75709 -100.00000 -100.00000  0.22104 -0.12688  0.00000  0.22104 
-0.36469 -0.16272 -0.00249 -100.00000  0.20534 -100.00000 -0.00137  0.00000  0.11467  0.41423 -100.00000 -100.00000 -100.00000  0.06801 -100.00000 -0.09943 -100.00000 -100.00000 -100.00000 -0.13795 
-0.34983  0.55032 -0.05863 -0.16361 -0.08115 -100.00000 -100.00000 -100.00000 -100.00000 -0.09561 -0.43985 -0.00191  0.69033 -100.00000  0.00000 -100.00000  0.41392 -100.00000 -100.00000 -0.26415 
 0.20495 -0.10167 -100.00000 -0.30195 -0.25531 -100.00000 -0.00111  0.20495 -0.44959 -0.41870  0.27827 -0.25092 -0.08528 -100.00000 -100.00000 -0.00452  0.09914  0.00000 -100.00000  0.07985 
-100.00000 -100.00000 -100.00000 -100.00000 -100.00000 -100.00000  0.16787  0.00000 -100.00000 -0.00009 -100.00000 -100.00000 -100.00000 -0.67081 -100.00000 -0.27513 -100.00000 -100.00000 -0.00009 -100.00000 
-0.24230 -0.26395  0.06413 -100.00000 -0.08660 -100.00000 -0.16718  0.12506 -100.00000  0.00000  0.33434 -100.00000 -100.00000 -0.24230  0.80644 -100.00000 -0.47736  0.00005 -100.00000  0.75276 
 0.08384  0.26785 -0.03080  0.26311 -0.06559 -100.00000 -100.00000  0.22157 -0.50464  0.13758  0.10575  0.13758 -100.00000 -100.00000 -0.24217 -100.00000  0.44715 -0.29318  0.03788  0.00000 
-0.20495  0.17662 -0.08981  0.55503 -0.51068 -100.00000 -0.30791 -100.00000 -100.00000  0.52144  0.00025 -100.00000  0.58521 -100.00000  0.58521 -100.00000 -100.00000  0.26013  0.58341  0.00000 
-0.13806 -0.00265 -0.30795 -0.27238 -0.12165 -0.58686 -100.00000 -100.00000 -100.00000  0.00000  0.33956 -100.00000 -100.00000 -0.24993 -0.39451 -100.00000 -100.00000 -100.00000 -100.00000 -100.00000 
 0.24035 -100.00000 -0.12660  0.08526 -0.06838 -0.48844  0.11440 -0.00483 -0.34964  0.70353 -0.26637 -0.36515  0.75757 -100.00000 -100.00000 -0.26562 -0.49978  0.00000  0.12487  0.37081 
 0.55463 -0.40515 -0.11785  0.24003  0.00000 -0.00098 -0.81454 -100.00000 -100.00000 -0.31433 -0.00098 -100.00000 -100.00000  0.37844 -100.00000 -100.00000  0.11374 -100.00000 -100.00000  0.32019 
-0.00434 -100.00000 -0.37982 -0.38041 -0.09834 -100.00000 -0.13838 -0.41890 -100.00000 -0.12815 -0.10922  0.00000 -100.00000  0.41360 -100.00000 -0.07443 -0.09068 -0.00602 -0.13863  0.10501 
-0.43248  0.10530 -100.00000 -0.02261  0.19566 -0.12556 -100.00000 -100.00000 -0.09211  0.29932  0.37301 -100.00000 -100.00000 -0.00015 -100.00000 -100.00000  0.00000 -0.21371  0.28555 -100.00000 
 0.02878  0.12494 -0.00154 -100.00000 -0.22431 -100.00000  0.44687 -100.00000 -100.00000 -0.09564 -100.00000  0.00003 -100.00000 -100.00000  0.32082 -100.00000  0.15768 -0.08300  0.10537  0.00000 
-0.10128 -0.17342  0.81426 -0.12629 -100.00000 -0.32367  0.54662 -0.12629 -100.00000 -0.43159  0.48092 -0.32525  0.24070 -100.00000 -0.04727 -0.37965  0.08799  0.00000  0.24867  0.19890 
-100.00000 -100.00000  0.41020  0.00000 -0.23775  0.39431 -100.00000 -100.00000 -100.00000 -100.00000  0.38990 -100.00000 -100.00000 -100.00000 -100.00000 -100.00000 -100.00000  0.12510 -100.00000 -100.00000 
 0.07276 -0.12610 -0.41927  0.08528  0.19474 -100.00000  0.24035  0.46781 -0.00065 -0.96199 -0.11715  0.19474  0.13751 -100.00000 -100.00000 -0.00065  0.31921  0.34727  0.00000  0.11619 
 0.00000  0.29825  0.09676 -0.13596  0.20710 -0.18810 -0.88703 -0.27914  0.00010  0.02957  0.60059 -100.00000  0.13760 -100.00000 -0.00149  0.24024  0.29337 -0.47953 -100.00000 -0.45935 
-100.00000 -0.18147  0.00000 -0.00063  0.69019  0.29496  0.13757 -100.00000 -100.00000 -100.00000 -100.00000 -100.00000 -100.00000 -100.00000 -100.00000 -100.00000 -0.13813 -100.00000 -100.00000 -100.00000 
 0.10509  0.36036 -0.81207  0.13730 -0.26441 -100.00000 -0.35013 -0.13835 -100.00000 -0.35780 -0.00309  0.17881 -0.25595 -100.00000 -0.26441 -0.06110  0.30715  0.00000 -0.11730 -0.32308 
-100.00000 -100.00000 -0.24948  0.34819  0.00000  0.07528  0.67355 -100.00000  0.25618  0.25851 -0.39264 -100.00000 -100.00000 -100.00000 -100.00000 -100.00000 -100.00000 -100.00000 -100.00000 -100.00000 
 0.13520 -100.00000 -100.00000 -0.00092 -100.00000 -100.00000 -100.00000 -100.00000 -0.00185  0.55841 -100.00000 -0.00527 -0.10344 -100.00000 -100.00000 -100.00000  0.00020 -0.15064  0.39204  0.00000 
-0.11974 -100.00000 -1.13533  0.12382  0.34622 -100.00000 -100.00000 -100.00000 -100.00000  0.00000  0.13746 -0.11218 -0.08669 -100.00000  0.25084 -0.00171  0.51667 -100.00000 -100.00000 -0.00613 
-100.00000  0.13747  0.15143 -0.09953 -0.37704  0.00000 -0.01175 -0.00003 -100.00000 -0.03654  0.15143 -100.00000 -100.00000  0.26301 -0.36447 -100.00000  0.43571 -100.00000 -0.14925 -100.00000 
 0.00000 -0.00010 -0.16284 -0.00010 -100.00000 -100.00000  0.13740 -100.00000  0.13740  0.08255 -100.00000 -0.99638 -100.00000 -100.00000 -100.00000 -0.00010  0.50214 -100.00000  0.25421 -0.37489 
-0.15604 -0.77913  0.00000 -100.00000  0.55095  0.42551  0.53682 -0.15283 -0.37798 -0.03896 -100.00000 -100.00000 -0.15283 -100.00000  0.48568 -100.00000 -100.00000 -100.00000 -100.00000  0.13775 
-100.00000 -100.00000 -100.00000  0.26297 -100.00000 -100.00000 -0.29792  0.00000 -100.00000 -0.49230 -0.03489 -0.03489  0.16093  0.12998 -0.00007  0.11250 -100.00000 -100.00000 -0.15667 -0.17983 
-100.00000 -100.00000 -100.00000 -100.00000  0.13755 -100.00000 -100.00000 -100.00000 -100.00000  0.00005 -100.00000 -100.00000  0.00000 -100.00000 -100.00000  0.09802 -0.08143  0.60987  0.10737 -100.00000 
-100.00000 -100.00000  0.00280  0.00000  0.32998  0.45885 -100.00000 -100.00000 -0.01794 -0.40365 -0.16927 -0.28618 -100.00000 -100.00000 -100.00000 -100.00000 -100.00000 -0.01794 -100.00000  0.13754 
-100.00000  0.00019 -100.00000 -100.00000  0.00000  0.48807  0.48562 -100.00000 -0.00875 -0.00875 -100.00000 -100.00000 -100.00000 -100.00000  0.57310 -100.00000  0.00019 -100.00000 -100.00000 -100.00000 
-100.00000  0.00000  0.24879 -100.00000 -0.14646 -100.00000 -100.00000 -100.00000 -100.00000 -0.00895  0.77954 -100.00000 -100.00000 -100.00000 -100.00000 -100.00000 -100.00000 -0.13829 -100.00000 -0.14201 
-100.00000 -100.00000 -0.00278  0.00000  0.11747 -100.00000 -0.13222 -100.00000  0.13756 -0.14557  0.51421 -0.27783 -100.00000 -100.00000 -100.00000 -100.00000 -100.00000 -100.00000 -100.00000 -100.00000 
-100.00000 -0.00000 -100.00000 -100.00000 -100.00000 -100.00000 -0.14027  0.00000 -100.00000  0.37851 -0.14027 -0.00507 -100.00000  0.14796 -100.00000 -0.04911  0.13750 -100.00000 -0.00277 -100.00000 
-100.00000  0.13751 -100.00000 -100.00000 -0.26809 -100.00000 -100.00000 -100.00000 -100.00000  0.00000  0.40998 -100.00000  0.00001 -100.00000 -0.02078 -100.00000 -100.00000 -100.00000 -100.00000 -100.00000 
 0.44211 -0.20665 -100.00000  0.13587 -100.00000 -100.00000 -100.00000 -100.00000 -100.00000 -0.12903  0.00000 -100.00000 -100.00000 -100.00000 -100.00000 -100.00000 -100.00000 -100.00000 -100.00000 -100.00000 
-0.33143  0.51930  0.00000 -0.19765 -100.00000 -100.00000 -0.14532 -100.00000 -100.00000 -100.00000 -100.00000 -100.00000 -100.00000 -0.00003 -100.00000 -100.00000 -100.00000 -100.00000 -100.00000 -100.00000 
-100.00000  0.00000 -0.18619 -100.00000 -100.00000 -100.00000 -100.00000 -100.00000 -100.00000 -100.00000 -0.05870 -100.00000 -100.00000 -100.00000 -100.00000 -100.00000 -100.00000 -100.00000 -100.00000 -100.00000 
-0.12017 -0.14556 -0.12803 -0.00728 -100.00000 -100.00000 -100.00000 -100.00000 -100.00000  0.00000 -100.00000  0.08038 -100.00000 -0.62191 -100.00000 -100.00000  0.08197 -0.00010 -100.00000 -100.00000 
-100.00000  0.37859 -100.00000 -100.00000  0.13420 -100.00000 -100.00000 -100.00000 -100.00000  0.00000  0.58504 -100.00000 -100.00000 -100.00000  0.10813 -100.00000 -0.13940 -100.00000 -100.00000 -100.00000 
 0.12420 -0.10400 -0.42408 -0.00385  0.00000  0.11832 -0.19459 -100.00000 -100.00000 -0.21871 -0.11077 -100.00000 -100.00000 -100.00000 -0.00877 -100.00000 -0.11077 -100.00000 -100.00000 -100.00000 
-100.00000  0.12451  0.00000 -0.23083  0.08356  0.05849 -0.12732 -100.00000  0.33755 -0.47996  0.54505 -100.00000 -100.00000 -100.00000  0.11369 -100.00000 -100.00000 -100.00000 -100.00000 -0.22539 
-100.00000  0.12771 -0.63080  0.05758  0.00000  0.41280 -0.35204 -100.00000 -100.00000  0.11437  0.12771 -100.00000 -100.00000 -0.12664  0.48605 -0.26414  0.36065 -100.00000 -100.00000 -100.00000 
-100.00000 -0.04268 -0.13449 -0.10148  0.00000 -0.37988  0.48348 -0.15242 -0.36670  0.03908  0.12495 -100.00000 -100.00000 -100.00000 -100.00000 -100.00000 -100.00000 -100.00000 -100.00000 -100.00000 
-0.13880 -0.13379  0.00000  0.19972 -100.00000 -100.00000 -0.00000 -100.00000 -100.00000 -100.00000 -100.00000 -100.00000 -100.00000 -100.00000 -100.00000 -100.00000 -100.00000 -100.00000 -0.24428 -100.00000 
-100.00000 -0.11677 -100.00000 -100.00000 -100.00000 -100.00000 -0.37981 -100.00000 -100.00000  0.00000 -0.81184 -100.00000 -100.00000 -100.00000  0.45861 -100.00000 -100.00000 -100.00000 -100.00000 -100.00000 
-100.00000 -100.00000 -100.00000 -100.00000  0.00000 -0.00919 -100.00000 -100.00000 -100.00000 -100.00000 -100.00000 -100.00000  0.11174 -100.00000  0.01363 -100.00000 -0.07439 -100.00000 -100.00000 -100.00000 
 0.00000 -100.00000  0.10326 -100.00000 -100.00000 -100.00000 -100.00000 -100.00000  0.12411 -100.00000 -100.00000 -100.00000 -100.00000 -100.00000 -100.00000 -100.00000  0.08151 -100.00000 -100.00000  0.15393 
 0.19097  0.00000  0.03310 -100.00000 -100.00000 -100.00000 -100.00000 -100.00000 -100.00000  0.37855 -0.06739 -100.00000 -100.00000 -100.00000 -100.00000 -100.00000 -100.00000 -100.00000 -100.00000  0.41408 
-100.00000  0.44700  0.43394  0.00000 -0.12639 -100.00000 -0.41766 -100.00000 -100.00000  0.32107  0.06644 -0.00046 -100.00000 -0.43907 -100.00000 -100.00000 -100.00000 -100.00000 -100.00000 -100.00000 
 0.23173 -100.00000 -0.20817 -0.00284 -0.23716 -100.00000  0.51314 -100.00000 -100.00000  0.00000 -100.00000  0.79624 -100.00000  0.48371 -100.00000 -100.00000  0.11475 -100.00000 -100.00000 -100.00000 
 0.13745 -0.00005 -0.51914 -0.19608 -0.04092 -100.00000  0.00000 -0.00406 -100.00000  0.08402  0.22083 -100.00000 -100.00000 -0.26459 -100.00000 -100.00000 -100.00000 -100.00000 -100.00000 -0.13838 
 0.41208 -0.13809 -100.00000 -100.00000 -0.12662 -100.00000 -100.00000 -0.00274  0.00000 -100.00000 -100.00000 -100.00000 -100.00000 -0.00109 -100.00000 -100.00000 -0.00420 -100.00000 -100.00000 -100.00000 
 0.14216 -0.18785  0.12241 -0.18785 -0.32384  0.00000 -100.00000 -100.00000 -100.00000 -0.11681 -0.07686 -100.00000 -100.00000 -100.00000 -100.00000 -100.00000 -100.00000 -100.00000 -100.00000 -100.00000 
-100.00000 -0.41727  0.37861 -0.11681 -0.30179 -0.00134  0.20866  0.60453  0.31970 -100.00000 -100.00000 -100.00000 -100.00000  0.00000 -100.00000 -100.00000 -0.00266 -100.00000 -100.00000 -100.00000 
-100.00000  0.21906 -100.00000 -0.00262 -0.14023 -0.00262  0.26138  0.08041 -100.00000  0.00000 -0.00044 -0.10119 -0.32359 -100.00000  0.62035 -100.00000 -100.00000 -0.13794 -100.00000 -0.11662 
 0.51300 -100.00000  0.58292 -0.39083 -0.00054 -100.00000 -100.00000 -100.00000 -100.00000  0.24870 -0.39917  0.00000 -100.00000 -100.00000 -100.00000 -0.00054  0.13745 -0.60463  0.25919 -100.00000 
 0.00000 -0.12643  0.69516 -100.00000 -100.00000 -100.00000 -100.00000 -100.00000  0.09104  0.24064 -100.00000 -0.13787 -100.00000 -100.00000 -100.00000 -100.00000 -0.28803 -100.00000 -100.00000  0.84593 
-100.00000 -0.05519 -0.37959 -0.13797 -0.15425  0.22159 -0.37442 -0.61573 -100.00000  0.00000 -0.12633 -100.00000  0.05628 -100.00000  0.52851 -100.00000 -100.00000 -100.00000 -100.00000 -100.00000 
-100.00000 -100.00000 -100.00000 -0.00002  0.00000 -0.12645 -100.00000 -100.00000 -0.00051 -0.06457 -100.00000 -100.00000 -100.00000 -100.00000 -100.00000 -100.00000 -100.00000 -100.00000 -100.00000 -100.00000 
-100.00000 -100.00000 -1.04539 -100.00000 -0.22387 -100.00000 -100.00000 -100.00000 -100.00000 -0.24222  0.48534 -100.00000  0.00000 -100.00000 -100.00000 -100.00000  0.13417  0.54004 -100.00000 -0.00253 
-0.24226 -100.00000 -0.00046  0.48360  0.51302 -100.00000 -0.10847 -0.06772  0.00005 -100.00000 -100.00000 -100.00000 -100.00000  0.00000 -100.00000 -100.00000  0.20520 -100.00000 -100.00000 -100.00000 
-0.46908  0.26302 -0.10841 -0.24222 -0.00002 -100.00000  0.24052 -0.26392 -100.00000 -0.00150  0.26997 -100.00000 -0.11669 -100.00000 -100.00000 -100.00000  0.00000  0.18991 -0.12641  0.24052 
-100.00000 -100.00000 -0.00203  0.00000 -0.58620 -0.48814 -100.00000 -100.00000 -100.00000 -100.00000  0.46377 -100.00000 -100.00000 -100.00000 -100.00000 -100.00000 -100.00000 -0.12619 -100.00000 -100.00000 
 0.22147 -100.00000 -100.00000 -100.00000 -100.00000 -100.00000 -0.62403 -0.14137 -100.00000 -0.13806 -100.00000 -100.00000 -100.00000  0.00000 -100.00000 -100.00000 -0.58724 -100.00000 -0.13806 -100.00000 
-100.00000 -100.00000  0.43867  0.00000  0.20493 -0.13806 -100.00000 -100.00000 -100.00000 -100.00000  0.36066 -100.00000 -100.00000 -100.00000 -100.00000 -100.00000 -100.00000 -100.00000 -100.00000 -100.00000 
