# Supplementary material for: Enhanced ER proteostasis and temperature differentially impact the mutational tolerance of influenza hemagglutinin
Source: eLife. 2018 Sep 6;7:e38795. doi: 10.7554/eLife.38795 (PMC6172027; doi:10.7554/eLife.38795)
Supplement: Source data 1. [file elife-38795-data1.zip › Dataset_1/HA_DMS_2018_processing/filtering/filtering_DAX37vsDMSO37/compare/out_heatmap_rep2.txt]

-100.00000 -100.00000 -0.33264  0.51284 -0.31601  0.00000 -100.00000 -100.00000 -100.00000 -100.00000  0.19772 -100.00000 -100.00000 -100.00000 -100.00000 -100.00000 -100.00000 -0.40838 -100.00000 -100.00000 
 0.58851  0.18707  0.11902 -0.81999  0.50693  0.65664 -0.46102  0.74537  0.26364 -0.10077  0.03348  0.55083 -0.06455 -0.19996  0.68521 -0.11080  0.07588  0.00000 -100.00000 -0.52829 
 0.26299  0.00000 -0.08479  0.00290 -0.26566 -100.00000  0.37847 -0.37978 -100.00000 -0.25521  0.06919  0.22530 -100.00000  0.55153  0.36758 -0.00004 -0.40474  0.24257  0.00586 -0.42184 
-100.00000  0.74541 -0.08876  0.00262  0.38656 -100.00000 -0.26041  0.00262 -0.00009 -0.77399  0.39069  0.12489  0.82679  0.71188  0.44513 -100.00000 -0.67747  0.00000 -0.21783 -0.23107 
 0.00292  0.53070 -0.21740 -0.21716  0.00000 -100.00000  0.68389  0.37854 -0.19177  0.00003 -100.00000 -100.00000  0.00003 -100.00000 -0.14314 -0.57914  0.00003 -100.00000 -100.00000  0.00003 
 0.00009  0.00009  0.26313  0.48552  0.00000 -0.47272  0.01095  0.00009 -100.00000 -100.00000 -100.00000 -100.00000  0.54226 -0.26001  0.66599 -100.00000 -100.00000 -100.00000 -100.00000 -100.00000 
 0.00153  0.21486  0.00000  0.05773 -0.25987 -0.13519  0.74476 -0.10194 -0.00008 -0.00008 -0.17336 -100.00000 -100.00000  0.55836 -100.00000 -100.00000 -0.34295 -0.10194 -0.00008 -0.00008 
-100.00000 -100.00000  0.82681 -0.34277  0.00000  0.84166 -0.13579 -100.00000  0.00011  0.13761 -100.00000 -100.00000  0.11853 -100.00000 -0.23321 -100.00000 -0.18591 -100.00000 -100.00000 -100.00000 
-0.00000 -0.00000  0.18650 -0.23691  0.00000 -100.00000 -0.45398  0.12714 -100.00000  0.42295  0.12714 -100.00000 -100.00000 -100.00000 -0.13589 -0.00000 -100.00000 -100.00000 -100.00000 -100.00000 
 0.13785  0.34988  0.74323  0.28373 -0.04530 -0.31567 -100.00000  0.00000 -100.00000  0.69632 -0.64204 -100.00000  0.00035  0.37715 -100.00000 -0.02390 -0.12223  0.13785  0.00330 -100.00000 
-0.21738  0.00000  0.76379  0.00152 -0.68731 -0.11145 -0.25117  0.09897 -0.72811 -0.24789  0.28825 -100.00000 -100.00000 -0.28061 -0.00011  0.58997  0.10455 -100.00000 -100.00000 -0.06962 
-100.00000  0.87948  0.71705 -0.75816  0.29342  0.00049  0.00000  0.00213 -100.00000  0.47564 -0.25953 -100.00000 -100.00000  0.46646  0.10519 -100.00000  0.00049 -100.00000 -100.00000 -100.00000 
-100.00000 -0.16988  0.00000  0.32843  0.21044 -100.00000 -100.00000 -100.00000 -100.00000 -0.53407  0.44552 -100.00000 -100.00000 -100.00000 -100.00000 -100.00000 -100.00000 -100.00000 -100.00000  0.00155 
 0.26294  0.00000 -0.23704 -100.00000  0.21042 -100.00000 -0.44168 -100.00000 -100.00000 -0.37986 -0.12797 -100.00000 -0.26020 -0.37454 -100.00000 -100.00000 -100.00000 -100.00000 -0.08659 -100.00000 
-100.00000  0.81631 -0.25995  0.00849 -100.00000 -100.00000 -100.00000 -100.00000 -100.00000  0.13766  0.00000 -100.00000 -100.00000 -100.00000 -0.13575 -100.00000 -100.00000  0.37867 -100.00000 -100.00000 
 0.27168 -0.48739 -100.00000 -100.00000 -100.00000 -100.00000 -100.00000  0.10442 -100.00000 -100.00000 -100.00000 -0.68977 -100.00000 -100.00000 -100.00000 -0.29311  0.22520 -100.00000  0.00000  0.08956 
 0.55137  0.00000 -0.43857 -100.00000 -100.00000 -100.00000 -100.00000 -100.00000 -100.00000 -0.79837  0.08497 -100.00000 -100.00000 -100.00000 -100.00000 -100.00000 -100.00000 -100.00000 -100.00000 -0.26026 
 0.29732 -100.00000  0.13751 -100.00000 -100.00000 -100.00000 -100.00000 -0.23695 -100.00000 -100.00000 -100.00000 -0.08022 -100.00000 -100.00000 -100.00000 -0.37446 -100.00000 -100.00000  0.00000  0.00659 
-100.00000  0.58792 -0.47308 -0.16221 -0.15225 -100.00000 -100.00000 -100.00000 -100.00000 -0.74955  0.00000 -0.40852 -100.00000 -100.00000  0.13762  0.82718  0.56647 -0.21740  0.37862  0.21050 
-100.00000 -100.00000  0.72120  0.00000 -0.38313 -0.12994 -100.00000 -100.00000 -100.00000 -100.00000 -0.25279 -100.00000 -100.00000 -100.00000 -100.00000 -100.00000 -0.13593  0.00157 -100.00000 -100.00000 
 0.00000 -100.00000 -100.00000 -100.00000 -100.00000 -100.00000  0.00157 -0.08449  0.12710  0.12710 -100.00000 -100.00000 -100.00000  0.00000 -100.00000 -100.00000  0.00648 -100.00000 -100.00000 -100.00000 
-0.13589 -100.00000  0.21063  0.00000 -100.00000 -0.23608 -100.00000 -100.00000 -100.00000 -100.00000  0.00672 -100.00000 -100.00000 -100.00000 -100.00000 -100.00000 -100.00000 -100.00000 -100.00000 -100.00000 
 0.00000 -100.00000 -0.57899 -100.00000 -100.00000 -100.00000 -100.00000 -100.00000 -100.00000  0.11107 -100.00000 -100.00000 -100.00000  0.51291 -100.00000 -100.00000 -100.00000 -100.00000  0.11433 -100.00000 
-100.00000 -100.00000 -100.00000 -100.00000 -100.00000 -100.00000  0.54204  0.00000 -0.00013  0.12700 -0.31666  0.00147 -100.00000  0.18630 -100.00000 -0.41883 -0.65476 -100.00000 -100.00000 -100.00000 
-100.00000  0.25456 -0.00001 -100.00000 -0.92859 -100.00000 -100.00000 -0.32671 -100.00000 -100.00000 -100.00000  0.30363  0.76306 -100.00000 -0.08648  0.00000 -0.15877 -100.00000 -0.00001 -100.00000 
 0.24259  0.00000 -0.02567 -100.00000 -100.00000 -100.00000 -100.00000 -100.00000 -100.00000  0.13500  0.01068 -0.10196 -100.00000 -100.00000 -100.00000 -100.00000 -100.00000 -100.00000 -100.00000  0.00289 
-100.00000 -100.00000 -100.00000 -100.00000 -100.00000 -100.00000 -100.00000 -0.13589 -100.00000  0.22005 -0.21726  0.00000 -100.00000 -100.00000 -100.00000 -100.00000 -100.00000 -0.23686  0.18657 -100.00000 
-100.00000 -100.00000 -100.00000 -0.00006 -100.00000 -100.00000 -100.00000  0.12706 -100.00000 -0.43233 -100.00000  0.00000 -100.00000 -100.00000 -100.00000 -100.00000 -100.00000 -0.11150 -0.29305 -100.00000 
-0.12257  0.21055  0.13751 -100.00000 -0.57904 -100.00000 -100.00000 -100.00000 -100.00000  0.00000  0.22536 -0.49518 -100.00000 -100.00000  0.42435 -100.00000 -100.00000 -100.00000 -100.00000 -100.00000 
-100.00000  0.15817 -100.00000 -0.15217 -100.00000 -100.00000 -100.00000 -100.00000 -100.00000 -0.85369  0.00000  0.41529 -100.00000 -100.00000  0.12715 -100.00000 -100.00000 -100.00000 -100.00000 -100.00000 
 0.48185 -100.00000 -0.13600 -100.00000 -100.00000 -100.00000 -100.00000  0.00404 -100.00000 -0.00014  0.00150 -0.67916 -100.00000 -100.00000 -100.00000 -0.13600 -100.00000 -100.00000  0.00000 -0.16585 
-100.00000  0.17653  0.00294 -0.43222 -100.00000 -100.00000 -100.00000 -100.00000 -100.00000 -0.10188  0.00000  0.12713  0.37851 -100.00000 -0.13590  0.00000  0.34952 -100.00000 -100.00000 -100.00000 
-0.26009  0.32859  0.00000 -0.24265 -100.00000 -100.00000  0.22533 -100.00000 -100.00000 -100.00000 -100.00000 -100.00000 -100.00000 -100.00000 -100.00000 -100.00000 -100.00000 -100.00000 -100.00000 -100.00000 
 0.52384 -100.00000 -100.00000 -100.00000 -100.00000 -100.00000 -100.00000 -0.10184 -100.00000 -100.00000  0.00007  0.19408 -100.00000 -100.00000 -100.00000 -100.00000 -100.00000 -100.00000  0.00000 -0.11136 
-100.00000  0.08985 -100.00000 -0.37964 -100.00000 -100.00000 -100.00000 -100.00000 -100.00000 -0.00004  0.00000 -100.00000 -100.00000 -100.00000 -0.26007 -100.00000 -0.00004  0.00160 -100.00000 -100.00000 
-100.00000 -100.00000 -0.29281  0.00000 -0.23683  0.14650 -100.00000 -100.00000 -100.00000 -100.00000  0.86474 -100.00000 -100.00000 -100.00000  0.13757 -100.00000  0.24269 -0.57895 -100.00000 -100.00000 
-0.00005 -100.00000  0.00158  0.20199  0.00000  0.37847  0.39111  0.00667 -100.00000  0.35496 -0.38762 -100.00000 -0.12259 -100.00000 -0.11511 -0.12259 -0.16242 -100.00000 -100.00000 -100.00000 
 0.21996  0.00158 -100.00000 -100.00000 -100.00000 -100.00000 -100.00000 -100.00000 -100.00000 -100.00000 -100.00000 -100.00000 -0.36222 -100.00000 -100.00000 -0.00005 -100.00000  0.05343 -0.67139  0.00000 
-100.00000 -100.00000 -100.00000 -100.00000 -100.00000  0.22504 -100.00000 -100.00000 -100.00000 -100.00000  0.00360  0.41768 -100.00000 -100.00000 -100.00000 -100.00000  0.65493  0.00000 -100.00000  0.09823 
-0.13590 -100.00000 -100.00000 -100.00000 -100.00000 -100.00000 -100.00000 -100.00000 -100.00000  0.36150  0.00161  0.00000 -100.00000 -100.00000 -100.00000  0.37852 -100.00000 -0.23693 -0.15213 -100.00000 
 0.00516  0.50552  0.00000 -0.48027  0.24267  0.08989 -100.00000 -100.00000 -100.00000 -100.00000 -100.00000 -100.00000 -100.00000 -100.00000 -100.00000 -100.00000 -100.00000 -100.00000 -100.00000  0.00003 
 0.10435  0.00000 -0.03486 -100.00000 -100.00000 -100.00000 -100.00000 -100.00000 -100.00000  0.13752  0.26412 -100.00000 -100.00000 -100.00000 -0.23712  0.13752 -100.00000 -100.00000 -100.00000 -0.21758 
-0.00008 -0.20058  0.00000 -100.00000 -0.29295 -0.25120 -100.00000 -100.00000 -100.00000 -100.00000 -100.00000 -100.00000 -100.00000 -100.00000 -100.00000 -100.00000 -100.00000 -100.00000 -100.00000 -100.00000 
-100.00000 -0.05718 -100.00000 -0.06490 -100.00000 -100.00000 -100.00000 -100.00000 -100.00000  0.37853  0.00000 -100.00000 -100.00000 -100.00000 -100.00000 -100.00000  0.37853 -0.13584 -100.00000 -100.00000 
-100.00000 -100.00000 -100.00000 -100.00000 -100.00000 -100.00000 -0.13586 -0.21731 -100.00000 -0.23690 -100.00000 -0.13586  0.24266 -100.00000  0.13755  0.00000  0.76558 -100.00000 -100.00000 -100.00000 
-100.00000 -100.00000 -100.00000 -100.00000 -100.00000 -100.00000  0.30391 -0.08608  0.00009  0.00000 -100.00000 -100.00000 -100.00000  0.13759  0.46646 -100.00000 -100.00000 -100.00000 -100.00000 -100.00000 
-100.00000  0.59239  0.00000  0.54101 -0.07503  0.00390 -0.32350 -0.31633 -100.00000 -100.00000  0.00010 -100.00000 -0.10211 -100.00000 -100.00000 -100.00000 -0.13590  0.34952  0.00010 -100.00000 
-100.00000 -100.00000 -100.00000 -100.00000 -100.00000 -100.00000 -100.00000 -100.00000 -100.00000  0.46116  0.00687  0.00000 -100.00000 -100.00000 -100.00000  0.00177 -100.00000  0.00913  0.69618 -100.00000 
-100.00000 -0.00002 -100.00000 -100.00000  0.00000 -0.27297 -100.00000 -100.00000 -100.00000 -100.00000 -0.00002 -100.00000  0.11090 -100.00000  0.00714 -100.00000 -0.26016 -100.00000 -100.00000 -100.00000 
-100.00000  0.00002 -0.23736  0.37853  0.00000 -100.00000  0.10405 -100.00000 -100.00000 -100.00000 -100.00000 -100.00000 -100.00000 -100.00000  0.18583  0.00002 -100.00000 -100.00000 -100.00000 -100.00000 
 0.43701 -1.21820 -0.25369 -0.32605 -100.00000 -0.00022 -100.00000 -100.00000 -100.00000 -100.00000 -0.35149 -100.00000  0.29664 -0.11840 -100.00000 -100.00000 -0.00022 -0.00607  0.10399  0.00000 
 0.22801 -0.91075 -0.00028 -100.00000 -100.00000 -100.00000 -100.00000 -0.00152 -100.00000 -0.61656 -0.48724 -0.11906 -0.00077 -100.00000 -100.00000 -0.41733  0.44669 -0.26421  0.00000  0.29598 
 0.16135 -1.11066 -0.09697 -0.34922  0.06582  0.67798 -100.00000  0.71112 -100.00000  0.00000  0.51831 -0.34574 -0.48039  0.13741 -100.00000  0.00123  0.31984 -0.38383 -0.48324 -0.71858 
-100.00000 -100.00000 -100.00000 -100.00000 -100.00000 -100.00000 -100.00000  0.26305 -100.00000 -0.26408 -0.24491  0.24044  0.46803  0.26305 -0.12658  0.00000 -0.18318 -100.00000 -100.00000 -100.00000 
-100.00000 -100.00000 -100.00000  0.00004 -100.00000 -100.00000 -100.00000 -100.00000 -100.00000  0.05625  0.26308  0.00000 -100.00000 -100.00000 -100.00000 -0.13936 -100.00000 -0.32884  0.28679 -100.00000 
 0.00000 -100.00000  0.24246 -100.00000 -100.00000 -100.00000 -100.00000 -0.00005  0.09361 -0.18650  0.00145 -100.00000 -100.00000 -100.00000 -100.00000  0.37846 -0.53255  0.37846 -100.00000 -0.14675 
-0.72857  0.13066 -0.20086  0.26303  0.12705  0.34945 -100.00000  0.12705 -100.00000 -100.00000  0.13750  0.12705 -0.23714  0.00000 -100.00000 -0.13598 -0.09208  0.00000 -100.00000  0.05851 
-100.00000 -100.00000 -100.00000 -0.26033  0.00000 -100.00000 -100.00000 -100.00000 -100.00000 -100.00000  0.00062 -0.13689  0.13759 -100.00000  1.00106 -100.00000 -100.00000 -100.00000 -100.00000 -100.00000 
 0.00042 -100.00000 -0.00005 -100.00000 -100.00000 -0.27801 -0.23985 -0.41248 -0.00005  0.24143 -100.00000 -100.00000 -100.00000  0.00000 -100.00000 -100.00000  0.22321 -100.00000 -100.00000 -100.00000 
-100.00000  0.15101 -100.00000  0.13773  0.11111 -0.23671 -0.14563  0.80241 -100.00000 -0.09601  0.53860  0.14792  0.14073 -100.00000 -100.00000  0.32878 -0.55856  0.00000  0.26326 -0.18210 
-100.00000 -100.00000  0.05046  0.14926  0.00000 -100.00000  0.44567 -100.00000 -100.00000  0.50480 -100.00000  0.00013 -100.00000 -100.00000 -100.00000 -100.00000  0.00013 -100.00000 -100.00000 -100.00000 
-0.31566  0.63009 -100.00000 -0.25966  0.00048 -100.00000 -0.20224 -0.07983 -100.00000 -0.09327 -0.13545  0.17966  0.36801 -100.00000 -100.00000  0.80435  0.62449  0.00000  0.21081 -0.13480 
 0.00000 -100.00000 -0.13570 -100.00000 -100.00000 -100.00000 -100.00000 -100.00000 -100.00000  0.00013 -100.00000  1.16031 -100.00000 -100.00000 -100.00000 -100.00000 -0.06467 -100.00000 -100.00000 -0.06903 
 0.00003  0.24224  0.16832  0.00000  0.15794 -0.18630 -100.00000 -100.00000 -100.00000 -0.37542 -0.72658  0.11772  0.37854 -100.00000 -100.00000  0.00003  0.54785  0.82493 -100.00000 -0.34410 
 0.76305  0.00000  0.92441 -100.00000  0.37893 -0.38011 -100.00000 -0.11142 -100.00000 -0.13570 -0.08182  0.74001 -100.00000 -100.00000 -0.26526  0.12738  0.44550  0.65700  0.39108 -0.31203 
-100.00000 -100.00000 -100.00000 -100.00000 -0.20153 -100.00000 -100.00000 -100.00000 -100.00000  0.20986  0.24237 -100.00000  0.10375 -100.00000  0.00000 -100.00000 -100.00000 -100.00000 -100.00000 -100.00000 
-100.00000 -100.00000 -100.00000  0.19754  0.00000 -100.00000 -100.00000 -100.00000 -100.00000 -100.00000 -100.00000 -100.00000  0.13741 -100.00000 -0.37098 -100.00000 -100.00000 -100.00000 -100.00000 -100.00000 
 0.00867  0.19977 -0.62675 -0.43278 -0.31644 -0.11193  0.08528 -0.06575 -0.37496 -0.29350 -0.76790 -0.37496  0.00000  0.21000  0.06299 -0.28494  0.85333  0.09353 -0.34232  0.48880 
-100.00000 -100.00000  0.00154 -100.00000  0.00000  0.34946  0.48546  0.00003 -0.12273 -0.18638 -100.00000 -100.00000 -100.00000 -100.00000 -100.00000 -100.00000 -100.00000 -100.00000 -100.00000 -100.00000 
 0.00000 -0.23959  0.34946 -0.00008 -0.29298 -0.00008 -100.00000 -100.00000  0.44899 -0.26016  0.00288 -0.08653 -0.67149 -100.00000 -100.00000 -0.31312 -0.29726  0.44899 -0.23699  0.17228 
-100.00000  0.25124 -0.37462  0.48531  0.19750 -100.00000 -100.00000 -0.53416 -100.00000 -0.57735 -0.18624  0.11751 -0.12275 -100.00000 -100.00000 -100.00000  0.21008  0.00000 -0.13604 -0.22683 
 0.13751 -100.00000 -100.00000 -100.00000 -100.00000 -100.00000  0.26304 -0.10460 -100.00000 -0.20057  0.00000 -100.00000 -100.00000  0.00000 -100.00000 -100.00000  0.00294 -100.00000 -100.00000 -100.00000 
-0.06957  0.00002 -100.00000 -0.13587 -100.00000 -100.00000 -100.00000 -100.00000 -100.00000  0.18979 -0.21960  0.00000 -0.37440 -100.00000 -100.00000 -100.00000  0.00163 -0.18597  0.32937 -0.48034 
-100.00000 -100.00000  0.35424  0.00000  0.17865 -0.46205  0.00479 -100.00000 -100.00000 -0.23713 -0.11027 -100.00000 -100.00000 -100.00000 -100.00000 -100.00000 -100.00000 -100.00000 -100.00000 -100.00000 
 0.09801 -0.05472 -0.57722 -0.06708  0.26794 -100.00000 -100.00000 -100.00000 -100.00000  0.34594  0.00000 -0.13621 -100.00000 -100.00000  0.19684  0.37846 -100.00000 -100.00000 -100.00000 -100.00000 
 0.00000  0.09917  0.26311 -100.00000 -100.00000 -100.00000 -100.00000 -100.00000 -100.00000 -100.00000 -100.00000 -100.00000 -100.00000 -100.00000 -100.00000 -100.00000  0.01262 -100.00000 -100.00000  0.42310 
-0.31616 -100.00000 -100.00000 -100.00000 -0.44169 -100.00000 -100.00000 -100.00000  0.00000 -100.00000 -100.00000 -100.00000 -100.00000 -0.21746 -100.00000 -100.00000 -0.35484 -100.00000 -100.00000 -100.00000 
-100.00000 -100.00000 -0.08036 -0.21750  0.00000 -100.00000 -0.05434 -100.00000 -100.00000 -100.00000 -100.00000 -100.00000 -100.00000 -100.00000 -0.61284 -100.00000 -0.37458 -100.00000  0.13741 -100.00000 
-100.00000 -100.00000  0.00417 -0.11131  0.00000 -100.00000  0.22542  0.00168  0.12721  0.30525 -100.00000 -100.00000 -100.00000 -100.00000 -100.00000 -100.00000 -100.00000 -100.00000 -100.00000 -100.00000 
 0.00000  0.00000  0.00164 -100.00000 -100.00000 -100.00000 -100.00000 -100.00000 -100.00000 -100.00000 -100.00000 -100.00000 -100.00000 -100.00000 -100.00000 -100.00000 -0.35455 -100.00000 -100.00000  0.28419 
-100.00000 -100.00000 -100.00000 -0.26000 -100.00000 -100.00000 -100.00000 -100.00000 -100.00000 -0.35461  0.54226  0.00000 -100.00000 -100.00000 -100.00000  0.00514 -100.00000  0.67816  0.55166 -100.00000 
-100.00000 -100.00000 -100.00000 -100.00000 -0.20182 -100.00000 -100.00000 -100.00000 -100.00000  0.09409  0.00155 -100.00000 -0.44157 -100.00000  0.00000 -100.00000 -100.00000 -100.00000 -100.00000 -100.00000 
-0.09525  0.45945 -0.12241  0.00176  0.09921  0.00014 -0.07436  0.00312 -100.00000  0.00014  0.44922  0.08997 -0.13574 -100.00000 -100.00000 -100.00000 -100.00000 -0.06491 -0.57287  0.00000 
-100.00000 -100.00000 -100.00000 -100.00000 -100.00000 -100.00000  0.00278 -0.29591 -100.00000 -0.18627 -100.00000 -100.00000 -100.00000  0.00000 -100.00000 -100.00000  0.00147 -100.00000 -100.00000 -100.00000 
 0.36653 -0.13600  0.13743 -100.00000 -100.00000 -100.00000 -100.00000  0.00394 -100.00000 -100.00000 -100.00000 -0.38554 -100.00000 -100.00000 -100.00000 -100.00000 -0.00007 -100.00000  0.00000 -0.50302 
-0.09356  0.51544 -1.17408  0.78273  0.01320 -100.00000 -100.00000 -0.27430 -0.13586  0.00000 -0.60195  0.18654  0.20416 -100.00000  0.18411 -0.03068 -100.00000 -100.00000  0.15376  0.53864 
-100.00000 -100.00000 -0.10180  0.08242  0.00000  0.21060 -100.00000 -100.00000 -100.00000 -100.00000 -100.00000 -100.00000  0.00415 -100.00000  0.42099  0.00011 -100.00000 -100.00000  0.26314 -100.00000 
-100.00000  0.12712  0.71453 -0.54084  0.00000 -0.13591 -0.03381  0.34951 -100.00000  0.00291 -0.78024 -100.00000 -0.29739 -100.00000  0.94744  0.34951  0.26304 -100.00000 -100.00000 -100.00000 
-0.11373  0.07585  0.47495 -0.71288 -0.11663 -0.54343  0.59737  0.39850 -0.49640  0.00121  0.70220 -0.42420  0.26028 -100.00000  0.00000 -0.09407  0.00547 -0.11177  0.05262 -0.25359 
-0.04782  0.00000  0.13311  0.00613 -0.77503  0.63527  0.00641 -0.51917 -100.00000  0.33636  0.39050  0.26945 -100.00000 -100.00000 -0.11621  0.65612  0.25113  0.36815 -0.35422  0.29506 
 0.24132  0.24286  0.21758 -0.06088  0.00810  0.07402  0.26329 -0.12234 -100.00000 -0.14570 -0.36151  0.65661  0.00687  0.00025  0.26329  0.33648  0.00000  0.01524 -100.00000 -100.00000 
-0.15198 -0.33256  0.67818  0.32498  0.00515  0.48554  0.00171  0.79021 -100.00000  0.00000  0.11110  0.26475  0.65723 -100.00000 -0.40165  0.12725 -0.51346 -100.00000  0.12725  0.00011 
-100.00000 -100.00000 -100.00000 -100.00000  0.21062 -100.00000  0.42299 -100.00000  0.00000 -100.00000 -100.00000 -100.00000 -100.00000 -0.37434 -100.00000 -100.00000  0.68406 -100.00000 -100.00000 -100.00000 
 0.42299 -0.08803 -100.00000 -100.00000 -100.00000 -100.00000 -0.65449 -0.11135 -100.00000  0.00000 -100.00000 -100.00000 -100.00000 -100.00000  0.48188 -100.00000 -100.00000 -100.00000 -100.00000 -100.00000 
-100.00000 -100.00000 -100.00000 -100.00000 -100.00000 -100.00000 -0.00013  0.00000 -100.00000  0.13737 -100.00000 -0.37462 -100.00000 -0.23039 -100.00000 -0.34008 -100.00000 -100.00000 -0.13605 -100.00000 
-100.00000 -100.00000 -0.08433  0.00000  0.23911  0.12363 -0.12900 -100.00000 -100.00000  0.12363 -0.40313 -0.00190 -100.00000 -100.00000 -100.00000 -100.00000 -100.00000 -100.00000 -100.00000 -100.00000 
 0.00002  0.45473  0.00000 -0.01641 -0.54840 -100.00000 -100.00000 -100.00000 -100.00000 -100.00000 -100.00000 -100.00000 -100.00000 -100.00000 -100.00000 -100.00000 -100.00000 -100.00000 -100.00000  0.00002 
-0.65620 -100.00000  0.34600 -100.00000 -100.00000 -100.00000 -100.00000 -100.00000 -100.00000 -100.00000 -100.00000 -100.00000 -100.00000 -100.00000 -100.00000 -100.00000 -0.00005  0.03952 -0.28861  0.00000 
-0.33214  0.31004 -0.45026 -0.60216 -0.13742 -100.00000 -100.00000 -0.42525 -0.20034  0.27843  0.00000 -0.12027 -0.24580 -100.00000  0.20195 -0.62551  0.58401 -0.40301 -0.55717 -0.46504 
-0.00194  0.28023 -0.95592  0.13746 -0.07139 -0.00005  0.84795 -0.59194 -0.26655 -0.62058 -0.55737 -0.00005  0.50905 -100.00000  0.00000  0.03009 -100.00000 -0.00005  0.76549 -100.00000 
 0.52590 -0.45019 -0.00345  0.65952 -0.13943 -100.00000 -100.00000 -100.00000 -100.00000 -0.40808  0.22609  0.00000 -100.00000 -100.00000 -100.00000 -0.49127 -0.12898 -0.10634 -0.54554 -0.24575 
 0.43483  0.47524  0.84820 -100.00000 -100.00000 -100.00000  0.09379  0.10231 -100.00000  0.00000  0.12732  0.21365  0.28047 -100.00000 -0.62174 -100.00000 -100.00000 -100.00000  0.00020 -100.00000 
 0.47489 -0.12002  0.21381 -0.12875  0.31870 -100.00000 -100.00000 -100.00000 -100.00000  0.26325  0.15815  0.13772 -0.20015 -100.00000  0.06032  0.00021 -100.00000 -0.07318  0.16547  0.00000 
-100.00000 -0.50916 -0.10722 -0.33394 -0.06891 -100.00000  0.23617  0.25458  0.41205  0.75605 -0.52082  0.00000 -0.00646 -100.00000 -100.00000  0.50467 -0.38284  0.22414  0.07658  0.88761 
 0.00000 -100.00000 -100.00000 -100.00000 -100.00000 -100.00000 -100.00000 -100.00000 -100.00000  0.00007 -100.00000 -100.00000 -100.00000 -100.00000 -100.00000 -100.00000  0.15806 -100.00000 -100.00000  0.40601 
-100.00000  0.00000  0.50249 -100.00000  0.00022 -100.00000  0.37873  0.00022 -100.00000  0.42800  0.12975 -100.00000 -100.00000 -100.00000 -0.00810 -100.00000 -100.00000 -0.00162 -100.00000  0.40852 
-0.38328 -100.00000 -100.00000 -100.00000 -100.00000 -100.00000  0.62615  0.02594 -0.13938  0.44558 -100.00000 -100.00000 -100.00000  0.00000 -100.00000 -100.00000 -0.59413 -100.00000 -100.00000 -100.00000 
-100.00000 -100.00000 -100.00000 -100.00000 -100.00000 -100.00000  0.23915  0.00000 -100.00000 -100.00000 -100.00000  0.26305 -100.00000 -0.18280 -100.00000 -0.01156 -100.00000 -100.00000 -0.12894 -100.00000 
-100.00000 -100.00000 -100.00000 -100.00000  0.10209 -100.00000 -100.00000 -100.00000 -100.00000 -0.18914 -0.00192 -100.00000 -0.35388 -100.00000  0.00000 -100.00000 -0.00003 -100.00000 -100.00000 -100.00000 
 0.00000  0.00008  0.26311 -100.00000 -100.00000 -100.00000 -100.00000 -100.00000 -100.00000 -100.00000 -100.00000 -100.00000 -100.00000 -100.00000 -100.00000 -100.00000  0.38466 -100.00000 -100.00000  0.29645 
 0.09864  0.12353 -0.30079 -100.00000  0.43459 -100.00000 -100.00000 -0.52493 -100.00000  0.13736  0.23900 -0.59870 -0.17028 -0.00014 -0.00014  0.50859 -0.00014 -100.00000  0.00000 -0.81082 
-100.00000 -100.00000 -100.00000  0.23155  0.00000 -100.00000  0.76226 -100.00000 -100.00000 -100.00000  0.00025 -100.00000 -100.00000 -100.00000  0.17287  0.41184  0.13776 -100.00000 -100.00000 -100.00000 
 0.19045 -0.35169 -0.46637  0.00000 -0.46684  0.11176  0.05612 -0.13967 -0.00217 -0.63967  0.34771 -0.67294  0.13720 -0.20485 -100.00000  0.13226  0.13720 -0.00217 -100.00000 -0.80641 
-0.12024 -0.01040 -100.00000 -100.00000 -100.00000  0.62605 -100.00000 -0.63188 -100.00000 -0.68590 -100.00000 -0.36952 -0.00198 -100.00000 -100.00000 -0.59193 -100.00000 -100.00000  0.00000  0.28802 
 0.12395  0.65981  0.22622  0.67448 -0.15164 -100.00000 -0.17987  0.00000 -100.00000  0.04999 -100.00000  0.11232 -100.00000  0.24045  0.68739  0.34336 -100.00000 -100.00000  0.53899 -100.00000 
 0.21840  0.54570 -0.59410 -100.00000 -100.00000 -100.00000 -100.00000 -100.00000 -100.00000 -100.00000  0.00005 -100.00000  0.42764 -100.00000 -0.00184 -0.13934 -100.00000 -0.14872 -0.44590  0.00000 
 0.28032 -100.00000 -0.26648 -100.00000 -100.00000 -100.00000 -100.00000 -100.00000 -100.00000 -100.00000 -100.00000 -100.00000 -100.00000 -100.00000 -100.00000 -100.00000 -100.00000  0.06006 -0.12898  0.00000 
-100.00000 -100.00000 -100.00000 -0.00003  0.00000 -0.42531 -100.00000 -100.00000 -100.00000 -100.00000 -0.00003 -100.00000 -0.12025 -100.00000  0.03363 -100.00000 -100.00000 -100.00000 -100.00000 -100.00000 
 0.15392 -100.00000 -0.00025 -0.35420 -100.00000 -0.65672 -100.00000 -0.41506 -0.95074  0.34575  0.12336 -100.00000 -100.00000 -100.00000 -100.00000 -0.10254  0.00000  0.22979 -100.00000 -100.00000 
 0.03539  0.00007 -100.00000 -100.00000 -100.00000 -100.00000 -100.00000 -100.00000 -100.00000 -100.00000 -100.00000 -100.00000 -100.00000 -100.00000 -100.00000 -100.00000 -100.00000  0.57724  0.31853  0.00000 
-100.00000 -100.00000 -100.00000 -100.00000 -100.00000 -100.00000  0.00003 -100.00000 -100.00000  0.00003 -100.00000 -100.00000  0.00000 -100.00000  0.00003  0.06895  0.25624 -0.12892 -100.00000  0.12369 
-100.00000 -100.00000 -100.00000 -100.00000  0.00000  0.37854  0.47866 -100.00000 -100.00000  0.05648 -100.00000 -100.00000 -100.00000 -100.00000 -100.00000 -100.00000 -100.00000 -100.00000 -100.00000 -100.00000 
 0.30576 -0.25789 -0.00357 -0.65644 -0.00199 -100.00000 -100.00000  0.13741 -100.00000  0.00000 -0.18925  0.26712 -0.30747 -0.12910 -100.00000 -0.00199 -0.84909 -0.00009 -100.00000 -0.00199 
 0.69439  0.22625  0.00025 -0.13912  0.05661 -0.21305  1.15304  0.00025 -100.00000  0.00000 -0.06382  0.00025 -0.54803 -100.00000  0.10894 -100.00000  0.00025 -100.00000 -0.09567  0.67832 
 0.13792  0.81058  0.00000  0.13665  0.17421 -100.00000 -100.00000 -100.00000 -100.00000  0.37893  0.26345 -100.00000 -100.00000  0.00042 -100.00000 -100.00000 -100.00000 -100.00000 -100.00000  0.26345 
 1.20190  0.26330 -0.79811  0.62640 -0.00961 -100.00000 -100.00000 -100.00000 -100.00000  0.00000  0.44754 -0.30712 -0.08416 -100.00000  0.29747 -100.00000  0.40439  0.26330  0.26330  0.28050 
-0.11279  0.67122 -100.00000 -100.00000 -1.01119 -100.00000 -0.12023 -100.00000 -100.00000  0.00000  0.13467 -0.56373 -0.00001 -100.00000  0.48904 -100.00000 -0.00001 -0.00001  0.70861 -0.22755 
-100.00000  0.21340 -0.34882 -0.32441  0.00000 -100.00000  0.32745 -100.00000 -100.00000  0.12065  0.20192 -100.00000 -100.00000 -100.00000 -100.00000 -100.00000 -100.00000 -100.00000 -100.00000 -100.00000 
 0.33714 -100.00000 -0.12880  0.00005 -100.00000 -100.00000 -100.00000 -100.00000 -100.00000 -0.00563 -0.00176 -100.00000 -100.00000 -100.00000 -100.00000 -0.00327 -100.00000 -0.06875  0.31866  0.00000 
-0.13750 -100.00000 -100.00000  0.23914 -100.00000 -100.00000 -100.00000 -100.00000 -0.13937 -0.11279 -100.00000 -100.00000 -100.00000 -100.00000 -100.00000 -100.00000  0.00000  0.11519 -100.00000 -100.00000 
-100.00000 -100.00000 -0.22836 -0.00188  0.04671 -100.00000  0.00000  0.12365 -100.00000  0.20163 -100.00000 -100.00000 -100.00000  0.26306 -100.00000 -100.00000 -100.00000 -100.00000 -100.00000 -100.00000 
 0.08624 -0.00183  0.13757 -100.00000 -100.00000 -100.00000 -100.00000 -100.00000 -100.00000 -100.00000 -100.00000 -100.00000  0.13757 -100.00000 -100.00000 -100.00000 -100.00000  0.48901 -0.12022  0.00000 
-100.00000 -0.35364  0.65912  0.00000  0.27673  0.30797 -100.00000 -100.00000 -100.00000 -100.00000 -0.00755 -100.00000 -100.00000 -100.00000 -100.00000 -100.00000 -100.00000 -100.00000 -100.00000 -100.00000 
-100.00000 -100.00000  0.26310 -100.00000  0.36380 -100.00000  0.00000 -100.00000 -100.00000 -0.00455 -100.00000 -100.00000 -100.00000  0.13757 -100.00000 -100.00000 -100.00000 -100.00000 -100.00000 -100.00000 
 0.34609  0.17319 -100.00000 -100.00000  0.38229 -100.00000 -100.00000 -100.00000 -100.00000  0.74594  0.34609 -0.12519 -0.71282 -100.00000  0.00000 -0.00340 -100.00000 -100.00000 -0.27676 -0.00183 
 0.12813  0.27317  0.43722 -0.00423 -0.35091  0.44591  0.21481  0.16233  0.37871  0.02251  0.61801 -0.07018  0.36255  0.00020 -0.30263  0.42841 -0.26901  0.00000 -0.12853 -0.35998 
 0.21958 -0.10650 -0.41723 -100.00000 -0.62195 -100.00000 -100.00000 -100.00000 -0.00006  0.11419 -0.21338  0.09355  0.34597 -100.00000 -100.00000 -0.13945 -100.00000  0.18666  0.11242  0.00000 
 0.37719  0.08639 -0.38310 -0.26761  0.57738 -100.00000  0.27438  0.64548 -0.13917  0.00000  0.37180  0.10427  0.10357  0.13773  0.09381 -0.30063 -0.23799  0.07988 -0.22812 -0.69213 
 0.11187  0.01778 -0.39572 -0.00014 -0.00608 -0.00361 -0.00014 -0.24595 -0.16391  0.00000 -0.03768 -0.55746 -0.24595 -0.52509  0.60428 -0.18927 -0.24595 -100.00000 -100.00000 -100.00000 
 0.00006 -100.00000 -100.00000 -100.00000 -0.12885 -100.00000  0.13757 -100.00000  0.00000  0.00006 -100.00000 -100.00000 -100.00000  0.10229 -100.00000 -100.00000  0.60997 -100.00000 -100.00000 -100.00000 
-100.00000 -0.12031  0.13746 -100.00000 -0.07135 -100.00000 -100.00000 -100.00000 -100.00000 -0.27474  0.38219 -100.00000 -100.00000 -100.00000  0.00000  0.09357 -0.12903 -0.13943 -0.49139  0.35660 
-100.00000 -100.00000 -100.00000 -100.00000 -0.13929 -100.00000 -100.00000 -0.00178 -100.00000 -0.00890  0.18693  0.00000  0.00005 -100.00000 -100.00000 -0.11263 -100.00000 -0.00751  0.54587 -100.00000 
-100.00000 -100.00000  0.13770 -0.12899 -0.30122 -100.00000 -100.00000  0.09090 -100.00000  0.87101 -0.00606  0.55418  0.41158 -100.00000 -0.11297  0.00000 -0.79865 -100.00000 -100.00000 -100.00000 
 0.02248 -0.42452 -100.00000 -0.13669 -100.00000 -100.00000 -100.00000 -100.00000 -100.00000 -0.18530  0.00000 -100.00000 -100.00000 -100.00000 -100.00000 -100.00000 -100.00000  0.37897 -100.00000 -100.00000 
-0.67686  0.17766 -0.64671 -0.14144  0.22774 -0.00743  0.00000 -0.00394  0.00027  0.12339 -100.00000 -0.01038 -100.00000 -0.00394 -100.00000 -100.00000 -100.00000  0.00027 -0.02380  0.32654 
-0.00943 -0.69148  0.13353  0.67824  0.34597 -100.00000  0.25961  0.73907 -100.00000 -0.37705 -100.00000  0.00000  0.48224 -100.00000 -0.12551 -0.23600 -0.23442  0.65690  0.04958 -0.35347 
 0.00000 -0.00005 -0.00361 -100.00000 -100.00000 -100.00000 -100.00000 -100.00000 -100.00000 -100.00000 -100.00000 -100.00000 -100.00000 -100.00000 -100.00000 -100.00000 -0.14368 -100.00000 -100.00000 -0.18729 
 0.00013  0.16462  0.00000 -0.06897  0.06969 -100.00000 -100.00000 -100.00000  0.00013 -0.01811  0.18587 -100.00000 -100.00000 -100.00000  0.00013 -100.00000 -0.14023  0.37864 -100.00000  0.12280 
-100.00000  0.34020 -100.00000 -0.09991 -100.00000 -100.00000 -100.00000 -100.00000 -100.00000  0.04983  0.00000 -100.00000  0.00010 -100.00000 -100.00000 -100.00000  0.37861  0.12285 -100.00000 -100.00000 
 0.78742  0.51024  0.00000  0.41927  0.28131 -100.00000  1.18799 -100.00000 -100.00000  0.26279  0.00142 -100.00000 -0.09110 -100.00000 -100.00000  0.20264  0.00142 -0.13815 -100.00000  0.37993 
 0.00051  0.71190 -100.00000 -100.00000  0.88671 -100.00000 -100.00000 -100.00000  0.00051  0.00000 -100.00000 -100.00000 -100.00000 -100.00000  0.14160 -100.00000 -100.00000 -100.00000 -100.00000 -100.00000 
 0.13757 -100.00000 -100.00000 -100.00000 -100.00000 -100.00000  0.21798 -0.01998 -100.00000  0.11106 -100.00000 -100.00000 -100.00000  0.00000 -100.00000 -100.00000  0.35496 -100.00000 -100.00000  0.00006 
 0.04018 -0.35735  0.28492 -0.00900  0.34330 -0.26560 -0.00839  0.17393 -0.00900  0.00000 -0.07250 -0.60085 -0.52760 -0.35299  0.23016  1.25697 -0.23492 -0.25857 -100.00000  0.59556 
 0.09422  0.48737 -0.00039  0.30607 -0.32605  0.81694 -0.45029 -0.68056 -100.00000  0.38484  0.07250  0.01069  0.22245  0.00122  0.33408  0.00000  0.43724  0.48664  0.00244  0.00122 
 0.15893  0.09268  0.04436 -0.56968 -0.50939 -0.29814  0.11186 -100.00000 -0.00849 -0.08817 -0.00362 -100.00000 -0.01189 -100.00000 -100.00000 -100.00000  0.00000 -0.98204 -0.00210 -100.00000 
 0.00000  0.32987 -0.49096 -100.00000 -100.00000 -100.00000 -100.00000 -100.00000 -100.00000  0.99120  0.26339  0.06921  0.08660 -100.00000 -100.00000 -100.00000 -0.27468 -1.06088  1.18290  0.22905 
 0.44141 -100.00000  0.50742 -0.44382 -0.20249  0.17437  0.38291 -100.00000 -100.00000  0.15094  0.27334  0.57973  0.25344 -100.00000 -100.00000  0.12159 -0.57553  0.00000  0.41223  0.03650 
 0.14565  0.17586  0.00155 -0.18754  0.90884 -0.13784  0.42417 -100.00000 -100.00000  0.00000 -0.00033  0.36541  0.25681 -0.00190 -0.49488  0.61350  0.61826  0.13906 -100.00000 -100.00000 
-0.37062 -0.44622 -100.00000  0.18661 -0.12905  0.23909 -100.00000 -100.00000 -100.00000  0.00000  0.22951 -0.48369  0.00001 -0.13942 -100.00000  0.29469  0.46453 -100.00000  0.47139 -100.00000 
-100.00000 -100.00000 -100.00000 -100.00000  0.69252  0.26310  0.00000 -0.38337 -100.00000 -0.30748 -100.00000 -100.00000 -100.00000 -100.00000  0.26310 -100.00000 -100.00000 -100.00000 -100.00000 -100.00000 
-100.00000 -100.00000 -100.00000 -100.00000 -100.00000 -100.00000 -0.00189  0.00000 -100.00000 -0.68584 -100.00000 -0.00479 -100.00000  0.14280 -100.00000  0.20170 -100.00000 -100.00000 -100.00000 -100.00000 
-0.01479 -100.00000 -100.00000 -100.00000 -100.00000 -100.00000 -100.00000 -100.00000 -100.00000  0.09380 -0.12883  0.20776 -100.00000 -100.00000 -100.00000  0.13763  0.00000  0.31424 -100.00000 -100.00000 
-100.00000 -100.00000 -100.00000 -0.24551 -100.00000 -100.00000 -100.00000  0.00008 -100.00000 -0.35035  0.34620  0.00000 -100.00000 -100.00000 -100.00000  0.92608 -100.00000  0.41181  0.16256 -100.00000 
-100.00000 -100.00000 -0.21780  0.31847  0.00000 -0.12027  0.11201 -100.00000 -100.00000  0.33412 -100.00000 -100.00000 -100.00000 -100.00000 -100.00000 -100.00000 -100.00000 -100.00000 -100.00000 -100.00000 
-100.00000 -100.00000 -0.13942  0.25607  0.00000 -100.00000 -100.00000 -100.00000 -100.00000 -0.00597 -100.00000  0.12362 -0.12903 -100.00000 -0.12414 -0.00349 -0.12903 -100.00000 -100.00000 -100.00000 
-0.42292 -100.00000 -100.00000 -100.00000 -0.12037 -100.00000 -100.00000 -100.00000  0.00000 -100.00000 -100.00000 -100.00000 -0.00009 -0.45448 -100.00000 -100.00000 -0.25786 -100.00000 -100.00000 -100.00000 
-100.00000 -100.00000 -0.01508 -0.17200  0.00000 -0.28893 -100.00000 -100.00000 -100.00000 -100.00000 -100.00000 -100.00000  0.34596 -100.00000  0.24033 -100.00000 -0.13947 -100.00000 -100.00000 -100.00000 
-0.35383  0.11522 -100.00000 -100.00000 -100.00000  0.04991 -100.00000 -100.00000 -100.00000 -0.00193  0.00000 -100.00000 -100.00000 -100.00000 -100.00000 -100.00000  0.11200 -0.57258 -100.00000 -100.00000 
 1.15322  0.14341 -0.22763 -100.00000  0.17446 -0.41554 -100.00000 -100.00000 -100.00000  0.26261  0.65957 -0.10597  0.58615  0.43591 -100.00000  0.25196  0.02724  0.00000 -100.00000  1.03790 
 0.20264  0.20774 -0.74607  0.81931  0.85345 -0.08659  0.46567  0.31938 -0.00737 -0.10750  0.15919 -0.51369 -0.40699 -100.00000 -100.00000  0.99001  0.03534  0.00000  0.12448 -0.06128 
 0.00000  0.25164  0.31167 -0.17904 -0.28530 -100.00000 -0.89648 -0.11278 -0.22826 -0.17904  0.71144  0.21193  0.13751 -100.00000 -100.00000 -0.07336  0.15797 -100.00000 -0.37686  0.20977 
-0.35229 -0.00920 -0.00920 -0.00351 -0.33431 -0.00008 -100.00000 -0.22834 -100.00000 -0.47869  0.02871  0.16456  0.64612 -100.00000 -0.72023 -100.00000 -100.00000  0.13742  0.00000  0.13212 
 0.49699  0.62512 -0.34705  0.37144 -0.19805  0.37904  0.73408 -0.25357 -100.00000  0.00000  0.07170  0.69555 -0.01632 -100.00000  0.22733 -0.14224 -100.00000 -100.00000  0.16386  0.23065 
-100.00000 -100.00000 -100.00000 -100.00000 -100.00000 -100.00000 -0.25757  0.00000 -100.00000  0.12372 -100.00000  0.12372 -100.00000  0.09177 -100.00000  0.36157 -100.00000 -100.00000  0.00006 -100.00000 
 1.04638  0.19003  0.63535  0.26518  0.87914 -100.00000  0.72832  0.68175 -100.00000  0.22375  0.45039  0.64344  0.19736 -100.00000  0.00000  0.31761 -0.00112 -0.13509 -0.01020  0.26518 
-0.10476 -0.53356  0.14322 -0.33401  0.46422  0.57014 -0.12217 -0.55738 -0.08998  0.26607  0.13364  0.64784  0.29920 -100.00000  0.70246  0.81685  0.02604  0.00000 -100.00000  0.69815 
-100.00000  0.60697  0.26749 -0.00431  0.00000  0.31894  0.36395  0.13794 -100.00000  0.05337 -0.06418 -100.00000  0.76597 -0.47818  0.54613  0.00044 -0.00143 -100.00000 -100.00000 -100.00000 
-0.00977  0.44452 -0.29456 -0.36963 -0.36110 -100.00000 -0.32887 -100.00000  0.11191 -0.54948  0.00000 -0.10647  0.09429 -0.00019  0.13732 -0.43226 -100.00000 -100.00000 -100.00000  0.12350 
-0.48451 -0.11296 -0.54598  0.53855 -0.00359 -100.00000 -0.00014  0.62601 -100.00000 -0.46974 -0.42550  0.00000 -100.00000  0.13736 -0.00014  0.13736  0.26289 -0.05471  0.38715  0.12351 
 0.58491 -0.06564 -0.44197 -0.00477 -0.37170 -0.81811  0.31967  0.42269 -100.00000  0.00000  0.14102 -100.00000  0.34601 -100.00000 -0.06405  0.21326 -0.01230  0.37846  0.10214 -0.43085 
-100.00000 -100.00000 -100.00000 -100.00000 -100.00000 -100.00000 -0.40330  0.00000 -100.00000 -0.00008 -0.00008 -0.49146 -100.00000 -0.42553 -100.00000  0.05422 -100.00000 -100.00000  0.10202 -100.00000 
-100.00000  0.17278  0.00000 -100.00000 -0.15337 -0.04099  0.53855 -100.00000  0.15578  0.40070 -0.11015 -0.12035 -1.16741  0.13734 -100.00000 -0.56877 -0.37308  0.26287  0.13734 -0.77409 
-100.00000 -100.00000 -100.00000 -100.00000 -0.00187 -100.00000 -100.00000 -100.00000 -100.00000  0.07398  0.53870  0.00000 -100.00000 -100.00000 -100.00000 -100.00000 -100.00000  0.11205 -0.15517 -100.00000 
-0.23306  0.58509 -0.12885 -0.26635  0.65965 -100.00000 -100.00000 -100.00000 -100.00000 -0.07015  0.30662  0.00000  0.20181 -100.00000 -100.00000  0.26316  0.12378 -0.79814  0.25285 -100.00000 
 0.20216  0.13764 -0.42241 -0.10608  0.49930  0.71062  0.00014 -100.00000 -100.00000 -100.00000  0.34624  0.20216  0.67821 -100.00000 -100.00000  0.00014 -0.23747  0.00000 -100.00000  0.05554 
 0.00000 -0.42832 -0.12901 -0.00003 -0.00191 -100.00000 -100.00000 -100.00000  0.57462  0.10160 -0.21332 -0.26651 -100.00000 -100.00000  0.44555 -0.13942  0.17693 -100.00000 -0.28864 -0.27984 
-0.13942  0.25615 -0.24397  0.62612 -0.57263 -0.00005 -0.13942 -100.00000 -100.00000 -0.00005 -1.01122  0.62828  0.10349  0.71030 -100.00000 -100.00000 -0.41484  0.00000 -100.00000 -0.01390 
-0.55460 -0.28847  0.46485 -100.00000 -0.55713 -100.00000 -100.00000 -100.00000  0.00014  0.52587  0.71044 -100.00000 -0.13925 -100.00000  0.19145  0.21908  0.00014  0.21335  0.32199  0.00000 
-0.00003  0.85820  0.00000 -0.49385 -0.00348 -100.00000 -0.13941 -100.00000 -100.00000 -100.00000  0.26301 -100.00000 -100.00000 -100.00000 -100.00000 -100.00000 -100.00000 -100.00000 -0.00191 -100.00000 
-100.00000 -100.00000 -100.00000  0.18648  0.00000  0.29645  0.33423 -100.00000 -100.00000 -100.00000 -100.00000 -100.00000 -100.00000 -100.00000 -0.12502 -0.59565 -0.24467 -100.00000 -100.00000 -100.00000 
-100.00000  0.01222  0.00000  0.47146  0.32363 -100.00000 -100.00000 -100.00000 -100.00000 -100.00000 -100.00000 -100.00000 -100.00000 -100.00000 -100.00000 -100.00000 -100.00000 -100.00000 -100.00000  0.24351 
-100.00000 -100.00000 -0.06130 -0.22918  0.00000  0.00232 -100.00000 -100.00000 -100.00000 -100.00000 -100.00000 -100.00000  0.00424 -100.00000  0.38406 -100.00000 -100.00000 -100.00000 -100.00000 -100.00000 
-100.00000 -100.00000 -100.00000 -100.00000  0.12791 -100.00000  0.13761  0.00011  0.00000 -100.00000 -100.00000 -100.00000 -100.00000  0.41932 -100.00000 -100.00000  0.44655 -100.00000 -100.00000 -100.00000 
 0.00000 -0.19840  0.00402 -100.00000 -100.00000 -100.00000 -100.00000 -100.00000 -100.00000  0.47505 -100.00000 -100.00000 -100.00000 -100.00000 -100.00000 -100.00000 -100.00000 -100.00000 -0.22237 -100.00000 
-100.00000  0.39520  0.00000 -0.17591  0.15842 -100.00000  0.22664 -100.00000 -100.00000 -100.00000  0.00012 -100.00000 -100.00000 -100.00000 -100.00000 -100.00000 -100.00000 -100.00000 -100.00000 -100.00000 
-100.00000 -100.00000 -100.00000 -100.00000 -0.23524 -100.00000 -100.00000 -0.17029 -100.00000 -100.00000 -100.00000  0.32610  0.48546 -100.00000  0.00417  0.00000  0.01109 -100.00000 -100.00000 -100.00000 
 0.13761 -100.00000 -100.00000  0.00011 -0.34409 -0.13510 -100.00000  0.69343  0.00735  0.35810 -100.00000  0.07061  0.37862  0.11980 -0.37256  0.00000 -0.48257 -100.00000  0.16339 -100.00000 
-100.00000 -0.13518 -100.00000 -100.00000  0.18906 -100.00000 -100.00000 -100.00000 -100.00000 -0.42168  0.52185 -100.00000  0.17948 -100.00000  0.00000 -100.00000 -100.00000 -100.00000 -100.00000 -100.00000 
 0.26333 -0.19768  0.00030  0.48573 -100.00000 -100.00000 -0.45834  0.89086 -100.00000  0.00000 -0.47787 -100.00000 -100.00000 -100.00000  0.52500 -100.00000 -100.00000 -100.00000 -100.00000 -100.00000 
-0.09482 -100.00000 -100.00000  0.09302 -0.00006 -100.00000 -100.00000 -100.00000 -100.00000  0.00000 -100.00000 -0.23644 -100.00000 -100.00000 -100.00000 -100.00000 -0.31340 -100.00000 -100.00000 -100.00000 
-0.16303 -0.13541 -100.00000 -0.38695  0.20559 -0.31377 -0.53136  0.37833  0.34872  0.00000  0.04677 -0.22457  0.40152  0.12762 -100.00000 -0.21543  0.30046 -0.25208 -100.00000 -0.29399 
-0.61850 -0.49243 -0.40589 -100.00000  0.63004 -100.00000 -0.00027  0.10643 -100.00000  0.20766 -100.00000 -0.25358 -0.00027 -100.00000 -100.00000 -100.00000 -100.00000 -100.00000  0.00000 -1.12887 
 0.44391 -0.21524 -0.12137 -100.00000 -100.00000 -100.00000 -100.00000 -100.00000 -100.00000 -100.00000 -100.00000 -0.00002 -0.00002 -100.00000 -100.00000 -100.00000 -0.00002 -0.56912 -0.18324  0.00000 
-100.00000 -0.23529 -100.00000 -100.00000  0.00222 -100.00000 -100.00000 -100.00000 -100.00000 -100.00000 -100.00000 -100.00000  0.00000 -100.00000 -100.00000 -0.21530  0.30528  0.26298 -100.00000 -0.23529 
 0.07587  0.31531  0.11286  0.00009 -0.10348  0.00009  0.13760 -0.27733 -100.00000 -0.04647  0.17954  0.13397  0.00000 -100.00000  0.36991  0.18913 -0.13152 -0.28994 -100.00000  0.40315 
 0.07613  0.54310 -100.00000 -0.38050  0.11606 -100.00000 -100.00000  0.26328 -100.00000  0.00000 -0.18709 -0.29294 -0.09946 -0.25859 -100.00000 -100.00000 -100.00000 -100.00000 -0.05505  1.37363 
-100.00000 -100.00000  0.00215  0.00403  0.00000 -0.20548 -0.13147 -0.13535 -100.00000 -100.00000 -100.00000 -100.00000 -100.00000 -100.00000 -0.06634  0.13741  0.13741 -100.00000 -100.00000 -100.00000 
-100.00000 -100.00000 -100.00000 -100.00000 -100.00000 -100.00000 -100.00000  0.00000 -100.00000  0.13758 -100.00000 -100.00000 -100.00000  0.10658 -100.00000  0.44453 -100.00000 -100.00000 -0.13522 -100.00000 
 0.34341 -0.37898 -0.07697  0.13385 -0.06322 -0.77789  0.24341  0.01050 -100.00000  0.00000 -0.01288 -0.40704  0.00012  0.58508  0.50681 -0.31341 -0.39869 -0.84977  0.11290 -0.26961 
 0.91846 -0.11811 -0.24078  0.32937  0.68133 -100.00000  0.66824  0.09802 -100.00000 -0.46461  0.28900  0.00000  0.74251 -100.00000  0.18146  0.08707  0.86854  0.07302  0.86812  0.74263 
 0.00000 -100.00000 -100.00000 -0.49214 -0.73474 -100.00000 -0.57378 -100.00000 -100.00000  0.11876 -0.37309 -0.34670  0.32611 -100.00000 -0.38296  0.32611  0.53618 -100.00000 -100.00000  0.59226 
 0.28367 -0.09367  0.27120 -0.72399 -0.16890  0.90062 -0.37237  0.00754 -100.00000  0.77648  0.86510  0.00000  0.11615 -100.00000 -0.13693  0.47878  0.13782 -0.56531  0.08070 -0.07673 
-100.00000  0.00000  0.80293 -100.00000 -100.00000 -100.00000  0.13793  0.32662 -100.00000  0.20827  0.15741 -100.00000 -100.00000 -100.00000 -0.18198  0.58539  0.13793  0.17997  0.39336 -100.00000 
-100.00000 -100.00000  0.03334  0.00423 -0.25880 -100.00000 -0.67866  0.00000 -100.00000  0.28733 -100.00000 -100.00000  0.08922  0.01553 -100.00000  0.24239  0.37857  0.12787 -100.00000 -100.00000 
-100.00000  0.54186  0.00000 -0.50980 -100.00000 -100.00000  0.37847 -100.00000 -100.00000 -100.00000 -100.00000 -100.00000 -100.00000 -100.00000 -100.00000 -100.00000 -100.00000 -100.00000 -100.00000 -100.00000 
-100.00000 -0.54654 -0.30557  1.26424  0.50802 -100.00000 -0.19763 -0.51763 -0.04424  0.00000  0.01376  0.00663 -0.43747 -0.34129 -0.04424 -0.34716  0.04355 -0.13582 -0.00062 -100.00000 
-100.00000  0.14973  0.00000 -0.11206  0.24324 -100.00000 -100.00000 -100.00000 -100.00000 -100.00000 -100.00000 -100.00000 -100.00000 -100.00000 -100.00000 -100.00000 -100.00000 -100.00000 -100.00000  0.00223 
-100.00000  0.00000 -0.07386  0.12605 -0.10967  0.38228  0.18893 -0.18325  0.71813 -0.08385  0.17055  0.00008 -0.59047 -0.40252 -100.00000  0.01947  0.01032 -100.00000 -100.00000  0.66718 
-0.41645  0.09272 -100.00000 -100.00000 -100.00000 -100.00000  0.31511 -100.00000 -100.00000  0.00000  0.06055 -100.00000 -100.00000 -0.12145 -0.21556 -0.00010 -100.00000 -0.06618 -100.00000 -100.00000 
 0.35627 -0.10380  0.41293 -100.00000  0.35087  0.06472  0.00028 -0.05666 -100.00000  0.00000 -0.10123 -0.07852 -0.33884  0.79110 -0.30798  0.12898 -0.04869 -0.39977  0.38400  0.22694 
 0.83140  0.17112  0.00264  0.01147  0.12000 -0.83652  0.00038  0.37889 -100.00000  0.35586 -0.20594  0.00000  0.79113 -100.00000 -100.00000  0.16348 -0.12100  0.27173  0.30104 -0.25851 
 0.00007 -100.00000 -0.08352 -100.00000 -0.26735 -0.79092  0.15029  0.00000  0.26493 -0.21507  0.84382 -100.00000 -100.00000  0.07381 -100.00000  0.51907  0.00007 -100.00000 -100.00000 -100.00000 
 0.00906 -0.38597 -0.91094 -0.02592  0.09481 -100.00000  0.32579 -0.28338 -100.00000 -0.51432  0.32678  0.00000  0.56743  0.12848 -100.00000  0.30296  0.20050  0.50735  0.10814  0.23783 
 0.07754  0.66038  0.30519 -100.00000 -0.21539 -0.37686 -100.00000 -100.00000 -0.26995 -0.11494 -0.57398  0.29781 -0.63169 -0.13536 -100.00000 -0.21569  0.00000  0.01866 -100.00000 -100.00000 
-0.01141 -100.00000  0.13781  0.42666  0.52823  0.00757 -100.00000 -100.00000 -100.00000 -0.12099 -100.00000  0.00031  0.25778 -100.00000 -100.00000 -100.00000  0.00000  0.55567 -100.00000 -100.00000 
-100.00000 -100.00000  0.33668 -0.17011  0.10529  0.20010  0.00000  0.36506  0.32641  0.69340 -0.22759 -100.00000 -100.00000  0.13783 -100.00000 -100.00000 -100.00000 -100.00000  0.00033  0.00033 
-100.00000 -0.01657 -0.12120  0.05535  0.50683  0.36202 -0.20115  0.62747  0.12792  0.11138  0.00000 -0.67834  0.00433 -100.00000 -100.00000 -0.77626  0.02089 -0.02980  0.37857  0.37857 
-100.00000  1.01511  0.40703  0.01834 -0.16177 -100.00000 -100.00000 -100.00000 -100.00000 -0.28471  1.00262 -100.00000 -0.07144 -100.00000  0.00000 -100.00000  0.55866 -100.00000 -100.00000  0.00046 
-0.19049  0.38057 -0.05949  0.00019  0.00860 -100.00000 -0.02051 -0.18342 -100.00000  0.35751 -0.29822 -100.00000  0.00205 -100.00000 -100.00000  0.86454  0.13770 -0.28530  0.05865  0.00000 
-100.00000  0.35030 -0.10675  0.00000  0.18446  0.02089 -0.13133  0.06391 -100.00000  0.34886  0.60295 -0.47825  0.67821  0.44983 -0.54836 -0.23519  0.11274  0.11972 -100.00000  0.26318 
 0.00264  0.00000  0.07107  0.26339  0.15614  0.39318  0.24365  0.40374 -1.08580 -0.38611 -0.05711  0.37887  0.01385  0.90921 -100.00000  0.69103 -0.46496 -0.31318  0.10708 -100.00000 
-0.31111  0.00000  0.29619  0.02608  0.27810 -0.11341  0.35221 -0.02900  0.60410 -0.47183  0.07588 -0.11194  0.50569  0.14056  0.12916 -0.15573  0.18240 -0.39549 -0.16700  0.61765 
 0.19333 -100.00000 -100.00000 -100.00000  0.00023  0.14460 -100.00000 -100.00000  0.08610  0.00600 -100.00000 -100.00000 -100.00000 -100.00000 -100.00000 -100.00000  0.00000  0.78249 -100.00000 -100.00000 
-100.00000 -0.07495  0.92059 -0.40004 -0.04957  0.49432  0.12031  0.32676 -100.00000  0.65357  0.36571  0.00484  0.92679 -100.00000  0.00000  0.19850  0.28819  0.90049 -100.00000 -100.00000 
 0.00170 -0.05469  0.65360  0.96784  0.03922 -0.28011  0.96428  0.08065 -100.00000  0.38314  0.19123  0.39515 -0.08282  0.34414  0.52266 -100.00000  0.54203  0.00000  0.42046  0.70594 
 0.37837  0.73448  0.00000 -0.42422 -0.04464 -0.38268 -0.37310  0.41890 -100.00000 -0.33969  0.49122  0.17881 -0.51008 -0.23560 -0.00014 -0.53208  0.25769 -0.13546  0.71254 -0.00014 
-0.00714 -0.08360 -0.12076  0.76324  0.27634  0.81846  0.16449 -0.42243 -0.09105  0.21036  0.66774  0.45011  0.36512 -0.67914 -100.00000  0.21265  0.00000 -0.05339 -100.00000  0.28725 
 0.07110 -100.00000  0.00439  0.34859 -100.00000 -100.00000 -100.00000  1.18705 -100.00000 -0.23513  0.77554  0.17917 -100.00000 -100.00000 -100.00000  0.00262 -100.00000 -100.00000  0.00000  0.76487 
-100.00000 -100.00000 -0.34177 -100.00000 -0.34177 -0.46097 -100.00000 -100.00000 -100.00000  0.00195 -0.23604  0.13750  0.00000 -100.00000  0.41862 -100.00000  0.01648  0.59112 -100.00000 -100.00000 
 0.00048  0.21926 -0.50215  0.27007  0.52818  0.89372 -100.00000 -0.00915 -100.00000 -0.07140  0.06422 -0.06942 -0.01573 -100.00000 -0.05149  0.00000  0.38615 -100.00000  0.13799 -100.00000 
 0.00000 -100.00000 -100.00000 -100.00000 -100.00000 -100.00000 -100.00000 -100.00000  0.32158 -100.00000 -100.00000 -100.00000 -100.00000 -100.00000 -100.00000 -100.00000  0.23347 -100.00000 -100.00000  0.22132 
 0.37115 -100.00000 -100.00000 -100.00000 -100.00000  0.48551 -100.00000 -100.00000 -0.00094 -0.00094  0.00008 -100.00000 -100.00000 -100.00000 -100.00000 -100.00000  0.00000 -0.30715 -100.00000 -100.00000 
-100.00000 -100.00000  0.19349  0.38484  0.00164  0.00000  0.58512 -100.00000 -100.00000 -100.00000 -0.35516 -100.00000 -100.00000 -100.00000 -100.00000 -100.00000  0.13766 -100.00000 -100.00000 -100.00000 
-0.13669 -0.25963  0.22376 -0.31738  0.11705  0.10876  0.26563  0.71286 -100.00000  0.30140  0.30140  0.00000  0.10876 -100.00000 -100.00000 -0.03403 -0.12416 -0.68789 -0.11082 -100.00000 
-100.00000 -100.00000 -100.00000 -100.00000 -100.00000 -100.00000 -100.00000  0.00000 -100.00000 -100.00000 -0.13651 -100.00000 -100.00000  0.20895 -100.00000 -0.14659 -100.00000 -100.00000 -0.13651 -100.00000 
-100.00000 -100.00000 -100.00000 -100.00000  0.26365 -100.00000 -0.19295  0.00000 -100.00000  0.22260 -100.00000  0.54097 -100.00000  0.26243 -100.00000  0.54858 -100.00000 -100.00000 -100.00000 -100.00000 
-100.00000 -100.00000 -100.00000 -100.00000  0.12642 -100.00000 -100.00000 -0.13661  0.00000 -100.00000 -100.00000 -100.00000 -100.00000  0.00007 -100.00000 -100.00000  0.38015 -100.00000 -100.00000 -100.00000 
-100.00000  0.14593  0.16039 -0.07427  0.53731 -0.37403 -100.00000 -100.00000  0.00027  0.41413  0.00000  0.58523 -0.09318  0.00027 -100.00000  0.26138  0.00027 -100.00000  0.13777 -100.00000 
-100.00000 -100.00000 -0.20041 -0.20643  0.00000  0.34983 -0.07317 -100.00000 -100.00000 -0.21143  0.82795 -100.00000 -100.00000 -100.00000 -100.00000 -100.00000 -100.00000 -100.00000 -100.00000 -100.00000 
-100.00000 -100.00000  0.73047 -0.27722  0.00000 -100.00000 -100.00000 -100.00000 -100.00000 -100.00000 -100.00000 -100.00000 -100.00000 -100.00000  0.01217 -100.00000 -100.00000 -100.00000 -100.00000 -100.00000 
-0.27516  0.48038  0.27814 -0.13462 -0.23586  0.28243  0.11315  0.33346 -100.00000 -0.29389  0.71766  0.22502  0.30533  0.45034  0.23981  0.18926  0.18243  0.07863 -0.05712  0.00000 
-100.00000 -0.62077  0.13749 -100.00000  0.22532 -100.00000 -100.00000 -100.00000 -100.00000  0.06919  0.12712 -0.13591 -100.00000 -100.00000  0.00000 -0.10189  0.26302 -100.00000  0.26302 -0.34289 
 0.00000  0.59427  0.00583 -100.00000 -0.06632  0.00029 -100.00000 -0.34077 -100.00000  0.68637  0.12800 -0.47827 -100.00000  0.13779 -100.00000 -100.00000  0.58699 -100.00000  0.11977 -0.14772 
 0.25743  0.73643  0.13777 -100.00000 -100.00000 -100.00000 -100.00000  0.62656 -100.00000  0.10032 -100.00000  0.20036 -0.33862  0.00026 -100.00000 -0.42404 -100.00000  0.00026  0.00000  0.47625 
 0.15486 -0.47130  0.05948 -0.04856 -0.34150  0.00030 -0.29121  0.46275  0.16584  0.67580  0.00000  0.22454  0.27048 -0.23576  0.00524  0.42249  0.19907 -0.11023  0.19907  0.50637 
-100.00000 -0.37274 -0.24620  0.00000  0.01991 -0.54477 -100.00000 -100.00000 -100.00000 -100.00000  0.66528 -100.00000 -100.00000 -100.00000 -100.00000 -100.00000 -0.12138 -0.12138 -100.00000 -100.00000 
 0.07196  0.33670  0.35924  0.00000  0.08938  0.26941 -0.26476 -1.01057  0.07840 -0.01572  0.43437 -0.35770  0.60687 -0.31306 -100.00000  0.13792 -100.00000 -0.31306  0.00041  0.00041 
-100.00000 -100.00000 -0.18317  0.08305 -0.36910 -100.00000  0.00000 -0.00004 -100.00000  0.35018 -100.00000 -100.00000 -100.00000 -100.00000 -100.00000 -100.00000 -100.00000 -100.00000 -100.00000 -100.00000 
 0.12917  0.27138 -0.62878 -100.00000 -100.00000 -100.00000 -0.00001 -100.00000 -100.00000 -0.00001 -0.37274 -100.00000 -100.00000 -100.00000 -100.00000 -100.00000 -100.00000  0.32127 -0.24838  0.00000 
 0.12788  0.00000  0.25481 -100.00000 -100.00000 -100.00000 -100.00000 -100.00000 -100.00000  0.44981  0.01980 -100.00000 -100.00000 -100.00000 -100.00000 -100.00000 -100.00000 -100.00000 -100.00000  0.00425 
-100.00000  0.42328  0.00009  0.59841 -0.25887 -100.00000 -100.00000 -100.00000 -100.00000 -0.09098  0.00000  0.01438 -100.00000 -100.00000  0.00009 -100.00000 -100.00000 -100.00000  0.00009 -100.00000 
 0.00000 -100.00000 -0.13519 -100.00000 -100.00000 -100.00000 -100.00000 -100.00000 -100.00000  0.01301 -100.00000 -100.00000 -100.00000 -100.00000 -100.00000 -100.00000 -0.13519 -100.00000  0.85629 -100.00000 
-100.00000 -100.00000 -100.00000 -100.00000 -100.00000 -100.00000 -100.00000  0.00009 -100.00000  0.93525  0.00009  0.00000 -100.00000 -100.00000 -100.00000 -100.00000 -100.00000  0.13759 -0.05714 -100.00000 
-100.00000 -100.00000  0.00431  0.44562  0.00000 -100.00000  0.65936  0.00729  0.00242 -100.00000 -100.00000  0.00016 -0.13508 -100.00000  0.20130 -100.00000  0.13766 -100.00000 -100.00000 -100.00000 
-100.00000  0.27610  0.20011  0.00000 -0.11768  0.47411 -100.00000 -100.00000 -100.00000 -100.00000  0.86502 -100.00000 -100.00000 -100.00000 -100.00000 -100.00000 -100.00000 -0.13498 -100.00000 -100.00000 
 0.12778  0.00000 -0.35832 -100.00000 -100.00000 -100.00000 -100.00000 -100.00000 -100.00000  0.00712  0.01460 -100.00000 -100.00000 -100.00000 -0.13525 -100.00000 -100.00000 -100.00000 -100.00000  0.24326 
-100.00000 -100.00000 -100.00000 -100.00000  0.00851 -100.00000 -100.00000 -100.00000 -100.00000  0.28741 -0.12125 -100.00000  0.11976  0.26310  0.00000 -100.00000 -100.00000 -100.00000 -100.00000 -100.00000 
-0.31364  0.24321 -0.17031 -100.00000  0.19973 -100.00000  0.12773 -100.00000  0.00000 -0.08250  0.12773 -0.13530  0.11958  0.00709 -100.00000 -0.13530 -0.44926 -0.00007 -100.00000 -100.00000 
-100.00000 -100.00000 -100.00000  0.00006 -100.00000 -0.10965  0.52452  0.00000 -0.42785 -100.00000  0.00233 -100.00000 -100.00000 -0.07126 -100.00000  0.10742 -100.00000 -100.00000 -100.00000 -100.00000 
-0.75406  0.00000 -0.11707 -100.00000 -100.00000 -100.00000 -100.00000 -100.00000 -100.00000 -0.19815 -0.00970 -100.00000 -100.00000 -100.00000 -100.00000 -100.00000 -100.00000 -100.00000  0.24319 -100.00000 
-100.00000 -100.00000  0.44976 -100.00000 -0.12489 -100.00000  0.00000 -0.23707 -100.00000  0.44541 -100.00000 -100.00000 -100.00000  0.00005 -100.00000  0.00005 -100.00000 -100.00000 -100.00000 -100.00000 
-0.04642  0.00000  0.31525  0.25759  0.02194 -100.00000  0.00015  0.26318 -100.00000 -0.24450  0.16326 -100.00000 -0.21522 -100.00000 -100.00000 -100.00000  0.00437 -0.40537 -100.00000  0.26128 
-100.00000  0.76577  0.31997 -0.22930  0.00000  1.15418 -0.43893 -100.00000 -100.00000 -100.00000 -100.00000 -100.00000  0.13774  0.13774  0.02113 -100.00000  0.11985 -100.00000 -100.00000 -100.00000 
 0.10046  0.63040  0.11292  0.05338  0.14025  0.62518 -100.00000  0.00591  0.00007  0.00000  0.07325 -0.59057 -0.40547  0.32621 -100.00000 -100.00000  0.11687  0.15450 -0.66055  0.34911 
-0.40022 -100.00000 -0.00009 -0.25888 -100.00000 -100.00000 -100.00000 -0.19766 -100.00000  0.11963 -0.00009 -100.00000 -100.00000 -100.00000 -0.12138  0.41919  0.00000 -0.21822 -100.00000 -100.00000 
 0.00000  0.38438 -0.16981  0.00029 -0.45789 -0.43870 -100.00000  0.13780  0.29678  0.06480 -0.41840  0.10750 -0.11038  0.00029  0.00029  0.59479 -0.01145 -0.09077  0.37881  0.39346 
 0.73080 -0.32532 -0.12040 -0.49632 -0.11430  0.70962  0.00000  0.01096  0.42955 -0.24322  0.28766  0.23691 -0.02002  0.71244  0.14757 -0.45339 -0.56753  0.51867 -0.06630 -0.19777 
 0.31975  0.63707 -0.03621  0.79562 -0.02378 -100.00000 -0.53094  0.60444 -100.00000  0.06067 -0.26664  0.16064 -0.35269  0.00040 -0.21563  0.11997 -0.74308  0.01712  0.42598  0.00000 
 0.26318  0.11283  0.00014  0.13765 -100.00000 -100.00000  0.39294  0.79091 -100.00000  0.00000  0.28741  0.17871 -100.00000 -100.00000 -0.04099  0.13765 -0.12122 -100.00000 -100.00000 -100.00000 
 0.00000  0.22675  0.26325 -100.00000 -100.00000 -100.00000 -100.00000 -100.00000 -100.00000  0.47715  0.54304 -100.00000 -100.00000  0.00595  0.13772 -100.00000  0.11287 -100.00000 -0.05719 -100.00000 
-100.00000 -100.00000  0.34834  0.00000 -0.20931  0.00828 -0.27869 -0.00009 -100.00000 -0.23531  0.06985 -0.10978 -100.00000 -100.00000 -100.00000 -100.00000 -100.00000 -100.00000 -100.00000 -100.00000 
-100.00000 -100.00000  0.50902  0.00000  0.83024 -100.00000  0.34255 -100.00000 -100.00000 -100.00000 -0.03802  0.13776 -100.00000 -100.00000 -100.00000 -100.00000 -100.00000 -100.00000 -100.00000 -100.00000 
 0.00036  0.02065  0.27831  0.50931  0.23622  0.36183  0.47903 -0.13489  0.00036  0.22586  0.00000 -0.28990 -0.43300  0.30564 -0.13489  0.00863  0.66842  0.00261 -100.00000 -0.19759 
-100.00000  0.34955  0.00233 -100.00000 -0.31341 -100.00000 -100.00000 -100.00000 -100.00000  0.00000 -0.13841 -100.00000 -100.00000 -100.00000  0.18179 -100.00000 -100.00000 -100.00000 -100.00000 -100.00000 
-0.57122  0.03936  0.28676 -0.09998  0.10113  0.11260  0.13794 -0.92051 -100.00000  0.91092 -0.20456  0.00000  0.58919 -100.00000  0.13794  0.50672  0.64666  0.01374 -0.01792  0.30007 
-100.00000  0.00000  0.78217  0.65129  0.12329 -0.48601 -0.83921 -100.00000 -100.00000  0.01404 -0.45987  0.08335 -0.19983 -100.00000 -100.00000 -100.00000  0.65778  0.00193 -100.00000  0.18720 
-100.00000  0.26293  0.00169 -0.09427 -0.50710 -100.00000 -0.21684  0.32512 -100.00000  0.00000 -0.54999  0.09960 -0.00011 -100.00000  0.52703 -0.44872  0.26293 -0.70510  0.13740 -0.40772 
-100.00000 -0.47269 -0.20115  0.29708  0.44611  0.00000 -0.13564  0.62990 -0.65357  0.28503 -0.77924 -100.00000  0.26595  0.13759  0.19869  0.24287  0.52027  0.00461 -100.00000 -0.25968 
-0.27105 -0.08472 -0.40813  0.13707  0.30364 -100.00000 -0.34277 -0.40735 -100.00000  0.01415 -0.49527  0.00762 -0.60135 -100.00000 -0.09345  0.00000  0.18666 -0.44137  0.39110  0.44372 
 0.06476 -0.67081 -0.21689 -0.00012  0.26174 -100.00000  0.00166 -100.00000 -100.00000 -0.27212  0.52007 -0.23659 -0.00012 -100.00000  0.00315 -100.00000 -100.00000  0.00644 -0.53307  0.00000 
 0.12720 -100.00000 -0.00011 -100.00000 -100.00000 -100.00000  0.13739 -0.55137 -0.00011 -0.23660 -100.00000 -100.00000 -100.00000  0.00000 -100.00000 -100.00000 -0.18541 -100.00000 -100.00000 -100.00000 
-100.00000 -100.00000 -100.00000 -0.08566  0.00002 -100.00000 -100.00000  0.69646 -0.25972  0.28821 -0.98565  0.00000 -100.00000 -100.00000 -100.00000  0.00882 -100.00000 -0.11089 -0.03147  0.46688 
-100.00000 -0.09484 -100.00000 -100.00000 -100.00000  0.48260 -100.00000 -100.00000 -100.00000 -0.38783  0.00000 -100.00000 -100.00000  0.13750 -0.34236 -100.00000 -100.00000  0.44922 -100.00000 -100.00000 
 0.19869  0.04711  0.49243 -0.16604 -0.32303  0.34804  0.61741 -0.57291 -100.00000 -0.13235 -0.31591  0.66143 -0.10349 -100.00000  0.00494  0.42709  0.58692  0.00000  0.00365  0.19431 
 0.12736 -100.00000 -100.00000 -100.00000 -100.00000 -100.00000  0.00333 -0.20104  0.00002  0.00461 -100.00000 -100.00000 -100.00000  0.00000 -100.00000 -100.00000  0.41837 -100.00000 -100.00000 -100.00000 
-100.00000 -100.00000 -100.00000  0.00010 -100.00000 -100.00000 -100.00000 -100.00000 -100.00000 -100.00000 -100.00000 -100.00000  0.00000 -100.00000 -100.00000  0.00572  0.21593  0.44935 -100.00000 -100.00000 
-100.00000 -0.10439 -100.00000  0.31824 -100.00000 -100.00000 -100.00000 -100.00000 -100.00000 -0.81678  0.00000 -100.00000 -100.00000 -100.00000  0.41823 -100.00000  0.00319  0.24274 -100.00000 -100.00000 
-100.00000 -0.12219 -100.00000 -100.00000 -0.18512 -100.00000 -100.00000 -100.00000 -100.00000  0.36256 -0.23638 -100.00000 -100.00000 -100.00000  0.00000 -0.13569 -100.00000 -100.00000 -100.00000 -100.00000 
-0.67071  0.52011 -0.29679 -0.21685 -0.01574 -0.54170 -0.61992 -0.29220  0.21087  0.35877 -0.65555  0.42666  0.00000  0.69683 -0.49439 -0.06049 -0.24629  0.71207  0.15832 -0.28159 
 0.00000 -100.00000 -0.21668 -100.00000 -100.00000 -100.00000 -100.00000 -100.00000 -100.00000  0.00011 -100.00000 -100.00000 -100.00000 -100.00000  0.13761 -100.00000  0.80019 -100.00000 -100.00000  0.26968 
-0.13557  0.00000 -0.22866  0.00014 -100.00000 -100.00000 -100.00000 -100.00000 -100.00000  0.26994  0.72819 -100.00000 -100.00000 -100.00000 -100.00000  0.00014 -100.00000 -100.00000  0.10533 -100.00000 
-100.00000 -100.00000  0.06498  0.00000  0.07264  0.46194 -100.00000 -100.00000 -100.00000 -100.00000  0.31306 -100.00000 -100.00000 -100.00000 -100.00000 -100.00000 -100.00000  0.22577 -100.00000 -100.00000 
-0.07138  0.00130 -0.17316 -0.59771 -0.43270 -100.00000 -0.34282  1.06543 -100.00000 -0.59588 -0.34316  0.00000  0.13703 -100.00000 -0.12275  0.08156 -0.57520  0.30359  0.13533 -0.61276 
 0.63602 -100.00000 -100.00000 -0.23638  0.13763 -100.00000 -100.00000 -100.00000 -100.00000  0.00000 -0.25966  0.07912 -100.00000  0.26316 -100.00000 -100.00000 -0.10121 -100.00000 -100.00000 -100.00000 
-0.78431 -0.37425 -0.08597  0.00426 -100.00000 -100.00000 -0.37915 -0.40790 -100.00000 -0.19069  0.11846  0.00000 -100.00000 -100.00000  0.12701 -100.00000 -0.20096 -0.26005 -0.25173 -100.00000 
-100.00000  0.14135 -0.00026 -0.44114  0.00000  0.37825 -0.19019 -0.40789 -100.00000 -0.48005 -0.13597 -100.00000 -100.00000 -100.00000 -0.07981 -0.40789 -0.54872 -0.13597 -100.00000 -100.00000 
-100.00000 -100.00000 -100.00000 -100.00000  0.00805 -100.00000 -100.00000 -100.00000 -100.00000 -0.63210  0.62979 -100.00000 -100.00000 -100.00000  0.00000  0.30406 -100.00000 -100.00000 -100.00000 -100.00000 
-100.00000 -100.00000 -100.00000  0.00012  0.44291 -100.00000  0.00000 -0.16107 -100.00000  0.40297 -100.00000 -100.00000 -100.00000 -100.00000 -100.00000 -100.00000 -0.13560 -100.00000 -100.00000 -100.00000 
-100.00000 -100.00000 -100.00000 -100.00000  0.00195 -100.00000 -100.00000 -100.00000 -100.00000 -100.00000 -100.00000 -100.00000  0.00000 -100.00000 -0.12208  0.69659  0.26151  0.26320  0.13766 -100.00000 
-100.00000 -100.00000 -100.00000 -100.00000 -100.00000 -100.00000 -100.00000 -0.13569 -100.00000  0.50554 -0.34228  0.00000 -100.00000 -100.00000 -100.00000 -100.00000 -100.00000 -0.08570  0.00813 -100.00000 
-100.00000 -100.00000  0.29156  0.00000  0.00467 -0.24850 -100.00000 -100.00000 -100.00000 -100.00000  0.13167 -100.00000 -100.00000 -100.00000 -100.00000 -100.00000 -100.00000  0.11886 -100.00000 -100.00000 
 0.85469 -0.02487 -100.00000 -100.00000 -100.00000 -100.00000 -100.00000  0.51884 -0.13566 -0.27628  0.52031 -0.36994 -0.25968  0.00003 -0.37876  0.00000  0.08042 -100.00000 -0.04423  0.00003 
-100.00000  0.09070 -100.00000 -100.00000 -0.21188 -100.00000 -100.00000 -100.00000 -0.00010 -0.52287  0.44920 -100.00000  0.11875 -100.00000  0.00000  0.37841 -0.43972  0.29840 -100.00000 -100.00000 
 0.37855 -0.81441  0.00000 -0.17262 -0.04703 -100.00000  0.57036  0.34461 -100.00000  0.01296 -0.23469 -0.22884  0.46188 -100.00000 -100.00000 -0.11867  0.33464  0.00004  0.18717  0.00004 
-0.43998 -0.49958  0.17750 -0.36622  0.00183 -100.00000 -0.29207  0.21106 -100.00000  0.30506  0.00000  0.00002 -100.00000  0.12736  0.26305  0.10524  0.42169  0.48544 -100.00000 -100.00000 
-100.00000 -100.00000 -0.02426  0.00000 -0.25455 -0.37761 -100.00000 -100.00000 -100.00000 -100.00000 -0.27226 -100.00000 -100.00000 -100.00000 -100.00000 -100.00000 -100.00000  0.13733 -100.00000 -100.00000 
 0.00000 -100.00000  0.24278 -100.00000 -100.00000 -100.00000 -100.00000 -100.00000 -100.00000 -100.00000 -100.00000 -100.00000 -100.00000 -100.00000 -100.00000 -100.00000 -0.06885 -100.00000 -100.00000  0.15354 
 0.06696 -0.18077 -0.05599  0.18748 -0.15077 -100.00000 -100.00000 -100.00000 -100.00000  0.16467  0.38111 -0.09650  0.00597  0.00032 -100.00000  0.29317  0.66866  0.51898 -0.03186  0.00000 
-100.00000 -100.00000 -100.00000 -100.00000 -100.00000 -100.00000 -0.09274  0.33033 -100.00000  0.00346 -100.00000 -100.00000 -100.00000  0.00000 -100.00000 -100.00000 -0.23627 -100.00000 -100.00000 -100.00000 
-0.13583 -100.00000 -100.00000 -100.00000 -1.14469 -100.00000 -100.00000 -100.00000 -100.00000  0.31287 -0.40775 -100.00000  0.10506 -100.00000  0.00000 -100.00000 -0.00012 -100.00000 -100.00000 -100.00000 
-100.00000 -100.00000  0.65397 -0.19442  0.00707 -100.00000 -100.00000 -100.00000 -100.00000  0.13790  0.46240  0.44668  0.30457 -100.00000 -100.00000 -0.13529  0.30490  0.00000 -100.00000  0.39203 
-100.00000 -100.00000 -100.00000 -100.00000 -100.00000 -100.00000 -0.58397  0.00000 -100.00000 -100.00000 -100.00000  0.13730 -100.00000 -0.35616 -100.00000  0.00631 -100.00000 -100.00000 -100.00000 -100.00000 
 0.00027  0.30444  0.00000  0.20783  0.76387 -100.00000 -0.35341 -100.00000 -100.00000 -100.00000  0.13777 -100.00000 -100.00000 -100.00000 -100.00000 -100.00000 -100.00000 -100.00000 -0.37852 -100.00000 
 0.10288  0.21092 -100.00000 -100.00000  0.15359 -0.81214 -100.00000 -100.00000  0.79024  0.13749 -0.10138 -100.00000 -0.00001 -100.00000 -100.00000 -0.40776  0.00000 -0.20989 -100.00000 -100.00000 
-0.29394  0.16126 -100.00000 -0.34197  0.62995 -100.00000 -100.00000 -100.00000 -100.00000  0.00000  0.37854 -0.14984 -100.00000  0.00349 -100.00000  0.00003  0.26307 -100.00000 -100.00000 -100.00000 
-0.67120  0.23707 -100.00000 -0.05724 -0.47577 -100.00000 -100.00000 -100.00000 -100.00000 -0.05988  0.00000 -0.29269  0.48085  0.13738 -0.46285 -0.26005 -0.05706 -100.00000 -0.12255 -100.00000 
-100.00000 -100.00000 -100.00000 -100.00000 -100.00000 -100.00000 -100.00000 -100.00000 -100.00000 -0.25969 -0.12218 -0.07360  0.37857 -100.00000 -100.00000 -100.00000  0.17545  0.00000 -100.00000  0.50571 
-100.00000 -100.00000 -100.00000  0.26305  0.00000  0.00186  0.00186 -100.00000 -100.00000 -0.21658 -100.00000 -100.00000 -100.00000 -100.00000 -100.00000 -100.00000 -100.00000 -100.00000 -100.00000 -100.00000 
 0.08705  0.00000 -0.37390 -100.00000 -100.00000  0.11924 -100.00000 -100.00000 -0.21668  0.37851 -0.29206 -100.00000 -100.00000 -100.00000 -100.00000 -100.00000  0.00000  0.01578 -100.00000 -100.00000 
-100.00000 -100.00000  0.59600 -0.20087  0.50592  0.00000 -100.00000 -100.00000 -100.00000 -100.00000 -0.29195 -100.00000 -100.00000 -100.00000 -100.00000  0.00008 -0.13560 -100.00000 -100.00000 -100.00000 
 0.48549  0.36428  0.00000 -0.25734 -100.00000 -100.00000  0.26310 -100.00000 -100.00000 -100.00000 -100.00000 -100.00000 -100.00000  0.00006 -100.00000 -100.00000 -100.00000 -100.00000 -100.00000 -100.00000 
-100.00000  0.64648 -100.00000  0.46732 -100.00000 -100.00000 -100.00000 -100.00000 -100.00000 -0.13551  0.00000 -100.00000 -100.00000 -100.00000 -100.00000 -100.00000 -100.00000  0.24300 -100.00000 -100.00000 
 0.00000 -100.00000  0.00008  0.00008 -100.00000 -100.00000 -100.00000 -100.00000 -100.00000  0.13758  0.13758 -100.00000 -100.00000 -100.00000 -100.00000 -100.00000  0.00598 -100.00000 -100.00000  0.29350 
-100.00000 -100.00000  0.00196  0.21123  0.00000  0.00013 -100.00000 -100.00000 -100.00000 -100.00000 -100.00000 -100.00000  0.13763 -100.00000  0.09912 -100.00000  0.13763  0.37864  0.44942 -100.00000 
-0.14189 -100.00000 -100.00000  0.00578 -100.00000 -100.00000 -100.00000 -100.00000 -100.00000  0.00002 -100.00000 -100.00000 -100.00000 -100.00000  0.00002  0.12738  0.00000  0.59074 -100.00000 -100.00000 
-100.00000 -100.00000 -100.00000 -100.00000 -100.00000 -100.00000 -100.00000 -100.00000 -100.00000  0.12239  0.23787  0.00000 -100.00000 -100.00000 -100.00000 -100.00000 -100.00000 -0.49512 -0.23209 -100.00000 
 0.34103 -0.00279 -0.09923  0.00000  0.30227 -0.28579  0.26025 -100.00000 -100.00000 -0.44730  0.04996 -0.33315 -0.31448 -0.39170 -100.00000 -0.50108 -0.56172 -0.22903  0.13472 -0.01319 
 0.48569 -0.26628 -100.00000 -100.00000  0.26912 -100.00000 -100.00000 -100.00000 -100.00000 -0.00631  0.26330 -0.23338  0.78517 -100.00000  0.00000 -100.00000  0.18165 -100.00000 -100.00000 -100.00000 
-100.00000 -0.37539  0.12607  0.21834 -0.12095 -100.00000 -0.10178  0.26268 -100.00000  0.00000 -0.00775 -100.00000 -0.91129  0.13715  0.60157 -100.00000  0.15975  0.11142 -100.00000 -100.00000 
-100.00000 -100.00000  0.14072  0.00000  0.19983 -0.14024 -100.00000 -100.00000 -100.00000 -100.00000 -0.39866 -0.00020  0.25357 -100.00000 -100.00000 -100.00000 -0.39667  0.53783 -100.00000 -100.00000 
 0.00009 -100.00000 -100.00000 -100.00000 -100.00000 -100.00000 -100.00000 -100.00000 -100.00000  0.13760 -100.00000 -0.00536  0.00000 -100.00000  0.00009 -0.26688  0.43391  0.23895 -100.00000 -0.00206 
-100.00000 -100.00000 -100.00000 -100.00000 -100.00000 -100.00000 -0.00248  0.00000 -100.00000 -100.00000 -0.00002 -0.00136 -100.00000 -0.16747 -100.00000  0.18841 -100.00000 -100.00000 -100.00000 -100.00000 
-0.08090 -100.00000 -100.00000  0.00036 -100.00000 -100.00000 -100.00000 -100.00000 -100.00000 -0.26241  0.00084 -100.00000 -100.00000 -100.00000 -100.00000 -100.00000  0.00000  0.26051 -100.00000 -100.00000 
 0.00000  0.13763  0.11887 -100.00000 -100.00000 -100.00000 -100.00000 -100.00000 -100.00000  0.13638 -100.00000 -100.00000 -100.00000 -100.00000 -100.00000 -100.00000  0.10527 -100.00000  0.65781 -100.00000 
-100.00000 -100.00000  0.28071  0.46441  0.00000 -100.00000 -0.11237 -100.00000 -100.00000  0.10336 -100.00000 -100.00000 -100.00000 -100.00000  0.17423 -100.00000 -100.00000 -100.00000 -100.00000 -100.00000 
-100.00000 -100.00000 -0.18517 -0.07360  0.01639 -100.00000  0.00000  0.26308 -100.00000  0.58830 -100.00000 -100.00000 -100.00000 -0.13566 -100.00000 -100.00000 -100.00000 -100.00000 -100.00000 -100.00000 
 0.00000 -0.30897 -0.23610 -100.00000 -0.00010 -100.00000 -100.00000 -100.00000 -100.00000  0.19875 -100.00000 -100.00000 -100.00000 -100.00000 -100.00000 -0.00010 -0.15632 -0.00010 -100.00000 -0.13310 
 0.13753  0.00000  0.10135 -100.00000 -100.00000 -100.00000 -100.00000 -100.00000 -100.00000  0.39155 -0.25160 -100.00000 -100.00000 -100.00000  0.00002 -100.00000 -100.00000 -100.00000 -0.21679 -100.00000 
-100.00000 -100.00000  0.09307  0.00000  0.44930 -0.12221 -100.00000 -100.00000 -100.00000  0.00332 -0.16119  0.00184 -100.00000 -100.00000 -100.00000 -100.00000 -100.00000 -100.00000 -100.00000 -100.00000 
-100.00000  0.00000 -0.51787 -100.00000 -100.00000 -100.00000 -100.00000 -100.00000 -100.00000 -0.03164 -0.30799 -100.00000 -100.00000 -100.00000 -100.00000 -100.00000 -100.00000 -100.00000 -0.21666 -100.00000 
 0.00000 -100.00000  0.50565 -100.00000 -100.00000 -100.00000 -100.00000 -100.00000 -100.00000 -0.23886 -100.00000 -100.00000 -100.00000 -0.53341 -100.00000 -100.00000 -100.00000 -100.00000 -0.13436 -100.00000 
-100.00000 -100.00000  0.00183 -100.00000  0.25530  0.00007  0.00000  0.00007 -100.00000  0.09483 -100.00000 -100.00000 -100.00000 -100.00000  0.44929 -100.00000 -100.00000 -100.00000 -100.00000 -100.00000 
-100.00000 -100.00000  0.29799  0.00000 -0.62197 -100.00000 -100.00000 -100.00000 -100.00000  0.00188  0.54245 -0.75718 -100.00000 -100.00000 -100.00000 -100.00000 -100.00000 -100.00000 -100.00000 -100.00000 
 0.10103  0.00181  0.00456 -100.00000 -100.00000 -100.00000 -100.00000 -100.00000 -100.00000 -100.00000 -100.00000 -100.00000 -100.00000 -100.00000 -100.00000 -100.00000 -100.00000  0.21150 -0.10845  0.00000 
 0.00000  0.00005 -0.13561 -100.00000 -100.00000 -100.00000 -100.00000 -100.00000 -0.10108 -100.00000 -100.00000 -100.00000 -100.00000 -100.00000 -100.00000 -100.00000  0.23427 -100.00000 -100.00000  0.26221 
 0.00000 -100.00000 -100.00000 -100.00000 -100.00000 -100.00000 -100.00000 -100.00000 -100.00000 -100.00000 -100.00000 -100.00000 -100.00000 -100.00000 -100.00000 -100.00000 -0.38794 -100.00000 -100.00000 -0.40032 
-100.00000 -100.00000 -100.00000 -100.00000  0.32525 -100.00000 -100.00000 -100.00000  0.00000  0.00006 -100.00000 -100.00000 -100.00000  0.11149 -100.00000 -100.00000  0.08677 -100.00000 -100.00000 -100.00000 
-100.00000 -0.50117  0.00013  0.01238  0.32343 -100.00000 -100.00000  0.47117 -100.00000  0.28591  0.00000 -0.19026 -0.21659 -0.10111 -0.15726  0.22105  0.00013 -100.00000 -0.67049  0.95334 
 0.00000  0.13749 -0.37383 -100.00000 -100.00000 -100.00000 -100.00000 -100.00000 -100.00000 -100.00000 -100.00000 -100.00000 -0.25966 -100.00000 -100.00000 -100.00000 -0.41225 -100.00000 -100.00000  0.45049 
 0.00010 -100.00000  0.34663 -0.48570  0.13131  0.00000 -100.00000 -100.00000 -100.00000 -100.00000 -0.34220 -100.00000 -100.00000 -100.00000 -100.00000 -100.00000  0.13760  0.26313 -100.00000 -100.00000 
-100.00000 -100.00000  0.13997  0.00000 -0.55268 -0.40986 -0.12293 -0.00074 -100.00000  0.26230 -0.51888 -0.00074 -0.23712 -100.00000 -100.00000 -100.00000 -0.34293 -0.48289 -100.00000 -100.00000 
 0.00996  0.13751  0.13751 -100.00000 -100.00000 -100.00000 -100.00000 -100.00000 -100.00000 -100.00000 -100.00000  0.24266 -100.00000 -100.00000 -100.00000 -100.00000 -100.00000 -100.00000  0.00000 -0.13569 
 0.00000 -0.13572  0.13750 -100.00000 -100.00000 -100.00000 -100.00000 -100.00000 -100.00000 -100.00000 -100.00000 -100.00000 -100.00000 -100.00000 -100.00000 -100.00000  0.07491 -100.00000 -100.00000 -0.14212 
 0.22577 -100.00000 -100.00000 -100.00000  0.00669 -100.00000  0.26310 -100.00000  0.00000 -100.00000 -100.00000 -100.00000 -100.00000  0.12740 -100.00000 -100.00000  0.25545 -100.00000 -100.00000 -100.00000 
-100.00000 -0.19996 -100.00000 -100.00000  0.13741 -100.00000 -0.37405  0.00000 -100.00000 -100.00000 -0.00009 -100.00000 -100.00000  0.39149 -100.00000 -0.53026 -100.00000 -100.00000  0.00446 -100.00000 
 0.00000 -100.00000 -100.00000 -100.00000 -100.00000 -100.00000 -100.00000 -100.00000 -100.00000 -0.27208 -100.00000 -100.00000 -100.00000 -0.18535 -100.00000 -100.00000 -100.00000 -100.00000 -0.38209 -100.00000 
-100.00000 -100.00000 -100.00000 -100.00000 -100.00000 -100.00000 -0.14223  0.00000 -100.00000 -0.00012 -100.00000 -100.00000 -100.00000 -0.46217 -100.00000 -0.26016 -100.00000 -100.00000 -100.00000 -100.00000 
-100.00000 -0.40749  0.00015 -100.00000  0.30426 -100.00000  0.12747  0.29913  0.00015 -100.00000  0.00015  0.26319  0.32536  0.00015  0.24295  0.00000  0.19950 -100.00000 -100.00000 -100.00000 
-100.00000 -100.00000  0.32464  0.00598 -0.23704 -0.40824 -0.00055  0.15313 -100.00000 -0.26033 -0.09356  0.00396 -0.50516 -1.12736  0.34915  0.00000 -0.98985 -100.00000 -0.13628 -100.00000 
-100.00000  0.01114  0.18201 -0.40555 -0.16135  0.67771  0.24243 -100.00000 -100.00000 -0.27023 -0.14251 -0.10165  0.00000 -0.00036 -100.00000  0.16040  0.04670  0.22531 -0.00036 -0.12411 
-100.00000 -100.00000 -100.00000 -100.00000 -100.00000 -100.00000 -100.00000 -0.23636 -100.00000  0.72196  0.00186  0.00000 -100.00000 -100.00000 -100.00000  0.13755 -100.00000  0.11157 -0.23841 -100.00000 
 0.10652  0.32949 -0.37384 -100.00000 -100.00000 -100.00000 -100.00000 -100.00000 -100.00000  0.50580  0.13757 -100.00000 -100.00000 -100.00000 -100.00000 -100.00000 -100.00000 -0.38537  0.25199  0.00000 
-0.00012  0.42373 -100.00000 -100.00000 -0.26454 -100.00000 -100.00000 -0.61999 -0.25986 -100.00000 -100.00000 -100.00000  0.00000 -100.00000  0.19818 -0.23866  0.11455  0.00554 -100.00000 -1.05304 
 0.00000 -100.00000 -100.00000 -100.00000 -100.00000 -100.00000 -100.00000 -100.00000 -100.00000 -0.25979 -100.00000 -100.00000 -100.00000 -100.00000 -100.00000 -100.00000 -0.06416 -100.00000 -100.00000 -0.14217 
 0.00181 -0.04978  0.93469 -100.00000  0.15966 -0.25972 -100.00000  0.00000 -100.00000  0.00000  0.31305 -100.00000  0.13750  0.00000 -0.18518 -0.81186  0.26304 -100.00000 -0.16108 -0.35372 
 0.00000  0.62611  0.00336 -100.00000 -100.00000 -100.00000 -100.00000 -100.00000 -100.00000  0.41394 -100.00000 -100.00000 -100.00000  0.16086 -100.00000 -100.00000 -100.00000 -100.00000 -0.44004  0.00007 
-100.00000 -100.00000 -100.00000 -100.00000 -100.00000 -100.00000  0.19837  0.00000 -100.00000 -100.00000 -100.00000 -100.00000 -100.00000 -0.29205 -100.00000  0.32235 -100.00000 -100.00000 -100.00000 -100.00000 
 0.37857  0.00000  0.10845  0.00192 -100.00000 -100.00000 -0.13559 -100.00000 -100.00000 -0.23916 -0.00904 -100.00000 -100.00000  0.32540  0.00006 -100.00000 -100.00000 -100.00000 -100.00000 -0.19956 
-0.40754  0.00000 -0.17236 -100.00000 -100.00000 -100.00000 -100.00000 -100.00000 -100.00000 -0.47975 -0.15096 -100.00000 -100.00000 -100.00000 -100.00000 -100.00000 -100.00000 -100.00000 -100.00000  0.48531 
-0.21206  0.00180  0.13752 -100.00000 -100.00000 -100.00000 -100.00000  0.00002 -100.00000 -100.00000 -100.00000  0.28453 -100.00000 -100.00000 -100.00000 -100.00000 -100.00000 -100.00000  0.00000 -0.12224 
-100.00000  0.61049  0.23937  0.09137 -0.63545  0.07481  0.38276  0.42012 -0.49072  0.23937 -100.00000 -100.00000  0.00000  0.00007 -0.26610  0.10318  0.26950 -0.11194 -100.00000 -0.62225 
-0.12880 -0.09090 -0.10026  0.20198 -0.37101  0.48526 -0.24547  0.11220 -0.00017 -0.59751  0.21138 -0.12880 -0.24276 -100.00000 -100.00000  0.26287  0.01118  0.00000 -0.00017 -0.27404 
 0.17183 -0.16897 -100.00000 -0.32788 -100.00000 -100.00000 -100.00000 -100.00000 -100.00000  0.00000  0.62609  0.04216 -100.00000 -100.00000 -100.00000 -100.00000 -0.18795  0.00014 -100.00000  0.00014 
-100.00000  0.61741 -100.00000 -0.00408 -100.00000 -100.00000 -100.00000 -100.00000 -100.00000  0.23942  0.00000 -100.00000 -100.00000 -100.00000 -100.00000  0.00004 -100.00000 -0.24509 -100.00000 -100.00000 
-100.00000  0.00009 -0.22745 -100.00000 -100.00000 -100.00000 -100.00000 -100.00000 -100.00000  0.13759  0.00009 -100.00000  0.00000 -100.00000  0.26312  0.12398  0.14409  0.67816 -100.00000 -0.21237 
-0.00950 -0.32888 -0.00897 -0.31493 -0.56174 -0.36951 -0.14006 -0.49583 -0.00090 -0.09966 -0.12057  0.00000 -0.01299 -0.22848 -0.00090 -0.10649 -0.11456 -0.21180 -0.27602  0.11473 
-100.00000  0.00000 -0.12685 -100.00000 -100.00000 -100.00000 -100.00000 -100.00000 -100.00000 -0.39505  0.44329 -100.00000 -100.00000 -100.00000  0.13749 -100.00000 -100.00000 -100.00000  0.23922 -100.00000 
-100.00000 -100.00000 -0.52534  0.00000 -0.18861 -0.12419 -0.00337 -0.35356 -100.00000 -100.00000 -0.00654 -0.13943 -0.00019 -100.00000 -100.00000 -100.00000 -100.00000 -100.00000 -100.00000 -100.00000 
-100.00000 -100.00000 -0.10540 -0.21231 -0.13904 -100.00000 -100.00000  0.28167  0.00009 -0.14806  0.87158  0.00000 -100.00000 -100.00000 -100.00000 -0.24504  0.74828  0.24132 -0.00999 -0.36363 
 0.00000 -0.97620  0.80818 -0.05844  0.15239 -0.06829 -0.38354 -100.00000  0.52581 -0.00485  0.28709  0.13696 -0.24774 -0.01467 -100.00000 -0.53506 -0.17042 -0.18958 -100.00000 -0.17650 
-100.00000 -100.00000  0.35958  0.00000  0.25703 -0.38264 -100.00000 -100.00000 -100.00000  0.37863 -0.19942 -0.13906 -100.00000 -100.00000 -100.00000 -100.00000 -100.00000 -100.00000 -100.00000 -100.00000 
 0.00009  0.27922 -100.00000  0.25401  0.00009 -100.00000 -100.00000  0.22704 -100.00000 -0.44631  0.00000 -0.11960 -0.29936 -100.00000 -100.00000  0.12396  0.31139  0.11252 -100.00000 -100.00000 
 0.00009  0.00009 -100.00000  0.37860 -100.00000  0.13759 -100.00000  0.26312 -100.00000  0.35707 -0.01508  0.00000  0.00009 -100.00000 -100.00000 -0.56311 -0.35343  0.27460  0.54611 -100.00000 
-100.00000 -100.00000 -100.00000 -100.00000 -100.00000  0.13750 -100.00000 -100.00000 -100.00000  0.13750 -0.00000  0.16301 -100.00000 -100.00000 -100.00000 -100.00000 -0.06994  0.00000 -100.00000 -0.16121 
-100.00000 -100.00000  0.00000 -0.04231 -0.10566  0.21424 -100.00000 -100.00000 -100.00000 -100.00000 -100.00000 -100.00000 -100.00000 -100.00000 -100.00000 -100.00000 -100.00000 -100.00000 -100.00000 -0.00002 
-100.00000 -100.00000 -100.00000 -100.00000 -100.00000 -100.00000 -100.00000  0.23950 -100.00000 -0.59523  0.92612  0.00000 -100.00000 -100.00000 -100.00000 -0.26589 -100.00000 -0.00286  0.68593 -100.00000 
-0.49053 -0.11201  0.23937 -100.00000 -100.00000 -100.00000  0.10279  0.06557 -100.00000  0.00000 -0.24513  0.26301 -100.00000 -0.13915 -0.34946 -100.00000 -100.00000 -100.00000 -100.00000 -100.00000 
-0.38262 -0.00977  0.00000  0.05855 -0.09981 -100.00000  0.43548 -100.00000  0.13757 -100.00000 -100.00000 -100.00000 -100.00000 -100.00000 -100.00000 -100.00000 -100.00000 -100.00000 -100.00000 -100.00000 
-100.00000 -100.00000  0.04752  0.00000  0.35755  0.13759  0.26313 -100.00000 -100.00000  0.26313 -0.00662  0.00009 -100.00000 -100.00000 -100.00000 -100.00000 -100.00000 -100.00000 -100.00000 -100.00000 
-0.20508  0.48541 -100.00000 -100.00000 -100.00000 -100.00000 -100.00000 -0.00002 -100.00000  0.41200 -0.26607 -100.00000 -0.54737 -100.00000 -100.00000  0.23934 -100.00000  0.05871 -0.40180  0.00000 
-100.00000  0.35679 -0.00175  0.54802  0.50880  0.00013 -100.00000 -100.00000 -100.00000 -100.00000 -0.38315 -0.12885 -0.00332 -100.00000 -100.00000 -100.00000 -0.05107  0.00000 -100.00000  0.38470 
-100.00000  0.23929 -0.00915 -0.13996  0.15253  0.00000 -0.12863 -100.00000 -0.13922 -100.00000 -0.81694 -100.00000 -100.00000 -0.00006 -100.00000 -100.00000 -100.00000  0.21929 -100.00000 -100.00000 
 0.21967  0.08751 -100.00000 -100.00000 -100.00000 -100.00000 -100.00000 -0.10514 -100.00000  0.81267 -0.20254  0.00000  0.27533 -0.00383 -100.00000 -0.24484  0.11275 -0.28706 -0.01018  0.00015 
 0.26346  0.25212  0.17422 -0.16945 -0.53970 -100.00000  0.13741 -100.00000 -100.00000 -0.18477  0.00000 -0.01348  0.53877 -0.26626 -0.19978  0.46505 -0.11000 -0.00323 -100.00000 -0.00323 
 0.27303 -0.29852 -0.13929 -100.00000 -100.00000 -100.00000 -100.00000 -100.00000 -100.00000 -100.00000 -100.00000 -100.00000  0.00000 -0.11975 -100.00000 -0.52363 -0.13226 -0.59303 -100.00000 -100.00000 
-0.26581  0.26327  0.10298 -0.42157  0.37189  0.49973  0.00000  0.87874  0.49973 -0.18772 -100.00000 -100.00000 -100.00000  0.00024 -100.00000 -100.00000  0.00024 -100.00000 -100.00000 -100.00000 
 0.00011  0.45637 -100.00000  0.57274 -100.00000 -100.00000 -100.00000 -100.00000 -100.00000 -0.68470  0.00000 -0.19928  0.90525  0.00011 -0.12842 -0.59615 -0.04563 -0.19928 -100.00000 -0.13903 
 1.20269  0.00000  0.40296  0.58235  0.09981 -0.09945 -0.06924 -0.42137  0.00038 -0.49866  0.25628 -100.00000  0.73137  0.00038 -0.10513 -100.00000  0.42386 -100.00000 -0.00559  0.20269 
-0.42401  0.72756  0.00000 -0.00414 -0.36378  0.05771 -100.00000 -100.00000 -100.00000 -0.00298 -0.00598  0.00002 -100.00000  0.00002  0.00002 -100.00000  0.10501 -100.00000 -100.00000 -0.26602 
 0.00000 -0.00764 -0.21409 -100.00000  0.00000 -100.00000  0.00000  0.37040 -100.00000 -0.09682 -100.00000 -0.49197 -100.00000 -100.00000 -100.00000 -100.00000 -0.09689  0.13751 -0.04228 -100.00000 
 0.37619 -0.38244 -0.26581 -0.38244 -0.12830 -100.00000 -100.00000 -100.00000 -100.00000 -0.13891 -0.38244  0.18773 -100.00000 -100.00000 -100.00000  1.16715  0.75507  0.00000 -100.00000  0.49867 
 0.04093 -0.15835  0.23043 -100.00000  0.63899 -100.00000 -0.59858  0.24105 -100.00000 -0.08669  0.32924  0.08700 -0.11081 -0.13916 -100.00000 -0.67646 -0.18816  0.37297 -0.16117  0.00000 
-100.00000 -100.00000  0.00024  0.23954  0.36446 -100.00000  0.00000 -0.46944  0.20235  0.54338 -100.00000 -100.00000 -100.00000  0.26328 -100.00000 -100.00000 -100.00000 -100.00000 -100.00000 -100.00000 
-0.06170  0.33758 -100.00000 -100.00000 -100.00000 -100.00000 -100.00000 -100.00000 -100.00000  0.07440 -0.78343  0.00000 -100.00000 -100.00000 -100.00000 -0.00185 -100.00000 -0.00550 -0.10610 -100.00000 
 0.08801 -0.06237  0.02439 -0.52803  0.13905 -0.54723  0.30960 -0.00793  0.34643  0.17055  0.44596  0.00000 -0.11196 -100.00000  0.29752 -0.24340  0.49017  0.35753  0.15313 -100.00000 
-100.00000 -100.00000 -0.35340 -0.00181  0.00000 -100.00000 -0.17839  0.22661 -0.00009 -0.89559 -0.00009 -100.00000 -100.00000  0.18716 -100.00000 -100.00000 -100.00000 -0.00009 -100.00000 -100.00000 
-0.00844 -100.00000 -100.00000 -100.00000 -100.00000 -100.00000 -100.00000 -100.00000 -100.00000 -100.00000 -100.00000 -100.00000 -100.00000 -100.00000 -100.00000 -100.00000 -100.00000  0.99595  0.41215  0.00000 
-100.00000 -100.00000 -100.00000 -100.00000 -0.00730 -100.00000 -100.00000 -100.00000 -100.00000 -100.00000  0.26306  0.11254  0.37854 -100.00000 -100.00000 -100.00000 -0.14986  0.00000 -100.00000  0.08720 
 0.04108 -100.00000 -100.00000 -100.00000 -100.00000  0.09048 -100.00000 -100.00000 -100.00000 -0.49112 -100.00000 -100.00000 -100.00000 -100.00000 -100.00000 -100.00000  0.00000  0.17307 -100.00000 -100.00000 
-100.00000 -100.00000  0.31858  0.07757  0.82183  0.00000 -100.00000 -100.00000 -100.00000 -100.00000 -0.35318 -100.00000 -100.00000 -100.00000 -100.00000 -100.00000 -100.00000 -100.00000 -100.00000 -100.00000 
 0.57281 -0.12376 -100.00000 -100.00000 -100.00000 -100.00000 -100.00000 -100.00000 -100.00000 -100.00000 -100.00000 -100.00000 -0.32379 -100.00000 -100.00000 -100.00000 -100.00000  0.37884 -0.09852  0.00000 
-100.00000 -1.01051 -100.00000 -0.10598 -100.00000 -100.00000 -100.00000 -0.00004 -100.00000  0.23049 -100.00000  0.00000 -100.00000 -100.00000 -100.00000  0.37848 -100.00000  0.48539 -0.32838 -100.00000 
-100.00000 -100.00000  0.37851 -100.00000  0.00000 -100.00000 -0.26609 -100.00000 -100.00000 -0.07996 -100.00000 -100.00000 -100.00000 -100.00000 -100.00000 -100.00000 -100.00000 -100.00000 -100.00000 -100.00000 
-100.00000 -100.00000 -100.00000 -100.00000 -100.00000 -100.00000  0.12355 -100.00000 -100.00000 -0.12057 -100.00000  0.00000  0.00005 -100.00000 -100.00000  0.32656 -100.00000 -100.00000 -0.16306 -100.00000 
-100.00000  0.00002 -100.00000 -100.00000 -100.00000 -100.00000 -100.00000 -100.00000 -100.00000 -100.00000 -0.00198 -0.12053 -100.00000 -100.00000 -100.00000 -100.00000  0.13696  0.00000 -100.00000  0.06361 
-100.00000 -100.00000 -100.00000 -0.26646 -100.00000 -100.00000 -100.00000 -100.00000 -100.00000  0.37860 -100.00000  0.20168 -100.00000 -100.00000 -100.00000 -100.00000  0.03167  0.00000 -100.00000  0.43464 
-0.00252  0.09096  0.00000  0.22144  0.27847 -100.00000 -0.14003 -100.00000 -100.00000 -0.14517 -100.00000 -100.00000 -100.00000 -100.00000 -100.00000 -100.00000 -100.00000  0.41016 -100.00000 -100.00000 
-0.41013  0.00040  0.26344 -100.00000  0.12371  0.31241 -100.00000  0.44564 -100.00000  0.00040 -100.00000  0.42646 -100.00000 -100.00000 -100.00000 -100.00000 -100.00000  0.34610  0.00000  0.11181 
-0.41551  0.13770  0.62624 -100.00000 -100.00000  0.24748 -100.00000  0.12374  0.37871 -100.00000 -100.00000 -0.72601 -100.00000 -100.00000 -100.00000 -100.00000 -100.00000 -100.00000  0.00000  0.48872 
 0.00000 -100.00000  0.44042 -100.00000 -100.00000 -100.00000 -100.00000 -100.00000  0.76549 -100.00000 -100.00000 -100.00000 -100.00000 -100.00000 -100.00000 -100.00000 -0.47905 -100.00000 -100.00000 -0.60195 
-100.00000 -100.00000  0.07712 -0.14192 -0.07957 -100.00000  0.00000 -100.00000 -100.00000 -0.46345 -100.00000 -100.00000 -100.00000  0.26299 -100.00000 -100.00000 -100.00000 -100.00000 -100.00000 -100.00000 
-100.00000 -100.00000 -100.00000 -100.00000  0.00000  0.37229  0.00011 -100.00000 -100.00000 -100.00000 -100.00000 -100.00000 -0.13616 -100.00000  0.80173 -100.00000 -0.31322  0.00011 -100.00000 -100.00000 
 0.37886 -0.40433 -100.00000 -100.00000 -100.00000 -100.00000 -100.00000  0.10517 -100.00000 -100.00000 -0.14306  0.56686 -100.00000 -100.00000 -100.00000 -100.00000 -100.00000 -100.00000  0.00000  0.98969 
-100.00000 -100.00000  0.58505  0.00000  0.07224  0.78479  0.26334 -100.00000 -100.00000 -0.12532  0.28971 -100.00000 -100.00000 -100.00000 -100.00000 -100.00000 -100.00000 -100.00000 -100.00000 -100.00000 
 0.13745 -100.00000 -100.00000 -100.00000 -0.23714 -100.00000 -100.00000 -100.00000  0.00000 -100.00000 -100.00000 -100.00000 -100.00000 -100.00000 -100.00000 -100.00000 -0.02989 -100.00000 -100.00000 -100.00000 
-100.00000 -0.39175 -100.00000  0.10611 -100.00000 -100.00000 -100.00000 -100.00000 -100.00000 -100.00000  0.00000 -100.00000 -0.00515 -100.00000 -100.00000 -100.00000 -0.14266 -0.01292 -100.00000 -100.00000 
-100.00000 -100.00000 -100.00000 -100.00000 -100.00000 -100.00000 -0.27107  0.00000 -100.00000 -0.23626 -100.00000 -100.00000 -100.00000  0.64741 -100.00000  0.83181  0.00016 -100.00000 -100.00000 -100.00000 
-100.00000 -100.00000 -100.00000  0.00007  0.00007 -100.00000 -100.00000 -0.00195 -100.00000  0.25203 -0.26667  0.00000 -0.26024 -100.00000  0.00007  0.45119 -100.00000 -0.00195  0.35104 -100.00000 
-100.00000  0.00000 -0.06087  0.17159 -100.00000 -0.00013 -100.00000 -100.00000 -100.00000 -100.00000 -0.30760 -100.00000 -100.00000 -100.00000 -100.00000 -100.00000 -100.00000 -100.00000 -100.00000  0.12298 
-0.00719 -100.00000 -0.00361 -100.00000 -100.00000 -100.00000 -100.00000 -100.00000 -100.00000 -100.00000 -100.00000 -100.00000  0.13748 -100.00000 -100.00000 -100.00000 -100.00000  0.33620 -0.42312  0.00000 
-100.00000 -100.00000 -0.37117 -0.63116  0.00000  0.23926  0.47898  0.00002 -100.00000  0.53882 -100.00000 -100.00000 -100.00000 -100.00000 -100.00000 -100.00000  0.00002 -100.00000 -100.00000 -100.00000 
-0.00010 -0.00010 -0.63144  0.03408  0.00000 -0.00010 -100.00000 -100.00000 -100.00000 -0.00668 -100.00000 -100.00000 -100.00000 -100.00000 -100.00000 -100.00000 -100.00000 -100.00000 -100.00000 -100.00000 
 0.12384  0.64636  0.00000  0.55497 -100.00000 -100.00000  0.41178 -100.00000 -100.00000 -100.00000 -100.00000 -100.00000 -100.00000 -100.00000 -100.00000 -100.00000 -100.00000 -100.00000 -0.00169 -100.00000 
-100.00000  0.00004  0.00004  0.35656  0.00000 -100.00000 -100.00000 -100.00000 -100.00000 -100.00000  0.00004 -100.00000 -0.22840 -100.00000  0.15764 -100.00000 -100.00000 -100.00000 -100.00000 -100.00000 
-100.00000 -100.00000 -100.00000 -100.00000  0.00000 -0.21364 -100.00000  0.00011  0.00011 -100.00000 -100.00000 -100.00000  0.11193 -100.00000  0.45739 -100.00000 -100.00000 -100.00000 -100.00000 -100.00000 
-0.10868  0.00001 -100.00000 -100.00000 -100.00000 -100.00000 -100.00000 -100.00000 -100.00000 -100.00000 -100.00000 -100.00000 -100.00000 -100.00000 -100.00000 -100.00000 -100.00000  0.08055  0.26304  0.00000 
-100.00000 -100.00000 -100.00000 -100.00000 -100.00000 -100.00000 -100.00000 -100.00000 -100.00000 -0.09496 -0.12865  0.00000 -100.00000 -100.00000 -100.00000 -100.00000 -100.00000 -0.11216 -0.30640 -100.00000 
 0.35275 -0.13923  0.34620 -100.00000 -100.00000 -100.00000 -100.00000 -100.00000 -100.00000  0.58494 -100.00000 -100.00000 -100.00000 -100.00000 -100.00000 -100.00000 -100.00000 -0.51571 -0.59123  0.00000 
-0.20773 -100.00000 -100.00000 -100.00000 -100.00000 -0.00793 -100.00000 -100.00000 -0.00186 -100.00000 -100.00000 -100.00000 -100.00000 -100.00000 -100.00000 -100.00000  0.00000 -0.35212 -100.00000 -100.00000 
-100.00000 -0.06970 -100.00000  0.41203 -100.00000 -100.00000 -100.00000 -100.00000 -100.00000  0.00001  0.00000 -0.13914 -100.00000 -100.00000 -100.00000 -100.00000 -100.00000 -100.00000 -100.00000 -100.00000 
-100.00000 -100.00000  0.00008 -100.00000  0.00000 -100.00000 -0.35304 -100.00000  0.34634  0.60152 -100.00000 -100.00000 -100.00000 -100.00000 -100.00000 -100.00000 -100.00000 -100.00000 -100.00000 -100.00000 
 0.33748 -0.35345 -0.54779 -100.00000 -0.26629 -100.00000 -100.00000  0.23919 -100.00000 -100.00000 -100.00000 -0.42620 -100.00000 -100.00000 -100.00000 -100.00000 -100.00000 -100.00000  0.00000 -0.35345 
-100.00000 -100.00000 -100.00000  0.26293 -0.47333 -100.00000  0.00000  0.12362 -100.00000 -0.26727 -0.00341 -100.00000 -100.00000 -0.00010 -100.00000 -100.00000 -100.00000 -100.00000 -100.00000 -100.00000 
-100.00000 -100.00000 -100.00000 -100.00000  0.13759 -100.00000 -100.00000  0.09447 -100.00000 -100.00000 -100.00000 -0.08644  0.10284 -100.00000 -0.00407  0.00000  0.45226 -100.00000 -100.00000 -100.00000 
 0.40713 -0.10544  0.13761 -100.00000 -100.00000 -100.00000 -100.00000 -0.00290 -100.00000 -100.00000 -100.00000  0.43291 -100.00000 -100.00000 -100.00000 -100.00000 -100.00000 -100.00000  0.00000 -0.22248 
-0.45371 -100.00000 -0.16139 -0.00431  0.00000 -100.00000  0.77985  0.19224 -100.00000  0.04794 -0.13917 -0.54760 -0.26614 -100.00000 -100.00000 -0.13917 -0.34673  0.13756  0.31489  0.12386 
-100.00000 -100.00000 -100.00000 -100.00000 -100.00000 -100.00000 -100.00000 -100.00000 -100.00000 -0.16906 -0.13915  0.00000  0.00001 -100.00000 -100.00000 -100.00000 -100.00000 -0.35311  0.24112 -100.00000 
-100.00000 -0.19986  0.00000 -0.32835  0.69717 -0.51602 -100.00000 -100.00000 -100.00000 -100.00000 -100.00000 -100.00000 -100.00000 -100.00000 -100.00000 -100.00000 -100.00000 -100.00000 -100.00000 -0.00004 
-100.00000 -100.00000 -100.00000 -100.00000 -100.00000 -100.00000 -100.00000 -100.00000 -100.00000 -100.00000  0.44590  0.16311 -0.46939 -100.00000 -100.00000  0.12397  0.45610  0.00000 -100.00000  0.12531 
 0.49954  0.64251  0.21943 -100.00000 -100.00000 -100.00000 -100.00000 -0.00156 -100.00000 -0.35286  0.61382  0.00000  0.09437 -100.00000 -100.00000 -0.12849  0.23945 -0.24360 -0.42571 -100.00000 
-100.00000 -100.00000 -100.00000 -100.00000  0.00000 -0.22757 -100.00000 -100.00000 -100.00000 -100.00000 -100.00000  0.00005 -0.00300 -100.00000  0.17453 -100.00000  0.26308 -100.00000 -100.00000 -100.00000 
-100.00000 -100.00000 -100.00000 -0.36387 -100.00000 -100.00000  0.53893  0.00000 -100.00000  0.00002 -100.00000 -100.00000 -100.00000  0.25217 -100.00000 -0.08658 -100.00000 -100.00000 -100.00000 -100.00000 
 0.52257 -0.00288 -0.00150 -0.00150 -100.00000 -100.00000 -100.00000 -100.00000 -100.00000 -0.26592 -100.00000 -0.00150  0.21951 -100.00000 -100.00000 -100.00000 -100.00000  0.03532  0.55095  0.00000 
 0.31528 -0.13911  0.00001 -100.00000 -0.38260 -100.00000 -100.00000 -100.00000 -100.00000 -0.13911 -0.22746  0.17466  0.09447 -100.00000 -100.00000 -100.00000 -0.07678  0.00000 -100.00000  0.24128 
-0.26621 -0.01331  0.00000 -0.46459  0.34613 -100.00000 -100.00000 -100.00000 -100.00000 -100.00000 -100.00000 -100.00000 -100.00000  0.07480 -100.00000 -100.00000 -100.00000 -100.00000 -100.00000 -0.38286 
-1.00901 -1.00901 -100.00000 -100.00000 -100.00000 -100.00000 -100.00000 -100.00000 -100.00000 -100.00000  0.41187 -100.00000 -0.00184 -0.00024 -100.00000 -0.00024 -0.54154  0.00000 -100.00000 -0.53371 
-0.17396  0.57801  0.22683  0.06976 -100.00000 -100.00000 -0.13916 -100.00000  0.00005  0.00000 -0.08011  0.31551 -0.00307  0.13755 -100.00000 -100.00000 -0.16128 -100.00000  0.00005 -0.30651 
-0.26633 -0.49522  0.78758  0.08073  0.26418 -0.80781 -100.00000 -100.00000 -100.00000  0.57661 -0.87931 -100.00000  0.00000 -0.26633 -0.49089 -0.11238 -0.09906 -0.27391 -100.00000 -100.00000 
-100.00000 -100.00000 -0.07158  0.46548  0.00000 -100.00000  0.34638 -100.00000 -100.00000  0.34589 -100.00000 -100.00000 -100.00000 -100.00000 -100.00000 -0.29902 -100.00000 -100.00000 -100.00000 -100.00000 
 0.07014 -100.00000 -0.07969  0.11265 -100.00000 -100.00000 -100.00000  0.00021  0.06512  0.46550  0.34648 -0.68259  0.34897  0.12409 -100.00000 -100.00000  0.31913  0.00000  0.13771  0.29759 
-0.62705  0.13754 -100.00000 -100.00000 -0.00816 -100.00000  0.31889  0.41200  0.00004 -0.01353 -0.19953  0.00000  0.58133 -100.00000 -100.00000 -100.00000 -0.26607  0.18741 -0.04875 -0.81697 
-100.00000 -100.00000 -100.00000  0.00017 -100.00000 -100.00000 -100.00000 -100.00000 -100.00000  0.61842  0.13767  0.00000 -100.00000 -100.00000 -100.00000  0.23949 -100.00000  0.44594  0.08428 -100.00000 
-0.77336  0.00000  0.22064 -100.00000 -100.00000 -100.00000 -100.00000 -100.00000 -100.00000 -0.13932 -0.48310 -100.00000 -100.00000 -100.00000 -0.00011 -100.00000 -100.00000 -100.00000  0.12372 -100.00000 
-0.00424  0.33254 -0.18161 -0.52384 -0.19919  0.44583  0.10079  0.44585 -0.79727 -100.00000 -0.00305  0.19865  0.71320 -100.00000 -100.00000 -100.00000 -0.32945  0.00000 -100.00000 -0.59876 
-0.48519  0.23921 -0.18173 -100.00000 -0.00321 -100.00000 -100.00000 -100.00000 -100.00000 -0.00010  0.23921 -100.00000 -100.00000 -100.00000  0.23921 -100.00000 -0.00010 -0.13155 -0.36425  0.00000 
-0.23977 -100.00000  0.27155  0.00000 -0.07590  0.00432 -0.10837 -0.33802 -100.00000  0.19472 -0.10729 -0.23756  0.61440  0.48558 -100.00000 -100.00000  0.68580  0.03437  0.26318 -100.00000 
 0.00000  0.13755  0.13755 -100.00000 -0.12816 -100.00000  0.45680  0.00005 -100.00000 -0.12816 -100.00000 -0.12816  0.00005 -100.00000  0.13755  0.00005 -0.02124 -100.00000 -100.00000 -0.16564 
-100.00000 -100.00000 -100.00000  0.00996 -100.00000 -100.00000 -100.00000 -100.00000 -100.00000  0.52170  0.45742  0.00000  0.13361 -100.00000 -100.00000  0.25097 -100.00000  0.36542  0.04490 -100.00000 
 0.00000 -100.00000  0.43217 -100.00000  0.13765 -100.00000 -100.00000 -100.00000  0.02372 -100.00000 -100.00000 -100.00000 -100.00000 -0.12811 -100.00000 -100.00000 -0.14799  0.58511 -100.00000  0.68251 
-100.00000 -100.00000 -100.00000 -100.00000 -100.00000 -100.00000 -100.00000 -0.04481 -0.18213 -0.09157 -100.00000 -100.00000 -100.00000  0.00000 -100.00000 -100.00000  0.01722 -100.00000 -0.00002 -100.00000 
-100.00000 -100.00000 -0.06569 -0.00030 -0.02626 -100.00000  0.00000  0.35685 -100.00000  0.44888 -1.74233 -100.00000  0.13720 -0.00030  0.26273 -100.00000 -100.00000 -100.00000 -100.00000 -100.00000 
-0.50125 -0.41195  0.89133 -0.00013  0.20984 -100.00000 -100.00000 -0.00013 -100.00000 -100.00000  0.00911  0.35704 -0.15528 -100.00000 -100.00000 -0.00013 -0.12839 -0.20426 -0.31575  0.00000 
-100.00000 -100.00000 -0.10959 -0.61064 -0.62100 -100.00000  0.00000 -1.19643 -100.00000 -0.04610 -100.00000 -100.00000 -100.00000 -0.00109 -100.00000 -100.00000 -100.00000 -100.00000 -100.00000 -100.00000 
-100.00000 -100.00000 -100.00000 -100.00000 -0.06402 -100.00000 -0.81731  0.00000 -0.00014 -0.58513 -100.00000  0.23952 -100.00000  0.11826 -100.00000 -0.08071  0.13074 -100.00000 -0.00014 -100.00000 
 0.00008 -100.00000 -100.00000 -100.00000 -100.00000 -100.00000 -100.00000 -0.61372 -100.00000 -100.00000 -100.00000  0.02382  0.35731 -100.00000 -0.31839  0.00000  0.84533 -100.00000 -100.00000 -100.00000 
 0.25102  0.24180  0.61508  0.96784 -0.27564 -0.12321 -100.00000 -100.00000 -100.00000 -0.17137 -0.37561  0.12380  0.29656 -100.00000  0.26375 -100.00000  1.04105  0.00000 -100.00000  0.04328 
-0.10856 -100.00000 -100.00000 -100.00000  0.13479  0.00006  0.48549 -0.06540 -100.00000  0.13479 -100.00000 -100.00000 -100.00000  0.00000 -100.00000 -100.00000  0.23936 -100.00000 -100.00000 -100.00000 
 0.11337 -100.00000 -100.00000 -100.00000 -100.00000 -100.00000 -100.00000 -0.55087 -100.00000  0.12471 -100.00000 -0.07405 -100.00000 -100.00000  0.13471  0.13745 -100.00000 -100.00000  0.00000 -0.17235 
-100.00000 -100.00000 -100.00000 -0.10985 -100.00000 -100.00000 -100.00000 -100.00000 -100.00000  0.67993 -1.39349  0.00000 -100.00000 -100.00000 -100.00000 -0.35629 -100.00000  0.45544 -0.15127 -100.00000 
 0.08002 -0.34784  0.61437  0.13473 -0.34304 -0.24601 -0.06515 -100.00000 -1.22483  0.02940  0.28669  0.19121  0.12622 -100.00000 -0.29186 -0.00986  0.04263  0.39332 -0.21695  0.00000 
-0.00005 -100.00000 -100.00000 -100.00000 -100.00000 -100.00000  0.13055 -0.43691 -0.00005  0.25024 -100.00000 -100.00000 -100.00000  0.00000 -100.00000 -100.00000 -0.31859 -100.00000 -100.00000 -100.00000 
-100.00000 -100.00000  0.12498 -0.33238 -0.26004  0.00000 -100.00000 -100.00000 -100.00000 -100.00000  0.47057 -100.00000 -100.00000 -100.00000 -100.00000 -100.00000 -100.00000  0.00943 -100.00000 -0.00006 
-0.19564  0.51423  0.13502  0.26518 -0.12802  0.12424 -100.00000  0.00018  0.13502 -0.00742  0.23968 -100.00000 -0.13171  0.13769 -100.00000 -100.00000 -0.10825  0.72147 -0.46745  0.00000 
 0.58760  0.36400 -100.00000 -0.10853  0.00004 -0.04514 -100.00000 -100.00000  0.07134  0.00000 -0.10853 -0.08895 -100.00000 -100.00000 -100.00000 -0.21743 -0.42375 -0.35493  0.00004  0.00004 
-0.35484  0.05437  0.00000 -0.22338  0.43208 -100.00000 -0.00005 -100.00000 -100.00000 -100.00000 -100.00000 -100.00000 -100.00000 -100.00000 -100.00000 -100.00000 -100.00000 -100.00000 -100.00000 -0.00005 
-0.43712 -100.00000 -100.00000 -0.09187 -100.00000 -100.00000 -100.00000 -100.00000 -100.00000 -100.00000 -100.00000 -100.00000 -0.24602 -100.00000 -100.00000 -100.00000  0.00000  0.22084 -100.00000 -100.00000 
-0.46302 -0.46805 -0.20941 -0.28179 -0.46645 -0.54169  0.42760 -0.78526 -100.00000 -0.32347 -0.29049  0.00000 -0.75409 -100.00000 -0.00241 -0.52222  0.11361  0.07040 -0.59249 -0.22641 
 0.00000 -0.21748  0.13242 -100.00000 -100.00000 -100.00000 -100.00000 -100.00000  0.51962 -0.10859 -100.00000 -100.00000 -100.00000 -100.00000 -100.00000 -100.00000 -0.41885 -100.00000 -0.24609 -0.05826 
-0.33416  0.08893 -0.22016  0.03001 -0.13993  0.05301 -0.52004 -0.59169  0.13189 -0.53964  0.00000 -0.08989  0.39130 -0.00067 -100.00000 -0.37700 -0.51857 -100.00000 -0.19416 -0.01549 
-100.00000 -100.00000 -100.00000 -100.00000 -0.20005 -100.00000  0.26280  0.00000 -100.00000  0.01668 -100.00000 -0.21777 -100.00000 -0.52511 -100.00000  0.36278 -100.00000 -100.00000  0.00897 -1.60723 
 0.11848 -0.04466 -0.05418 -0.00006 -0.09167 -0.24590 -100.00000  0.33407 -0.24590 -0.11315 -0.12821 -0.37698 -100.00000 -0.80173  0.23953 -100.00000 -100.00000  0.11730  0.00000  0.20885 
-0.24592  0.11308  0.13260  0.13758 -100.00000 -100.00000 -0.15394  0.00000  0.26311  0.13488  0.00008 -0.35479 -100.00000  0.24103 -100.00000  0.12010 -100.00000 -100.00000 -100.00000  0.13758 
 0.13111  0.48565  0.48565 -0.34375  0.12949  0.00022 -100.00000  0.13515  0.26326  0.68203 -0.07696  0.02419 -0.04445 -100.00000  0.00000 -100.00000  0.43253  0.13297 -100.00000 -100.00000 
-0.04574 -0.12424 -0.28788 -0.61420 -0.54848 -0.45634 -0.73973  0.04568 -100.00000  0.23029 -0.25080  0.06037  0.23915 -100.00000 -100.00000 -100.00000 -0.16052  0.00000 -0.09210  0.29708 
-100.00000 -100.00000 -100.00000 -100.00000 -100.00000 -100.00000  0.01722  0.00000 -100.00000 -0.31840 -100.00000  0.13768 -100.00000  0.74573 -100.00000  0.77144 -100.00000 -100.00000  0.13768 -100.00000 
-0.23700 -0.06692  0.68468 -100.00000  0.53329 -0.24546  0.26894 -100.00000  0.54450  0.00000  0.61489  0.00047 -100.00000  0.05493  0.29793  0.26351 -0.23228 -100.00000 -100.00000 -0.03591 
-0.02542 -100.00000 -0.01030  1.01549 -0.17193 -100.00000  0.00946  0.37868 -0.80184 -0.12805  0.13767 -100.00000 -0.58530  0.26320 -0.49825  0.00017  0.13078  0.64178  0.12324  0.00000 
-0.01009  0.45870  0.35738 -0.68888  0.11894 -100.00000  0.03463 -100.00000 -100.00000  0.12647  0.13763 -100.00000 -0.00650 -100.00000 -100.00000 -100.00000 -100.00000  0.19832  0.25047  0.00000 
 0.58630  0.49750 -0.33836 -0.07550 -0.23069 -100.00000 -0.00027 -100.00000 -100.00000  0.00000 -0.28817 -100.00000 -100.00000  0.13724  0.04528 -100.00000 -100.00000 -100.00000 -100.00000 -100.00000 
-0.07747  0.57123 -0.06512 -100.00000  0.40467 -0.18900  0.07291 -0.15387  0.37852 -0.66443 -0.44126  0.13484  0.20716 -100.00000 -100.00000 -0.02988  0.11423  0.00000 -100.00000 -0.33012 
 0.02915 -0.26112 -0.02245 -100.00000  0.00000  0.46910 -0.52460 -100.00000 -0.24619 -0.83766  0.00907 -0.19325 -0.12843  0.13232 -100.00000  0.01685 -100.00000 -100.00000 -100.00000 -100.00000 
-0.01616 -0.31133  0.48925 -0.15308 -0.76450 -100.00000 -0.25062  0.19333 -100.00000  0.15723  0.06917  0.00000 -0.00014 -0.23768 -100.00000 -0.02228 -0.29710  0.12387  0.04183 -0.02906 
 0.04283  0.22752 -0.24283 -0.08739 -0.72754 -0.07971  0.41511  0.02020  0.23454 -0.57745 -0.31305 -0.10533 -0.17280 -100.00000 -100.00000  0.34213  0.00000  0.19592 -100.00000 -100.00000 
-0.31197  0.21489 -0.35493  0.26275 -0.19307 -0.00028  0.45653  0.13722 -100.00000  0.04604 -0.25504 -100.00000 -100.00000  0.13722 -100.00000 -100.00000  0.13722 -0.76064  0.48515  0.00000 
-0.04408  0.12699 -0.07163 -0.37551 -0.24519  0.32404 -0.06437 -0.35403  0.01004 -0.08352  0.82871  0.98562  0.25104 -100.00000 -0.03902 -100.00000  0.53752  0.00000 -0.08917  0.17435 
-100.00000 -100.00000 -0.10794  0.00000  0.13260 -0.19314 -100.00000 -100.00000 -100.00000 -100.00000  0.33905 -100.00000 -100.00000 -100.00000 -100.00000 -100.00000 -0.12823 -100.00000 -100.00000 -100.00000 
-0.09295  0.34166  0.21395  0.13734 -0.66731 -100.00000 -0.10424  0.33551 -0.12834 -0.01791  0.12310 -0.14428 -0.00532 -100.00000 -0.19305 -0.25045 -0.36727 -0.81109  0.00000  0.44502 
 0.00000  0.00436  0.07576 -0.07626 -0.09923 -100.00000  0.29084  0.48494 -0.21730 -0.02329 -0.11412  0.12770  0.04648 -100.00000 -0.45953 -0.63903 -0.61151  0.64520 -100.00000 -0.58297 
-100.00000  0.46193  0.00000  0.36142 -0.29574  0.62922 -100.00000  0.00015 -100.00000 -100.00000 -0.63858 -100.00000 -100.00000 -100.00000 -100.00000 -100.00000  0.13512 -100.00000 -100.00000  0.00015 
 0.00011 -0.53003 -0.31817  0.49349 -0.45947 -100.00000 -0.12803 -0.12803 -100.00000 -0.09147  0.53579  0.45579  0.51983 -100.00000  0.02401  0.30986 -0.56439  0.00000  0.00011  0.45896 
-0.00010 -100.00000 -0.05038 -0.03577  0.00000  0.00934 -0.28708  0.23966 -0.23691  0.26908  0.13274 -100.00000 -0.00010 -100.00000 -0.83960 -100.00000  0.25035 -100.00000 -100.00000 -100.00000 
 0.56533 -100.00000  0.25082  0.00024 -100.00000 -100.00000 -100.00000 -100.00000 -100.00000 -0.45837  0.13332  0.48668 -100.00000 -100.00000 -100.00000 -100.00000 -100.00000 -0.12225  0.65711  0.00000 
-0.24521  0.13528  0.24022 -0.26799  0.37681 -100.00000 -100.00000  0.41626 -100.00000  0.00000  0.01487  0.13761 -0.52841 -100.00000  0.53614  0.13761  0.13761 -0.41169 -0.24521  0.00975 
-0.32599 -100.00000  0.11071 -0.15238 -0.07358  0.00000 -0.44476 -100.00000 -0.13072 -0.20046 -0.36965  0.23505 -100.00000 -100.00000  0.12813 -100.00000 -0.20046  0.01266 -0.11288 -100.00000 
 0.00000  0.00009 -100.00000 -100.00000  0.26313 -100.00000 -100.00000 -100.00000 -0.21474 -0.16839  0.02627 -100.00000 -100.00000 -100.00000 -100.00000 -100.00000  0.27333 -100.00000 -100.00000  0.40457 
 0.24614 -0.64975  0.00000  0.45928  0.14442 -0.21749  0.01293  0.06411 -0.07968  0.34567  0.02374 -100.00000 -100.00000 -100.00000 -0.37215 -100.00000 -100.00000  0.13756 -100.00000  0.13846 
 0.37883 -100.00000 -0.35610  0.00032 -100.00000  0.12933  0.26335  0.00000 -100.00000  0.03235 -100.00000  0.35691  0.01624  0.21292 -100.00000  0.39400 -100.00000 -100.00000  0.23863 -100.00000 
 0.58541  0.00044 -100.00000 -100.00000 -0.10343  0.13795 -100.00000 -0.24094 -100.00000  0.13743 -100.00000  0.00044  0.00000 -100.00000 -0.10343  0.29677  0.69425  0.23696 -100.00000  0.13719 
-100.00000 -0.00006 -0.05057  0.00000 -100.00000 -0.20730 -100.00000 -0.10128 -0.37046 -0.20730  0.62682 -0.44357 -100.00000 -100.00000 -100.00000 -100.00000 -100.00000  0.13868 -100.00000 -100.00000 
-0.00008 -100.00000 -100.00000 -100.00000  0.00000 -0.52777 -0.00008 -100.00000 -0.00008 -0.00008 -100.00000 -100.00000  0.13698 -100.00000 -0.45006 -100.00000 -100.00000 -100.00000 -100.00000 -100.00000 
-100.00000  0.00000 -0.37743 -100.00000 -100.00000 -100.00000 -100.00000 -100.00000 -0.00012 -0.10560 -0.08776 -100.00000 -100.00000 -100.00000 -100.00000 -100.00000 -100.00000 -100.00000 -100.00000 -0.12672 
-100.00000 -100.00000  0.80576  0.00000 -0.35214  0.13777 -100.00000  0.00027 -100.00000 -100.00000  0.12645 -100.00000 -100.00000 -100.00000 -100.00000 -100.00000  0.00027 -100.00000 -100.00000 -100.00000 
-100.00000 -100.00000 -100.00000 -100.00000 -100.00000 -100.00000 -100.00000  0.00000 -100.00000  0.13759 -100.00000 -0.41093 -100.00000 -0.13533 -100.00000  0.31671 -100.00000 -100.00000  0.01819 -100.00000 
-100.00000 -100.00000 -100.00000 -100.00000  0.01854 -100.00000 -100.00000 -100.00000 -100.00000  0.00000 -100.00000 -100.00000 -100.00000 -100.00000 -0.02375 -100.00000 -100.00000 -100.00000 -100.00000 -100.00000 
-0.73224 -0.23616 -100.00000  0.19360 -100.00000 -100.00000 -100.00000 -100.00000 -100.00000 -0.21395  0.00000  0.02706 -100.00000 -0.17501  0.13736 -100.00000 -100.00000 -100.00000 -100.00000 -100.00000 
 0.67822 -0.09089  0.00000  0.36899  0.00015 -100.00000  0.01104 -100.00000 -100.00000  0.00015 -0.12646 -100.00000 -100.00000 -0.24285 -100.00000 -100.00000 -100.00000 -100.00000 -100.00000 -100.00000 
-100.00000  0.00000 -0.68386 -100.00000 -100.00000 -100.00000 -100.00000 -100.00000 -100.00000  0.02422 -0.10108 -100.00000 -100.00000  0.13497 -100.00000 -100.00000 -100.00000 -100.00000 -100.00000 -100.00000 
 0.43184 -0.25174 -0.31561 -0.49469 -100.00000 -100.00000 -100.00000 -100.00000 -100.00000  0.00000  0.67806  0.26108 -100.00000  0.20944 -100.00000 -100.00000 -0.46163 -100.00000 -100.00000 -100.00000 
-100.00000 -100.00000 -100.00000 -100.00000  0.66105 -100.00000 -100.00000 -100.00000 -100.00000  0.00000  0.63777 -100.00000 -100.00000 -100.00000 -0.49152 -100.00000 -100.00000 -100.00000 -100.00000 -100.00000 
-0.17150  0.77191 -0.26502  0.48554  0.00000 -100.00000 -0.19806 -100.00000 -100.00000 -0.25718  0.12573 -100.00000 -0.10811 -100.00000  0.62432 -100.00000 -0.12798 -100.00000 -100.00000 -100.00000 
 0.13776 -0.05376  0.00000 -0.09129  0.81815  0.30920 -0.10803  0.00026 -100.00000 -100.00000  0.37599 -100.00000  0.00026 -100.00000 -0.06459 -100.00000 -100.00000 -100.00000 -100.00000  0.33943 
-100.00000 -100.00000  0.68162  0.26074  0.00000 -1.02115  0.55243 -100.00000 -100.00000 -0.24583 -0.35468 -100.00000 -100.00000 -0.12809  0.07484 -0.12809  0.01721 -100.00000 -100.00000 -100.00000 
 0.13261 -0.66448 -100.00000 -0.34443  0.00000 -0.21726  0.64523  0.00007  0.16266  0.40459 -0.09001 -100.00000 -100.00000 -100.00000 -100.00000 -100.00000 -100.00000 -100.00000 -100.00000 -100.00000 
-0.00002 -0.12290  0.00000 -0.10514  0.13748 -100.00000 -100.00000 -100.00000 -100.00000 -0.35430 -100.00000  0.26301 -100.00000 -100.00000 -100.00000 -100.00000 -100.00000 -100.00000  0.35740 -100.00000 
-100.00000 -100.00000  0.00009 -100.00000  0.33913 -100.00000 -0.13783  0.00009 -100.00000  0.00000  0.41086 -100.00000 -100.00000 -100.00000  0.11118 -100.00000 -100.00000 -100.00000 -100.00000 -100.00000 
-100.00000 -100.00000 -100.00000 -100.00000  0.00000  0.03115 -100.00000 -100.00000 -100.00000 -100.00000 -100.00000 -100.00000  0.26312 -100.00000  0.23516 -100.00000  0.05999 -100.00000 -100.00000 -100.00000 
 0.00000 -0.15235  0.25063 -100.00000 -100.00000 -100.00000 -100.00000 -100.00000 -0.10779 -100.00000 -100.00000 -100.00000 -100.00000 -100.00000 -100.00000 -100.00000 -0.15235 -100.00000 -100.00000 -0.37474 
 0.13068  0.00000 -0.58570 -100.00000 -100.00000 -100.00000 -100.00000 -100.00000 -100.00000  0.23952  0.21944 -100.00000 -100.00000 -100.00000  0.13752 -100.00000 -100.00000 -100.00000 -100.00000  0.13752 
-100.00000 -0.12857 -0.86228  0.00000 -0.81093 -100.00000 -0.24630 -100.00000 -100.00000 -100.00000 -0.48879  0.00893 -100.00000 -100.00000 -100.00000 -100.00000 -100.00000 -100.00000 -100.00000 -100.00000 
-0.17359 -0.12385 -100.00000  0.12624  0.02345  0.00002 -0.12819 -100.00000 -100.00000  0.00000  0.37853  0.28317 -100.00000 -0.07240 -100.00000 -100.00000  0.00932 -100.00000 -100.00000 -100.00000 
-0.55754 -0.00003  0.23029  0.33909  0.26089 -100.00000  0.00000  0.01717 -100.00000 -0.25014 -100.00000 -100.00000 -100.00000 -100.00000 -100.00000 -100.00000 -0.24587 -100.00000 -100.00000 -100.00000 
-0.01034  0.26294 -100.00000 -100.00000 -0.45601 -100.00000 -0.34440 -0.35482  0.00000  0.13741 -100.00000 -100.00000 -100.00000 -0.10849 -100.00000 -100.00000 -0.12184 -100.00000 -0.00009 -0.00009 
-0.43706  0.70984  0.48461  0.19328 -0.21736  0.00000 -100.00000 -100.00000  0.00006 -0.53081 -0.28768 -100.00000 -100.00000 -100.00000 -100.00000 -100.00000  0.00930  0.13253 -100.00000 -100.00000 
 0.00018  0.00018 -0.17199  0.03881 -0.07740 -100.00000  0.75419  0.73413  0.00018  0.23961  0.00018 -100.00000 -100.00000  0.00000 -100.00000 -100.00000 -0.05430 -100.00000 -100.00000 -100.00000 
-0.12829  0.20828  0.00001 -0.15429 -0.23715 -100.00000  0.02913 -0.18310  0.26304  0.00000 -0.41341  0.01693 -0.13840 -100.00000  0.96690 -100.00000 -100.00000 -100.00000  0.12582 -0.13840 
-0.09152 -100.00000 -0.29814  0.73945  0.43235  0.00019 -100.00000 -100.00000 -100.00000  0.12431 -0.07724  0.00000 -100.00000 -100.00000 -100.00000 -0.10822 -100.00000  0.34001  0.15661 -100.00000 
 0.00000  0.00931 -100.00000 -100.00000 -100.00000 -100.00000 -100.00000 -100.00000  0.32339 -100.00000 -100.00000 -100.00000 -100.00000 -100.00000 -100.00000 -100.00000 -0.18228 -100.00000 -100.00000 -0.42320 
 0.00018  0.37869  0.23944  0.13768  0.53972 -100.00000 -0.58201 -0.06542  0.13768  0.00000 -0.12432  0.00018 -100.00000 -100.00000  0.84577 -100.00000 -100.00000 -100.00000 -100.00000 -100.00000 
-100.00000 -100.00000 -0.10852 -100.00000  0.00000  0.00925  0.13249 -100.00000 -100.00000 -0.05455 -100.00000 -100.00000 -100.00000 -100.00000 -100.00000 -100.00000 -100.00000 -100.00000 -100.00000 -100.00000 
-100.00000 -100.00000  0.13246 -100.00000  0.13477 -100.00000 -100.00000 -100.00000 -100.00000 -100.00000 -0.67486 -100.00000  0.00000 -100.00000  0.13246  0.13750  0.53486  0.13048 -100.00000 -0.55824 
-100.00000 -100.00000 -0.09189 -0.02908 -0.39165 -100.00000 -0.35492  0.16285 -100.00000 -0.24605 -100.00000 -100.00000 -100.00000  0.00000 -100.00000 -100.00000 -0.50199 -100.00000 -100.00000 -100.00000 
 0.68282 -0.19272  0.44017 -0.37608  0.20888 -100.00000 -100.00000 -100.00000 -100.00000  0.13286  0.39986  0.95534 -0.12788 -100.00000 -100.00000  0.23044  0.00000  0.11921 -0.06492 -0.55034 
-100.00000 -100.00000  0.68246  0.00000  0.13774  0.11872 -100.00000 -100.00000 -100.00000 -100.00000  1.02373 -100.00000 -100.00000 -100.00000 -100.00000 -100.00000 -100.00000  0.00023 -100.00000 -100.00000 
-100.00000 -100.00000 -100.00000 -100.00000 -100.00000 -100.00000 -100.00000  0.15460  0.00010 -0.24593 -100.00000 -100.00000 -100.00000  0.00000 -100.00000 -100.00000  0.51961 -100.00000 -100.00000 -100.00000 
-100.00000 -100.00000  0.39207  0.00000  0.20313 -0.12812  0.00939 -100.00000 -100.00000 -100.00000  0.23025  0.00010 -100.00000 -100.00000 -100.00000 -100.00000 -100.00000 -100.00000 -100.00000 -100.00000 
