# Supplementary material for: Enhanced ER proteostasis and temperature differentially impact the mutational tolerance of influenza hemagglutinin
Source: eLife. 2018 Sep 6;7:e38795. doi: 10.7554/eLife.38795 (PMC6172027; doi:10.7554/eLife.38795)
Supplement: Source data 1. [file elife-38795-data1.zip › Dataset_1/HA_DMS_2018_processing/filtering/filtering_DAX37vsDMSO37/compare/out_heatmap_rep3.txt]

-100.00000 -100.00000 -0.39987 -0.15190  0.30312  0.00000 -100.00000 -100.00000 -100.00000 -0.00008  0.12633 -100.00000 -100.00000 -100.00000 -100.00000 -100.00000 -0.57901 -0.39439 -100.00000 -100.00000 
-0.31736 -0.55640  0.12326 -0.09673 -0.09202 -0.12866 -0.07635 -100.00000 -100.00000 -0.11861 -0.06393 -0.04501  0.15050  0.18292 -0.14048 -0.80004 -0.27224  0.00000 -100.00000  0.36162 
-0.53765  0.00000  0.60908 -100.00000 -100.00000 -100.00000 -100.00000 -0.10141 -100.00000 -0.79771  0.04481  0.07108  0.26304 -100.00000 -100.00000  0.13751 -100.00000 -0.18131 -100.00000  0.23154 
-100.00000 -0.07275  0.13769  0.00090 -100.00000 -100.00000  0.00019 -100.00000 -100.00000  0.41640  1.05776 -0.03105 -0.44656  0.09353 -0.16950 -100.00000  0.05135  0.00000 -100.00000  0.22656 
-0.00005  0.68325 -100.00000  0.23952  0.00000 -0.00005 -0.00005 -0.19122  0.31758 -100.00000 -100.00000 -100.00000  0.26298 -0.61679 -0.59204 -100.00000 -0.31559 -100.00000 -100.00000 -100.00000 
-100.00000 -100.00000 -0.55666 -100.00000  0.00000  0.47102 -100.00000 -0.03059 -100.00000 -100.00000  0.00003 -100.00000  0.09494 -100.00000  0.67990 -100.00000 -100.00000 -100.00000 -100.00000 -100.00000 
 0.48561  0.07150  0.00000  0.15813  0.61522  0.00018  0.23613 -100.00000  0.10029  0.00018  0.48561 -0.10953 -100.00000 -100.00000 -100.00000 -100.00000 -100.00000 -100.00000  0.21043 -100.00000 
-100.00000 -100.00000 -0.16804  0.26301  0.00000 -0.40644 -100.00000 -100.00000 -100.00000 -100.00000 -0.00002 -100.00000 -0.07625 -100.00000 -0.17948 -100.00000  0.92598 -100.00000 -100.00000 -100.00000 
-100.00000 -100.00000  0.31115  0.18671  0.00000 -100.00000  0.84823  0.21071 -100.00000 -0.31133 -100.00000 -100.00000 -100.00000 -100.00000 -100.00000 -100.00000  0.00011 -100.00000 -100.00000 -100.00000 
 0.00012  0.00012  0.13763 -0.63746  0.31712 -100.00000  0.52888  0.00000 -100.00000  0.00611 -0.55764  0.21020 -100.00000  0.18338 -100.00000  0.09154 -100.00000 -100.00000 -100.00000 -100.00000 
-0.18080  0.00000  0.21189 -100.00000 -0.67123 -100.00000 -100.00000 -100.00000 -100.00000  0.37568  0.45025 -0.61287 -0.03027 -100.00000  0.13781 -0.03439 -100.00000 -100.00000 -100.00000 -0.43071 
-100.00000 -0.10942  0.03760 -0.01631  0.96300  0.05990  0.00000 -0.03042 -100.00000  0.68337 -100.00000 -100.00000 -100.00000  0.16681  0.09511 -100.00000  0.13786 -100.00000 -100.00000 -0.16793 
-100.00000  0.43049  0.00000  0.13064  0.21073 -100.00000 -100.00000 -0.81459 -100.00000 -100.00000  0.00010 -100.00000 -100.00000 -100.00000 -100.00000  0.26681 -100.00000 -100.00000 -100.00000 -100.00000 
 0.00012  0.00000  0.30662 -100.00000 -100.00000 -100.00000 -100.00000 -100.00000 -100.00000  0.30812  0.16641 -100.00000 -100.00000 -100.00000 -100.00000 -100.00000 -100.00000 -100.00000  0.26676 -100.00000 
-100.00000 -0.44469  0.04896  0.21938 -100.00000 -0.00001 -100.00000 -100.00000 -100.00000  0.39385  0.00000 -100.00000 -100.00000 -100.00000 -0.16778 -100.00000 -100.00000 -0.18055 -100.00000 -100.00000 
 0.26934  0.86768 -100.00000 -100.00000 -100.00000 -100.00000 -100.00000  0.59779 -100.00000 -100.00000 -100.00000  0.20072 -100.00000 -100.00000 -100.00000 -100.00000 -100.00000 -100.00000  0.00000  0.26687 
-0.09434  0.00000  0.18203 -100.00000 -100.00000 -100.00000 -100.00000 -100.00000 -100.00000  0.05972  0.05696 -100.00000 -100.00000 -100.00000 -100.00000 -100.00000 -100.00000 -100.00000 -100.00000  0.26617 
 0.17052  0.26313 -0.16819 -100.00000 -100.00000 -100.00000 -100.00000  0.12967 -100.00000 -100.00000 -100.00000  0.37448 -100.00000 -100.00000 -100.00000 -100.00000 -100.00000 -100.00000  0.00000  0.31724 
-100.00000  0.22043 -0.43485 -0.61816 -0.71011 -0.03172 -100.00000 -100.00000 -100.00000  0.24137  0.00000  0.13746 -100.00000 -100.00000 -100.00000 -0.43485  0.30885 -100.00000 -100.00000 -100.00000 
-100.00000 -100.00000  0.68554  0.00000  0.15503 -0.13246 -100.00000 -100.00000 -100.00000 -100.00000  0.14181 -100.00000 -100.00000 -100.00000 -100.00000 -100.00000 -100.00000 -100.00000 -100.00000 -100.00000 
-100.00000 -100.00000 -100.00000 -100.00000 -100.00000 -100.00000 -0.05550 -0.18350 -100.00000 -100.00000 -100.00000 -100.00000 -100.00000  0.00000 -100.00000 -100.00000  0.31073 -100.00000 -100.00000 -100.00000 
-100.00000 -100.00000 -0.03812  0.00000 -100.00000 -0.27878 -100.00000 -100.00000 -100.00000 -100.00000  0.53442 -0.00002 -100.00000 -100.00000 -100.00000 -100.00000 -100.00000  0.13040 -100.00000 -100.00000 
 0.00000 -100.00000  0.00002 -100.00000 -100.00000 -100.00000 -100.00000 -100.00000 -100.00000  0.00582 -100.00000 -100.00000 -100.00000  0.02522 -100.00000 -100.00000 -100.00000 -100.00000  0.14623 -100.00000 
-100.00000 -100.00000  0.09498 -100.00000 -100.00000 -0.00000 -0.00000  0.00000 -100.00000 -0.18106 -100.00000  0.48543 -100.00000  0.27026 -100.00000 -0.30986 -100.00000 -100.00000 -0.03055 -100.00000 
-100.00000 -100.00000 -100.00000 -100.00000  0.38797 -0.18058 -100.00000  0.27115 -100.00000 -100.00000 -100.00000  0.48554  0.12236  0.00012  0.26688  0.00000 -0.03536 -100.00000 -100.00000 -100.00000 
-0.03097  0.00000  0.12802 -100.00000 -100.00000 -100.00000 -100.00000 -100.00000 -100.00000  0.09747 -0.04927 -100.00000 -100.00000 -100.00000 -100.00000 -100.00000 -100.00000 -100.00000 -100.00000 -0.44310 
-100.00000 -100.00000 -100.00000  0.00001 -100.00000 -100.00000 -100.00000  0.00001 -100.00000 -0.01318 -0.44712  0.00000 -100.00000 -100.00000 -100.00000  0.00001 -100.00000  0.20871  0.29995 -100.00000 
-100.00000 -100.00000 -100.00000 -0.00006 -100.00000 -100.00000 -100.00000 -0.31896 -100.00000 -0.31850 -100.00000  0.00000 -100.00000 -100.00000 -100.00000 -0.00006 -100.00000 -0.13718 -0.03799 -100.00000 
-100.00000  0.07816 -100.00000 -100.00000 -0.31767 -100.00000 -100.00000 -100.00000 -100.00000  0.00000  0.16663 -100.00000 -100.00000 -100.00000  0.33017 -100.00000 -100.00000 -100.00000 -100.00000 -100.00000 
-100.00000 -0.03700  0.00006  0.35814 -100.00000 -100.00000 -100.00000 -100.00000 -100.00000 -0.19200  0.00000  0.00963 -100.00000 -100.00000  0.31733 -100.00000 -100.00000  0.00006 -100.00000 -100.00000 
 0.20089  0.00004 -100.00000 -100.00000  0.00004 -100.00000 -100.00000 -0.67048 -100.00000 -100.00000 -100.00000  0.11742 -0.03256 -100.00000 -100.00000  0.13754 -100.00000 -100.00000  0.00000  0.46618 
-100.00000  0.54167 -0.03193  0.26437 -100.00000 -100.00000 -100.00000 -100.00000 -100.00000  0.00007  0.00000 -0.32110 -100.00000 -100.00000  0.48550 -100.00000 -0.03193 -100.00000 -100.00000  0.00007 
 0.26302  0.31008  0.00000 -0.23450  0.13749 -100.00000 -0.07695 -100.00000 -100.00000 -100.00000 -100.00000 -100.00000 -100.00000 -100.00000 -100.00000 -100.00000 -100.00000 -100.00000 -0.16832 -100.00000 
-0.08074  0.26303 -100.00000 -100.00000 -100.00000 -100.00000 -100.00000  0.41671 -100.00000 -100.00000 -100.00000 -0.24545 -100.00000 -100.00000 -100.00000 -0.00001 -100.00000 -100.00000  0.00000  0.00503 
-100.00000  0.09882 -100.00000 -0.31458 -100.00000 -100.00000 -100.00000 -100.00000 -100.00000 -100.00000  0.00000 -100.00000 -100.00000 -100.00000 -0.31850 -100.00000 -0.03051  0.76555 -100.00000 -100.00000 
-100.00000 -100.00000 -0.41501  0.00000 -100.00000 -0.01766 -100.00000 -100.00000 -100.00000 -100.00000  0.02312 -100.00000 -100.00000 -100.00000 -100.00000 -100.00000  0.37851  0.16626 -100.00000 -100.00000 
-100.00000 -100.00000 -100.00000 -0.50826  0.00000 -100.00000 -0.48476 -0.54867 -100.00000 -0.44655  0.18454 -100.00000 -0.07781 -100.00000  0.18454 -100.00000 -0.47667 -100.00000 -100.00000 -100.00000 
 0.19428 -100.00000 -100.00000 -100.00000 -100.00000 -100.00000 -100.00000 -100.00000 -100.00000 -100.00000 -100.00000 -100.00000 -0.72493 -100.00000 -100.00000 -100.00000 -100.00000 -0.63210 -0.03077  0.00000 
-100.00000 -100.00000 -100.00000 -100.00000 -100.00000 -1.06866 -100.00000 -100.00000 -100.00000 -100.00000  0.10763 -0.21430  0.00001 -100.00000 -100.00000 -100.00000  0.65004  0.00000 -100.00000  0.27438 
-100.00000  0.00021 -100.00000 -100.00000 -100.00000 -100.00000 -100.00000 -100.00000 -100.00000  0.34544 -100.00000  0.00000 -100.00000 -100.00000 -100.00000 -100.00000 -100.00000  0.81861  0.58013 -100.00000 
 0.07055  0.12941  0.00000 -100.00000 -100.00000 -0.02454 -100.00000 -100.00000 -100.00000 -100.00000 -100.00000 -100.00000 -100.00000 -100.00000 -100.00000 -100.00000 -100.00000 -100.00000 -100.00000 -100.00000 
-0.32256  0.00000 -0.10419 -100.00000 -100.00000 -100.00000 -100.00000 -100.00000 -100.00000 -0.18481 -0.07512 -100.00000 -100.00000 -100.00000 -100.00000 -100.00000 -100.00000 -0.17019 -100.00000 -0.20701 
-100.00000 -0.32080  0.00000 -100.00000  0.02693  0.51953 -100.00000 -100.00000 -100.00000 -100.00000 -100.00000 -100.00000 -100.00000 -100.00000 -100.00000 -100.00000 -100.00000 -100.00000 -100.00000 -100.00000 
-100.00000  0.16705 -100.00000  0.12945 -100.00000 -100.00000 -100.00000 -100.00000 -100.00000  0.00005  0.00000 -100.00000 -100.00000 -100.00000 -0.03418 -100.00000 -100.00000 -0.08529 -100.00000 -100.00000 
-100.00000 -100.00000 -100.00000 -100.00000  0.00003 -100.00000 -100.00000 -0.33459 -100.00000 -100.00000 -100.00000  0.26306  0.43601 -100.00000 -0.33459  0.00000  0.29574 -100.00000 -100.00000 -100.00000 
-100.00000 -100.00000  0.00010 -100.00000 -100.00000 -100.00000 -0.08844  0.41203 -100.00000  0.00000  0.20558 -100.00000 -100.00000  0.13761  0.49056 -100.00000 -100.00000 -100.00000 -100.00000 -100.00000 
 0.13730 -0.51284  0.00000 -0.53055 -0.22038 -100.00000  0.12150 -0.24650 -100.00000 -0.00020 -100.00000 -100.00000 -100.00000 -100.00000 -100.00000 -100.00000 -100.00000  0.04886  0.26283 -100.00000 
-100.00000 -100.00000 -100.00000 -100.00000 -100.00000 -100.00000 -100.00000 -100.00000 -100.00000  0.58052  0.46143  0.00000 -100.00000 -100.00000  0.00014 -100.00000 -100.00000 -0.43034  0.41911 -100.00000 
-100.00000 -100.00000 -100.00000 -100.00000  0.00000  0.31168 -100.00000 -100.00000 -100.00000 -100.00000 -100.00000 -100.00000  0.13753 -100.00000 -0.03525 -100.00000  0.00002 -100.00000 -100.00000 -100.00000 
-100.00000  0.00013 -100.00000  0.84812  0.00000 -100.00000  0.01234 -100.00000 -100.00000 -100.00000 -100.00000 -100.00000 -100.00000 -100.00000  0.66138 -100.00000  0.00013 -100.00000 -100.00000 -100.00000 
-0.08138 -0.06011 -100.00000 -100.00000 -100.00000 -100.00000 -100.00000 -100.00000 -100.00000  0.13742 -0.52636 -100.00000 -100.00000 -100.00000 -100.00000 -100.00000 -100.00000 -0.33827  0.06542  0.00000 
 0.15680 -0.15159  0.00717 -100.00000 -100.00000 -100.00000 -100.00000  0.17944 -100.00000 -0.02963  0.00011  0.17434 -0.19907 -100.00000 -100.00000 -100.00000 -100.00000  0.00011  0.00000  0.22862 
 0.57050 -0.11494 -100.00000  0.05762 -0.19192 -0.26918  0.00022 -100.00000 -100.00000  0.00000 -100.00000  0.08802 -0.05786  0.00053 -100.00000 -100.00000  0.27314 -0.08629  0.13773  0.00096 
-100.00000 -100.00000 -100.00000 -100.00000 -100.00000 -100.00000 -100.00000 -100.00000 -100.00000 -100.00000 -0.11509  0.00039 -0.06392 -100.00000 -0.20143  0.00000  0.14255 -100.00000 -100.00000 -100.00000 
-100.00000 -100.00000 -100.00000 -100.00000 -100.00000 -100.00000 -100.00000 -100.00000 -100.00000  0.31518 -100.00000  0.00000 -100.00000 -100.00000 -100.00000  0.26300 -100.00000 -0.16313 -0.43506 -100.00000 
 0.00000  0.14732  0.26313 -100.00000 -100.00000 -100.00000  0.00010 -100.00000  0.14732  0.19677 -0.18174 -100.00000 -100.00000 -100.00000 -100.00000 -100.00000 -0.02020 -100.00000 -100.00000  0.29304 
-0.00003 -0.00003 -100.00000 -100.00000 -100.00000 -0.32991 -100.00000  0.09043 -100.00000 -100.00000 -100.00000  0.29957 -0.17261 -100.00000 -100.00000 -100.00000 -0.00305  0.00000 -100.00000 -0.05883 
-100.00000 -100.00000 -100.00000 -0.50086  0.00000 -100.00000 -100.00000  0.13751 -100.00000 -100.00000 -100.00000  0.00001 -100.00000 -100.00000  0.55252 -100.00000 -0.05104 -100.00000 -100.00000 -100.00000 
-100.00000 -100.00000  0.37852 -100.00000 -100.00000 -0.93904  0.30779  0.42613  0.00001 -0.17764 -100.00000 -100.00000 -100.00000  0.00000 -100.00000 -100.00000 -0.25194 -100.00000 -100.00000 -100.00000 
-100.00000  0.37090  0.00025 -100.00000  0.24361  0.02966 -100.00000 -0.01612 -100.00000  0.74788 -0.32375 -0.11468  0.76578 -100.00000 -100.00000 -100.00000  0.52960  0.00000 -100.00000  0.12843 
-100.00000 -100.00000  0.35492  0.26141  0.00000  0.14247 -0.32241 -100.00000 -100.00000  0.43633 -100.00000  0.00014 -100.00000 -100.00000 -0.32224 -100.00000 -100.00000 -100.00000 -100.00000 -100.00000 
-0.00023 -0.03181 -100.00000 -100.00000 -100.00000 -100.00000 -0.64056 -0.69776  0.05786  0.13727 -0.18314 -0.40896  0.26280 -100.00000 -100.00000  0.09372 -0.31734  0.00000 -0.31892  0.03058 
 0.00000 -100.00000  0.26310 -100.00000 -100.00000 -100.00000 -100.00000 -100.00000 -100.00000 -100.00000 -100.00000 -100.00000 -100.00000 -100.00000 -100.00000 -100.00000  0.54770 -100.00000 -100.00000 -0.16689 
-100.00000  0.13776  0.06868  0.00000 -0.43475  0.13751 -100.00000 -100.00000 -100.00000 -100.00000  0.48209 -100.00000 -100.00000 -100.00000 -100.00000 -0.03663  0.36493  0.47234 -100.00000 -100.00000 
 0.05307  0.00000  0.31882 -100.00000  0.03770 -100.00000 -100.00000  0.00029 -100.00000  0.51994  0.72958 -0.20485 -100.00000 -100.00000  0.27680 -100.00000  0.28753 -100.00000 -0.16771  0.17921 
-100.00000 -100.00000 -100.00000 -100.00000 -0.00722 -100.00000 -100.00000 -100.00000 -100.00000 -0.05110  0.52174 -100.00000 -0.44574 -100.00000  0.00000 -100.00000  0.00001 -100.00000 -100.00000 -100.00000 
-100.00000 -100.00000 -0.18256  0.33038  0.00000 -100.00000 -100.00000 -100.00000 -100.00000 -100.00000 -100.00000 -100.00000 -100.00000 -100.00000  0.02579 -100.00000 -100.00000 -100.00000 -100.00000 -100.00000 
-100.00000  0.04619 -0.31346 -0.41485  0.68284 -100.00000 -100.00000 -100.00000 -100.00000 -0.15397 -100.00000 -100.00000  0.00000 -100.00000  0.58510  0.09479  0.56737  0.90523 -0.16825 -0.34929 
-100.00000 -100.00000 -0.03212 -100.00000  0.00000 -0.16963 -0.19564 -100.00000  0.26302 -0.09861 -100.00000 -100.00000 -100.00000 -100.00000 -100.00000 -100.00000 -100.00000 -100.00000 -100.00000 -100.00000 
 0.00000  0.18180 -0.07695 -100.00000 -0.13473 -0.03067 -100.00000 -100.00000  0.48566  0.44658 -100.00000 -100.00000  0.09791 -100.00000 -100.00000  0.76577 -0.13473  0.54454 -0.31896  0.56734 
 0.00003 -100.00000 -100.00000  0.00003  0.37854 -100.00000  0.13753 -100.00000 -100.00000 -0.31808  0.41662 -0.04687 -100.00000 -100.00000 -0.16211 -0.44276  0.55225  0.00000 -0.19255 -0.01046 
-100.00000 -100.00000 -100.00000 -100.00000 -100.00000 -100.00000  0.16719  0.68311  0.09516 -0.19136 -100.00000 -100.00000 -100.00000  0.00000 -100.00000 -100.00000 -0.39960 -100.00000 -100.00000 -100.00000 
-0.42650 -0.63650 -100.00000  0.13754 -100.00000 -100.00000 -100.00000 -100.00000 -100.00000  0.74379 -0.22658  0.00000  0.09489 -100.00000 -100.00000  0.13754 -0.20119  0.10047 -0.27905 -100.00000 
-100.00000 -100.00000 -0.26669  0.00000  0.07653 -0.58814 -0.20963 -100.00000 -100.00000 -100.00000  0.35172 -0.32600 -100.00000 -100.00000 -0.00006 -100.00000 -100.00000 -100.00000 -100.00000 -100.00000 
-100.00000  0.08573  0.06891 -0.27355 -0.33029 -100.00000 -100.00000 -0.00004 -100.00000 -0.56903  0.00000  0.20679 -100.00000 -0.00004  0.37847  0.13746 -100.00000 -100.00000 -100.00000 -0.03422 
 0.00000 -0.16799 -0.19195 -100.00000 -100.00000 -100.00000 -100.00000 -100.00000 -100.00000 -100.00000 -100.00000 -100.00000 -100.00000 -100.00000 -100.00000 -100.00000  0.97221 -100.00000 -100.00000  0.42388 
-0.45483 -100.00000 -100.00000 -100.00000 -0.10898 -100.00000 -100.00000 -100.00000  0.00000 -100.00000 -100.00000 -100.00000 -100.00000  0.26305 -100.00000 -100.00000 -100.00000 -100.00000 -100.00000 -100.00000 
-100.00000 -100.00000 -100.00000 -0.09611  0.00000 -100.00000 -0.05410 -100.00000 -100.00000 -100.00000 -100.00000 -100.00000 -100.00000 -100.00000  0.20677  0.26305  0.26305 -100.00000 -100.00000 -100.00000 
-100.00000 -100.00000 -0.43172 -100.00000  0.00000 -0.05594  0.21023 -100.00000 -100.00000  0.17238 -100.00000 -100.00000 -100.00000 -100.00000 -100.00000 -100.00000 -100.00000 -100.00000 -100.00000 -100.00000 
 0.00000 -100.00000  0.52947 -100.00000 -100.00000 -100.00000 -100.00000 -100.00000 -100.00000 -100.00000  0.00011 -100.00000 -100.00000 -100.00000 -100.00000  0.00011  0.60748 -100.00000 -100.00000  0.23202 
-100.00000 -100.00000 -100.00000 -100.00000 -100.00000 -100.00000 -100.00000 -100.00000 -100.00000  0.09989  0.21019  0.00000 -100.00000 -100.00000 -100.00000  0.12949 -100.00000  0.12949 -0.31423 -100.00000 
-100.00000 -100.00000 -100.00000 -100.00000  0.50804 -100.00000 -100.00000 -100.00000 -100.00000  0.14639  0.09513 -100.00000 -0.07605 -100.00000  0.00000 -100.00000 -100.00000 -100.00000 -100.00000 -100.00000 
 0.42225 -0.13415  0.26605 -100.00000 -0.16830 -100.00000 -0.44235  0.31712 -100.00000  0.13738 -0.40730 -0.31204  0.35916 -100.00000 -100.00000 -100.00000 -100.00000 -0.49578 -0.30981  0.00000 
-100.00000 -100.00000 -100.00000 -100.00000 -100.00000 -100.00000 -0.00000 -0.43054  0.20832  0.20832 -100.00000 -100.00000 -100.00000  0.00000 -100.00000 -100.00000  0.30546 -100.00000 -100.00000 -100.00000 
-0.10073 -100.00000  0.03056 -100.00000 -100.00000 -100.00000 -100.00000 -0.09396 -100.00000 -100.00000 -100.00000  0.27420 -100.00000 -100.00000 -100.00000 -100.00000 -100.00000 -100.00000  0.00000 -0.41365 
-0.41331  0.61944  0.07183  0.00873 -0.53711 -100.00000  0.06013  0.28486 -0.02273  0.00000  0.09513 -0.19159 -100.00000 -100.00000 -0.62033  0.07459  0.41706 -100.00000 -100.00000  0.23762 
-0.00013 -100.00000  0.13738 -0.03056  0.00000 -0.59265 -100.00000 -100.00000 -100.00000 -100.00000 -100.00000 -100.00000 -0.43063 -100.00000 -0.30960 -100.00000 -0.31847 -100.00000 -100.00000 -100.00000 
-100.00000  0.16678 -0.16813 -0.31361  0.00000 -100.00000 -0.31038 -0.00006 -100.00000 -100.00000 -100.00000 -100.00000  0.03050 -100.00000  0.14582 -0.19190 -0.19190 -100.00000 -100.00000 -100.00000 
 0.35536  0.51415 -0.06208  0.35338  0.32465 -0.23011 -0.44446  0.44048 -0.75751  0.50950 -0.25733 -0.39076 -0.02762 -100.00000  0.00000 -0.03586  0.67837 -100.00000  0.10822 -0.45299 
-100.00000  0.00000 -0.28547  0.26965 -0.54689 -0.18085 -0.31888  0.50976 -100.00000 -0.48726 -0.36748  0.55775  0.19033 -100.00000  0.13977  0.59723 -0.27886 -0.16831  0.55069  0.08139 
-0.21215 -0.99115  0.00584 -0.14315  0.07186 -0.66229  0.13734 -100.00000 -0.16809  0.31443  0.31085 -100.00000  0.35657 -100.00000 -100.00000 -100.00000  0.00000 -0.23725 -0.26851 -0.16687 
-100.00000  0.44307 -100.00000  0.21043  0.38881 -100.00000 -100.00000 -100.00000 -100.00000  0.00000 -0.53765 -100.00000 -100.00000 -100.00000  0.00119 -0.31671  0.13766 -100.00000 -100.00000  0.41688 
-100.00000 -100.00000 -100.00000 -100.00000 -100.00000 -100.00000 -100.00000 -100.00000  0.00000 -100.00000 -100.00000 -100.00000 -100.00000 -0.03043 -100.00000 -100.00000 -0.22043 -100.00000 -100.00000 -100.00000 
-0.15377  0.40051 -100.00000 -100.00000 -100.00000 -100.00000 -0.31515  0.37855 -100.00000  0.00000 -100.00000 -100.00000 -100.00000 -100.00000  0.12186 -100.00000 -100.00000 -100.00000 -100.00000 -100.00000 
-100.00000 -100.00000 -100.00000 -100.00000 -100.00000 -100.00000 -100.00000  0.00000 -0.00006 -100.00000 -100.00000 -0.69370 -100.00000 -0.13357 -100.00000  0.08140 -100.00000 -100.00000 -0.03052 -100.00000 
-100.00000 -100.00000 -0.37016  0.00000  0.22483 -100.00000 -0.20968 -100.00000 -100.00000  0.13755  0.60725  0.26308 -100.00000 -100.00000 -100.00000 -100.00000 -100.00000 -100.00000 -100.00000 -100.00000 
-0.25520  0.22497  0.00000 -0.42843  0.48539 -100.00000 -100.00000 -100.00000 -100.00000 -100.00000 -100.00000 -100.00000 -100.00000 -100.00000 -100.00000 -100.00000 -100.00000 -100.00000 -100.00000 -100.00000 
-0.30668 -0.00005 -0.25531 -100.00000 -100.00000 -100.00000 -100.00000 -100.00000 -100.00000 -100.00000 -100.00000 -100.00000 -100.00000 -100.00000 -100.00000 -100.00000 -100.00000  0.36503 -0.55524  0.00000 
-0.24890 -0.07858 -0.06832  0.36253  0.13750 -100.00000 -0.00001 -100.00000  0.16488  0.21024  0.00000 -0.70129 -100.00000 -100.00000  0.07026 -100.00000 -0.50491  0.87766 -0.02927 -0.41779 
 0.46823  0.16867 -100.00000  0.00013  0.18157 -0.25560  0.31349  0.26317 -100.00000 -0.29643 -0.21636  0.37512  0.48748 -100.00000  0.00000 -100.00000 -100.00000  0.67729 -0.38990  0.09080 
-0.29414  0.71416 -100.00000 -100.00000 -0.00007 -100.00000 -100.00000  0.26296 -0.00007 -0.57515 -0.61602  0.00000 -100.00000 -100.00000 -100.00000  0.00753  0.10784 -0.07522  0.66685 -100.00000 
 0.13758 -0.34831 -100.00000 -100.00000 -100.00000 -100.00000 -100.00000 -100.00000  0.13758  0.00000 -100.00000 -100.00000 -100.00000 -100.00000  0.15469 -100.00000 -100.00000 -100.00000 -100.00000  0.00007 
 0.12442  0.09104 -0.11729  0.05294 -0.00000 -100.00000 -100.00000 -100.00000 -100.00000 -100.00000  0.06328 -0.00000 -0.39344 -100.00000 -100.00000 -100.00000 -100.00000 -0.52663  0.23543  0.00000 
-100.00000  0.67819 -0.43277  0.26810 -0.20963 -0.20963 -0.62058 -0.21354  0.36651 -0.23858  0.04486  0.00000 -0.22384 -100.00000 -100.00000 -100.00000  0.13762  0.83489  0.39658  0.13762 
 0.00000  0.27558  0.67813 -100.00000 -100.00000 -100.00000 -100.00000 -100.00000 -100.00000 -100.00000 -100.00000 -100.00000 -100.00000 -100.00000 -100.00000 -100.00000 -0.06705 -100.00000 -100.00000  0.18174 
-0.13003  0.00000 -0.06462 -100.00000 -0.00000 -100.00000 -100.00000 -100.00000 -100.00000  0.16863 -0.02043 -100.00000 -100.00000 -100.00000 -100.00000 -100.00000 -100.00000 -100.00000 -100.00000 -0.01455 
 0.48546 -100.00000 -100.00000 -100.00000 -100.00000 -100.00000  0.27502 -0.09244  0.00003 -0.25652 -100.00000 -100.00000 -100.00000  0.00000 -100.00000 -100.00000  0.29111 -100.00000 -100.00000 -100.00000 
-100.00000 -100.00000 -100.00000 -100.00000 -100.00000 -100.00000 -0.55568  0.00000 -100.00000 -0.00007 -100.00000 -0.00007 -100.00000 -0.19834 -100.00000 -0.14721 -100.00000 -100.00000 -0.00007 -100.00000 
-100.00000 -100.00000 -100.00000 -100.00000  1.20172 -100.00000 -100.00000 -100.00000 -100.00000  0.28459 -0.41868 -100.00000  0.05296 -100.00000  0.00000 -100.00000 -100.00000 -100.00000 -100.00000 -100.00000 
 0.00000 -100.00000 -0.07200 -100.00000 -100.00000 -100.00000 -100.00000 -100.00000 -100.00000 -100.00000 -100.00000 -100.00000 -100.00000 -100.00000 -100.00000 -100.00000  0.16678 -100.00000 -100.00000  0.41460 
-0.35352 -0.12990 -0.07234 -100.00000  0.46823 -100.00000 -100.00000 -0.46995 -100.00000 -0.39294 -0.42120  0.07848 -0.18984 -100.00000  0.45506 -100.00000  0.53306 -100.00000  0.00000 -0.02937 
-100.00000 -100.00000 -0.06694  0.05485  0.00000 -100.00000 -0.83362 -100.00000 -100.00000 -100.00000 -100.00000 -100.00000 -100.00000 -100.00000 -0.34110 -0.25526 -100.00000 -100.00000 -100.00000 -100.00000 
-0.24577 -0.57128  0.36514  0.00000 -100.00000 -100.00000  0.58512  0.75065 -100.00000 -0.04247  0.00878  0.58530 -100.00000 -0.57128 -100.00000  0.02938 -0.17707 -0.07228 -100.00000 -100.00000 
 0.11631 -0.00006 -100.00000 -100.00000 -0.56655 -100.00000 -100.00000  0.28349 -100.00000 -0.39458 -100.00000  0.06951 -100.00000 -100.00000 -100.00000  0.17801 -100.00000 -100.00000  0.00000 -1.00075 
-0.21180 -0.32865 -100.00000  0.30329  0.16784 -100.00000 -0.29713  0.00000 -100.00000  0.28783 -100.00000 -100.00000 -100.00000  0.06475 -100.00000  0.08041 -100.00000 -100.00000 -100.00000 -100.00000 
-0.45642  0.45429 -0.17787 -100.00000 -100.00000 -100.00000 -100.00000 -100.00000 -100.00000 -100.00000 -100.00000 -100.00000 -100.00000 -100.00000 -0.34983 -100.00000 -100.00000 -0.67741 -0.42187  0.00000 
 0.50053 -100.00000 -100.00000 -100.00000 -100.00000 -100.00000 -100.00000 -100.00000 -100.00000 -100.00000 -100.00000 -100.00000 -100.00000 -100.00000 -100.00000 -100.00000 -100.00000  0.12135  0.05339  0.00000 
-100.00000 -100.00000 -100.00000 -0.20988  0.00000  0.36478 -100.00000 -100.00000 -100.00000 -100.00000 -100.00000 -100.00000 -0.07238 -100.00000  0.79132 -100.00000 -100.00000 -100.00000 -100.00000 -100.00000 
-0.04862 -100.00000 -0.21001 -100.00000 -100.00000 -0.06664  0.37851  0.13750  0.37495 -0.02396 -100.00000 -100.00000 -100.00000 -100.00000 -100.00000 -0.11707  0.00000 -0.12153 -100.00000 -100.00000 
-0.10626  0.13749  0.37523 -100.00000 -100.00000 -100.00000 -100.00000 -100.00000 -100.00000 -100.00000 -100.00000 -100.00000 -100.00000 -100.00000 -100.00000 -100.00000 -100.00000 -0.30158  0.02974  0.00000 
-100.00000 -100.00000 -100.00000 -100.00000  0.27573 -100.00000 -100.00000 -100.00000 -100.00000 -100.00000 -100.00000 -100.00000  0.00000 -100.00000 -100.00000 -0.46972  0.36920  0.13753 -100.00000 -0.01426 
-100.00000 -100.00000 -0.70174 -100.00000  0.00000  0.05312  0.12241 -100.00000 -0.20991  0.43577 -100.00000 -100.00000 -100.00000 -100.00000 -100.00000 -100.00000 -100.00000 -100.00000 -100.00000 -100.00000 
 0.18420 -100.00000  0.82387  0.16593 -0.17613  1.20182 -100.00000 -100.00000 -100.00000  0.00000 -100.00000  0.29664 -100.00000 -0.56999 -100.00000 -0.39231 -0.14029 -0.20937 -100.00000 -0.20937 
-0.25711 -100.00000 -0.01610 -100.00000  0.37429 -100.00000 -100.00000  0.58515 -100.00000  0.00000 -100.00000 -100.00000  0.08873 -100.00000  0.31436 -100.00000 -100.00000 -100.00000 -0.37409  0.56092 
-100.00000 -0.16670  0.00000  0.15278  0.67817 -100.00000  0.36584 -100.00000 -100.00000 -100.00000 -0.04326 -100.00000 -100.00000 -100.00000 -100.00000 -100.00000 -100.00000 -100.00000 -100.00000  0.00010 
-100.00000  0.05742 -0.26921 -0.00002  0.52922 -100.00000 -100.00000  0.96979 -100.00000  0.00000 -0.37125 -0.34929 -0.45621 -100.00000 -0.67281 -100.00000 -100.00000 -0.48330 -100.00000 -100.00000 
 0.00026  0.00026 -100.00000 -100.00000  0.09123 -100.00000 -100.00000  0.27584 -100.00000  0.00000  0.67763 -100.00000 -0.20172 -100.00000  0.62960 -100.00000  0.36281 -100.00000 -100.00000  0.55545 
-100.00000 -100.00000 -0.43936 -0.01507  0.00000 -0.59916 -0.07081 -0.00013 -0.21023  0.56357 -100.00000 -100.00000 -100.00000 -100.00000 -100.00000 -100.00000 -100.00000 -100.00000 -100.00000 -100.00000 
 0.20543 -100.00000 -0.29335 -100.00000 -100.00000 -100.00000 -100.00000 -100.00000 -100.00000 -100.00000 -100.00000 -100.00000 -100.00000 -100.00000 -100.00000 -100.00000 -100.00000 -0.20534  0.55534  0.00000 
-0.59998 -100.00000 -100.00000 -0.21644 -100.00000 -100.00000 -100.00000 -100.00000 -100.00000  0.13750  0.48542 -100.00000 -100.00000 -100.00000 -100.00000 -100.00000  0.00000  0.31601 -100.00000 -100.00000 
-100.00000 -100.00000  0.02779 -0.21053  0.06716 -100.00000  0.00000  0.67811 -100.00000 -0.03213 -100.00000 -100.00000 -100.00000 -100.00000 -100.00000 -100.00000 -100.00000 -100.00000 -100.00000 -100.00000 
-0.10622 -0.41709 -100.00000 -100.00000 -100.00000 -100.00000 -100.00000 -100.00000 -100.00000 -100.00000 -100.00000 -100.00000 -100.00000 -100.00000 -0.20945 -100.00000 -100.00000  0.50118  0.28575  0.00000 
-100.00000 -100.00000 -0.46705  0.00000  0.74353 -0.22833 -100.00000 -100.00000 -100.00000 -100.00000  0.28410 -100.00000 -100.00000 -100.00000 -100.00000 -100.00000 -100.00000  0.26303 -100.00000 -100.00000 
-100.00000 -100.00000 -100.00000  0.00001 -0.18286 -100.00000  0.00000 -100.00000 -0.25592  0.44393 -100.00000 -100.00000 -100.00000 -0.07257 -100.00000 -100.00000 -100.00000 -100.00000 -100.00000 -100.00000 
-100.00000  0.19050 -100.00000 -100.00000  0.12057 -100.00000 -100.00000 -100.00000 -100.00000  0.31274 -0.11901  0.22924 -100.00000 -100.00000  0.00000 -0.32547 -100.00000 -100.00000  0.24530  0.16306 
 0.55579 -0.00502 -0.32863  0.58733  0.64551 -0.41267  0.42601  0.35286 -0.41267  0.27003 -0.11004 -0.45434 -1.49008 -100.00000  0.58467 -100.00000  0.68310  0.00000 -0.01497 -0.67532 
-0.11129 -0.06818 -0.06882 -0.00016 -0.48385 -100.00000 -100.00000 -100.00000 -100.00000 -0.55216  0.21561 -100.00000 -100.00000 -100.00000 -100.00000 -100.00000 -100.00000 -0.69030 -0.03157  0.00000 
 0.51859 -0.08318  0.07241  0.44681 -0.21005 -100.00000 -0.21005 -0.41781  0.58505  0.00000  0.62634 -0.20069 -100.00000 -100.00000 -0.07255  0.09098 -0.21191 -100.00000 -100.00000 -0.03720 
 0.37845 -0.05009 -100.00000 -100.00000  0.24264 -100.00000 -100.00000 -100.00000 -100.00000  0.00000 -0.46915  0.16767  0.08875 -100.00000  0.25066 -100.00000 -0.00006 -100.00000 -100.00000 -100.00000 
-100.00000 -100.00000 -100.00000 -100.00000  0.53270 -100.00000 -0.13027 -100.00000  0.00000 -100.00000 -100.00000 -100.00000 -100.00000 -0.01479 -100.00000 -100.00000  0.57866 -100.00000 -100.00000 -100.00000 
-0.20456 -0.21075 -0.25812 -0.07381 -0.48038  0.01244  0.00004 -100.00000 -100.00000  0.43746  0.30306 -100.00000  0.13754 -100.00000  0.00000 -0.32730 -100.00000  0.00004 -100.00000 -100.00000 
-100.00000 -100.00000 -100.00000 -0.21074 -100.00000 -100.00000 -100.00000 -0.29470 -100.00000  0.05489  0.58505  0.00000 -100.00000 -100.00000 -100.00000  0.37860 -100.00000  0.28343  0.51266 -100.00000 
-100.00000 -100.00000 -100.00000 -100.00000  0.13760 -100.00000  0.27366  0.02069 -100.00000  0.05127 -0.68344  0.54168  0.10768 -100.00000 -100.00000  0.00000  0.14080 -100.00000 -100.00000 -100.00000 
-0.04183 -0.41781 -100.00000 -0.27534 -100.00000 -100.00000 -100.00000 -100.00000 -100.00000 -100.00000  0.00000 -100.00000 -100.00000 -100.00000 -0.16206 -100.00000 -100.00000 -0.16206 -100.00000 -100.00000 
 0.19255 -100.00000 -0.00015  0.13759 -0.00019 -0.26305  0.00000  0.26312 -100.00000 -0.00022 -100.00000 -0.34801  0.13759 -0.12555 -100.00000 -100.00000 -100.00000 -100.00000  0.01169  0.47374 
 0.49257  0.53572  0.45754  0.13803 -100.00000 -100.00000  0.44396 -0.05736 -100.00000  0.42439 -0.12742  0.00000  0.04537 -100.00000  0.37904  0.80290 -0.19984 -0.27635 -0.05530  0.19912 
 0.00000 -100.00000 -100.00000 -100.00000 -100.00000 -100.00000 -100.00000 -100.00000 -100.00000 -100.00000 -100.00000 -100.00000 -100.00000 -100.00000 -100.00000 -100.00000 -0.56828 -100.00000 -100.00000  0.28039 
-0.45027  0.62372  0.00000  0.09904  0.34254 -100.00000 -100.00000 -100.00000 -100.00000  0.29528  0.13157 -100.00000 -100.00000 -100.00000  0.00049 -100.00000 -100.00000 -100.00000 -100.00000 -100.00000 
-100.00000  0.21157 -100.00000 -0.29531 -100.00000 -100.00000 -100.00000 -100.00000 -100.00000 -0.19341  0.00000 -100.00000 -100.00000 -100.00000 -100.00000 -100.00000 -100.00000 -100.00000 -100.00000 -100.00000 
 0.02445  0.81253  0.00000 -0.17661  0.91332  0.24684 -0.37991 -100.00000 -100.00000 -0.06916  0.00087 -100.00000  0.88016 -100.00000 -100.00000 -100.00000 -100.00000 -100.00000 -100.00000 -100.00000 
-100.00000 -100.00000 -100.00000 -100.00000 -0.11679 -100.00000 -100.00000 -100.00000 -100.00000  0.00000  0.67811 -100.00000 -100.00000 -100.00000  0.52707 -100.00000 -100.00000 -100.00000 -100.00000 -100.00000 
-100.00000 -100.00000 -100.00000 -100.00000 -100.00000 -100.00000 -0.07251  0.06446 -100.00000  0.13547 -100.00000 -100.00000 -100.00000  0.00000 -100.00000 -100.00000  0.48549 -100.00000 -100.00000 -100.00000 
 0.01835  0.27707 -0.20333  0.09953  0.67967 -100.00000  0.52151 -0.28281 -100.00000  0.00000  0.55214  0.37635  0.37451 -100.00000  0.63984  0.20771 -0.18848  0.03101 -100.00000  0.23290 
-100.00000 -0.14636 -0.36764  1.01918 -0.28080  0.30303  0.13929 -0.71086 -100.00000 -0.12814  0.64863  0.24789  0.28739 -100.00000  0.70581  0.00000  0.21821 -100.00000  0.72191  0.26166 
 0.63160  0.06752 -0.07268 -0.14673 -0.01639 -0.48754  0.25367  0.35369  0.14489 -0.03395  0.11974  0.13906 -0.16027 -100.00000 -100.00000  0.09052  0.00000 -0.15843 -100.00000  0.04609 
 0.00000  0.28379 -0.13125 -100.00000 -100.00000 -100.00000 -100.00000 -100.00000 -100.00000 -100.00000 -100.00000 -100.00000  0.59989 -100.00000 -100.00000 -100.00000 -0.22608 -100.00000 -0.11623  0.93776 
-0.10010 -100.00000  0.62669 -0.36313  0.09121 -100.00000  0.88947  0.27335 -100.00000 -0.27083 -0.08337 -0.25181  0.97089 -100.00000 -100.00000  0.64865  0.08807  0.00000 -0.07282 -0.24349 
 0.11763 -0.50910 -100.00000  0.27385  0.67447 -100.00000 -100.00000 -100.00000 -100.00000  0.00000 -100.00000 -0.13575 -100.00000 -100.00000  0.22729 -0.29247  0.13731 -100.00000 -100.00000 -100.00000 
-0.08338  0.13589 -100.00000  0.04952 -0.21352 -0.00023 -100.00000 -100.00000 -100.00000  0.00000 -1.04833 -0.93819 -0.70256  0.13727 -100.00000  0.37828 -0.01393 -100.00000  0.25305 -100.00000 
-100.00000 -100.00000 -0.42375 -100.00000  0.25704 -100.00000  0.00000 -100.00000 -100.00000  0.92465 -100.00000 -100.00000 -100.00000  0.26309 -100.00000 -100.00000 -100.00000 -100.00000 -100.00000 -100.00000 
-100.00000 -100.00000 -100.00000 -100.00000 -100.00000 -100.00000 -0.39371  0.00000 -100.00000 -100.00000 -100.00000 -100.00000 -100.00000 -0.29061 -100.00000 -0.43500 -100.00000 -100.00000 -100.00000 -100.00000 
-0.23829 -100.00000 -100.00000 -0.29318 -100.00000 -100.00000 -100.00000 -100.00000 -100.00000  0.09189 -100.00000  0.10543 -100.00000 -100.00000 -100.00000 -0.00004  0.00000  0.12173 -100.00000 -100.00000 
-100.00000 -100.00000 -100.00000  0.37420 -100.00000 -100.00000 -100.00000 -100.00000 -100.00000 -0.36344 -100.00000  0.00000 -100.00000 -100.00000 -100.00000  0.05227 -100.00000 -0.11920  0.06138 -100.00000 
-100.00000 -100.00000 -100.00000 -100.00000  0.00000 -0.25639  0.48549 -100.00000 -100.00000  0.16819 -100.00000 -100.00000 -100.00000 -100.00000 -100.00000 -100.00000 -100.00000 -100.00000 -100.00000 -100.00000 
 0.37863 -100.00000 -100.00000  0.09267  0.00000 -100.00000 -0.39276 -100.00000 -100.00000  0.00012 -100.00000 -100.00000 -100.00000 -100.00000  0.88866 -100.00000 -100.00000 -100.00000 -100.00000 -100.00000 
-0.07015 -100.00000 -100.00000 -100.00000 -0.13003 -100.00000 -100.00000 -100.00000  0.00000 -100.00000 -100.00000 -100.00000 -100.00000 -0.13003 -100.00000 -100.00000 -0.27760 -100.00000 -100.00000 -100.00000 
-100.00000 -100.00000  0.51171 -0.22185  0.00000 -0.61677 -100.00000 -100.00000 -100.00000 -100.00000 -100.00000 -100.00000  0.08796 -100.00000  0.24460 -100.00000  0.08796 -100.00000 -100.00000 -100.00000 
 0.00022  0.07748 -100.00000 -100.00000  0.00022  0.80826 -100.00000 -0.21022 -100.00000 -0.27944  0.00000 -100.00000 -100.00000 -100.00000  0.26325 -100.00000  0.00022  0.41574 -100.00000 -100.00000 
 0.01250 -0.03475 -0.40816 -100.00000  0.26304  0.01250 -100.00000 -100.00000 -100.00000 -0.06755 -0.33862 -0.03107  0.05753 -100.00000 -100.00000  0.09170  0.40838  0.00000 -100.00000  0.16165 
-100.00000  0.46235 -100.00000  0.00065 -0.45371 -0.29668  0.00065  0.37371  0.27418  0.23168  0.02839  0.40373 -0.07375 -100.00000 -100.00000 -0.01747  0.20251  0.00000 -100.00000  0.06671 
 0.00000 -0.29618 -0.47591 -100.00000  0.04648 -100.00000 -0.21128 -100.00000  0.16723  0.11883  0.03309  0.06366 -0.68388 -100.00000 -100.00000  0.29393  0.16536 -100.00000  0.61899  0.86960 
 0.10717 -0.34880  0.28510 -0.39297 -0.43856 -100.00000 -100.00000  0.37867 -100.00000  0.30735  0.04431  0.07452 -100.00000 -100.00000  0.23616 -100.00000 -100.00000 -100.00000  0.00000  0.46414 
-0.20987  0.11463  0.05748 -0.03013 -0.10133 -0.20987 -0.34491  0.03698 -100.00000  0.00000  0.02671  0.04297  0.16864 -100.00000 -0.28132 -0.12750 -100.00000 -100.00000  0.55330 -0.60804 
-100.00000 -100.00000 -100.00000 -100.00000 -100.00000 -100.00000 -0.20995  0.00000 -0.15673  0.00014 -100.00000  0.27548 -100.00000  0.32801 -100.00000  0.75361 -100.00000 -100.00000 -100.00000 -100.00000 
-0.23925  0.27271 -100.00000  0.51971  0.48043 -0.25423 -100.00000  0.13512  0.00142  0.08130  0.48564  0.35989 -0.19346  0.00142  0.00000  0.21575  0.36517 -100.00000 -100.00000  0.42402 
-0.32257  0.31146  0.37292  0.46857  0.26101 -0.68294 -0.42884 -0.89992 -0.20950 -0.35872  0.73188  0.28546  0.78094  0.10743  0.91671 -0.31239 -0.39225  0.00000 -100.00000 -0.09569 
-100.00000  0.78408  0.15887  0.09319  0.00000  0.65221 -100.00000 -100.00000 -100.00000 -100.00000  0.04921 -100.00000  0.26359 -100.00000  0.42982  0.13806 -0.20917 -100.00000 -100.00000 -100.00000 
-100.00000  0.70187 -100.00000  0.21712 -0.02798 -100.00000 -100.00000 -0.26510 -100.00000 -0.76042  0.00000  0.05322  0.00017  0.00017  0.26321 -100.00000 -0.56428 -100.00000 -100.00000 -100.00000 
 0.51531 -0.31458  0.27578 -100.00000 -0.39268 -100.00000 -100.00000  0.37531 -100.00000 -0.19153 -0.06414  0.00000 -100.00000 -100.00000 -100.00000  0.00002 -100.00000  0.12300  0.67771 -100.00000 
 0.26318  0.42239  0.19177  0.00014  0.58510 -100.00000 -0.10778  0.05315  0.00014  0.00000  0.23577  0.37234 -100.00000  0.00014 -0.09324 -100.00000  0.00014 -100.00000  0.26318  0.27554 
-100.00000 -100.00000 -100.00000 -100.00000 -100.00000 -100.00000 -100.00000  0.00000 -100.00000 -0.07205 -100.00000 -0.12950 -100.00000  0.24694 -100.00000  0.15266 -100.00000 -100.00000  0.00005 -100.00000 
 0.13805 -0.08785  0.00000 -0.20957  0.29902 -0.05347  0.16288 -0.69299  0.13805  0.60996  0.36714  1.20219  0.45020 -100.00000 -100.00000 -100.00000  0.04397  0.76632 -100.00000  1.00055 
-100.00000 -100.00000 -100.00000 -100.00000 -100.00000 -100.00000 -100.00000 -0.55516 -100.00000 -0.10703  0.13745  0.00000 -100.00000 -100.00000 -100.00000 -100.00000 -100.00000 -0.55516 -0.15695 -100.00000 
 0.92785  0.00011 -100.00000  0.00011 -0.06978  0.19221  0.29880  0.16886 -100.00000 -0.04160  0.02976  0.00000  0.05338 -100.00000 -100.00000  0.26314  0.00323  0.14680  0.01422 -0.21916 
 0.37853  0.13752 -100.00000 -0.17776 -0.07265 -100.00000  0.29753 -100.00000 -100.00000 -100.00000  0.27527 -0.40182  0.60643 -100.00000 -100.00000 -100.00000  0.06784  0.00000 -100.00000 -0.13778 
 0.00000  0.00032 -0.39323 -100.00000  0.37231 -100.00000 -100.00000  0.00032  0.55410  0.00032  0.16868 -0.07049  0.37883 -100.00000 -100.00000 -100.00000  0.84462 -100.00000 -100.00000  0.25966 
-100.00000 -100.00000  0.13748  0.46799 -0.36612 -100.00000 -100.00000 -100.00000 -100.00000 -100.00000 -0.19086 -0.22046 -100.00000 -0.00002 -100.00000 -100.00000  0.00954  0.00000 -100.00000  0.07694 
 0.76643 -100.00000  0.37509 -100.00000  0.28492 -100.00000 -100.00000 -0.13012 -100.00000  0.99176 -0.07237 -100.00000 -0.77494 -100.00000 -100.00000  0.00014  0.55567  0.06942 -0.00008  0.00000 
-100.00000  0.97150  0.00000  0.30493  0.26328 -100.00000 -100.00000 -100.00000 -100.00000 -100.00000  0.00024 -100.00000 -100.00000 -100.00000 -100.00000 -100.00000 -100.00000 -100.00000  0.48567 -100.00000 
-100.00000 -100.00000 -100.00000 -100.00000  0.00000 -0.00012 -0.21017 -100.00000 -100.00000 -100.00000 -100.00000 -100.00000 -100.00000 -100.00000 -0.12089 -0.69003  0.23542 -100.00000 -100.00000 -100.00000 
-100.00000 -0.05652  0.00000  0.00006  0.44061 -100.00000 -100.00000 -100.00000 -100.00000 -100.00000 -100.00000 -100.00000 -100.00000 -100.00000 -100.00000 -100.00000 -100.00000 -100.00000 -100.00000  0.26306 
-100.00000 -100.00000 -0.00011  0.39206  0.00000 -100.00000  0.37852 -100.00000 -100.00000 -100.00000  0.00001 -100.00000 -100.00000 -100.00000  0.13703 -100.00000 -100.00000 -100.00000 -100.00000 -100.00000 
-100.00000 -100.00000 -100.00000 -100.00000 -100.00000 -100.00000 -100.00000  0.08653  0.00000 -100.00000 -100.00000 -100.00000 -100.00000 -0.09404 -100.00000 -100.00000  0.18307 -100.00000 -100.00000 -100.00000 
 0.00000  0.28763 -0.00243 -100.00000 -100.00000 -100.00000 -100.00000 -100.00000 -100.00000  0.06321 -100.00000 -100.00000 -100.00000 -0.00243 -100.00000 -100.00000 -0.35205 -100.00000 -0.51260 -100.00000 
 0.48557 -0.00457  0.00000  0.52894 -0.34958 -100.00000  0.26318 -100.00000 -100.00000 -100.00000 -100.00000 -100.00000 -100.00000 -100.00000 -100.00000 -100.00000 -100.00000 -100.00000 -100.00000 -100.00000 
-100.00000 -100.00000 -100.00000 -100.00000 -100.00000 -100.00000 -100.00000 -0.49952 -100.00000 -100.00000 -100.00000 -0.41633  1.00002 -100.00000  0.26305  0.00000  0.07647 -100.00000 -100.00000 -100.00000 
-100.00000 -100.00000  0.13726 -0.00024 -100.00000 -0.00024 -100.00000 -0.41587 -0.34845 -0.68625 -100.00000 -0.06082 -0.51532  0.26279  0.41463  0.00000  0.22170 -100.00000 -100.00000 -0.00024 
-100.00000 -100.00000 -100.00000 -100.00000  0.22042 -100.00000 -100.00000 -100.00000 -100.00000  0.18201 -100.00000 -100.00000 -0.32414 -100.00000  0.00000 -100.00000 -100.00000 -100.00000 -100.00000 -100.00000 
-100.00000 -100.00000 -100.00000 -0.00018 -100.00000 -100.00000  0.22120  0.19226 -100.00000  0.00000 -100.00000 -100.00000 -100.00000 -100.00000  0.32094 -100.00000 -100.00000 -100.00000 -100.00000 -100.00000 
 0.53354 -100.00000 -100.00000 -0.07652 -100.00000 -100.00000 -100.00000 -100.00000 -100.00000  0.00000  0.09806 -0.72010 -100.00000 -0.00008 -100.00000 -100.00000 -0.26528 -100.00000 -100.00000 -100.00000 
 0.09861 -0.00043 -100.00000 -100.00000  0.35298 -100.00000 -100.00000 -100.00000 -100.00000  0.00000  0.26300 -0.34902 -100.00000  0.13747 -0.00043 -0.00004 -0.55334 -100.00000  0.29466 -100.00000 
 0.15035 -0.73812  0.22198 -100.00000  0.13746 -100.00000 -100.00000 -0.54145 -100.00000 -100.00000 -100.00000 -0.14359 -100.00000 -100.00000 -100.00000 -100.00000 -100.00000 -100.00000  0.00000 -0.00176 
 0.82373 -100.00000  0.00036 -100.00000 -100.00000 -100.00000 -100.00000 -100.00000 -100.00000 -100.00000 -100.00000 -100.00000 -100.00000 -100.00000 -100.00000 -100.00000 -100.00000  0.47441 -0.33645  0.00000 
-100.00000  0.50250 -100.00000 -100.00000  0.13759 -100.00000 -100.00000 -100.00000 -100.00000 -100.00000 -100.00000 -100.00000  0.00000 -100.00000  0.00000 -0.34798  0.67816  0.22240 -100.00000  0.26312 
 0.37420 -0.29956 -0.12544 -100.00000 -0.75221 -100.00000 -100.00000 -100.00000 -0.41509  0.54049  0.11557  0.15505  0.00000 -100.00000  0.09958 -0.24525 -0.17012 -100.00000 -100.00000  0.44037 
-0.17617 -0.32250  0.44030 -0.00058 -100.00000 -100.00000 -0.12563 -100.00000 -100.00000  0.00000 -0.37261  0.22158  0.00014  0.26317 -100.00000 -100.00000  0.11538 -100.00000 -100.00000  0.33765 
-100.00000 -100.00000  0.13747 -0.76049  0.00000 -100.00000 -0.00104 -100.00000 -100.00000 -100.00000 -100.00000 -100.00000 -100.00000 -100.00000  0.19184 -0.22319  0.37848 -100.00000 -100.00000 -100.00000 
-100.00000 -100.00000 -100.00000 -100.00000 -100.00000 -100.00000 -100.00000  0.00000 -100.00000 -0.48856 -100.00000 -100.00000 -100.00000 -0.46534 -100.00000 -0.28772 -100.00000 -100.00000 -100.00000 -100.00000 
 0.20378 -0.05764 -100.00000  0.58491 -0.09363 -0.12559  0.09921 -100.00000 -100.00000  0.00000 -0.00122  0.23943  0.24648  0.37883 -0.00052  0.06959  0.41498 -100.00000 -100.00000 -100.00000 
-0.58347  0.04219  0.10089  0.45219  0.35299 -100.00000  0.28115  0.37931 -100.00000  0.49510  0.03681  0.00000  0.42780 -100.00000  0.85910 -100.00000 -0.47504  0.05198  0.88586  0.00079 
 0.00000 -0.33901 -0.17146 -0.00015 -0.41775 -100.00000  0.26288 -100.00000 -100.00000 -0.35008 -0.38138  0.75356 -100.00000 -100.00000  0.15046 -100.00000 -0.24308 -100.00000 -100.00000  0.35123 
 0.32218  1.05071  0.73652  1.07018  0.44066 -100.00000 -100.00000 -0.67840 -100.00000  0.27269 -0.08260  0.00000  0.64382 -100.00000  0.01918  1.00049 -100.00000 -0.23468 -0.27809  0.00049 
 0.11523  0.00000 -0.06786 -0.26329 -100.00000 -100.00000 -100.00000  0.26290 -0.00013 -0.10751 -0.07879 -0.00013 -100.00000 -100.00000 -0.47284 -0.00013 -100.00000  0.75842 -0.29996 -100.00000 
-100.00000 -100.00000  0.58513  0.36247 -0.12552 -100.00000  0.37868  0.00000 -100.00000  0.03903 -100.00000 -100.00000 -100.00000  0.43266 -100.00000  0.22181 -100.00000 -0.26302  0.00016 -100.00000 
-100.00000 -0.00095  0.00000 -0.26421 -100.00000 -100.00000  0.26301 -100.00000 -100.00000 -100.00000 -100.00000 -100.00000 -100.00000 -100.00000 -100.00000 -100.00000 -100.00000 -100.00000 -0.00002 -100.00000 
-100.00000 -0.29923 -0.26280 -100.00000  0.26342 -100.00000 -0.04337  0.32245 -100.00000  0.00000  0.09983 -100.00000 -100.00000 -0.10663  0.54098 -100.00000  0.26350 -100.00000 -100.00000 -100.00000 
 0.26298  0.64989  0.00000 -0.68404  0.37846 -100.00000 -100.00000 -100.00000 -100.00000 -100.00000 -100.00000 -100.00000 -100.00000 -100.00000 -100.00000 -100.00000 -100.00000 -100.00000 -100.00000 -0.26433 
-0.09656  0.00000 -0.29417 -100.00000  0.18995 -100.00000 -100.00000 -0.00027 -100.00000 -0.07712  0.14112 -100.00000 -0.36224 -100.00000 -100.00000  0.11026 -100.00000 -100.00000 -100.00000 -0.41849 
-0.34842  0.30123 -100.00000 -100.00000  0.00014 -100.00000 -0.11670 -0.29057 -100.00000  0.00000  0.58510 -0.00023 -100.00000  0.26317  0.25254 -100.00000 -100.00000  0.66274 -100.00000 -100.00000 
-0.00113  0.93836 -100.00000 -100.00000  0.16337 -100.00000 -0.08330  0.13762 -100.00000  0.00000  0.23308  0.29441 -0.21019 -100.00000  0.03478 -100.00000  0.15907 -0.31714 -100.00000 -0.17076 
 0.84793 -100.00000 -0.26354 -0.12604 -0.58655 -100.00000 -0.00007  0.48536 -100.00000 -0.46460 -0.26484  0.00000 -100.00000 -100.00000 -100.00000 -0.00050  0.23952  0.48536  0.24688 -100.00000 
-100.00000 -100.00000  0.00006 -100.00000  0.34703  0.13756  0.58502  0.00000  0.13756 -0.12576 -100.00000 -0.26326 -100.00000 -0.16169 -100.00000  0.04325  0.00006 -100.00000 -100.00000 -100.00000 
 0.07007  0.44177 -100.00000 -0.09389  0.19536  0.00091 -0.00053  0.35389 -100.00000  0.09238  0.00091  0.00000 -0.19266 -100.00000 -100.00000  0.11433  0.00091  0.13842  0.17999  0.56288 
-0.37594 -100.00000 -0.00193 -100.00000  0.00000 -0.36485  0.00000 -100.00000  0.29913  0.67808 -0.12639 -0.12639  0.27864 -100.00000 -100.00000  0.00000  0.00000  0.03369 -100.00000 -100.00000 
 0.44972 -100.00000 -0.48578  0.51422  0.52307 -100.00000 -100.00000 -100.00000 -100.00000 -100.00000 -100.00000 -100.00000  0.26313 -100.00000 -100.00000 -100.00000  0.00000 -0.37308 -100.00000 -100.00000 
-100.00000 -100.00000  0.07605 -0.26795  0.15061 -100.00000  0.00000 -0.33685 -100.00000 -0.00404 -0.12663 -100.00000 -100.00000 -100.00000 -100.00000  0.22129 -100.00000 -100.00000 -0.00012 -100.00000 
-100.00000  0.34921  0.30265  0.30581  0.41729 -100.00000 -0.12529  0.09946 -100.00000  0.28902  0.00000 -0.07463 -100.00000 -100.00000  0.00068 -100.00000 -100.00000 -0.60881 -100.00000 -100.00000 
-100.00000  1.33825  0.15996  0.27326 -0.43200 -100.00000 -100.00000 -100.00000 -100.00000  0.04455 -0.63374 -100.00000  0.65913 -100.00000  0.00000 -100.00000  0.83900 -100.00000 -100.00000 -100.00000 
-0.12425  0.26279 -0.23623  0.26279 -0.01967 -100.00000 -0.05374 -0.03900 -0.25976  0.01256  0.30210 -100.00000 -0.14030 -100.00000 -100.00000  0.37827 -100.00000 -0.44921 -0.37967  0.00000 
-100.00000 -0.30300 -0.09781  0.00000  1.04806  0.04475 -100.00000  0.37873 -100.00000  0.67829  0.31545 -0.00141  0.84822 -100.00000  0.26326  0.26326 -0.68151 -100.00000 -100.00000  0.13772 
 0.00028  0.00000  0.19634 -0.12525  0.04477  0.62930 -0.29982  0.10842  0.45863  0.11370 -0.14306 -0.00044  0.16179  0.15156  0.00071 -0.58576  0.13821 -100.00000 -0.58540 -100.00000 
-0.76383  0.00000  0.37748  0.17474  0.02586  0.08380  0.61631  0.57743  0.20004  0.02518 -0.07596 -0.70229  0.19055  0.27801 -0.12106  0.80148 -0.09334  0.00094  0.34986 -0.04735 
-0.05317 -100.00000 -100.00000 -100.00000 -100.00000 -0.45087 -100.00000 -100.00000  0.58496 -0.09503 -100.00000 -100.00000 -100.00000 -100.00000 -100.00000 -100.00000  0.00000  0.27682 -100.00000 -100.00000 
-100.00000  0.16608  0.26322 -100.00000  0.42423 -100.00000 -100.00000 -100.00000 -100.00000  0.17539  0.04922 -100.00000 -100.00000 -0.00264  0.00000  0.21506 -0.36990  0.08130 -100.00000 -100.00000 
-100.00000  0.65635  0.36361 -0.34365  0.50611 -100.00000 -0.35984 -100.00000 -100.00000  0.73887  0.27326  0.57304  0.08762 -100.00000  0.26429 -100.00000  0.28740  0.00000 -100.00000  0.56117 
-100.00000 -0.04704  0.00000 -0.02314  0.00831  0.13762 -0.35681 -100.00000  0.26315  0.03056 -0.26818 -0.35525  0.68875  0.67819 -100.00000  1.31679 -0.43325  0.11034 -100.00000 -100.00000 
 0.08121 -1.23784 -100.00000 -0.32541  0.45002  1.00035 -0.19584 -0.16705 -100.00000  0.50467  1.00035  0.02652  0.49582 -100.00000  0.00035 -0.43971  0.00000  0.56398  0.48577 -0.24741 
 0.12808 -100.00000 -100.00000 -0.46481  0.92196 -100.00000 -100.00000  0.62351 -100.00000  0.13772  0.13019 -0.11765 -100.00000 -100.00000 -100.00000 -100.00000  0.26325 -100.00000  0.00000  0.48564 
-100.00000 -100.00000 -100.00000  0.44178 -100.00000 -100.00000 -100.00000 -100.00000 -100.00000  0.10338  0.13758 -100.00000  0.00000 -100.00000  0.67815  0.11985  0.18032 -0.55070 -100.00000 -100.00000 
-100.00000  0.33358 -100.00000  0.03596 -0.03839 -100.00000 -100.00000  0.26370 -100.00000  0.55536 -0.00660  0.49071  0.51240 -100.00000  0.00595  0.00000  0.60603 -0.31997 -100.00000  0.00066 
 0.00000 -100.00000 -100.00000 -100.00000 -100.00000 -100.00000 -100.00000 -100.00000  0.02141 -100.00000 -100.00000 -100.00000 -100.00000 -100.00000 -100.00000 -100.00000  0.54216 -100.00000 -100.00000 -0.74019 
 0.65995 -100.00000 -100.00000 -100.00000 -100.00000  0.34776 -100.00000 -100.00000 -100.00000  0.26323 -100.00000 -100.00000 -100.00000 -100.00000 -100.00000 -100.00000  0.00000  0.01910 -100.00000 -100.00000 
-100.00000 -100.00000  0.56990  0.18365 -100.00000  0.00000 -100.00000 -100.00000 -100.00000 -100.00000  0.01736 -100.00000 -100.00000 -100.00000 -100.00000 -100.00000 -100.00000 -100.00000 -100.00000 -100.00000 
-0.31117 -100.00000 -0.56706 -0.46197  0.17426 -100.00000  0.00011  0.17426  0.58507  0.36690 -100.00000  0.00000 -100.00000 -100.00000 -100.00000  0.27379 -100.00000  0.35894  0.39601 -100.00000 
-100.00000 -100.00000 -100.00000 -100.00000 -100.00000 -100.00000 -100.00000  0.00000 -100.00000 -100.00000 -100.00000  0.13752 -100.00000  0.11429 -100.00000 -0.08196 -100.00000 -100.00000 -100.00000 -100.00000 
 0.00038 -100.00000 -100.00000 -100.00000  0.13789 -100.00000 -100.00000  0.00000 -100.00000 -100.00000 -100.00000  0.92638 -100.00000  1.19547 -100.00000  0.41535 -100.00000 -100.00000 -100.00000 -100.00000 
-100.00000 -100.00000 -100.00000 -100.00000  0.37861 -100.00000 -100.00000 -100.00000  0.00000 -100.00000 -100.00000 -100.00000 -100.00000 -0.14597 -100.00000 -100.00000  0.37664 -100.00000 -100.00000 -100.00000 
-100.00000  0.33915  0.13769 -0.18703  0.50384  0.00018  0.63707  0.00018 -100.00000 -0.78768  0.00000  0.67826 -100.00000 -100.00000  0.00018  0.56995 -0.31929 -100.00000  0.13769 -100.00000 
-100.00000 -100.00000 -0.14193  0.63982  0.00000 -0.11918  0.23181 -100.00000  0.00015  0.73877 -100.00000 -100.00000 -100.00000 -100.00000 -100.00000 -100.00000 -100.00000 -100.00000 -100.00000 -100.00000 
-100.00000  0.00017  0.84816  0.41533  0.00000 -100.00000 -100.00000 -100.00000 -100.00000 -100.00000 -100.00000 -100.00000  0.00017 -100.00000  0.10824 -100.00000  0.00017 -100.00000 -100.00000 -100.00000 
 0.08771 -0.23237  0.58502 -0.09891  0.09513 -100.00000  0.27570  0.43616 -100.00000  0.11293  0.40599 -0.42084  0.09513 -100.00000  0.21551 -0.27486 -0.04516 -0.06032 -0.07045  0.00000 
-100.00000 -0.01227 -0.27530 -100.00000  0.34160 -100.00000 -100.00000 -100.00000 -100.00000  0.55750 -0.02746 -0.60619 -100.00000 -100.00000  0.00000 -100.00000 -0.01227 -100.00000 -100.00000 -100.00000 
 0.00000  0.92616 -0.42620 -100.00000  0.67823 -100.00000 -100.00000 -100.00000 -100.00000  0.26320 -100.00000 -0.36712 -0.35640 -100.00000 -100.00000 -0.48274  0.77475 -100.00000 -100.00000 -0.20100 
-0.23819 -0.18520  0.00032 -100.00000 -100.00000 -100.00000 -100.00000 -0.09773 -100.00000  0.00032 -100.00000  0.42867  0.51524 -100.00000 -100.00000  0.40949 -100.00000 -100.00000  0.00000  0.74740 
-100.00000  0.48508  0.00023 -0.42541 -100.00000 -100.00000  0.51199 -0.12643 -0.37043 -0.18783  0.00000 -0.00281  0.09456 -100.00000  0.21959  0.48566  0.37875 -0.00281 -100.00000 -0.00786 
-100.00000 -100.00000  0.11316  0.00000  0.05337 -0.00231 -100.00000 -100.00000 -100.00000 -100.00000  0.63570 -100.00000 -100.00000 -100.00000 -100.00000 -100.00000  0.26315  0.00012 -100.00000 -100.00000 
 0.45807 -0.10208  0.07780  0.00000 -0.22412  0.22831  0.22187  0.27766  1.33849 -0.10792 -0.17213 -100.00000  0.26968 -100.00000 -100.00000 -100.00000  0.00016  0.16856 -100.00000  0.00016 
-100.00000 -100.00000  0.58313 -0.26593  0.67368 -100.00000  0.00000 -0.34975 -100.00000 -0.46301 -100.00000 -100.00000 -100.00000 -100.00000 -100.00000 -100.00000 -100.00000 -100.00000 -100.00000 -100.00000 
 0.13474  0.11494  0.27915 -100.00000 -100.00000 -100.00000 -100.00000 -100.00000 -100.00000 -0.12607  0.22185 -100.00000  0.00005 -100.00000 -100.00000 -100.00000 -100.00000 -0.06340 -0.11759  0.00000 
 0.26303  0.00000  0.09826 -100.00000 -100.00000 -100.00000 -100.00000 -100.00000 -100.00000  0.50216 -0.35519 -100.00000 -100.00000 -100.00000 -0.26337 -100.00000 -100.00000 -100.00000 -100.00000  0.26303 
-100.00000 -0.00071 -100.00000 -0.26380 -100.00000 -100.00000 -100.00000 -100.00000 -100.00000  0.19181  0.00000  0.22218 -100.00000 -100.00000 -100.00000 -100.00000 -100.00000 -100.00000 -100.00000  0.13751 
 0.00000 -100.00000 -0.58754 -100.00000 -100.00000 -100.00000 -100.00000 -100.00000 -100.00000  0.36582 -100.00000 -100.00000 -100.00000  0.26312 -100.00000 -100.00000 -100.00000 -100.00000  0.89146 -100.00000 
-100.00000 -100.00000 -100.00000  0.13760 -100.00000 -100.00000 -100.00000  0.00010 -100.00000  0.66251 -100.00000  0.00000 -100.00000 -100.00000 -100.00000 -100.00000 -100.00000  0.00010  0.64270 -100.00000 
-100.00000 -100.00000  0.00016 -0.00066  0.00000 -100.00000  0.41472  0.37867  0.61290 -100.00000 -100.00000 -100.00000 -0.10757 -100.00000  0.02644 -100.00000 -0.12585 -100.00000 -100.00000 -100.00000 
-100.00000 -0.00072  0.89277  0.00000 -0.82027  0.50159 -100.00000 -100.00000 -100.00000 -100.00000  0.27979 -100.00000 -100.00000 -100.00000 -100.00000 -100.00000  0.00008 -0.67851 -100.00000 -100.00000 
-100.00000  0.00000  0.65251  0.36049 -100.00000 -100.00000 -100.00000 -100.00000 -100.00000 -0.00116 -0.08788 -100.00000 -100.00000 -100.00000 -100.00000 -100.00000 -100.00000 -100.00000 -100.00000 -100.00000 
-100.00000 -100.00000 -100.00000 -100.00000 -0.00099 -100.00000 -100.00000 -100.00000 -100.00000 -0.06902  0.13751 -100.00000  0.00001 -100.00000  0.00000 -100.00000 -100.00000 -100.00000 -100.00000 -100.00000 
 0.07601  0.11480  1.16925 -100.00000  0.18088 -100.00000 -100.00000 -100.00000  0.00000 -0.67974 -100.00000 -100.00000 -100.00000 -0.12621 -100.00000 -100.00000  0.13525 -100.00000 -100.00000  0.00011 
 0.00005 -100.00000 -100.00000 -100.00000 -100.00000 -100.00000 -0.09850  0.00000  0.50229 -100.00000 -100.00000 -100.00000 -100.00000  0.41438 -100.00000  0.07287 -100.00000 -100.00000  0.00005 -100.00000 
 0.18189  0.00000 -0.00703 -100.00000 -100.00000 -100.00000 -100.00000 -100.00000 -100.00000  0.24267  0.23010 -100.00000 -100.00000 -100.00000 -100.00000 -100.00000 -100.00000 -100.00000 -0.26532 -100.00000 
-100.00000 -100.00000 -100.00000  0.13750 -0.17301 -100.00000  0.00000  0.90133 -0.48966 -0.29758 -100.00000 -100.00000 -100.00000 -100.00000 -100.00000 -0.00000 -100.00000 -100.00000 -100.00000 -100.00000 
 0.54220  0.00000  0.07125  0.58285  0.58458 -100.00000 -100.00000 -100.00000 -100.00000  0.12839  0.13647 -100.00000 -100.00000  0.00031 -100.00000 -100.00000 -100.00000 -100.00000 -100.00000 -0.10779 
-100.00000  0.65153 -0.33831  0.40431  0.00000  0.99974 -100.00000 -100.00000 -100.00000 -100.00000 -100.00000 -100.00000  0.09899 -100.00000 -0.07997 -100.00000 -100.00000 -100.00000 -100.00000 -100.00000 
-0.02273 -0.12487 -0.41436 -100.00000  0.58566 -100.00000 -100.00000 -0.22172 -100.00000  0.00000 -0.02965  1.19054 -100.00000  0.00067 -100.00000  0.96417 -0.34721  0.32261  0.36846  0.84201 
 0.64328 -100.00000 -100.00000  0.58510 -100.00000 -100.00000 -100.00000  0.13764 -100.00000  0.00014  0.58510 -100.00000 -100.00000 -100.00000 -100.00000  0.00014  0.00000 -0.00103 -100.00000 -100.00000 
 0.00000  0.52942 -0.00037 -100.00000 -100.00000  0.48549 -100.00000 -100.00000  0.34656 -0.06848  0.14253  0.07214 -0.09403 -100.00000 -100.00000 -100.00000 -0.63951  0.00006  0.42453 -0.26486 
 1.04299  0.29727 -0.63012 -0.29588  0.15446 -100.00000  0.00000 -0.37372 -100.00000  0.53622 -0.30142 -0.00063 -0.34914  0.13688 -0.24748  0.16809 -0.80968 -0.00183 -100.00000  0.09832 
-0.12962 -0.07400  0.35445  0.18906  1.41297 -100.00000  0.18906 -1.00812 -0.14439 -0.31833 -0.27334 -0.47509  0.25673 -100.00000  0.09141  0.08274  0.00006 -0.05199  0.99369  0.00000 
-100.00000 -0.26634 -100.00000 -100.00000 -100.00000 -100.00000 -0.12821  0.26325 -100.00000  0.00000  0.77180  0.76712 -0.22820 -100.00000  0.15786 -100.00000 -100.00000 -100.00000 -100.00000 -100.00000 
 0.00000  0.26329  0.11491 -100.00000 -100.00000 -100.00000 -100.00000 -100.00000 -100.00000  0.15046 -100.00000  0.00025 -100.00000  0.32136 -100.00000  0.00025  0.48568 -100.00000  0.46577 -100.00000 
-100.00000 -100.00000  0.80672  0.00000 -100.00000 -100.00000 -0.33809 -0.00020 -100.00000  0.48556  0.37728  0.00014 -100.00000 -100.00000 -100.00000 -100.00000 -100.00000 -100.00000 -100.00000 -100.00000 
-100.00000 -100.00000  0.87397  0.00000  0.12348 -0.26354  0.11497 -100.00000 -100.00000 -100.00000  0.73533 -100.00000 -100.00000 -100.00000 -100.00000 -100.00000 -100.00000 -100.00000 -100.00000 -100.00000 
-100.00000  0.77718  0.08682 -0.26441 -0.10132  0.72650 -0.10734 -0.05423 -100.00000  0.43926  0.00000  0.26332  0.28869  0.36215  0.11535 -100.00000  0.03802 -0.23542 -100.00000 -100.00000 
-100.00000 -0.62936 -100.00000 -100.00000 -0.30543 -100.00000 -100.00000 -100.00000 -100.00000  0.00000 -0.07571 -100.00000 -100.00000 -100.00000  0.98948 -100.00000 -100.00000 -100.00000 -100.00000 -100.00000 
 0.77050  0.18897 -100.00000 -0.12954 -0.22950 -0.06588 -100.00000 -100.00000 -100.00000  0.08011  0.38262  0.00000 -100.00000 -100.00000 -100.00000  0.31792 -0.42770  0.25037  0.01870  0.30353 
 0.22433  0.00000 -0.34295 -0.23674  0.08974 -100.00000 -100.00000  0.19229 -100.00000 -0.40968 -1.08116  0.09025 -0.00929 -0.66327 -0.00039  0.37812 -100.00000 -0.27335 -100.00000  0.23214 
-100.00000 -100.00000 -0.15467 -0.45806  0.14300 -100.00000  0.00006 -100.00000 -100.00000  0.00000 -0.39756 -100.00000 -100.00000 -100.00000  0.50332 -100.00000 -100.00000  0.00006  0.10285  0.37857 
-0.29156  0.13763 -0.37424  0.19512 -0.11455  0.00000  0.13763  0.62642 -100.00000 -0.23245  0.43009 -100.00000 -100.00000  0.00012  0.10458 -100.00000 -0.03939 -0.15487 -100.00000 -100.00000 
-0.31828  0.15887 -100.00000 -100.00000 -0.15609  0.42653  0.34711 -0.58822 -100.00000 -0.10106  0.63633 -0.36516 -1.08589 -0.22665  0.13716  0.00000 -0.48206 -100.00000 -100.00000 -0.15456 
 0.60250  0.23129  0.61229  0.37847 -100.00000 -100.00000 -100.00000 -100.00000 -100.00000 -0.63365 -0.15505 -0.81120 -100.00000 -100.00000  0.29323 -100.00000 -100.00000 -0.15889 -0.29005  0.00000 
 0.26311 -100.00000 -100.00000 -100.00000 -100.00000 -100.00000 -100.00000  0.06752 -100.00000  0.00007 -100.00000 -100.00000 -100.00000  0.00000 -100.00000 -100.00000  0.38491 -100.00000 -100.00000 -100.00000 
-100.00000 -100.00000 -100.00000 -0.15523 -0.00023 -100.00000 -100.00000  0.01245 -100.00000 -0.21417 -0.53444  0.00000 -100.00000 -100.00000 -100.00000 -0.24534 -100.00000  0.63408 -0.26230 -100.00000 
-100.00000  0.57964 -100.00000 -100.00000 -100.00000  0.35490 -100.00000 -100.00000 -100.00000  0.61232  0.00000 -100.00000 -100.00000 -100.00000 -0.03980 -100.00000 -100.00000  0.08667 -100.00000 -100.00000 
-100.00000 -0.01656 -0.45144  0.11479  0.24098  0.32670 -0.54693 -100.00000  0.00002  0.28141  0.07456 -0.05847  0.10937 -100.00000  0.61187 -100.00000 -0.59033  0.00000 -100.00000  0.04153 
-100.00000 -0.00005 -100.00000 -100.00000 -100.00000 -100.00000  0.38636 -0.46792 -100.00000 -0.53421 -100.00000 -0.00005 -100.00000  0.00000 -100.00000 -100.00000 -0.06369 -100.00000 -100.00000 -100.00000 
-100.00000 -100.00000 -100.00000 -100.00000 -0.01563 -100.00000 -100.00000 -100.00000 -100.00000 -100.00000 -100.00000 -100.00000  0.00000 -100.00000  0.16695  0.10990  0.36630 -0.15630 -100.00000  0.00010 
-100.00000 -0.25164 -100.00000  0.32680 -100.00000 -100.00000 -100.00000 -100.00000 -100.00000 -100.00000  0.00000 -100.00000 -100.00000  0.00002  0.20465 -100.00000 -100.00000  0.38556 -100.00000 -100.00000 
-0.00007 -100.00000 -100.00000 -100.00000  0.16622 -100.00000 -100.00000 -100.00000 -100.00000 -0.43655 -0.02919 -100.00000 -100.00000 -100.00000  0.00000 -100.00000 -100.00000 -100.00000 -100.00000 -100.00000 
-100.00000  0.41830 -0.83081 -0.71464 -0.08892 -100.00000 -0.00001  0.28439 -100.00000  0.19280  0.20080 -0.41598  0.00000  0.22479  0.59107 -0.35542 -0.00758  0.01044  0.10931 -100.00000 
 0.00000  0.26308 -0.29150 -100.00000 -100.00000 -100.00000 -100.00000 -100.00000 -100.00000  0.00004 -100.00000 -100.00000 -100.00000 -100.00000 -100.00000 -100.00000  0.53648 -100.00000 -100.00000 -0.04848 
-0.02838  0.00000 -0.06323 -100.00000 -100.00000 -100.00000 -100.00000 -100.00000 -100.00000  0.42914  0.11768 -100.00000 -100.00000 -100.00000 -100.00000 -100.00000 -100.00000 -100.00000  0.29355  0.00008 
-100.00000 -100.00000  0.33590  0.00000 -0.38040 -0.15821 -100.00000 -100.00000 -100.00000 -100.00000 -0.66596 -100.00000 -0.00008 -100.00000 -100.00000 -100.00000 -0.15312 -100.00000 -100.00000 -100.00000 
 0.23170  0.52464  0.11026 -0.57195  0.33598  0.79961 -100.00000  0.75030 -100.00000  0.19676  0.18178  0.00000 -0.22227 -100.00000 -100.00000  0.10658 -100.00000  0.42903  0.10475  0.16364 
-1.38300 -100.00000 -100.00000  0.19350 -100.00000 -100.00000 -100.00000 -100.00000 -100.00000  0.00000 -0.15340  0.08566 -100.00000 -0.15527 -100.00000 -100.00000 -0.25668 -100.00000 -100.00000 -100.00000 
-100.00000 -100.00000 -0.32330  0.29163 -100.00000 -100.00000 -100.00000 -100.00000 -100.00000 -0.05189  0.04806  0.00000 -100.00000 -100.00000 -100.00000 -0.42025 -0.23126 -0.25414  0.02673 -100.00000 
-100.00000 -0.15443 -100.00000 -0.55207  0.00000 -100.00000  0.03143 -100.00000 -100.00000 -100.00000 -100.00000 -100.00000 -100.00000  0.10358  0.57546 -0.39716  0.07248 -0.15792 -100.00000 -100.00000 
-100.00000 -100.00000 -100.00000 -100.00000  0.05363 -100.00000 -100.00000 -100.00000 -100.00000 -0.00558 -0.50391 -100.00000 -100.00000 -100.00000  0.00000  0.56022 -100.00000 -100.00000 -100.00000 -100.00000 
-100.00000 -100.00000 -100.00000  0.13758  0.27329 -100.00000  0.00000  0.10547 -100.00000  0.26772 -100.00000 -100.00000 -100.00000 -0.02896 -100.00000 -100.00000 -100.00000 -100.00000 -100.00000 -100.00000 
-100.00000 -100.00000 -100.00000 -100.00000 -100.00000 -100.00000 -100.00000 -100.00000 -100.00000 -100.00000 -100.00000 -100.00000  0.00000 -100.00000  0.10978  0.05043  0.29395 -0.15325 -100.00000 -100.00000 
-100.00000 -100.00000 -100.00000 -100.00000 -100.00000 -100.00000 -100.00000 -100.00000 -100.00000  0.04359 -0.03928  0.00000 -100.00000 -100.00000 -100.00000 -0.00001 -100.00000 -0.26285 -0.07950 -100.00000 
-100.00000 -100.00000 -0.31998  0.00000  0.22533 -0.15989 -100.00000 -100.00000 -100.00000 -100.00000  0.27166 -100.00000 -100.00000 -100.00000 -100.00000 -100.00000 -0.15319  0.22533 -100.00000 -100.00000 
 0.22541 -0.26308 -100.00000 -100.00000  0.13760 -100.00000 -100.00000  0.11697 -100.00000  0.36664  0.13760 -0.05663  0.08693 -100.00000 -0.36312  0.00000  0.34761 -100.00000 -0.40610 -100.00000 
-100.00000 -0.15735 -100.00000 -100.00000  0.32670 -100.00000 -100.00000 -100.00000 -100.00000 -0.15873  0.13755 -100.00000  0.22532 -100.00000  0.00000 -0.45691  0.45979  0.10615 -100.00000 -100.00000 
-100.00000 -0.23337  0.00000  0.07021  0.18173 -100.00000 -0.37503  0.58998 -100.00000 -0.39869 -100.00000 -0.00024 -0.16326 -100.00000 -100.00000 -0.42899 -0.46718 -100.00000  0.67783 -100.00000 
-0.45541  0.05235 -0.39727 -0.40708 -100.00000 -100.00000 -100.00000  0.11000 -100.00000  0.06194  0.00000 -100.00000 -100.00000  0.28366 -100.00000 -0.00019  0.13732 -0.02907 -100.00000 -100.00000 
-100.00000 -100.00000  0.17939  0.00000  0.01893  0.39904 -100.00000 -100.00000 -100.00000 -100.00000  0.45922 -100.00000 -100.00000 -100.00000 -100.00000 -100.00000 -0.41839 -0.01574 -100.00000 -100.00000 
 0.00000 -100.00000 -0.15442 -100.00000 -100.00000 -100.00000 -100.00000 -100.00000 -100.00000 -100.00000  0.00003  0.13753 -100.00000 -100.00000 -100.00000 -100.00000  0.05034 -100.00000 -100.00000  0.29348 
 0.07065  0.20557  0.27314  0.10980  0.13773  0.13773  0.00023 -100.00000 -100.00000 -0.36991  0.15972 -0.45774  0.17374 -100.00000 -100.00000  1.42868 -1.04544  0.21331 -0.15818  0.00000 
-100.00000 -100.00000 -100.00000 -100.00000 -100.00000 -100.00000 -0.15547  0.36449 -0.29198  0.26320 -100.00000 -100.00000 -100.00000  0.00000 -100.00000 -100.00000  0.22522 -100.00000 -100.00000 -100.00000 
-100.00000 -100.00000 -100.00000 -100.00000 -0.39426 -100.00000 -100.00000 -100.00000 -100.00000  0.49950 -0.53489 -100.00000  0.03557 -100.00000  0.00000 -100.00000 -100.00000 -100.00000 -100.00000 -100.00000 
-100.00000  0.33168 -0.48353 -0.16022  0.32644  0.08583 -100.00000 -100.00000 -100.00000  0.00001 -0.36884 -0.06588 -0.40912 -100.00000 -100.00000  0.00001  0.36242  0.00000 -100.00000  0.67808 
-100.00000 -100.00000 -100.00000 -100.00000 -100.00000 -100.00000  0.17601  0.00000 -100.00000 -100.00000 -100.00000 -0.01549 -100.00000  0.16278 -100.00000  0.23573 -100.00000 -100.00000 -100.00000 -100.00000 
-100.00000  0.02130  0.00000  0.01573 -0.01751 -100.00000  0.19253 -100.00000 -100.00000 -100.00000  0.00006 -100.00000 -100.00000 -100.00000 -100.00000 -100.00000 -100.00000 -100.00000  0.08562 -100.00000 
 0.19173 -100.00000 -100.00000 -100.00000 -0.28223  0.63311 -100.00000 -100.00000  0.22921  0.33163  0.08563 -100.00000 -100.00000 -100.00000 -100.00000 -100.00000  0.00000  0.01330 -100.00000 -100.00000 
-0.16366 -100.00000 -100.00000 -0.15658 -100.00000 -100.00000 -100.00000 -100.00000 -100.00000  0.00000 -100.00000 -0.06176 -100.00000 -100.00000 -100.00000 -100.00000 -0.04110 -100.00000 -100.00000 -100.00000 
-0.02294 -0.38184  0.44412  0.91817  0.10259  0.51763 -100.00000 -100.00000 -100.00000 -0.83372  0.00000 -0.02294  0.37344 -100.00000 -0.58247  0.24235  0.51763 -0.00022 -100.00000  0.01128 
-100.00000 -100.00000 -100.00000 -100.00000 -100.00000 -100.00000 -100.00000 -100.00000 -100.00000 -0.83732 -0.02944  0.39659  0.10943 -100.00000 -100.00000 -100.00000  0.12220  0.00000 -100.00000  0.57834 
-100.00000 -100.00000 -0.03175 -100.00000  0.00000 -0.05401 -0.28479 -100.00000 -100.00000  0.08372 -100.00000 -100.00000 -100.00000 -100.00000 -0.00001 -100.00000 -100.00000 -100.00000 -100.00000 -100.00000 
-0.15209 -100.00000  0.00004 -100.00000 -100.00000  0.40381 -100.00000 -100.00000 -0.40937 -0.01981 -0.29918 -100.00000 -100.00000 -100.00000 -100.00000 -100.00000  0.00000  0.29642 -100.00000 -100.00000 
-100.00000 -100.00000 -0.17169  0.22926 -0.05437  0.00000 -100.00000 -100.00000 -100.00000 -100.00000  0.42542 -100.00000 -100.00000 -100.00000 -100.00000 -100.00000 -100.00000 -100.00000 -100.00000 -100.00000 
-0.00001  0.03867  0.00000 -0.03381 -100.00000 -100.00000 -100.00000 -100.00000 -100.00000 -100.00000 -100.00000 -100.00000 -100.00000 -0.00001 -100.00000 -100.00000 -100.00000 -100.00000 -100.00000 -100.00000 
-100.00000  1.03702 -100.00000  0.37036 -100.00000 -100.00000 -100.00000 -100.00000 -100.00000 -100.00000  0.00000 -100.00000 -100.00000 -100.00000 -100.00000 -100.00000 -100.00000  0.15326 -100.00000 -100.00000 
 0.00000 -100.00000 -0.30830 -100.00000 -100.00000 -100.00000 -100.00000 -100.00000 -100.00000 -100.00000  0.10068 -100.00000 -100.00000 -100.00000 -100.00000 -100.00000  0.04461 -100.00000 -100.00000  0.16930 
-100.00000 -100.00000  0.10249  0.37299  0.00000 -100.00000 -100.00000 -100.00000 -100.00000 -100.00000 -100.00000 -100.00000 -100.00000 -100.00000 -0.01689 -100.00000  0.48552  0.13760 -100.00000 -100.00000 
 0.29998 -100.00000 -100.00000 -0.16728  0.00004 -100.00000 -100.00000 -100.00000 -100.00000  0.37855 -100.00000 -100.00000 -100.00000 -100.00000 -100.00000 -100.00000  0.00000 -0.16275 -100.00000  0.13754 
-100.00000 -100.00000 -100.00000 -100.00000 -100.00000 -100.00000 -100.00000 -100.00000 -100.00000 -100.00000 -0.35005  0.00000 -100.00000 -100.00000 -100.00000 -100.00000 -100.00000 -100.00000 -100.00000 -100.00000 
-0.18032 -100.00000  0.33727  0.00000  0.03771  0.19819 -0.07776 -100.00000 -100.00000  0.06667  0.50498  0.19434  0.09970 -100.00000 -100.00000 -100.00000 -0.27151  0.04911  0.00027 -100.00000 
-100.00000 -100.00000 -100.00000 -100.00000  0.07592 -100.00000 -100.00000 -100.00000 -100.00000  0.07592  0.26308 -100.00000 -0.01589 -100.00000  0.00000 -100.00000 -100.00000 -100.00000 -100.00000 -100.00000 
 0.22932 -0.11286 -100.00000 -0.61315  0.07239 -100.00000 -0.13111 -100.00000 -100.00000  0.00000 -0.62824 -100.00000 -100.00000 -100.00000  0.59330 -100.00000 -100.00000  0.18787 -100.00000 -100.00000 
-100.00000 -100.00000  0.32329  0.00000  0.02287 -100.00000 -100.00000 -100.00000 -100.00000 -100.00000 -0.17937 -100.00000 -100.00000 -100.00000 -100.00000 -100.00000 -0.63641 -0.23062 -100.00000 -100.00000 
-100.00000 -100.00000 -100.00000 -100.00000  0.13757  0.00007 -100.00000 -100.00000 -100.00000 -100.00000 -100.00000 -100.00000  0.00000 -100.00000 -100.00000 -100.00000 -100.00000 -100.00000 -100.00000 -100.00000 
-100.00000 -100.00000 -100.00000 -100.00000 -100.00000 -100.00000 -100.00000  0.00000 -100.00000 -100.00000 -100.00000 -0.04084 -100.00000  0.06781 -100.00000  0.19792 -100.00000 -100.00000  0.13760 -100.00000 
 0.20281 -100.00000 -100.00000  0.76572 -100.00000 -100.00000 -100.00000 -100.00000 -100.00000 -100.00000  0.41403 -100.00000  0.13769 -100.00000 -100.00000 -100.00000  0.00000  0.05200 -100.00000  0.00018 
 0.00000 -0.05527  0.10768 -100.00000 -100.00000 -100.00000 -100.00000 -100.00000 -100.00000  0.20839 -100.00000 -100.00000 -100.00000 -0.40320 -100.00000 -100.00000  0.10768 -100.00000 -0.75579 -100.00000 
-100.00000 -100.00000  0.65217 -0.39969  0.00000 -0.15818 -100.00000  0.00002 -100.00000  0.22033 -100.00000 -100.00000  0.00002 -100.00000 -0.07490 -100.00000  0.00002 -100.00000 -100.00000 -100.00000 
-100.00000 -100.00000 -0.04862  0.02335  0.36674 -100.00000  0.00000 -100.00000 -100.00000  0.64326 -100.00000 -100.00000 -100.00000  0.00011 -100.00000 -100.00000 -100.00000 -100.00000 -100.00000 -100.00000 
 0.00000  0.42923 -100.00000 -100.00000  0.18926 -100.00000 -100.00000 -0.29616 -100.00000 -100.00000 -100.00000 -100.00000 -0.61390 -100.00000 -100.00000 -100.00000 -0.72576  0.13737 -100.00000 -0.41886 
-0.01737  0.00000  0.00606 -100.00000 -100.00000 -100.00000 -100.00000 -100.00000 -100.00000 -0.01413 -0.41480 -100.00000 -100.00000 -100.00000 -100.00000 -100.00000 -100.00000 -100.00000  0.10816 -100.00000 
-100.00000 -100.00000 -0.12478  0.00000 -0.28409  0.08424 -100.00000 -100.00000 -100.00000  0.26306  0.29596  0.10842 -100.00000 -100.00000 -100.00000 -100.00000 -100.00000 -100.00000 -100.00000 -100.00000 
-0.01661  0.00000  0.55949 -100.00000 -100.00000 -100.00000 -100.00000 -100.00000 -100.00000 -0.48195 -0.47764 -100.00000 -100.00000 -100.00000  0.13737 -100.00000 -100.00000 -100.00000 -0.15707 -100.00000 
 0.00000 -100.00000  0.18932 -100.00000 -100.00000 -100.00000 -100.00000 -100.00000 -100.00000  0.30631 -100.00000 -100.00000 -100.00000 -100.00000 -100.00000 -100.00000 -100.00000 -100.00000 -0.08661 -100.00000 
-100.00000 -100.00000  0.00005 -100.00000  0.37039 -100.00000  0.00000 -0.01608 -100.00000  0.25655 -100.00000 -100.00000 -100.00000  0.00005 -100.00000 -100.00000 -100.00000 -100.00000 -100.00000 -100.00000 
-100.00000 -100.00000 -0.16233  0.00000 -0.05706 -100.00000 -100.00000 -100.00000 -100.00000 -0.39698 -0.15803 -0.15439 -100.00000 -100.00000 -100.00000 -100.00000 -100.00000 -100.00000 -100.00000 -100.00000 
 0.19419 -100.00000 -0.16720 -100.00000 -100.00000 -100.00000 -100.00000 -100.00000 -100.00000 -100.00000 -100.00000 -100.00000 -100.00000 -100.00000 -100.00000 -100.00000 -100.00000 -0.07276 -0.43063  0.00000 
 0.00000 -100.00000  0.13749 -100.00000 -100.00000 -100.00000 -100.00000 -100.00000  0.22398 -100.00000 -100.00000 -100.00000 -100.00000 -100.00000 -100.00000 -100.00000 -0.45633 -100.00000 -100.00000  0.05472 
 0.00000 -100.00000 -0.29190 -100.00000 -100.00000 -100.00000 -100.00000 -100.00000 -100.00000 -100.00000 -100.00000 -100.00000 -100.00000 -100.00000 -100.00000 -100.00000  0.20613 -100.00000 -100.00000  0.40695 
-100.00000 -100.00000 -100.00000 -100.00000 -0.71636 -100.00000 -100.00000 -100.00000  0.00000 -100.00000 -100.00000 -100.00000 -100.00000 -0.02886 -100.00000 -100.00000 -0.77311 -100.00000 -100.00000 -100.00000 
-100.00000  0.44655 -0.04998 -0.26977  0.13279 -100.00000 -100.00000 -100.00000 -100.00000  0.04956  0.00000 -0.26460 -100.00000 -100.00000  0.48487 -0.26460 -100.00000 -100.00000  0.00008 -100.00000 
 0.00000  0.19295 -0.02944 -100.00000 -100.00000 -100.00000 -100.00000 -100.00000 -100.00000 -100.00000 -100.00000 -100.00000 -100.00000 -100.00000 -100.00000 -100.00000 -0.02104 -100.00000 -100.00000 -0.35212 
-100.00000 -100.00000  0.48615 -0.16057  0.03157  0.00000 -100.00000 -100.00000 -100.00000 -100.00000  0.34728 -100.00000 -100.00000 -100.00000 -100.00000 -100.00000 -100.00000  0.08669 -100.00000 -100.00000 
-100.00000 -100.00000  0.22250  0.00000  0.37758 -0.26733 -100.00000 -0.00049 -100.00000 -100.00000 -0.32786 -100.00000 -100.00000 -100.00000 -100.00000 -100.00000 -0.15522 -0.53961 -100.00000 -100.00000 
 0.25484 -0.27190 -100.00000 -100.00000 -100.00000 -100.00000 -100.00000 -0.04951 -100.00000 -100.00000 -100.00000 -0.15955 -100.00000 -100.00000 -100.00000 -100.00000 -100.00000 -100.00000  0.00000 -0.15643 
 0.00000 -100.00000  0.22504 -100.00000 -100.00000 -100.00000 -100.00000 -100.00000 -100.00000 -100.00000 -100.00000 -100.00000 -100.00000 -100.00000 -100.00000 -100.00000  0.01586 -100.00000 -100.00000 -0.00741 
 0.10952 -100.00000 -100.00000 -100.00000  0.10952 -100.00000 -0.00001 -100.00000  0.00000 -100.00000 -100.00000 -100.00000 -100.00000  0.10952 -100.00000 -100.00000 -0.50527 -100.00000 -100.00000 -100.00000 
-100.00000 -100.00000 -100.00000 -100.00000 -100.00000 -100.00000 -100.00000  0.00000 -100.00000 -0.29160 -100.00000 -0.41795 -100.00000  0.48669 -100.00000  0.49331 -100.00000 -100.00000 -100.00000 -100.00000 
 0.00000 -100.00000  0.22518 -100.00000 -100.00000 -100.00000 -100.00000 -100.00000 -100.00000  0.50747 -100.00000 -100.00000 -100.00000  0.08649 -100.00000 -100.00000  0.00011 -100.00000  0.32777 -100.00000 
-100.00000 -100.00000 -100.00000 -100.00000 -100.00000 -100.00000 -0.25572  0.00000 -100.00000  0.00004 -100.00000 -100.00000 -100.00000  0.42923 -100.00000  0.00478 -100.00000 -100.00000 -100.00000 -100.00000 
-100.00000 -100.00000 -100.00000 -100.00000  0.18443 -100.00000  0.00013  0.03274  0.43190 -100.00000 -100.00000 -0.03936 -0.26302 -100.00000  0.26316  0.00000  0.37431 -100.00000 -100.00000 -100.00000 
-100.00000 -100.00000  0.26314  0.03629 -100.00000 -100.00000  0.98435  0.61239 -100.00000 -100.00000 -100.00000 -0.47882  0.50794 -0.29167 -100.00000  0.00000 -0.28055 -100.00000 -100.00000 -100.00000 
-100.00000 -0.01544 -0.27414  0.08721  0.08721 -100.00000  0.04411 -100.00000 -0.01544  0.04051 -100.00000 -100.00000  0.00000 -0.36559 -0.15450  0.25899  0.07275  0.90440 -100.00000  0.42853 
-100.00000 -100.00000 -100.00000  0.13750 -100.00000 -100.00000 -100.00000 -100.00000 -100.00000  0.16701 -0.39660  0.00000 -100.00000 -100.00000 -0.00001 -100.00000 -100.00000 -0.03944  0.12394 -100.00000 
 0.06325  0.51645 -0.39642 -100.00000 -100.00000 -100.00000 -100.00000 -100.00000 -100.00000 -0.45650 -100.00000 -100.00000 -100.00000 -100.00000 -100.00000 -100.00000 -100.00000  0.11388  0.52157  0.00000 
 0.00013 -100.00000 -100.00000 -100.00000 -0.03952 -100.00000 -0.15688 -100.00000 -100.00000 -100.00000 -100.00000 -100.00000  0.00000 -100.00000  0.43184  0.45160 -0.08569  0.08686 -100.00000  0.34556 
 0.00000 -100.00000  0.13748 -100.00000 -100.00000 -100.00000 -100.00000 -100.00000 -100.00000 -100.00000 -100.00000 -100.00000 -100.00000 -100.00000 -100.00000 -100.00000 -0.45028 -100.00000 -100.00000  0.29989 
 0.13757  0.25850 -0.00568 -100.00000 -0.01784 -100.00000 -100.00000 -100.00000 -100.00000  0.00000  0.50815 -100.00000  0.00007 -100.00000  0.05098 -100.00000 -100.00000 -100.00000 -0.15403  0.13757 
 0.00000  0.20563  0.14330 -100.00000 -100.00000 -100.00000 -100.00000 -100.00000 -100.00000  0.06462 -0.15451 -100.00000 -100.00000  0.09163 -100.00000 -100.00000 -100.00000 -100.00000 -0.16255 -100.00000 
-100.00000 -100.00000 -100.00000 -100.00000 -100.00000 -100.00000  0.22532  0.00000 -100.00000  0.00001 -100.00000  0.33223 -100.00000  0.35830 -100.00000 -0.46793 -100.00000 -100.00000  0.00001 -100.00000 
-100.00000  0.00000  0.28786 -100.00000 -100.00000 -100.00000 -100.00000 -100.00000 -100.00000  0.21975  0.12161 -100.00000 -100.00000  0.12120 -0.15367 -100.00000 -100.00000 -100.00000 -100.00000  0.29212 
-0.25091  0.00000  0.09267 -100.00000 -100.00000 -100.00000 -100.00000 -100.00000 -100.00000 -0.36375  0.61227 -100.00000 -100.00000 -100.00000 -100.00000 -100.00000  0.00009 -100.00000 -100.00000  0.33217 
 0.42713 -100.00000 -0.15334 -100.00000 -100.00000 -100.00000 -100.00000 -0.29193 -100.00000 -100.00000 -100.00000 -0.21181 -100.00000 -100.00000 -100.00000 -100.00000 -100.00000 -100.00000  0.00000  0.33209 
-100.00000  0.26187 -0.32309 -0.00117  0.30868 -0.64502  0.79304 -0.44797 -100.00000  0.48492 -100.00000 -100.00000  0.00000 -100.00000  0.00031  0.48574 -0.07553  1.45015 -100.00000  0.13781 
-0.09863  0.41594 -0.78351  0.41594 -0.11856  0.48529 -100.00000 -100.00000 -0.73523 -0.44655  0.26394  0.92586 -0.07258 -100.00000 -0.32102  0.67794 -0.05653  0.00000 -0.09863 -0.38138 
-0.35771  0.48535 -100.00000 -0.09931 -100.00000 -0.00008 -100.00000 -100.00000 -100.00000  0.00000 -100.00000  0.29014 -100.00000  0.37844 -100.00000 -100.00000 -0.41466 -100.00000 -100.00000 -100.00000 
-100.00000  0.18200 -100.00000  0.48548 -100.00000 -100.00000 -100.00000 -100.00000 -100.00000  0.26309  0.00000 -100.00000 -100.00000 -100.00000 -100.00000 -100.00000 -100.00000 -100.00000 -100.00000 -100.00000 
-100.00000  0.58506  0.00010 -100.00000 -100.00000 -100.00000 -100.00000 -100.00000 -100.00000  0.13760 -100.00000 -100.00000  0.00000 -100.00000  0.00010  0.26313  0.00188  0.18186 -100.00000  0.37861 
-0.09875 -0.07262  0.26262  1.03701  0.26550 -0.48947 -100.00000 -100.00000 -100.00000 -0.45243 -0.73498  0.00000  1.00078 -100.00000 -100.00000  0.00078 -0.27160 -0.28384 -0.32018 -0.44548 
-100.00000  0.00000  0.10842 -100.00000 -100.00000 -100.00000 -100.00000 -100.00000 -100.00000 -0.10063 -0.54666 -100.00000 -100.00000 -100.00000  0.26302 -100.00000 -100.00000 -100.00000  0.37850 -100.00000 
-100.00000 -100.00000 -0.12800  0.00000 -1.09813 -100.00000  0.26289 -100.00000 -100.00000  0.37837  0.26356 -0.44694 -100.00000 -100.00000 -100.00000 -100.00000 -100.00000 -100.00000 -100.00000 -100.00000 
-100.00000  0.13743 -100.00000 -100.00000 -100.00000 -100.00000 -100.00000 -100.00000 -100.00000 -1.31878  0.67938  0.00000 -100.00000 -100.00000 -100.00000 -100.00000  0.92800 -0.81674  0.44602 -100.00000 
 0.00000  0.44196 -0.02319  0.17467 -0.22512  0.63990  0.84635 -100.00000  0.48459  0.10699  0.29498 -100.00000 -100.00000 -0.86384 -100.00000  0.00018 -0.07922 -1.39136 -100.00000  0.79271 
-100.00000 -100.00000  0.40527  0.00000 -100.00000  0.43382  0.00013 -100.00000 -100.00000 -0.58434  0.00086 -0.44684 -100.00000 -100.00000 -100.00000 -100.00000 -100.00000 -100.00000 -100.00000 -100.00000 
-100.00000 -0.29124 -100.00000  0.95241 -100.00000 -100.00000 -100.00000  0.26435 -100.00000  0.37860  0.00000 -0.14946 -100.00000 -100.00000 -100.00000 -100.00000  0.00255  0.37860 -100.00000  0.13759 
-100.00000 -100.00000 -100.00000 -100.00000 -100.00000 -100.00000 -100.00000 -100.00000 -100.00000  0.09248  0.76413  0.00000  0.00014 -100.00000 -100.00000  0.37865 -100.00000 -0.32295  0.17994 -100.00000 
-100.00000 -100.00000 -100.00000 -100.00000 -100.00000 -100.00000 -100.00000 -100.00000 -100.00000 -100.00000 -0.00001  0.26396  0.37850 -100.00000 -100.00000 -100.00000 -0.32083  0.00000 -100.00000 -0.32101 
 0.13737 -0.20665  0.00000  0.34084 -0.20665 -0.63416 -100.00000 -100.00000 -100.00000 -100.00000 -100.00000 -100.00000 -100.00000 -100.00000 -100.00000 -100.00000 -100.00000 -100.00000 -100.00000 -0.58516 
-100.00000 -100.00000 -100.00000 -100.00000 -100.00000 -100.00000 -100.00000 -100.00000 -100.00000  1.20172  0.13759  0.00000 -100.00000 -100.00000 -100.00000 -100.00000 -100.00000 -0.31975  0.07256 -100.00000 
-100.00000  1.37855 -100.00000 -100.00000 -100.00000 -100.00000 -0.61933  0.48546 -100.00000  0.00000  0.00003  0.37855 -1.05631 -100.00000  0.00216 -100.00000 -100.00000 -100.00000 -100.00000 -100.00000 
-100.00000 -0.65761  0.00000 -0.91804  0.48522 -100.00000  0.84779 -100.00000 -100.00000 -100.00000 -100.00000 -100.00000 -100.00000 -100.00000 -100.00000 -100.00000 -100.00000 -100.00000  0.13730 -100.00000 
-100.00000 -100.00000  0.22427  0.00000  0.26390 -0.44659 -100.00000 -100.00000 -100.00000 -0.58409 -0.64218 -100.00000 -100.00000 -100.00000 -100.00000 -100.00000 -0.00014 -100.00000 -100.00000 -100.00000 
-0.16896  0.26301  0.13748 -100.00000 -100.00000 -100.00000 -100.00000 -100.00000 -100.00000  0.37848 -0.00003 -100.00000  0.26343 -100.00000 -100.00000 -100.00000 -100.00000 -0.02546 -0.38251  0.00000 
-100.00000 -100.00000  0.26313 -0.32476  0.00010 -100.00000 -100.00000 -100.00000 -100.00000  0.26313 -0.20928  0.09028 -100.00000 -100.00000 -100.00000 -100.00000 -0.25065  0.00000 -100.00000  0.89763 
-100.00000 -100.00000 -0.65752  1.08537 -1.04028  0.00000  0.00007  0.00007  0.00007 -100.00000  1.00007 -100.00000 -100.00000 -100.00000 -100.00000 -100.00000 -100.00000  0.00076 -100.00000 -100.00000 
-100.00000 -0.44595 -100.00000 -100.00000 -100.00000 -100.00000 -100.00000 -100.00000 -100.00000  0.18344 -100.00000  0.00000 -0.58345 -100.00000 -100.00000  0.67823  0.00016 -0.73437  0.73983 -100.00000 
-0.07957  0.95176  0.26394 -1.32067 -0.07248 -100.00000  1.00105 -100.00000 -100.00000 -0.52295  0.00000  1.00114  0.79422  0.00067  0.13771 -0.44678  0.36742 -100.00000 -100.00000 -100.00000 
 0.13942  0.76703  0.37875  0.00023 -100.00000 -100.00000 -100.00000 -100.00000 -100.00000 -100.00000 -100.00000 -100.00000  0.00000 -0.20538  0.26327  1.13774  0.33567 -0.20538 -100.00000 -100.00000 
-100.00000 -100.00000  0.13874  0.37858  0.29871 -100.00000  0.00000 -0.20561 -100.00000 -0.12755 -100.00000 -100.00000 -100.00000 -100.00000 -100.00000 -100.00000 -100.00000 -100.00000 -100.00000 -100.00000 
-100.00000  0.40314 -100.00000 -0.24055 -100.00000 -100.00000 -100.00000 -100.00000 -100.00000 -100.00000  0.00000 -100.00000 -100.00000 -100.00000  0.26303  0.26564  0.09455 -0.20501 -100.00000 -100.00000 
-100.00000  0.00000 -0.18308 -100.00000 -0.42722 -100.00000 -0.00008 -100.00000 -0.00008  0.00111 -0.11847 -100.00000  0.34175  0.37843 -100.00000 -100.00000  0.07150 -0.00008 -0.62038 -100.00000 
-0.64297  0.00101  0.00000 -100.00000 -100.00000  0.48652 -100.00000 -100.00000 -100.00000  0.26286 -1.42775 -100.00000 -100.00000 -0.65796 -100.00000 -100.00000 -100.00000 -100.00000 -100.00000 -100.00000 
 0.00000  0.54789 -100.00000 -100.00000 -100.00000 -100.00000 -100.00000  0.58527 -100.00000 -0.18538 -100.00000 -100.00000 -100.00000 -100.00000 -100.00000  0.66947  0.19452 -100.00000  0.63811 -100.00000 
 0.26488 -100.00000 -100.00000 -100.00000 -100.00000 -100.00000 -100.00000 -100.00000 -100.00000 -100.00000  1.43308  0.26430  0.58508 -100.00000 -100.00000 -100.00000  0.34231  0.00000 -100.00000 -0.99758 
 0.19530  1.37910  0.08282  1.07098  0.26507  0.00059  0.00059  0.58555 -100.00000 -100.00000  0.41060 -100.00000 -0.47161  0.13809 -100.00000 -0.51254  0.73852  0.61918 -0.44591  0.00000 
-100.00000 -100.00000 -100.00000 -0.62176  0.09294 -100.00000  0.00000  0.34086  0.84802 -0.47426 -100.00000 -100.00000 -100.00000 -100.00000 -100.00000 -100.00000 -100.00000 -100.00000 -100.00000 -100.00000 
-0.29736  0.76557 -100.00000 -100.00000 -100.00000 -100.00000 -100.00000 -100.00000 -100.00000  0.02797 -100.00000  0.00000 -100.00000 -100.00000 -100.00000  0.13754 -100.00000  1.07042  0.11154 -100.00000 
 0.00213 -100.00000  0.40243 -0.25360 -0.67521 -100.00000  0.26283 -0.44650 -100.00000 -0.21943  0.58475  0.00000  0.07193 -100.00000 -100.00000  0.26283 -100.00000  0.99979  0.84779  0.13730 
-100.00000 -100.00000  0.37873  0.13772  0.00000 -100.00000  0.91067 -0.44756 -100.00000  0.48541 -100.00000 -100.00000 -100.00000 -100.00000 -100.00000 -100.00000  0.67829 -100.00000 -100.00000 -100.00000 
 1.13759 -100.00000  0.00009 -100.00000 -100.00000 -100.00000 -100.00000 -100.00000 -100.00000 -100.00000 -100.00000 -100.00000 -100.00000 -100.00000 -100.00000 -100.00000 -100.00000  1.00009 -0.86180  0.00000 
-100.00000 -100.00000 -100.00000  0.13763  0.26316 -100.00000  0.00012 -100.00000 -100.00000 -100.00000  0.13763 -0.32057 -0.32057 -100.00000 -100.00000 -100.00000  0.79491  0.00000 -100.00000  0.92612 
-0.24957 -100.00000 -100.00000 -100.00000 -100.00000  0.53038 -100.00000 -100.00000 -100.00000 -0.00382 -100.00000 -100.00000 -100.00000 -100.00000 -100.00000 -100.00000  0.00000  0.21487 -100.00000 -100.00000 
-100.00000 -100.00000 -0.25813  0.76535 -0.09965  0.00000  0.26308 -100.00000 -100.00000 -100.00000 -0.00011 -100.00000 -100.00000 -100.00000 -100.00000 -100.00000 -100.00000  0.00004 -100.00000 -100.00000 
 0.36919 -100.00000 -100.00000 -100.00000 -100.00000 -100.00000 -100.00000 -100.00000 -100.00000 -100.00000 -100.00000 -100.00000 -100.00000 -100.00000 -100.00000 -100.00000 -100.00000 -0.22414 -0.86597  0.00000 
-100.00000 -100.00000 -100.00000 -0.23422 -100.00000 -100.00000 -100.00000  0.00016 -100.00000  0.48567  0.48559  0.00000 -100.00000 -100.00000 -100.00000  0.58512 -100.00000 -100.00000  0.76569 -100.00000 
-100.00000 -100.00000 -0.44732 -100.00000  0.00000 -100.00000 -100.00000 -100.00000 -100.00000  0.13770 -100.00000 -100.00000 -100.00000 -100.00000 -100.00000 -100.00000 -100.00000 -100.00000 -100.00000 -100.00000 
-100.00000 -100.00000 -100.00000 -100.00000 -100.00000 -100.00000 -100.00000 -0.00029 -100.00000 -1.63505 -0.00029  0.00000 -100.00000 -100.00000 -100.00000 -100.00000 -100.00000 -0.00029 -0.74788 -100.00000 
-100.00000 -100.00000 -0.56436 -100.00000 -100.00000 -100.00000 -100.00000 -100.00000 -100.00000 -100.00000 -100.00000  0.08863 -0.32859 -100.00000 -100.00000 -100.00000  0.21880  0.00000 -100.00000 -0.25951 
-100.00000 -100.00000 -100.00000 -100.00000 -100.00000 -100.00000 -100.00000 -100.00000 -100.00000 -100.00000 -100.00000  0.08895  0.13742 -100.00000 -100.00000 -100.00000 -0.18390  0.00000 -100.00000 -0.65127 
 0.13764 -0.42610  0.00000  0.53543  0.07948  0.45526  0.00014 -100.00000 -100.00000 -0.09605 -100.00000 -100.00000 -100.00000 -100.00000 -100.00000 -100.00000 -100.00000 -0.33871  0.00014 -100.00000 
 1.32812 -0.00003 -100.00000 -100.00000 -100.00000  0.00618 -100.00000 -100.00000 -100.00000 -100.00000 -100.00000 -1.15107 -100.00000 -100.00000 -100.00000 -100.00000 -100.00000 -0.46038  0.00000  0.37849 
 0.69770 -100.00000 -1.20042 -100.00000 -100.00000 -0.01792 -100.00000  0.37828 -100.00000 -100.00000 -100.00000 -0.86864 -100.00000 -100.00000 -100.00000 -100.00000 -100.00000 -100.00000  0.00000  0.40603 
 0.00000 -0.00000 -100.00000 -100.00000 -100.00000 -100.00000 -100.00000 -100.00000  0.48542 -100.00000 -100.00000 -100.00000 -100.00000 -100.00000 -100.00000 -100.00000 -0.00504 -100.00000 -100.00000 -0.07444 
-100.00000 -100.00000 -0.25551 -0.63402 -0.73084 -100.00000  0.00000 -0.63402 -100.00000 -0.14859 -100.00000 -100.00000 -100.00000  0.13730 -100.00000 -100.00000 -100.00000 -100.00000 -100.00000 -100.00000 
-100.00000 -100.00000 -100.00000 -100.00000  0.00000  0.48554 -100.00000 -100.00000 -100.00000 -100.00000 -100.00000 -100.00000  0.26314 -100.00000  0.06626 -100.00000 -100.00000 -100.00000 -100.00000 -100.00000 
 0.58493 -100.00000 -0.00003 -100.00000 -100.00000 -100.00000 -100.00000  0.13747 -100.00000 -100.00000 -100.00000 -0.78568 -100.00000 -100.00000 -100.00000 -0.00003 -100.00000 -100.00000  0.00000  0.47344 
-100.00000 -100.00000  0.67819  0.00000  0.09980  0.37863  0.13762 -100.00000 -100.00000 -0.14043  0.51165 -0.24734 -100.00000 -100.00000 -100.00000 -100.00000 -100.00000 -100.00000 -100.00000 -100.00000 
-100.00000 -100.00000 -100.00000 -100.00000  0.00166 -100.00000 -100.00000 -100.00000  0.00000 -100.00000 -100.00000 -100.00000 -100.00000 -0.67641 -100.00000 -100.00000  1.20170 -100.00000 -100.00000 -100.00000 
-100.00000  0.91925 -100.00000  0.03885 -100.00000 -100.00000 -100.00000 -100.00000 -100.00000 -100.00000  0.00000 -100.00000 -100.00000 -100.00000  0.00021 -100.00000 -100.00000 -100.00000 -100.00000 -100.00000 
-100.00000 -100.00000 -100.00000 -100.00000 -100.00000 -100.00000 -100.00000  0.00000 -100.00000 -100.00000 -100.00000 -100.00000 -100.00000  0.19300 -100.00000 -0.52787 -100.00000 -100.00000  0.26301 -100.00000 
-100.00000 -100.00000 -100.00000 -100.00000 -100.00000 -100.00000 -100.00000 -0.74764 -100.00000  0.33389 -100.00000  0.00000  0.48537 -100.00000 -100.00000 -0.32908 -100.00000 -0.21360 -0.01279 -100.00000 
-100.00000  0.00000 -0.62662 -100.00000 -100.00000 -100.00000 -100.00000 -100.00000 -100.00000  0.16908 -0.05423 -100.00000 -100.00000 -0.00020 -100.00000 -100.00000 -100.00000 -100.00000 -100.00000  0.13731 
-1.01161 -0.00016 -100.00000 -100.00000 -100.00000 -100.00000 -100.00000 -100.00000 -100.00000 -100.00000 -100.00000 -100.00000 -100.00000 -100.00000 -100.00000 -100.00000 -100.00000 -0.49786  0.26288  0.00000 
-100.00000 -100.00000 -100.00000 -0.62294  0.00000 -0.32293 -0.41649 -100.00000  0.37842 -100.00000 -100.00000 -100.00000 -100.00000 -100.00000 -100.00000 -100.00000 -100.00000 -100.00000 -100.00000 -100.00000 
-100.00000 -100.00000 -100.00000  0.67823  0.00000 -100.00000  0.00016 -100.00000 -100.00000  0.99782 -100.00000 -100.00000 -100.00000 -100.00000 -100.00000 -100.00000 -100.00000 -100.00000 -100.00000 -100.00000 
-100.00000  0.05048  0.00000  0.37342 -100.00000 -100.00000 -100.00000 -100.00000 -100.00000 -100.00000 -100.00000 -100.00000 -100.00000 -100.00000 -100.00000 -100.00000 -100.00000 -100.00000  0.13749 -100.00000 
-100.00000 -100.00000 -100.00000  0.58498  0.00000 -100.00000 -100.00000 -100.00000 -100.00000 -100.00000 -100.00000 -100.00000  0.13752 -100.00000 -0.25644 -100.00000 -100.00000 -100.00000 -100.00000 -100.00000 
-100.00000 -100.00000  0.00004 -100.00000  0.00000  0.67811  0.00004 -100.00000 -100.00000 -100.00000 -100.00000 -100.00000 -0.58984 -100.00000  0.09333 -100.00000 -100.00000 -100.00000 -100.00000 -100.00000 
 1.88753 -0.58545 -100.00000 -100.00000 -100.00000 -100.00000 -100.00000 -100.00000 -100.00000 -100.00000 -100.00000 -100.00000 -100.00000 -100.00000 -100.00000 -100.00000 -100.00000 -1.13033 -0.20694  0.00000 
-100.00000 -100.00000 -100.00000 -100.00000 -100.00000 -100.00000 -100.00000  0.26312 -100.00000  1.07048 -0.32037  0.00000 -100.00000 -100.00000 -100.00000  0.13759 -100.00000  0.13759  0.00156 -100.00000 
-0.78616  0.13728 -100.00000 -100.00000 -100.00000 -100.00000 -100.00000 -100.00000 -100.00000 -100.00000 -100.00000 -100.00000 -100.00000 -100.00000 -100.00000 -100.00000 -100.00000 -0.47420 -0.47420  0.00000 
-0.25807 -100.00000 -100.00000 -100.00000 -100.00000 -1.09981 -100.00000 -100.00000 -0.32224  0.13712 -100.00000 -100.00000 -100.00000 -100.00000 -100.00000 -100.00000  0.00000 -0.58523 -100.00000 -100.00000 
-100.00000 -0.60522 -100.00000  0.00014 -100.00000 -100.00000 -100.00000 -100.00000 -100.00000 -0.58482  0.00000 -0.62119 -100.00000 -100.00000 -0.00016 -100.00000 -100.00000 -100.00000 -100.00000 -100.00000 
-100.00000 -100.00000 -100.00000 -100.00000  0.00000  0.26315  0.58508 -100.00000 -0.44672  1.00073 -100.00000 -100.00000 -100.00000 -100.00000 -100.00000 -100.00000 -100.00000 -100.00000 -100.00000 -100.00000 
-0.32425 -100.00000 -0.00006 -100.00000 -100.00000 -100.00000 -100.00000  0.26298 -100.00000 -100.00000 -100.00000 -0.20863 -100.00000 -100.00000 -100.00000 -100.00000 -100.00000 -100.00000  0.00000  0.37846 
-100.00000 -100.00000 -0.32331  0.48550 -0.06144 -100.00000  0.00000  0.48550 -100.00000  0.26049 -100.00000 -100.00000 -100.00000 -100.00000 -100.00000 -100.00000 -100.00000 -100.00000 -100.00000 -100.00000 
-100.00000 -100.00000 -100.00000 -100.00000 -100.00000 -100.00000 -100.00000 -0.41361 -100.00000 -100.00000 -100.00000  0.84897  0.58502 -100.00000  0.13756  0.00000 -0.22037 -100.00000 -100.00000 -100.00000 
-0.58243 -100.00000  0.13766 -100.00000 -100.00000 -100.00000 -100.00000  0.26319 -100.00000 -100.00000 -100.00000  0.35844 -100.00000 -100.00000 -100.00000 -100.00000 -100.00000 -100.00000  0.00000  1.37986 
 0.00028 -100.00000  0.84828  0.37879  0.00000 -100.00000 -100.00000 -100.00000 -100.00000  0.26096  0.00028 -100.00000 -100.00000 -100.00000 -100.00000 -100.00000  0.13779 -100.00000  1.13779  0.17976 
-100.00000 -100.00000 -100.00000 -100.00000 -100.00000 -100.00000 -100.00000 -100.00000 -100.00000 -0.07352 -0.00007  0.00000 -100.00000 -100.00000 -100.00000 -100.00000 -100.00000 -0.86202 -0.23399 -100.00000 
 0.13741 -0.32270  0.00000 -0.00055 -100.00000 -0.44861 -100.00000 -100.00000 -100.00000 -100.00000 -100.00000 -100.00000 -100.00000 -100.00000 -100.00000 -100.00000 -100.00000 -100.00000 -100.00000 -100.00000 
-100.00000 -100.00000 -100.00000 -100.00000 -100.00000 -100.00000 -100.00000 -100.00000 -100.00000 -100.00000 -0.62083  0.58508  0.26315 -100.00000 -100.00000 -100.00000  0.90094  0.00000 -100.00000  0.11954 
-100.00000  0.84821 -100.00000 -100.00000 -100.00000 -100.00000 -100.00000  0.13752 -100.00000 -0.32162  1.07040  0.00000 -0.32162 -100.00000 -100.00000  0.37853  0.00001  0.58498 -0.79791 -100.00000 
-100.00000 -100.00000 -100.00000  0.26390  0.00000  0.48629 -100.00000 -100.00000 -100.00000 -100.00000 -100.00000 -100.00000 -100.00000 -100.00000  0.41590 -100.00000  0.26314 -100.00000 -100.00000 -100.00000 
-100.00000 -100.00000 -100.00000 -100.00000 -100.00000 -100.00000 -100.00000  0.00000 -100.00000 -100.00000 -100.00000  0.26310 -100.00000  1.04863 -100.00000 -0.73437 -100.00000 -100.00000 -100.00000 -100.00000 
 0.53716  0.41587  0.37879 -100.00000 -100.00000  0.00028 -100.00000 -100.00000 -100.00000 -100.00000  0.13779  0.13779  0.00028 -100.00000 -100.00000 -100.00000 -100.00000  0.48670  0.64282  0.00000 
 0.18204 -100.00000 -100.00000 -100.00000 -100.00000 -100.00000 -0.00005 -100.00000 -100.00000 -0.07176 -100.00000 -0.60250  0.26298 -100.00000 -100.00000 -100.00000 -0.11760  0.00000 -100.00000  0.48690 
-100.00000 -0.54248  0.00000  0.03756 -100.00000 -100.00000 -100.00000 -100.00000 -100.00000 -100.00000 -100.00000 -100.00000 -100.00000 -100.00000 -100.00000 -100.00000 -100.00000 -100.00000 -100.00000 -0.00003 
 0.05795 -0.39456 -100.00000 -100.00000 -100.00000 -100.00000 -100.00000 -100.00000 -100.00000  0.37833 -100.00000 -0.32082 -100.00000 -0.00018 -100.00000 -100.00000  0.00137  0.00000 -100.00000 -0.07289 
 0.24333 -0.08449  0.58487  0.48534  0.37842 -100.00000 -100.00000 -100.00000 -100.00000  0.00000  0.37842 -0.13554 -100.00000 -100.00000 -100.00000 -100.00000 -0.88851 -0.00009 -100.00000 -100.00000 
-100.00000  0.58518  0.07257 -0.32041  0.58518  0.58812 -100.00000 -100.00000 -100.00000 -0.23229  0.05496 -100.00000  0.00000 -100.00000  0.58518  0.76575 -0.47058  0.26521 -100.00000 -100.00000 
-0.00001 -100.00000  0.48542  0.09376  0.00000 -100.00000 -0.58431 -100.00000 -100.00000 -0.32095 -100.00000 -100.00000 -100.00000 -100.00000 -100.00000 -100.00000 -100.00000 -100.00000 -100.00000 -100.00000 
-100.00000  0.00121  0.13724 -100.00000  0.26278  0.00072 -0.20573 -100.00000  0.00072  0.13724 -0.32072 -100.00000  0.15152 -100.00000 -100.00000 -100.00000 -0.90471  0.00000 -100.00000 -0.73547 
-0.58391  0.00014 -100.00000 -100.00000 -100.00000 -100.00000  0.13764  0.13764  0.32343  0.00105  0.26408  0.00000 -100.00000 -100.00000 -100.00000 -100.00000 -100.00000  0.58510  0.95214 -100.00000 
-100.00000 -100.00000 -100.00000 -100.00000 -100.00000 -100.00000 -100.00000 -100.00000 -100.00000  0.04735 -100.00000  0.00000 -100.00000 -100.00000 -100.00000 -100.00000 -100.00000  0.37859  0.11869 -100.00000 
 0.37875  0.00000  0.37922 -100.00000 -100.00000 -100.00000 -100.00000 -100.00000 -100.00000  0.48567  0.79441 -100.00000 -100.00000 -100.00000 -100.00000 -100.00000 -100.00000 -100.00000  0.00024 -100.00000 
-100.00000  0.26409 -0.03856 -0.22285  0.76066 -100.00000 -0.30971 -0.55299 -100.00000 -100.00000  0.09884 -0.98190 -100.00000 -0.03866 -100.00000 -0.03856  0.87225  0.00000 -100.00000 -0.75109 
-0.15142  0.48551 -0.44705  0.37859 -100.00000 -100.00000 -100.00000 -100.00000 -100.00000 -0.20604  0.00008 -100.00000  0.63285 -100.00000 -100.00000 -100.00000 -100.00000  0.90088 -0.83582  0.00000 
-100.00000 -0.10111  0.05370  0.00000 -0.15602 -100.00000 -0.22304  0.13756  0.00006 -0.35252  0.34749  0.16876 -100.00000 -100.00000 -100.00000 -100.00000  0.48255 -0.25344 -100.00000  0.15548 
 0.00000 -100.00000  0.03991 -100.00000  0.26311 -100.00000 -0.32373 -0.03786 -100.00000 -100.00000 -100.00000 -100.00000 -100.00000 -100.00000 -100.00000 -100.00000  0.35419 -100.00000 -100.00000  0.05329 
-100.00000 -100.00000 -100.00000  0.00000  0.00000 -100.00000 -100.00000 -100.00000 -100.00000  0.02575 -0.12079  0.00000 -100.00000 -100.00000 -100.00000  0.13751  0.13751 -0.55921  0.40633 -100.00000 
 0.00000 -100.00000 -0.15358 -100.00000 -100.00000 -100.00000 -100.00000 -100.00000  0.26302 -100.00000 -100.00000 -100.00000 -100.00000 -100.00000 -100.00000 -100.00000 -0.29999 -100.00000 -100.00000  0.18651 
-0.41802 -100.00000 -100.00000 -100.00000 -100.00000 -100.00000  0.03894 -0.20925  0.63678 -0.22410 -100.00000 -100.00000 -100.00000  0.00000 -100.00000 -100.00000 -0.00398 -100.00000 -100.00000 -100.00000 
-100.00000 -100.00000 -0.03790  0.00013  0.84511 -100.00000  0.00000  0.37864 -100.00000 -0.15489 -100.00000 -100.00000 -100.00000  0.13763 -100.00000 -100.00000 -100.00000 -100.00000 -100.00000 -100.00000 
 0.00336 -100.00000 -0.20794 -100.00000  0.78549 -100.00000 -100.00000 -100.00000 -100.00000  0.26307  0.00003  0.00003 -100.00000 -100.00000 -100.00000 -100.00000 -100.00000 -0.01461 -0.17394  0.00000 
-100.00000 -100.00000 -0.08561 -100.00000  0.20383 -100.00000  0.00000 -0.58660 -100.00000 -0.19861 -100.00000 -100.00000 -100.00000 -0.08561 -100.00000 -100.00000 -100.00000 -100.00000 -100.00000 -100.00000 
-100.00000 -100.00000 -100.00000 -100.00000 -0.15417 -100.00000 -0.10246  0.00000  0.36138 -0.15417 -100.00000 -0.41720 -100.00000  0.21421 -100.00000  0.43194 -100.00000 -100.00000 -0.22358 -100.00000 
-100.00000 -100.00000 -100.00000 -100.00000  0.13756 -100.00000 -100.00000 -0.15453 -100.00000 -100.00000 -100.00000  0.36170 -0.15356 -100.00000  0.03978  0.00000  0.54228 -100.00000 -100.00000 -100.00000 
-100.00000  0.06887 -100.00000 -100.00000  0.67816 -100.00000 -100.00000 -100.00000 -100.00000  0.25990 -0.86563  0.06887  0.08277 -100.00000  0.00009  0.13759 -0.05241  0.00000 -100.00000  0.78507 
-0.00002 -100.00000 -100.00000 -100.00000 -100.00000 -100.00000 -0.03738  0.05719 -100.00000 -100.00000 -100.00000 -100.00000 -100.00000  0.00000 -100.00000 -100.00000 -0.15370 -100.00000 -100.00000 -100.00000 
 0.49759 -100.00000 -0.15339 -100.00000 -100.00000 -100.00000 -100.00000 -0.47616 -100.00000 -0.10325 -100.00000 -0.19682 -100.00000 -100.00000 -100.00000 -100.00000 -100.00000 -100.00000  0.00000  0.17872 
-100.00000 -100.00000 -100.00000 -100.00000 -100.00000 -100.00000 -100.00000 -0.08545 -100.00000  0.18756  0.76548  0.00000 -100.00000 -100.00000 -100.00000  0.04008 -100.00000 -100.00000 -0.39882 -100.00000 
 0.30681  0.26196  0.16789 -0.25491  0.13771 -0.27957 -0.22347 -0.22347  0.00021  0.15982 -0.11280  0.00021 -100.00000 -100.00000  0.13771 -0.22347 -0.06584 -0.10529  1.00021  0.00000 
-0.08608 -100.00000 -100.00000 -100.00000 -100.00000 -100.00000 -0.08608 -0.02526 -0.32459 -0.60264 -100.00000 -100.00000 -100.00000  0.00000 -100.00000 -100.00000 -0.10220 -100.00000 -100.00000 -100.00000 
-100.00000 -100.00000 -0.00771  0.24989  0.62351  0.00000 -100.00000 -100.00000 -100.00000 -100.00000  0.25794 -100.00000 -100.00000 -100.00000 -100.00000 -100.00000  0.26094 -0.08698 -100.00000 -100.00000 
 0.36058  0.51303  0.26329 -0.08570 -100.00000  0.16831 -100.00000 -100.00000 -100.00000  0.43465 -0.35371  0.02286 -100.00000 -100.00000 -100.00000  0.13776 -0.60219  0.41509 -0.56062  0.00000 
 0.60914 -0.36005 -100.00000  0.48547 -100.00000  0.00004 -100.00000 -100.00000 -100.00000  0.00000  0.58500 -0.38669 -0.10086 -100.00000 -100.00000 -100.00000  0.48410 -100.00000 -100.00000  0.00004 
-0.00020 -0.40436  0.00000 -0.70387  0.26195 -100.00000 -100.00000 -100.00000 -100.00000 -100.00000 -100.00000 -100.00000 -100.00000 -100.00000 -100.00000 -100.00000 -100.00000 -100.00000 -100.00000  0.13730 
-0.32552 -100.00000 -100.00000 -0.20836 -100.00000 -100.00000 -100.00000 -100.00000 -100.00000 -0.58687 -0.00022 -100.00000 -0.00022 -100.00000 -100.00000 -100.00000  0.00000 -0.64812 -100.00000 -100.00000 
-0.09962  0.08925 -0.25223  0.34815 -0.02956 -0.61940  0.04712  0.13606 -100.00000 -0.34736 -0.53986  0.00000 -0.35005 -100.00000 -100.00000 -0.58029  0.58207 -0.12391 -0.82389 -0.00145 
 0.00000 -1.06269  0.06879 -100.00000 -100.00000 -100.00000 -100.00000 -100.00000  0.04864 -0.62466 -100.00000 -100.00000 -100.00000 -100.00000 -100.00000 -100.00000  0.64664 -100.00000 -0.00003  0.12567 
-100.00000 -0.38820 -0.88081 -0.53353 -0.11442 -0.58259 -100.00000 -0.25685 -100.00000 -0.38843  0.00000  0.20070 -100.00000  0.37762 -100.00000 -100.00000 -0.19827 -1.12123 -0.29327 -100.00000 
-100.00000 -100.00000 -100.00000 -100.00000 -100.00000 -100.00000 -100.00000  0.00000 -100.00000  0.26310 -100.00000 -100.00000 -100.00000 -0.15361 -100.00000  0.31611 -100.00000 -100.00000  0.00007 -100.00000 
-0.06470 -0.32673  0.45445 -100.00000  0.13771 -100.00000  0.26324  0.53125 -100.00000  0.36134 -100.00000  0.12635 -100.00000  0.84820 -0.35513 -0.06270 -100.00000  0.19683  0.00000  0.45445 
-0.18767  0.10779 -100.00000 -100.00000 -0.82303 -100.00000 -100.00000  0.00000 -100.00000  0.15534 -100.00000 -0.08567 -100.00000  0.48272 -100.00000  0.20748 -100.00000 -100.00000 -100.00000 -100.00000 
-0.22352 -100.00000 -100.00000  0.37853 -0.10219  0.26191 -100.00000 -100.00000 -100.00000  0.19764 -0.44170 -100.00000  0.36144 -100.00000  0.00000 -100.00000 -0.15781 -100.00000 -100.00000 -100.00000 
-0.22378 -0.74173  0.34832 -100.00000 -0.06534  0.03926 -100.00000 -100.00000 -100.00000 -0.53482 -0.45896 -0.06218 -0.22378 -100.00000 -100.00000 -0.07803 -0.96549  0.00000 -100.00000  0.25975 
-100.00000 -100.00000 -100.00000 -100.00000 -100.00000 -100.00000  0.26320  0.00000 -100.00000 -100.00000 -100.00000  0.37868 -100.00000  0.05317 -100.00000  0.68883 -100.00000 -100.00000 -100.00000 -100.00000 
 0.03976  0.00022 -0.36133 -100.00000  0.51284 -100.00000  0.34878 -100.00000  0.02590  0.00000 -0.32558 -100.00000 -100.00000  0.00022  0.97836  0.68792 -0.19970  0.41267 -100.00000  0.00022 
-0.00382 -0.61399  0.43162  0.25961  0.04433 -100.00000 -100.00000  0.58363 -100.00000 -0.47616  0.00016 -100.00000 -100.00000 -100.00000  0.26170  0.13766 -100.00000  0.23856 -0.00183  0.00000 
 0.20636 -0.22333  0.28447  0.26128 -0.51824  0.13766 -100.00000  0.03970 -100.00000 -0.11944 -100.00000 -100.00000 -100.00000 -100.00000  0.00015 -100.00000  0.00015  0.31826 -0.00239  0.00000 
-100.00000 -0.09170 -0.11066  0.21824 -0.38591 -100.00000 -100.00000 -100.00000 -100.00000  0.00000 -0.10078 -100.00000 -100.00000  0.00009  0.70313 -100.00000 -100.00000 -100.00000 -100.00000 -100.00000 
-0.44146 -0.08717 -0.47689 -0.23821 -0.22783  0.02561  0.27219 -100.00000  0.17067  0.03633  0.52311 -0.11233  0.13769  0.00019 -100.00000 -100.00000  0.13113  0.00000 -100.00000  0.25898 
-100.00000  0.00006  0.15511 -100.00000  0.00000  0.25862 -0.62516 -100.00000  0.13756  0.06672  0.06858 -100.00000 -100.00000  0.26309 -100.00000 -100.00000 -100.00000 -100.00000 -100.00000 -100.00000 
 0.03918 -100.00000 -0.50085 -100.00000  0.33784 -0.27463  0.36111 -0.32512 -100.00000  0.31588 -0.62620  0.00000 -100.00000 -100.00000 -100.00000 -100.00000 -0.27997  0.09736 -0.15898 -100.00000 
-0.72891  0.46515  0.67791  0.13734  0.02820  0.63376  0.32891 -100.00000 -0.52500  0.04880 -0.28583 -0.09733  0.14367 -100.00000 -100.00000 -0.00016  0.00000  0.01724 -100.00000 -100.00000 
-0.34094  0.13732 -100.00000 -100.00000 -0.22365 -0.22365  0.26097 -100.00000 -100.00000 -0.47712 -100.00000 -100.00000 -0.15519 -100.00000 -100.00000 -100.00000 -0.00018 -0.40828 -0.03007  0.00000 
-0.27247 -100.00000 -0.29417 -100.00000  0.46843  0.54222  0.05506  0.00000 -100.00000 -0.43017  0.22653  0.35886  0.37851 -100.00000 -100.00000  0.13751  0.15033  0.00000 -100.00000 -0.07526 
-100.00000 -100.00000  0.37270  0.00000  0.26190  0.07944 -100.00000 -100.00000 -100.00000 -100.00000  0.19200 -100.00000 -100.00000 -100.00000 -100.00000 -100.00000  0.15498  0.26317 -100.00000 -100.00000 
 0.18255  0.39721 -0.12520  0.15481  0.35789 -100.00000 -100.00000 -0.15668 -100.00000 -0.22910 -0.47726 -0.42191 -0.48063 -100.00000 -100.00000 -0.00412  0.25891 -0.15534  0.00000  0.20589 
 0.00000  0.21955  0.15452 -0.56368  0.31540 -100.00000 -0.10071 -100.00000 -100.00000  0.10258  0.06436 -100.00000  0.08918 -100.00000  0.10626 -0.06366  0.26724 -0.00393 -100.00000  0.06122 
-0.08646 -0.35617  0.00000 -0.08646  0.32193  0.92822 -100.00000 -100.00000 -100.00000 -100.00000 -0.52035 -100.00000 -100.00000 -100.00000 -100.00000 -100.00000 -100.00000 -100.00000 -100.00000  0.03908 
 0.00026 -0.08586 -0.03842 -0.22337 -100.00000 -100.00000 -100.00000 -100.00000 -100.00000  0.34537  0.03967  0.41941  0.76579 -100.00000 -0.15390 -100.00000  0.48138  0.00000  0.13776  0.15023 
-0.58901 -100.00000  0.36083 -0.74303  0.00000  0.16688  0.54140 -100.00000 -0.24053  0.32857 -100.00000 -100.00000 -100.00000 -100.00000 -100.00000 -100.00000 -100.00000 -100.00000 -100.00000 -100.00000 
 0.36687  0.06619  0.58524 -100.00000 -100.00000 -100.00000 -100.00000  0.00027 -100.00000 -0.21214  0.25518 -0.06578  0.00027 -100.00000 -100.00000 -100.00000  0.48570  0.74994  0.40934  0.00000 
-100.00000  1.22980  0.26352  0.00048  0.42796 -100.00000 -100.00000 -100.00000 -100.00000  0.00000 -0.15661  0.26352 -0.48159 -100.00000  0.04688 -100.00000  0.08251  0.84848  0.19599 -100.00000 
-0.25355  0.58517 -0.07695  0.07617  0.59445  0.00000 -100.00000 -100.00000 -100.00000  0.66503 -0.29370 -100.00000  0.35016 -100.00000 -100.00000 -100.00000  0.00948 -0.11605  0.00020 -0.25355 
 0.00000 -100.00000  0.48549 -100.00000 -100.00000 -100.00000 -100.00000 -100.00000 -0.00760 -100.00000 -100.00000 -100.00000 -100.00000 -100.00000 -100.00000 -100.00000 -0.19020 -100.00000  0.49490 -0.01712 
-100.00000  1.22190  0.00000 -100.00000  0.84579 -0.18383  0.37888 -100.00000 -100.00000 -0.19421  0.00036 -100.00000  0.00036 -100.00000 -100.00000  0.27900 -100.00000  0.00036  0.00036 -0.10802 
-100.00000 -100.00000 -100.00000 -100.00000 -100.00000 -0.49547 -0.13538  0.00000 -100.00000  0.67799 -0.12370 -100.00000 -100.00000 -0.37102 -100.00000  0.24926 -100.00000 -100.00000 -0.27288 -0.00008 
 1.14359 -100.00000  0.00064 -100.00000  0.26367  0.00064 -100.00000 -100.00000 -100.00000 -0.00276  0.13814 -100.00000  0.00000 -100.00000  0.09435  0.85204  0.42800  0.48606 -100.00000 -100.00000 
-100.00000 -100.00000  0.36325  0.00000 -100.00000 -100.00000 -100.00000 -100.00000 -100.00000  0.22599  0.00617 -0.21622  0.00360 -0.47926 -100.00000 -0.25944 -100.00000  0.00000 -100.00000 -100.00000 
-100.00000 -100.00000 -100.00000 -0.00003  0.00000 -0.12316 -100.00000 -100.00000  0.13747  0.13747 -100.00000 -100.00000 -0.10819 -100.00000 -0.07989 -100.00000 -0.37569 -100.00000 -100.00000 -100.00000 
 0.13753  0.00000  0.05496 -100.00000  0.00003 -100.00000 -100.00000 -100.00000 -100.00000 -0.07273  0.21496 -100.00000 -100.00000 -100.00000 -100.00000 -100.00000  0.00003 -100.00000 -100.00000 -0.24318 
-100.00000 -100.00000  0.42295  0.00000 -0.30373 -100.00000 -0.09989  0.00006 -100.00000 -0.23739  0.33837 -100.00000 -100.00000 -100.00000 -100.00000 -100.00000 -100.00000 -100.00000  0.00006 -100.00000 
-100.00000 -100.00000 -100.00000 -100.00000  0.00002 -100.00000  0.00002  0.00000 -100.00000 -0.42654 -100.00000  0.44910 -100.00000  0.32571 -100.00000 -0.13411 -100.00000 -100.00000  0.37853 -100.00000 
-100.00000  0.13762 -100.00000 -100.00000  0.26315 -100.00000 -100.00000 -100.00000 -100.00000  0.00000 -0.49050 -100.00000 -100.00000 -100.00000  0.75757 -100.00000 -100.00000 -100.00000 -100.00000 -100.00000 
-100.00000 -0.07954 -100.00000  0.42328 -100.00000 -100.00000 -100.00000 -100.00000 -100.00000  0.07858  0.00000 -0.03457 -100.00000 -100.00000  0.13754 -100.00000 -100.00000 -100.00000 -100.00000 -100.00000 
 0.13766  0.32737  0.00000  0.23503 -100.00000 -100.00000  0.58512 -100.00000 -100.00000 -100.00000 -0.24180 -100.00000 -100.00000 -100.00000 -100.00000 -100.00000 -100.00000 -100.00000  0.26319 -100.00000 
-100.00000  0.00000 -0.63064  0.00001  0.13751 -100.00000 -100.00000 -100.00000 -100.00000 -0.04110  0.17442 -100.00000 -100.00000 -100.00000 -100.00000 -100.00000 -100.00000 -100.00000  0.13751 -100.00000 
-0.03499 -0.08759 -0.00003  0.17432 -100.00000 -100.00000 -100.00000 -100.00000 -100.00000  0.00000 -0.04882  0.20993 -100.00000 -0.15950 -100.00000 -100.00000 -100.00000 -100.00000 -100.00000 -100.00000 
-100.00000 -100.00000  1.05228 -100.00000  0.03824 -100.00000 -100.00000 -100.00000 -100.00000  0.00000  0.26346 -100.00000 -100.00000 -100.00000  0.05516 -100.00000 -100.00000 -100.00000 -100.00000 -100.00000 
-0.08724  0.26306 -0.23184  0.31366  0.00000 -0.20391  0.50684 -100.00000 -100.00000  0.04666 -0.15613 -100.00000 -0.15613 -100.00000  0.11068 -100.00000 -0.21196 -100.00000 -100.00000 -100.00000 
-100.00000 -0.21038  0.00000 -0.00002 -100.00000  0.25670  0.13748 -100.00000 -0.00393 -100.00000 -100.00000 -100.00000 -100.00000 -100.00000 -0.15496 -100.00000 -100.00000 -100.00000 -100.00000 -100.00000 
-100.00000 -0.47725  0.26182 -0.15532  0.00000 -0.22361 -0.12688 -100.00000 -100.00000 -0.00004 -0.22361 -100.00000 -100.00000 -0.35439  0.66209 -100.00000 -0.74073 -100.00000 -100.00000 -100.00000 
-0.60238 -0.46102  0.13749 -100.00000  0.00000 -0.08594  0.03959 -100.00000  0.52841 -0.11793 -100.00000 -100.00000 -100.00000 -100.00000 -100.00000 -100.00000 -100.00000 -100.00000 -100.00000 -100.00000 
 0.13762 -0.37894  0.00000  0.52774 -100.00000 -100.00000  0.26003 -100.00000 -100.00000  0.00012 -100.00000 -100.00000 -100.00000 -100.00000 -100.00000 -100.00000 -100.00000 -100.00000  0.37863 -100.00000 
-100.00000 -0.08565 -100.00000 -100.00000  0.00021 -100.00000  0.45492  0.26324 -100.00000  0.00000 -0.61431 -100.00000 -100.00000 -100.00000  0.50357 -100.00000 -100.00000 -100.00000 -100.00000 -100.00000 
-0.00010 -100.00000 -100.00000 -100.00000  0.00000 -0.43610 -100.00000 -100.00000 -100.00000 -100.00000 -100.00000 -100.00000  0.26294 -100.00000 -0.11129 -100.00000 -0.25135 -100.00000 -100.00000 -100.00000 
 0.00000  0.15295  0.15295 -100.00000 -100.00000 -100.00000 -100.00000 -100.00000  0.48539 -100.00000 -100.00000 -100.00000 -100.00000 -100.00000 -100.00000 -100.00000 -0.75156 -100.00000 -100.00000  0.18024 
 0.18547  0.00000 -0.43513 -100.00000 -100.00000 -100.00000 -100.00000 -100.00000 -100.00000 -0.15426 -0.11216 -100.00000 -100.00000 -0.00008 -0.00008 -100.00000 -100.00000 -100.00000 -100.00000  0.15479 
-100.00000 -100.00000  0.25816  0.00000 -0.74114 -100.00000 -0.41687 -100.00000 -100.00000  0.37850 -0.13450  0.45462 -100.00000 -100.00000 -100.00000 -100.00000 -100.00000 -100.00000 -100.00000 -100.00000 
 0.55407 -0.18807 -0.22063 -0.74044  0.26218 -100.00000  0.84598 -100.00000 -100.00000  0.00000  0.00002 -0.05296 -100.00000 -100.00000 -100.00000 -100.00000 -0.74000 -100.00000 -100.00000 -100.00000 
-0.61653 -100.00000 -0.21022 -0.03939 -0.06558 -100.00000  0.00000  0.26017 -100.00000 -0.46323 -0.61653 -100.00000 -0.00013 -100.00000 -100.00000 -100.00000 -100.00000 -100.00000 -100.00000 -100.00000 
 0.42790 -100.00000 -100.00000 -100.00000  0.16791 -100.00000 -100.00000 -100.00000  0.00000 -100.00000 -100.00000 -100.00000 -100.00000 -0.03854 -100.00000 -100.00000 -0.28360 -100.00000 -100.00000 -0.15401 
 0.54230  0.05278  0.13327 -0.15516  0.26219  0.00000 -100.00000 -100.00000 -100.00000  0.00009 -0.00208 -100.00000 -100.00000 -100.00000 -100.00000 -100.00000  0.26312 -100.00000 -100.00000 -100.00000 
-100.00000 -100.00000 -100.00000  0.18603  0.19787 -0.58137  0.06851  0.49577 -0.32443 -0.08596  0.00001 -100.00000 -100.00000  0.00000 -100.00000 -100.00000 -0.25455 -100.00000 -100.00000 -100.00000 
-100.00000 -0.39119  0.17900 -0.10111 -0.03771 -100.00000 -0.32429  0.17900 -0.15436  0.00000 -100.00000 -100.00000 -0.00000 -100.00000  0.84682 -100.00000 -100.00000  0.48385 -100.00000 -0.73885 
-100.00000 -100.00000  0.50977  0.69396  0.15553 -100.00000 -100.00000 -100.00000 -100.00000  0.19905  0.33938  0.00000 -100.00000 -100.00000 -100.00000  0.09145 -0.20811 -0.13844  0.52972 -100.00000 
 0.00000 -100.00000  0.26320 -100.00000 -100.00000 -100.00000 -100.00000 -100.00000  0.02530 -100.00000 -100.00000 -100.00000 -100.00000 -100.00000 -100.00000 -100.00000  1.00932 -100.00000 -100.00000  0.19218 
-100.00000  0.20816  0.00005 -100.00000 -0.00139 -100.00000  0.61528  0.34947 -100.00000  0.00000  0.04962  0.00005  0.00005 -100.00000 -0.63984 -100.00000 -100.00000 -100.00000 -100.00000  0.00005 
-100.00000 -100.00000  0.26232 -100.00000  0.00000  0.26173  0.13757 -100.00000 -0.08561  0.26015 -100.00000 -100.00000 -100.00000 -100.00000 -100.00000 -100.00000 -100.00000 -100.00000 -100.00000 -100.00000 
-100.00000 -100.00000 -0.15322 -100.00000  0.37852  0.00000 -100.00000 -100.00000  0.00000 -100.00000 -100.00000 -100.00000  0.00000 -100.00000  0.26234 -0.08558  0.12819  0.26304 -100.00000 -0.47685 
 0.13767 -0.27899  0.25996 -100.00000  0.09111 -100.00000  0.12574  0.24353  0.26320  0.37868 -100.00000 -100.00000 -100.00000  0.00000 -100.00000 -100.00000 -0.20845 -100.00000 -100.00000 -100.00000 
-0.35766 -0.00005 -0.22321  0.26222  0.16853 -100.00000  0.03982 -0.00005 -100.00000  0.13746 -0.00184 -100.00000 -0.41643 -100.00000 -100.00000 -100.00000  0.00000  0.19343 -100.00000 -0.41643 
-100.00000 -100.00000 -0.08063  0.00000  0.15559  0.11590 -100.00000 -100.00000 -100.00000 -100.00000 -0.11754 -100.00000 -100.00000 -100.00000 -100.00000 -100.00000  0.00002  0.26250 -100.00000 -100.00000 
 0.15547 -100.00000 -100.00000 -100.00000 -100.00000 -100.00000 -0.20805  0.45218 -0.27872 -0.08554 -100.00000 -100.00000 -100.00000  0.00000 -100.00000 -100.00000  0.02664 -100.00000 -100.00000 -100.00000 
-100.00000 -100.00000  0.33827  0.00000 -0.03859 -100.00000  0.15496 -100.00000 -100.00000  0.00005 -0.15407  0.26308 -100.00000 -100.00000 -100.00000 -100.00000 -100.00000 -100.00000 -100.00000 -100.00000 
