# Supplementary material for: Enhanced ER proteostasis and temperature differentially impact the mutational tolerance of influenza hemagglutinin
Source: eLife. 2018 Sep 6;7:e38795. doi: 10.7554/eLife.38795 (PMC6172027; doi:10.7554/eLife.38795)
Supplement: Source data 1. [file elife-38795-data1.zip › Dataset_1/HA_DMS_2018_processing/filtering/filtering_DAX37vsDMSO37/compare/out_heatmaps_all3.txt]

-100.00000 -100.00000 -100.00000 -100.00000 -100.00000 -100.00000  0.19579 -0.33264 -0.39987 -0.08041  0.51284 -0.15190  0.06003 -0.31601  0.30312  0.00000  0.00000  0.00000 -100.00000 -100.00000 -100.00000 -100.00000 -100.00000 -100.00000 -100.00000 -100.00000 -100.00000 -100.00000 -100.00000 -0.00008  0.31689  0.19772  0.12633 -0.00001 -100.00000 -100.00000 -100.00000 -100.00000 -100.00000 -100.00000 -100.00000 -100.00000 -100.00000 -100.00000 -100.00000 -100.00000 -100.00000 -100.00000 -0.38917 -100.00000 -0.57901 -0.28789 -0.40838 -0.39439 -100.00000 -100.00000 -100.00000 -100.00000 -100.00000 -100.00000 
 0.34763  0.58851 -0.31736 -100.00000  0.18707 -0.55640 -0.16250  0.11902  0.12326  0.00449 -0.81999 -0.09673 -0.01070  0.50693 -0.09202 -0.07094  0.65664 -0.12866 -100.00000 -0.46102 -0.07635 -0.27240  0.74537 -100.00000 -100.00000  0.26364 -100.00000 -0.42697 -0.10077 -0.11861  0.09055  0.03348 -0.06393 -0.02207  0.55083 -0.04501  0.65036 -0.06455  0.15050  0.71197 -0.19996  0.18292 -0.17027  0.68521 -0.14048 -0.37450 -0.11080 -0.80004 -0.14162  0.07588 -0.27224  0.00000  0.00000  0.00000 -0.16250 -100.00000 -100.00000 -0.13514 -0.52829  0.36162 
-0.15991  0.26299 -0.53765  0.00000  0.00000  0.00000  0.42165 -0.08479  0.60908  0.18802  0.00290 -100.00000 -0.28089 -0.26566 -100.00000 -100.00000 -100.00000 -100.00000  0.00009  0.37847 -100.00000  0.26359 -0.37978 -0.10141 -100.00000 -100.00000 -100.00000 -0.07633 -0.25521 -0.79771  0.61096  0.06919  0.04481 -100.00000  0.22530  0.07108  0.13760 -100.00000  0.26304 -0.38997  0.55153 -100.00000 -0.38997  0.36758 -100.00000 -0.01881 -0.00004  0.13751 -0.18153 -0.40474 -100.00000 -100.00000  0.24257 -0.18131  0.05950  0.00586 -100.00000 -0.16944 -0.42184  0.23154 
-0.15725 -100.00000 -100.00000  0.21863  0.74541 -0.07275 -0.43839 -0.08876  0.13769 -0.07501  0.00262  0.00090 -0.01532  0.38656 -100.00000  0.30109 -100.00000 -100.00000 -100.00000 -0.26041  0.00019 -100.00000  0.00262 -100.00000  0.13766 -0.00009 -100.00000  0.78150 -0.77399  0.41640 -0.56528  0.39069  1.05776  0.47772  0.12489 -0.03105 -1.07986  0.82679 -0.44656 -100.00000  0.71188  0.09353 -0.17103  0.44513 -0.16950  1.09561 -100.00000 -100.00000  0.09521 -0.67747  0.05135  0.00000  0.00000  0.00000 -100.00000 -0.21783 -100.00000  0.24172 -0.23107  0.22656 
 0.13751  0.00292 -0.00005  0.18856  0.53070  0.68325  0.11368 -0.21740 -100.00000 -0.42930 -0.21716  0.23952  0.00000  0.00000  0.00000 -100.00000 -100.00000 -0.00005 -0.40545  0.68389 -0.00005  0.13512  0.37854 -0.19122 -100.00000 -0.19177  0.31758 -100.00000  0.00003 -100.00000  0.00001 -100.00000 -100.00000 -100.00000 -100.00000 -100.00000 -100.00000  0.00003  0.26298  0.08887 -100.00000 -0.61679 -0.00433 -0.14314 -0.59204  0.42891 -0.57914 -100.00000 -0.15605  0.00003 -0.31559  0.00001 -100.00000 -100.00000 -100.00000 -100.00000 -100.00000 -100.00000  0.00003 -100.00000 
-100.00000  0.00009 -100.00000  0.09382  0.00009 -100.00000 -100.00000  0.26313 -0.55666 -0.64711  0.48552 -100.00000  0.00000  0.00000  0.00000 -0.86835 -0.47272  0.47102  0.03694  0.01095 -100.00000 -0.29744  0.00009 -0.03059 -100.00000 -100.00000 -100.00000 -100.00000 -100.00000 -100.00000  0.13735 -100.00000  0.00003 -100.00000 -100.00000 -100.00000 -0.16530  0.54226  0.09494 -100.00000 -0.26001 -100.00000  0.13265  0.66599  0.67990 -100.00000 -100.00000 -100.00000 -0.00016 -100.00000 -100.00000 -100.00000 -100.00000 -100.00000 -100.00000 -100.00000 -100.00000 -100.00000 -100.00000 -100.00000 
 0.26324  0.00153  0.48561  0.51503  0.21486  0.07150  0.00000  0.00000  0.00000 -0.07767  0.05773  0.15813 -0.07329 -0.25987  0.61522 -100.00000 -0.13519  0.00018 -0.02157  0.74476  0.23613 -100.00000 -0.10194 -100.00000  1.00021 -0.00008  0.10029  0.26324 -0.00008  0.00018 -0.15975 -0.17336  0.48561 -100.00000 -100.00000 -0.10953 -100.00000 -100.00000 -100.00000  0.48564  0.55836 -100.00000 -100.00000 -100.00000 -100.00000 -100.00000 -100.00000 -100.00000 -100.00000 -0.34295 -100.00000 -100.00000 -0.10194 -100.00000 -0.15618 -0.00008  0.21043 -100.00000 -0.00008 -100.00000 
-100.00000 -100.00000 -100.00000 -0.15640 -100.00000 -100.00000 -100.00000  0.82681 -0.16804 -0.37555 -0.34277  0.26301  0.00000  0.00000  0.00000  0.04125  0.84166 -0.40644 -100.00000 -0.13579 -100.00000 -100.00000 -100.00000 -100.00000 -100.00000  0.00011 -100.00000 -100.00000  0.13761 -100.00000 -100.00000 -100.00000 -0.00002 -100.00000 -100.00000 -100.00000  0.05963  0.11853 -0.07625 -100.00000 -100.00000 -100.00000 -0.43344 -0.23321 -0.17948 -100.00000 -100.00000 -100.00000  0.13435 -0.18591  0.92598 -100.00000 -100.00000 -100.00000 -100.00000 -100.00000 -100.00000 -100.00000 -100.00000 -100.00000 
-100.00000 -0.00000 -100.00000 -100.00000 -0.00000 -100.00000  0.03372  0.18650  0.31115 -0.03404 -0.23691  0.18671  0.00000  0.00000  0.00000 -0.04690 -100.00000 -100.00000  0.22224 -0.45398  0.84823 -100.00000  0.12714  0.21071 -100.00000 -100.00000 -100.00000 -0.17468  0.42295 -0.31133 -0.15619  0.12714 -100.00000 -100.00000 -100.00000 -100.00000 -100.00000 -100.00000 -100.00000 -100.00000 -100.00000 -100.00000 -0.29707 -0.13589 -100.00000 -100.00000 -0.00000 -100.00000 -100.00000 -100.00000  0.00011 -0.38917 -100.00000 -100.00000 -100.00000 -100.00000 -100.00000 -100.00000 -100.00000 -100.00000 
 0.00009  0.13785  0.00012 -100.00000  0.34988  0.00012 -100.00000  0.74323  0.13763  0.35963  0.28373 -0.63746  0.71884 -0.04530  0.31712 -100.00000 -0.31567 -100.00000  0.26312 -100.00000  0.52888  0.00000  0.00000  0.00000  0.00009 -100.00000 -100.00000 -100.00000  0.69632  0.00611  0.46797 -0.64204 -0.55764 -100.00000 -100.00000  0.21020 -100.00000  0.00035 -100.00000 -0.42733  0.37715  0.18338 -100.00000 -100.00000 -100.00000  0.27145 -0.02390  0.09154  0.13759 -0.12223 -100.00000 -100.00000  0.13785 -100.00000  0.10663  0.00330 -100.00000 -100.00000 -100.00000 -100.00000 
 0.28775 -0.21738 -0.18080  0.00000  0.00000  0.00000 -0.09307  0.76379  0.21189 -0.07575  0.00152 -100.00000  0.15935 -0.68731 -0.67123 -0.28811 -0.11145 -100.00000 -0.03584 -0.25117 -100.00000 -100.00000  0.09897 -100.00000  0.26299 -0.72811 -100.00000 -0.10886 -0.24789  0.37568 -0.18755  0.28825  0.45025 -100.00000 -100.00000 -0.61287 -100.00000 -100.00000 -0.03027  0.28775 -0.28061 -100.00000 -100.00000 -0.00011  0.13781  0.46832  0.58997 -0.03439  0.26299  0.10455 -100.00000 -100.00000 -100.00000 -100.00000 -100.00000 -100.00000 -100.00000  0.10677 -0.06962 -0.43071 
-100.00000 -100.00000 -100.00000 -100.00000  0.87948 -0.10942 -0.10538  0.71705  0.03760 -0.05787 -0.75816 -0.01631 -0.12041  0.29342  0.96300 -100.00000  0.00049  0.05990  0.00000  0.00000  0.00000 -100.00000  0.00213 -0.03042 -100.00000 -100.00000 -100.00000  0.20285  0.47564  0.68337  0.42857 -0.25953 -100.00000 -100.00000 -100.00000 -100.00000 -100.00000 -100.00000 -100.00000 -0.15991  0.46646  0.16681 -100.00000  0.10519  0.09511 -100.00000 -100.00000 -100.00000 -100.00000  0.00049  0.13786 -100.00000 -100.00000 -100.00000 -100.00000 -100.00000 -100.00000 -100.00000 -100.00000 -0.16793 
 0.10688 -100.00000 -100.00000  0.03170 -0.16988  0.43049  0.00000  0.00000  0.00000 -0.17268  0.32843  0.13064  0.08146  0.21044  0.21073 -100.00000 -100.00000 -100.00000 -100.00000 -100.00000 -100.00000 -100.00000 -100.00000 -0.81459 -100.00000 -100.00000 -100.00000 -0.15616 -0.53407 -100.00000 -0.17147  0.44552  0.00010 -100.00000 -100.00000 -100.00000 -100.00000 -100.00000 -100.00000 -100.00000 -100.00000 -100.00000 -100.00000 -100.00000 -100.00000 -100.00000 -100.00000  0.26681  0.00000 -100.00000 -100.00000 -100.00000 -100.00000 -100.00000 -100.00000 -100.00000 -100.00000 -0.15955  0.00155 -100.00000 
 0.11327  0.26294  0.00012  0.00000  0.00000  0.00000  0.44805 -0.23704  0.30662 -100.00000 -100.00000 -100.00000 -100.00000  0.21042 -100.00000 -100.00000 -100.00000 -100.00000 -100.00000 -0.44168 -100.00000 -100.00000 -100.00000 -100.00000 -100.00000 -100.00000 -100.00000  0.50058 -0.37986  0.30812 -0.39471 -0.12797  0.16641 -100.00000 -100.00000 -100.00000 -100.00000 -0.26020 -100.00000 -100.00000 -0.37454 -100.00000 -100.00000 -100.00000 -100.00000 -100.00000 -100.00000 -100.00000  0.15954 -100.00000 -100.00000 -100.00000 -100.00000 -100.00000  0.19573 -0.08659  0.26676 -100.00000 -100.00000 -100.00000 
-100.00000 -100.00000 -100.00000 -0.03794  0.81631 -0.44469 -100.00000 -0.25995  0.04896  0.02793  0.00849  0.21938 -100.00000 -100.00000 -100.00000 -100.00000 -100.00000 -0.00001 -100.00000 -100.00000 -100.00000 -100.00000 -100.00000 -100.00000 -100.00000 -100.00000 -100.00000 -0.15608  0.13766  0.39385  0.00000  0.00000  0.00000 -100.00000 -100.00000 -100.00000  0.00001 -100.00000 -100.00000 -100.00000 -100.00000 -100.00000 -100.00000 -0.13575 -0.16778 -100.00000 -100.00000 -100.00000 -0.15941 -100.00000 -100.00000  0.42888  0.37867 -0.18055 -100.00000 -100.00000 -100.00000 -100.00000 -100.00000 -100.00000 
-0.24116  0.27168  0.26934 -0.01866 -0.48739  0.86768 -100.00000 -100.00000 -100.00000 -100.00000 -100.00000 -100.00000 -100.00000 -100.00000 -100.00000 -100.00000 -100.00000 -100.00000 -100.00000 -100.00000 -100.00000 -0.06721  0.10442  0.59779 -100.00000 -100.00000 -100.00000  0.13748 -100.00000 -100.00000 -100.00000 -100.00000 -100.00000  0.17162 -0.68977  0.20072 -100.00000 -100.00000 -100.00000 -100.00000 -100.00000 -100.00000 -100.00000 -100.00000 -100.00000 -100.00000 -0.29311 -100.00000 -100.00000  0.22520 -100.00000 -100.00000 -100.00000 -100.00000  0.00000  0.00000  0.00000 -0.16472  0.08956  0.26687 
-0.02174  0.55137 -0.09434  0.00000  0.00000  0.00000  0.13735 -0.43857  0.18203 -100.00000 -100.00000 -100.00000 -100.00000 -100.00000 -100.00000 -100.00000 -100.00000 -100.00000 -100.00000 -100.00000 -100.00000 -100.00000 -100.00000 -100.00000 -100.00000 -100.00000 -100.00000 -0.37583 -0.79837  0.05972  0.74929  0.08497  0.05696 -100.00000 -100.00000 -100.00000 -100.00000 -100.00000 -100.00000 -100.00000 -100.00000 -100.00000  0.26322 -100.00000 -100.00000 -100.00000 -100.00000 -100.00000 -100.00000 -100.00000 -100.00000 -100.00000 -100.00000 -100.00000 -100.00000 -100.00000 -100.00000  0.10681 -0.26026  0.26617 
-0.17693  0.29732  0.17052 -0.15997 -100.00000  0.26313  0.13753  0.13751 -0.16819 -100.00000 -100.00000 -100.00000 -100.00000 -100.00000 -100.00000 -100.00000 -100.00000 -100.00000 -100.00000 -100.00000 -100.00000 -0.04747 -0.23695  0.12967 -100.00000 -100.00000 -100.00000 -100.00000 -100.00000 -100.00000 -100.00000 -100.00000 -100.00000  0.24554 -0.08022  0.37448 -100.00000 -100.00000 -100.00000 -100.00000 -100.00000 -100.00000 -100.00000 -100.00000 -100.00000 -100.00000 -0.37446 -100.00000 -100.00000 -100.00000 -100.00000 -100.00000 -100.00000 -100.00000  0.00000  0.00000  0.00000  0.33955  0.00659  0.31724 
-100.00000 -100.00000 -100.00000 -0.06057  0.58792  0.22043  0.13208 -0.47308 -0.43485  0.30200 -0.16221 -0.61816  0.43729 -0.15225 -0.71011 -100.00000 -100.00000 -0.03172  0.48558 -100.00000 -100.00000 -0.29009 -100.00000 -100.00000 -100.00000 -100.00000 -100.00000  0.49500 -0.74955  0.24137  0.00000  0.00000  0.00000 -100.00000 -0.40852  0.13746 -0.42641 -100.00000 -100.00000 -100.00000 -100.00000 -100.00000  0.13766  0.13762 -100.00000  0.14790  0.82718 -0.43485 -0.17025  0.56647  0.30885  0.21744 -0.21740 -100.00000 -100.00000  0.37862 -100.00000  0.25047  0.21050 -100.00000 
-100.00000 -100.00000 -100.00000 -100.00000 -100.00000 -100.00000 -0.00763  0.72120  0.68554  0.00000  0.00000  0.00000  0.34799 -0.38313  0.15503  0.76105 -0.12994 -0.13246 -100.00000 -100.00000 -100.00000 -100.00000 -100.00000 -100.00000 -100.00000 -100.00000 -100.00000 -100.00000 -100.00000 -100.00000  0.07805 -0.25279  0.14181 -100.00000 -100.00000 -100.00000 -100.00000 -100.00000 -100.00000 -100.00000 -100.00000 -100.00000 -100.00000 -100.00000 -100.00000 -100.00000 -100.00000 -100.00000  0.10706 -0.13593 -100.00000 -100.00000  0.00157 -100.00000 -100.00000 -100.00000 -100.00000 -100.00000 -100.00000 -100.00000 
-100.00000  0.00000 -100.00000 -100.00000 -100.00000 -100.00000 -100.00000 -100.00000 -100.00000 -100.00000 -100.00000 -100.00000 -100.00000 -100.00000 -100.00000 -100.00000 -100.00000 -100.00000  0.33981  0.00157 -0.05550 -0.37122 -0.08449 -0.18350  0.13751  0.12710 -100.00000  0.08122  0.12710 -100.00000 -100.00000 -100.00000 -100.00000 -100.00000 -100.00000 -100.00000 -100.00000 -100.00000 -100.00000  0.00000  0.00000  0.00000 -100.00000 -100.00000 -100.00000 -100.00000 -100.00000 -100.00000 -0.06771  0.00648  0.31073 -100.00000 -100.00000 -100.00000 -100.00000 -100.00000 -100.00000 -100.00000 -100.00000 -100.00000 
-100.00000 -0.13589 -100.00000 -100.00000 -100.00000 -100.00000 -0.02014  0.21063 -0.03812  0.00000  0.00000  0.00000 -0.29702 -100.00000 -100.00000  0.23122 -0.23608 -0.27878 -100.00000 -100.00000 -100.00000 -100.00000 -100.00000 -100.00000 -100.00000 -100.00000 -100.00000 -100.00000 -100.00000 -100.00000  0.50948  0.00672  0.53442 -100.00000 -100.00000 -0.00002 -100.00000 -100.00000 -100.00000 -100.00000 -100.00000 -100.00000 -100.00000 -100.00000 -100.00000 -100.00000 -100.00000 -100.00000  0.37860 -100.00000 -100.00000 -100.00000 -100.00000  0.13040 -100.00000 -100.00000 -100.00000 -100.00000 -100.00000 -100.00000 
 0.00000  0.00000  0.00000 -100.00000 -100.00000 -100.00000  0.22234 -0.57899  0.00002 -100.00000 -100.00000 -100.00000 -100.00000 -100.00000 -100.00000 -100.00000 -100.00000 -100.00000 -100.00000 -100.00000 -100.00000 -100.00000 -100.00000 -100.00000 -100.00000 -100.00000 -100.00000 -0.26329  0.11107  0.00582 -100.00000 -100.00000 -100.00000 -100.00000 -100.00000 -100.00000 -100.00000 -100.00000 -100.00000  0.34360  0.51291  0.02522 -100.00000 -100.00000 -100.00000 -100.00000 -100.00000 -100.00000 -100.00000 -100.00000 -100.00000 -100.00000 -100.00000 -100.00000 -0.23931  0.11433  0.14623 -100.00000 -100.00000 -100.00000 
-100.00000 -100.00000 -100.00000 -100.00000 -100.00000 -100.00000 -100.00000 -100.00000  0.09498 -100.00000 -100.00000 -100.00000 -100.00000 -100.00000 -100.00000 -100.00000 -100.00000 -0.00000 -100.00000  0.54204 -0.00000  0.00000  0.00000  0.00000 -100.00000 -0.00013 -100.00000 -100.00000  0.12700 -0.18106 -0.15634 -0.31666 -100.00000 -0.28817  0.00147  0.48543 -100.00000 -100.00000 -100.00000  0.99988  0.18630  0.27026 -100.00000 -100.00000 -100.00000 -0.90837 -0.41883 -0.30986 -100.00000 -0.65476 -100.00000 -100.00000 -100.00000 -100.00000 -0.01884 -100.00000 -0.03055 -100.00000 -100.00000 -100.00000 
-100.00000 -100.00000 -100.00000 -0.15968  0.25456 -100.00000 -100.00000 -0.00001 -100.00000 -100.00000 -100.00000 -100.00000  0.04150 -0.92859  0.38797 -100.00000 -100.00000 -0.18058 -100.00000 -100.00000 -100.00000 -0.17503 -0.32671  0.27115 -100.00000 -100.00000 -100.00000 -100.00000 -100.00000 -100.00000 -0.15625 -100.00000 -100.00000  0.08133  0.30363  0.48554 -0.02095  0.76306  0.12236 -100.00000 -100.00000  0.00012  0.01177 -0.08648  0.26688  0.00000  0.00000  0.00000 -0.12973 -0.15877 -0.03536 -100.00000 -100.00000 -100.00000 -100.00000 -0.00001 -100.00000 -100.00000 -100.00000 -100.00000 
-100.00000  0.24259 -0.03097  0.00000  0.00000  0.00000  0.15375 -0.02567  0.12802 -100.00000 -100.00000 -100.00000 -100.00000 -100.00000 -100.00000 -100.00000 -100.00000 -100.00000 -100.00000 -100.00000 -100.00000 -100.00000 -100.00000 -100.00000 -100.00000 -100.00000 -100.00000  0.25618  0.13500  0.09747  0.26281  0.01068 -0.04927 -100.00000 -0.10196 -100.00000 -100.00000 -100.00000 -100.00000 -100.00000 -100.00000 -100.00000 -100.00000 -100.00000 -100.00000 -100.00000 -100.00000 -100.00000 -100.00000 -100.00000 -100.00000 -100.00000 -100.00000 -100.00000 -100.00000 -100.00000 -100.00000 -0.27502  0.00289 -0.44310 
-100.00000 -100.00000 -100.00000 -100.00000 -100.00000 -100.00000 -100.00000 -100.00000 -100.00000 -100.00000 -100.00000  0.00001 -100.00000 -100.00000 -100.00000 -100.00000 -100.00000 -100.00000 -100.00000 -100.00000 -100.00000  0.00009 -0.13589  0.00001 -100.00000 -100.00000 -100.00000  0.33151  0.22005 -0.01318 -100.00000 -0.21726 -0.44712  0.00000  0.00000  0.00000 -100.00000 -100.00000 -100.00000 -100.00000 -100.00000 -100.00000 -100.00000 -100.00000 -100.00000  0.00009 -100.00000  0.00001 -100.00000 -100.00000 -100.00000  0.32801 -0.23686  0.20871  0.24125  0.18657  0.29995 -100.00000 -100.00000 -100.00000 
-100.00000 -100.00000 -100.00000 -100.00000 -100.00000 -100.00000 -100.00000 -100.00000 -100.00000 -100.00000 -0.00006 -0.00006 -100.00000 -100.00000 -100.00000 -100.00000 -100.00000 -100.00000 -100.00000 -100.00000 -100.00000  0.18718  0.12706 -0.31896 -100.00000 -100.00000 -100.00000 -0.01402 -0.43233 -0.31850 -100.00000 -100.00000 -100.00000  0.00000  0.00000  0.00000 -100.00000 -100.00000 -100.00000 -100.00000 -100.00000 -100.00000 -100.00000 -100.00000 -100.00000 -100.00000 -100.00000 -0.00006 -100.00000 -100.00000 -100.00000 -0.80251 -0.11150 -0.13718 -0.17114 -0.29305 -0.03799 -100.00000 -100.00000 -100.00000 
-0.04732 -0.12257 -100.00000  0.32913  0.21055  0.07816 -100.00000  0.13751 -100.00000 -100.00000 -100.00000 -100.00000  0.13756 -0.57904 -0.31767 -100.00000 -100.00000 -100.00000 -100.00000 -100.00000 -100.00000 -100.00000 -100.00000 -100.00000 -100.00000 -100.00000 -100.00000  0.00000  0.00000  0.00000  0.38219  0.22536  0.16663  0.10674 -0.49518 -100.00000 -100.00000 -100.00000 -100.00000 -100.00000 -100.00000 -100.00000  0.03318  0.42435  0.33017 -100.00000 -100.00000 -100.00000 -100.00000 -100.00000 -100.00000 -100.00000 -100.00000 -100.00000 -100.00000 -100.00000 -100.00000 -100.00000 -100.00000 -100.00000 
-100.00000 -100.00000 -100.00000 -0.47601  0.15817 -0.03700 -100.00000 -100.00000  0.00006  0.25735 -0.15217  0.35814 -100.00000 -100.00000 -100.00000 -100.00000 -100.00000 -100.00000 -100.00000 -100.00000 -100.00000 -100.00000 -100.00000 -100.00000 -100.00000 -100.00000 -100.00000 -0.28837 -0.85369 -0.19200  0.00000  0.00000  0.00000 -0.39565  0.41529  0.00963 -100.00000 -100.00000 -100.00000 -100.00000 -100.00000 -100.00000 -0.15992  0.12715  0.31733 -100.00000 -100.00000 -100.00000 -100.00000 -100.00000 -100.00000 -100.00000 -100.00000  0.00006 -100.00000 -100.00000 -100.00000 -100.00000 -100.00000 -100.00000 
 0.07114  0.48185  0.20089 -0.54799 -100.00000  0.00004  0.26303 -0.13600 -100.00000 -100.00000 -100.00000 -100.00000 -100.00000 -100.00000  0.00004 -100.00000 -100.00000 -100.00000 -100.00000 -100.00000 -100.00000  0.07865  0.00404 -0.67048 -100.00000 -100.00000 -100.00000 -100.00000 -0.00014 -100.00000  0.48542  0.00150 -100.00000  0.17670 -0.67916  0.11742 -100.00000 -100.00000 -0.03256 -100.00000 -100.00000 -100.00000 -100.00000 -100.00000 -100.00000 -100.00000 -0.13600  0.13754 -100.00000 -100.00000 -100.00000 -100.00000 -100.00000 -100.00000  0.00000  0.00000  0.00000 -0.76926 -0.16585  0.46618 
-100.00000 -100.00000 -100.00000  0.21948  0.17653  0.54167 -100.00000  0.00294 -0.03193 -0.26313 -0.43222  0.26437 -100.00000 -100.00000 -100.00000  0.10590 -100.00000 -100.00000 -100.00000 -100.00000 -100.00000 -100.00000 -100.00000 -100.00000 -100.00000 -100.00000 -100.00000 -0.16466 -0.10188  0.00007  0.00000  0.00000  0.00000 -100.00000  0.12713 -0.32110 -100.00000  0.37851 -100.00000 -100.00000 -100.00000 -100.00000  0.26295 -0.13590  0.48550 -100.00000  0.00000 -100.00000 -0.45577  0.34952 -0.03193 -100.00000 -100.00000 -100.00000 -100.00000 -100.00000 -100.00000 -100.00000 -100.00000  0.00007 
 0.13766 -0.26009  0.26302  0.43998  0.32859  0.31008  0.00000  0.00000  0.00000  0.40020 -0.24265 -0.23450 -100.00000 -100.00000  0.13749 -100.00000 -100.00000 -100.00000  0.32906  0.22533 -0.07695 -100.00000 -100.00000 -100.00000 -100.00000 -100.00000 -100.00000 -100.00000 -100.00000 -100.00000 -100.00000 -100.00000 -100.00000 -100.00000 -100.00000 -100.00000 -100.00000 -100.00000 -100.00000 -100.00000 -100.00000 -100.00000 -100.00000 -100.00000 -100.00000 -100.00000 -100.00000 -100.00000 -100.00000 -100.00000 -100.00000 -100.00000 -100.00000 -100.00000 -0.01887 -100.00000 -0.16832 -100.00000 -100.00000 -100.00000 
 0.31614  0.52384 -0.08074 -100.00000 -100.00000  0.26303 -100.00000 -100.00000 -100.00000 -100.00000 -100.00000 -100.00000 -100.00000 -100.00000 -100.00000 -100.00000 -100.00000 -100.00000 -100.00000 -100.00000 -100.00000 -0.04779 -0.10184  0.41671 -100.00000 -100.00000 -100.00000 -100.00000 -100.00000 -100.00000 -100.00000  0.00007 -100.00000  0.24049  0.19408 -0.24545 -100.00000 -100.00000 -100.00000 -100.00000 -100.00000 -100.00000 -100.00000 -100.00000 -100.00000 -100.00000 -100.00000 -0.00001 -100.00000 -100.00000 -100.00000 -100.00000 -100.00000 -100.00000  0.00000  0.00000  0.00000  0.33923 -0.11136  0.00503 
-100.00000 -100.00000 -100.00000  0.34006  0.08985  0.09882 -100.00000 -100.00000 -100.00000  0.31673 -0.37964 -0.31458 -100.00000 -100.00000 -100.00000 -100.00000 -100.00000 -100.00000 -100.00000 -100.00000 -100.00000 -100.00000 -100.00000 -100.00000 -100.00000 -100.00000 -100.00000 -100.00000 -0.00004 -100.00000  0.00000  0.00000  0.00000 -100.00000 -100.00000 -100.00000 -100.00000 -100.00000 -100.00000 -100.00000 -100.00000 -100.00000  0.13755 -0.26007 -0.31850 -100.00000 -100.00000 -100.00000 -100.00000 -0.00004 -0.03051  0.04160  0.00160  0.76555 -100.00000 -100.00000 -100.00000 -100.00000 -100.00000 -100.00000 
-100.00000 -100.00000 -100.00000  0.01107 -100.00000 -100.00000 -0.76193 -0.29281 -0.41501  0.00000  0.00000  0.00000  0.22217 -0.23683 -100.00000  0.56311  0.14650 -0.01766 -100.00000 -100.00000 -100.00000 -100.00000 -100.00000 -100.00000 -100.00000 -100.00000 -100.00000  0.00007 -100.00000 -100.00000  0.36002  0.86474  0.02312 -100.00000 -100.00000 -100.00000 -100.00000 -100.00000 -100.00000 -100.00000 -100.00000 -100.00000  0.05946  0.13757 -100.00000 -100.00000 -100.00000 -100.00000 -100.00000  0.24269  0.37851  0.10669 -0.57895  0.16626 -100.00000 -100.00000 -100.00000 -100.00000 -100.00000 -100.00000 
 0.13744 -0.00005 -100.00000 -100.00000 -100.00000 -100.00000  0.37845  0.00158 -100.00000  0.77770  0.20199 -0.50826  0.00000  0.00000  0.00000 -100.00000  0.37847 -100.00000 -0.08398  0.39111 -0.48476  0.36002  0.00667 -0.54867 -100.00000 -100.00000 -100.00000  0.13773  0.35496 -0.44655 -0.25040 -0.38762  0.18454 -100.00000 -100.00000 -100.00000 -0.36409 -0.12259 -0.07781 -100.00000 -100.00000 -100.00000 -0.11021 -0.11511  0.18454 -0.42620 -0.12259 -100.00000 -0.17951 -0.16242 -0.47667 -100.00000 -100.00000 -100.00000 -100.00000 -100.00000 -100.00000 -100.00000 -100.00000 -100.00000 
-0.10964  0.21996  0.19428 -0.49130  0.00158 -100.00000  0.13750 -100.00000 -100.00000 -100.00000 -100.00000 -100.00000 -100.00000 -100.00000 -100.00000 -100.00000 -100.00000 -100.00000 -100.00000 -100.00000 -100.00000 -100.00000 -100.00000 -100.00000 -100.00000 -100.00000 -100.00000  0.24566 -100.00000 -100.00000 -100.00000 -100.00000 -100.00000 -100.00000 -100.00000 -100.00000 -100.00000 -0.36222 -0.72493 -100.00000 -100.00000 -100.00000 -100.00000 -100.00000 -100.00000 -100.00000 -0.00005 -100.00000  0.10667 -100.00000 -100.00000  0.10867  0.05343 -0.63210 -0.00107 -0.67139 -0.03077  0.00000  0.00000  0.00000 
-100.00000 -100.00000 -100.00000 -100.00000 -100.00000 -100.00000 -100.00000 -100.00000 -100.00000 -100.00000 -100.00000 -100.00000 -100.00000 -100.00000 -100.00000 -1.14395  0.22504 -1.06866 -100.00000 -100.00000 -100.00000 -100.00000 -100.00000 -100.00000 -100.00000 -100.00000 -100.00000 -100.00000 -100.00000 -100.00000 -0.06277  0.00360  0.10763 -0.19365  0.41768 -0.21430 -100.00000 -100.00000  0.00001 -100.00000 -100.00000 -100.00000 -100.00000 -100.00000 -100.00000 -100.00000 -100.00000 -100.00000 -0.27166  0.65493  0.65004  0.00000  0.00000  0.00000 -100.00000 -100.00000 -100.00000 -0.01308  0.09823  0.27438 
 0.13752 -0.13590 -100.00000 -100.00000 -100.00000  0.00021 -100.00000 -100.00000 -100.00000 -100.00000 -100.00000 -100.00000 -100.00000 -100.00000 -100.00000 -100.00000 -100.00000 -100.00000 -100.00000 -100.00000 -100.00000 -100.00000 -100.00000 -100.00000 -100.00000 -100.00000 -100.00000 -0.12100  0.36150  0.34544  0.08085  0.00161 -100.00000  0.00000  0.00000  0.00000 -100.00000 -100.00000 -100.00000 -100.00000 -100.00000 -100.00000 -100.00000 -100.00000 -100.00000 -0.15649  0.37852 -100.00000 -100.00000 -100.00000 -100.00000  0.02464 -0.23693  0.81861  0.11839 -0.15213  0.58013  0.00001 -100.00000 -100.00000 
 0.09261  0.00516  0.07055 -0.06893  0.50552  0.12941  0.00000  0.00000  0.00000 -100.00000 -0.48027 -100.00000  0.22189  0.24267 -100.00000 -0.25421  0.08989 -0.02454 -100.00000 -100.00000 -100.00000 -100.00000 -100.00000 -100.00000 -100.00000 -100.00000 -100.00000 -100.00000 -100.00000 -100.00000 -100.00000 -100.00000 -100.00000 -100.00000 -100.00000 -100.00000 -100.00000 -100.00000 -100.00000 -100.00000 -100.00000 -100.00000 -100.00000 -100.00000 -100.00000 -100.00000 -100.00000 -100.00000 -100.00000 -100.00000 -100.00000 -100.00000 -100.00000 -100.00000 -100.00000 -100.00000 -100.00000 -100.00000  0.00003 -100.00000 
-0.15793  0.10435 -0.32256  0.00000  0.00000  0.00000  0.18520 -0.03486 -0.10419 -100.00000 -100.00000 -100.00000 -100.00000 -100.00000 -100.00000 -100.00000 -100.00000 -100.00000 -100.00000 -100.00000 -100.00000 -100.00000 -100.00000 -100.00000 -100.00000 -100.00000 -100.00000 -0.08227  0.13752 -0.18481 -0.24048  0.26412 -0.07512 -100.00000 -100.00000 -100.00000 -100.00000 -100.00000 -100.00000 -100.00000 -100.00000 -100.00000 -0.41266 -0.23712 -100.00000 -100.00000  0.13752 -100.00000 -0.00007 -100.00000 -100.00000  0.21699 -100.00000 -0.17019 -100.00000 -100.00000 -100.00000 -0.05121 -0.21758 -0.20701 
-100.00000 -0.00008 -100.00000  0.28579 -0.20058 -0.32080  0.00000  0.00000  0.00000 -100.00000 -100.00000 -100.00000  0.32811 -0.29295  0.02693 -0.24827 -0.25120  0.51953 -100.00000 -100.00000 -100.00000 -100.00000 -100.00000 -100.00000 -100.00000 -100.00000 -100.00000 -100.00000 -100.00000 -100.00000 -100.00000 -100.00000 -100.00000 -100.00000 -100.00000 -100.00000 -100.00000 -100.00000 -100.00000 -100.00000 -100.00000 -100.00000 -100.00000 -100.00000 -100.00000 -100.00000 -100.00000 -100.00000 -100.00000 -100.00000 -100.00000 -100.00000 -100.00000 -100.00000 -100.00000 -100.00000 -100.00000 -100.00000 -100.00000 -100.00000 
-100.00000 -100.00000 -100.00000 -0.37842 -0.05718  0.16705 -100.00000 -100.00000 -100.00000 -0.32942 -0.06490  0.12945 -100.00000 -100.00000 -100.00000 -100.00000 -100.00000 -100.00000 -100.00000 -100.00000 -100.00000 -100.00000 -100.00000 -100.00000 -100.00000 -100.00000 -100.00000 -100.00000  0.37853  0.00005  0.00000  0.00000  0.00000 -100.00000 -100.00000 -100.00000 -100.00000 -100.00000 -100.00000 -100.00000 -100.00000 -100.00000 -100.00000 -100.00000 -0.03418 -100.00000 -100.00000 -100.00000 -100.00000  0.37853 -100.00000  0.42523 -0.13584 -0.08529 -100.00000 -100.00000 -100.00000 -100.00000 -100.00000 -100.00000 
-100.00000 -100.00000 -100.00000 -100.00000 -100.00000 -100.00000 -100.00000 -100.00000 -100.00000 -100.00000 -100.00000 -100.00000 -100.00000 -100.00000  0.00003 -100.00000 -100.00000 -100.00000 -100.00000 -0.13586 -100.00000  0.07558 -0.21731 -0.33459 -100.00000 -100.00000 -100.00000 -0.17042 -0.23690 -100.00000 -100.00000 -100.00000 -100.00000 -0.05494 -0.13586  0.26306 -0.17823  0.24266  0.43601 -100.00000 -100.00000 -100.00000  0.18250  0.13755 -0.33459  0.00000  0.00000  0.00000 -0.18134  0.76558  0.29574 -100.00000 -100.00000 -100.00000 -0.15941 -100.00000 -100.00000 -100.00000 -100.00000 -100.00000 
-100.00000 -100.00000 -100.00000 -0.15902 -100.00000 -100.00000 -100.00000 -100.00000  0.00010 -100.00000 -100.00000 -100.00000  0.03289 -100.00000 -100.00000  0.00003 -100.00000 -100.00000  0.01564  0.30391 -0.08844 -0.28392 -0.08608  0.41203 -100.00000  0.00009 -100.00000  0.00000  0.00000  0.00000 -100.00000 -100.00000  0.20558 -100.00000 -100.00000 -100.00000 -100.00000 -100.00000 -100.00000 -100.00000  0.13759  0.13761  0.10311  0.46646  0.49056 -100.00000 -100.00000 -100.00000 -100.00000 -100.00000 -100.00000 -100.00000 -100.00000 -100.00000 -100.00000 -100.00000 -100.00000 -100.00000 -100.00000 -100.00000 
-100.00000 -100.00000  0.13730 -0.19371  0.59239 -0.51284  0.00000  0.00000  0.00000  0.49775  0.54101 -0.53055  0.18062 -0.07503 -0.22038 -100.00000  0.00390 -100.00000 -1.08848 -0.32350  0.12150 -0.33387 -0.31633 -0.24650 -100.00000 -100.00000 -100.00000 -100.00000 -100.00000 -0.00020 -0.30480  0.00010 -100.00000  0.00001 -100.00000 -100.00000  0.00001 -0.10211 -100.00000 -100.00000 -100.00000 -100.00000 -100.00000 -100.00000 -100.00000 -100.00000 -100.00000 -100.00000  0.49261 -0.13590 -100.00000  0.13752  0.34952  0.04886 -100.00000  0.00010  0.26283 -100.00000 -100.00000 -100.00000 
-100.00000 -100.00000 -100.00000 -100.00000 -100.00000 -100.00000 -100.00000 -100.00000 -100.00000 -100.00000 -100.00000 -100.00000 -100.00000 -100.00000 -100.00000 -100.00000 -100.00000 -100.00000 -100.00000 -100.00000 -100.00000 -100.00000 -100.00000 -100.00000 -100.00000 -100.00000 -100.00000 -0.25526  0.46116  0.58052  0.54916  0.00687  0.46143  0.00000  0.00000  0.00000 -100.00000 -100.00000 -100.00000 -100.00000 -100.00000 -100.00000 -100.00000 -100.00000  0.00014  0.10387  0.00177 -100.00000 -100.00000 -100.00000 -100.00000  0.26293  0.00913 -0.43034  0.17659  0.69618  0.41911 -100.00000 -100.00000 -100.00000 
-100.00000 -100.00000 -100.00000 -100.00000 -0.00002 -100.00000 -100.00000 -100.00000 -100.00000  0.07387 -100.00000 -100.00000  0.00000  0.00000  0.00000  0.01102 -0.27297  0.31168 -100.00000 -100.00000 -100.00000 -100.00000 -100.00000 -100.00000 -100.00000 -100.00000 -100.00000 -100.00000 -100.00000 -100.00000 -100.00000 -0.00002 -100.00000 -100.00000 -100.00000 -100.00000 -0.29303  0.11090  0.13753  0.00003 -100.00000 -100.00000  0.39675  0.00714 -0.03525 -100.00000 -100.00000 -100.00000 -100.00000 -0.26016  0.00002 -100.00000 -100.00000 -100.00000 -100.00000 -100.00000 -100.00000 -100.00000 -100.00000 -100.00000 
-100.00000 -100.00000 -100.00000 -100.00000  0.00002  0.00013 -0.16171 -0.23736 -100.00000  0.04636  0.37853  0.84812  0.00000  0.00000  0.00000 -100.00000 -100.00000 -100.00000 -0.69933  0.10405  0.01234 -100.00000 -100.00000 -100.00000 -100.00000 -100.00000 -100.00000  0.26295 -100.00000 -100.00000 -100.00000 -100.00000 -100.00000 -100.00000 -100.00000 -100.00000 -100.00000 -100.00000 -100.00000 -100.00000 -100.00000 -100.00000 -0.87180  0.18583  0.66138 -100.00000  0.00002 -100.00000 -0.02421 -100.00000  0.00013 -100.00000 -100.00000 -100.00000 -100.00000 -100.00000 -100.00000 -100.00000 -100.00000 -100.00000 
 0.29258  0.43701 -0.08138 -0.21251 -1.21820 -0.06011  0.02103 -0.25369 -100.00000 -0.21251 -0.32605 -100.00000 -0.00004 -100.00000 -100.00000 -100.00000 -0.00022 -100.00000 -100.00000 -100.00000 -100.00000 -100.00000 -100.00000 -100.00000 -100.00000 -100.00000 -100.00000 -100.00000 -100.00000  0.13742  0.06134 -0.35149 -0.52636 -100.00000 -100.00000 -100.00000 -0.00004  0.29664 -100.00000 -0.18808 -0.11840 -100.00000 -100.00000 -100.00000 -100.00000 -100.00000 -100.00000 -100.00000 -100.00000 -0.00022 -100.00000 -0.41897 -0.00607 -0.33827  0.15984  0.10399  0.06542  0.00000  0.00000  0.00000 
 0.54838  0.22801  0.15680 -0.54563 -0.91075 -0.15159 -100.00000 -0.00028  0.00717 -100.00000 -100.00000 -100.00000 -100.00000 -100.00000 -100.00000  0.26317 -100.00000 -100.00000 -100.00000 -100.00000 -100.00000  0.08909 -0.00152  0.17944 -100.00000 -100.00000 -100.00000  0.30344 -0.61656 -0.02963  1.07053 -0.48724  0.00011  0.34559 -0.11906  0.17434 -100.00000 -0.00077 -0.19907 -100.00000 -100.00000 -100.00000 -100.00000 -100.00000 -100.00000 -0.45162 -0.41733 -100.00000 -100.00000  0.44669 -100.00000 -100.00000 -0.26421  0.00011  0.00000  0.00000  0.00000 -0.80489  0.29598  0.22862 
-0.30147  0.16135  0.57050  0.15846 -1.11066 -0.11494 -0.27422 -0.09697 -100.00000 -0.18487 -0.34922  0.05762  0.36601  0.06582 -0.19192 -100.00000  0.67798 -0.26918 -100.00000 -100.00000  0.00022 -0.65435  0.71112 -100.00000 -100.00000 -100.00000 -100.00000  0.00000  0.00000  0.00000  0.14082  0.51831 -100.00000 -0.33832 -0.34574  0.08802 -100.00000 -0.48039 -0.05786 -0.07235  0.13741  0.00053 -100.00000 -100.00000 -100.00000 -0.17758  0.00123 -100.00000 -0.10328  0.31984  0.27314 -100.00000 -0.38383 -0.08629 -100.00000 -0.48324  0.13773 -0.58837 -0.71858  0.00096 
-100.00000 -100.00000 -100.00000 -0.00004 -100.00000 -100.00000 -100.00000 -100.00000 -100.00000 -100.00000 -100.00000 -100.00000 -100.00000 -100.00000 -100.00000 -100.00000 -100.00000 -100.00000 -0.00004 -100.00000 -100.00000 -0.19220  0.26305 -100.00000 -100.00000 -100.00000 -100.00000 -100.00000 -0.26408 -100.00000 -100.00000 -0.24491 -0.11509 -100.00000  0.24044  0.00039 -0.06667  0.46803 -0.06392 -100.00000  0.26305 -100.00000 -100.00000 -0.12658 -0.20143  0.00000  0.00000  0.00000 -0.20697 -0.18318  0.14255 -0.00004 -100.00000 -100.00000 -100.00000 -100.00000 -100.00000 -100.00000 -100.00000 -100.00000 
-100.00000 -100.00000 -100.00000 -100.00000 -100.00000 -100.00000 -100.00000 -100.00000 -100.00000  0.13727  0.00004 -100.00000 -100.00000 -100.00000 -100.00000 -100.00000 -100.00000 -100.00000 -100.00000 -100.00000 -100.00000 -100.00000 -100.00000 -100.00000 -100.00000 -100.00000 -100.00000 -0.53984  0.05625  0.31518 -100.00000  0.26308 -100.00000  0.00000  0.00000  0.00000 -100.00000 -100.00000 -100.00000 -100.00000 -100.00000 -100.00000 -100.00000 -100.00000 -100.00000 -100.00000 -0.13936  0.26300 -100.00000 -100.00000 -100.00000 -0.58598 -0.32884 -0.16313 -0.59206  0.28679 -0.43506 -100.00000 -100.00000 -100.00000 
 0.00000  0.00000  0.00000 -0.19029 -100.00000  0.14732  0.31799  0.24246  0.26313 -100.00000 -100.00000 -100.00000 -100.00000 -100.00000 -100.00000 -100.00000 -100.00000 -100.00000 -100.00000 -100.00000  0.00010 -100.00000 -0.00005 -100.00000  0.09560  0.09361  0.14732  0.05026 -0.18650  0.19677 -0.16744  0.00145 -0.18174 -100.00000 -100.00000 -100.00000 -100.00000 -100.00000 -100.00000 -100.00000 -100.00000 -100.00000 -100.00000 -100.00000 -100.00000  0.18804  0.37846 -100.00000 -0.42629 -0.53255 -0.02020 -100.00000  0.37846 -100.00000 -100.00000 -100.00000 -100.00000  0.35004 -0.14675  0.29304 
-100.00000 -0.72857 -0.00003  0.18242  0.13066 -0.00003  0.12292 -0.20086 -100.00000 -100.00000  0.26303 -100.00000  0.14988  0.12705 -100.00000 -100.00000  0.34945 -0.32991 -100.00000 -100.00000 -100.00000  0.10301  0.12705  0.09043 -100.00000 -100.00000 -100.00000 -100.00000 -100.00000 -100.00000 -0.05657  0.13750 -100.00000  0.05035  0.12705  0.29957 -100.00000 -0.23714 -0.17261 -100.00000  0.00000 -100.00000 -100.00000 -100.00000 -100.00000  0.33400 -0.13598 -100.00000  0.27219 -0.09208 -0.00305  0.00000  0.00000  0.00000 -100.00000 -100.00000 -100.00000 -0.32341  0.05851 -0.05883 
-100.00000 -100.00000 -100.00000 -100.00000 -100.00000 -100.00000 -100.00000 -100.00000 -100.00000 -0.19113 -0.26033 -0.50086  0.00000  0.00000  0.00000 -100.00000 -100.00000 -100.00000 -100.00000 -100.00000 -100.00000  0.13743 -100.00000  0.13751 -100.00000 -100.00000 -100.00000 -100.00000 -100.00000 -100.00000 -0.55547  0.00062 -100.00000 -100.00000 -0.13689  0.00001 -0.03032  0.13759 -100.00000 -100.00000 -100.00000 -100.00000 -0.13898  1.00106  0.55252 -100.00000 -100.00000 -100.00000 -100.00000 -100.00000 -0.05104 -100.00000 -100.00000 -100.00000 -100.00000 -100.00000 -100.00000 -100.00000 -100.00000 -100.00000 
-100.00000  0.00042 -100.00000  0.00007 -100.00000 -100.00000  0.13758 -0.00005  0.37852 -100.00000 -100.00000 -100.00000 -100.00000 -100.00000 -100.00000 -0.55908 -0.27801 -0.93904  0.37858 -0.23985  0.30779  0.54926 -0.41248  0.42613  0.13758 -0.00005  0.00001 -0.04277  0.24143 -0.17764 -100.00000 -100.00000 -100.00000 -100.00000 -100.00000 -100.00000 -100.00000 -100.00000 -100.00000  0.00000  0.00000  0.00000 -100.00000 -100.00000 -100.00000 -100.00000 -100.00000 -100.00000  0.20750  0.22321 -0.25194 -100.00000 -100.00000 -100.00000 -100.00000 -100.00000 -100.00000 -100.00000 -100.00000 -100.00000 
-100.00000 -100.00000 -100.00000  0.03725  0.15101  0.37090  0.00006 -100.00000  0.00025 -0.15758  0.13773 -100.00000 -1.30385  0.11111  0.24361  0.00006 -0.23671  0.02966  0.18576 -0.14563 -100.00000  0.20985  0.80241 -0.01612  0.60565 -100.00000 -100.00000  0.13436 -0.09601  0.74788  0.82804  0.53860 -0.32375  0.00344  0.14792 -0.11468 -100.00000  0.14073  0.76578 -100.00000 -100.00000 -100.00000 -100.00000 -100.00000 -100.00000  0.03016  0.32878 -100.00000 -0.22311 -0.55856  0.52960  0.00000  0.00000  0.00000 -100.00000  0.26326 -100.00000 -0.30385 -0.18210  0.12843 
-100.00000 -100.00000 -100.00000 -100.00000 -100.00000 -100.00000 -0.12388  0.05046  0.35492 -0.39003  0.14926  0.26141  0.00000  0.00000  0.00000 -100.00000 -100.00000  0.14247 -0.39405  0.44567 -0.32241 -100.00000 -100.00000 -100.00000 -100.00000 -100.00000 -100.00000  0.21806  0.50480  0.43633 -100.00000 -100.00000 -100.00000 -0.15760  0.00013  0.00014 -100.00000 -100.00000 -100.00000 -100.00000 -100.00000 -100.00000 -100.00000 -100.00000 -0.32224 -100.00000 -100.00000 -100.00000 -100.00000  0.00013 -100.00000 -100.00000 -100.00000 -100.00000 -100.00000 -100.00000 -100.00000 -100.00000 -100.00000 -100.00000 
-0.07871 -0.31566 -0.00023  0.58493  0.63009 -0.03181 -100.00000 -100.00000 -100.00000  0.13748 -0.25966 -100.00000 -100.00000  0.00048 -100.00000 -0.15700 -100.00000 -100.00000 -0.02472 -0.20224 -0.64056  0.20279 -0.07983 -0.69776 -100.00000 -100.00000  0.05786  0.48237 -0.09327  0.13727 -100.00000 -0.13545 -0.18314 -0.09759  0.17966 -0.40896  0.62744  0.36801  0.26280 -100.00000 -100.00000 -100.00000 -100.00000 -100.00000 -100.00000 -0.01950  0.80435  0.09372 -0.81161  0.62449 -0.31734  0.00000  0.00000  0.00000 -100.00000  0.21081 -0.31892  0.42053 -0.13480  0.03058 
 0.00000  0.00000  0.00000 -100.00000 -100.00000 -100.00000  0.26316 -0.13570  0.26310 -100.00000 -100.00000 -100.00000 -100.00000 -100.00000 -100.00000 -100.00000 -100.00000 -100.00000 -100.00000 -100.00000 -100.00000 -100.00000 -100.00000 -100.00000  0.00013 -100.00000 -100.00000 -100.00000  0.00013 -100.00000 -100.00000 -100.00000 -100.00000 -100.00000  1.16031 -100.00000  0.00013 -100.00000 -100.00000 -100.00000 -100.00000 -100.00000 -100.00000 -100.00000 -100.00000 -100.00000 -100.00000 -100.00000  0.42269 -0.06467  0.54770 -100.00000 -100.00000 -100.00000 -100.00000 -100.00000 -100.00000  0.40283 -0.06903 -0.16689 
-100.00000  0.00003 -100.00000  0.56498  0.24224  0.13776 -0.03455  0.16832  0.06868  0.00000  0.00000  0.00000 -0.57647  0.15794 -0.43475  0.05641 -0.18630  0.13751 -100.00000 -100.00000 -100.00000 -100.00000 -100.00000 -100.00000 -100.00000 -100.00000 -100.00000  0.00006 -0.37542 -100.00000  0.76684 -0.72658  0.48209 -100.00000  0.11772 -100.00000 -100.00000  0.37854 -100.00000 -100.00000 -100.00000 -100.00000 -0.15999 -100.00000 -100.00000 -0.05651  0.00003 -0.03663 -0.18684  0.54785  0.36493  0.21852  0.82493  0.47234 -100.00000 -100.00000 -100.00000 -100.00000 -0.34410 -100.00000 
-0.05721  0.76305  0.05307  0.00000  0.00000  0.00000  0.14752  0.92441  0.31882 -100.00000 -100.00000 -100.00000 -0.17269  0.37893  0.03770 -0.16033 -0.38011 -100.00000 -100.00000 -100.00000 -100.00000  0.07392 -0.11142  0.00029 -100.00000 -100.00000 -100.00000 -0.55547 -0.13570  0.51994 -0.05646 -0.08182  0.72958 -100.00000  0.74001 -0.20485 -0.17269 -100.00000 -100.00000 -100.00000 -100.00000 -100.00000  0.28108 -0.26526  0.27680 -100.00000  0.12738 -100.00000 -0.16708  0.44550  0.28753 -0.77803  0.65700 -100.00000  0.34017  0.39108 -0.16771  0.25562 -0.31203  0.17921 
-100.00000 -100.00000 -100.00000 -0.00002 -100.00000 -100.00000 -100.00000 -100.00000 -100.00000 -100.00000 -100.00000 -100.00000 -0.03975 -0.20153 -0.00722 -100.00000 -100.00000 -100.00000 -100.00000 -100.00000 -100.00000 -100.00000 -100.00000 -100.00000 -100.00000 -100.00000 -100.00000 -0.57311  0.20986 -0.05110  0.10370  0.24237  0.52174 -100.00000 -100.00000 -100.00000  0.24481  0.10375 -0.44574 -100.00000 -100.00000 -100.00000  0.00000  0.00000  0.00000 -100.00000 -100.00000 -100.00000 -100.00000 -100.00000  0.00001 -100.00000 -100.00000 -100.00000 -100.00000 -100.00000 -100.00000 -100.00000 -100.00000 -100.00000 
-100.00000 -100.00000 -100.00000 -100.00000 -100.00000 -100.00000 -0.15702 -100.00000 -0.18256  0.46696  0.19754  0.33038  0.00000  0.00000  0.00000 -100.00000 -100.00000 -100.00000 -100.00000 -100.00000 -100.00000 -100.00000 -100.00000 -100.00000 -100.00000 -100.00000 -100.00000 -100.00000 -100.00000 -100.00000 -100.00000 -100.00000 -100.00000 -100.00000 -100.00000 -100.00000 -0.03554  0.13741 -100.00000 -100.00000 -100.00000 -100.00000 -0.42453 -0.37098  0.02579 -100.00000 -100.00000 -100.00000 -100.00000 -100.00000 -100.00000 -100.00000 -100.00000 -100.00000 -100.00000 -100.00000 -100.00000 -100.00000 -100.00000 -100.00000 
-100.00000  0.00867 -100.00000 -1.12462  0.19977  0.04619 -0.17033 -0.62675 -0.31346  0.08063 -0.43278 -0.41485 -0.29233 -0.31644  0.68284 -100.00000 -0.11193 -100.00000 -0.07722  0.08528 -100.00000 -0.54464 -0.06575 -100.00000 -100.00000 -0.37496 -100.00000  0.45536 -0.29350 -0.15397  0.95198 -0.76790 -100.00000 -0.42653 -0.37496 -100.00000  0.00000  0.00000  0.00000  0.13748  0.21000 -100.00000  0.71097  0.06299  0.58510 -0.04802 -0.28494  0.09479 -0.69171  0.85333  0.56737 -0.27530  0.09353  0.90523  0.25154 -0.34232 -0.16825  0.73485  0.48880 -0.34929 
-100.00000 -100.00000 -100.00000 -100.00000 -100.00000 -100.00000 -100.00000  0.00154 -0.03212 -100.00000 -100.00000 -100.00000  0.00000  0.00000  0.00000 -100.00000  0.34946 -0.16963 -0.28418  0.48546 -0.19564 -100.00000  0.00003 -100.00000  0.22106 -0.12273  0.26302 -0.35804 -0.18638 -0.09861 -100.00000 -100.00000 -100.00000 -100.00000 -100.00000 -100.00000 -100.00000 -100.00000 -100.00000 -100.00000 -100.00000 -100.00000 -100.00000 -100.00000 -100.00000 -100.00000 -100.00000 -100.00000 -100.00000 -100.00000 -100.00000 -100.00000 -100.00000 -100.00000 -100.00000 -100.00000 -100.00000 -100.00000 -100.00000 -100.00000 
 0.00000  0.00000  0.00000  0.18799 -0.23959  0.18180  0.25206  0.34946 -0.07695 -100.00000 -0.00008 -100.00000  0.60925 -0.29298 -0.13473  0.08107 -0.00008 -0.03067  0.22223 -100.00000 -100.00000 -100.00000 -100.00000 -100.00000  0.15895  0.44899  0.48566 -0.01878 -0.26016  0.44658  0.58517  0.00288 -100.00000  0.08107 -0.08653 -100.00000 -0.25028 -0.67149  0.09791 -100.00000 -100.00000 -100.00000 -100.00000 -100.00000 -100.00000  0.10675 -0.31312  0.76577  0.25668 -0.29726 -0.13473 -100.00000  0.44899  0.54454  0.33735 -0.23699 -0.31896  0.02575  0.17228  0.56734 
-0.17729 -100.00000  0.00003 -0.04813  0.25124 -100.00000 -0.28914 -0.37462 -100.00000 -0.05933  0.48531  0.00003 -0.30167  0.19750  0.37854 -100.00000 -100.00000 -100.00000 -100.00000 -100.00000  0.13753  0.22180 -0.53416 -100.00000 -100.00000 -100.00000 -100.00000  0.04020 -0.57735 -0.31808 -0.16625 -0.18624  0.41662 -0.22102  0.11751 -0.04687 -100.00000 -0.12275 -100.00000 -100.00000 -100.00000 -100.00000 -0.23976 -100.00000 -0.16211  0.22077 -100.00000 -0.44276  0.82782  0.21008  0.55225  0.00000  0.00000  0.00000 -100.00000 -0.13604 -0.19255 -0.07368 -0.22683 -0.01046 
-0.01860  0.13751 -100.00000 -100.00000 -100.00000 -100.00000 -100.00000 -100.00000 -100.00000 -100.00000 -100.00000 -100.00000 -100.00000 -100.00000 -100.00000 -100.00000 -100.00000 -100.00000 -0.15945  0.26304  0.16719 -0.01456 -0.10460  0.68311 -100.00000 -100.00000  0.09516 -0.03392 -0.20057 -0.19136 -100.00000  0.00000 -100.00000 -100.00000 -100.00000 -100.00000 -100.00000 -100.00000 -100.00000  0.00000  0.00000  0.00000 -100.00000 -100.00000 -100.00000 -100.00000 -100.00000 -100.00000  0.19597  0.00294 -0.39960 -100.00000 -100.00000 -100.00000 -100.00000 -100.00000 -100.00000 -100.00000 -100.00000 -100.00000 
-100.00000 -0.06957 -0.42650 -0.15633  0.00002 -0.63650 -100.00000 -100.00000 -100.00000 -100.00000 -0.13587  0.13754 -100.00000 -100.00000 -100.00000 -100.00000 -100.00000 -100.00000 -100.00000 -100.00000 -100.00000 -100.00000 -100.00000 -100.00000 -100.00000 -100.00000 -100.00000  0.03971  0.18979  0.74379  0.15908 -0.21960 -0.22658  0.00000  0.00000  0.00000  0.01123 -0.37440  0.09489 -100.00000 -100.00000 -100.00000 -100.00000 -100.00000 -100.00000 -100.00000 -100.00000  0.13754 -100.00000  0.00163 -0.20119 -0.16535 -0.18597  0.10047  0.04839  0.32937 -0.27905 -100.00000 -0.48034 -100.00000 
-100.00000 -100.00000 -100.00000 -100.00000 -100.00000 -100.00000  0.67132  0.35424 -0.26669  0.00000  0.00000  0.00000  0.14667  0.17865  0.07653  0.00016 -0.46205 -0.58814  0.32733  0.00479 -0.20963 -100.00000 -100.00000 -100.00000 -100.00000 -100.00000 -100.00000  0.13766 -0.23713 -100.00000  0.17082 -0.11027  0.35172  0.26319 -100.00000 -0.32600 -100.00000 -100.00000 -100.00000 -100.00000 -100.00000 -100.00000 -100.00000 -100.00000 -0.00006 -100.00000 -100.00000 -100.00000 -100.00000 -100.00000 -100.00000 -100.00000 -100.00000 -100.00000 -100.00000 -100.00000 -100.00000 -100.00000 -100.00000 -100.00000 
-100.00000  0.09801 -100.00000 -0.13055 -0.05472  0.08573  0.00013 -0.57722  0.06891  0.48696 -0.06708 -0.27355  0.04063  0.26794 -0.33029 -100.00000 -100.00000 -100.00000 -100.00000 -100.00000 -100.00000  0.21998 -100.00000 -0.00004 -100.00000 -100.00000 -100.00000 -0.17552  0.34594 -0.56903  0.00000  0.00000  0.00000  0.15346 -0.13621  0.20679  0.37661 -100.00000 -100.00000 -100.00000 -100.00000 -0.00004 -0.68546  0.19684  0.37847  0.26317  0.37846  0.13746 -100.00000 -100.00000 -100.00000  0.00013 -100.00000 -100.00000 -100.00000 -100.00000 -100.00000 -100.00000 -100.00000 -0.03422 
 0.00000  0.00000  0.00000 -0.28855  0.09917 -0.16799  0.32900  0.26311 -0.19195 -100.00000 -100.00000 -100.00000 -100.00000 -100.00000 -100.00000 -100.00000 -100.00000 -100.00000 -100.00000 -100.00000 -100.00000 -100.00000 -100.00000 -100.00000 -100.00000 -100.00000 -100.00000 -0.00002 -100.00000 -100.00000 -100.00000 -100.00000 -100.00000 -100.00000 -100.00000 -100.00000 -100.00000 -100.00000 -100.00000 -100.00000 -100.00000 -100.00000 -100.00000 -100.00000 -100.00000 -100.00000 -100.00000 -100.00000 -0.55885  0.01262  0.97221 -100.00000 -100.00000 -100.00000 -100.00000 -100.00000 -100.00000  0.59787  0.42310  0.42388 
 0.46845 -0.31616 -0.45483 -100.00000 -100.00000 -100.00000 -100.00000 -100.00000 -100.00000 -100.00000 -100.00000 -100.00000 -0.04697 -0.44169 -0.10898 -100.00000 -100.00000 -100.00000 -100.00000 -100.00000 -100.00000 -100.00000 -100.00000 -100.00000  0.00000  0.00000  0.00000 -100.00000 -100.00000 -100.00000 -100.00000 -100.00000 -100.00000 -100.00000 -100.00000 -100.00000 -100.00000 -100.00000 -100.00000  0.58506 -0.21746  0.26305 -100.00000 -100.00000 -100.00000 -100.00000 -100.00000 -100.00000  0.42251 -0.35484 -100.00000 -100.00000 -100.00000 -100.00000 -100.00000 -100.00000 -100.00000 -100.00000 -100.00000 -100.00000 
-100.00000 -100.00000 -100.00000 -100.00000 -100.00000 -100.00000  0.47153 -0.08036 -100.00000  0.52811 -0.21750 -0.09611  0.00000  0.00000  0.00000 -100.00000 -100.00000 -100.00000 -0.03206 -0.05434 -0.05410 -100.00000 -100.00000 -100.00000 -100.00000 -100.00000 -100.00000 -100.00000 -100.00000 -100.00000 -100.00000 -100.00000 -100.00000 -100.00000 -100.00000 -100.00000 -100.00000 -100.00000 -100.00000 -100.00000 -100.00000 -100.00000  0.35529 -0.61284  0.20677 -100.00000 -100.00000  0.26305  0.26317 -0.37458  0.26305 -100.00000 -100.00000 -100.00000 -100.00000  0.13741 -100.00000 -100.00000 -100.00000 -100.00000 
-100.00000 -100.00000 -100.00000 -100.00000 -100.00000 -100.00000  0.18774  0.00417 -0.43172  0.22119 -0.11131 -100.00000  0.00000  0.00000  0.00000  0.04062 -100.00000 -0.05594  0.42172  0.22542  0.21023  0.00001  0.00168 -100.00000 -0.15650  0.12721 -100.00000 -0.28925  0.30525  0.17238 -100.00000 -100.00000 -100.00000 -100.00000 -100.00000 -100.00000 -100.00000 -100.00000 -100.00000 -100.00000 -100.00000 -100.00000  0.13752 -100.00000 -100.00000 -100.00000 -100.00000 -100.00000 -100.00000 -100.00000 -100.00000 -100.00000 -100.00000 -100.00000 -100.00000 -100.00000 -100.00000 -100.00000 -100.00000 -100.00000 
 0.00000  0.00000  0.00000 -0.15992  0.00000 -100.00000 -100.00000  0.00164  0.52947 -100.00000 -100.00000 -100.00000 -100.00000 -100.00000 -100.00000 -100.00000 -100.00000 -100.00000 -100.00000 -100.00000 -100.00000 -100.00000 -100.00000 -100.00000 -100.00000 -100.00000 -100.00000 -100.00000 -100.00000 -100.00000 -100.00000 -100.00000  0.00011 -100.00000 -100.00000 -100.00000 -100.00000 -100.00000 -100.00000 -100.00000 -100.00000 -100.00000 -100.00000 -100.00000 -100.00000 -100.00000 -100.00000  0.00011 -0.33510 -0.35455  0.60748 -100.00000 -100.00000 -100.00000 -100.00000 -100.00000 -100.00000 -0.29976  0.28419  0.23202 
-100.00000 -100.00000 -100.00000  0.11211 -100.00000 -100.00000 -100.00000 -100.00000 -100.00000 -100.00000 -0.26000 -100.00000 -100.00000 -100.00000 -100.00000 -100.00000 -100.00000 -100.00000 -100.00000 -100.00000 -100.00000 -100.00000 -100.00000 -100.00000 -100.00000 -100.00000 -100.00000  0.15035 -0.35461  0.09989  0.18777  0.54226  0.21019  0.00000  0.00000  0.00000 -100.00000 -100.00000 -100.00000 -100.00000 -100.00000 -100.00000 -100.00000 -100.00000 -100.00000 -0.25682  0.00514  0.12949 -100.00000 -100.00000 -100.00000 -0.16579  0.67816  0.12949  0.10011  0.55166 -0.31423 -100.00000 -100.00000 -100.00000 
-100.00000 -100.00000 -100.00000 -100.00000 -100.00000 -100.00000 -100.00000 -100.00000 -100.00000 -100.00000 -100.00000 -100.00000  0.20012 -0.20182  0.50804 -100.00000 -100.00000 -100.00000 -100.00000 -100.00000 -100.00000 -100.00000 -100.00000 -100.00000 -100.00000 -100.00000 -100.00000 -0.01139  0.09409  0.14639  0.25248  0.00155  0.09513 -100.00000 -100.00000 -100.00000  0.58502 -0.44157 -0.07605 -100.00000 -100.00000 -100.00000  0.00000  0.00000  0.00000 -100.00000 -100.00000 -100.00000 -100.00000 -100.00000 -100.00000 -100.00000 -100.00000 -100.00000 -100.00000 -100.00000 -100.00000 -100.00000 -100.00000 -100.00000 
-0.24197 -0.09525  0.42225  0.28769  0.45945 -0.13415 -100.00000 -0.12241  0.26605 -100.00000  0.00176 -100.00000  0.42868  0.09921 -0.16830 -100.00000  0.00014 -100.00000 -0.16512 -0.07436 -0.44235 -100.00000  0.00312  0.31712 -0.00000 -100.00000 -100.00000 -0.00000  0.00014  0.13738 -0.15977  0.44922 -0.40730  0.13750  0.08997 -0.31204  0.15926 -0.13574  0.35916 -100.00000 -100.00000 -100.00000 -100.00000 -100.00000 -100.00000 -100.00000 -100.00000 -100.00000 -100.00000 -100.00000 -100.00000  0.63674 -0.06491 -0.49578 -0.74020 -0.57287 -0.30981  0.00000  0.00000  0.00000 
-100.00000 -100.00000 -100.00000 -100.00000 -100.00000 -100.00000 -100.00000 -100.00000 -100.00000 -100.00000 -100.00000 -100.00000 -100.00000 -100.00000 -100.00000 -100.00000 -100.00000 -100.00000 -0.02024  0.00278 -0.00000  0.29356 -0.29591 -0.43054 -0.54805 -100.00000  0.20832  0.10529 -0.18627  0.20832 -100.00000 -100.00000 -100.00000 -100.00000 -100.00000 -100.00000 -100.00000 -100.00000 -100.00000  0.00000  0.00000  0.00000 -100.00000 -100.00000 -100.00000 -100.00000 -100.00000 -100.00000 -0.29991  0.00147  0.30546 -100.00000 -100.00000 -100.00000 -100.00000 -100.00000 -100.00000 -100.00000 -100.00000 -100.00000 
 0.74045  0.36653 -0.10073 -100.00000 -0.13600 -100.00000 -100.00000  0.13743  0.03056 -100.00000 -100.00000 -100.00000 -100.00000 -100.00000 -100.00000 -100.00000 -100.00000 -100.00000 -100.00000 -100.00000 -100.00000  0.13445  0.00394 -0.09396 -100.00000 -100.00000 -100.00000 -100.00000 -100.00000 -100.00000 -100.00000 -100.00000 -100.00000  0.08117 -0.38554  0.27420 -100.00000 -100.00000 -100.00000 -100.00000 -100.00000 -100.00000 -100.00000 -100.00000 -100.00000  0.00017 -100.00000 -100.00000 -100.00000 -0.00007 -100.00000 -100.00000 -100.00000 -100.00000  0.00000  0.00000  0.00000  0.83277 -0.50302 -0.41365 
 0.23918 -0.09356 -0.41331 -0.37515  0.51544  0.61944 -100.00000 -1.17408  0.07183  0.05999  0.78273  0.00873  0.03566  0.01320 -0.53711 -0.29704 -100.00000 -100.00000  0.26318 -100.00000  0.06013 -0.05147 -0.27430  0.28486 -100.00000 -0.13586 -0.02273  0.00000  0.00000  0.00000 -0.26574 -0.60195  0.09513  0.03752  0.18654 -0.19159  0.05999  0.20416 -100.00000 -100.00000 -100.00000 -100.00000 -0.21833  0.18411 -0.62033  0.95879 -0.03068  0.07459 -100.00000 -100.00000  0.41706 -0.16241 -100.00000 -100.00000  0.22219  0.15376 -100.00000  0.23176  0.53864  0.23762 
-100.00000 -100.00000 -0.00013 -100.00000 -100.00000 -100.00000 -100.00000 -0.10180  0.13738 -0.17490  0.08242 -0.03056  0.00000  0.00000  0.00000 -0.16868  0.21060 -0.59265 -100.00000 -100.00000 -100.00000 -100.00000 -100.00000 -100.00000 -100.00000 -100.00000 -100.00000 -100.00000 -100.00000 -100.00000  0.10688 -100.00000 -100.00000 -100.00000 -100.00000 -100.00000  0.08142  0.00415 -0.43063 -100.00000 -100.00000 -100.00000  0.63711  0.42099 -0.30960 -100.00000  0.00011 -100.00000  0.13755 -100.00000 -0.31847 -100.00000 -100.00000 -100.00000 -100.00000  0.26314 -100.00000 -100.00000 -100.00000 -100.00000 
 0.00003 -100.00000 -100.00000  0.41781  0.12712  0.16678  0.13753  0.71453 -0.16813 -0.13618 -0.54084 -0.31361  0.00000  0.00000  0.00000  0.00003 -0.13591 -100.00000  0.13128 -0.03381 -0.31038  0.13753  0.34951 -0.00006 -100.00000 -100.00000 -100.00000  0.48546  0.00291 -100.00000  0.10679 -0.78024 -100.00000  0.00003 -100.00000 -100.00000  0.08129 -0.29739  0.03050 -100.00000 -100.00000 -100.00000 -0.10907  0.94744  0.14582 -0.28815  0.34951 -0.19190 -0.28054  0.26304 -0.19190 -100.00000 -100.00000 -100.00000  0.00003 -100.00000 -100.00000 -100.00000 -100.00000 -100.00000 
-1.13620 -0.11373  0.35536 -0.11954  0.07585  0.51415 -0.12630  0.47495 -0.06208  0.14449 -0.71288  0.35338  0.01645 -0.11663  0.32465 -0.40306 -0.54343 -0.23011  0.30177  0.59737 -0.44446 -0.17717  0.39850  0.44048  0.10561 -0.49640 -0.75751 -0.22604  0.00121  0.50950  0.33858  0.70220 -0.25733  0.32850 -0.42420 -0.39076 -0.43297  0.26028 -0.02762 -100.00000 -100.00000 -100.00000  0.00000  0.00000  0.00000  0.40779 -0.09407 -0.03586 -0.04939  0.00547  0.67837 -0.42790 -0.11177 -100.00000 -0.41983  0.05262  0.10822 -0.15743 -0.25359 -0.45299 
-0.16704 -0.04782 -100.00000  0.00000  0.00000  0.00000 -0.06600  0.13311 -0.28547 -0.84759  0.00613  0.26965  0.41394 -0.77503 -0.54689 -100.00000  0.63527 -0.18085 -0.03100  0.00641 -0.31888  0.05992 -0.51917  0.50976 -100.00000 -100.00000 -100.00000  0.17311  0.33636 -0.48726  0.28903  0.39050 -0.36748 -0.07575  0.26945  0.55775  0.50050 -100.00000  0.19033 -100.00000 -100.00000 -100.00000 -0.17841 -0.11621  0.13977 -0.17186  0.65612  0.59723  0.90906  0.25113 -0.27886  0.48569  0.36815 -0.16831 -0.17904 -0.35422  0.55069 -0.47562  0.29506  0.08139 
-0.05285  0.24132 -0.21215  0.04413  0.24286 -0.99115 -0.27403  0.21758  0.00584 -0.05729 -0.06088 -0.14315 -0.27269  0.00810  0.07186 -100.00000  0.07402 -0.66229 -0.00013  0.26329  0.13734 -0.08301 -0.12234 -100.00000  0.18814 -100.00000 -0.16809 -0.30379 -0.14570  0.31443 -0.58581 -0.36151  0.31085  1.14367  0.65661 -100.00000 -0.43611  0.00687  0.35657 -100.00000  0.00025 -100.00000 -100.00000  0.26329 -100.00000 -0.59019  0.33648 -100.00000  0.00000  0.00000  0.00000 -0.61137  0.01524 -0.23725 -100.00000 -100.00000 -0.26851  0.26930 -100.00000 -0.16687 
-0.41020 -0.15198 -100.00000  0.52173 -0.33256  0.44307 -0.35064  0.67818 -100.00000 -0.03436  0.32498  0.21043 -0.11684  0.00515  0.38881 -100.00000  0.48554 -100.00000 -0.49122  0.00171 -100.00000  0.62861  0.79021 -100.00000  0.32908 -100.00000 -100.00000  0.00000  0.00000  0.00000  0.11265  0.11110 -0.53765  0.33967  0.26475 -100.00000  0.02024  0.65723 -100.00000 -100.00000 -100.00000 -100.00000 -0.11293 -0.40165  0.00119 -100.00000  0.12725 -0.31671  0.37852 -0.51346  0.13766 -0.01884 -100.00000 -100.00000 -0.02263  0.12725 -100.00000  0.11265  0.00011  0.41688 
-0.00002 -100.00000 -100.00000 -100.00000 -100.00000 -100.00000 -100.00000 -100.00000 -100.00000 -100.00000 -100.00000 -100.00000 -0.16698  0.21062 -100.00000 -100.00000 -100.00000 -100.00000 -100.00000  0.42299 -100.00000 -100.00000 -100.00000 -100.00000  0.00000  0.00000  0.00000 -100.00000 -100.00000 -100.00000 -100.00000 -100.00000 -100.00000 -100.00000 -100.00000 -100.00000 -100.00000 -100.00000 -100.00000  0.13749 -0.37434 -0.03043 -100.00000 -100.00000 -100.00000 -100.00000 -100.00000 -100.00000 -0.17670  0.68406 -0.22043 -100.00000 -100.00000 -100.00000 -100.00000 -100.00000 -100.00000 -100.00000 -100.00000 -100.00000 
-0.45607  0.42299 -0.15377  0.17948 -0.08803  0.40051 -100.00000 -100.00000 -100.00000 -100.00000 -100.00000 -100.00000 -100.00000 -100.00000 -100.00000 -100.00000 -100.00000 -100.00000 -0.37622 -0.65449 -0.31515 -0.01901 -0.11135  0.37855 -100.00000 -100.00000 -100.00000  0.00000  0.00000  0.00000 -0.16014 -100.00000 -100.00000 -100.00000 -100.00000 -100.00000 -100.00000 -100.00000 -100.00000 -0.00007 -100.00000 -100.00000  0.14230  0.48188  0.12186 -100.00000 -100.00000 -100.00000 -100.00000 -100.00000 -100.00000 -100.00000 -100.00000 -100.00000 -100.00000 -100.00000 -100.00000 -100.00000 -100.00000 -100.00000 
-0.00000 -100.00000 -100.00000 -100.00000 -100.00000 -100.00000 -100.00000 -100.00000 -100.00000 -100.00000 -100.00000 -100.00000 -100.00000 -100.00000 -100.00000 -100.00000 -100.00000 -100.00000 -100.00000 -0.00013 -100.00000  0.00000  0.00000  0.00000 -100.00000 -100.00000 -0.00006 -0.16258  0.13737 -100.00000 -100.00000 -100.00000 -100.00000 -0.03417 -0.37462 -0.69370 -100.00000 -100.00000 -100.00000 -0.23781 -0.23039 -0.13357 -100.00000 -100.00000 -100.00000  0.06685 -0.34008  0.08140 -100.00000 -100.00000 -100.00000 -100.00000 -100.00000 -100.00000  0.37851 -0.13605 -0.03052 -100.00000 -100.00000 -100.00000 
-100.00000 -100.00000 -100.00000 -100.00000 -100.00000 -100.00000 -0.03131 -0.08433 -0.37016  0.00000  0.00000  0.00000 -0.20375  0.23911  0.22483 -0.06429  0.12363 -100.00000 -100.00000 -0.12900 -0.20968 -100.00000 -100.00000 -100.00000 -100.00000 -100.00000 -100.00000  0.13751  0.12363  0.13755  0.21805 -0.40313  0.60725  0.00001 -0.00190  0.26308 -100.00000 -100.00000 -100.00000 -100.00000 -100.00000 -100.00000 -100.00000 -100.00000 -100.00000 -100.00000 -100.00000 -100.00000 -100.00000 -100.00000 -100.00000 -100.00000 -100.00000 -100.00000 -100.00000 -100.00000 -100.00000 -100.00000 -100.00000 -100.00000 
-100.00000  0.00002 -0.25520 -0.40896  0.45473  0.22497  0.00000  0.00000  0.00000 -0.51387 -0.01641 -0.42843  0.35066 -0.54840  0.48539 -100.00000 -100.00000 -100.00000 -100.00000 -100.00000 -100.00000 -100.00000 -100.00000 -100.00000 -100.00000 -100.00000 -100.00000 -100.00000 -100.00000 -100.00000 -100.00000 -100.00000 -100.00000 -100.00000 -100.00000 -100.00000 -100.00000 -100.00000 -100.00000 -100.00000 -100.00000 -100.00000 -100.00000 -100.00000 -100.00000 -100.00000 -100.00000 -100.00000 -100.00000 -100.00000 -100.00000 -100.00000 -100.00000 -100.00000 -100.00000 -100.00000 -100.00000 -0.17303  0.00002 -100.00000 
-0.19258 -0.65620 -0.30668 -100.00000 -100.00000 -0.00005 -100.00000  0.34600 -0.25531 -100.00000 -100.00000 -100.00000 -100.00000 -100.00000 -100.00000 -100.00000 -100.00000 -100.00000 -100.00000 -100.00000 -100.00000 -100.00000 -100.00000 -100.00000 -100.00000 -100.00000 -100.00000 -100.00000 -100.00000 -100.00000 -100.00000 -100.00000 -100.00000 -100.00000 -100.00000 -100.00000 -100.00000 -100.00000 -100.00000 -100.00000 -100.00000 -100.00000 -100.00000 -100.00000 -100.00000 -100.00000 -100.00000 -100.00000 -100.00000 -0.00005 -100.00000 -0.19361  0.03952  0.36503  0.43839 -0.28861 -0.55524  0.00000  0.00000  0.00000 
-0.20892 -0.33214 -0.24890 -0.02914  0.31004 -0.07858  0.00013 -0.45026 -0.06832  0.41312 -0.60216  0.36253  0.30081 -0.13742  0.13750 -100.00000 -100.00000 -100.00000 -100.00000 -100.00000 -0.00001  0.13731 -0.42525 -100.00000 -100.00000 -0.20034  0.16488 -0.26401  0.27843  0.21024  0.00000  0.00000  0.00000  0.09026 -0.12027 -0.70129  0.20574 -0.24580 -100.00000 -100.00000 -100.00000 -100.00000  0.81360  0.20195  0.07026 -100.00000 -0.62551 -100.00000 -0.01587  0.58401 -0.50491 -100.00000 -0.40301  0.87766  0.51374 -0.55717 -0.02927 -0.12573 -0.46504 -0.41779 
 0.67813 -0.00194  0.46823 -0.55580  0.28023  0.16867  0.09124 -0.95592 -100.00000 -100.00000  0.13746  0.00013  0.03586 -0.07139  0.18157  1.31256 -0.00005 -0.25560 -0.65636  0.84795  0.31349  0.15816 -0.59194  0.26317  0.60775 -0.26655 -100.00000 -0.88257 -0.62058 -0.29643 -0.07954 -0.55737 -0.21636 -0.14077 -0.00005  0.37512  0.43281  0.50905  0.48748 -100.00000 -100.00000 -100.00000  0.00000  0.00000  0.00000 -0.52797  0.03009 -100.00000 -100.00000 -100.00000 -100.00000 -100.00000 -0.00005  0.67729 -100.00000  0.76549 -0.38990  0.41209 -100.00000  0.09080 
 0.12883  0.52590 -0.29414  0.67062 -0.45019  0.71416  0.13752 -0.00345 -100.00000 -0.17406  0.65952 -100.00000 -0.03656 -0.13943 -0.00007 -100.00000 -100.00000 -100.00000 -100.00000 -100.00000 -100.00000 -100.00000 -100.00000  0.26296 -100.00000 -100.00000 -0.00007 -0.08411 -0.40808 -0.57515  0.07248  0.22609 -0.61602  0.00000  0.00000  0.00000 -0.03656 -100.00000 -100.00000 -100.00000 -100.00000 -100.00000 -0.45987 -100.00000 -100.00000  0.37853 -0.49127  0.00753  0.14123 -0.12898  0.10784  0.02470 -0.10634 -0.07522 -0.32066 -0.54554  0.66685  0.01584 -0.24575 -100.00000 
-0.08730  0.43483  0.13758  0.20560  0.47524 -0.34831 -100.00000  0.84820 -100.00000 -100.00000 -100.00000 -100.00000 -100.00000 -100.00000 -100.00000 -100.00000 -100.00000 -100.00000  0.59262  0.09379 -100.00000 -0.00889  0.10231 -100.00000 -100.00000 -100.00000  0.13758  0.00000  0.00000  0.00000 -0.00582  0.12732 -100.00000 -0.16530  0.21365 -100.00000  0.34373  0.28047 -100.00000 -100.00000 -100.00000 -100.00000 -0.67478 -0.62174  0.15469 -100.00000 -100.00000 -100.00000 -100.00000 -100.00000 -100.00000 -100.00000 -100.00000 -100.00000 -100.00000  0.00020 -100.00000 -100.00000 -100.00000  0.00007 
 0.22846  0.47489  0.12442 -0.52563 -0.12002  0.09104 -0.58628  0.21381 -0.11729  0.00003 -0.12875  0.05294 -100.00000  0.31870 -0.00000 -100.00000 -100.00000 -100.00000 -100.00000 -100.00000 -100.00000 -100.00000 -100.00000 -100.00000 -100.00000 -100.00000 -100.00000 -100.00000  0.26325 -100.00000  0.08364  0.15815  0.06328 -100.00000  0.13772 -0.00000  0.37249 -0.20015 -0.39344 -100.00000 -100.00000 -100.00000  0.76556  0.06032 -100.00000 -100.00000  0.00021 -100.00000 -100.00000 -100.00000 -100.00000  0.32061 -0.07318 -0.52663 -0.52563  0.16547  0.23543  0.00000  0.00000  0.00000 
 0.15811 -100.00000 -100.00000  0.26294 -0.50916  0.67819  0.04068 -0.10722 -0.43277 -0.73064 -0.33394  0.26810  0.09793 -0.06891 -0.20963 -100.00000 -100.00000 -0.20963  0.07837  0.23617 -0.62058 -0.29255  0.25458 -0.21354  0.84790  0.41205  0.36651  0.16877  0.75605 -0.23858  0.02924 -0.52082  0.04486  0.00000  0.00000  0.00000 -0.17296 -0.00646 -0.22384 -0.08822 -100.00000 -100.00000 -100.00000 -100.00000 -100.00000 -0.10074  0.50467 -100.00000 -0.00010 -0.38284  0.13762 -0.19289  0.22414  0.83489 -0.06655  0.07658  0.39658  0.10724  0.88761  0.13762 
 0.00000  0.00000  0.00000 -100.00000 -100.00000  0.27558  0.09004 -100.00000  0.67813 -100.00000 -100.00000 -100.00000 -100.00000 -100.00000 -100.00000 -100.00000 -100.00000 -100.00000 -100.00000 -100.00000 -100.00000 -100.00000 -100.00000 -100.00000 -100.00000 -100.00000 -100.00000 -100.00000  0.00007 -100.00000 -100.00000 -100.00000 -100.00000 -100.00000 -100.00000 -100.00000 -100.00000 -100.00000 -100.00000 -100.00000 -100.00000 -100.00000 -100.00000 -100.00000 -100.00000 -100.00000 -100.00000 -100.00000 -0.27843  0.15806 -0.06705 -100.00000 -100.00000 -100.00000 -100.00000 -100.00000 -100.00000  0.16912  0.40601  0.18174 
-0.20376 -100.00000 -0.13003  0.00000  0.00000  0.00000  0.40448  0.50249 -0.06462 -100.00000 -100.00000 -100.00000 -0.23391  0.00022 -0.00000 -0.18984 -100.00000 -100.00000 -100.00000  0.37873 -100.00000 -100.00000  0.00022 -100.00000 -100.00000 -100.00000 -100.00000  0.08413  0.42800  0.16863 -0.52641  0.12975 -0.02043 -100.00000 -100.00000 -100.00000 -0.32735 -100.00000 -100.00000  0.13744 -100.00000 -100.00000 -0.04088 -0.00810 -100.00000 -100.00000 -100.00000 -100.00000 -100.00000 -100.00000 -100.00000 -100.00000 -0.00162 -100.00000 -100.00000 -100.00000 -100.00000 -0.14080  0.40852 -0.01455 
-0.17332 -0.38328  0.48546 -100.00000 -100.00000 -100.00000 -100.00000 -100.00000 -100.00000 -100.00000 -100.00000 -100.00000 -100.00000 -100.00000 -100.00000 -100.00000 -100.00000 -100.00000  0.11721  0.62615  0.27502 -0.16361  0.02594 -0.09244 -0.33024 -0.13938  0.00003 -100.00000  0.44558 -0.25652 -100.00000 -100.00000 -100.00000 -100.00000 -100.00000 -100.00000 -100.00000 -100.00000 -100.00000  0.00000  0.00000  0.00000 -100.00000 -100.00000 -100.00000 -100.00000 -100.00000 -100.00000  0.50475 -0.59413  0.29111 -100.00000 -100.00000 -100.00000 -100.00000 -100.00000 -100.00000 -100.00000 -100.00000 -100.00000 
-100.00000 -100.00000 -100.00000 -100.00000 -100.00000 -100.00000 -100.00000 -100.00000 -100.00000 -100.00000 -100.00000 -100.00000 -100.00000 -100.00000 -100.00000 -100.00000 -100.00000 -100.00000 -0.18982  0.23915 -0.55568  0.00000  0.00000  0.00000 -100.00000 -100.00000 -100.00000 -100.00000 -100.00000 -0.00007 -100.00000 -100.00000 -100.00000 -100.00000  0.26305 -0.00007  0.26308 -100.00000 -100.00000  0.00649 -0.18280 -0.19834 -100.00000 -100.00000 -100.00000  0.45901 -0.01156 -0.14721 -100.00000 -100.00000 -100.00000 -100.00000 -100.00000 -100.00000 -0.03540 -0.12894 -0.00007 -100.00000 -100.00000 -100.00000 
-100.00000 -100.00000 -100.00000 -100.00000 -100.00000 -100.00000 -100.00000 -100.00000 -100.00000 -100.00000 -100.00000 -100.00000 -0.00972  0.10209  1.20172 -100.00000 -100.00000 -100.00000 -100.00000 -100.00000 -100.00000 -100.00000 -100.00000 -100.00000 -100.00000 -100.00000 -100.00000 -0.15495 -0.18914  0.28459 -100.00000 -0.00192 -0.41868 -100.00000 -100.00000 -100.00000 -0.06474 -0.35388  0.05296 -100.00000 -100.00000 -100.00000  0.00000  0.00000  0.00000 -100.00000 -100.00000 -100.00000 -100.00000 -0.00003 -100.00000 -100.00000 -100.00000 -100.00000 -100.00000 -100.00000 -100.00000 -100.00000 -100.00000 -100.00000 
 0.00000  0.00000  0.00000 -100.00000  0.00008 -100.00000  0.09034  0.26311 -0.07200 -100.00000 -100.00000 -100.00000 -100.00000 -100.00000 -100.00000 -100.00000 -100.00000 -100.00000 -100.00000 -100.00000 -100.00000 -100.00000 -100.00000 -100.00000 -100.00000 -100.00000 -100.00000 -100.00000 -100.00000 -100.00000 -100.00000 -100.00000 -100.00000 -100.00000 -100.00000 -100.00000 -100.00000 -100.00000 -100.00000 -100.00000 -100.00000 -100.00000 -100.00000 -100.00000 -100.00000 -100.00000 -100.00000 -100.00000  0.28986  0.38466  0.16678 -100.00000 -100.00000 -100.00000 -100.00000 -100.00000 -100.00000  0.33264  0.29645  0.41460 
 0.47868  0.09864 -0.35352  0.13749  0.12353 -0.12990 -0.68132 -0.30079 -0.07234 -100.00000 -100.00000 -100.00000  0.26303  0.43459  0.46823 -100.00000 -100.00000 -100.00000 -100.00000 -100.00000 -100.00000 -0.33441 -0.52493 -0.46995 -100.00000 -100.00000 -100.00000  0.13749  0.13736 -0.39294  0.13749  0.23900 -0.42120  0.20922 -0.59870  0.07848 -100.00000 -0.17028 -0.18984 -100.00000 -0.00014 -100.00000 -0.14075 -0.00014  0.45506 -100.00000  0.50859 -100.00000 -100.00000 -0.00014  0.53306 -0.33339 -100.00000 -100.00000  0.00000  0.00000  0.00000 -0.45639 -0.81082 -0.02937 
-100.00000 -100.00000 -100.00000 -100.00000 -100.00000 -100.00000  0.11016 -100.00000 -0.06694 -0.92745  0.23155  0.05485  0.00000  0.00000  0.00000 -100.00000 -100.00000 -100.00000  0.26690  0.76226 -0.83362 -100.00000 -100.00000 -100.00000  0.13751 -100.00000 -100.00000 -100.00000 -100.00000 -100.00000 -100.00000  0.00025 -100.00000 -100.00000 -100.00000 -100.00000 -100.00000 -100.00000 -100.00000 -100.00000 -100.00000 -100.00000  0.31938  0.17287 -0.34110  0.20570  0.41184 -0.25526 -0.03531  0.13776 -100.00000 -100.00000 -100.00000 -100.00000 -100.00000 -100.00000 -100.00000 -100.00000 -100.00000 -100.00000 
 0.32888  0.19045 -0.24577 -0.49738 -0.35169 -0.57128  0.12638 -0.46637  0.36514  0.00000  0.00000  0.00000 -0.34097 -0.46684 -100.00000 -0.19014  0.11176 -100.00000  0.52775  0.05612  0.58512 -0.14136 -0.13967  0.75065 -100.00000 -0.00217 -100.00000 -0.00114 -0.63967 -0.04247 -0.67350  0.34771  0.00878  0.67794 -0.67294  0.58530  0.13624  0.13720 -100.00000  0.13737 -0.20485 -0.57128 -100.00000 -100.00000 -100.00000 -0.43889  0.13226  0.02938 -0.19014  0.13720 -0.17707 -100.00000 -0.00217 -0.07228  0.13737 -100.00000 -100.00000  0.30787 -0.80641 -100.00000 
-0.81565 -0.12024  0.11631 -0.22716 -0.01040 -0.00006 -100.00000 -100.00000 -100.00000 -100.00000 -100.00000 -100.00000 -0.00022 -100.00000 -0.56655 -100.00000  0.62605 -100.00000 -100.00000 -100.00000 -100.00000 -0.20509 -0.63188  0.28349 -100.00000 -100.00000 -100.00000 -0.00022 -0.68590 -0.39458 -100.00000 -100.00000 -100.00000  0.10869 -0.36952  0.06951 -0.00022 -0.00198 -100.00000 -100.00000 -100.00000 -100.00000 -100.00000 -100.00000 -100.00000 -0.20509 -0.59193  0.17801 -100.00000 -100.00000 -100.00000 -100.00000 -100.00000 -100.00000  0.00000  0.00000  0.00000 -0.61754  0.28802 -1.00075 
 0.41064  0.12395 -0.21180 -0.03682  0.65981 -0.32865 -0.33857  0.22622 -100.00000 -0.21729  0.67448  0.30329 -0.19113 -0.15164  0.16784  0.58488 -100.00000 -100.00000  0.08871 -0.17987 -0.29713  0.00000  0.00000  0.00000 -100.00000 -100.00000 -100.00000 -0.21273  0.04999  0.28783  0.01535 -100.00000 -100.00000 -0.33491  0.11232 -100.00000 -0.32976 -100.00000 -100.00000 -0.12105  0.24045  0.06475 -100.00000  0.68739 -100.00000  0.10093  0.34336  0.08041 -100.00000 -100.00000 -100.00000 -100.00000 -100.00000 -100.00000 -100.00000  0.53899 -100.00000 -100.00000 -100.00000 -100.00000 
 0.19472  0.21840 -0.45642  0.33174  0.54570  0.45429  0.40574 -0.59410 -0.17787 -100.00000 -100.00000 -100.00000 -100.00000 -100.00000 -100.00000 -100.00000 -100.00000 -100.00000 -100.00000 -100.00000 -100.00000 -100.00000 -100.00000 -100.00000 -100.00000 -100.00000 -100.00000 -100.00000 -100.00000 -100.00000 -100.00000  0.00005 -100.00000 -100.00000 -100.00000 -100.00000 -0.03543  0.42764 -100.00000 -100.00000 -100.00000 -100.00000 -0.00929 -0.00184 -0.34983 -100.00000 -0.13934 -100.00000 -100.00000 -100.00000 -100.00000 -0.14126 -0.14872 -0.67741  0.24624 -0.44590 -0.42187  0.00000  0.00000  0.00000 
 0.45939  0.28032  0.50053 -100.00000 -100.00000 -100.00000  0.13754 -0.26648 -100.00000 -100.00000 -100.00000 -100.00000 -100.00000 -100.00000 -100.00000 -100.00000 -100.00000 -100.00000 -100.00000 -100.00000 -100.00000 -100.00000 -100.00000 -100.00000 -100.00000 -100.00000 -100.00000 -100.00000 -100.00000 -100.00000 -100.00000 -100.00000 -100.00000 -100.00000 -100.00000 -100.00000 -100.00000 -100.00000 -100.00000 -100.00000 -100.00000 -100.00000 -100.00000 -100.00000 -100.00000 -100.00000 -100.00000 -100.00000 -100.00000 -100.00000 -100.00000 -0.33938  0.06006  0.12135  0.67811 -0.12898  0.05339  0.00000  0.00000  0.00000 
-100.00000 -100.00000 -100.00000 -100.00000 -100.00000 -100.00000 -100.00000 -100.00000 -100.00000 -0.00001 -0.00003 -0.20988  0.00000  0.00000  0.00000 -0.14144 -0.42531  0.36478 -100.00000 -100.00000 -100.00000 -100.00000 -100.00000 -100.00000 -100.00000 -100.00000 -100.00000 -100.00000 -100.00000 -100.00000 -100.00000 -0.00003 -100.00000 -100.00000 -100.00000 -100.00000 -0.03559 -0.12025 -0.07238 -100.00000 -100.00000 -100.00000  0.03257  0.03363  0.79132 -100.00000 -100.00000 -100.00000 -100.00000 -100.00000 -100.00000 -100.00000 -100.00000 -100.00000 -100.00000 -100.00000 -100.00000 -100.00000 -100.00000 -100.00000 
 0.33497  0.15392 -0.04862 -100.00000 -100.00000 -100.00000 -100.00000 -0.00025 -0.21001 -100.00000 -0.35420 -100.00000 -100.00000 -100.00000 -100.00000  0.20119 -0.65672 -0.06664  0.61389 -100.00000  0.37851  0.54347 -0.41506  0.13750 -100.00000 -0.95074  0.37495 -0.57343  0.34575 -0.02396  0.00021  0.12336 -100.00000 -100.00000 -100.00000 -100.00000 -100.00000 -100.00000 -100.00000 -100.00000 -100.00000 -100.00000 -100.00000 -100.00000 -100.00000 -100.00000 -0.10254 -0.11707  0.00000  0.00000  0.00000  0.01036  0.22979 -0.12153 -100.00000 -100.00000 -100.00000 -100.00000 -100.00000 -100.00000 
 0.16274  0.03539 -0.10626 -100.00000  0.00007  0.13749 -100.00000 -100.00000  0.37523 -100.00000 -100.00000 -100.00000 -100.00000 -100.00000 -100.00000 -100.00000 -100.00000 -100.00000 -100.00000 -100.00000 -100.00000 -100.00000 -100.00000 -100.00000 -100.00000 -100.00000 -100.00000 -100.00000 -100.00000 -100.00000 -100.00000 -100.00000 -100.00000 -100.00000 -100.00000 -100.00000 -100.00000 -100.00000 -100.00000 -100.00000 -100.00000 -100.00000 -100.00000 -100.00000 -100.00000 -100.00000 -100.00000 -100.00000 -100.00000 -100.00000 -100.00000 -0.11441  0.57724 -0.30158 -0.01339  0.31853  0.02974  0.00000  0.00000  0.00000 
 0.00001 -100.00000 -100.00000 -100.00000 -100.00000 -100.00000 -100.00000 -100.00000 -100.00000 -100.00000 -100.00000 -100.00000 -0.17289 -100.00000  0.27573 -100.00000 -100.00000 -100.00000 -100.00000  0.00003 -100.00000 -100.00000 -100.00000 -100.00000 -100.00000 -100.00000 -100.00000 -100.00000  0.00003 -100.00000 -100.00000 -100.00000 -100.00000 -100.00000 -100.00000 -100.00000  0.00000  0.00000  0.00000 -100.00000 -100.00000 -100.00000 -100.00000  0.00003 -100.00000  0.21529  0.06895 -0.46972  0.59264  0.25624  0.36920 -0.45637 -0.12892  0.13753 -100.00000 -100.00000 -100.00000 -100.00000  0.12369 -0.01426 
-100.00000 -100.00000 -100.00000 -100.00000 -100.00000 -100.00000 -0.22570 -100.00000 -0.70174 -100.00000 -100.00000 -100.00000  0.00000  0.00000  0.00000 -0.33383  0.37854  0.05312  0.33177  0.47866  0.12241 -100.00000 -100.00000 -100.00000 -100.00000 -100.00000 -0.20991  0.21105  0.05648  0.43577 -100.00000 -100.00000 -100.00000 -100.00000 -100.00000 -100.00000 -100.00000 -100.00000 -100.00000 -100.00000 -100.00000 -100.00000 -100.00000 -100.00000 -100.00000 -100.00000 -100.00000 -100.00000 -100.00000 -100.00000 -100.00000 -100.00000 -100.00000 -100.00000 -100.00000 -100.00000 -100.00000 -100.00000 -100.00000 -100.00000 
 0.06308  0.30576  0.18420 -100.00000 -0.25789 -100.00000  0.45962 -0.00357  0.82387 -0.09735 -0.65644  0.16593 -100.00000 -0.00199 -0.17613 -100.00000 -100.00000  1.20182  1.02900 -100.00000 -100.00000 -100.00000  0.13741 -100.00000 -100.00000 -100.00000 -100.00000  0.00000  0.00000  0.00000  0.05523 -0.18925 -100.00000  0.46821  0.26712  0.29664  0.37872 -0.30747 -100.00000 -0.00853 -0.12910 -0.56999  0.00021 -100.00000 -100.00000 -100.00000 -0.00199 -0.39231 -0.24083 -0.84909 -0.14029 -100.00000 -0.00009 -0.20937 -100.00000 -100.00000 -100.00000 -100.00000 -0.00199 -0.20937 
 0.00010  0.69439 -0.25711  0.43722  0.22625 -100.00000 -0.21714  0.00025 -0.01610 -100.00000 -0.13912 -100.00000 -0.25051  0.05661  0.37429 -100.00000 -0.21305 -100.00000 -100.00000  1.15304 -100.00000  0.51969  0.00025  0.58515 -100.00000 -100.00000 -100.00000  0.00000  0.00000  0.00000 -0.07387 -0.06382 -100.00000 -100.00000  0.00025 -100.00000 -100.00000 -0.54803  0.08873 -100.00000 -100.00000 -100.00000  0.47534  0.10894  0.31436 -100.00000 -100.00000 -100.00000 -100.00000  0.00025 -100.00000 -100.00000 -100.00000 -100.00000  0.37861 -0.09567 -0.37409 -100.00000  0.67832  0.56092 
 0.13754  0.13792 -100.00000  0.06889  0.81058 -0.16670  0.00000  0.00000  0.00000  0.00938  0.13665  0.15278 -0.44777  0.17421  0.67817 -100.00000 -100.00000 -100.00000  0.17159 -100.00000  0.36584 -100.00000 -100.00000 -100.00000 -100.00000 -100.00000 -100.00000  0.00003  0.37893 -100.00000  0.21129  0.26345 -0.04326 -100.00000 -100.00000 -100.00000 -100.00000 -100.00000 -100.00000 -0.03540  0.00042 -100.00000 -100.00000 -100.00000 -100.00000 -100.00000 -100.00000 -100.00000 -100.00000 -100.00000 -100.00000 -100.00000 -100.00000 -100.00000 -100.00000 -100.00000 -100.00000 -100.00000  0.26345  0.00010 
 0.74284  1.20190 -100.00000  0.52997  0.26330  0.05742  0.05292 -0.79811 -0.26921  0.13677  0.62640 -0.00002  0.19302 -0.00961  0.52922  0.09423 -100.00000 -100.00000 -100.00000 -100.00000 -100.00000 -100.00000 -100.00000  0.96979 -100.00000 -100.00000 -100.00000  0.00000  0.00000  0.00000 -0.24848  0.44754 -0.37125  0.08998 -0.30712 -0.34929 -100.00000 -0.08416 -0.45621 -100.00000 -100.00000 -100.00000 -0.17630  0.29747 -0.67281 -100.00000 -100.00000 -100.00000 -0.21581  0.40439 -100.00000  0.26303  0.26330 -0.48330 -0.57373  0.26330 -100.00000 -0.41273  0.28050 -100.00000 
 0.13738 -0.11279  0.00026  0.05106  0.67122  0.00026 -0.10865 -100.00000 -100.00000 -100.00000 -100.00000 -100.00000 -0.07159 -1.01119  0.09123 -100.00000 -100.00000 -100.00000 -100.00000 -0.12023 -100.00000 -0.20388 -100.00000  0.27584 -100.00000 -100.00000 -100.00000  0.00000  0.00000  0.00000 -0.33360  0.13467  0.67763 -100.00000 -0.56373 -100.00000 -100.00000 -0.00001 -0.20172 -100.00000 -100.00000 -100.00000 -0.95364  0.48904  0.62960 -100.00000 -100.00000 -100.00000  0.10697 -0.00001  0.36281 -100.00000 -0.00001 -100.00000  0.13738  0.70861 -100.00000 -100.00000 -0.22755  0.55545 
 0.00015 -100.00000 -100.00000 -0.03553  0.21340 -100.00000  0.43504 -0.34882 -0.43936  0.26318 -0.32441 -0.01507  0.00000  0.00000  0.00000 -0.25317 -100.00000 -0.59916 -0.24228  0.32745 -0.07081  0.21918 -100.00000 -0.00013  0.00015 -100.00000 -0.21023  0.78478  0.12065  0.56357 -100.00000  0.20192 -100.00000 -100.00000 -100.00000 -100.00000 -100.00000 -100.00000 -100.00000 -100.00000 -100.00000 -100.00000 -100.00000 -100.00000 -100.00000 -100.00000 -100.00000 -100.00000 -100.00000 -100.00000 -100.00000 -100.00000 -100.00000 -100.00000 -100.00000 -100.00000 -100.00000 -100.00000 -100.00000 -100.00000 
-0.27907  0.33714  0.20543 -0.06460 -100.00000 -100.00000 -100.00000 -0.12880 -0.29335 -100.00000  0.00005 -100.00000 -100.00000 -100.00000 -100.00000 -100.00000 -100.00000 -100.00000 -100.00000 -100.00000 -100.00000 -100.00000 -100.00000 -100.00000 -100.00000 -100.00000 -100.00000 -100.00000 -0.00563 -100.00000 -100.00000 -0.00176 -100.00000 -100.00000 -100.00000 -100.00000 -100.00000 -100.00000 -100.00000 -100.00000 -100.00000 -100.00000 -100.00000 -100.00000 -100.00000 -100.00000 -0.00327 -100.00000 -100.00000 -100.00000 -100.00000 -0.04456 -0.06875 -0.20534  0.13660  0.31866  0.55534  0.00000  0.00000  0.00000 
 0.05795 -0.13750 -0.59998 -100.00000 -100.00000 -100.00000 -100.00000 -100.00000 -100.00000 -0.44075  0.23914 -0.21644 -100.00000 -100.00000 -100.00000 -100.00000 -100.00000 -100.00000 -100.00000 -100.00000 -100.00000 -100.00000 -100.00000 -100.00000 -100.00000 -0.13937 -100.00000 -0.19002 -0.11279  0.13750 -0.17306 -100.00000  0.48542 -100.00000 -100.00000 -100.00000 -100.00000 -100.00000 -100.00000 -100.00000 -100.00000 -100.00000 -100.00000 -100.00000 -100.00000 -100.00000 -100.00000 -100.00000  0.00000  0.00000  0.00000 -0.08733  0.11519  0.31601 -100.00000 -100.00000 -100.00000 -100.00000 -100.00000 -100.00000 
-100.00000 -100.00000 -100.00000 -100.00000 -100.00000 -100.00000  0.25705 -0.22836  0.02779 -0.17321 -0.00188 -0.21053  0.90222  0.04671  0.06716 -100.00000 -100.00000 -100.00000  0.00000  0.00000  0.00000 -100.00000  0.12365  0.67811 -100.00000 -100.00000 -100.00000 -0.15539  0.20163 -0.03213 -100.00000 -100.00000 -100.00000 -100.00000 -100.00000 -100.00000 -100.00000 -100.00000 -100.00000 -100.00000  0.26306 -100.00000 -100.00000 -100.00000 -100.00000 -100.00000 -100.00000 -100.00000 -100.00000 -100.00000 -100.00000 -100.00000 -100.00000 -100.00000 -100.00000 -100.00000 -100.00000 -100.00000 -100.00000 -100.00000 
-0.18395  0.08624 -0.10622 -100.00000 -0.00183 -0.41709 -100.00000  0.13757 -100.00000 -100.00000 -100.00000 -100.00000 -100.00000 -100.00000 -100.00000 -100.00000 -100.00000 -100.00000 -100.00000 -100.00000 -100.00000 -100.00000 -100.00000 -100.00000 -100.00000 -100.00000 -100.00000 -100.00000 -100.00000 -100.00000 -100.00000 -100.00000 -100.00000 -100.00000 -100.00000 -100.00000 -100.00000  0.13757 -100.00000 -100.00000 -100.00000 -100.00000 -0.17278 -100.00000 -0.20945 -100.00000 -100.00000 -100.00000 -100.00000 -100.00000 -100.00000 -0.26668  0.48901  0.50118 -0.03528 -0.12022  0.28575  0.00000  0.00000  0.00000 
-100.00000 -100.00000 -100.00000 -100.00000 -0.35364 -100.00000 -0.16706  0.65912 -0.46705  0.00000  0.00000  0.00000  0.14943  0.27673  0.74353 -0.79138  0.30797 -0.22833 -100.00000 -100.00000 -100.00000 -100.00000 -100.00000 -100.00000 -100.00000 -100.00000 -100.00000 -100.00000 -100.00000 -100.00000  0.34208 -0.00755  0.28410 -100.00000 -100.00000 -100.00000 -100.00000 -100.00000 -100.00000 -100.00000 -100.00000 -100.00000 -100.00000 -100.00000 -100.00000 -100.00000 -100.00000 -100.00000 -100.00000 -100.00000 -100.00000 -0.20467 -100.00000  0.26303 -100.00000 -100.00000 -100.00000 -100.00000 -100.00000 -100.00000 
-100.00000 -100.00000 -100.00000 -100.00000 -100.00000 -100.00000  0.13749  0.26310 -100.00000 -100.00000 -100.00000  0.00001  0.03506  0.36380 -0.18286 -100.00000 -100.00000 -100.00000  0.00000  0.00000  0.00000 -100.00000 -100.00000 -100.00000 -100.00000 -100.00000 -0.25592 -0.19011 -0.00455  0.44393 -100.00000 -100.00000 -100.00000 -100.00000 -100.00000 -100.00000 -100.00000 -100.00000 -100.00000 -100.00000  0.13757 -0.07257 -100.00000 -100.00000 -100.00000 -100.00000 -100.00000 -100.00000 -100.00000 -100.00000 -100.00000 -100.00000 -100.00000 -100.00000 -100.00000 -100.00000 -100.00000 -100.00000 -100.00000 -100.00000 
-100.00000  0.34609 -100.00000 -0.19088  0.17319  0.19050 -100.00000 -100.00000 -100.00000 -100.00000 -100.00000 -100.00000  0.31627  0.38229  0.12057 -100.00000 -100.00000 -100.00000 -100.00000 -100.00000 -100.00000 -100.00000 -100.00000 -100.00000 -100.00000 -100.00000 -100.00000  0.30422  0.74594  0.31274 -0.21724  0.34609 -0.11901 -0.48636 -0.12519  0.22924 -100.00000 -0.71282 -100.00000 -100.00000 -100.00000 -100.00000  0.00000  0.00000  0.00000  0.38040 -0.00340 -0.32547 -100.00000 -100.00000 -100.00000  0.34969 -100.00000 -100.00000 -0.59576 -0.27676  0.24530 -0.22747 -0.00183  0.16306 
 0.08318  0.12813  0.55579  0.06375  0.27317 -0.00502  0.25433  0.43722 -0.32863 -100.00000 -0.00423  0.58733 -0.38636 -0.35091  0.64551  0.52879  0.44591 -0.41267  0.82804  0.21481  0.42601 -0.20216  0.16233  0.35286 -100.00000  0.37871 -0.41267  0.22678  0.02251  0.27003  0.00303  0.61801 -0.11004  0.41807 -0.07018 -0.45434 -0.92134  0.36255 -1.49008 -100.00000  0.00020 -100.00000 -0.20184 -0.30263  0.58467 -0.31732  0.42841 -100.00000  0.28074 -0.26901  0.68310  0.00000  0.00000  0.00000 -0.47121 -0.12853 -0.01497 -0.52445 -0.35998 -0.67532 
 0.07286  0.21958 -0.11129  0.25717 -0.10650 -0.06818  0.21918 -0.41723 -0.06882  0.26293 -100.00000 -0.00016  0.02823 -0.62195 -0.48385 -100.00000 -100.00000 -100.00000 -0.03573 -100.00000 -100.00000 -100.00000 -100.00000 -100.00000 -100.00000 -0.00006 -100.00000 -0.23499  0.11419 -0.55216  0.42591 -0.21338  0.21561 -0.27266  0.09355 -100.00000 -0.44856  0.34597 -100.00000 -100.00000 -100.00000 -100.00000 -100.00000 -100.00000 -100.00000 -0.08845 -0.13945 -100.00000 -100.00000 -100.00000 -100.00000 -0.33923  0.18666 -0.69030 -0.50598  0.11242 -0.03157  0.00000  0.00000  0.00000 
-0.31277  0.37719  0.51859  0.07814  0.08639 -0.08318  0.20511 -0.38310  0.07241 -0.22605 -0.26761  0.44681 -0.05741  0.57738 -0.21005 -0.49952 -100.00000 -100.00000 -0.61771  0.27438 -0.21005  0.22165  0.64548 -0.41781 -0.06487 -0.13917  0.58505  0.00000  0.00000  0.00000  0.39268  0.37180  0.62634  0.45676  0.10427 -0.20069  0.25032  0.10357 -100.00000 -0.19040  0.13773 -100.00000  0.08977  0.09381 -0.07255 -1.34074 -0.30063  0.09098 -0.15205 -0.23799 -0.21191 -100.00000  0.07988 -100.00000 -100.00000 -0.22812 -100.00000  0.17066 -0.69213 -0.03720 
 0.07902  0.11187  0.37845  0.56852  0.01778 -0.05009  0.33626 -0.39572 -100.00000  0.26369 -0.00014 -100.00000  0.40515 -0.00608  0.24264 -100.00000 -0.00361 -100.00000  0.13605 -0.00014 -100.00000  0.00066 -0.24595 -100.00000  0.42534 -0.16391 -100.00000  0.00000  0.00000  0.00000  0.25737 -0.03768 -0.46915  0.37917 -0.55746  0.16767 -100.00000 -0.24595  0.08875 -100.00000 -0.52509 -100.00000 -0.26981  0.60428  0.25066  0.15782 -0.18927 -100.00000  0.00066 -0.24595 -0.00006  0.20572 -100.00000 -100.00000 -100.00000 -100.00000 -100.00000 -100.00000 -100.00000 -100.00000 
 0.41183  0.00006 -100.00000 -100.00000 -100.00000 -100.00000 -100.00000 -100.00000 -100.00000 -100.00000 -100.00000 -100.00000  0.12297 -0.12885  0.53270 -100.00000 -100.00000 -100.00000 -0.15492  0.13757 -0.13027  0.67487 -100.00000 -100.00000  0.00000  0.00000  0.00000 -100.00000  0.00006 -100.00000 -100.00000 -100.00000 -100.00000 -100.00000 -100.00000 -100.00000 -100.00000 -100.00000 -100.00000  0.11761  0.10229 -0.01479 -100.00000 -100.00000 -100.00000 -100.00000 -100.00000 -100.00000 -0.33731  0.60997  0.57866 -100.00000 -100.00000 -100.00000 -100.00000 -100.00000 -100.00000 -100.00000 -100.00000 -100.00000 
 0.00012 -100.00000 -0.20456  0.13263 -0.12031 -0.21075 -0.26863  0.13746 -0.25812 -100.00000 -100.00000 -0.07381 -0.39639 -0.07135 -0.48038 -100.00000 -100.00000  0.01244 -100.00000 -100.00000  0.00004 -100.00000 -100.00000 -100.00000 -100.00000 -100.00000 -100.00000  0.28529 -0.27474  0.43746  0.61941  0.38219  0.30306 -100.00000 -100.00000 -100.00000 -100.00000 -100.00000  0.13754 -100.00000 -100.00000 -100.00000  0.00000  0.00000  0.00000  0.67819  0.09357 -0.32730  0.00012 -0.12903 -100.00000 -100.00000 -0.13943  0.00004 -100.00000 -0.49139 -100.00000  0.01234  0.35660 -100.00000 
-100.00000 -100.00000 -100.00000 -100.00000 -100.00000 -100.00000 -100.00000 -100.00000 -100.00000 -100.00000 -100.00000 -0.21074 -100.00000 -0.13929 -100.00000 -100.00000 -100.00000 -100.00000 -100.00000 -100.00000 -100.00000  0.50443 -0.00178 -0.29470 -100.00000 -100.00000 -100.00000 -0.03404 -0.00890  0.05489 -0.33468  0.18693  0.58505  0.00000  0.00000  0.00000 -100.00000  0.00005 -100.00000 -100.00000 -100.00000 -100.00000 -100.00000 -100.00000 -100.00000 -0.03614 -0.11263  0.37860 -100.00000 -100.00000 -100.00000  0.11647 -0.00751  0.28343 -0.42277  0.54587  0.51266  0.13747 -100.00000 -100.00000 
-100.00000 -100.00000 -100.00000 -0.03657 -100.00000 -100.00000 -100.00000  0.13770 -100.00000 -100.00000 -0.12899 -100.00000  0.37825 -0.30122  0.13760 -0.11215 -100.00000 -100.00000  0.69098 -100.00000  0.27366 -0.09993  0.09090  0.02069 -100.00000 -100.00000 -100.00000 -0.09123  0.87101  0.05127  0.48663 -0.00606 -0.68344  0.13299  0.55418  0.54168  0.11522  0.41158  0.10768 -100.00000 -100.00000 -100.00000 -0.03657 -0.11297 -100.00000  0.00000  0.00000  0.00000 -0.01262 -0.79865  0.14080 -100.00000 -100.00000 -100.00000 -100.00000 -100.00000 -100.00000 -100.00000 -100.00000 -100.00000 
 0.09564  0.02248 -0.04183  0.12210 -0.42452 -0.41781 -100.00000 -100.00000 -100.00000  0.34509 -0.13669 -0.27534 -100.00000 -100.00000 -100.00000 -100.00000 -100.00000 -100.00000 -100.00000 -100.00000 -100.00000 -100.00000 -100.00000 -100.00000 -100.00000 -100.00000 -100.00000 -0.18279 -0.18530 -100.00000  0.00000  0.00000  0.00000 -100.00000 -100.00000 -100.00000 -100.00000 -100.00000 -100.00000 -100.00000 -100.00000 -100.00000 -0.08202 -100.00000 -0.16206 -100.00000 -100.00000 -100.00000 -100.00000 -100.00000 -100.00000  0.03346  0.37897 -0.16206 -100.00000 -100.00000 -100.00000 -100.00000 -100.00000 -100.00000 
-0.64287 -0.67686  0.19255 -0.13484  0.17766 -100.00000 -0.41070 -0.64671 -0.00015  0.06676 -0.14144  0.13759 -0.45802  0.22774 -0.00019 -0.52617 -0.00743 -0.26305  0.00000  0.00000  0.00000  0.26284 -0.00394  0.26312 -0.19627  0.00027 -100.00000 -0.33567  0.12339 -0.00022  0.06676 -100.00000 -100.00000 -100.00000 -0.01038 -0.34801 -100.00000 -100.00000  0.13759 -100.00000 -0.00394 -0.12555 -100.00000 -100.00000 -100.00000 -0.00020 -100.00000 -100.00000 -100.00000 -100.00000 -100.00000 -100.00000  0.00027 -100.00000  0.46286 -0.02380  0.01169  0.00776  0.32654  0.47374 
-0.47871 -0.00943  0.49257  0.13252 -0.69148  0.53572 -0.14403  0.13353  0.45754 -100.00000  0.67824  0.13803 -100.00000  0.34597 -100.00000  0.13828 -100.00000 -100.00000 -100.00000  0.25961  0.44396  0.92997  0.73907 -0.05736 -100.00000 -100.00000 -100.00000  0.48181 -0.37705  0.42439 -100.00000 -100.00000 -0.12742  0.00000  0.00000  0.00000  0.31766  0.48224  0.04537 -100.00000 -100.00000 -100.00000 -0.20677 -0.12551  0.37904  0.56374 -0.23600  0.80290  0.52379 -0.23442 -0.19984 -0.07636  0.65690 -0.27635  0.26443  0.04958 -0.05530  0.44228 -0.35347  0.19912 
 0.00000  0.00000  0.00000 -100.00000 -0.00005 -100.00000  0.37849 -0.00361 -100.00000 -100.00000 -100.00000 -100.00000 -100.00000 -100.00000 -100.00000 -100.00000 -100.00000 -100.00000 -100.00000 -100.00000 -100.00000 -100.00000 -100.00000 -100.00000 -100.00000 -100.00000 -100.00000 -100.00000 -100.00000 -100.00000 -100.00000 -100.00000 -100.00000 -100.00000 -100.00000 -100.00000 -100.00000 -100.00000 -100.00000 -100.00000 -100.00000 -100.00000 -100.00000 -100.00000 -100.00000 -100.00000 -100.00000 -100.00000 -0.11541 -0.14368 -0.56828 -100.00000 -100.00000 -100.00000 -100.00000 -100.00000 -100.00000 -0.20430 -0.18729  0.28039 
-100.00000  0.00013 -0.45027  0.20690  0.16462  0.62372  0.00000  0.00000  0.00000  0.02826 -0.06897  0.09904  0.60303  0.06969  0.34254  0.07748 -100.00000 -100.00000 -100.00000 -100.00000 -100.00000 -100.00000 -100.00000 -100.00000 -100.00000  0.00013 -100.00000  0.14434 -0.01811  0.29528  0.31609  0.18587  0.13157 -100.00000 -100.00000 -100.00000 -100.00000 -100.00000 -100.00000 -100.00000 -100.00000 -100.00000 -100.00000  0.00013  0.00049 -100.00000 -100.00000 -100.00000 -100.00000 -0.14023 -100.00000 -100.00000  0.37864 -100.00000 -100.00000 -100.00000 -100.00000 -0.35721  0.12280 -100.00000 
-100.00000 -100.00000 -100.00000 -0.08288  0.34020  0.21157 -100.00000 -100.00000 -100.00000  0.12536 -0.09991 -0.29531 -100.00000 -100.00000 -100.00000 -100.00000 -100.00000 -100.00000 -100.00000 -100.00000 -100.00000 -100.00000 -100.00000 -100.00000 -100.00000 -100.00000 -100.00000  0.68010  0.04983 -0.19341  0.00000  0.00000  0.00000 -100.00000 -100.00000 -100.00000 -100.00000  0.00010 -100.00000 -100.00000 -100.00000 -100.00000 -100.00000 -100.00000 -100.00000 -100.00000 -100.00000 -100.00000 -100.00000  0.37861 -100.00000  0.19100  0.12285 -100.00000 -100.00000 -100.00000 -100.00000 -100.00000 -100.00000 -100.00000 
-100.00000  0.78742  0.02445  0.44358  0.51024  0.81253  0.00000  0.00000  0.00000  0.74363  0.41927 -0.17661  0.40670  0.28131  0.91332  0.37992 -100.00000  0.24684  0.32393  1.18799 -0.37991 -100.00000 -100.00000 -100.00000 -100.00000 -100.00000 -100.00000  0.40790  0.26279 -0.06916 -0.26756  0.00142  0.00087 -100.00000 -100.00000 -100.00000  0.51153 -0.09110  0.88016 -100.00000 -100.00000 -100.00000 -100.00000 -100.00000 -100.00000 -100.00000  0.20264 -100.00000 -100.00000  0.00142 -100.00000 -100.00000 -0.13815 -100.00000 -100.00000 -100.00000 -100.00000 -0.50182  0.37993 -100.00000 
-100.00000  0.00051 -100.00000 -0.10659  0.71190 -100.00000 -100.00000 -100.00000 -100.00000 -100.00000 -100.00000 -100.00000  0.39608  0.88671 -0.11679 -100.00000 -100.00000 -100.00000 -100.00000 -100.00000 -100.00000 -100.00000 -100.00000 -100.00000 -100.00000  0.00051 -100.00000  0.00000  0.00000  0.00000 -100.00000 -100.00000  0.67811 -100.00000 -100.00000 -100.00000 -100.00000 -100.00000 -100.00000 -100.00000 -100.00000 -100.00000  0.49239  0.14160  0.52707 -100.00000 -100.00000 -100.00000 -100.00000 -100.00000 -100.00000 -100.00000 -100.00000 -100.00000 -100.00000 -100.00000 -100.00000 -100.00000 -100.00000 -100.00000 
-100.00000  0.13757 -100.00000 -100.00000 -100.00000 -100.00000 -100.00000 -100.00000 -100.00000 -100.00000 -100.00000 -100.00000 -100.00000 -100.00000 -100.00000 -100.00000 -100.00000 -100.00000 -0.05213  0.21798 -0.07251 -0.06986 -0.01998  0.06446 -0.00001 -100.00000 -100.00000 -0.21971  0.11106  0.13547 -100.00000 -100.00000 -100.00000 -100.00000 -100.00000 -100.00000 -100.00000 -100.00000 -100.00000  0.00000  0.00000  0.00000 -100.00000 -100.00000 -100.00000 -100.00000 -100.00000 -100.00000  0.18888  0.35496  0.48549 -100.00000 -100.00000 -100.00000 -100.00000 -100.00000 -100.00000 -100.00000  0.00006 -100.00000 
 0.93385  0.04018  0.01835 -0.19268 -0.35735  0.27707  1.06066  0.28492 -0.20333  0.14646 -0.00900  0.09953  0.38751  0.34330  0.67967  0.07778 -0.26560 -100.00000 -0.01465 -0.00839  0.52151 -0.12541  0.17393 -0.28281 -0.17345 -0.00900 -100.00000  0.00000  0.00000  0.00000  0.15643 -0.07250  0.55214 -0.20579 -0.60085  0.37635  0.28153 -0.52760  0.37451 -0.06217 -0.35299 -100.00000  0.39134  0.23016  0.63984  0.03112  1.25697  0.20771  0.89693 -0.23492 -0.18848  0.01464 -0.25857  0.03101  0.26544 -100.00000 -100.00000  0.18647  0.59556  0.23290 
 0.37987  0.09422 -100.00000  0.20254  0.48737 -0.14636 -0.09471 -0.00039 -0.36764  0.54651  0.30607  1.01918  0.14604 -0.32605 -0.28080  0.41525  0.81694  0.30303  0.13887 -0.45029  0.13929  0.37005 -0.68056 -0.71086 -0.06866 -100.00000 -100.00000  0.72876  0.38484 -0.12814 -0.02590  0.07250  0.64863  0.35703  0.01069  0.24789  0.16169  0.22245  0.28739  0.00136  0.00122 -100.00000  0.46173  0.33408  0.70581  0.00000  0.00000  0.00000 -0.00046  0.43724  0.21821 -100.00000  0.48664 -100.00000 -0.02735  0.00244  0.72191 -0.60698  0.00122  0.26166 
 0.42128  0.15893  0.63160 -0.59372  0.09268  0.06752 -0.23680  0.04436 -0.07268  0.03217 -0.56968 -0.14673 -0.11066 -0.50939 -0.01639 -0.22963 -0.29814 -0.48754 -100.00000  0.11186  0.25367  0.05765 -100.00000  0.35369  0.27318 -0.00849  0.14489  0.26122 -0.08817 -0.03395 -0.33306 -0.00362  0.11974 -100.00000 -100.00000  0.13906 -0.03461 -0.01189 -0.16027 -100.00000 -100.00000 -100.00000 -100.00000 -100.00000 -100.00000 -100.00000 -100.00000  0.09052  0.00000  0.00000  0.00000  0.23479 -0.98204 -0.15843 -0.30742 -0.00210 -100.00000  0.20960 -100.00000  0.04609 
 0.00000  0.00000  0.00000  0.84370  0.32987  0.28379 -0.17294 -0.49096 -0.13125 -100.00000 -100.00000 -100.00000 -100.00000 -100.00000 -100.00000 -100.00000 -100.00000 -100.00000 -0.01940 -100.00000 -100.00000 -100.00000 -100.00000 -100.00000 -100.00000 -100.00000 -100.00000  0.27143  0.99120 -100.00000 -100.00000  0.26339 -100.00000  0.08263  0.06921 -100.00000 -100.00000  0.08660  0.59989 -100.00000 -100.00000 -100.00000 -0.17294 -100.00000 -100.00000  0.26266 -100.00000 -100.00000  0.57769 -0.27468 -0.22608 -100.00000 -1.06088 -100.00000  0.00074  1.18290 -0.11623  0.58204  0.22905  0.93776 
-0.53234  0.44141 -0.10010 -0.01025 -100.00000 -100.00000 -0.34015  0.50742  0.62669  0.57166 -0.44382 -0.36313  0.37518 -0.20249  0.09121  0.09012  0.17437 -100.00000  0.60642  0.38291  0.88947 -0.21670 -100.00000  0.27335 -100.00000 -100.00000 -100.00000  0.88464  0.15094 -0.27083  0.02625  0.27334 -0.08337  0.83775  0.57973 -0.25181  0.90177  0.25344  0.97089 -100.00000 -100.00000 -100.00000 -100.00000 -100.00000 -100.00000 -0.46770  0.12159  0.64865 -0.34083 -0.57553  0.08807  0.00000  0.00000  0.00000  0.01424  0.41223 -0.07282  0.10556  0.03650 -0.24349 
 0.04030  0.14565  0.11763 -0.45264  0.17586 -0.50910 -100.00000  0.00155 -100.00000  0.01610 -0.18754  0.27385 -0.25315  0.90884  0.67447 -0.21848 -0.13784 -100.00000 -100.00000  0.42417 -100.00000  0.34632 -100.00000 -100.00000 -100.00000 -100.00000 -100.00000  0.00000  0.00000  0.00000 -0.20629 -0.00033 -100.00000  0.33642  0.36541 -0.13575 -100.00000  0.25681 -100.00000 -100.00000 -0.00190 -100.00000  0.28626 -0.49488  0.22729  0.08891  0.61350 -0.29247  0.51873  0.61826  0.13731 -100.00000  0.13906 -100.00000 -100.00000 -100.00000 -100.00000 -100.00000 -100.00000 -100.00000 
 0.02726 -0.37062 -0.08338 -0.07879 -0.44622  0.13589 -100.00000 -100.00000 -100.00000 -0.06010  0.18661  0.04952 -100.00000 -0.12905 -0.21352 -100.00000  0.23909 -0.00023 -100.00000 -100.00000 -100.00000 -100.00000 -100.00000 -100.00000 -100.00000 -100.00000 -100.00000  0.00000  0.00000  0.00000  0.29444  0.22951 -1.04833 -0.09758 -0.48369 -0.93819 -0.17469  0.00001 -0.70256 -0.06746 -0.13942  0.13727 -100.00000 -100.00000 -100.00000 -100.00000  0.29469  0.37828 -0.20542  0.46453 -0.01393 -100.00000 -100.00000 -100.00000 -100.00000  0.47139  0.25305  0.34248 -100.00000 -100.00000 
-100.00000 -100.00000 -100.00000 -100.00000 -100.00000 -100.00000 -0.32966 -100.00000 -0.42375 -0.17421 -100.00000 -100.00000  0.31361  0.69252  0.25704 -100.00000  0.26310 -100.00000  0.00000  0.00000  0.00000 -100.00000 -0.38337 -100.00000 -100.00000 -100.00000 -100.00000  0.05110 -0.30748  0.92465 -100.00000 -100.00000 -100.00000 -100.00000 -100.00000 -100.00000 -100.00000 -100.00000 -100.00000  0.08882 -100.00000  0.26309  0.37854  0.26310 -100.00000 -100.00000 -100.00000 -100.00000 -100.00000 -100.00000 -100.00000 -100.00000 -100.00000 -100.00000 -100.00000 -100.00000 -100.00000 -100.00000 -100.00000 -100.00000 
-100.00000 -100.00000 -100.00000 -100.00000 -100.00000 -100.00000 -100.00000 -100.00000 -100.00000 -100.00000 -100.00000 -100.00000 -100.00000 -100.00000 -100.00000 -100.00000 -100.00000 -100.00000 -100.00000 -0.00189 -0.39371  0.00000  0.00000  0.00000 -100.00000 -100.00000 -100.00000 -100.00000 -0.68584 -100.00000 -100.00000 -100.00000 -100.00000  0.41186 -0.00479 -100.00000 -100.00000 -100.00000 -100.00000 -0.25465  0.14280 -0.29061 -100.00000 -100.00000 -100.00000  0.49016  0.20170 -0.43500 -100.00000 -100.00000 -100.00000 -100.00000 -100.00000 -100.00000 -100.00000 -100.00000 -100.00000 -100.00000 -100.00000 -100.00000 
-0.04507 -0.01479 -0.23829 -100.00000 -100.00000 -100.00000 -100.00000 -100.00000 -100.00000  0.15782 -100.00000 -0.29318 -100.00000 -100.00000 -100.00000 -100.00000 -100.00000 -100.00000 -100.00000 -100.00000 -100.00000 -100.00000 -100.00000 -100.00000 -100.00000 -100.00000 -100.00000 -0.06458  0.09380  0.09189 -100.00000 -0.12883 -100.00000 -0.20417  0.20776  0.10543 -100.00000 -100.00000 -100.00000 -100.00000 -100.00000 -100.00000 -100.00000 -100.00000 -100.00000  0.54303  0.13763 -0.00004  0.00000  0.00000  0.00000  0.46828  0.31424  0.12173 -100.00000 -100.00000 -100.00000 -100.00000 -100.00000 -100.00000 
-100.00000 -100.00000 -100.00000 -100.00000 -100.00000 -100.00000 -100.00000 -100.00000 -100.00000 -0.06527 -0.24551  0.37420 -100.00000 -100.00000 -100.00000 -100.00000 -100.00000 -100.00000 -100.00000 -100.00000 -100.00000 -100.00000  0.00008 -100.00000 -100.00000 -100.00000 -100.00000  0.01400 -0.35035 -0.36344  0.58499  0.34620 -100.00000  0.00000  0.00000  0.00000 -100.00000 -100.00000 -100.00000 -100.00000 -100.00000 -100.00000 -100.00000 -100.00000 -100.00000  0.05744  0.92608  0.05227 -100.00000 -100.00000 -100.00000  0.08247  0.41181 -0.11920 -0.08994  0.16256  0.06138 -100.00000 -100.00000 -100.00000 
-100.00000 -100.00000 -100.00000 -100.00000 -100.00000 -100.00000  0.67479 -0.21780 -100.00000  0.08545  0.31847 -100.00000  0.00000  0.00000  0.00000 -0.33344 -0.12027 -0.25639  0.26310  0.11201  0.48549 -100.00000 -100.00000 -100.00000  0.08982 -100.00000 -100.00000  0.08313  0.33412  0.16819 -100.00000 -100.00000 -100.00000 -100.00000 -100.00000 -100.00000 -100.00000 -100.00000 -100.00000 -100.00000 -100.00000 -100.00000 -100.00000 -100.00000 -100.00000 -100.00000 -100.00000 -100.00000 -100.00000 -100.00000 -100.00000 -100.00000 -100.00000 -100.00000 -100.00000 -100.00000 -100.00000 -100.00000 -100.00000 -100.00000 
-100.00000 -100.00000  0.37863 -100.00000 -100.00000 -100.00000  0.31848 -0.13942 -100.00000 -0.41568  0.25607  0.09267  0.00000  0.00000  0.00000 -100.00000 -100.00000 -100.00000 -100.00000 -100.00000 -0.39276 -100.00000 -100.00000 -100.00000 -100.00000 -100.00000 -100.00000 -100.00000 -0.00597  0.00012 -100.00000 -100.00000 -100.00000 -100.00000  0.12362 -100.00000 -100.00000 -0.12903 -100.00000 -100.00000 -100.00000 -100.00000  0.41935 -0.12414  0.88866 -0.18987 -0.00349 -100.00000  0.05114 -0.12903 -100.00000 -100.00000 -100.00000 -100.00000 -100.00000 -100.00000 -100.00000 -100.00000 -100.00000 -100.00000 
 0.31234 -0.42292 -0.07015 -100.00000 -100.00000 -100.00000 -100.00000 -100.00000 -100.00000 -100.00000 -100.00000 -100.00000 -0.44828 -0.12037 -0.13003 -100.00000 -100.00000 -100.00000 -100.00000 -100.00000 -100.00000 -100.00000 -100.00000 -100.00000  0.00000  0.00000  0.00000 -100.00000 -100.00000 -100.00000 -100.00000 -100.00000 -100.00000 -100.00000 -100.00000 -100.00000 -100.00000 -0.00009 -100.00000 -0.78257 -0.45448 -0.13003 -100.00000 -100.00000 -100.00000 -100.00000 -100.00000 -100.00000  0.60323 -0.25786 -0.27760 -100.00000 -100.00000 -100.00000 -100.00000 -100.00000 -100.00000 -100.00000 -100.00000 -100.00000 
-100.00000 -100.00000 -100.00000 -100.00000 -100.00000 -100.00000  0.44217 -0.01508  0.51171 -0.52662 -0.17200 -0.22185  0.00000  0.00000  0.00000 -0.07769 -0.28893 -0.61677 -100.00000 -100.00000 -100.00000 -100.00000 -100.00000 -100.00000 -100.00000 -100.00000 -100.00000 -100.00000 -100.00000 -100.00000 -100.00000 -100.00000 -100.00000 -100.00000 -100.00000 -100.00000  0.08864  0.34596  0.08796 -100.00000 -100.00000 -100.00000  0.14725  0.24033  0.24460 -100.00000 -100.00000 -100.00000 -0.06696 -0.13947  0.08796 -100.00000 -100.00000 -100.00000 -100.00000 -100.00000 -100.00000 -100.00000 -100.00000 -100.00000 
-0.17322 -0.35383  0.00022  0.17556  0.11522  0.07748 -100.00000 -100.00000 -100.00000 -100.00000 -100.00000 -100.00000 -100.00000 -100.00000  0.00022  0.30322  0.04991  0.80826 -100.00000 -100.00000 -100.00000 -100.00000 -100.00000 -0.21022 -100.00000 -100.00000 -100.00000 -0.22651 -0.00193 -0.27944  0.00000  0.00000  0.00000 -100.00000 -100.00000 -100.00000 -100.00000 -100.00000 -100.00000 -100.00000 -100.00000 -100.00000 -100.00000 -100.00000  0.26325 -100.00000 -100.00000 -100.00000 -0.87744  0.11200  0.00022  0.38042 -0.57258  0.41574 -100.00000 -100.00000 -100.00000 -100.00000 -100.00000 -100.00000 
 0.49422  1.15322  0.01250  0.36328  0.14341 -0.03475 -0.06423 -0.22763 -0.40816 -100.00000 -100.00000 -100.00000 -0.33268  0.17446  0.26304  0.10661 -0.41554  0.01250 -100.00000 -100.00000 -100.00000 -100.00000 -100.00000 -100.00000 -100.00000 -100.00000 -100.00000 -0.10534  0.26261 -0.06755  1.00190  0.65957 -0.33862  0.35039 -0.10597 -0.03107  0.05853  0.58615  0.05753 -100.00000  0.43591 -100.00000 -100.00000 -100.00000 -100.00000 -0.25444  0.25196  0.09170  0.04054  0.02724  0.40838  0.00000  0.00000  0.00000 -100.00000 -100.00000 -100.00000  0.10066  1.03790  0.16165 
-100.00000  0.20264 -100.00000  0.31098  0.20774  0.46235  0.56138 -0.74607 -100.00000 -100.00000  0.81931  0.00065  0.52933  0.85345 -0.45371  0.13242 -0.08659 -0.29668 -100.00000  0.46567  0.00065 -0.20149  0.31938  0.37371 -100.00000 -0.00737  0.27418 -0.20668 -0.10750  0.23168  0.53206  0.15919  0.02839  0.23841 -0.51369  0.40373  0.08133 -0.40699 -0.07375 -100.00000 -100.00000 -100.00000 -100.00000 -100.00000 -100.00000 -0.02463  0.99001 -0.01747 -0.45691  0.03534  0.20251  0.00000  0.00000  0.00000  0.51894  0.12448 -100.00000  0.50393 -0.06128  0.06671 
 0.00000  0.00000  0.00000 -0.04832  0.25164 -0.29618 -0.26473  0.31167 -0.47591  0.16816 -0.17904 -100.00000 -0.05032 -0.28530  0.04648 -100.00000 -100.00000 -100.00000  0.12054 -0.89648 -0.21128  0.25569 -0.11278 -100.00000 -0.33434 -0.22826  0.16723 -0.57729 -0.17904  0.11883  0.65488  0.71144  0.03309  0.20193  0.21193  0.06366 -0.34741  0.13751 -0.68388 -100.00000 -100.00000 -100.00000  0.00028 -100.00000 -100.00000  0.37879 -0.07336  0.29393  0.56914  0.15797  0.16536  0.25569 -100.00000 -100.00000  0.33367 -0.37686  0.61899 -0.30031  0.20977  0.86960 
-0.17862 -0.35229  0.10717  0.54318 -0.00920 -0.34880 -0.06453 -0.00920  0.28510 -100.00000 -0.00351 -0.39297  0.20543 -0.33431 -0.43856 -100.00000 -0.00008 -100.00000 -100.00000 -100.00000 -100.00000 -0.03557 -0.22834  0.37867 -100.00000 -100.00000 -100.00000 -0.03557 -0.47869  0.30735 -0.21582  0.02871  0.04431  0.20495  0.16456  0.07452 -100.00000  0.64612 -100.00000 -100.00000 -100.00000 -100.00000 -0.25429 -0.72023  0.23616 -0.00004 -100.00000 -100.00000 -100.00000 -100.00000 -100.00000 -100.00000  0.13742 -100.00000  0.00000  0.00000  0.00000 -0.19882  0.13212  0.46414 
 0.26905  0.49699 -0.20987 -0.33082  0.62512  0.11463 -0.14994 -0.34705  0.05748  0.13703  0.37144 -0.03013 -0.17661 -0.19805 -0.10133 -100.00000  0.37904 -0.20987 -0.07020  0.73408 -0.34491 -0.26843 -0.25357  0.03698 -100.00000 -100.00000 -100.00000  0.00000  0.00000  0.00000 -0.06174  0.07170  0.02671 -0.00313  0.69555  0.04297 -0.17572 -0.01632  0.16864 -100.00000 -100.00000 -100.00000 -0.07020  0.22733 -0.28132  0.20146 -0.14224 -0.12750  0.21527 -100.00000 -100.00000 -0.17270 -100.00000 -100.00000  0.21307  0.16386  0.55330  0.32465  0.23065 -0.60804 
-100.00000 -100.00000 -100.00000 -100.00000 -100.00000 -100.00000 -100.00000 -100.00000 -100.00000 -100.00000 -100.00000 -100.00000 -100.00000 -100.00000 -100.00000 -100.00000 -100.00000 -100.00000 -0.68196 -0.25757 -0.20995  0.00000  0.00000  0.00000 -0.20411 -100.00000 -0.15673 -100.00000  0.12372  0.00014 -100.00000 -100.00000 -100.00000  0.13751  0.12372  0.27548 -100.00000 -100.00000 -100.00000  0.40517  0.09177  0.32801 -100.00000 -100.00000 -100.00000 -0.11833  0.36157  0.75361 -100.00000 -100.00000 -100.00000 -100.00000 -100.00000 -100.00000 -100.00000  0.00006 -100.00000 -100.00000 -100.00000 -100.00000 
 0.58378  1.04638 -0.23925 -0.03248  0.19003  0.27271 -0.17504  0.63535 -100.00000 -0.41009  0.26518  0.51971  0.33397  0.87914  0.48043  0.00279 -100.00000 -0.25423 -100.00000  0.72832 -100.00000  0.26445  0.68175  0.13512 -100.00000 -100.00000  0.00142  0.68728  0.22375  0.08130  0.37091  0.45039  0.48564  0.27344  0.64344  0.35989  0.48378  0.19736 -0.19346 -100.00000 -100.00000  0.00142  0.00000  0.00000  0.00000  0.68509  0.31761  0.21575  0.02254 -0.00112  0.36517  0.44859 -0.13509 -100.00000 -0.05116 -0.01020 -100.00000 -0.00665  0.26518  0.42402 
-100.00000 -0.10476 -0.32257  0.39859 -0.53356  0.31146 -0.34273  0.14322  0.37292  0.85525 -0.33401  0.46857 -0.05557  0.46422  0.26101 -0.33332  0.57014 -0.68294  0.21533 -0.12217 -0.42884  0.02925 -0.55738 -0.89992 -100.00000 -0.08998 -0.20950  0.11828  0.26607 -0.35872 -0.25483  0.13364  0.73188  0.66785  0.64784  0.28546  0.45922  0.29920  0.78094 -100.00000 -100.00000  0.10743  0.02113  0.70246  0.91671  0.52774  0.81685 -0.31239 -0.32884  0.02604 -0.39225  0.00000  0.00000  0.00000 -100.00000 -100.00000 -100.00000 -0.39888  0.69815 -0.09569 
-100.00000 -100.00000 -100.00000  0.39861  0.60697  0.78408  0.07614  0.26749  0.15887  0.07199 -0.00431  0.09319  0.00000  0.00000  0.00000  0.22214  0.31894  0.65221  0.18839  0.36395 -100.00000  0.00021  0.13794 -100.00000 -100.00000 -100.00000 -100.00000  0.50324  0.05337 -100.00000  0.18171 -0.06418  0.04921 -0.03522 -100.00000 -100.00000 -100.00000  0.76597  0.26359 -100.00000 -0.47818 -100.00000  0.03601  0.54613  0.42982 -0.22517  0.00044  0.13806 -0.17272 -0.00143 -0.20917 -100.00000 -100.00000 -100.00000 -100.00000 -100.00000 -100.00000 -100.00000 -100.00000 -100.00000 
 0.58033 -0.00977 -100.00000  0.03974  0.44452  0.70187  0.38341 -0.29456 -100.00000  0.19530 -0.36963  0.21712  0.17358 -0.36110 -0.02798 -100.00000 -100.00000 -100.00000 -100.00000 -0.32887 -100.00000 -100.00000 -100.00000 -0.26510 -100.00000  0.11191 -100.00000 -0.12635 -0.54948 -0.76042  0.00000  0.00000  0.00000  0.01643 -0.10647  0.05322 -100.00000  0.09429  0.00017 -100.00000 -0.00019  0.00017 -0.17284  0.13732  0.26321 -100.00000 -0.43226 -100.00000 -100.00000 -100.00000 -0.56428 -0.03534 -100.00000 -100.00000 -100.00000 -100.00000 -100.00000 -0.11481  0.12350 -100.00000 
-100.00000 -0.48451  0.51531  1.29407 -0.11296 -0.31458  0.35113 -0.54598  0.27578 -0.33290  0.53855 -100.00000  0.41236 -0.00359 -0.39268 -100.00000 -100.00000 -100.00000 -0.17261 -0.00014 -100.00000 -0.17261  0.62601  0.37531 -100.00000 -100.00000 -100.00000  0.15646 -0.46974 -0.19153 -0.04731 -0.42550 -0.06414  0.00000  0.00000  0.00000 -0.10106 -100.00000 -100.00000  0.26327  0.13736 -100.00000  0.00023 -0.00014 -100.00000 -0.17261  0.13736  0.00002 -100.00000  0.26289 -100.00000  0.28278 -0.05471  0.12300  0.05526  0.38715  0.67771  0.53366  0.12351 -100.00000 
-0.08848  0.58491  0.26318 -0.03048 -0.06564  0.42239  0.21108 -0.44197  0.19177 -0.18995 -0.00477  0.00014  0.29855 -0.37170  0.58510 -100.00000 -0.81811 -100.00000  0.49271  0.31967 -0.10778 -0.09860  0.42269  0.05315 -0.08848 -100.00000  0.00014  0.00000  0.00000  0.00000 -0.11497  0.14102  0.23577  0.02874 -100.00000  0.37234  0.52216  0.34601 -100.00000 -100.00000 -100.00000  0.00014  0.32095 -0.06405 -0.09324 -100.00000  0.21326 -100.00000 -0.02221 -0.01230  0.00014 -0.06442  0.37846 -100.00000 -100.00000  0.10214  0.26318 -0.17163 -0.43085  0.27554 
-100.00000 -100.00000 -100.00000 -100.00000 -100.00000 -100.00000 -100.00000 -100.00000 -100.00000 -100.00000 -100.00000 -100.00000 -100.00000 -100.00000 -100.00000 -100.00000 -100.00000 -100.00000  0.31264 -0.40330 -100.00000  0.00000  0.00000  0.00000 -100.00000 -100.00000 -100.00000 -100.00000 -0.00008 -0.07205 -100.00000 -0.00008 -100.00000  0.25783 -0.49146 -0.12950 -100.00000 -100.00000 -100.00000 -0.00871 -0.42553  0.24694 -100.00000 -100.00000 -100.00000  0.10179  0.05422  0.15266 -100.00000 -100.00000 -100.00000 -100.00000 -100.00000 -100.00000 -100.00000  0.10202  0.00005 -100.00000 -100.00000 -100.00000 
-100.00000 -100.00000  0.13805  0.81286  0.17278 -0.08785  0.00000  0.00000  0.00000 -100.00000 -100.00000 -0.20957  0.14508 -0.15337  0.29902  0.66237 -0.04099 -0.05347  0.37403  0.53855  0.16288 -0.27025 -100.00000 -0.69299  0.03961  0.15578  0.13805 -0.33763  0.40070  0.60996  0.40548 -0.11015  0.36714 -100.00000 -0.12035  1.20219 -0.10041 -1.16741  0.45020 -0.02207  0.13734 -100.00000 -100.00000 -100.00000 -100.00000 -0.41630 -0.56877 -100.00000  0.03509 -0.37308  0.04397  0.33055  0.26287  0.76632 -100.00000  0.13734 -100.00000  0.09023 -0.77409  1.00055 
-100.00000 -100.00000 -100.00000 -100.00000 -100.00000 -100.00000 -100.00000 -100.00000 -100.00000 -100.00000 -100.00000 -100.00000 -100.00000 -0.00187 -100.00000 -100.00000 -100.00000 -100.00000 -100.00000 -100.00000 -100.00000  0.26311 -100.00000 -0.55516 -100.00000 -100.00000 -100.00000  0.16133  0.07398 -0.10703  0.35080  0.53870  0.13745  0.00000  0.00000  0.00000 -100.00000 -100.00000 -100.00000 -100.00000 -100.00000 -100.00000 -100.00000 -100.00000 -100.00000 -100.00000 -100.00000 -100.00000 -100.00000 -100.00000 -100.00000  0.50521  0.11205 -0.55516 -0.08704 -0.15517 -0.15695 -100.00000 -100.00000 -100.00000 
-0.32716 -0.23306  0.92785 -0.53232  0.58509  0.00011 -0.46662 -0.12885 -100.00000  0.01881 -0.26635  0.00011  0.61130  0.65965 -0.06978 -0.03526 -100.00000  0.19221  0.58513 -100.00000  0.29880 -100.00000 -100.00000  0.16886 -100.00000 -100.00000 -100.00000  0.30625 -0.07015 -0.04160 -0.48279  0.30662  0.02976  0.00000  0.00000  0.00000  0.45938  0.20181  0.05338 -100.00000 -100.00000 -100.00000 -100.00000 -100.00000 -100.00000  0.38138  0.26316  0.26314  0.15827  0.12378  0.00323  0.08072 -0.79814  0.14680 -0.05549  0.25285  0.01422  0.66114 -100.00000 -0.21916 
 0.25745  0.20216  0.37853 -100.00000  0.13764  0.13752  0.33165 -0.42241 -100.00000 -0.34116 -0.10608 -0.17776 -0.40218  0.49930 -0.07265  0.21471  0.71062 -100.00000 -100.00000  0.00014  0.29753  0.60330 -100.00000 -100.00000  0.26317 -100.00000 -100.00000 -100.00000 -100.00000 -100.00000  0.26317  0.34624  0.27527  0.76551  0.20216 -0.40182 -100.00000  0.67821  0.60643 -100.00000 -100.00000 -100.00000 -100.00000 -100.00000 -100.00000 -100.00000  0.00014 -100.00000  0.12085 -0.23747  0.06784  0.00000  0.00000  0.00000 -100.00000 -100.00000 -100.00000 -0.13275  0.05554 -0.13778 
 0.00000  0.00000  0.00000  0.25722 -0.42832  0.00032  0.13744 -0.12901 -0.39323 -100.00000 -0.00003 -100.00000 -0.00006 -0.00191  0.37231 -100.00000 -100.00000 -100.00000 -100.00000 -100.00000 -100.00000 -100.00000 -100.00000  0.00032 -0.27259  0.57462  0.55410 -0.00711  0.10160  0.00032  0.20533 -0.21332  0.16868 -0.46732 -0.26651 -0.07049  0.66464 -100.00000  0.37883 -100.00000 -100.00000 -100.00000 -0.17318  0.44555 -100.00000 -100.00000 -0.13942 -100.00000 -0.37852  0.17693  0.84462 -100.00000 -100.00000 -100.00000 -0.58649 -0.28864 -100.00000  0.26798 -0.27984  0.25966 
-100.00000 -0.13942 -100.00000  0.21080  0.25615 -100.00000  0.13564 -0.24397  0.13748  0.26318  0.62612  0.46799  1.05400 -0.57263 -0.36612 -100.00000 -0.00005 -100.00000 -100.00000 -0.13942 -100.00000 -100.00000 -100.00000 -100.00000 -100.00000 -100.00000 -100.00000 -0.03553 -0.00005 -100.00000 -0.10914 -1.01122 -0.19086 -0.66121  0.62828 -0.22046 -100.00000  0.10349 -100.00000  0.13765  0.71030 -0.00002 -100.00000 -100.00000 -100.00000 -100.00000 -100.00000 -100.00000  0.61781 -0.41484  0.00954  0.00000  0.00000  0.00000 -100.00000 -100.00000 -100.00000  0.05212 -0.01390  0.07694 
 0.41868 -0.55460  0.76643  0.59252 -0.28847 -100.00000 -0.11991  0.46485  0.37509 -100.00000 -100.00000 -100.00000  0.45780 -0.55713  0.28492 -100.00000 -100.00000 -100.00000 -100.00000 -100.00000 -100.00000  0.52042 -100.00000 -0.13012 -100.00000  0.00014 -100.00000  0.33037  0.52587  0.99176  0.09002  0.71044 -0.07237 -100.00000 -100.00000 -100.00000  0.03944 -0.13925 -0.77494 -100.00000 -100.00000 -100.00000 -0.03334  0.19145 -100.00000 -100.00000  0.21908  0.00014 -100.00000  0.00014  0.55567 -0.03220  0.21335  0.06942 -0.39830  0.32199 -0.00008  0.00000  0.00000  0.00000 
-100.00000 -0.00003 -100.00000  0.55869  0.85820  0.97150  0.00000  0.00000  0.00000  0.03302 -0.49385  0.30493 -100.00000 -0.00348  0.26328 -100.00000 -100.00000 -100.00000 -100.00000 -0.13941 -100.00000 -100.00000 -100.00000 -100.00000 -100.00000 -100.00000 -100.00000 -100.00000 -100.00000 -100.00000 -100.00000  0.26301  0.00024 -100.00000 -100.00000 -100.00000 -100.00000 -100.00000 -100.00000 -100.00000 -100.00000 -100.00000 -100.00000 -100.00000 -100.00000 -100.00000 -100.00000 -100.00000 -100.00000 -100.00000 -100.00000 -100.00000 -100.00000 -100.00000  0.08990 -0.00191  0.48567 -100.00000 -100.00000 -100.00000 
-100.00000 -100.00000 -100.00000 -100.00000 -100.00000 -100.00000 -100.00000 -100.00000 -100.00000 -0.14120  0.18648 -100.00000  0.00000  0.00000  0.00000 -100.00000  0.29645 -0.00012  0.35927  0.33423 -0.21017 -100.00000 -100.00000 -100.00000 -100.00000 -100.00000 -100.00000 -100.00000 -100.00000 -100.00000 -100.00000 -100.00000 -100.00000 -100.00000 -100.00000 -100.00000 -100.00000 -100.00000 -100.00000 -100.00000 -100.00000 -100.00000  0.56264 -0.12502 -0.12089 -0.23431 -0.59565 -0.69003  0.82712 -0.24467  0.23542 -100.00000 -100.00000 -100.00000 -100.00000 -100.00000 -100.00000 -100.00000 -100.00000 -100.00000 
-100.00000 -100.00000 -100.00000  0.39150  0.01222 -0.05652  0.00000  0.00000  0.00000  0.17033  0.47146  0.00006  0.16075  0.32363  0.44061 -100.00000 -100.00000 -100.00000 -100.00000 -100.00000 -100.00000 -100.00000 -100.00000 -100.00000 -100.00000 -100.00000 -100.00000 -100.00000 -100.00000 -100.00000 -100.00000 -100.00000 -100.00000 -100.00000 -100.00000 -100.00000 -100.00000 -100.00000 -100.00000 -100.00000 -100.00000 -100.00000 -100.00000 -100.00000 -100.00000 -100.00000 -100.00000 -100.00000 -100.00000 -100.00000 -100.00000 -100.00000 -100.00000 -100.00000 -100.00000 -100.00000 -100.00000  0.48563  0.24351  0.26306 
-100.00000 -100.00000 -100.00000 -100.00000 -100.00000 -100.00000 -0.08315 -0.06130 -0.00011  0.02412 -0.22918  0.39206  0.00000  0.00000  0.00000 -100.00000  0.00232 -100.00000 -100.00000 -100.00000  0.37852 -100.00000 -100.00000 -100.00000 -100.00000 -100.00000 -100.00000 -100.00000 -100.00000 -100.00000  0.00006 -100.00000  0.00001 -100.00000 -100.00000 -100.00000  0.28242  0.00424 -100.00000 -100.00000 -100.00000 -100.00000  0.19404  0.38406  0.13703 -100.00000 -100.00000 -100.00000  0.13757 -100.00000 -100.00000 -100.00000 -100.00000 -100.00000 -100.00000 -100.00000 -100.00000 -100.00000 -100.00000 -100.00000 
-100.00000 -100.00000 -100.00000 -100.00000 -100.00000 -100.00000 -100.00000 -100.00000 -100.00000 -100.00000 -100.00000 -100.00000 -0.06568  0.12791 -100.00000 -100.00000 -100.00000 -100.00000  0.17467  0.13761 -100.00000 -100.00000  0.00011  0.08653  0.00000  0.00000  0.00000 -100.00000 -100.00000 -100.00000 -100.00000 -100.00000 -100.00000 -100.00000 -100.00000 -100.00000 -100.00000 -100.00000 -100.00000 -0.05439  0.41932 -0.09404 -100.00000 -100.00000 -100.00000 -100.00000 -100.00000 -100.00000  0.22117  0.44655  0.18307 -100.00000 -100.00000 -100.00000 -100.00000 -100.00000 -100.00000 -100.00000 -100.00000 -100.00000 
 0.00000  0.00000  0.00000  0.37853 -0.19840  0.28763  0.05903  0.00402 -0.00243 -100.00000 -100.00000 -100.00000 -100.00000 -100.00000 -100.00000 -100.00000 -100.00000 -100.00000 -100.00000 -100.00000 -100.00000 -100.00000 -100.00000 -100.00000 -100.00000 -100.00000 -100.00000  0.06536  0.47505  0.06321 -100.00000 -100.00000 -100.00000 -100.00000 -100.00000 -100.00000 -100.00000 -100.00000 -100.00000 -0.11969 -100.00000 -0.00243 -100.00000 -100.00000 -100.00000 -100.00000 -100.00000 -100.00000 -100.00000 -100.00000 -0.35205 -100.00000 -100.00000 -100.00000 -0.01095 -0.22237 -0.51260 -100.00000 -100.00000 -100.00000 
-0.27737 -100.00000  0.48557  0.27136  0.39520 -0.00457  0.00000  0.00000  0.00000 -0.61141 -0.17591  0.52894 -100.00000  0.15842 -0.34958 -100.00000 -100.00000 -100.00000 -0.19785  0.22664  0.26318 -100.00000 -100.00000 -100.00000 -100.00000 -100.00000 -100.00000 -100.00000 -100.00000 -100.00000 -100.00000  0.00012 -100.00000 -100.00000 -100.00000 -100.00000 -100.00000 -100.00000 -100.00000 -100.00000 -100.00000 -100.00000 -100.00000 -100.00000 -100.00000 -100.00000 -100.00000 -100.00000 -100.00000 -100.00000 -100.00000 -100.00000 -100.00000 -100.00000 -100.00000 -100.00000 -100.00000 -100.00000 -100.00000 -100.00000 
-100.00000 -100.00000 -100.00000 -100.00000 -100.00000 -100.00000 -100.00000 -100.00000 -100.00000 -100.00000 -100.00000 -100.00000 -100.00000 -0.23524 -100.00000 -100.00000 -100.00000 -100.00000 -100.00000 -100.00000 -100.00000  0.33121 -0.17029 -0.49952 -100.00000 -100.00000 -100.00000 -100.00000 -100.00000 -100.00000 -100.00000 -100.00000 -100.00000  0.38181  0.32610 -0.41633  0.31734  0.48546  1.00002 -100.00000 -100.00000 -100.00000  0.17536  0.00417  0.26305  0.00000  0.00000  0.00000  0.31734  0.01109  0.07647 -100.00000 -100.00000 -100.00000 -100.00000 -100.00000 -100.00000 -100.00000 -100.00000 -100.00000 
-100.00000  0.13761 -100.00000 -0.54852 -100.00000 -100.00000  0.00026 -100.00000  0.13726  0.04594  0.00011 -0.00024 -100.00000 -0.34409 -100.00000 -0.11762 -0.13510 -0.00024 -0.76441 -100.00000 -100.00000  0.52016  0.69343 -0.41587  0.00026  0.00735 -0.34845  0.76579  0.35810 -0.68625 -100.00000 -100.00000 -100.00000  0.36559  0.07061 -0.06082 -0.00214  0.37862 -0.51532  0.37877  0.11980  0.26279 -100.00000 -0.37256  0.41463  0.00000  0.00000  0.00000  0.38697 -0.48257  0.22170  0.13776 -100.00000 -100.00000  0.00026  0.16339 -100.00000 -100.00000 -100.00000 -0.00024 
-100.00000 -100.00000 -100.00000 -100.00000 -0.13518 -100.00000 -100.00000 -100.00000 -100.00000 -100.00000 -100.00000 -100.00000  0.08230  0.18906  0.22042 -100.00000 -100.00000 -100.00000 -100.00000 -100.00000 -100.00000 -100.00000 -100.00000 -100.00000 -100.00000 -100.00000 -100.00000 -0.15154 -0.42168  0.18201 -0.16181  0.52185 -100.00000 -100.00000 -100.00000 -100.00000  0.72259  0.17948 -0.32414 -100.00000 -100.00000 -100.00000  0.00000  0.00000  0.00000 -100.00000 -100.00000 -100.00000  0.00003 -100.00000 -100.00000 -100.00000 -100.00000 -100.00000 -100.00000 -100.00000 -100.00000 -100.00000 -100.00000 -100.00000 
-0.00005  0.26333 -100.00000 -100.00000 -0.19768 -100.00000  0.37846  0.00030 -100.00000 -100.00000  0.48573 -0.00018 -100.00000 -100.00000 -100.00000 -100.00000 -100.00000 -100.00000 -0.45617 -0.45834  0.22120  0.10265  0.89086  0.19226 -100.00000 -100.00000 -100.00000  0.00000  0.00000  0.00000 -0.06557 -0.47787 -100.00000 -0.00005 -100.00000 -100.00000 -100.00000 -100.00000 -100.00000 -0.38102 -100.00000 -100.00000 -0.35930  0.52500  0.32094 -100.00000 -100.00000 -100.00000 -100.00000 -100.00000 -100.00000 -100.00000 -100.00000 -100.00000 -100.00000 -100.00000 -100.00000 -100.00000 -100.00000 -100.00000 
 0.07507 -0.09482  0.53354 -100.00000 -100.00000 -100.00000 -100.00000 -100.00000 -100.00000  0.08252  0.09302 -0.07652 -100.00000 -0.00006 -100.00000 -100.00000 -100.00000 -100.00000 -100.00000 -100.00000 -100.00000 -100.00000 -100.00000 -100.00000 -100.00000 -100.00000 -100.00000  0.00000  0.00000  0.00000  0.00016 -100.00000  0.09806  0.66311 -0.23644 -0.72010 -100.00000 -100.00000 -100.00000  0.13767 -100.00000 -0.00008 -100.00000 -100.00000 -100.00000 -100.00000 -100.00000 -100.00000  0.30788 -0.31340 -0.26528 -100.00000 -100.00000 -100.00000 -100.00000 -100.00000 -100.00000 -0.20325 -100.00000 -100.00000 
 0.34555 -0.16303  0.09861 -0.27663 -0.13541 -0.00043 -0.20310 -100.00000 -100.00000 -0.57419 -0.38695 -100.00000  0.13841  0.20559  0.35298 -100.00000 -0.31377 -100.00000  0.28029 -0.53136 -100.00000 -0.13430  0.37833 -100.00000 -100.00000  0.34872 -100.00000  0.00000  0.00000  0.00000 -0.11814  0.04677  0.26300  0.13941 -0.22457 -0.34902  0.29690  0.40152 -100.00000  0.10425  0.12762  0.13747  0.00009 -100.00000 -0.00043  0.59063 -0.21543 -0.00004  0.10425  0.30046 -0.55334 -0.40216 -0.25208 -100.00000 -100.00000 -100.00000  0.29466 -100.00000 -0.29399 -100.00000 
 0.00950 -0.61850  0.15035 -100.00000 -0.49243 -0.73812  0.61873 -0.40589  0.22198 -0.38127 -100.00000 -100.00000 -0.20313  0.63004  0.13746 -100.00000 -100.00000 -100.00000 -100.00000 -0.00027 -100.00000 -0.27677  0.10643 -0.54145 -100.00000 -100.00000 -100.00000 -0.38127  0.20766 -100.00000 -100.00000 -100.00000 -100.00000  0.24100 -0.25358 -0.14359 -100.00000 -0.00027 -100.00000 -100.00000 -100.00000 -100.00000  0.13764 -100.00000 -100.00000 -100.00000 -100.00000 -100.00000 -100.00000 -100.00000 -100.00000 -100.00000 -100.00000 -100.00000  0.00000  0.00000  0.00000  0.35116 -1.12887 -0.00176 
-0.00738  0.44391  0.82373 -100.00000 -0.21524 -100.00000  0.28260 -0.12137  0.00036 -100.00000 -100.00000 -100.00000 -100.00000 -100.00000 -100.00000 -100.00000 -100.00000 -100.00000 -100.00000 -100.00000 -100.00000 -100.00000 -100.00000 -100.00000 -100.00000 -100.00000 -100.00000 -100.00000 -100.00000 -100.00000 -100.00000 -100.00000 -100.00000 -100.00000 -0.00002 -100.00000  0.26311 -0.00002 -100.00000 -100.00000 -100.00000 -100.00000 -100.00000 -100.00000 -100.00000 -100.00000 -100.00000 -100.00000  0.00008 -0.00002 -100.00000 -0.25246 -0.56912  0.47441  0.75682 -0.18324 -0.33645  0.00000  0.00000  0.00000 
-100.00000 -100.00000 -100.00000 -0.00242 -0.23529  0.50250 -100.00000 -100.00000 -100.00000 -100.00000 -100.00000 -100.00000 -0.00001  0.00222  0.13759 -100.00000 -100.00000 -100.00000 -100.00000 -100.00000 -100.00000 -100.00000 -100.00000 -100.00000 -100.00000 -100.00000 -100.00000 -100.00000 -100.00000 -100.00000 -100.00000 -100.00000 -100.00000 -100.00000 -100.00000 -100.00000  0.00000  0.00000  0.00000 -100.00000 -100.00000 -100.00000 -100.00000 -100.00000  0.00000 -0.54449 -0.21530 -0.34798 -0.19657  0.30528  0.67816  0.58495  0.26298  0.22240 -100.00000 -100.00000 -100.00000 -100.00000 -0.23529  0.26312 
-100.00000  0.07587  0.37420  0.54532  0.31531 -0.29956  0.00013  0.11286 -0.12544 -100.00000  0.00009 -100.00000 -0.22652 -0.10348 -0.75221 -0.32606  0.00009 -100.00000 -100.00000  0.13760 -100.00000 -100.00000 -0.27733 -100.00000 -100.00000 -100.00000 -0.41509  0.43595 -0.04647  0.54049 -100.00000  0.17954  0.11557 -0.20246  0.13397  0.15505  0.00000  0.00000  0.00000 -100.00000 -100.00000 -100.00000 -0.16050  0.36991  0.09958 -0.30316  0.18913 -0.24525  0.34548 -0.13152 -0.17012 -0.54416 -0.28994 -100.00000  0.29820 -100.00000 -100.00000  0.20429  0.40315  0.44037 
 0.18203  0.07613 -0.17617 -100.00000  0.54310 -0.32250 -100.00000 -100.00000  0.44030 -0.00464 -0.38050 -0.00058  0.64466  0.11606 -100.00000 -100.00000 -100.00000 -100.00000 -0.13456 -100.00000 -0.12563 -1.00859  0.26328 -100.00000 -100.00000 -100.00000 -100.00000  0.00000  0.00000  0.00000 -0.95074 -0.18709 -0.37261 -0.10586 -0.29294  0.22158 -100.00000 -0.09946  0.00014 -100.00000 -0.25859  0.26317 -100.00000 -100.00000 -100.00000 -100.00000 -100.00000 -100.00000 -0.24392 -100.00000  0.11538 -100.00000 -100.00000 -100.00000 -0.08667 -0.05505 -100.00000 -0.11839  1.37363  0.33765 
-100.00000 -100.00000 -100.00000 -100.00000 -100.00000 -100.00000  0.17518  0.00215  0.13747  0.28209  0.00403 -0.76049  0.00000  0.00000  0.00000 -0.11850 -0.20548 -100.00000 -0.13492 -0.13147 -0.00104 -100.00000 -0.13535 -100.00000 -100.00000 -100.00000 -100.00000 -100.00000 -100.00000 -100.00000 -100.00000 -100.00000 -100.00000 -100.00000 -100.00000 -100.00000 -100.00000 -100.00000 -100.00000 -100.00000 -100.00000 -100.00000  0.56220 -0.06634  0.19184 -0.41997  0.13741 -0.22319  0.13753  0.13741  0.37848 -100.00000 -100.00000 -100.00000 -100.00000 -100.00000 -100.00000 -100.00000 -100.00000 -100.00000 
-100.00000 -100.00000 -100.00000 -100.00000 -100.00000 -100.00000 -100.00000 -100.00000 -100.00000 -100.00000 -100.00000 -100.00000 -100.00000 -100.00000 -100.00000 -100.00000 -100.00000 -100.00000 -100.00000 -100.00000 -100.00000  0.00000  0.00000  0.00000 -100.00000 -100.00000 -100.00000 -100.00000  0.13758 -0.48856 -100.00000 -100.00000 -100.00000 -100.00000 -100.00000 -100.00000 -100.00000 -100.00000 -100.00000  0.22392  0.10658 -0.46534 -100.00000 -100.00000 -100.00000  0.50299  0.44453 -0.28772 -100.00000 -100.00000 -100.00000 -100.00000 -100.00000 -100.00000 -100.00000 -0.13522 -100.00000 -100.00000 -100.00000 -100.00000 
-0.10976  0.34341  0.20378  0.46701 -0.37898 -0.05764 -0.00256 -0.07697 -100.00000  0.29700  0.13385  0.58491  0.20806 -0.06322 -0.09363 -100.00000 -0.77789 -0.12559 -100.00000  0.24341  0.09921 -100.00000  0.01050 -100.00000 -100.00000 -100.00000 -100.00000  0.00000  0.00000  0.00000  0.35212 -0.01288 -0.00122  0.29682 -0.40704  0.23943  0.00031  0.00012  0.24648 -100.00000  0.58508  0.37883 -0.03786  0.50681 -0.00052  0.10435 -0.31341  0.06959  0.03562 -0.39869  0.41498 -100.00000 -0.84977 -100.00000  0.82056  0.11290 -100.00000 -0.45328 -0.26961 -100.00000 
 0.39091  0.91846 -0.58347 -100.00000 -0.11811  0.04219 -0.09629 -0.24078  0.10089  0.86798  0.32937  0.45219 -0.31751  0.68133  0.35299 -100.00000 -100.00000 -100.00000  0.06062  0.66824  0.28115 -100.00000  0.09802  0.37931 -100.00000 -100.00000 -100.00000  0.16971 -0.46461  0.49510  0.37166  0.28900  0.03681  0.00000  0.00000  0.00000  0.38526  0.74251  0.42780 -100.00000 -100.00000 -100.00000 -0.27409  0.18146  0.85910 -0.16740  0.08707 -100.00000  0.64068  0.86854 -0.47504 -0.44472  0.07302  0.05198  0.32890  0.86812  0.88586 -100.00000  0.74263  0.00079 
 0.00000  0.00000  0.00000 -0.26234 -100.00000 -0.33901 -0.05455 -100.00000 -0.17146 -100.00000 -0.49214 -0.00015  0.31718 -0.73474 -0.41775 -0.44657 -100.00000 -100.00000 -0.14221 -0.57378  0.26288 -0.76590 -100.00000 -100.00000 -100.00000 -100.00000 -100.00000 -0.37577  0.11876 -0.35008 -0.00814 -0.37309 -0.38138  0.23410 -0.34670  0.75356 -100.00000  0.32611 -100.00000 -100.00000 -100.00000 -100.00000  0.22155 -0.38296  0.15046 -100.00000  0.32611 -100.00000  0.02310  0.53618 -0.24308 -0.20327 -100.00000 -100.00000 -0.40247 -100.00000 -100.00000  0.59004  0.59226  0.35123 
-0.00485  0.28367  0.32218  0.51978 -0.09367  1.05071  0.20422  0.27120  0.73652 -0.09690 -0.72399  1.07018 -0.04088 -0.16890  0.44066 -100.00000  0.90062 -100.00000  0.68983 -0.37237 -100.00000  0.16614  0.00754 -0.67840 -100.00000 -100.00000 -100.00000 -0.00667  0.77648  0.27269 -0.09690  0.86510 -0.08260  0.00000  0.00000  0.00000 -100.00000  0.11615  0.64382 -100.00000 -100.00000 -100.00000  0.14910 -0.13693  0.01918  0.62124  0.47878  1.00049 -0.47306  0.13782 -100.00000  0.38853 -0.56531 -0.23468 -0.46505  0.08070 -0.27809  0.11428 -0.07673  0.00049 
-0.68596 -100.00000  0.11523  0.00000  0.00000  0.00000  0.43552  0.80293 -0.06786 -100.00000 -100.00000 -0.26329 -100.00000 -100.00000 -100.00000 -100.00000 -100.00000 -100.00000 -100.00000  0.13793 -100.00000 -100.00000  0.32662  0.26290 -100.00000 -100.00000 -0.00013 -0.48648  0.20827 -0.10751  0.39347  0.15741 -0.07879  0.58538 -100.00000 -0.00013 -0.20267 -100.00000 -100.00000 -100.00000 -100.00000 -100.00000  0.23593 -0.18198 -0.47284 -100.00000  0.58539 -0.00013 -100.00000  0.13793 -100.00000 -0.46506  0.17997  0.75842  0.04588  0.39336 -0.29996 -100.00000 -100.00000 -100.00000 
-100.00000 -100.00000 -100.00000 -100.00000 -100.00000 -100.00000 -100.00000  0.03334  0.58513 -0.24330  0.00423  0.36247  0.13891 -0.25880 -0.12552 -100.00000 -100.00000 -100.00000 -100.00000 -0.67866  0.37868  0.00000  0.00000  0.00000 -100.00000 -100.00000 -100.00000  0.28252  0.28733  0.03903 -0.19049 -100.00000 -100.00000  0.13757 -100.00000 -100.00000 -100.00000  0.08922 -100.00000  0.70498  0.01553  0.43266 -100.00000 -100.00000 -100.00000  0.04324  0.24239  0.22181 -100.00000  0.37857 -100.00000 -100.00000  0.12787 -0.26302 -100.00000 -100.00000  0.00016 -100.00000 -100.00000 -100.00000 
-0.20299 -100.00000 -100.00000 -0.00615  0.54186 -0.00095  0.00000  0.00000  0.00000  0.30672 -0.50980 -0.26421  0.26319 -100.00000 -100.00000 -100.00000 -100.00000 -100.00000  0.26319  0.37847  0.26301 -100.00000 -100.00000 -100.00000 -100.00000 -100.00000 -100.00000 -100.00000 -100.00000 -100.00000  0.00015 -100.00000 -100.00000 -100.00000 -100.00000 -100.00000 -100.00000 -100.00000 -100.00000 -100.00000 -100.00000 -100.00000 -100.00000 -100.00000 -100.00000 -100.00000 -100.00000 -100.00000 -100.00000 -100.00000 -100.00000 -100.00000 -100.00000 -100.00000 -100.00000 -100.00000 -0.00002 -100.00000 -100.00000 -100.00000 
-100.00000 -100.00000 -100.00000  0.16637 -0.54654 -0.29923  0.07073 -0.30557 -0.26280 -100.00000  1.26424 -100.00000  0.67801  0.50802  0.26342  0.29032 -100.00000 -100.00000 -0.17089 -0.19763 -0.04337  0.13027 -0.51763  0.32245 -100.00000 -0.04424 -100.00000  0.00000  0.00000  0.00000  0.13907  0.01376  0.09983 -100.00000  0.00663 -100.00000 -0.40150 -0.43747 -100.00000 -0.81141 -0.34129 -0.10663  0.39250 -0.04424  0.54098 -100.00000 -0.34716 -100.00000 -1.40895  0.04355  0.26350 -100.00000 -0.13582 -100.00000 -0.20291 -0.00062 -100.00000 -100.00000 -100.00000 -100.00000 
-100.00000 -100.00000  0.26298  0.32973  0.14973  0.64989  0.00000  0.00000  0.00000  0.42906 -0.11206 -0.68404  0.05946  0.24324  0.37846 -100.00000 -100.00000 -100.00000 -100.00000 -100.00000 -100.00000 -100.00000 -100.00000 -100.00000 -100.00000 -100.00000 -100.00000 -100.00000 -100.00000 -100.00000 -100.00000 -100.00000 -100.00000 -100.00000 -100.00000 -100.00000 -100.00000 -100.00000 -100.00000 -100.00000 -100.00000 -100.00000 -100.00000 -100.00000 -100.00000 -100.00000 -100.00000 -100.00000 -100.00000 -100.00000 -100.00000 -100.00000 -100.00000 -100.00000 -100.00000 -100.00000 -100.00000 -100.00000  0.00223 -0.26433 
-100.00000 -100.00000 -0.09656  0.00000  0.00000  0.00000 -0.23212 -0.07386 -0.29417 -100.00000  0.12605 -100.00000 -0.22989 -0.10967  0.18995 -100.00000  0.38228 -100.00000 -0.81860  0.18893 -100.00000 -100.00000 -0.18325 -0.00027  0.34564  0.71813 -100.00000  0.13106 -0.08385 -0.07712  0.58768  0.17055  0.14112 -100.00000  0.00008 -100.00000  0.30652 -0.59047 -0.36224 -0.13678 -0.40252 -100.00000  0.13753 -100.00000 -100.00000 -0.07648  0.01947  0.11026 -100.00000  0.01032 -100.00000 -100.00000 -100.00000 -100.00000 -100.00000 -100.00000 -100.00000 -0.04459  0.66718 -0.41849 
 0.46681 -0.41645 -0.34842  0.29124  0.09272  0.30123 -100.00000 -100.00000 -100.00000 -100.00000 -100.00000 -100.00000 -100.00000 -100.00000  0.00014 -100.00000 -100.00000 -100.00000 -0.31354  0.31511 -0.11670  0.49847 -100.00000 -0.29057 -100.00000 -100.00000 -100.00000  0.00000  0.00000  0.00000 -0.24368  0.06055  0.58510 -100.00000 -100.00000 -0.00023 -100.00000 -100.00000 -100.00000 -100.00000 -0.12145  0.26317  0.01950 -0.21556  0.25254 -100.00000 -0.00010 -100.00000 -100.00000 -100.00000 -100.00000 -0.54501 -0.06618  0.66274  0.00015 -100.00000 -100.00000 -100.00000 -100.00000 -100.00000 
-0.07751  0.35627 -0.00113 -0.75383 -0.10380  0.93836  0.26493  0.41293 -100.00000 -0.25337 -100.00000 -100.00000  0.33355  0.35087  0.16337  0.21582  0.06472 -100.00000  0.38183  0.00028 -0.08330 -0.06563 -0.05666  0.13762 -0.20314 -100.00000 -100.00000  0.00000  0.00000  0.00000  0.08217 -0.10123  0.23308  0.37851 -0.07852  0.29441  0.13750 -0.33884 -0.21019 -100.00000  0.79110 -100.00000 -0.16945 -0.30798  0.03478 -0.70970  0.12898 -100.00000 -0.17758 -0.04869  0.15907 -0.02870 -0.39977 -0.31714  0.58065  0.38400 -100.00000  0.36858  0.22694 -0.17076 
 0.15981  0.83140  0.84793 -0.15698  0.17112 -100.00000 -0.14501  0.00264 -0.26354  0.38570  0.01147 -0.12604  0.09401  0.12000 -0.58655 -0.40280 -0.83652 -100.00000 -100.00000  0.00038 -0.00007 -0.24415  0.37889  0.48536 -100.00000 -100.00000 -100.00000  0.41530  0.35586 -0.46460 -0.00750 -0.20594 -0.26484  0.00000  0.00000  0.00000  0.03476  0.79113 -100.00000 -100.00000 -100.00000 -100.00000 -100.00000 -100.00000 -100.00000 -0.62206  0.16348 -0.00050  0.04466 -0.12100  0.23952  0.11803  0.27173  0.48536  0.33053  0.30104  0.24688 -100.00000 -0.25851 -100.00000 
-100.00000  0.00007 -100.00000 -0.00007 -100.00000 -100.00000 -0.32724 -0.08352  0.00006 -100.00000 -100.00000 -100.00000 -0.48767 -0.26735  0.34703 -100.00000 -0.79092  0.13756 -0.06579  0.15029  0.58502  0.00000  0.00000  0.00000 -100.00000  0.26493  0.13756  0.20356 -0.21507 -0.12576  0.05974  0.84382 -100.00000 -0.20330 -100.00000 -0.26326 -100.00000 -100.00000 -100.00000  0.59032  0.07381 -0.16169 -100.00000 -100.00000 -100.00000 -0.18843  0.51907  0.04325 -100.00000  0.00007  0.00006 -100.00000 -100.00000 -100.00000 -100.00000 -100.00000 -100.00000 -100.00000 -100.00000 -100.00000 
-0.45148  0.00906  0.07007 -0.14976 -0.38597  0.44177 -100.00000 -0.91094 -100.00000 -0.13587 -0.02592 -0.09389 -0.12506  0.09481  0.19536 -100.00000 -100.00000  0.00091 -0.05063  0.32579 -0.00053  0.47558 -0.28338  0.35389 -100.00000 -100.00000 -100.00000 -0.14976 -0.51432  0.09238  0.26330  0.32678  0.00091  0.00000  0.00000  0.00000  0.39335  0.56743 -0.19266  0.13776  0.12848 -100.00000 -100.00000 -100.00000 -100.00000 -0.76015  0.30296  0.11433 -0.20285  0.20050  0.00091 -0.30356  0.50735  0.13842 -0.17462  0.10814  0.17999  0.08247  0.23783  0.56288 
 0.35851  0.07754 -0.37594  0.09079  0.66038 -100.00000  0.00006  0.30519 -0.00193 -100.00000 -100.00000 -100.00000 -100.00000 -0.21539  0.00000  0.44284 -0.37686 -0.36485 -100.00000 -100.00000  0.00000  0.13756 -100.00000 -100.00000 -100.00000 -0.26995  0.29913 -0.58610 -0.11494  0.67808  0.44986 -0.57398 -0.12639 -0.54565  0.29781 -0.12639  0.18683 -0.63169  0.27864 -100.00000 -0.13536 -100.00000 -100.00000 -100.00000 -100.00000 -0.12117 -0.21569  0.00000  0.00000  0.00000  0.00000  0.39335  0.01866  0.03369 -100.00000 -100.00000 -100.00000 -100.00000 -100.00000 -100.00000 
-0.17222 -0.01141  0.44972 -100.00000 -100.00000 -100.00000 -100.00000  0.13781 -0.48578 -0.43310  0.42666  0.51422 -100.00000  0.52823  0.52307 -100.00000  0.00757 -100.00000 -100.00000 -100.00000 -100.00000 -100.00000 -100.00000 -100.00000 -100.00000 -100.00000 -100.00000  0.13738 -0.12099 -100.00000 -100.00000 -100.00000 -100.00000 -100.00000  0.00031 -100.00000  0.26292  0.25778  0.26313 -100.00000 -100.00000 -100.00000 -100.00000 -100.00000 -100.00000 -100.00000 -100.00000 -100.00000  0.00000  0.00000  0.00000 -0.24182  0.55567 -0.37308 -100.00000 -100.00000 -100.00000 -100.00000 -100.00000 -100.00000 
-100.00000 -100.00000 -100.00000 -100.00000 -100.00000 -100.00000 -0.06827  0.33668  0.07605  0.34699 -0.17011 -0.26795  0.17396  0.10529  0.15061 -100.00000  0.20010 -100.00000  0.00000  0.00000  0.00000 -0.34429  0.36506 -0.33685 -100.00000  0.32641 -100.00000 -0.21304  0.69340 -0.00404  0.59725 -0.22759 -0.12663 -100.00000 -100.00000 -100.00000 -100.00000 -100.00000 -100.00000 -100.00000  0.13783 -100.00000 -100.00000 -100.00000 -100.00000  0.85285 -100.00000  0.22129 -100.00000 -100.00000 -100.00000 -100.00000 -100.00000 -100.00000  0.00027  0.00033 -0.00012  0.72280  0.00033 -100.00000 
-100.00000 -100.00000 -100.00000  0.24857 -0.01657  0.34921 -0.07398 -0.12120  0.30265 -0.02718  0.05535  0.30581  0.47481  0.50683  0.41729 -100.00000  0.36202 -100.00000  0.00002 -0.20115 -0.12529 -0.04207  0.62747  0.09946 -100.00000  0.12792 -100.00000  0.04501  0.11138  0.28902  0.00000  0.00000  0.00000  0.47481 -0.67834 -0.07463 -0.05453  0.00433 -100.00000 -100.00000 -100.00000 -100.00000 -100.00000 -100.00000  0.00068 -100.00000 -0.77626 -100.00000 -0.63225  0.02089 -100.00000  0.00002 -0.02980 -0.60881  0.26306  0.37857 -100.00000  0.05977  0.37857 -100.00000 
-100.00000 -100.00000 -100.00000  0.71184  1.01511  1.33825  0.09762  0.40703  0.15996  0.15882  0.01834  0.27326 -0.07679 -0.16177 -0.43200 -100.00000 -100.00000 -100.00000 -100.00000 -100.00000 -100.00000 -100.00000 -100.00000 -100.00000 -100.00000 -100.00000 -100.00000 -0.31026 -0.28471  0.04455  0.63615  1.00262 -0.63374 -100.00000 -100.00000 -100.00000  0.56021 -0.07144  0.65913 -100.00000 -100.00000 -100.00000  0.00000  0.00000  0.00000 -100.00000 -100.00000 -100.00000 -0.10197  0.55866  0.83900 -100.00000 -100.00000 -100.00000 -100.00000 -100.00000 -100.00000 -100.00000  0.00046 -100.00000 
-0.18965 -0.19049 -0.12425  0.56690  0.38057  0.26279  0.67139 -0.05949 -0.23623 -100.00000  0.00019  0.26279 -0.07858  0.00860 -0.01967 -100.00000 -100.00000 -100.00000  0.57207 -0.02051 -0.05374  0.96385 -0.18342 -0.03900  0.37231 -100.00000 -0.25976  0.44122  0.35751  0.01256  0.18442 -0.29822  0.30210 -100.00000 -100.00000 -100.00000  0.16586  0.00205 -0.14030  0.13889 -100.00000 -100.00000 -100.00000 -100.00000 -100.00000  0.18624  0.86454  0.37827 -0.08079  0.13770 -100.00000  0.07318 -0.28530 -0.44921  0.15383  0.05865 -0.37967  0.00000  0.00000  0.00000 
-100.00000 -100.00000 -100.00000  0.26329  0.35030 -0.30300  0.17725 -0.10675 -0.09781  0.00000  0.00000  0.00000  0.24412  0.18446  1.04806  0.12154  0.02089  0.04475  0.21689 -0.13133 -100.00000 -0.16210  0.06391  0.37873 -100.00000 -100.00000 -100.00000  0.17511  0.34886  0.67829  0.01427  0.60295  0.31545  0.13776 -0.47825 -0.00141  0.38156  0.67821  0.84822 -0.25501  0.44983 -100.00000  0.05963 -0.54836  0.26326 -100.00000 -0.23519  0.26326  0.25665  0.11274 -0.68151  0.05963  0.11972 -100.00000 -100.00000 -100.00000 -100.00000 -100.00000  0.26318  0.13772 
-100.00000  0.00264  0.00028  0.00000  0.00000  0.00000 -0.08843  0.07107  0.19634 -100.00000  0.26339 -0.12525  0.05144  0.15614  0.04477 -0.06600  0.39318  0.62930 -0.16696  0.24365 -0.29982 -0.46951  0.40374  0.10842  0.38165 -1.08580  0.45863 -0.06639 -0.38611  0.11370  0.00068 -0.05711 -0.14306 -0.24423  0.37887 -0.00044 -0.13629  0.01385  0.16179  0.29554  0.90921  0.15156 -0.24423 -100.00000  0.00071 -0.96272  0.69103 -0.58576 -100.00000 -0.46496  0.13821 -100.00000 -0.31318 -100.00000  0.20323  0.10708 -0.58540 -100.00000 -100.00000 -100.00000 
 0.02005 -0.31111 -0.76383  0.00000  0.00000  0.00000  0.21628  0.29619  0.37748  0.56001  0.02608  0.17474  0.35157  0.27810  0.02586 -0.57144 -0.11341  0.08380 -0.12387  0.35221  0.61631 -0.27848 -0.02900  0.57743  0.10449  0.60410  0.20004  0.26209 -0.47183  0.02518  0.33127  0.07588 -0.07596 -0.46606 -0.11194 -0.70229  0.20476  0.50569  0.19055 -0.65341  0.14056  0.27801 -0.09222  0.12916 -0.12106  0.33861 -0.15573  0.80148 -0.18135  0.18240 -0.09334  0.00937 -0.39549  0.00094  0.28331 -0.16700  0.34986  0.32196  0.61765 -0.04735 
 0.08500  0.19333 -0.05317 -100.00000 -100.00000 -100.00000 -100.00000 -100.00000 -100.00000 -100.00000 -100.00000 -100.00000 -100.00000  0.00023 -100.00000  0.04784  0.14460 -0.45087 -100.00000 -100.00000 -100.00000 -100.00000 -100.00000 -100.00000  0.22495  0.08610  0.58496 -0.05516  0.00600 -0.09503 -100.00000 -100.00000 -100.00000 -100.00000 -100.00000 -100.00000 -100.00000 -100.00000 -100.00000 -100.00000 -100.00000 -100.00000 -100.00000 -100.00000 -100.00000 -100.00000 -100.00000 -100.00000  0.00000  0.00000  0.00000 -0.11582  0.78249  0.27682 -100.00000 -100.00000 -100.00000 -100.00000 -100.00000 -100.00000 
-100.00000 -100.00000 -100.00000 -0.31301 -0.07495  0.16608  0.52849  0.92059  0.26322  0.13787 -0.40004 -100.00000  0.63399 -0.04957  0.42423 -0.36936  0.49432 -100.00000  0.67844  0.12031 -100.00000 -100.00000  0.32676 -100.00000 -100.00000 -100.00000 -100.00000  0.41972  0.65357  0.17539 -0.11193  0.36571  0.04922 -100.00000  0.00484 -100.00000 -100.00000  0.92679 -100.00000 -100.00000 -100.00000 -0.00264  0.00000  0.00000  0.00000  0.06311  0.19850  0.21506  0.56133  0.28819 -0.36990 -0.23222  0.90049  0.08130 -100.00000 -100.00000 -100.00000 -100.00000 -100.00000 -100.00000 
-100.00000  0.00170 -100.00000  0.24016 -0.05469  0.65635  0.16425  0.65360  0.36361  0.41056  0.96784 -0.34365  0.42375  0.03922  0.50611 -100.00000 -0.28011 -100.00000  0.06427  0.96428 -0.35984 -0.00826  0.08065 -100.00000 -100.00000 -100.00000 -100.00000  0.85781  0.38314  0.73887 -0.18585  0.19123  0.27326  0.03748  0.39515  0.57304 -0.31355 -0.08282  0.08762 -100.00000  0.34414 -100.00000  0.46122  0.52266  0.26429 -100.00000 -100.00000 -100.00000  0.04820  0.54203  0.28740  0.00000  0.00000  0.00000 -100.00000  0.42046 -100.00000 -0.04725  0.70594  0.56117 
-0.06841  0.37837 -100.00000  0.28859  0.73448 -0.04704  0.00000  0.00000  0.00000  0.12724 -0.42422 -0.02314  0.48567 -0.04464  0.00831  0.13102 -0.38268  0.13762 -100.00000 -0.37310 -0.35681  0.54236  0.41890 -100.00000 -100.00000 -100.00000  0.26315 -1.01973 -0.33969  0.03056 -0.13147  0.49122 -0.26818  0.65459  0.17881 -0.35525 -0.07768 -0.51008  0.68875  0.55962 -0.23560  0.67819 -100.00000 -0.00014 -100.00000  0.72009 -0.53208  1.31679  0.85409  0.25769 -0.43325 -0.55397 -0.13546  0.11034  0.61346  0.71254 -100.00000  0.08338 -0.00014 -100.00000 
 0.36109 -0.00714  0.08121  0.20992 -0.08360 -1.23784 -100.00000 -0.12076 -100.00000  0.40879  0.76324 -0.32541  0.18979  0.27634  0.45002  0.48617  0.81846  1.00035 -0.44570  0.16449 -0.19584  0.27966 -0.42243 -0.16705 -100.00000 -0.09105 -100.00000  0.30446  0.21036  0.50467  1.11247  0.66774  1.00035  0.79121  0.45011  0.02652  0.40472  0.36512  0.49582 -100.00000 -0.67914 -100.00000 -100.00000 -100.00000  0.00035 -0.33009  0.21265 -0.43971  0.00000  0.00000  0.00000  0.23776 -0.05339  0.56398 -0.22024 -100.00000  0.48577  0.16542  0.28725 -0.24741 
 0.17749  0.07110  0.12808 -100.00000 -100.00000 -100.00000 -0.07179  0.00439 -100.00000  0.36703  0.34859 -0.46481 -100.00000 -100.00000  0.92196 -100.00000 -100.00000 -100.00000 -100.00000 -100.00000 -100.00000 -100.00000  1.18705  0.62351 -100.00000 -100.00000 -100.00000 -0.07179 -0.23513  0.13772 -100.00000  0.77554  0.13019 -0.10041  0.17917 -0.11765 -100.00000 -100.00000 -100.00000 -100.00000 -100.00000 -100.00000 -100.00000 -100.00000 -100.00000 -100.00000  0.00262 -100.00000 -100.00000 -100.00000  0.26325 -100.00000 -100.00000 -100.00000  0.00000  0.00000  0.00000  0.53050  0.76487  0.48564 
-100.00000 -100.00000 -100.00000 -100.00000 -100.00000 -100.00000 -0.00001 -0.34177 -100.00000 -100.00000 -100.00000  0.44178 -100.00000 -0.34177 -100.00000 -100.00000 -0.46097 -100.00000 -100.00000 -100.00000 -100.00000 -100.00000 -100.00000 -100.00000 -100.00000 -100.00000 -100.00000 -100.00000  0.00195  0.10338 -0.07144 -0.23604  0.13758 -0.30118  0.13750 -100.00000  0.00000  0.00000  0.00000 -100.00000 -100.00000 -100.00000  0.37412  0.41862  0.67815 -0.48974 -100.00000  0.11985  0.13754  0.01648  0.18032  0.27648  0.59112 -0.55070 -100.00000 -100.00000 -100.00000 -100.00000 -100.00000 -100.00000 
-100.00000  0.00048 -100.00000 -0.10506  0.21926  0.33358 -0.10506 -0.50215 -100.00000  0.37851  0.27007  0.03596  0.40394  0.52818 -0.03839  0.35262  0.89372 -100.00000 -100.00000 -100.00000 -100.00000  0.05540 -0.00915  0.26370 -100.00000 -100.00000 -100.00000 -0.22118 -0.07140  0.55536 -0.28629  0.06422 -0.00660  0.14176 -0.06942  0.49071  0.35262 -0.01573  0.51240 -100.00000 -100.00000 -100.00000  0.20589 -0.05149  0.00595  0.00000  0.00000  0.00000  0.07465  0.38615  0.60603 -100.00000 -100.00000 -0.31997 -100.00000  0.13799 -100.00000 -100.00000 -100.00000  0.00066 
 0.00000  0.00000  0.00000 -100.00000 -100.00000 -100.00000 -0.28532 -100.00000 -100.00000 -100.00000 -100.00000 -100.00000 -100.00000 -100.00000 -100.00000 -100.00000 -100.00000 -100.00000 -100.00000 -100.00000 -100.00000 -100.00000 -100.00000 -100.00000  0.25861  0.32158  0.02141 -100.00000 -100.00000 -100.00000 -100.00000 -100.00000 -100.00000 -100.00000 -100.00000 -100.00000 -100.00000 -100.00000 -100.00000 -100.00000 -100.00000 -100.00000 -100.00000 -100.00000 -100.00000 -100.00000 -100.00000 -100.00000  0.25264  0.23347  0.54216 -100.00000 -100.00000 -100.00000 -100.00000 -100.00000 -100.00000  0.34271  0.22132 -0.74019 
-0.11244  0.37115  0.65995 -100.00000 -100.00000 -100.00000 -100.00000 -100.00000 -100.00000 -0.00005 -100.00000 -100.00000 -100.00000 -100.00000 -100.00000 -0.44018  0.48551  0.34776 -100.00000 -100.00000 -100.00000 -100.00000 -100.00000 -100.00000  0.26298 -0.00094 -100.00000 -100.00000 -0.00094  0.26323 -100.00000  0.00008 -100.00000 -100.00000 -100.00000 -100.00000 -100.00000 -100.00000 -100.00000 -100.00000 -100.00000 -100.00000 -100.00000 -100.00000 -100.00000 -100.00000 -100.00000 -100.00000  0.00000  0.00000  0.00000 -0.12813 -0.30715  0.01910 -100.00000 -100.00000 -100.00000 -100.00000 -100.00000 -100.00000 
-100.00000 -100.00000 -100.00000 -100.00000 -100.00000 -100.00000  0.19073  0.19349  0.56990  0.40118  0.38484  0.18365  0.04716  0.00164 -100.00000  0.00000  0.00000  0.00000 -100.00000  0.58512 -100.00000 -100.00000 -100.00000 -100.00000 -100.00000 -100.00000 -100.00000 -100.00000 -100.00000 -100.00000  0.04670 -0.35516  0.01736 -100.00000 -100.00000 -100.00000 -100.00000 -100.00000 -100.00000 -100.00000 -100.00000 -100.00000 -100.00000 -100.00000 -100.00000 -100.00000 -100.00000 -100.00000 -100.00000  0.13766 -100.00000 -0.26619 -100.00000 -100.00000 -100.00000 -100.00000 -100.00000 -100.00000 -100.00000 -100.00000 
-0.03644 -0.13669 -0.31117 -0.20637 -0.25963 -100.00000  0.76563  0.22376 -0.56706  0.35058 -0.31738 -0.46197 -0.12685  0.11705  0.17426 -100.00000  0.10876 -100.00000 -0.44738  0.26563  0.00011  0.32200  0.71286  0.17426 -100.00000 -100.00000  0.58507  0.07047  0.30140  0.36690 -100.00000  0.30140 -100.00000  0.00000  0.00000  0.00000  0.05665  0.10876 -100.00000 -100.00000 -100.00000 -100.00000 -100.00000 -100.00000 -100.00000 -0.03644 -0.03403  0.27379 -100.00000 -0.12416 -100.00000  0.15620 -0.68789  0.35894  0.20652 -0.11082  0.39601  0.13759 -100.00000 -100.00000 
-100.00000 -100.00000 -100.00000 -100.00000 -100.00000 -100.00000 -100.00000 -100.00000 -100.00000 -100.00000 -100.00000 -100.00000 -100.00000 -100.00000 -100.00000 -100.00000 -100.00000 -100.00000 -0.00001 -100.00000 -100.00000  0.00000  0.00000  0.00000 -0.00001 -100.00000 -100.00000 -100.00000 -100.00000 -100.00000 -100.00000 -0.13651 -100.00000 -100.00000 -100.00000  0.13752 -100.00000 -100.00000 -100.00000 -0.17925  0.20895  0.11429 -100.00000 -100.00000 -100.00000  0.18818 -0.14659 -0.08196 -100.00000 -100.00000 -100.00000 -100.00000 -100.00000 -100.00000 -100.00000 -0.13651 -100.00000 -100.00000 -100.00000 -100.00000 
-100.00000 -100.00000  0.00038  0.00049 -100.00000 -100.00000 -100.00000 -100.00000 -100.00000 -100.00000 -100.00000 -100.00000  0.04942  0.26365  0.13789 -100.00000 -100.00000 -100.00000 -100.00000 -0.19295 -100.00000  0.00000  0.00000  0.00000 -100.00000 -100.00000 -100.00000 -100.00000  0.22260 -100.00000  0.00049 -100.00000 -100.00000  0.71238  0.54097  0.92638 -100.00000 -100.00000 -100.00000  0.07457  0.26243  1.19547 -100.00000 -100.00000 -100.00000  0.50848  0.54858  0.41535 -100.00000 -100.00000 -100.00000 -100.00000 -100.00000 -100.00000  0.37900 -100.00000 -100.00000 -100.00000 -100.00000 -100.00000 
-0.07603 -100.00000 -100.00000 -100.00000 -100.00000 -100.00000 -100.00000 -100.00000 -100.00000 -100.00000 -100.00000 -100.00000 -0.07603  0.12642  0.37861 -100.00000 -100.00000 -100.00000 -100.00000 -100.00000 -100.00000 -100.00000 -0.13661 -100.00000  0.00000  0.00000  0.00000 -100.00000 -100.00000 -100.00000 -100.00000 -100.00000 -100.00000 -100.00000 -100.00000 -100.00000 -100.00000 -100.00000 -100.00000  0.13755  0.00007 -0.14597 -100.00000 -100.00000 -100.00000 -100.00000 -100.00000 -100.00000  0.22776  0.38015  0.37664 -100.00000 -100.00000 -100.00000 -100.00000 -100.00000 -100.00000 -100.00000 -100.00000 -100.00000 
-100.00000 -100.00000 -100.00000 -0.23972  0.14593  0.33915 -0.31669  0.16039  0.13769  0.66345 -0.07427 -0.18703  0.60603  0.53731  0.50384  0.18987 -0.37403  0.00018 -100.00000 -100.00000  0.63707 -100.00000 -100.00000  0.00018 -100.00000  0.00027 -100.00000  0.25077  0.41413 -0.78768  0.00000  0.00000  0.00000  0.12786  0.58523  0.67826 -100.00000 -0.09318 -100.00000 -100.00000  0.00027 -100.00000  0.00015 -100.00000  0.00018 -100.00000  0.26138  0.56995 -100.00000  0.00027 -0.31929 -0.07001 -100.00000 -100.00000 -100.00000  0.13777  0.13769 -100.00000 -100.00000 -100.00000 
-100.00000 -100.00000 -100.00000 -100.00000 -100.00000 -100.00000 -0.09403 -0.20041 -0.14193 -0.07343 -0.20643  0.63982  0.00000  0.00000  0.00000  0.81452  0.34983 -0.11918  0.29096 -0.07317  0.23181 -100.00000 -100.00000 -100.00000 -100.00000 -100.00000  0.00015 -0.20677 -0.21143  0.73877 -100.00000  0.82795 -100.00000 -100.00000 -100.00000 -100.00000 -100.00000 -100.00000 -100.00000  0.00011 -100.00000 -100.00000 -100.00000 -100.00000 -100.00000 -100.00000 -100.00000 -100.00000  0.76565 -100.00000 -100.00000 -100.00000 -100.00000 -100.00000 -100.00000 -100.00000 -100.00000 -100.00000 -100.00000 -100.00000 
-100.00000 -100.00000 -100.00000 -100.00000 -100.00000  0.00017 -0.17579  0.73047  0.84816  0.31417 -0.27722  0.41533  0.00000  0.00000  0.00000 -100.00000 -100.00000 -100.00000 -100.00000 -100.00000 -100.00000 -100.00000 -100.00000 -100.00000 -100.00000 -100.00000 -100.00000 -100.00000 -100.00000 -100.00000 -100.00000 -100.00000 -100.00000 -100.00000 -100.00000 -100.00000  0.37852 -100.00000  0.00017 -100.00000 -100.00000 -100.00000 -0.19590  0.01217  0.10824 -100.00000 -100.00000 -100.00000 -0.20413 -100.00000  0.00017 -100.00000 -100.00000 -100.00000 -100.00000 -100.00000 -100.00000 -100.00000 -100.00000 -100.00000 
 0.50640 -0.27516  0.08771 -0.30788  0.48038 -0.23237 -0.39724  0.27814  0.58502 -100.00000 -0.13462 -0.09891  0.43283 -0.23586  0.09513 -100.00000  0.28243 -100.00000 -0.20097  0.11315  0.27570 -0.13875  0.33346  0.43616 -100.00000 -100.00000 -100.00000 -0.04109 -0.29389  0.11293  0.05831  0.71766  0.40599 -0.42336  0.22502 -0.42084 -0.98352  0.30533  0.09513 -100.00000  0.45034 -100.00000  0.28071  0.23981  0.21551 -0.00029  0.18926 -0.27486  0.10168  0.18243 -0.04516 -0.55119  0.07863 -0.06032 -0.66404 -0.05712 -0.07045  0.00000  0.00000  0.00000 
-100.00000 -100.00000 -100.00000 -0.38315 -0.62077 -0.01227 -100.00000  0.13749 -0.27530 -100.00000 -100.00000 -100.00000 -0.25382  0.22532  0.34160 -100.00000 -100.00000 -100.00000 -100.00000 -100.00000 -100.00000 -100.00000 -100.00000 -100.00000 -100.00000 -100.00000 -100.00000 -0.03522  0.06919  0.55750 -0.06544  0.12712 -0.02746 -100.00000 -0.13591 -0.60619 -0.12829 -100.00000 -100.00000 -100.00000 -100.00000 -100.00000  0.00000  0.00000  0.00000 -0.06544 -0.10189 -100.00000 -0.01282  0.26302 -0.01227  0.14923 -100.00000 -100.00000 -100.00000  0.26302 -100.00000 -100.00000 -0.34289 -100.00000 
 0.00000  0.00000  0.00000 -0.06803  0.59427  0.92616  0.13767  0.00583 -0.42620 -100.00000 -100.00000 -100.00000  0.26320 -0.06632  0.67823  0.05750  0.00029 -100.00000  0.17297 -100.00000 -100.00000 -100.00000 -0.34077 -100.00000  0.44637 -100.00000 -100.00000 -0.45515  0.68637  0.26320 -100.00000  0.12800 -100.00000  0.48560 -0.47827 -0.36712 -100.00000 -100.00000 -0.35640 -100.00000  0.13779 -100.00000 -100.00000 -100.00000 -100.00000 -100.00000 -100.00000 -0.48274 -0.19310  0.58699  0.77475 -100.00000 -100.00000 -100.00000  0.61446  0.11977 -100.00000  0.11240 -0.14772 -0.20100 
 0.00001  0.25743 -0.23819 -0.00712  0.73643 -0.18520 -100.00000  0.13777  0.00032 -100.00000 -100.00000 -100.00000 -100.00000 -100.00000 -100.00000 -100.00000 -100.00000 -100.00000 -100.00000 -100.00000 -100.00000 -100.00000  0.62656 -0.09773 -100.00000 -100.00000 -100.00000  0.08322  0.10032  0.00032 -100.00000 -100.00000 -100.00000 -0.65244  0.20036  0.42867  0.45252 -0.33862  0.51524 -100.00000  0.00026 -100.00000 -100.00000 -100.00000 -100.00000  1.11571 -0.42404  0.40949 -100.00000 -100.00000 -100.00000 -0.20610  0.00026 -100.00000  0.00000  0.00000  0.00000  0.67302  0.47625  0.74740 
-100.00000  0.15486 -100.00000  0.11211 -0.47130  0.48508 -100.00000  0.05948  0.00023 -0.03812 -0.04856 -0.42541  0.05822 -0.34150 -100.00000  0.00005  0.00030 -100.00000 -100.00000 -0.29121  0.51199  0.02878  0.46275 -0.12643 -100.00000  0.16584 -0.37043  0.22897  0.67580 -0.18783  0.00000  0.00000  0.00000  0.13755  0.22454 -0.00281  0.13439  0.27048  0.09456 -100.00000 -0.23576 -100.00000  0.28061  0.00524  0.21959 -0.20482  0.42249  0.48566 -0.55486  0.19907  0.37875 -0.13982 -0.11023 -0.00281 -100.00000  0.19907 -100.00000 -100.00000  0.50637 -0.00786 
-100.00000 -100.00000 -100.00000 -100.00000 -0.37274 -100.00000  0.13821 -0.24620  0.11316  0.00000  0.00000  0.00000 -0.09930  0.01991  0.05337  0.34060 -0.54477 -0.00231 -100.00000 -100.00000 -100.00000 -100.00000 -100.00000 -100.00000 -100.00000 -100.00000 -100.00000 -100.00000 -100.00000 -100.00000 -0.19248  0.66528  0.63570 -100.00000 -100.00000 -100.00000 -100.00000 -100.00000 -100.00000 -100.00000 -100.00000 -100.00000 -100.00000 -100.00000 -100.00000 -100.00000 -100.00000 -100.00000 -100.00000 -0.12138  0.26315 -100.00000 -0.12138  0.00012 -100.00000 -100.00000 -100.00000 -100.00000 -100.00000 -100.00000 
-0.30377  0.07196  0.45807 -0.27564  0.33670 -0.10208  0.32022  0.35924  0.07780  0.00000  0.00000  0.00000  0.23940  0.08938 -0.22412  0.09385  0.26941  0.22831  0.72399 -0.26476  0.22187  0.31305 -1.01057  0.27766  0.30548  0.07840  1.33849 -0.23115 -0.01572 -0.10792  0.12862  0.43437 -0.17213  0.06025 -0.35770 -100.00000 -0.51443  0.60687  0.26968  0.22608 -0.31306 -100.00000 -100.00000 -100.00000 -100.00000 -100.00000  0.13792 -100.00000  0.04551 -100.00000  0.00016  0.17573 -0.31306  0.16856 -100.00000  0.00041 -100.00000 -100.00000  0.00041  0.00016 
-100.00000 -100.00000 -100.00000 -100.00000 -100.00000 -100.00000  0.13785 -0.18317  0.58313  0.22931  0.08305 -0.26593  0.52581 -0.36910  0.67368 -100.00000 -100.00000 -100.00000  0.00000  0.00000  0.00000 -100.00000 -0.00004 -0.34975 -100.00000 -100.00000 -100.00000 -0.13509  0.35018 -0.46301 -100.00000 -100.00000 -100.00000 -100.00000 -100.00000 -100.00000 -100.00000 -100.00000 -100.00000 -0.20331 -100.00000 -100.00000 -100.00000 -100.00000 -100.00000 -100.00000 -100.00000 -100.00000 -100.00000 -100.00000 -100.00000 -100.00000 -100.00000 -100.00000 -100.00000 -100.00000 -100.00000 -100.00000 -100.00000 -100.00000 
 0.37828  0.12917  0.13474  0.26314  0.27138  0.11494 -0.04750 -0.62878  0.27915 -100.00000 -100.00000 -100.00000 -100.00000 -100.00000 -100.00000 -100.00000 -100.00000 -100.00000 -100.00000 -0.00001 -100.00000 -100.00000 -100.00000 -100.00000 -100.00000 -100.00000 -100.00000 -100.00000 -0.00001 -0.12607 -100.00000 -0.37274  0.22185 -100.00000 -100.00000 -100.00000 -100.00000 -100.00000  0.00005 -100.00000 -100.00000 -100.00000 -100.00000 -100.00000 -100.00000  0.20344 -100.00000 -100.00000  0.00010 -100.00000 -100.00000 -0.27690  0.32127 -0.06340 -0.16992 -0.24838 -0.11759  0.00000  0.00000  0.00000 
-0.69488  0.12788  0.26303  0.00000  0.00000  0.00000  0.28871  0.25481  0.09826 -100.00000 -100.00000 -100.00000 -100.00000 -100.00000 -100.00000 -100.00000 -100.00000 -100.00000 -100.00000 -100.00000 -100.00000 -100.00000 -100.00000 -100.00000 -100.00000 -100.00000 -100.00000 -0.16937  0.44981  0.50216  0.10746  0.01980 -0.35519 -100.00000 -100.00000 -100.00000 -100.00000 -100.00000 -100.00000 -100.00000 -100.00000 -100.00000 -100.00000 -100.00000 -0.26337 -100.00000 -100.00000 -100.00000 -100.00000 -100.00000 -100.00000 -100.00000 -100.00000 -100.00000 -100.00000 -100.00000 -100.00000 -0.06579  0.00425  0.26303 
-100.00000 -100.00000 -100.00000 -0.04654  0.42328 -0.00071 -100.00000  0.00009 -100.00000  0.53094  0.59841 -0.26380  0.26310 -0.25887 -100.00000 -100.00000 -100.00000 -100.00000 -100.00000 -100.00000 -100.00000 -100.00000 -100.00000 -100.00000 -100.00000 -100.00000 -100.00000 -0.05314 -0.09098  0.19181  0.00000  0.00000  0.00000  0.02911  0.01438  0.22218 -100.00000 -100.00000 -100.00000 -100.00000 -100.00000 -100.00000 -100.00000  0.00009 -100.00000 -100.00000 -100.00000 -100.00000 -100.00000 -100.00000 -100.00000 -100.00000 -100.00000 -100.00000 -100.00000  0.00009 -100.00000  0.37858 -100.00000  0.13751 
 0.00000  0.00000  0.00000 -100.00000 -100.00000 -100.00000 -100.00000 -0.13519 -0.58754 -100.00000 -100.00000 -100.00000 -100.00000 -100.00000 -100.00000 -100.00000 -100.00000 -100.00000 -100.00000 -100.00000 -100.00000 -100.00000 -100.00000 -100.00000 -100.00000 -100.00000 -100.00000  0.25684  0.01301  0.36582 -100.00000 -100.00000 -100.00000 -100.00000 -100.00000 -100.00000 -100.00000 -100.00000 -100.00000 -100.00000 -100.00000  0.26312 -100.00000 -100.00000 -100.00000 -100.00000 -100.00000 -100.00000 -100.00000 -0.13519 -100.00000 -100.00000 -100.00000 -100.00000  0.19198  0.85629  0.89146 -100.00000 -100.00000 -100.00000 
-100.00000 -100.00000 -100.00000 -100.00000 -100.00000 -100.00000 -100.00000 -100.00000 -100.00000 -100.00000 -100.00000  0.13760 -100.00000 -100.00000 -100.00000 -100.00000 -100.00000 -100.00000 -100.00000 -100.00000 -100.00000 -100.00000  0.00009  0.00010 -100.00000 -100.00000 -100.00000  0.78201  0.93525  0.66251 -100.00000  0.00009 -100.00000  0.00000  0.00000  0.00000 -100.00000 -100.00000 -100.00000 -100.00000 -100.00000 -100.00000 -100.00000 -100.00000 -100.00000 -0.24386 -100.00000 -100.00000 -100.00000 -100.00000 -100.00000 -100.00000  0.13759  0.00010  0.13844 -0.05714  0.64270 -100.00000 -100.00000 -100.00000 
-100.00000 -100.00000 -100.00000 -100.00000 -100.00000 -100.00000  0.00001  0.00431  0.00016  0.18751  0.44562 -0.00066  0.00000  0.00000  0.00000 -100.00000 -100.00000 -100.00000 -100.00000  0.65936  0.41472 -0.32911  0.00729  0.37867  0.17532  0.00242  0.61290 -100.00000 -100.00000 -100.00000 -100.00000 -100.00000 -100.00000 -100.00000  0.00016 -100.00000 -100.00000 -0.13508 -0.10757 -100.00000 -100.00000 -100.00000  0.06455  0.20130  0.02644 -100.00000 -100.00000 -100.00000 -100.00000  0.13766 -0.12585 -100.00000 -100.00000 -100.00000 -100.00000 -100.00000 -100.00000 -100.00000 -100.00000 -100.00000 
-100.00000 -100.00000 -100.00000  0.17576  0.27610 -0.00072 -0.15358  0.20011  0.89277  0.00000  0.00000  0.00000  0.23641 -0.11768 -0.82027  0.36969  0.47411  0.50159 -100.00000 -100.00000 -100.00000 -100.00000 -100.00000 -100.00000 -100.00000 -100.00000 -100.00000 -100.00000 -100.00000 -100.00000  0.56278  0.86502  0.27979 -100.00000 -100.00000 -100.00000 -100.00000 -100.00000 -100.00000 -100.00000 -100.00000 -100.00000 -100.00000 -100.00000 -100.00000 -100.00000 -100.00000 -100.00000 -100.00000 -100.00000  0.00008 -0.00215 -0.13498 -0.67851 -100.00000 -100.00000 -100.00000 -100.00000 -100.00000 -100.00000 
 0.37847  0.12778 -100.00000  0.00000  0.00000  0.00000 -0.30915 -0.35832  0.65251  0.13746 -100.00000  0.36049 -100.00000 -100.00000 -100.00000 -100.00000 -100.00000 -100.00000 -100.00000 -100.00000 -100.00000 -100.00000 -100.00000 -100.00000 -100.00000 -100.00000 -100.00000  0.28168  0.00712 -0.00116 -0.26451  0.01460 -0.08788 -100.00000 -100.00000 -100.00000 -100.00000 -100.00000 -100.00000 -100.00000 -100.00000 -100.00000 -100.00000 -0.13525 -100.00000 -100.00000 -100.00000 -100.00000 -100.00000 -100.00000 -100.00000 -100.00000 -100.00000 -100.00000 -100.00000 -100.00000 -100.00000  0.04395  0.24326 -100.00000 
-100.00000 -100.00000 -100.00000 -100.00000 -100.00000 -100.00000 -100.00000 -100.00000 -100.00000 -100.00000 -100.00000 -100.00000  0.26309  0.00851 -0.00099 -100.00000 -100.00000 -100.00000 -100.00000 -100.00000 -100.00000 -100.00000 -100.00000 -100.00000 -100.00000 -100.00000 -100.00000  0.08275  0.28741 -0.06902  0.48548 -0.12125  0.13751 -100.00000 -100.00000 -100.00000  0.13756  0.11976  0.00001 -100.00000  0.26310 -100.00000  0.00000  0.00000  0.00000 -100.00000 -100.00000 -100.00000 -100.00000 -100.00000 -100.00000 -100.00000 -100.00000 -100.00000 -100.00000 -100.00000 -100.00000 -100.00000 -100.00000 -100.00000 
-0.04730 -0.31364  0.07601 -0.24391  0.24321  0.11480 -0.20322 -0.17031  1.16925 -100.00000 -100.00000 -100.00000  0.43802  0.19973  0.18088 -100.00000 -100.00000 -100.00000 -100.00000  0.12773 -100.00000 -100.00000 -100.00000 -100.00000  0.00000  0.00000  0.00000 -0.05456 -0.08250 -0.67974  0.05712  0.12773 -100.00000 -100.00000 -0.13530 -100.00000 -100.00000  0.11958 -100.00000  0.58509  0.00709 -0.12621 -100.00000 -100.00000 -100.00000 -100.00000 -0.13530 -100.00000  0.39222 -0.44926  0.13525 -100.00000 -0.00007 -100.00000 -100.00000 -100.00000 -100.00000  0.13763 -100.00000  0.00011 
-100.00000 -100.00000  0.00005 -100.00000 -100.00000 -100.00000 -100.00000 -100.00000 -100.00000 -100.00000  0.00006 -100.00000 -100.00000 -100.00000 -100.00000 -100.00000 -0.10965 -100.00000 -100.00000  0.52452 -0.09850  0.00000  0.00000  0.00000 -100.00000 -0.42785  0.50229 -100.00000 -100.00000 -100.00000 -100.00000  0.00233 -100.00000 -100.00000 -100.00000 -100.00000 -100.00000 -100.00000 -100.00000  0.72422 -0.07126  0.41438 -100.00000 -100.00000 -100.00000  0.27996  0.10742  0.07287  0.00014 -100.00000 -100.00000 -100.00000 -100.00000 -100.00000 -100.00000 -100.00000  0.00005 -100.00000 -100.00000 -100.00000 
 0.68167 -0.75406  0.18189  0.00000  0.00000  0.00000  0.25435 -0.11707 -0.00703 -100.00000 -100.00000 -100.00000 -100.00000 -100.00000 -100.00000 -100.00000 -100.00000 -100.00000 -100.00000 -100.00000 -100.00000 -100.00000 -100.00000 -100.00000 -100.00000 -100.00000 -100.00000  0.24034 -0.19815  0.24267 -0.39747 -0.00970  0.23010 -100.00000 -100.00000 -100.00000 -100.00000 -100.00000 -100.00000 -100.00000 -100.00000 -100.00000 -100.00000 -100.00000 -100.00000 -100.00000 -100.00000 -100.00000 -100.00000 -100.00000 -100.00000 -100.00000 -100.00000 -100.00000 -100.00000  0.24319 -0.26532 -100.00000 -100.00000 -100.00000 
-100.00000 -100.00000 -100.00000 -100.00000 -100.00000 -100.00000 -100.00000  0.44976 -100.00000 -0.54232 -100.00000  0.13750  0.17323 -0.12489 -0.17301 -100.00000 -100.00000 -100.00000  0.00000  0.00000  0.00000 -0.16381 -0.23707  0.90133  0.20177 -100.00000 -0.48966 -0.57395  0.44541 -0.29758 -100.00000 -100.00000 -100.00000 -100.00000 -100.00000 -100.00000 -100.00000 -100.00000 -100.00000 -0.00007  0.00005 -100.00000 -100.00000 -100.00000 -100.00000  0.07991  0.00005 -0.00000 -100.00000 -100.00000 -100.00000 -100.00000 -100.00000 -100.00000 -100.00000 -100.00000 -100.00000 -100.00000 -100.00000 -100.00000 
 0.04654 -0.04642  0.54220  0.00000  0.00000  0.00000  0.13954  0.31525  0.07125  0.75073  0.25759  0.58285 -0.21774  0.02194  0.58458 -100.00000 -100.00000 -100.00000 -100.00000  0.00015 -100.00000 -100.00000  0.26318 -100.00000 -100.00000 -100.00000 -100.00000  0.69990 -0.24450  0.12839  0.60809  0.16326  0.13647 -100.00000 -100.00000 -100.00000 -0.00536 -0.21522 -100.00000  0.13792 -100.00000  0.00031 -100.00000 -100.00000 -100.00000 -0.38091 -100.00000 -100.00000 -0.38091  0.00437 -100.00000  0.76595 -0.40537 -100.00000 -100.00000 -100.00000 -100.00000 -0.38653  0.26128 -0.10779 
-100.00000 -100.00000 -100.00000  0.79646  0.76577  0.65153 -0.20226  0.31997 -0.33831 -0.23064 -0.22930  0.40431  0.00000  0.00000  0.00000 -0.82864  1.15418  0.99974 -100.00000 -0.43893 -100.00000 -100.00000 -100.00000 -100.00000 -100.00000 -100.00000 -100.00000 -100.00000 -100.00000 -100.00000 -100.00000 -100.00000 -100.00000 -100.00000 -100.00000 -100.00000 -0.06603  0.13774  0.09899 -100.00000  0.13774 -100.00000 -0.43165  0.02113 -0.07997 -100.00000 -100.00000 -100.00000 -0.66885  0.11985 -100.00000 -100.00000 -100.00000 -100.00000 -100.00000 -100.00000 -100.00000 -100.00000 -100.00000 -100.00000 
 0.04477  0.10046 -0.02273 -0.05041  0.63040 -0.12487 -0.36758  0.11292 -0.41436 -0.43768  0.05338 -100.00000  0.33199  0.14025  0.58566 -0.20302  0.62518 -100.00000 -100.00000 -100.00000 -100.00000  0.08323  0.00591 -0.22172 -0.30362  0.00007 -100.00000  0.00000  0.00000  0.00000  0.34885  0.07325 -0.02965 -0.12594 -0.59057  1.19054  0.10428 -0.40547 -100.00000 -0.25297  0.32621  0.00067 -100.00000 -100.00000 -100.00000 -0.05405 -100.00000  0.96417 -0.62578  0.11687 -0.34721 -0.74326  0.15450  0.32261 -0.25297 -0.66055  0.36846 -0.00504  0.34911  0.84201 
-0.56102 -0.40022  0.64328 -100.00000 -100.00000 -100.00000  0.26307 -0.00009 -100.00000 -0.05409 -0.25888  0.58510 -100.00000 -100.00000 -100.00000 -100.00000 -100.00000 -100.00000  0.17544 -100.00000 -100.00000 -100.00000 -0.19766  0.13764 -100.00000 -100.00000 -100.00000 -0.24357  0.11963  0.00014 -100.00000 -0.00009  0.58510 -100.00000 -100.00000 -100.00000 -100.00000 -100.00000 -100.00000 -100.00000 -100.00000 -100.00000  0.48547 -0.12138 -100.00000 -0.06556  0.41919  0.00014  0.00000  0.00000  0.00000  0.34182 -0.21822 -0.00103 -100.00000 -100.00000 -100.00000 -100.00000 -100.00000 -100.00000 
 0.00000  0.00000  0.00000  0.12313  0.38438  0.52942  0.10441 -0.16981 -0.00037 -100.00000  0.00029 -100.00000 -0.41917 -0.45789 -100.00000 -100.00000 -0.43870  0.48549 -100.00000 -100.00000 -100.00000 -100.00000  0.13780 -100.00000 -0.30504  0.29678  0.34656 -0.31914  0.06480 -0.06848  0.55418 -0.41840  0.14253  0.05703  0.10750  0.07214 -100.00000 -0.11038 -0.09403  0.38196  0.00029 -100.00000 -100.00000  0.00029 -100.00000 -0.17320  0.59479 -100.00000 -0.04801 -0.01145 -0.63951 -100.00000 -0.09077  0.00006  0.54366  0.37881  0.42453  0.24354  0.39346 -0.26486 
 0.67732  0.73080  1.04299 -0.53480 -0.32532  0.29727 -0.44924 -0.12040 -0.63012 -0.26706 -0.49632 -0.29588 -0.29081 -0.11430  0.15446  0.26943  0.70962 -100.00000  0.00000  0.00000  0.00000  0.24286  0.01096 -0.37372  0.24286  0.42955 -100.00000 -0.37556 -0.24322  0.53622 -0.45468  0.28766 -0.30142 -0.25413  0.23691 -0.00063 -0.26591 -0.02002 -0.34914  0.58421  0.71244  0.13688  0.25735  0.14757 -0.24748 -0.13113 -0.45339  0.16809  0.06133 -0.56753 -0.80968 -0.02696  0.51867 -0.00183  0.20530 -0.06630 -100.00000  0.07152 -0.19777  0.09832 
 0.08818  0.31975 -0.12962  0.53115  0.63707 -0.07400  0.07849 -0.03621  0.35445  0.37070  0.79562  0.18906  0.07319 -0.02378  1.41297 -100.00000 -100.00000 -100.00000  0.16347 -0.53094  0.18906 -0.17767  0.60444 -1.00812 -0.08617 -100.00000 -0.14439 -0.01170  0.06067 -0.31833 -0.37050 -0.26664 -0.27334 -0.63860  0.16064 -0.47509  0.09304 -0.35269  0.25673 -100.00000  0.00040 -100.00000  0.10594 -0.21563  0.09141  0.52900  0.11997  0.08274  0.45297 -0.74308  0.00006 -0.54199  0.01712 -0.05199  0.39134  0.42598  0.99369  0.00000  0.00000  0.00000 
-0.06699  0.26318 -100.00000 -0.67934  0.11283 -0.26634 -100.00000  0.00014 -100.00000 -100.00000  0.13765 -100.00000  0.00005 -100.00000 -100.00000 -100.00000 -100.00000 -100.00000  0.20136  0.39294 -0.12821 -0.06699  0.79091  0.26325 -100.00000 -100.00000 -100.00000  0.00000  0.00000  0.00000 -100.00000  0.28741  0.77180 -100.00000  0.17871  0.76712  0.13755 -100.00000 -0.22820  0.64350 -100.00000 -100.00000 -0.09785 -0.04099  0.15786  0.17402  0.13765 -100.00000 -100.00000 -0.12122 -100.00000  0.00005 -100.00000 -100.00000 -100.00000 -100.00000 -100.00000 -100.00000 -100.00000 -100.00000 
 0.00000  0.00000  0.00000  0.48565  0.22675  0.26329 -100.00000  0.26325  0.11491 -100.00000 -100.00000 -100.00000 -100.00000 -100.00000 -100.00000 -100.00000 -100.00000 -100.00000 -100.00000 -100.00000 -100.00000 -100.00000 -100.00000 -100.00000 -100.00000 -100.00000 -100.00000 -0.33764  0.47715  0.15046  0.28231  0.54304 -100.00000 -100.00000 -100.00000  0.00025 -100.00000 -100.00000 -100.00000  0.38185  0.00595  0.32136 -100.00000  0.13772 -100.00000 -100.00000 -100.00000  0.00025 -100.00000  0.11287  0.48568 -100.00000 -100.00000 -100.00000  0.87355 -0.05719  0.46577 -100.00000 -100.00000 -100.00000 
-100.00000 -100.00000 -100.00000 -100.00000 -100.00000 -100.00000  0.34951  0.34834  0.80672  0.00000  0.00000  0.00000 -0.20308 -0.20931 -100.00000  0.13751  0.00828 -100.00000 -0.48057 -0.27869 -0.33809 -100.00000 -0.00009 -0.00020 -100.00000 -100.00000 -100.00000  0.26304 -0.23531  0.48556 -0.05087  0.06985  0.37728 -0.06557 -0.10978  0.00014 -100.00000 -100.00000 -100.00000 -100.00000 -100.00000 -100.00000 -100.00000 -100.00000 -100.00000 -100.00000 -100.00000 -100.00000  0.00000 -100.00000 -100.00000 -100.00000 -100.00000 -100.00000 -100.00000 -100.00000 -100.00000 -100.00000 -100.00000 -100.00000 
-100.00000 -100.00000 -100.00000 -100.00000 -100.00000 -100.00000 -0.40327  0.50902  0.87397  0.00000  0.00000  0.00000 -0.86091  0.83024  0.12348 -100.00000 -100.00000 -0.26354 -0.77864  0.34255  0.11497 -100.00000 -100.00000 -100.00000 -100.00000 -100.00000 -100.00000 -100.00000 -100.00000 -100.00000  0.08226 -0.03802  0.73533 -0.00017  0.13776 -100.00000 -100.00000 -100.00000 -100.00000 -100.00000 -100.00000 -100.00000 -100.00000 -100.00000 -100.00000 -100.00000 -100.00000 -100.00000 -100.00000 -100.00000 -100.00000 -100.00000 -100.00000 -100.00000 -100.00000 -100.00000 -100.00000 -100.00000 -100.00000 -100.00000 
-100.00000  0.00036 -100.00000  0.62311  0.02065  0.77718 -0.21809  0.27831  0.08682  0.27251  0.50931 -0.26441 -0.09023  0.23622 -0.10132  0.17161  0.36183  0.72650  0.58505  0.47903 -0.10734 -0.08310 -0.13489 -0.05423  0.16553  0.00036 -100.00000 -0.36975  0.22586  0.43926  0.00000  0.00000  0.00000  0.83883 -0.28990  0.26332  0.55385 -0.43300  0.28869 -0.37841  0.30564  0.36215 -0.53968 -0.13489  0.11535 -100.00000  0.00863 -100.00000 -0.25863  0.66842  0.03802 -0.66854  0.00261 -0.23542 -100.00000 -100.00000 -100.00000  0.29689 -0.19759 -100.00000 
-100.00000 -100.00000 -100.00000  0.26299  0.34955 -0.62936 -100.00000  0.00233 -100.00000 -100.00000 -100.00000 -100.00000 -0.24654 -0.31341 -0.30543 -100.00000 -100.00000 -100.00000 -100.00000 -100.00000 -100.00000 -100.00000 -100.00000 -100.00000 -100.00000 -100.00000 -100.00000  0.00000  0.00000  0.00000 -0.31971 -0.13841 -0.07571 -100.00000 -100.00000 -100.00000 -100.00000 -100.00000 -100.00000 -100.00000 -100.00000 -100.00000  0.12127  0.18179  0.98948 -100.00000 -100.00000 -100.00000 -100.00000 -100.00000 -100.00000 -100.00000 -100.00000 -100.00000 -100.00000 -100.00000 -100.00000 -100.00000 -100.00000 -100.00000 
 1.03297 -0.57122  0.77050  0.13766  0.03936  0.18897  0.09993  0.28676 -100.00000  0.61450 -0.09998 -0.12954 -0.01446  0.10113 -0.22950  0.13766  0.11260 -0.06588 -100.00000  0.13794 -100.00000 -0.24799 -0.92051 -100.00000 -100.00000 -100.00000 -100.00000  0.34750  0.91092  0.08011 -0.33799 -0.20456  0.38262  0.00000  0.00000  0.00000  0.26319  0.58919 -100.00000 -100.00000 -100.00000 -100.00000  0.00015  0.13794 -100.00000  0.31050  0.50672  0.31792  0.05752  0.64666 -0.42770  0.31050  0.01374  0.25037 -0.34308 -0.01792  0.01870 -0.14187  0.30007  0.30353 
 0.14379 -100.00000  0.22433  0.00000  0.00000  0.00000 -0.10129  0.78217 -0.34295  0.43742  0.65129 -0.23674 -0.06486  0.12329  0.08974 -100.00000 -0.48601 -100.00000 -100.00000 -0.83921 -100.00000 -100.00000 -100.00000  0.19229 -100.00000 -100.00000 -100.00000 -0.27718  0.01404 -0.40968  0.63125 -0.45987 -1.08116  0.04426  0.08335  0.09025  0.07001 -0.19983 -0.00929 -100.00000 -100.00000 -0.66327 -100.00000 -100.00000 -0.00039 -0.18415 -100.00000  0.37812 -0.28470  0.65778 -100.00000  0.17098  0.00193 -0.27335 -100.00000 -100.00000 -100.00000  0.11542  0.18720  0.23214 
-100.00000 -100.00000 -100.00000 -0.13763  0.26293 -100.00000  0.26309  0.00169 -0.15467 -100.00000 -0.09427 -0.45806  0.39636 -0.50710  0.14300 -100.00000 -100.00000 -100.00000 -100.00000 -0.21684  0.00006 -0.16231  0.32512 -100.00000 -100.00000 -100.00000 -100.00000  0.00000  0.00000  0.00000 -0.29248 -0.54999 -0.39756 -100.00000  0.09960 -100.00000 -0.29906 -0.00011 -100.00000 -100.00000 -100.00000 -100.00000 -0.06673  0.52703  0.50332  0.50829 -0.44872 -100.00000  0.26309  0.26293 -100.00000 -100.00000 -0.70510  0.00006 -0.29248  0.13740  0.10285  0.54402 -0.40772  0.37857 
-100.00000 -100.00000 -0.29156 -100.00000 -0.47269  0.13763 -0.56625 -0.20115 -0.37424  0.31179  0.29708  0.19512 -0.10703  0.44611 -0.11455  0.00000  0.00000  0.00000 -0.63952 -0.13564  0.13763 -0.53573  0.62990  0.62642 -100.00000 -0.65357 -100.00000 -0.30776  0.28503 -0.23245  0.55757 -0.77924  0.43009 -100.00000 -100.00000 -100.00000  0.00017  0.26595 -100.00000 -100.00000  0.13759  0.00012 -0.29836  0.19869  0.10458 -0.16200  0.24287 -100.00000 -0.18288  0.52027 -0.03939  0.40785  0.00461 -0.15487 -100.00000 -100.00000 -100.00000 -100.00000 -0.25968 -100.00000 
-0.20962 -0.27105 -0.31828 -0.53596 -0.08472  0.15887 -0.90105 -0.40813 -100.00000 -100.00000  0.13707 -100.00000  0.20391  0.30364 -0.15609 -100.00000 -100.00000  0.42653 -100.00000 -0.34277  0.34711  0.17816 -0.40735 -0.58822 -100.00000 -100.00000 -100.00000 -0.04448  0.01415 -0.10106 -0.68378 -0.49527  0.63633  0.08438  0.00762 -0.36516  0.07089 -0.60135 -1.08589 -0.00011 -100.00000 -0.22665 -0.04498 -0.09345  0.13716  0.00000  0.00000  0.00000  0.58211  0.18666 -0.48206 -100.00000 -0.44137 -100.00000  0.36026  0.39110 -100.00000  0.13740  0.44372 -0.15456 
-0.12016  0.06476  0.60250 -0.04483 -0.67081  0.23129 -100.00000 -0.21689  0.61229 -100.00000 -0.00012  0.37847 -0.56153  0.26174 -100.00000 -100.00000 -100.00000 -100.00000 -100.00000  0.00166 -100.00000 -100.00000 -100.00000 -100.00000 -100.00000 -100.00000 -100.00000 -0.38861 -0.27212 -0.63365  0.32336  0.52007 -0.15505 -100.00000 -0.23659 -0.81120  0.25261 -0.00012 -100.00000 -100.00000 -100.00000 -100.00000  0.69244  0.00315  0.29323 -100.00000 -100.00000 -100.00000 -100.00000 -100.00000 -100.00000 -0.20215  0.00644 -0.15889  0.29344 -0.53307 -0.29005  0.00000  0.00000  0.00000 
-100.00000  0.12720  0.26311 -100.00000 -100.00000 -100.00000 -100.00000 -0.00011 -100.00000 -100.00000 -100.00000 -100.00000 -100.00000 -100.00000 -100.00000 -100.00000 -100.00000 -100.00000 -0.18474  0.13739 -100.00000  0.65511 -0.55137  0.06752 -100.00000 -0.00011 -100.00000  0.13766 -0.23660  0.00007 -100.00000 -100.00000 -100.00000 -100.00000 -100.00000 -100.00000 -100.00000 -100.00000 -100.00000  0.00000  0.00000  0.00000 -100.00000 -100.00000 -100.00000 -100.00000 -100.00000 -100.00000  0.40633 -0.18541  0.38491 -100.00000 -100.00000 -100.00000 -100.00000 -100.00000 -100.00000 -100.00000 -100.00000 -100.00000 
-100.00000 -100.00000 -100.00000 -100.00000 -100.00000 -100.00000 -0.56177 -100.00000 -100.00000 -100.00000 -0.08566 -0.15523 -100.00000  0.00002 -0.00023 -100.00000 -100.00000 -100.00000  0.00004 -100.00000 -100.00000  0.07047  0.69646  0.01245 -100.00000 -0.25972 -100.00000 -0.02233  0.28821 -0.21417 -0.04490 -0.98565 -0.53444  0.00000  0.00000  0.00000 -0.16221 -100.00000 -100.00000 -100.00000 -100.00000 -100.00000 -100.00000 -100.00000 -100.00000  0.19611  0.00882 -0.24534 -100.00000 -100.00000 -100.00000 -0.30297 -0.11089  0.63408  0.28634 -0.03147 -0.26230 -0.18822  0.46688 -100.00000 
-100.00000 -100.00000 -100.00000 -0.23156 -0.09484  0.57964 -0.00003 -100.00000 -100.00000 -100.00000 -100.00000 -100.00000 -100.00000 -100.00000 -100.00000  0.35651  0.48260  0.35490 -100.00000 -100.00000 -100.00000 -100.00000 -100.00000 -100.00000 -100.00000 -100.00000 -100.00000 -0.07658 -0.38783  0.61232  0.00000  0.00000  0.00000 -100.00000 -100.00000 -100.00000 -100.00000 -100.00000 -100.00000 -100.00000  0.13750 -100.00000 -100.00000 -0.34236 -0.03980 -100.00000 -100.00000 -100.00000  0.26301 -100.00000 -100.00000 -0.44069  0.44922  0.08667 -100.00000 -100.00000 -100.00000 -100.00000 -100.00000 -100.00000 
 0.42269  0.19869 -100.00000  0.42244  0.04711 -0.01656 -0.51591  0.49243 -0.45144 -0.11882 -0.16604  0.11479  0.21701 -0.32303  0.24098 -0.18437  0.34804  0.32670  0.13002  0.61741 -0.54693 -100.00000 -0.57291 -100.00000 -100.00000 -100.00000  0.00002 -0.04374 -0.13235  0.28141 -0.53608 -0.31591  0.07456 -0.18446  0.66143 -0.05847  0.32416 -0.10349  0.10937 -100.00000 -100.00000 -100.00000 -100.00000  0.00494  0.61187  0.22351  0.42709 -100.00000  0.31869  0.58692 -0.59033  0.00000  0.00000  0.00000  0.39544  0.00365 -100.00000 -0.26520  0.19431  0.04153 
 0.26308  0.12736 -100.00000 -100.00000 -100.00000 -0.00005 -100.00000 -100.00000 -100.00000 -100.00000 -100.00000 -100.00000 -100.00000 -100.00000 -100.00000 -100.00000 -100.00000 -100.00000 -0.28671  0.00333  0.38636  0.35468 -0.20104 -0.46792  0.10089  0.00002 -100.00000 -0.17042  0.00461 -0.53421 -100.00000 -100.00000 -100.00000 -100.00000 -100.00000 -0.00005 -100.00000 -100.00000 -100.00000  0.00000  0.00000  0.00000 -100.00000 -100.00000 -100.00000 -100.00000 -100.00000 -100.00000  0.21637  0.41837 -0.06369 -100.00000 -100.00000 -100.00000 -100.00000 -100.00000 -100.00000 -100.00000 -100.00000 -100.00000 
-100.00000 -100.00000 -100.00000 -100.00000 -100.00000 -100.00000 -100.00000 -100.00000 -100.00000 -100.00000  0.00010 -100.00000 -0.16204 -100.00000 -0.01563 -100.00000 -100.00000 -100.00000 -100.00000 -100.00000 -100.00000 -100.00000 -100.00000 -100.00000 -100.00000 -100.00000 -100.00000 -100.00000 -100.00000 -100.00000 -100.00000 -100.00000 -100.00000 -100.00000 -100.00000 -100.00000  0.00000  0.00000  0.00000 -100.00000 -100.00000 -100.00000  0.13760 -100.00000  0.16695  0.21647  0.00572  0.10990  0.18539  0.21593  0.36630  0.58505  0.44935 -0.15630 -100.00000 -100.00000 -100.00000 -100.00000 -100.00000  0.00010 
-100.00000 -100.00000 -100.00000 -0.41933 -0.10439 -0.25164 -100.00000 -100.00000 -100.00000  0.17059  0.31824  0.32680 -100.00000 -100.00000 -100.00000 -100.00000 -100.00000 -100.00000 -100.00000 -100.00000 -100.00000 -100.00000 -100.00000 -100.00000 -100.00000 -100.00000 -100.00000 -0.50989 -0.81678 -100.00000  0.00000  0.00000  0.00000 -100.00000 -100.00000 -100.00000 -100.00000 -100.00000 -100.00000 -100.00000 -100.00000  0.00002  0.20250  0.41823  0.20465 -100.00000 -100.00000 -100.00000 -0.56303  0.00319 -100.00000 -100.00000  0.24274  0.38556 -100.00000 -100.00000 -100.00000 -100.00000 -100.00000 -100.00000 
-100.00000 -100.00000 -0.00007 -0.30331 -0.12219 -100.00000 -100.00000 -100.00000 -100.00000 -100.00000 -100.00000 -100.00000  0.06999 -0.18512  0.16622 -100.00000 -100.00000 -100.00000 -100.00000 -100.00000 -100.00000 -100.00000 -100.00000 -100.00000 -100.00000 -100.00000 -100.00000  0.50050  0.36256 -0.43655 -0.56218 -0.23638 -0.02919 -100.00000 -100.00000 -100.00000 -100.00000 -100.00000 -100.00000 -100.00000 -100.00000 -100.00000  0.00000  0.00000  0.00000  0.14415 -0.13569 -100.00000  0.00003 -100.00000 -100.00000 -100.00000 -100.00000 -100.00000 -100.00000 -100.00000 -100.00000 -100.00000 -100.00000 -100.00000 
 0.00046 -0.67071 -100.00000  0.10094  0.52011  0.41830  0.27680 -0.29679 -0.83081  0.75783 -0.21685 -0.71464  0.42367 -0.01574 -0.08892  0.37897 -0.54170 -100.00000 -0.28597 -0.61992 -0.00001  0.02226 -0.29220  0.28439 -0.51519  0.21087 -100.00000 -0.18066  0.35877  0.19280  0.13084 -0.65555  0.20080 -0.21078  0.42666 -0.41598  0.00000  0.00000  0.00000  0.17372  0.69683  0.22479 -0.07808 -0.49439  0.59107  0.36050 -0.06049 -0.35542  0.33031 -0.24629 -0.00758 -0.19326  0.71207  0.01044  0.15978  0.15832  0.10931  0.15013 -0.28159 -100.00000 
 0.00000  0.00000  0.00000 -0.16205 -100.00000  0.26308 -0.42378 -0.21668 -0.29150 -100.00000 -100.00000 -100.00000 -100.00000 -100.00000 -100.00000 -100.00000 -100.00000 -100.00000 -100.00000 -100.00000 -100.00000 -100.00000 -100.00000 -100.00000 -100.00000 -100.00000 -100.00000 -100.00000  0.00011  0.00004 -100.00000 -100.00000 -100.00000 -100.00000 -100.00000 -100.00000 -100.00000 -100.00000 -100.00000 -100.00000 -100.00000 -100.00000 -100.00000  0.13761 -100.00000 -100.00000 -100.00000 -100.00000  0.38939  0.80019  0.53648 -100.00000 -100.00000 -100.00000 -100.00000 -100.00000 -100.00000  0.36472  0.26968 -0.04848 
 0.26300 -0.13557 -0.02838  0.00000  0.00000  0.00000 -0.43143 -0.22866 -0.06323 -100.00000  0.00014 -100.00000 -100.00000 -100.00000 -100.00000 -100.00000 -100.00000 -100.00000 -100.00000 -100.00000 -100.00000 -100.00000 -100.00000 -100.00000 -100.00000 -100.00000 -100.00000 -0.05018  0.26994  0.42914  0.32987  0.72819  0.11768 -100.00000 -100.00000 -100.00000 -100.00000 -100.00000 -100.00000 -100.00000 -100.00000 -100.00000 -100.00000 -100.00000 -100.00000 -100.00000  0.00014 -100.00000 -100.00000 -100.00000 -100.00000 -100.00000 -100.00000 -100.00000 -0.17048  0.10533  0.29355 -100.00000 -100.00000  0.00008 
-100.00000 -100.00000 -100.00000 -100.00000 -100.00000 -100.00000 -0.35277  0.06498  0.33590  0.00000  0.00000  0.00000  0.39750  0.07264 -0.38040  0.43599  0.46194 -0.15821 -100.00000 -100.00000 -100.00000 -100.00000 -100.00000 -100.00000 -100.00000 -100.00000 -100.00000 -100.00000 -100.00000 -100.00000  0.32975  0.31306 -0.66596 -100.00000 -100.00000 -100.00000 -100.00000 -100.00000 -0.00008 -100.00000 -100.00000 -100.00000 -100.00000 -100.00000 -100.00000 -100.00000 -100.00000 -100.00000 -100.00000 -100.00000 -0.15312  0.21657  0.22577 -100.00000 -100.00000 -100.00000 -100.00000 -100.00000 -100.00000 -100.00000 
 0.32314 -0.07138  0.23170  0.13167  0.00130  0.52464 -0.50613 -0.17316  0.11026 -0.30312 -0.59771 -0.57195  0.30975 -0.43270  0.33598 -0.27146 -100.00000  0.79961  0.25215 -0.34282 -100.00000  0.13752  1.06543  0.75030  0.21623 -100.00000 -100.00000  0.32917 -0.59588  0.19676 -0.22255 -0.34316  0.18178  0.00000  0.00000  0.00000  0.68571  0.13703 -0.22227 -100.00000 -100.00000 -100.00000 -0.17065 -0.12275 -100.00000 -0.17759  0.08156  0.10658 -100.00000 -0.57520 -100.00000 -0.38914  0.30359  0.42903 -0.36151  0.13533  0.10475  0.25552 -0.61276  0.16364 
-0.01459  0.63602 -1.38300 -100.00000 -100.00000 -100.00000 -100.00000 -100.00000 -100.00000  0.09191 -0.23638  0.19350 -100.00000  0.13763 -100.00000 -100.00000 -100.00000 -100.00000 -100.00000 -100.00000 -100.00000 -100.00000 -100.00000 -100.00000 -100.00000 -100.00000 -100.00000  0.00000  0.00000  0.00000 -100.00000 -0.25966 -0.15340  0.30276  0.07912  0.08566 -100.00000 -100.00000 -100.00000 -100.00000  0.26316 -0.15527 -100.00000 -100.00000 -100.00000  0.00011 -100.00000 -100.00000 -0.29870 -0.10121 -0.25668 -100.00000 -100.00000 -100.00000 -100.00000 -100.00000 -100.00000 -100.00000 -100.00000 -100.00000 
 0.53904 -0.78431 -100.00000 -0.60471 -0.37425 -100.00000  0.00007 -0.08597 -0.32330 -100.00000  0.00426  0.29163 -100.00000 -100.00000 -100.00000  0.63832 -100.00000 -100.00000 -100.00000 -0.37915 -100.00000 -100.00000 -0.40790 -100.00000 -100.00000 -100.00000 -100.00000 -0.38214 -0.19069 -0.05189  0.17647  0.11846  0.04806  0.00000  0.00000  0.00000 -100.00000 -100.00000 -100.00000 -100.00000 -100.00000 -100.00000 -100.00000  0.12701 -100.00000 -0.44173 -100.00000 -0.42025  0.40058 -0.20096 -0.23126  0.27601 -0.26005 -0.25414 -0.00854 -0.25173  0.02673 -100.00000 -100.00000 -100.00000 
-100.00000 -100.00000 -100.00000 -0.08581  0.14135 -0.15443 -0.16262 -0.00026 -100.00000 -100.00000 -0.44114 -0.55207  0.00000  0.00000  0.00000 -100.00000  0.37825 -100.00000 -0.32048 -0.19019  0.03143 -100.00000 -0.40789 -100.00000 -100.00000 -100.00000 -100.00000 -0.36038 -0.48005 -100.00000 -0.30357 -0.13597 -100.00000 -100.00000 -100.00000 -100.00000 -100.00000 -100.00000 -100.00000 -0.07701 -100.00000  0.10358  0.13502 -0.07981  0.57546 -0.31621 -0.40789 -0.39716 -0.27157 -0.54872  0.07248 -0.23072 -0.13597 -0.15792 -100.00000 -100.00000 -100.00000 -100.00000 -100.00000 -100.00000 
-100.00000 -100.00000 -100.00000  0.00008 -100.00000 -100.00000 -100.00000 -100.00000 -100.00000 -100.00000 -100.00000 -100.00000  0.38942  0.00805  0.05363 -100.00000 -100.00000 -100.00000 -100.00000 -100.00000 -100.00000 -100.00000 -100.00000 -100.00000 -100.00000 -100.00000 -100.00000  0.57625 -0.63210 -0.00558  0.26312  0.62979 -0.50391 -100.00000 -100.00000 -100.00000 -100.00000 -100.00000 -100.00000 -100.00000 -100.00000 -100.00000  0.00000  0.00000  0.00000 -0.28865  0.30406  0.56022 -100.00000 -100.00000 -100.00000 -100.00000 -100.00000 -100.00000 -100.00000 -100.00000 -100.00000 -100.00000 -100.00000 -100.00000 
-100.00000 -100.00000 -100.00000 -100.00000 -100.00000 -100.00000 -0.16230 -100.00000 -100.00000 -100.00000  0.00012  0.13758 -0.27563  0.44291  0.27329 -100.00000 -100.00000 -100.00000  0.00000  0.00000  0.00000  0.69684 -0.16107  0.10547 -100.00000 -100.00000 -100.00000 -0.13342  0.40297  0.26772 -100.00000 -100.00000 -100.00000 -100.00000 -100.00000 -100.00000 -100.00000 -100.00000 -100.00000 -100.00000 -100.00000 -0.02896 -100.00000 -100.00000 -100.00000 -100.00000 -100.00000 -100.00000 -100.00000 -0.13560 -100.00000 -100.00000 -100.00000 -100.00000 -100.00000 -100.00000 -100.00000 -100.00000 -100.00000 -100.00000 
-100.00000 -100.00000 -100.00000 -100.00000 -100.00000 -100.00000 -100.00000 -100.00000 -100.00000 -100.00000 -100.00000 -100.00000 -100.00000  0.00195 -100.00000 -100.00000 -100.00000 -100.00000 -100.00000 -100.00000 -100.00000 -100.00000 -100.00000 -100.00000 -100.00000 -100.00000 -100.00000 -100.00000 -100.00000 -100.00000 -100.00000 -100.00000 -100.00000 -100.00000 -100.00000 -100.00000  0.00000  0.00000  0.00000 -100.00000 -100.00000 -100.00000  0.27688 -0.12208  0.10978 -0.46554  0.69659  0.05043 -0.16923  0.26151  0.29395 -0.04505  0.26320 -0.15325 -100.00000  0.13766 -100.00000 -100.00000 -100.00000 -100.00000 
-100.00000 -100.00000 -100.00000 -100.00000 -100.00000 -100.00000 -100.00000 -100.00000 -100.00000  0.13755 -100.00000 -100.00000 -100.00000 -100.00000 -100.00000 -100.00000 -100.00000 -100.00000 -100.00000 -100.00000 -100.00000  0.13755 -0.13569 -100.00000 -100.00000 -100.00000 -100.00000  0.19665  0.50554  0.04359 -100.00000 -0.34228 -0.03928  0.00000  0.00000  0.00000 -100.00000 -100.00000 -100.00000 -100.00000 -100.00000 -100.00000 -100.00000 -100.00000 -100.00000 -100.00000 -100.00000 -0.00001 -100.00000 -100.00000 -100.00000 -100.00000 -0.08570 -0.26285 -0.14168  0.00813 -0.07950 -100.00000 -100.00000 -100.00000 
-100.00000 -100.00000 -100.00000 -100.00000 -100.00000 -100.00000 -0.48663  0.29156 -0.31998  0.00000  0.00000  0.00000  0.14471  0.00467  0.22533  0.53277 -0.24850 -0.15989 -100.00000 -100.00000 -100.00000 -100.00000 -100.00000 -100.00000 -100.00000 -100.00000 -100.00000 -100.00000 -100.00000 -100.00000 -0.21091  0.13167  0.27166 -100.00000 -100.00000 -100.00000 -100.00000 -100.00000 -100.00000 -100.00000 -100.00000 -100.00000 -100.00000 -100.00000 -100.00000 -100.00000 -100.00000 -100.00000 -0.00000 -100.00000 -0.15319  0.37851  0.11886  0.22533 -100.00000 -100.00000 -100.00000 -100.00000 -100.00000 -100.00000 
-0.46539  0.85469  0.22541 -0.11144 -0.02487 -0.26308 -100.00000 -100.00000 -100.00000 -100.00000 -100.00000 -100.00000  0.10088 -100.00000  0.13760 -100.00000 -100.00000 -100.00000 -100.00000 -100.00000 -100.00000 -0.05533  0.51884  0.11697 -100.00000 -0.13566 -100.00000  0.31869 -0.27628  0.36664  0.06153  0.52031  0.13760  0.09198 -0.36994 -0.05663  0.32327 -0.25968  0.08693 -100.00000  0.00003 -100.00000  0.20386 -0.37876 -0.36312  0.00000  0.00000  0.00000  0.02004  0.08042  0.34761 -100.00000 -100.00000 -100.00000  0.14863 -0.04423 -0.40610 -100.00000  0.00003 -100.00000 
-100.00000 -100.00000 -100.00000 -0.67173  0.09070 -0.15735 -100.00000 -100.00000 -100.00000 -0.00009 -100.00000 -100.00000  0.03512 -0.21188  0.32670 -100.00000 -100.00000 -100.00000 -100.00000 -100.00000 -100.00000 -100.00000 -100.00000 -100.00000 -0.30803 -0.00010 -100.00000 -0.06658 -0.52287 -0.15873  0.32316  0.44920  0.13755 -100.00000 -100.00000 -100.00000  0.27693  0.11875  0.22532 -100.00000 -100.00000 -100.00000  0.00000  0.00000  0.00000 -0.17739  0.37841 -0.45691 -0.49563 -0.43972  0.45979 -0.00009  0.29840  0.10615 -100.00000 -100.00000 -100.00000 -100.00000 -100.00000 -100.00000 
-0.04589  0.37855 -100.00000  0.29404 -0.81441 -0.23337  0.00000  0.00000  0.00000  0.67005 -0.17262  0.07021 -0.04589 -0.04703  0.18173 -0.29680 -100.00000 -100.00000 -0.68994  0.57036 -0.37503  0.29156  0.34461  0.58998 -100.00000 -100.00000 -100.00000 -0.42563  0.01296 -0.39869  0.21579 -0.23469 -100.00000  0.10031 -0.22884 -0.00024 -0.29138  0.46188 -0.16326 -100.00000 -100.00000 -100.00000 -100.00000 -100.00000 -100.00000 -0.43453 -0.11867 -0.42899 -0.76033  0.33464 -0.46718 -100.00000  0.00004 -100.00000  0.02175  0.18717  0.67783 -100.00000  0.00004 -100.00000 
 0.07043 -0.43998 -0.45541 -0.16960 -0.49958  0.05235  0.02940  0.17750 -0.39727 -0.28952 -0.36622 -0.40708 -100.00000  0.00183 -100.00000 -100.00000 -100.00000 -100.00000 -0.41078 -0.29207 -100.00000 -100.00000  0.21106  0.11000  0.13733 -100.00000 -100.00000 -0.16960  0.30506  0.06194  0.00000  0.00000  0.00000 -100.00000  0.00002 -100.00000 -100.00000 -100.00000 -100.00000 -0.67382  0.12736  0.28366 -100.00000  0.26305 -100.00000 -0.30315  0.10524 -0.00019 -0.07651  0.42169  0.13732 -0.29891  0.48544 -0.02907 -100.00000 -100.00000 -100.00000 -100.00000 -100.00000 -100.00000 
-100.00000 -100.00000 -100.00000 -100.00000 -100.00000 -100.00000  0.70993 -0.02426  0.17939  0.00000  0.00000  0.00000 -0.38961 -0.25455  0.01893  0.41863 -0.37761  0.39904 -100.00000 -100.00000 -100.00000 -100.00000 -100.00000 -100.00000 -100.00000 -100.00000 -100.00000 -100.00000 -100.00000 -100.00000 -0.07681 -0.27226  0.45922 -100.00000 -100.00000 -100.00000 -100.00000 -100.00000 -100.00000 -100.00000 -100.00000 -100.00000 -100.00000 -100.00000 -100.00000 -100.00000 -100.00000 -100.00000  0.13764 -100.00000 -0.41839 -0.04525  0.13733 -0.01574 -100.00000 -100.00000 -100.00000 -100.00000 -100.00000 -100.00000 
 0.00000  0.00000  0.00000 -100.00000 -100.00000 -100.00000  0.32322  0.24278 -0.15442 -100.00000 -100.00000 -100.00000 -100.00000 -100.00000 -100.00000 -100.00000 -100.00000 -100.00000 -100.00000 -100.00000 -100.00000 -100.00000 -100.00000 -100.00000 -100.00000 -100.00000 -100.00000 -100.00000 -100.00000 -100.00000 -100.00000 -100.00000  0.00003 -100.00000 -100.00000  0.13753 -100.00000 -100.00000 -100.00000 -100.00000 -100.00000 -100.00000 -100.00000 -100.00000 -100.00000 -100.00000 -100.00000 -100.00000 -0.09947 -0.06885  0.05034 -100.00000 -100.00000 -100.00000 -100.00000 -100.00000 -100.00000  0.61102  0.15354  0.29348 
 0.53394  0.06696  0.07065  0.42423 -0.18077  0.20557 -0.44251 -0.05599  0.27314 -100.00000  0.18748  0.10980  0.61780 -0.15077  0.13773 -0.36005 -100.00000  0.13773 -100.00000 -100.00000  0.00023 -100.00000 -100.00000 -100.00000 -100.00000 -100.00000 -100.00000 -0.00956  0.16467 -0.36991  0.36656  0.38111  0.15972 -100.00000 -0.09650 -0.45774 -0.80464  0.00597  0.17374  0.00012  0.00032 -100.00000 -100.00000 -100.00000 -100.00000  0.95484  0.29317  1.42868 -0.37295  0.66866 -1.04544  0.18642  0.51898  0.21331  0.04471 -0.03186 -0.15818  0.00000  0.00000  0.00000 
-100.00000 -100.00000 -100.00000 -100.00000 -100.00000 -100.00000 -100.00000 -100.00000 -100.00000 -100.00000 -100.00000 -100.00000 -100.00000 -100.00000 -100.00000 -100.00000 -100.00000 -100.00000 -0.29034 -0.09274 -0.15547 -0.29912  0.33033  0.36449 -100.00000 -100.00000 -0.29198 -0.02504  0.00346  0.26320 -100.00000 -100.00000 -100.00000 -100.00000 -100.00000 -100.00000 -100.00000 -100.00000 -100.00000  0.00000  0.00000  0.00000 -100.00000 -100.00000 -100.00000 -100.00000 -100.00000 -100.00000  0.51553 -0.23627  0.22522 -100.00000 -100.00000 -100.00000 -100.00000 -100.00000 -100.00000 -100.00000 -100.00000 -100.00000 
-100.00000 -0.13583 -100.00000  0.13759 -100.00000 -100.00000 -100.00000 -100.00000 -100.00000 -100.00000 -100.00000 -100.00000  0.65515 -1.14469 -0.39426 -100.00000 -100.00000 -100.00000 -100.00000 -100.00000 -100.00000 -100.00000 -100.00000 -100.00000 -100.00000 -100.00000 -100.00000 -0.03948  0.31287  0.49950  0.04476 -0.40775 -0.53489 -100.00000 -100.00000 -100.00000  0.17726  0.10506  0.03557 -100.00000 -100.00000 -100.00000  0.00000  0.00000  0.00000 -100.00000 -100.00000 -100.00000 -100.00000 -0.00012 -100.00000 -100.00000 -100.00000 -100.00000 -100.00000 -100.00000 -100.00000 -100.00000 -100.00000 -100.00000 
-100.00000 -100.00000 -100.00000  0.00025 -100.00000  0.33168  0.61772  0.65397 -0.48353 -0.06174 -0.19442 -0.16022  0.05451  0.00707  0.32644  0.00025 -100.00000  0.08583 -100.00000 -100.00000 -100.00000 -100.00000 -100.00000 -100.00000 -100.00000 -100.00000 -100.00000 -0.37338  0.13790  0.00001  0.15848  0.46240 -0.36884  0.17715  0.44668 -0.06588  0.11577  0.30457 -0.40912 -100.00000 -100.00000 -100.00000 -100.00000 -100.00000 -100.00000 -0.17077 -0.13529  0.00001  0.33039  0.30490  0.36242  0.00000  0.00000  0.00000 -100.00000 -100.00000 -100.00000  0.22177  0.39203  0.67808 
-100.00000 -100.00000 -100.00000 -100.00000 -100.00000 -100.00000 -100.00000 -100.00000 -100.00000 -100.00000 -100.00000 -100.00000 -100.00000 -100.00000 -100.00000 -100.00000 -100.00000 -100.00000  0.32203 -0.58397  0.17601  0.00000  0.00000  0.00000 -100.00000 -100.00000 -100.00000 -100.00000 -100.00000 -100.00000 -100.00000 -100.00000 -100.00000 -0.30766  0.13730 -0.01549 -100.00000 -100.00000 -100.00000  0.26451 -0.35616  0.16278 -100.00000 -100.00000 -100.00000 -0.13602  0.00631  0.23573 -100.00000 -100.00000 -100.00000 -100.00000 -100.00000 -100.00000 -0.30247 -100.00000 -100.00000 -100.00000 -100.00000 -100.00000 
-0.00007  0.00027 -100.00000  0.27535  0.30444  0.02130  0.00000  0.00000  0.00000 -0.07731  0.20783  0.01573  0.17013  0.76387 -0.01751 -0.16279 -100.00000 -100.00000 -0.30901 -0.35341  0.19253 -100.00000 -100.00000 -100.00000 -100.00000 -100.00000 -100.00000 -100.00000 -100.00000 -100.00000  0.37845  0.13777  0.00006 -100.00000 -100.00000 -100.00000 -100.00000 -100.00000 -100.00000 -100.00000 -100.00000 -100.00000 -100.00000 -100.00000 -100.00000 -100.00000 -100.00000 -100.00000 -100.00000 -100.00000 -100.00000 -100.00000 -100.00000 -100.00000 -0.73897 -0.37852  0.08562 -100.00000 -100.00000 -100.00000 
 0.59129  0.10288  0.19173 -0.02493  0.21092 -100.00000 -100.00000 -100.00000 -100.00000 -100.00000 -100.00000 -100.00000  0.29160  0.15359 -0.28223  0.57475 -0.81214  0.63311 -100.00000 -100.00000 -100.00000 -100.00000 -100.00000 -100.00000 -100.00000  0.79024  0.22921  0.39558  0.13749  0.33163 -0.53731 -0.10138  0.08563 -100.00000 -100.00000 -100.00000  0.00020 -0.00001 -100.00000 -100.00000 -100.00000 -100.00000 -100.00000 -100.00000 -100.00000  0.36951 -0.40776 -100.00000  0.00000  0.00000  0.00000 -0.22118 -0.20989  0.01330 -100.00000 -100.00000 -100.00000 -100.00000 -100.00000 -100.00000 
 0.24575 -0.29394 -0.16366 -100.00000  0.16126 -100.00000 -100.00000 -100.00000 -100.00000  0.06996 -0.34197 -0.15658  0.26319  0.62995 -100.00000 -100.00000 -100.00000 -100.00000 -100.00000 -100.00000 -100.00000 -100.00000 -100.00000 -100.00000 -100.00000 -100.00000 -100.00000  0.00000  0.00000  0.00000 -100.00000  0.37854 -100.00000  0.22525 -0.14984 -0.06176 -100.00000 -100.00000 -100.00000  0.26319  0.00349 -100.00000 -100.00000 -100.00000 -100.00000 -100.00000  0.00003 -100.00000 -0.44122  0.26307 -0.04110 -100.00000 -100.00000 -100.00000 -100.00000 -100.00000 -100.00000 -100.00000 -100.00000 -100.00000 
-0.10705 -0.67120 -0.02294  0.02810  0.23707 -0.38184 -0.45355 -100.00000  0.44412  0.00358 -0.05724  0.91817 -0.31350 -0.47577  0.10259  0.26273 -100.00000  0.51763  0.10037 -100.00000 -100.00000 -100.00000 -100.00000 -100.00000 -100.00000 -100.00000 -100.00000  0.06818 -0.05988 -0.83372  0.00000  0.00000  0.00000  0.22452 -0.29269 -0.02294 -100.00000  0.48085  0.37344 -100.00000  0.13738 -100.00000 -1.38369 -0.46285 -0.58247 -100.00000 -0.26005  0.24235  0.07352 -0.05706  0.51763 -0.07504 -100.00000 -0.00022 -100.00000 -0.12255 -100.00000  0.41725 -100.00000  0.01128 
 0.00013 -100.00000 -100.00000 -100.00000 -100.00000 -100.00000 -0.44116 -100.00000 -100.00000  0.26316 -100.00000 -100.00000 -100.00000 -100.00000 -100.00000 -100.00000 -100.00000 -100.00000 -100.00000 -100.00000 -100.00000 -100.00000 -100.00000 -100.00000 -100.00000 -100.00000 -100.00000 -0.30851 -0.25969 -0.83732  0.68557 -0.12218 -0.02944 -0.40256 -0.07360  0.39659  0.23692  0.37857  0.10943 -100.00000 -100.00000 -100.00000 -100.00000 -100.00000 -100.00000 -100.00000 -100.00000 -100.00000  0.63295  0.17545  0.12220  0.00000  0.00000  0.00000 -100.00000 -100.00000 -100.00000  0.48415  0.50571  0.57834 
-100.00000 -100.00000 -100.00000 -100.00000 -100.00000 -100.00000 -0.16343 -100.00000 -0.03175 -100.00000  0.26305 -100.00000  0.00000  0.00000  0.00000 -0.29441  0.00186 -0.05401  0.27476  0.00186 -0.28479 -100.00000 -100.00000 -100.00000  0.13749 -100.00000 -100.00000 -0.04717 -0.21658  0.08372 -100.00000 -100.00000 -100.00000 -100.00000 -100.00000 -100.00000 -100.00000 -100.00000 -100.00000 -100.00000 -100.00000 -100.00000 -100.00000 -100.00000 -0.00001 -100.00000 -100.00000 -100.00000 -100.00000 -100.00000 -100.00000 -100.00000 -100.00000 -100.00000 -100.00000 -100.00000 -100.00000 -100.00000 -100.00000 -100.00000 
-0.09719  0.08705 -0.15209 -100.00000  0.00000 -100.00000 -100.00000 -0.37390  0.00004 -100.00000 -100.00000 -100.00000 -100.00000 -100.00000 -100.00000  0.21716  0.11924  0.40381 -100.00000 -100.00000 -100.00000 -100.00000 -100.00000 -100.00000 -100.00000 -0.21668 -0.40937  0.37866  0.37851 -0.01981 -0.00713 -0.29206 -0.29918 -100.00000 -100.00000 -100.00000 -100.00000 -100.00000 -100.00000 -100.00000 -100.00000 -100.00000 -100.00000 -100.00000 -100.00000 -100.00000 -100.00000 -100.00000  0.00000  0.00000  0.00000  0.81555  0.01578  0.29642 -100.00000 -100.00000 -100.00000 -100.00000 -100.00000 -100.00000 
-100.00000 -100.00000 -100.00000 -100.00000 -100.00000 -100.00000 -0.28231  0.59600 -0.17169  0.10015 -0.20087  0.22926 -0.30225  0.50592 -0.05437  0.00000  0.00000  0.00000 -100.00000 -100.00000 -100.00000 -100.00000 -100.00000 -100.00000 -100.00000 -100.00000 -100.00000 -100.00000 -100.00000 -100.00000  0.42157 -0.29195  0.42542 -100.00000 -100.00000 -100.00000 -100.00000 -100.00000 -100.00000 -100.00000 -100.00000 -100.00000 -100.00000 -100.00000 -100.00000 -100.00000  0.00008 -100.00000  0.13750 -0.13560 -100.00000  0.13750 -100.00000 -100.00000 -100.00000 -100.00000 -100.00000 -100.00000 -100.00000 -100.00000 
-0.16443  0.48549 -0.00001  0.38905  0.36428  0.03867  0.00000  0.00000  0.00000 -0.04306 -0.25734 -0.03381 -100.00000 -100.00000 -100.00000 -100.00000 -100.00000 -100.00000 -100.00000  0.26310 -100.00000 -100.00000 -100.00000 -100.00000 -100.00000 -100.00000 -100.00000 -100.00000 -100.00000 -100.00000 -100.00000 -100.00000 -100.00000 -100.00000 -100.00000 -100.00000 -100.00000 -100.00000 -100.00000 -0.16443  0.00006 -0.00001 -100.00000 -100.00000 -100.00000 -100.00000 -100.00000 -100.00000 -100.00000 -100.00000 -100.00000 -100.00000 -100.00000 -100.00000 -100.00000 -100.00000 -100.00000 -100.00000 -100.00000 -100.00000 
-100.00000 -100.00000 -100.00000 -0.23869  0.64648  1.03702 -100.00000 -100.00000 -100.00000 -0.52575  0.46732  0.37036  0.26292 -100.00000 -100.00000 -100.00000 -100.00000 -100.00000 -100.00000 -100.00000 -100.00000 -100.00000 -100.00000 -100.00000 -100.00000 -100.00000 -100.00000 -0.00011 -0.13551 -100.00000  0.00000  0.00000  0.00000 -100.00000 -100.00000 -100.00000 -100.00000 -100.00000 -100.00000 -100.00000 -100.00000 -100.00000  0.13739 -100.00000 -100.00000 -100.00000 -100.00000 -100.00000 -0.31290 -100.00000 -100.00000  0.17008  0.24300  0.15326 -100.00000 -100.00000 -100.00000 -100.00000 -100.00000 -100.00000 
 0.00000  0.00000  0.00000 -100.00000 -100.00000 -100.00000 -0.19453  0.00008 -0.30830 -100.00000  0.00008 -100.00000 -100.00000 -100.00000 -100.00000 -100.00000 -100.00000 -100.00000 -100.00000 -100.00000 -100.00000 -100.00000 -100.00000 -100.00000 -100.00000 -100.00000 -100.00000 -100.00000  0.13758 -100.00000  0.13761  0.13758  0.10068 -100.00000 -100.00000 -100.00000 -100.00000 -100.00000 -100.00000 -100.00000 -100.00000 -100.00000 -100.00000 -100.00000 -100.00000 -100.00000 -100.00000 -100.00000  0.67889  0.00598  0.04461 -100.00000 -100.00000 -100.00000 -100.00000 -100.00000 -100.00000  0.28665  0.29350  0.16930 
-100.00000 -100.00000 -100.00000 -100.00000 -100.00000 -100.00000  0.26301  0.00196  0.10249 -0.20897  0.21123  0.37299  0.00000  0.00000  0.00000 -100.00000  0.00013 -100.00000 -100.00000 -100.00000 -100.00000 -100.00000 -100.00000 -100.00000 -100.00000 -100.00000 -100.00000 -100.00000 -100.00000 -100.00000 -100.00000 -100.00000 -100.00000 -100.00000 -100.00000 -100.00000  0.37849  0.13763 -100.00000 -100.00000 -100.00000 -100.00000 -0.20247  0.09912 -0.01689 -100.00000 -100.00000 -100.00000 -100.00000  0.13763  0.48552 -100.00000  0.37864  0.13760 -100.00000  0.44942 -100.00000 -100.00000 -100.00000 -100.00000 
 0.43958 -0.14189  0.29998 -100.00000 -100.00000 -100.00000 -100.00000 -100.00000 -100.00000 -0.20200  0.00578 -0.16728 -100.00000 -100.00000  0.00004 -100.00000 -100.00000 -100.00000 -100.00000 -100.00000 -100.00000 -100.00000 -100.00000 -100.00000 -100.00000 -100.00000 -100.00000 -100.00000  0.00002  0.37855 -100.00000 -100.00000 -100.00000 -100.00000 -100.00000 -100.00000 -100.00000 -100.00000 -100.00000 -100.00000 -100.00000 -100.00000 -100.00000  0.00002 -100.00000 -100.00000  0.12738 -100.00000  0.00000  0.00000  0.00000  0.59158  0.59074 -0.16275 -100.00000 -100.00000 -100.00000  0.13763 -100.00000  0.13754 
-100.00000 -100.00000 -100.00000 -100.00000 -100.00000 -100.00000 -100.00000 -100.00000 -100.00000 -100.00000 -100.00000 -100.00000 -100.00000 -100.00000 -100.00000 -100.00000 -100.00000 -100.00000 -100.00000 -100.00000 -100.00000  0.00005 -100.00000 -100.00000 -100.00000 -100.00000 -100.00000 -0.20671  0.12239 -100.00000 -100.00000  0.23787 -0.35005  0.00000  0.00000  0.00000 -100.00000 -100.00000 -100.00000 -100.00000 -100.00000 -100.00000 -100.00000 -100.00000 -100.00000 -100.00000 -100.00000 -100.00000 -100.00000 -100.00000 -100.00000 -100.00000 -0.49512 -100.00000 -0.11124 -0.23209 -100.00000 -100.00000 -100.00000 -100.00000 
-100.00000  0.34103 -0.18032 -100.00000 -0.00279 -100.00000 -0.45237 -0.09923  0.33727  0.00000  0.00000  0.00000  0.39988  0.30227  0.03771 -100.00000 -0.28579  0.19819 -100.00000  0.26025 -0.07776 -100.00000 -100.00000 -100.00000 -100.00000 -100.00000 -100.00000  0.15836 -0.44730  0.06667  0.15758  0.04996  0.50498  0.45568 -0.33315  0.19434  0.24958 -0.31448  0.09970  0.08552 -0.39170 -100.00000 -100.00000 -100.00000 -100.00000 -100.00000 -0.50108 -100.00000 -0.47253 -0.56172 -0.27151  0.14059 -0.22903  0.04911 -100.00000  0.13472  0.00027 -100.00000 -0.01319 -100.00000 
-100.00000  0.48569 -100.00000 -100.00000 -0.26628 -100.00000 -100.00000 -100.00000 -100.00000 -100.00000 -100.00000 -100.00000  0.13742  0.26912  0.07592 -100.00000 -100.00000 -100.00000 -100.00000 -100.00000 -100.00000 -100.00000 -100.00000 -100.00000 -100.00000 -100.00000 -100.00000  0.19985 -0.00631  0.07592 -0.04115  0.26330  0.26308 -100.00000 -0.23338 -100.00000  0.40631  0.78517 -0.01589 -100.00000 -100.00000 -100.00000  0.00000  0.00000  0.00000 -0.16245 -100.00000 -100.00000 -100.00000  0.18165 -100.00000 -100.00000 -100.00000 -100.00000 -100.00000 -100.00000 -100.00000 -100.00000 -100.00000 -100.00000 
 0.23775 -100.00000  0.22932 -0.19020 -0.37539 -0.11286  0.09930  0.12607 -100.00000  0.25131  0.21834 -0.61315 -0.83454 -0.12095  0.07239 -100.00000 -100.00000 -100.00000 -0.11530 -0.10178 -0.13111 -100.00000  0.26268 -100.00000 -100.00000 -100.00000 -100.00000  0.00000  0.00000  0.00000  0.81705 -0.00775 -0.62824 -100.00000 -100.00000 -100.00000 -100.00000 -0.91129 -100.00000  0.00001  0.13715 -100.00000 -0.22748  0.60157  0.59330 -100.00000 -100.00000 -100.00000  0.03130  0.15975 -100.00000  0.00001  0.11142  0.18787 -100.00000 -100.00000 -100.00000 -100.00000 -100.00000 -100.00000 
-100.00000 -100.00000 -100.00000 -100.00000 -100.00000 -100.00000 -0.16686  0.14072  0.32329  0.00000  0.00000  0.00000 -100.00000  0.19983  0.02287 -100.00000 -0.14024 -100.00000 -100.00000 -100.00000 -100.00000 -100.00000 -100.00000 -100.00000 -100.00000 -100.00000 -100.00000 -0.06988 -100.00000 -100.00000  0.37084 -0.39866 -0.17937 -100.00000 -0.00020 -100.00000 -100.00000  0.25357 -100.00000 -100.00000 -100.00000 -100.00000 -100.00000 -100.00000 -100.00000 -100.00000 -100.00000 -100.00000 -0.13583 -0.39667 -0.63641 -0.07786  0.53783 -0.23062 -100.00000 -100.00000 -100.00000 -100.00000 -100.00000 -100.00000 
-100.00000  0.00009 -100.00000 -100.00000 -100.00000 -100.00000 -100.00000 -100.00000 -100.00000 -100.00000 -100.00000 -100.00000 -100.00000 -100.00000  0.13757 -100.00000 -100.00000  0.00007 -100.00000 -100.00000 -100.00000 -100.00000 -100.00000 -100.00000 -100.00000 -100.00000 -100.00000 -0.00002  0.13760 -100.00000 -100.00000 -100.00000 -100.00000 -100.00000 -0.00536 -100.00000  0.00000  0.00000  0.00000 -100.00000 -100.00000 -100.00000 -100.00000  0.00009 -100.00000  0.13749 -0.26688 -100.00000 -0.05059  0.43391 -100.00000 -100.00000  0.23895 -100.00000 -100.00000 -100.00000 -100.00000 -0.35250 -0.00206 -100.00000 
-100.00000 -100.00000 -100.00000 -100.00000 -100.00000 -100.00000 -100.00000 -100.00000 -100.00000 -100.00000 -100.00000 -100.00000 -100.00000 -100.00000 -100.00000 -100.00000 -100.00000 -100.00000  0.48528 -0.00248 -100.00000  0.00000  0.00000  0.00000 -100.00000 -100.00000 -100.00000 -100.00000 -100.00000 -100.00000 -100.00000 -0.00002 -100.00000 -0.48160 -0.00136 -0.04084 -100.00000 -100.00000 -100.00000 -0.45198 -0.16747  0.06781 -100.00000 -100.00000 -100.00000 -0.11426  0.18841  0.19792 -100.00000 -100.00000 -100.00000 -100.00000 -100.00000 -100.00000 -100.00000 -100.00000  0.13760 -100.00000 -100.00000 -100.00000 
-0.11884 -0.08090  0.20281 -100.00000 -100.00000 -100.00000 -100.00000 -100.00000 -100.00000 -0.06180  0.00036  0.76572 -100.00000 -100.00000 -100.00000 -100.00000 -100.00000 -100.00000 -100.00000 -100.00000 -100.00000 -100.00000 -100.00000 -100.00000 -100.00000 -100.00000 -100.00000  0.35324 -0.26241 -100.00000 -100.00000  0.00084  0.41403 -100.00000 -100.00000 -100.00000 -0.32677 -100.00000  0.13769 -100.00000 -100.00000 -100.00000  0.00001 -100.00000 -100.00000 -100.00000 -100.00000 -100.00000  0.00000  0.00000  0.00000  0.16359  0.26051  0.05200 -100.00000 -100.00000 -100.00000 -100.00000 -100.00000  0.00018 
 0.00000  0.00000  0.00000 -0.18289  0.13763 -0.05527  0.03951  0.11887  0.10768 -100.00000 -100.00000 -100.00000 -100.00000 -100.00000 -100.00000 -100.00000 -100.00000 -100.00000 -100.00000 -100.00000 -100.00000 -100.00000 -100.00000 -100.00000 -100.00000 -100.00000 -100.00000  0.12399  0.13638  0.20839 -100.00000 -100.00000 -100.00000 -100.00000 -100.00000 -100.00000 -100.00000 -100.00000 -100.00000 -0.30283 -100.00000 -0.40320 -100.00000 -100.00000 -100.00000 -100.00000 -100.00000 -100.00000 -0.18992  0.10527  0.10768 -100.00000 -100.00000 -100.00000 -0.04911  0.65781 -0.75579 -100.00000 -100.00000 -100.00000 
-100.00000 -100.00000 -100.00000 -100.00000 -100.00000 -100.00000  0.45530  0.28071  0.65217 -0.29346  0.46441 -0.39969  0.00000  0.00000  0.00000 -100.00000 -100.00000 -0.15818 -100.00000 -0.11237 -100.00000 -100.00000 -100.00000  0.00002 -100.00000 -100.00000 -100.00000 -0.19156  0.10336  0.22033 -100.00000 -100.00000 -100.00000 -100.00000 -100.00000 -100.00000 -100.00000 -100.00000  0.00002 -100.00000 -100.00000 -100.00000  0.49092  0.17423 -0.07490 -100.00000 -100.00000 -100.00000 -100.00000 -100.00000  0.00002 -100.00000 -100.00000 -100.00000 -100.00000 -100.00000 -100.00000 -100.00000 -100.00000 -100.00000 
-100.00000 -100.00000 -100.00000 -100.00000 -100.00000 -100.00000 -0.10888 -0.18517 -0.04862 -0.45472 -0.07360  0.02335 -0.48264  0.01639  0.36674 -100.00000 -100.00000 -100.00000  0.00000  0.00000  0.00000 -0.00012  0.26308 -100.00000 -100.00000 -100.00000 -100.00000 -0.06801  0.58830  0.64326 -100.00000 -100.00000 -100.00000 -100.00000 -100.00000 -100.00000 -100.00000 -100.00000 -100.00000 -100.00000 -0.13566  0.00011 -100.00000 -100.00000 -100.00000 -100.00000 -100.00000 -100.00000 -100.00000 -100.00000 -100.00000 -100.00000 -100.00000 -100.00000 -100.00000 -100.00000 -100.00000 -100.00000 -100.00000 -100.00000 
 0.00000  0.00000  0.00000  0.13765 -0.30897  0.42923 -100.00000 -0.23610 -100.00000 -100.00000 -100.00000 -100.00000  0.71694 -0.00010  0.18926  0.27408 -100.00000 -100.00000 -100.00000 -100.00000 -100.00000 -100.00000 -100.00000 -0.29616 -100.00000 -100.00000 -100.00000  0.36719  0.19875 -100.00000 -100.00000 -100.00000 -100.00000 -100.00000 -100.00000 -100.00000 -0.18137 -100.00000 -0.61390 -100.00000 -100.00000 -100.00000 -100.00000 -100.00000 -100.00000 -100.00000 -0.00010 -100.00000 -0.41717 -0.15632 -0.72576 -100.00000 -0.00010  0.13737 -100.00000 -100.00000 -100.00000  0.18921 -0.13310 -0.41886 
-100.00000  0.13753 -0.01737  0.00000  0.00000  0.00000 -0.04017  0.10135  0.00606 -100.00000 -100.00000 -100.00000 -100.00000 -100.00000 -100.00000 -100.00000 -100.00000 -100.00000 -100.00000 -100.00000 -100.00000 -100.00000 -100.00000 -100.00000 -100.00000 -100.00000 -100.00000 -0.06448  0.39155 -0.01413 -0.20056 -0.25160 -0.41480 -100.00000 -100.00000 -100.00000 -100.00000 -100.00000 -100.00000 -100.00000 -100.00000 -100.00000 -100.00000  0.00002 -100.00000 -100.00000 -100.00000 -100.00000 -100.00000 -100.00000 -100.00000 -100.00000 -100.00000 -100.00000 -0.17996 -0.21679  0.10816 -100.00000 -100.00000 -100.00000 
-100.00000 -100.00000 -100.00000  0.13752 -100.00000 -100.00000 -0.10912  0.09307 -0.12478  0.00000  0.00000  0.00000  0.04337  0.44930 -0.28409 -100.00000 -0.12221  0.08424 -100.00000 -100.00000 -100.00000 -100.00000 -100.00000 -100.00000 -100.00000 -100.00000 -100.00000 -0.16286  0.00332  0.26306  0.12297 -0.16119  0.29596 -100.00000  0.00184  0.10842 -100.00000 -100.00000 -100.00000 -100.00000 -100.00000 -100.00000 -100.00000 -100.00000 -100.00000 -100.00000 -100.00000 -100.00000 -100.00000 -100.00000 -100.00000 -100.00000 -100.00000 -100.00000 -100.00000 -100.00000 -100.00000 -100.00000 -100.00000 -100.00000 
-100.00000 -100.00000 -0.01661  0.00000  0.00000  0.00000 -0.93149 -0.51787  0.55949 -100.00000 -100.00000 -100.00000 -100.00000 -100.00000 -100.00000 -100.00000 -100.00000 -100.00000 -100.00000 -100.00000 -100.00000 -100.00000 -100.00000 -100.00000 -100.00000 -100.00000 -100.00000 -0.32928 -0.03164 -0.48195  0.00741 -0.30799 -0.47764 -100.00000 -100.00000 -100.00000 -100.00000 -100.00000 -100.00000 -100.00000 -100.00000 -100.00000 -100.00000 -100.00000  0.13737 -100.00000 -100.00000 -100.00000 -100.00000 -100.00000 -100.00000 -100.00000 -100.00000 -100.00000  0.04399 -0.21666 -0.15707 -100.00000 -100.00000 -100.00000 
 0.00000  0.00000  0.00000 -100.00000 -100.00000 -100.00000 -0.64679  0.50565  0.18932 -100.00000 -100.00000 -100.00000 -100.00000 -100.00000 -100.00000 -100.00000 -100.00000 -100.00000 -100.00000 -100.00000 -100.00000 -100.00000 -100.00000 -100.00000 -100.00000 -100.00000 -100.00000 -0.19933 -0.23886  0.30631 -100.00000 -100.00000 -100.00000 -100.00000 -100.00000 -100.00000 -100.00000 -100.00000 -100.00000 -0.16405 -0.53341 -100.00000 -100.00000 -100.00000 -100.00000 -100.00000 -100.00000 -100.00000 -100.00000 -100.00000 -100.00000 -100.00000 -100.00000 -100.00000 -0.21394 -0.13436 -0.08661 -100.00000 -100.00000 -100.00000 
-100.00000 -100.00000 -100.00000 -100.00000 -100.00000 -100.00000 -100.00000  0.00183  0.00005 -0.17804 -100.00000 -100.00000 -0.06188  0.25530  0.37039 -100.00000  0.00007 -100.00000  0.00000  0.00000  0.00000 -0.16248  0.00007 -0.01608 -100.00000 -100.00000 -100.00000  0.15003  0.09483  0.25655 -100.00000 -100.00000 -100.00000 -100.00000 -100.00000 -100.00000 -100.00000 -100.00000 -100.00000 -100.00000 -100.00000  0.00005 -0.00000  0.44929 -100.00000 -100.00000 -100.00000 -100.00000 -100.00000 -100.00000 -100.00000 -100.00000 -100.00000 -100.00000 -100.00000 -100.00000 -100.00000 -100.00000 -100.00000 -100.00000 
-100.00000 -100.00000 -100.00000 -100.00000 -100.00000 -100.00000  0.09726  0.29799 -0.16233  0.00000  0.00000  0.00000  0.38139 -0.62197 -0.05706 -100.00000 -100.00000 -100.00000 -100.00000 -100.00000 -100.00000 -100.00000 -100.00000 -100.00000 -100.00000 -100.00000 -100.00000 -100.00000  0.00188 -0.39698  0.28617  0.54245 -0.15803 -0.02465 -0.75718 -0.15439 -100.00000 -100.00000 -100.00000 -100.00000 -100.00000 -100.00000 -100.00000 -100.00000 -100.00000 -100.00000 -100.00000 -100.00000 -100.00000 -100.00000 -100.00000 -100.00000 -100.00000 -100.00000 -100.00000 -100.00000 -100.00000 -100.00000 -100.00000 -100.00000 
 0.33420  0.10103  0.19419 -0.31117  0.00181 -100.00000  0.39058  0.00456 -0.16720 -100.00000 -100.00000 -100.00000 -100.00000 -100.00000 -100.00000 -100.00000 -100.00000 -100.00000 -100.00000 -100.00000 -100.00000 -100.00000 -100.00000 -100.00000 -100.00000 -100.00000 -100.00000 -100.00000 -100.00000 -100.00000 -100.00000 -100.00000 -100.00000 -100.00000 -100.00000 -100.00000  0.00013 -100.00000 -100.00000 -100.00000 -100.00000 -100.00000 -100.00000 -100.00000 -100.00000 -100.00000 -100.00000 -100.00000 -100.00000 -100.00000 -100.00000  0.20704  0.21150 -0.07276  0.11082 -0.10845 -0.43063  0.00000  0.00000  0.00000 
 0.00000  0.00000  0.00000 -100.00000  0.00005 -100.00000 -0.00005 -0.13561  0.13749 -100.00000 -100.00000 -100.00000 -100.00000 -100.00000 -100.00000 -100.00000 -100.00000 -100.00000 -100.00000 -100.00000 -100.00000 -100.00000 -100.00000 -100.00000 -0.06399 -0.10108  0.22398 -100.00000 -100.00000 -100.00000 -100.00000 -100.00000 -100.00000 -100.00000 -100.00000 -100.00000 -100.00000 -100.00000 -100.00000 -100.00000 -100.00000 -100.00000 -100.00000 -100.00000 -100.00000 -100.00000 -100.00000 -100.00000 -0.32708  0.23427 -0.45633 -100.00000 -100.00000 -100.00000 -100.00000 -100.00000 -100.00000  0.02498  0.26221  0.05472 
 0.00000  0.00000  0.00000 -100.00000 -100.00000 -100.00000 -0.29253 -100.00000 -0.29190 -100.00000 -100.00000 -100.00000 -100.00000 -100.00000 -100.00000 -100.00000 -100.00000 -100.00000 -100.00000 -100.00000 -100.00000 -100.00000 -100.00000 -100.00000 -100.00000 -100.00000 -100.00000 -100.00000 -100.00000 -100.00000 -100.00000 -100.00000 -100.00000 -100.00000 -100.00000 -100.00000 -100.00000 -100.00000 -100.00000 -100.00000 -100.00000 -100.00000 -100.00000 -100.00000 -100.00000 -100.00000 -100.00000 -100.00000 -0.70120 -0.38794  0.20613 -100.00000 -100.00000 -100.00000 -100.00000 -100.00000 -100.00000 -0.00052 -0.40032  0.40695 
-100.00000 -100.00000 -100.00000 -100.00000 -100.00000 -100.00000 -100.00000 -100.00000 -100.00000 -100.00000 -100.00000 -100.00000  0.37024  0.32525 -0.71636 -100.00000 -100.00000 -100.00000 -100.00000 -100.00000 -100.00000 -100.00000 -100.00000 -100.00000  0.00000  0.00000  0.00000 -100.00000  0.00006 -100.00000 -100.00000 -100.00000 -100.00000 -100.00000 -100.00000 -100.00000 -100.00000 -100.00000 -100.00000 -0.30269  0.11149 -0.02886 -100.00000 -100.00000 -100.00000 -100.00000 -100.00000 -100.00000  0.69731  0.08677 -0.77311 -100.00000 -100.00000 -100.00000 -100.00000 -100.00000 -100.00000 -100.00000 -100.00000 -100.00000 
-100.00000 -100.00000 -100.00000 -0.22232 -0.50117  0.44655  0.21628  0.00013 -0.04998  0.11256  0.01238 -0.26977  0.39519  0.32343  0.13279 -100.00000 -100.00000 -100.00000 -100.00000 -100.00000 -100.00000  0.26325  0.47117 -100.00000 -100.00000 -100.00000 -100.00000  0.53978  0.28591  0.04956  0.00000  0.00000  0.00000 -0.19311 -0.19026 -0.26460 -100.00000 -0.21659 -100.00000  0.00022 -0.10111 -100.00000  0.30104 -0.15726  0.48487  0.27674  0.22105 -0.26460 -100.00000  0.00013 -100.00000 -100.00000 -100.00000 -100.00000 -100.00000 -0.67049  0.00008 -100.00000  0.95334 -100.00000 
 0.00000  0.00000  0.00000 -0.00000  0.13749  0.19295 -0.04545 -0.37383 -0.02944 -100.00000 -100.00000 -100.00000 -100.00000 -100.00000 -100.00000 -100.00000 -100.00000 -100.00000 -100.00000 -100.00000 -100.00000 -100.00000 -100.00000 -100.00000 -100.00000 -100.00000 -100.00000 -100.00000 -100.00000 -100.00000  0.26303 -100.00000 -100.00000 -100.00000 -100.00000 -100.00000 -100.00000 -0.25966 -100.00000 -100.00000 -100.00000 -100.00000 -100.00000 -100.00000 -100.00000 -100.00000 -100.00000 -100.00000  0.27687 -0.41225 -0.02104 -100.00000 -100.00000 -100.00000 -100.00000 -100.00000 -100.00000 -0.19093  0.45049 -0.35212 
-100.00000  0.00010 -100.00000 -100.00000 -100.00000 -100.00000  0.35711  0.34663  0.48615  0.26352 -0.48570 -0.16057 -0.01197  0.13131  0.03157  0.00000  0.00000  0.00000 -100.00000 -100.00000 -100.00000 -100.00000 -100.00000 -100.00000 -100.00000 -100.00000 -100.00000 -100.00000 -100.00000 -100.00000  0.29315 -0.34220  0.34728 -100.00000 -100.00000 -100.00000 -100.00000 -100.00000 -100.00000 -100.00000 -100.00000 -100.00000 -100.00000 -100.00000 -100.00000 -100.00000 -100.00000 -100.00000 -100.00000  0.13760 -100.00000  0.68592  0.26313  0.08669 -100.00000 -100.00000 -100.00000 -100.00000 -100.00000 -100.00000 
-100.00000 -100.00000 -100.00000  0.00011 -100.00000 -100.00000  0.60510  0.13997  0.22250  0.00000  0.00000  0.00000  0.47340 -0.55268  0.37758 -0.07663 -0.40986 -0.26733 -0.30776 -0.12293 -100.00000 -100.00000 -0.00074 -0.00049 -0.02452 -100.00000 -100.00000 -0.53568  0.26230 -100.00000 -0.06005 -0.51888 -0.32786  0.00011 -0.00074 -100.00000  0.02361 -0.23712 -100.00000 -100.00000 -100.00000 -100.00000 -100.00000 -100.00000 -100.00000 -100.00000 -100.00000 -100.00000  0.48554 -0.34293 -0.15522 -0.13281 -0.48289 -0.53961 -100.00000 -100.00000 -100.00000 -100.00000 -100.00000 -100.00000 
 0.81649  0.00996  0.25484 -100.00000  0.13751 -0.27190 -100.00000  0.13751 -100.00000 -100.00000 -100.00000 -100.00000 -100.00000 -100.00000 -100.00000 -100.00000 -100.00000 -100.00000 -100.00000 -100.00000 -100.00000 -0.04512 -100.00000 -0.04951 -100.00000 -100.00000 -100.00000 -100.00000 -100.00000 -100.00000 -100.00000 -100.00000 -100.00000 -0.06118  0.24266 -0.15955 -100.00000 -100.00000 -100.00000 -100.00000 -100.00000 -100.00000 -100.00000 -100.00000 -100.00000 -100.00000 -100.00000 -100.00000 -100.00000 -100.00000 -100.00000 -100.00000 -100.00000 -100.00000  0.00000  0.00000  0.00000  0.52768 -0.13569 -0.15643 
 0.00000  0.00000  0.00000  0.26312 -0.13572 -100.00000  0.21629  0.13750  0.22504 -100.00000 -100.00000 -100.00000 -100.00000 -100.00000 -100.00000 -100.00000 -100.00000 -100.00000 -100.00000 -100.00000 -100.00000 -100.00000 -100.00000 -100.00000  0.00008 -100.00000 -100.00000 -100.00000 -100.00000 -100.00000 -100.00000 -100.00000 -100.00000 -100.00000 -100.00000 -100.00000 -100.00000 -100.00000 -100.00000 -100.00000 -100.00000 -100.00000 -100.00000 -100.00000 -100.00000 -100.00000 -100.00000 -100.00000  0.45361  0.07491  0.01586 -100.00000 -100.00000 -100.00000 -100.00000 -100.00000 -100.00000  0.00616 -0.14212 -0.00741 
 0.00001  0.22577  0.10952 -100.00000 -100.00000 -100.00000 -100.00000 -100.00000 -100.00000 -100.00000 -100.00000 -100.00000 -0.19663  0.00669  0.10952  0.00001 -100.00000 -100.00000  0.00001  0.26310 -0.00001 -100.00000 -100.00000 -100.00000  0.00000  0.00000  0.00000 -100.00000 -100.00000 -100.00000 -100.00000 -100.00000 -100.00000 -100.00000 -100.00000 -100.00000 -100.00000 -100.00000 -100.00000  0.21619  0.12740  0.10952 -100.00000 -100.00000 -100.00000 -100.00000 -100.00000 -100.00000  0.17403  0.25545 -0.50527 -100.00000 -100.00000 -100.00000 -100.00000 -100.00000 -100.00000 -100.00000 -100.00000 -100.00000 
-100.00000 -100.00000 -100.00000 -100.00000 -0.19996 -100.00000 -100.00000 -100.00000 -100.00000 -100.00000 -100.00000 -100.00000 -100.00000  0.13741 -100.00000 -100.00000 -100.00000 -100.00000 -100.00000 -0.37405 -100.00000  0.00000  0.00000  0.00000 -100.00000 -100.00000 -100.00000 -0.00003 -100.00000 -0.29160 -100.00000 -0.00009 -100.00000 -100.00000 -100.00000 -0.41795 -100.00000 -100.00000 -100.00000 -0.37210  0.39149  0.48669  0.13748 -100.00000 -100.00000  0.05857 -0.53026  0.49331 -100.00000 -100.00000 -100.00000 -100.00000 -100.00000 -100.00000 -100.00000  0.00446 -100.00000 -100.00000 -100.00000 -100.00000 
 0.00000  0.00000  0.00000 -100.00000 -100.00000 -100.00000 -100.00000 -100.00000  0.22518 -100.00000 -100.00000 -100.00000 -100.00000 -100.00000 -100.00000 -100.00000 -100.00000 -100.00000 -100.00000 -100.00000 -100.00000 -100.00000 -100.00000 -100.00000 -100.00000 -100.00000 -100.00000 -0.38044 -0.27208  0.50747 -100.00000 -100.00000 -100.00000 -100.00000 -100.00000 -100.00000 -100.00000 -100.00000 -100.00000  0.21619 -0.18535  0.08649 -100.00000 -100.00000 -100.00000 -100.00000 -100.00000 -100.00000 -100.00000 -100.00000  0.00011 -100.00000 -100.00000 -100.00000  0.13160 -0.38209  0.32777 -100.00000 -100.00000 -100.00000 
-100.00000 -100.00000 -100.00000 -100.00000 -100.00000 -100.00000 -100.00000 -100.00000 -100.00000 -100.00000 -100.00000 -100.00000 -100.00000 -100.00000 -100.00000 -100.00000 -100.00000 -100.00000  0.19692 -0.14223 -0.25572  0.00000  0.00000  0.00000 -100.00000 -100.00000 -100.00000  0.26314 -0.00012  0.00004 -100.00000 -100.00000 -100.00000 -100.00000 -100.00000 -100.00000 -100.00000 -100.00000 -100.00000  0.50220 -0.46217  0.42923 -100.00000 -100.00000 -100.00000  0.07173 -0.26016  0.00478 -100.00000 -100.00000 -100.00000 -100.00000 -100.00000 -100.00000 -100.00000 -100.00000 -100.00000 -100.00000 -100.00000 -100.00000 
-100.00000 -100.00000 -100.00000  0.68581 -0.40749 -100.00000 -100.00000  0.00015 -100.00000 -100.00000 -100.00000 -100.00000 -0.47960  0.30426  0.18443  0.00004 -100.00000 -100.00000 -0.05041  0.12747  0.00013 -0.12488  0.29913  0.03274 -100.00000  0.00015  0.43190 -100.00000 -100.00000 -100.00000 -100.00000  0.00015 -100.00000  0.51588  0.26319 -0.03936  0.32509  0.32536 -0.26302 -100.00000  0.00015 -100.00000  0.48547  0.24295  0.26316  0.00000  0.00000  0.00000 -0.16638  0.19950  0.37431 -100.00000 -100.00000 -100.00000  0.00004 -100.00000 -100.00000 -100.00000 -100.00000 -100.00000 
-100.00000 -100.00000 -100.00000 -100.00000 -100.00000 -100.00000 -100.00000  0.32464  0.26314  0.43863  0.00598  0.03629 -0.17709 -0.23704 -100.00000  0.64872 -0.40824 -100.00000 -0.28647 -0.00055  0.98435  0.36463  0.15313  0.61239 -100.00000 -100.00000 -100.00000  0.37867 -0.26033 -100.00000  0.10104 -0.09356 -100.00000  0.07076  0.00396 -0.47882  0.12618 -0.50516  0.50794  0.05218 -1.12736 -0.29167  0.32343  0.34915 -100.00000  0.00000  0.00000  0.00000  0.07100 -0.98985 -0.28055 -100.00000 -100.00000 -100.00000 -100.00000 -0.13628 -100.00000 -100.00000 -100.00000 -100.00000 
-100.00000 -100.00000 -100.00000 -100.00000  0.01114 -0.01544 -0.28847  0.18201 -0.27414 -0.58860 -0.40555  0.08721  0.24546 -0.16135  0.08721 -100.00000  0.67771 -100.00000 -0.04484  0.24243  0.04411 -100.00000 -100.00000 -100.00000 -0.06169 -100.00000 -0.01544  0.22361 -0.27023  0.04051  0.10592 -0.14251 -100.00000  0.10085 -0.10165 -100.00000  0.00000  0.00000  0.00000  0.10085 -0.00036 -0.36559 -0.02468 -100.00000 -0.15450  0.03553  0.16040  0.25899 -0.19419  0.04670  0.07275 -0.07598  0.22531  0.90440 -100.00000 -0.00036 -100.00000 -100.00000 -0.12411  0.42853 
-100.00000 -100.00000 -100.00000 -100.00000 -100.00000 -100.00000 -100.00000 -100.00000 -100.00000 -100.00000 -100.00000  0.13750 -100.00000 -100.00000 -100.00000 -100.00000 -100.00000 -100.00000 -100.00000 -100.00000 -100.00000 -0.16216 -0.23636 -100.00000 -100.00000 -100.00000 -100.00000  0.12585  0.72196  0.16701  0.26308  0.00186 -0.39660  0.00000  0.00000  0.00000 -100.00000 -100.00000 -100.00000 -100.00000 -100.00000 -100.00000 -100.00000 -100.00000 -0.00001 -0.02466  0.13755 -100.00000 -100.00000 -100.00000 -100.00000  0.00005  0.11157 -0.03944  0.21276 -0.23841  0.12394 -100.00000 -100.00000 -100.00000 
 0.68753  0.10652  0.06325 -0.16226  0.32949  0.51645 -0.04467 -0.37384 -0.39642 -100.00000 -100.00000 -100.00000 -100.00000 -100.00000 -100.00000 -100.00000 -100.00000 -100.00000 -100.00000 -100.00000 -100.00000 -100.00000 -100.00000 -100.00000 -100.00000 -100.00000 -100.00000  0.46271  0.50580 -0.45650 -100.00000  0.13757 -100.00000 -100.00000 -100.00000 -100.00000 -100.00000 -100.00000 -100.00000 -100.00000 -100.00000 -100.00000 -100.00000 -100.00000 -100.00000 -100.00000 -100.00000 -100.00000 -100.00000 -100.00000 -100.00000 -0.21059 -0.38537  0.11388 -0.28629  0.25199  0.52157  0.00000  0.00000  0.00000 
-100.00000 -0.00012  0.00013  0.10104  0.42373 -100.00000 -100.00000 -100.00000 -100.00000 -100.00000 -100.00000 -100.00000  0.39697 -0.26454 -0.03952  0.00025 -100.00000 -100.00000 -100.00000 -100.00000 -0.15688  0.00025 -0.61999 -100.00000 -100.00000 -0.25986 -100.00000 -100.00000 -100.00000 -100.00000 -100.00000 -100.00000 -100.00000 -100.00000 -100.00000 -100.00000  0.00000  0.00000  0.00000 -100.00000 -100.00000 -100.00000  0.48575  0.19818  0.43184  0.07078 -0.23866  0.45160  0.56305  0.11455 -0.08569  0.10104  0.00554  0.08686  0.11653 -100.00000 -100.00000 -0.06174 -1.05304  0.34556 
 0.00000  0.00000  0.00000 -100.00000 -100.00000 -100.00000 -100.00000 -100.00000  0.13748 -0.30804 -100.00000 -100.00000 -0.00001 -100.00000 -100.00000 -100.00000 -100.00000 -100.00000 -100.00000 -100.00000 -100.00000 -100.00000 -100.00000 -100.00000 -100.00000 -100.00000 -100.00000 -100.00000 -0.25979 -100.00000 -100.00000 -100.00000 -100.00000 -100.00000 -100.00000 -100.00000 -100.00000 -100.00000 -100.00000 -100.00000 -100.00000 -100.00000 -100.00000 -100.00000 -100.00000 -100.00000 -100.00000 -100.00000 -0.21620 -0.06416 -0.45028 -100.00000 -100.00000 -100.00000 -100.00000 -100.00000 -100.00000  0.30987 -0.14217  0.29989 
-100.00000  0.00181  0.13757  0.11657 -0.04978  0.25850 -0.16225  0.93469 -0.00568 -100.00000 -100.00000 -100.00000 -0.57695  0.15966 -0.01784 -0.72140 -0.25972 -100.00000 -100.00000 -100.00000 -100.00000 -100.00000  0.00000 -100.00000 -100.00000 -100.00000 -100.00000  0.00000  0.00000  0.00000  0.28838  0.31305  0.50815 -100.00000 -100.00000 -100.00000 -0.00015  0.13750  0.00007 -100.00000  0.00000 -100.00000 -0.03859 -0.18518  0.05098 -0.04493 -0.81186 -100.00000 -0.00015  0.26304 -100.00000 -100.00000 -100.00000 -100.00000  0.04513 -0.16108 -0.15403  0.07055 -0.35372  0.13757 
 0.00000  0.00000  0.00000  0.27697  0.62611  0.20563 -100.00000  0.00336  0.14330 -100.00000 -100.00000 -100.00000  0.00014 -100.00000 -100.00000 -100.00000 -100.00000 -100.00000 -100.00000 -100.00000 -100.00000 -100.00000 -100.00000 -100.00000 -100.00000 -100.00000 -100.00000  0.03653  0.41394  0.06462 -100.00000 -100.00000 -0.15451 -100.00000 -100.00000 -100.00000 -100.00000 -100.00000 -100.00000 -0.35401  0.16086  0.09163 -100.00000 -100.00000 -100.00000 -100.00000 -100.00000 -100.00000 -100.00000 -100.00000 -100.00000 -100.00000 -100.00000 -100.00000  0.72256 -0.44004 -0.16255 -100.00000  0.00007 -100.00000 
-100.00000 -100.00000 -100.00000 -100.00000 -100.00000 -100.00000 -100.00000 -100.00000 -100.00000 -100.00000 -100.00000 -100.00000 -100.00000 -100.00000 -100.00000 -100.00000 -100.00000 -100.00000 -0.16272  0.19837  0.22532  0.00000  0.00000  0.00000 -100.00000 -100.00000 -100.00000 -0.29851 -100.00000  0.00001 -100.00000 -100.00000 -100.00000 -0.17726 -100.00000  0.33223 -100.00000 -100.00000 -100.00000 -0.06030 -0.29205  0.35830 -100.00000 -100.00000 -100.00000  0.44296  0.32235 -0.46793 -100.00000 -100.00000 -100.00000 -100.00000 -100.00000 -100.00000  0.10088 -100.00000  0.00001 -100.00000 -100.00000 -100.00000 
-100.00000  0.37857 -100.00000  0.00000  0.00000  0.00000  0.17030  0.10845  0.28786 -100.00000  0.00192 -100.00000 -100.00000 -100.00000 -100.00000 -100.00000 -100.00000 -100.00000 -0.30869 -0.13559 -100.00000 -100.00000 -100.00000 -100.00000 -100.00000 -100.00000 -100.00000  1.03290 -0.23916  0.21975  0.00602 -0.00904  0.12161 -100.00000 -100.00000 -100.00000 -100.00000 -100.00000 -100.00000 -0.04110  0.32540  0.12120 -100.00000  0.00006 -0.15367 -100.00000 -100.00000 -100.00000 -100.00000 -100.00000 -100.00000 -100.00000 -100.00000 -100.00000 -100.00000 -100.00000 -100.00000  0.58524 -0.19956  0.29212 
-0.20315 -0.40754 -0.25091  0.00000  0.00000  0.00000  0.01689 -0.17236  0.09267 -100.00000 -100.00000 -100.00000 -100.00000 -100.00000 -100.00000 -100.00000 -100.00000 -100.00000 -100.00000 -100.00000 -100.00000 -100.00000 -100.00000 -100.00000 -100.00000 -100.00000 -100.00000  0.10064 -0.47975 -0.36375 -0.08672 -0.15096  0.61227 -100.00000 -100.00000 -100.00000 -100.00000 -100.00000 -100.00000 -100.00000 -100.00000 -100.00000 -0.00002 -100.00000 -100.00000 -100.00000 -100.00000 -100.00000 -100.00000 -100.00000  0.00009 -100.00000 -100.00000 -100.00000 -100.00000 -100.00000 -100.00000 -0.02489  0.48531  0.33217 
-0.06067 -0.21206  0.42713  0.13759  0.00180 -100.00000  0.37860  0.13752 -0.15334 -100.00000 -100.00000 -100.00000 -100.00000 -100.00000 -100.00000 -100.00000 -100.00000 -100.00000 -100.00000 -100.00000 -100.00000 -100.00000  0.00002 -0.29193 -100.00000 -100.00000 -100.00000 -100.00000 -100.00000 -100.00000 -100.00000 -100.00000 -100.00000  0.57058  0.28453 -0.21181 -100.00000 -100.00000 -100.00000 -100.00000 -100.00000 -100.00000 -100.00000 -100.00000 -100.00000 -100.00000 -100.00000 -100.00000 -100.00000 -100.00000 -100.00000 -100.00000 -100.00000 -100.00000  0.00000  0.00000  0.00000 -0.30316 -0.12224  0.33209 
-100.00000 -100.00000 -100.00000 -0.21553  0.61049  0.26187 -0.65458  0.23937 -0.32309  0.02759  0.09137 -0.00117  0.11681 -0.63545  0.30868  0.15771  0.07481 -0.64502 -100.00000  0.38276  0.79304 -0.11576  0.42012 -0.44797 -0.22943 -0.49072 -100.00000 -100.00000  0.23937  0.48492 -100.00000 -100.00000 -100.00000 -100.00000 -100.00000 -100.00000  0.00000  0.00000  0.00000 -100.00000  0.00007 -100.00000 -0.00011 -0.26610  0.00031 -0.37600  0.10318  0.48574 -0.21803  0.26950 -0.07553  0.61553 -0.11194  1.45015 -100.00000 -100.00000 -100.00000 -100.00000 -0.62225  0.13781 
 0.00009 -0.12880 -0.09863 -0.30228 -0.09090  0.41594  0.39990 -0.10026 -0.78351  0.17895  0.20198  0.41594  0.39990 -0.37101 -0.11856  0.13759  0.48526  0.48529 -100.00000 -0.24547 -100.00000 -100.00000  0.11220 -100.00000 -100.00000 -0.00017 -0.73523  0.05608 -0.59751 -0.44655 -0.20743  0.21138  0.26394 -100.00000 -0.12880  0.92586 -0.25715 -0.24276 -0.07258 -100.00000 -100.00000 -100.00000  0.26312 -100.00000 -0.32102 -100.00000  0.26287  0.67794  0.07485  0.01118 -0.05653  0.00000  0.00000  0.00000 -100.00000 -0.00017 -0.09863  0.41641 -0.27404 -0.38138 
 0.33796  0.17183 -0.35771 -100.00000 -0.16897  0.48535 -100.00000 -100.00000 -100.00000  0.42107 -0.32788 -0.09931 -100.00000 -100.00000 -100.00000 -100.00000 -100.00000 -0.00008 -100.00000 -100.00000 -100.00000 -100.00000 -100.00000 -100.00000 -100.00000 -100.00000 -100.00000  0.00000  0.00000  0.00000  0.02992  0.62609 -100.00000 -0.18157  0.04216  0.29014 -100.00000 -100.00000 -100.00000 -100.00000 -100.00000  0.37844 -100.00000 -100.00000 -100.00000 -100.00000 -100.00000 -100.00000 -0.07067 -0.18795 -0.41466 -100.00000  0.00014 -100.00000 -100.00000 -100.00000 -100.00000 -100.00000  0.00014 -100.00000 
-100.00000 -100.00000 -100.00000  0.71147  0.61741  0.18200 -100.00000 -100.00000 -100.00000  0.44945 -0.00408  0.48548 -100.00000 -100.00000 -100.00000 -100.00000 -100.00000 -100.00000 -100.00000 -100.00000 -100.00000 -100.00000 -100.00000 -100.00000 -100.00000 -100.00000 -100.00000  0.00015  0.23942  0.26309  0.00000  0.00000  0.00000 -100.00000 -100.00000 -100.00000 -100.00000 -100.00000 -100.00000  0.37866 -100.00000 -100.00000 -100.00000 -100.00000 -100.00000 -100.00000  0.00004 -100.00000  0.13765 -100.00000 -100.00000  0.03441 -0.24509 -100.00000 -100.00000 -100.00000 -100.00000 -100.00000 -100.00000 -100.00000 
-100.00000 -100.00000 -100.00000 -0.17475  0.00009  0.58506 -100.00000 -0.22745  0.00010 -100.00000 -100.00000 -100.00000 -100.00000 -100.00000 -100.00000 -100.00000 -100.00000 -100.00000 -100.00000 -100.00000 -100.00000 -100.00000 -100.00000 -100.00000 -100.00000 -100.00000 -100.00000  0.00008  0.13759  0.13760 -100.00000  0.00009 -100.00000 -100.00000 -100.00000 -100.00000  0.00000  0.00000  0.00000 -100.00000 -100.00000 -100.00000 -100.00000  0.26312  0.00010  0.48551  0.12398  0.26313  0.31521  0.14409  0.00188  0.44920  0.67816  0.18186 -100.00000 -100.00000 -100.00000 -100.00000 -0.21237  0.37861 
-0.00047 -0.00950 -0.09875  0.17078 -0.32888 -0.07262 -0.61771 -0.00897  0.26262  0.09864 -0.31493  1.03701 -0.34899 -0.56174  0.26550  0.13703 -0.36951 -0.48947 -100.00000 -0.14006 -100.00000  0.37804 -0.49583 -100.00000 -100.00000 -0.00090 -100.00000 -0.06506 -0.09966 -0.45243  0.60137 -0.12057 -0.73498  0.00000  0.00000  0.00000 -0.50996 -0.01299  1.00078 -100.00000 -0.22848 -100.00000 -100.00000 -0.00090 -100.00000 -100.00000 -0.10649  0.00078  0.10170 -0.11456 -0.27160 -0.49337 -0.21180 -0.28384  0.05878 -0.27602 -0.32018 -100.00000  0.11473 -0.44548 
-0.22998 -100.00000 -100.00000  0.00000  0.00000  0.00000  0.17652 -0.12685  0.10842 -100.00000 -100.00000 -100.00000 -100.00000 -100.00000 -100.00000 -100.00000 -100.00000 -100.00000 -100.00000 -100.00000 -100.00000 -100.00000 -100.00000 -100.00000 -100.00000 -100.00000 -100.00000 -0.09248 -0.39505 -0.10063  0.18236  0.44329 -0.54666 -100.00000 -100.00000 -100.00000 -100.00000 -100.00000 -100.00000 -100.00000 -100.00000 -100.00000 -0.09248  0.13749  0.26302 -100.00000 -100.00000 -100.00000 -100.00000 -100.00000 -100.00000 -100.00000 -100.00000 -100.00000 -0.16529  0.23922  0.37850 -100.00000 -100.00000 -100.00000 
-100.00000 -100.00000 -100.00000 -100.00000 -100.00000 -100.00000 -0.10026 -0.52534 -0.12800  0.00000  0.00000  0.00000  0.29910 -0.18861 -1.09813  0.53667 -0.12419 -100.00000 -100.00000 -0.00337  0.26289  0.26315 -0.35356 -100.00000 -100.00000 -100.00000 -100.00000  0.14964 -100.00000  0.37837  0.57356 -0.00654  0.26356 -0.09137 -0.13943 -0.44694 -100.00000 -0.00019 -100.00000 -100.00000 -100.00000 -100.00000 -100.00000 -100.00000 -100.00000 -100.00000 -100.00000 -100.00000 -100.00000 -100.00000 -100.00000 -100.00000 -100.00000 -100.00000 -100.00000 -100.00000 -100.00000 -100.00000 -100.00000 -100.00000 
-100.00000 -100.00000 -100.00000  0.17058 -100.00000  0.13743  0.26315 -0.10540 -100.00000  0.03410 -0.21231 -100.00000 -100.00000 -0.13904 -100.00000 -100.00000 -100.00000 -100.00000 -100.00000 -100.00000 -100.00000 -100.00000  0.28167 -100.00000 -100.00000  0.00009 -100.00000 -0.18271 -0.14806 -1.31878 -0.18081  0.87158  0.67938  0.00000  0.00000  0.00000 -100.00000 -100.00000 -100.00000 -100.00000 -100.00000 -100.00000 -100.00000 -100.00000 -100.00000  0.07773 -0.24504 -100.00000  1.24766  0.74828  0.92800 -0.04744  0.24132 -0.81674 -0.10137 -0.00999  0.44602  0.14958 -0.36363 -100.00000 
 0.00000  0.00000  0.00000  0.00739 -0.97620  0.44196 -0.18753  0.80818 -0.02319 -0.31140 -0.05844  0.17467 -0.24465  0.15239 -0.22512 -100.00000 -0.06829  0.63990 -0.18404 -0.38354  0.84635 -100.00000 -100.00000 -100.00000 -0.27257  0.52581  0.48459 -0.01715 -0.00485  0.10699  0.42527  0.28709  0.29498 -100.00000  0.13696 -100.00000  0.14745 -0.24774 -100.00000 -0.15051 -0.01467 -0.86384 -100.00000 -100.00000 -100.00000 -0.05022 -0.53506  0.00018 -0.24124 -0.17042 -0.07922 -0.23562 -0.18958 -1.39136 -100.00000 -100.00000 -100.00000 -0.85347 -0.17650  0.79271 
-100.00000 -100.00000 -100.00000 -100.00000 -100.00000 -100.00000 -0.02606  0.35958  0.40527  0.00000  0.00000  0.00000  0.03395  0.25703 -100.00000 -100.00000 -0.38264  0.43382 -100.00000 -100.00000  0.00013 -100.00000 -100.00000 -100.00000 -100.00000 -100.00000 -100.00000 -100.00000  0.37863 -0.58434  0.15825 -0.19942  0.00086 -100.00000 -0.13906 -0.44684 -100.00000 -100.00000 -100.00000 -100.00000 -100.00000 -100.00000 -100.00000 -100.00000 -100.00000 -100.00000 -100.00000 -100.00000 -100.00000 -100.00000 -100.00000 -100.00000 -100.00000 -100.00000 -100.00000 -100.00000 -100.00000 -100.00000 -100.00000 -100.00000 
-100.00000  0.00009 -100.00000 -0.30490  0.27922 -0.29124 -100.00000 -100.00000 -100.00000  0.64140  0.25401  0.95241  0.48550  0.00009 -100.00000 -100.00000 -100.00000 -100.00000 -100.00000 -100.00000 -100.00000  0.00007  0.22704  0.26435 -100.00000 -100.00000 -100.00000  0.02997 -0.44631  0.37860  0.00000  0.00000  0.00000  0.03432 -0.11960 -0.14946 -100.00000 -0.29936 -100.00000 -100.00000 -100.00000 -100.00000 -100.00000 -100.00000 -100.00000 -0.63162  0.12396 -100.00000  0.83318  0.31139  0.00255  0.48550  0.11252  0.37860 -100.00000 -100.00000 -100.00000  0.00007 -100.00000  0.13759 
-100.00000  0.00009 -100.00000 -100.00000  0.00009 -100.00000 -100.00000 -100.00000 -100.00000 -100.00000  0.37860 -100.00000 -100.00000 -100.00000 -100.00000 -100.00000  0.13759 -100.00000 -100.00000 -100.00000 -100.00000 -100.00000  0.26312 -100.00000 -100.00000 -100.00000 -100.00000  0.17686  0.35707  0.09248  0.17719 -0.01508  0.76413  0.00000  0.00000  0.00000 -0.11609  0.00009  0.00014  0.37852 -100.00000 -100.00000 -100.00000 -100.00000 -100.00000 -0.53934 -0.56311  0.37865 -100.00000 -0.35343 -100.00000  0.07655  0.27460 -0.32295 -0.25923  0.54611  0.17994 -100.00000 -100.00000 -100.00000 
-100.00000 -100.00000 -100.00000 -100.00000 -100.00000 -100.00000 -100.00000 -100.00000 -100.00000 -100.00000 -100.00000 -100.00000 -100.00000 -100.00000 -100.00000 -0.42677  0.13750 -100.00000 -100.00000 -100.00000 -100.00000 -100.00000 -100.00000 -100.00000 -100.00000 -100.00000 -100.00000 -100.00000  0.13750 -100.00000 -100.00000 -0.00000 -0.00001 -0.21225  0.16301  0.26396 -100.00000 -100.00000  0.37850 -100.00000 -100.00000 -100.00000 -100.00000 -100.00000 -100.00000 -100.00000 -100.00000 -100.00000 -0.68448 -0.06994 -0.32083  0.00000  0.00000  0.00000 -100.00000 -100.00000 -100.00000 -0.00298 -0.16121 -0.32101 
 0.13760 -100.00000  0.13737 -0.04810 -100.00000 -0.20665  0.00000  0.00000  0.00000  0.35535 -0.04231  0.34084  0.25645 -0.10566 -0.20665  0.18636  0.21424 -0.63416 -100.00000 -100.00000 -100.00000 -100.00000 -100.00000 -100.00000 -100.00000 -100.00000 -100.00000  0.00010 -100.00000 -100.00000 -100.00000 -100.00000 -100.00000 -100.00000 -100.00000 -100.00000 -100.00000 -100.00000 -100.00000 -100.00000 -100.00000 -100.00000 -100.00000 -100.00000 -100.00000 -100.00000 -100.00000 -100.00000 -100.00000 -100.00000 -100.00000 -100.00000 -100.00000 -100.00000 -100.00000 -100.00000 -100.00000 -100.00000 -0.00002 -0.58516 
-100.00000 -100.00000 -100.00000 -0.00004 -100.00000 -100.00000 -100.00000 -100.00000 -100.00000  0.37848 -100.00000 -100.00000 -100.00000 -100.00000 -100.00000 -100.00000 -100.00000 -100.00000 -100.00000 -100.00000 -100.00000 -100.00000  0.23950 -100.00000 -100.00000 -100.00000 -100.00000 -0.48171 -0.59523  1.20172 -0.37590  0.92612  0.13759  0.00000  0.00000  0.00000 -100.00000 -100.00000 -100.00000 -100.00000 -100.00000 -100.00000 -100.00000 -100.00000 -100.00000 -100.00000 -0.26589 -100.00000 -0.09117 -100.00000 -100.00000 -0.16295 -0.00286 -0.31975  0.10572  0.68593  0.07256 -100.00000 -100.00000 -100.00000 
-100.00000 -0.49053 -100.00000 -0.12915 -0.11201  1.37855 -100.00000  0.23937 -100.00000 -100.00000 -100.00000 -100.00000 -100.00000 -100.00000 -100.00000 -100.00000 -100.00000 -100.00000 -0.11445  0.10279 -0.61933 -0.46237  0.06557  0.48546 -100.00000 -100.00000 -100.00000  0.00000  0.00000  0.00000  0.48538 -0.24513  0.00003 -0.27824  0.26301  0.37855 -0.26941 -100.00000 -1.05631 -100.00000 -0.13915 -100.00000  0.38267 -0.34946  0.00216 -0.00004 -100.00000 -100.00000 -100.00000 -100.00000 -100.00000 -100.00000 -100.00000 -100.00000 -100.00000 -100.00000 -100.00000 -100.00000 -100.00000 -100.00000 
-100.00000 -0.38262 -100.00000 -0.32221 -0.00977 -0.65761  0.00000  0.00000  0.00000 -0.15628  0.05855 -0.91804 -100.00000 -0.09981  0.48522 -100.00000 -100.00000 -100.00000  0.35603  0.43548  0.84779 -100.00000 -100.00000 -100.00000 -100.00000  0.13757 -100.00000 -100.00000 -100.00000 -100.00000 -100.00000 -100.00000 -100.00000 -100.00000 -100.00000 -100.00000 -100.00000 -100.00000 -100.00000 -100.00000 -100.00000 -100.00000 -100.00000 -100.00000 -100.00000 -100.00000 -100.00000 -100.00000 -100.00000 -100.00000 -100.00000 -100.00000 -100.00000 -100.00000  0.03410 -100.00000  0.13730 -100.00000 -100.00000 -100.00000 
-100.00000 -100.00000 -100.00000  0.00004 -100.00000 -100.00000 -0.03233  0.04752  0.22427  0.00000  0.00000  0.00000 -0.16337  0.35755  0.26390 -100.00000  0.13759 -0.44659 -100.00000  0.26313 -100.00000 -100.00000 -100.00000 -100.00000 -100.00000 -100.00000 -100.00000 -100.00000  0.26313 -0.58409  0.39988 -0.00662 -0.64218 -100.00000  0.00009 -100.00000 -100.00000 -100.00000 -100.00000 -100.00000 -100.00000 -100.00000 -100.00000 -100.00000 -100.00000 -100.00000 -100.00000 -100.00000 -100.00000 -100.00000 -0.00014 -100.00000 -100.00000 -100.00000 -100.00000 -100.00000 -100.00000 -100.00000 -100.00000 -100.00000 
 0.48120 -0.20508 -0.16896  0.14925  0.48541  0.26301 -100.00000 -100.00000  0.13748 -100.00000 -100.00000 -100.00000 -100.00000 -100.00000 -100.00000 -100.00000 -100.00000 -100.00000 -100.00000 -100.00000 -100.00000 -100.00000 -0.00002 -100.00000 -100.00000 -100.00000 -100.00000 -0.49306  0.41200  0.37848  0.25104 -0.26607 -0.00003 -100.00000 -100.00000 -100.00000  0.14925 -0.54737  0.26343 -100.00000 -100.00000 -100.00000 -100.00000 -100.00000 -100.00000 -0.22927  0.23934 -100.00000 -0.00002 -100.00000 -100.00000 -0.12725  0.05871 -0.02546 -0.51880 -0.40180 -0.38251  0.00000  0.00000  0.00000 
-100.00000 -100.00000 -100.00000 -0.08018  0.35679 -100.00000 -0.50572 -0.00175  0.26313  0.40641  0.54802 -0.32476 -100.00000  0.50880  0.00010 -0.09255  0.00013 -100.00000 -100.00000 -100.00000 -100.00000 -100.00000 -100.00000 -100.00000 -100.00000 -100.00000 -100.00000 -100.00000 -100.00000  0.26313 -0.41320 -0.38315 -0.20928  0.76550 -0.12885  0.09028 -100.00000 -0.00332 -100.00000 -100.00000 -100.00000 -100.00000 -100.00000 -100.00000 -100.00000 -100.00000 -100.00000 -100.00000 -0.21151 -0.05107 -0.25065  0.00000  0.00000  0.00000 -100.00000 -100.00000 -100.00000  0.06924  0.38470  0.89763 
-100.00000 -100.00000 -100.00000 -100.00000  0.23929 -100.00000  0.93585 -0.00915 -0.65752  1.02903 -0.13996  1.08537 -0.26142  0.15253 -1.04028  0.00000  0.00000  0.00000  0.17071 -0.12863  0.00007 -100.00000 -100.00000  0.00007 -100.00000 -0.13922  0.00007 -100.00000 -100.00000 -100.00000 -100.00000 -0.81694  1.00007 -100.00000 -100.00000 -100.00000 -100.00000 -100.00000 -100.00000 -100.00000 -0.00006 -100.00000 -100.00000 -100.00000 -100.00000 -100.00000 -100.00000 -100.00000  0.00029 -100.00000 -100.00000  0.25665  0.21929  0.00076 -100.00000 -100.00000 -100.00000 -100.00000 -100.00000 -100.00000 
 0.38281  0.21967 -100.00000  0.44931  0.08751 -0.44595 -0.00002 -100.00000 -100.00000 -0.00002 -100.00000 -100.00000 -100.00000 -100.00000 -100.00000 -100.00000 -100.00000 -100.00000 -100.00000 -100.00000 -100.00000 -100.00000 -0.10514 -100.00000 -100.00000 -100.00000 -100.00000  0.08454  0.81267  0.18344  0.33939 -0.20254 -100.00000  0.00000  0.00000  0.00000 -100.00000  0.27533 -0.58345 -100.00000 -0.00383 -100.00000 -100.00000 -100.00000 -100.00000 -100.00000 -0.24484  0.67823  0.26301  0.11275  0.00016 -0.84514 -0.28706 -0.73437 -0.25387 -0.01018  0.73983 -100.00000  0.00015 -100.00000 
 0.19370  0.26346 -0.07957 -0.33123  0.25212  0.95176 -0.43856  0.17422  0.26394 -0.32324 -0.16945 -1.32067 -0.06474 -0.53970 -0.07248 -100.00000 -100.00000 -100.00000 -0.11528  0.13741  1.00105 -100.00000 -100.00000 -100.00000 -100.00000 -100.00000 -100.00000 -0.11816 -0.18477 -0.52295  0.00000  0.00000  0.00000  0.27809 -0.01348  1.00114  0.35578  0.53877  0.79422 -0.00004 -0.26626  0.00067 -0.04836 -0.19978  0.13771 -0.22918  0.46505 -0.44678  0.45725 -0.11000  0.36742 -0.11528 -0.00323 -100.00000 -100.00000 -100.00000 -100.00000 -100.00000 -0.00323 -100.00000 
-0.62390  0.27303  0.13942  0.55443 -0.29852  0.76703 -100.00000 -0.13929  0.37875 -100.00000 -100.00000  0.00023 -100.00000 -100.00000 -100.00000 -100.00000 -100.00000 -100.00000 -100.00000 -100.00000 -100.00000 -100.00000 -100.00000 -100.00000 -100.00000 -100.00000 -100.00000 -100.00000 -100.00000 -100.00000 -100.00000 -100.00000 -100.00000 -100.00000 -100.00000 -100.00000  0.00000  0.00000  0.00000 -0.09152 -0.11975 -0.20538 -0.46283 -100.00000  0.26327 -0.13674 -0.52363  1.13774  0.09838 -0.13226  0.33567 -0.04808 -0.59303 -0.20538 -100.00000 -100.00000 -100.00000 -0.60033 -100.00000 -100.00000 
 0.42168 -0.26581 -100.00000 -100.00000  0.26327 -100.00000  0.05911  0.10298  0.13874 -100.00000 -0.42157  0.37858  0.34865  0.37189  0.29871  0.37875  0.49973 -100.00000  0.00000  0.00000  0.00000 -0.21167  0.87874 -0.20561  0.10490  0.49973 -100.00000  0.30654 -0.18772 -0.12755 -100.00000 -100.00000 -100.00000 -100.00000 -100.00000 -100.00000 -100.00000 -100.00000 -100.00000  0.00024  0.00024 -100.00000 -100.00000 -100.00000 -100.00000 -100.00000 -100.00000 -100.00000 -100.00000  0.00024 -100.00000 -100.00000 -100.00000 -100.00000 -100.00000 -100.00000 -100.00000 -100.00000 -100.00000 -100.00000 
-100.00000  0.00011 -100.00000 -0.14705  0.45637  0.40314  0.03418 -100.00000 -100.00000  0.23187  0.57274 -0.24055 -100.00000 -100.00000 -100.00000 -100.00000 -100.00000 -100.00000 -100.00000 -100.00000 -100.00000 -100.00000 -100.00000 -100.00000 -100.00000 -100.00000 -100.00000 -0.69774 -0.68470 -100.00000  0.00000  0.00000  0.00000  0.25657 -0.19928 -100.00000 -100.00000  0.90525 -100.00000 -100.00000  0.00011 -100.00000  0.03418 -0.12842  0.26303 -100.00000 -0.59615  0.26564  0.09318 -0.04563  0.09455 -0.39989 -0.19928 -0.20501 -100.00000 -100.00000 -100.00000 -100.00000 -0.13903 -100.00000 
-100.00000  1.20269 -100.00000  0.00000  0.00000  0.00000  0.47417  0.40296 -0.18308 -0.64417  0.58235 -100.00000 -0.53725  0.09981 -0.42722 -100.00000 -0.09945 -100.00000 -0.04789 -0.06924 -0.00008  0.06293 -0.42137 -100.00000 -100.00000  0.00038 -0.00008  0.08633 -0.49866  0.00111  0.08770  0.25628 -0.11847 -100.00000 -100.00000 -100.00000  0.00005  0.73137  0.34175 -100.00000  0.00038  0.37843 -100.00000 -0.10513 -100.00000 -100.00000 -100.00000 -100.00000  0.13022  0.42386  0.07150 -100.00000 -100.00000 -0.00008 -0.12142 -0.00559 -0.62038 -100.00000  0.20269 -100.00000 
 0.03092 -0.42401 -0.64297  0.33914  0.72756  0.00101  0.00000  0.00000  0.00000  0.16544 -0.00414 -100.00000 -0.12968 -0.36378 -100.00000 -0.03227  0.05771  0.48652 -100.00000 -100.00000 -100.00000 -100.00000 -100.00000 -100.00000 -100.00000 -100.00000 -100.00000 -0.75511 -0.00298  0.26286  0.15857 -0.00598 -1.42775 -100.00000  0.00002 -100.00000 -100.00000 -100.00000 -100.00000  0.03416  0.00002 -0.65796 -100.00000  0.00002 -100.00000 -100.00000 -100.00000 -100.00000  0.03416  0.10501 -100.00000 -100.00000 -100.00000 -100.00000 -100.00000 -100.00000 -100.00000 -100.00000 -0.26602 -100.00000 
 0.00000  0.00000  0.00000 -0.43095 -0.00764  0.54789 -0.30113 -0.21409 -100.00000 -100.00000 -100.00000 -100.00000 -100.00000  0.00000 -100.00000 -100.00000 -100.00000 -100.00000 -100.00000  0.00000 -100.00000 -100.00000  0.37040  0.58527 -100.00000 -100.00000 -100.00000 -0.54765 -0.09682 -0.18538 -100.00000 -100.00000 -100.00000 -100.00000 -0.49197 -100.00000 -0.23167 -100.00000 -100.00000  0.76517 -100.00000 -100.00000 -100.00000 -100.00000 -100.00000  0.13714 -100.00000  0.66947  0.24712 -0.09689  0.19452 -100.00000  0.13751 -100.00000 -0.26569 -0.04228  0.63811 -100.00000 -100.00000 -100.00000 
 0.30717  0.37619  0.26488 -100.00000 -0.38244 -100.00000  0.41726 -0.26581 -100.00000  0.37858 -0.38244 -100.00000 -100.00000 -0.12830 -100.00000 -100.00000 -100.00000 -100.00000 -100.00000 -100.00000 -100.00000 -100.00000 -100.00000 -100.00000 -100.00000 -100.00000 -100.00000  0.37858 -0.13891 -100.00000 -0.28853 -0.38244  1.43308 -0.43702  0.18773  0.26430 -100.00000 -100.00000  0.58508 -100.00000 -100.00000 -100.00000 -100.00000 -100.00000 -100.00000 -100.00000  1.16715 -100.00000 -0.53656  0.75507  0.34231  0.00000  0.00000  0.00000 -100.00000 -100.00000 -100.00000  0.34629  0.49867 -0.99758 
-0.12243  0.04093  0.19530  0.36776 -0.15835  1.37910 -0.11174  0.23043  0.08282 -0.87777 -100.00000  1.07098  0.35468  0.63899  0.26507 -100.00000 -100.00000  0.00059 -0.22226 -0.59858  0.00059 -100.00000  0.24105  0.58555 -0.28945 -100.00000 -100.00000 -0.35317 -0.08669 -100.00000 -0.24924  0.32924  0.41060 -100.00000  0.08700 -100.00000 -100.00000 -0.11081 -0.47161  0.13730 -0.13916  0.13809 -100.00000 -100.00000 -100.00000 -100.00000 -0.67646 -0.51254 -0.24924 -0.18816  0.73852 -0.35317  0.37297  0.61918 -0.65538 -0.16117 -0.44591  0.00000  0.00000  0.00000 
-100.00000 -100.00000 -100.00000 -100.00000 -100.00000 -100.00000 -100.00000  0.00024 -100.00000 -0.46337  0.23954 -0.62176 -0.09779  0.36446  0.09294 -100.00000 -100.00000 -100.00000  0.00000  0.00000  0.00000  0.03379 -0.46944  0.34086 -0.04811  0.20235  0.84802  0.07720  0.54338 -0.47426 -100.00000 -100.00000 -100.00000 -100.00000 -100.00000 -100.00000 -100.00000 -100.00000 -100.00000 -100.00000  0.26328 -100.00000 -100.00000 -100.00000 -100.00000 -100.00000 -100.00000 -100.00000 -100.00000 -100.00000 -100.00000 -100.00000 -100.00000 -100.00000 -100.00000 -100.00000 -100.00000 -100.00000 -100.00000 -100.00000 
 0.00681 -0.06170 -0.29736 -0.31131  0.33758  0.76557 -100.00000 -100.00000 -100.00000  0.13742 -100.00000 -100.00000 -100.00000 -100.00000 -100.00000 -100.00000 -100.00000 -100.00000 -100.00000 -100.00000 -100.00000 -0.22934 -100.00000 -100.00000 -100.00000 -100.00000 -100.00000 -0.19207  0.07440  0.02797  0.07706 -0.78343 -100.00000  0.00000  0.00000  0.00000 -100.00000 -100.00000 -100.00000 -100.00000 -100.00000 -100.00000 -100.00000 -100.00000 -100.00000  0.14917 -0.00185  0.13754 -100.00000 -100.00000 -100.00000 -0.04828 -0.00550  1.07042 -0.08758 -0.10610  0.11154 -100.00000 -100.00000 -100.00000 
 0.86482  0.08801  0.00213 -0.01287 -0.06237 -100.00000  0.03862  0.02439  0.40243 -0.35461 -0.52803 -0.25360 -0.29194  0.13905 -0.67521 -0.42634 -0.54723 -100.00000  0.34549  0.30960  0.26283 -0.29194 -0.00793 -0.44650  0.25174  0.34643 -100.00000 -0.00771  0.17055 -0.21943  0.63805  0.44596  0.58475  0.00000  0.00000  0.00000  0.00020 -0.11196  0.07193  0.25174 -100.00000 -100.00000 -100.00000  0.29752 -100.00000  0.24792 -0.24340  0.26283 -0.26884  0.49017 -100.00000  0.41025  0.35753  0.99979  0.17528  0.15313  0.84779  0.84820 -100.00000  0.13730 
-100.00000 -100.00000 -100.00000 -100.00000 -100.00000 -100.00000  0.44891 -0.35340  0.37873  0.26305 -0.00181  0.13772  0.00000  0.00000  0.00000 -100.00000 -100.00000 -100.00000 -0.28938 -0.17839  0.91067 -100.00000  0.22661 -0.44756 -100.00000 -0.00009 -100.00000 -0.25807 -0.89559  0.48541 -100.00000 -0.00009 -100.00000 -100.00000 -100.00000 -100.00000 -100.00000 -100.00000 -100.00000 -100.00000  0.18716 -100.00000 -100.00000 -100.00000 -100.00000 -100.00000 -100.00000 -100.00000 -100.00000 -100.00000  0.67829 -100.00000 -0.00009 -100.00000 -100.00000 -100.00000 -100.00000 -100.00000 -100.00000 -100.00000 
-0.50146 -0.00844  1.13759 -100.00000 -100.00000 -100.00000 -0.00006 -100.00000  0.00009 -100.00000 -100.00000 -100.00000 -100.00000 -100.00000 -100.00000 -100.00000 -100.00000 -100.00000 -100.00000 -100.00000 -100.00000 -100.00000 -100.00000 -100.00000 -100.00000 -100.00000 -100.00000 -100.00000 -100.00000 -100.00000 -100.00000 -100.00000 -100.00000 -100.00000 -100.00000 -100.00000 -100.00000 -100.00000 -100.00000 -100.00000 -100.00000 -100.00000 -100.00000 -100.00000 -100.00000 -100.00000 -100.00000 -100.00000 -100.00000 -100.00000 -100.00000 -0.29221  0.99595  1.00009 -100.00000  0.41215 -0.86180  0.00000  0.00000  0.00000 
-100.00000 -100.00000 -100.00000 -100.00000 -100.00000 -100.00000 -100.00000 -100.00000 -100.00000 -100.00000 -100.00000  0.13763  0.48556 -0.00730  0.26316 -100.00000 -100.00000 -100.00000  0.00013 -100.00000  0.00012 -100.00000 -100.00000 -100.00000 -100.00000 -100.00000 -100.00000 -100.00000 -100.00000 -100.00000 -100.00000  0.26306  0.13763 -0.33664  0.11254 -0.32057 -0.16301  0.37854 -0.32057 -100.00000 -100.00000 -100.00000 -100.00000 -100.00000 -100.00000 -100.00000 -100.00000 -100.00000  0.73080 -0.14986  0.79491  0.00000  0.00000  0.00000 -100.00000 -100.00000 -100.00000  0.64434  0.08720  0.92612 
-0.78965  0.04108 -0.24957 -100.00000 -100.00000 -100.00000 -100.00000 -100.00000 -100.00000 -100.00000 -100.00000 -100.00000 -100.00000 -100.00000 -100.00000 -0.39749  0.09048  0.53038 -100.00000 -100.00000 -100.00000 -100.00000 -100.00000 -100.00000  0.13690 -100.00000 -100.00000 -0.34096 -0.49112 -0.00382 -100.00000 -100.00000 -100.00000 -100.00000 -100.00000 -100.00000 -100.00000 -100.00000 -100.00000 -100.00000 -100.00000 -100.00000 -100.00000 -100.00000 -100.00000 -100.00000 -100.00000 -100.00000  0.00000  0.00000  0.00000  0.51981  0.17307  0.21487 -100.00000 -100.00000 -100.00000 -100.00000 -100.00000 -100.00000 
-100.00000 -100.00000 -100.00000 -100.00000 -100.00000 -100.00000 -0.03333  0.31858 -0.25813  0.64695  0.07757  0.76535 -0.61819  0.82183 -0.09965  0.00000  0.00000  0.00000 -100.00000 -100.00000  0.26308 -100.00000 -100.00000 -100.00000 -100.00000 -100.00000 -100.00000 -100.00000 -100.00000 -100.00000 -0.60058 -0.35318 -0.00011 -100.00000 -100.00000 -100.00000 -100.00000 -100.00000 -100.00000 -100.00000 -100.00000 -100.00000 -100.00000 -100.00000 -100.00000 -100.00000 -100.00000 -100.00000 -100.00000 -100.00000 -100.00000  0.37857 -100.00000  0.00004 -100.00000 -100.00000 -100.00000 -100.00000 -100.00000 -100.00000 
-0.20352  0.57281  0.36919 -100.00000 -0.12376 -100.00000 -0.00056 -100.00000 -100.00000 -100.00000 -100.00000 -100.00000 -100.00000 -100.00000 -100.00000 -100.00000 -100.00000 -100.00000 -100.00000 -100.00000 -100.00000 -100.00000 -100.00000 -100.00000 -100.00000 -100.00000 -100.00000 -0.93608 -100.00000 -100.00000 -100.00000 -100.00000 -100.00000 -100.00000 -100.00000 -100.00000 -100.00000 -0.32379 -100.00000 -100.00000 -100.00000 -100.00000 -100.00000 -100.00000 -100.00000 -100.00000 -100.00000 -100.00000 -100.00000 -100.00000 -100.00000 -0.40988  0.37884 -0.22414 -0.97324 -0.09852 -0.86597  0.00000  0.00000  0.00000 
-100.00000 -100.00000 -100.00000 -100.00000 -1.01051 -100.00000 -100.00000 -100.00000 -100.00000 -0.33805 -0.10598 -0.23422 -100.00000 -100.00000 -100.00000 -100.00000 -100.00000 -100.00000 -100.00000 -100.00000 -100.00000 -100.00000 -0.00004  0.00016 -100.00000 -100.00000 -100.00000 -0.07103  0.23049  0.48567  0.14918 -100.00000  0.48559  0.00000  0.00000  0.00000 -100.00000 -100.00000 -100.00000 -100.00000 -100.00000 -100.00000 -100.00000 -100.00000 -100.00000 -0.16411  0.37848  0.58512 -100.00000 -100.00000 -100.00000 -100.00000  0.48539 -100.00000  0.24372 -0.32838  0.76569 -100.00000 -100.00000 -100.00000 
-100.00000 -100.00000 -100.00000 -100.00000 -100.00000 -100.00000 -100.00000  0.37851 -0.44732  0.13759 -100.00000 -100.00000  0.00000  0.00000  0.00000 -100.00000 -100.00000 -100.00000 -100.00000 -0.26609 -100.00000 -100.00000 -100.00000 -100.00000 -100.00000 -100.00000 -100.00000  0.36789 -0.07996  0.13770 -100.00000 -100.00000 -100.00000 -100.00000 -100.00000 -100.00000 -100.00000 -100.00000 -100.00000 -100.00000 -100.00000 -100.00000 -100.00000 -100.00000 -100.00000 -100.00000 -100.00000 -100.00000 -100.00000 -100.00000 -100.00000 -100.00000 -100.00000 -100.00000 -100.00000 -100.00000 -100.00000 -100.00000 -100.00000 -100.00000 
-100.00000 -100.00000 -100.00000  0.26299 -100.00000 -100.00000 -100.00000 -100.00000 -100.00000 -100.00000 -100.00000 -100.00000 -100.00000 -100.00000 -100.00000 -100.00000 -100.00000 -100.00000 -100.00000  0.12355 -100.00000 -0.00005 -100.00000 -0.00029 -100.00000 -100.00000 -100.00000 -0.11909 -0.12057 -1.63505 -0.09333 -100.00000 -0.00029  0.00000  0.00000  0.00000 -100.00000  0.00005 -100.00000 -100.00000 -100.00000 -100.00000 -100.00000 -100.00000 -100.00000 -0.76354  0.32656 -100.00000 -100.00000 -100.00000 -100.00000  0.13745 -100.00000 -0.00029 -0.22090 -0.16306 -0.74788 -100.00000 -100.00000 -100.00000 
-100.00000 -100.00000 -100.00000 -100.00000  0.00002 -100.00000 -100.00000 -100.00000 -0.56436 -100.00000 -100.00000 -100.00000 -100.00000 -100.00000 -100.00000 -100.00000 -100.00000 -100.00000 -100.00000 -100.00000 -100.00000 -100.00000 -100.00000 -100.00000 -100.00000 -100.00000 -100.00000 -100.00000 -100.00000 -100.00000  0.14786 -0.00198 -100.00000 -0.35066 -0.12053  0.08863 -0.67023 -100.00000 -0.32859 -100.00000 -100.00000 -100.00000 -100.00000 -100.00000 -100.00000 -100.00000 -100.00000 -100.00000  0.31466  0.13696  0.21880  0.00000  0.00000  0.00000 -100.00000 -100.00000 -100.00000  0.53333  0.06361 -0.25951 
-100.00000 -100.00000 -100.00000 -100.00000 -100.00000 -100.00000 -100.00000 -100.00000 -100.00000 -100.00000 -0.26646 -100.00000 -100.00000 -100.00000 -100.00000 -100.00000 -100.00000 -100.00000 -100.00000 -100.00000 -100.00000 -100.00000 -100.00000 -100.00000 -100.00000 -100.00000 -100.00000  0.03245  0.37860 -100.00000 -100.00000 -100.00000 -100.00000 -100.00000  0.20168  0.08895 -100.00000 -100.00000  0.13742 -100.00000 -100.00000 -100.00000 -100.00000 -100.00000 -100.00000 -100.00000 -100.00000 -100.00000 -0.16569  0.03167 -0.18390  0.00000  0.00000  0.00000 -100.00000 -100.00000 -100.00000 -0.57678  0.43464 -0.65127 
 0.37859 -0.00252  0.13764  0.67815  0.09096 -0.42610  0.00000  0.00000  0.00000  0.17031  0.22144  0.53543 -0.12660  0.27847  0.07948 -100.00000 -100.00000  0.45526 -100.00000 -0.14003  0.00014 -100.00000 -100.00000 -100.00000 -100.00000 -100.00000 -100.00000  0.17154 -0.14517 -0.09605 -100.00000 -100.00000 -100.00000 -100.00000 -100.00000 -100.00000 -100.00000 -100.00000 -100.00000 -100.00000 -100.00000 -100.00000 -100.00000 -100.00000 -100.00000 -100.00000 -100.00000 -100.00000 -100.00000 -100.00000 -100.00000 -100.00000  0.41016 -0.33871 -100.00000 -100.00000  0.00014 -100.00000 -100.00000 -100.00000 
-0.01338 -0.41013  1.32812 -100.00000  0.00040 -0.00003 -100.00000  0.26344 -100.00000 -100.00000 -100.00000 -100.00000 -100.00000  0.12371 -100.00000 -0.15837  0.31241  0.00618 -100.00000 -100.00000 -100.00000  0.37828  0.44564 -100.00000 -100.00000 -100.00000 -100.00000 -100.00000  0.00040 -100.00000 -100.00000 -100.00000 -100.00000 -1.15004  0.42646 -1.15107 -100.00000 -100.00000 -100.00000 -100.00000 -100.00000 -100.00000 -100.00000 -100.00000 -100.00000 -100.00000 -100.00000 -100.00000 -100.00000 -100.00000 -100.00000 -100.00000  0.34610 -0.46038  0.00000  0.00000  0.00000 -0.08950  0.11181  0.37849 
 0.17967 -0.41551  0.69770 -0.23137  0.13770 -100.00000 -100.00000  0.62624 -1.20042 -100.00000 -100.00000 -100.00000 -100.00000 -100.00000 -100.00000 -0.10304  0.24748 -0.01792 -100.00000 -100.00000 -100.00000 -100.00000  0.12374  0.37828  0.26306  0.37871 -100.00000 -100.00000 -100.00000 -100.00000 -100.00000 -100.00000 -100.00000  0.00500 -0.72601 -0.86864 -100.00000 -100.00000 -100.00000 -100.00000 -100.00000 -100.00000  0.00002 -100.00000 -100.00000 -100.00000 -100.00000 -100.00000 -100.00000 -100.00000 -100.00000 -100.00000 -100.00000 -100.00000  0.00000  0.00000  0.00000  1.07041  0.48872  0.40603 
 0.00000  0.00000  0.00000 -100.00000 -100.00000 -0.00000 -0.20839  0.44042 -100.00000 -100.00000 -100.00000 -100.00000 -100.00000 -100.00000 -100.00000 -100.00000 -100.00000 -100.00000 -100.00000 -100.00000 -100.00000 -100.00000 -100.00000 -100.00000 -0.34068  0.76549  0.48542 -100.00000 -100.00000 -100.00000 -100.00000 -100.00000 -100.00000 -100.00000 -100.00000 -100.00000 -100.00000 -100.00000 -100.00000 -100.00000 -100.00000 -100.00000 -100.00000 -100.00000 -100.00000 -100.00000 -100.00000 -100.00000 -0.34068 -0.47905 -0.00504 -100.00000 -100.00000 -100.00000 -100.00000 -100.00000 -100.00000 -0.09670 -0.60195 -0.07444 
-100.00000 -100.00000 -100.00000 -100.00000 -100.00000 -100.00000  0.43493  0.07712 -0.25551 -100.00000 -0.14192 -0.63402 -0.45538 -0.07957 -0.73084 -100.00000 -100.00000 -100.00000  0.00000  0.00000  0.00000 -100.00000 -100.00000 -0.63402 -100.00000 -100.00000 -100.00000 -0.69261 -0.46345 -0.14859 -100.00000 -100.00000 -100.00000 -100.00000 -100.00000 -100.00000 -100.00000 -100.00000 -100.00000  0.01989  0.26299  0.13730 -100.00000 -100.00000 -100.00000 -100.00000 -100.00000 -100.00000 -100.00000 -100.00000 -100.00000 -100.00000 -100.00000 -100.00000 -100.00000 -100.00000 -100.00000 -100.00000 -100.00000 -100.00000 
-0.00017 -100.00000 -100.00000 -100.00000 -100.00000 -100.00000 -100.00000 -100.00000 -100.00000 -100.00000 -100.00000 -100.00000  0.00000  0.00000  0.00000 -100.00000  0.37229  0.48554 -100.00000  0.00011 -100.00000 -100.00000 -100.00000 -100.00000 -0.80245 -100.00000 -100.00000 -100.00000 -100.00000 -100.00000 -0.00017 -100.00000 -100.00000 -100.00000 -100.00000 -100.00000  0.13228 -0.13616  0.26314 -100.00000 -100.00000 -100.00000 -0.42496  0.80173  0.06626 -100.00000 -100.00000 -100.00000 -100.00000 -0.31322 -100.00000 -100.00000  0.00011 -100.00000 -100.00000 -100.00000 -100.00000 -0.00017 -100.00000 -100.00000 
 0.56406  0.37886  0.58493 -0.45465 -0.40433 -100.00000 -100.00000 -100.00000 -0.00003 -100.00000 -100.00000 -100.00000 -100.00000 -100.00000 -100.00000 -100.00000 -100.00000 -100.00000 -100.00000 -100.00000 -100.00000 -100.00000  0.10517  0.13747 -100.00000 -100.00000 -100.00000 -100.00000 -100.00000 -100.00000 -100.00000 -0.14306 -100.00000 -0.09347  0.56686 -0.78568 -100.00000 -100.00000 -100.00000 -100.00000 -100.00000 -100.00000 -100.00000 -100.00000 -100.00000 -100.00000 -100.00000 -0.00003 -100.00000 -100.00000 -100.00000 -100.00000 -100.00000 -100.00000  0.00000  0.00000  0.00000  0.80839  0.98969  0.47344 
-100.00000 -100.00000 -100.00000 -100.00000 -100.00000 -100.00000  0.06693  0.58505  0.67819  0.00000  0.00000  0.00000  0.34513  0.07224  0.09980 -100.00000  0.78479  0.37863  0.37854  0.26334  0.13762 -100.00000 -100.00000 -100.00000 -100.00000 -100.00000 -100.00000 -0.30794 -0.12532 -0.14043  0.14016  0.28971  0.51165 -100.00000 -100.00000 -0.24734 -100.00000 -100.00000 -100.00000 -100.00000 -100.00000 -100.00000 -100.00000 -100.00000 -100.00000 -100.00000 -100.00000 -100.00000 -100.00000 -100.00000 -100.00000 -100.00000 -100.00000 -100.00000 -100.00000 -100.00000 -100.00000 -100.00000 -100.00000 -100.00000 
-100.00000  0.13745 -100.00000 -100.00000 -100.00000 -100.00000 -100.00000 -100.00000 -100.00000 -100.00000 -100.00000 -100.00000  0.01036 -0.23714  0.00166 -100.00000 -100.00000 -100.00000 -100.00000 -100.00000 -100.00000 -100.00000 -100.00000 -100.00000  0.00000  0.00000  0.00000 -100.00000 -100.00000 -100.00000 -100.00000 -100.00000 -100.00000 -100.00000 -100.00000 -100.00000 -100.00000 -100.00000 -100.00000 -0.11517 -100.00000 -0.67641 -100.00000 -100.00000 -100.00000  0.00004 -100.00000 -100.00000  0.35315 -0.02989  1.20170 -100.00000 -100.00000 -100.00000 -100.00000 -100.00000 -100.00000 -100.00000 -100.00000 -100.00000 
-100.00000 -100.00000 -100.00000  0.82187 -0.39175  0.91925 -100.00000 -100.00000 -100.00000  0.39457  0.10611  0.03885 -100.00000 -100.00000 -100.00000 -100.00000 -100.00000 -100.00000 -100.00000 -100.00000 -100.00000 -100.00000 -100.00000 -100.00000 -100.00000 -100.00000 -100.00000  0.00017 -100.00000 -100.00000  0.00000  0.00000  0.00000 -100.00000 -100.00000 -100.00000 -100.00000 -0.00515 -100.00000 -100.00000 -100.00000 -100.00000 -100.00000 -100.00000  0.00021 -100.00000 -100.00000 -100.00000 -100.00000 -0.14266 -100.00000  0.01865 -0.01292 -100.00000 -100.00000 -100.00000 -100.00000 -100.00000 -100.00000 -100.00000 
-100.00000 -100.00000 -100.00000 -100.00000 -100.00000 -100.00000 -100.00000 -100.00000 -100.00000 -100.00000 -100.00000 -100.00000 -100.00000 -100.00000 -100.00000 -100.00000 -100.00000 -100.00000  0.26311 -0.27107 -100.00000  0.00000  0.00000  0.00000 -100.00000 -100.00000 -100.00000 -100.00000 -0.23626 -100.00000 -100.00000 -100.00000 -100.00000 -100.00000 -100.00000 -100.00000 -100.00000 -100.00000 -100.00000 -0.08245  0.64741  0.19300 -100.00000 -100.00000 -100.00000  0.49561  0.83181 -0.52787 -100.00000  0.00016 -100.00000 -100.00000 -100.00000 -100.00000 -100.00000 -100.00000  0.26301 -100.00000 -100.00000 -100.00000 
-100.00000 -100.00000 -100.00000 -100.00000 -100.00000 -100.00000 -100.00000 -100.00000 -100.00000 -100.00000  0.00007 -100.00000 -100.00000  0.00007 -100.00000 -100.00000 -100.00000 -100.00000 -100.00000 -100.00000 -100.00000 -100.00000 -0.00195 -0.74764 -100.00000 -100.00000 -100.00000  0.03921  0.25203  0.33389  0.03179 -0.26667 -100.00000  0.00000  0.00000  0.00000  0.69129 -0.26024  0.48537 -100.00000 -100.00000 -100.00000 -100.00000  0.00007 -100.00000  0.13768  0.45119 -0.32908 -100.00000 -100.00000 -100.00000  0.14727 -0.00195 -0.21360  0.39424  0.35104 -0.01279 -100.00000 -100.00000 -100.00000 
-0.29471 -100.00000 -100.00000  0.00000  0.00000  0.00000 -0.20114 -0.06087 -0.62662  0.25313  0.17159 -100.00000 -0.43221 -100.00000 -100.00000 -100.00000 -0.00013 -100.00000 -100.00000 -100.00000 -100.00000 -0.00015 -100.00000 -100.00000 -100.00000 -100.00000 -100.00000 -100.00000 -100.00000  0.16908 -0.33230 -0.30760 -0.05423 -100.00000 -100.00000 -100.00000 -100.00000 -100.00000 -100.00000 -100.00000 -100.00000 -0.00020 -100.00000 -100.00000 -100.00000 -100.00000 -100.00000 -100.00000 -100.00000 -100.00000 -100.00000 -100.00000 -100.00000 -100.00000 -100.00000 -100.00000 -100.00000 -0.12234  0.12298  0.13731 
 0.31094 -0.00719 -1.01161 -100.00000 -100.00000 -0.00016  0.00011 -0.00361 -100.00000 -100.00000 -100.00000 -100.00000 -100.00000 -100.00000 -100.00000 -100.00000 -100.00000 -100.00000 -100.00000 -100.00000 -100.00000 -100.00000 -100.00000 -100.00000 -100.00000 -100.00000 -100.00000 -100.00000 -100.00000 -100.00000 -100.00000 -100.00000 -100.00000 -100.00000 -100.00000 -100.00000 -100.00000  0.13748 -100.00000 -100.00000 -100.00000 -100.00000 -100.00000 -100.00000 -100.00000 -100.00000 -100.00000 -100.00000 -100.00000 -100.00000 -100.00000  0.40488  0.33620 -0.49786  0.37862 -0.42312  0.26288  0.00000  0.00000  0.00000 
-100.00000 -100.00000 -100.00000 -100.00000 -100.00000 -100.00000 -100.00000 -0.37117 -100.00000  0.13761 -0.63116 -0.62294  0.00000  0.00000  0.00000  0.48553  0.23926 -0.32293  0.25085  0.47898 -0.41649 -100.00000  0.00002 -100.00000 -100.00000 -100.00000  0.37842  0.58507  0.53882 -100.00000 -0.22932 -100.00000 -100.00000 -100.00000 -100.00000 -100.00000 -100.00000 -100.00000 -100.00000 -100.00000 -100.00000 -100.00000 -100.00000 -100.00000 -100.00000 -100.00000 -100.00000 -100.00000 -100.00000  0.00002 -100.00000 -100.00000 -100.00000 -100.00000 -100.00000 -100.00000 -100.00000 -100.00000 -100.00000 -100.00000 
-100.00000 -0.00010 -100.00000 -100.00000 -0.00010 -100.00000  0.35506 -0.63144 -100.00000 -0.40433  0.03408  0.67823  0.00000  0.00000  0.00000  0.26308 -0.00010 -100.00000 -0.29068 -100.00000  0.00016 -100.00000 -100.00000 -100.00000 -100.00000 -100.00000 -100.00000  0.62054 -0.00668  0.99782 -100.00000 -100.00000 -100.00000 -100.00000 -100.00000 -100.00000 -100.00000 -100.00000 -100.00000 -100.00000 -100.00000 -100.00000 -100.00000 -100.00000 -100.00000 -100.00000 -100.00000 -100.00000 -100.00000 -100.00000 -100.00000 -100.00000 -100.00000 -100.00000 -100.00000 -100.00000 -100.00000 -100.00000 -100.00000 -100.00000 
 0.26297  0.12384 -100.00000  0.24504  0.64636  0.05048  0.00000  0.00000  0.00000 -0.16354  0.55497  0.37342 -100.00000 -100.00000 -100.00000 -100.00000 -100.00000 -100.00000 -0.76763  0.41178 -100.00000 -100.00000 -100.00000 -100.00000 -100.00000 -100.00000 -100.00000 -100.00000 -100.00000 -100.00000 -100.00000 -100.00000 -100.00000 -100.00000 -100.00000 -100.00000 -100.00000 -100.00000 -100.00000 -100.00000 -100.00000 -100.00000 -100.00000 -100.00000 -100.00000 -100.00000 -100.00000 -100.00000 -100.00000 -100.00000 -100.00000 -100.00000 -100.00000 -100.00000 -100.00000 -0.00169  0.13749 -100.00000 -100.00000 -100.00000 
-100.00000 -100.00000 -100.00000 -100.00000  0.00004 -100.00000 -100.00000  0.00004 -100.00000 -0.04935  0.35656  0.58498  0.00000  0.00000  0.00000 -100.00000 -100.00000 -100.00000 -100.00000 -100.00000 -100.00000 -100.00000 -100.00000 -100.00000 -100.00000 -100.00000 -100.00000 -100.00000 -100.00000 -100.00000 -100.00000  0.00004 -100.00000 -100.00000 -100.00000 -100.00000 -100.00000 -0.22840  0.13752 -100.00000 -100.00000 -100.00000  0.18351  0.15764 -0.25644 -100.00000 -100.00000 -100.00000 -100.00000 -100.00000 -100.00000 -100.00000 -100.00000 -100.00000 -100.00000 -100.00000 -100.00000 -100.00000 -100.00000 -100.00000 
-100.00000 -100.00000 -100.00000 -100.00000 -100.00000 -100.00000 -100.00000 -100.00000  0.00004 -100.00000 -100.00000 -100.00000  0.00000  0.00000  0.00000  0.37787 -0.21364  0.67811 -100.00000 -100.00000  0.00004 -100.00000  0.00011 -100.00000 -100.00000  0.00011 -100.00000 -100.00000 -100.00000 -100.00000 -100.00000 -100.00000 -100.00000 -100.00000 -100.00000 -100.00000 -0.01889  0.11193 -0.58984 -100.00000 -100.00000 -100.00000  0.63083  0.45739  0.09333 -100.00000 -100.00000 -100.00000  0.14809 -100.00000 -100.00000 -100.00000 -100.00000 -100.00000 -100.00000 -100.00000 -100.00000 -100.00000 -100.00000 -100.00000 
 0.38294 -0.10868  1.88753 -100.00000  0.00001 -0.58545  0.26306 -100.00000 -100.00000 -100.00000 -100.00000 -100.00000 -100.00000 -100.00000 -100.00000 -100.00000 -100.00000 -100.00000 -100.00000 -100.00000 -100.00000 -100.00000 -100.00000 -100.00000 -100.00000 -100.00000 -100.00000 -100.00000 -100.00000 -100.00000 -100.00000 -100.00000 -100.00000 -100.00000 -100.00000 -100.00000 -100.00000 -100.00000 -100.00000 -100.00000 -100.00000 -100.00000 -100.00000 -100.00000 -100.00000 -100.00000 -100.00000 -100.00000 -100.00000 -100.00000 -100.00000 -0.50220  0.08055 -1.13033 -0.04836  0.26304 -0.20694  0.00000  0.00000  0.00000 
-100.00000 -100.00000 -100.00000 -100.00000 -100.00000 -100.00000 -100.00000 -100.00000 -100.00000  0.26307 -100.00000 -100.00000 -100.00000 -100.00000 -100.00000 -100.00000 -100.00000 -100.00000 -100.00000 -100.00000 -100.00000 -0.22872 -100.00000  0.26312 -100.00000 -100.00000 -100.00000  0.24533 -0.09496  1.07048 -0.42612 -0.12865 -0.32037  0.00000  0.00000  0.00000 -100.00000 -100.00000 -100.00000 -100.00000 -100.00000 -100.00000 -100.00000 -100.00000 -100.00000  0.13753 -100.00000  0.13759 -100.00000 -100.00000 -100.00000  0.05931 -0.11216  0.13759  0.24827 -0.30640  0.00156 -100.00000 -100.00000 -100.00000 
 0.51953  0.35275 -0.78616  0.13771 -0.13923  0.13728 -100.00000  0.34620 -100.00000 -100.00000 -100.00000 -100.00000 -100.00000 -100.00000 -100.00000 -100.00000 -100.00000 -100.00000 -100.00000 -100.00000 -100.00000 -100.00000 -100.00000 -100.00000 -100.00000 -100.00000 -100.00000 -100.00000  0.58494 -100.00000 -100.00000 -100.00000 -100.00000 -100.00000 -100.00000 -100.00000 -100.00000 -100.00000 -100.00000 -100.00000 -100.00000 -100.00000 -100.00000 -100.00000 -100.00000 -100.00000 -100.00000 -100.00000 -100.00000 -100.00000 -100.00000  1.03050 -0.51571 -0.47420 -0.49243 -0.59123 -0.47420  0.00000  0.00000  0.00000 
-0.00916 -0.20773 -0.25807 -100.00000 -100.00000 -100.00000 -100.00000 -100.00000 -100.00000 -100.00000 -100.00000 -100.00000 -100.00000 -100.00000 -100.00000  0.09209 -0.00793 -1.09981 -100.00000 -100.00000 -100.00000 -100.00000 -100.00000 -100.00000  0.15810 -0.00186 -0.32224 -0.22912 -100.00000  0.13712 -100.00000 -100.00000 -100.00000 -100.00000 -100.00000 -100.00000 -100.00000 -100.00000 -100.00000 -100.00000 -100.00000 -100.00000 -100.00000 -100.00000 -100.00000 -100.00000 -100.00000 -100.00000  0.00000  0.00000  0.00000  0.52105 -0.35212 -0.58523 -100.00000 -100.00000 -100.00000 -100.00000 -100.00000 -100.00000 
-100.00000 -100.00000 -100.00000 -0.35343 -0.06970 -0.60522 -100.00000 -100.00000 -100.00000 -0.01585  0.41203  0.00014 -100.00000 -100.00000 -100.00000 -100.00000 -100.00000 -100.00000 -100.00000 -100.00000 -100.00000 -100.00000 -100.00000 -100.00000 -100.00000 -100.00000 -100.00000 -100.00000  0.00001 -0.58482  0.00000  0.00000  0.00000  0.37849 -0.13914 -0.62119 -100.00000 -100.00000 -100.00000 -100.00000 -100.00000 -100.00000  0.37849 -100.00000 -0.00016 -100.00000 -100.00000 -100.00000 -100.00000 -100.00000 -100.00000 -100.00000 -100.00000 -100.00000 -100.00000 -100.00000 -100.00000 -100.00000 -100.00000 -100.00000 
-100.00000 -100.00000 -100.00000 -100.00000 -100.00000 -100.00000 -100.00000  0.00008 -100.00000 -100.00000 -100.00000 -100.00000  0.00000  0.00000  0.00000 -0.22892 -100.00000  0.26315  0.14959 -0.35304  0.58508 -100.00000 -100.00000 -100.00000 -0.28895  0.34634 -0.44672  0.42971  0.60152  1.00073 -100.00000 -100.00000 -100.00000 -100.00000 -100.00000 -100.00000 -100.00000 -100.00000 -100.00000 -100.00000 -100.00000 -100.00000 -100.00000 -100.00000 -100.00000 -100.00000 -100.00000 -100.00000 -100.00000 -100.00000 -100.00000 -100.00000 -100.00000 -100.00000 -100.00000 -100.00000 -100.00000 -100.00000 -100.00000 -100.00000 
-0.58751  0.33748 -0.32425 -100.00000 -0.35345 -100.00000 -100.00000 -0.54779 -0.00006 -100.00000 -100.00000 -100.00000 -100.00000 -0.26629 -100.00000 -100.00000 -100.00000 -100.00000 -100.00000 -100.00000 -100.00000 -0.28974  0.23919  0.26298 -100.00000 -100.00000 -100.00000 -0.22944 -100.00000 -100.00000 -100.00000 -100.00000 -100.00000  0.39883 -0.42620 -0.20863 -100.00000 -100.00000 -100.00000 -100.00000 -100.00000 -100.00000 -100.00000 -100.00000 -100.00000 -100.00000 -100.00000 -100.00000 -100.00000 -100.00000 -100.00000 -100.00000 -100.00000 -100.00000  0.00000  0.00000  0.00000 -0.37786 -0.35345  0.37846 
-100.00000 -100.00000 -100.00000 -100.00000 -100.00000 -100.00000 -100.00000 -100.00000 -0.32331 -100.00000  0.26293  0.48550  0.83605 -0.47333 -0.06144 -100.00000 -100.00000 -100.00000  0.00000  0.00000  0.00000 -100.00000  0.12362  0.48550  0.48549 -100.00000 -100.00000  0.55771 -0.26727  0.26049 -100.00000 -0.00341 -100.00000 -100.00000 -100.00000 -100.00000 -100.00000 -100.00000 -100.00000 -100.00000 -0.00010 -100.00000 -100.00000 -100.00000 -100.00000 -100.00000 -100.00000 -100.00000 -100.00000 -100.00000 -100.00000 -100.00000 -100.00000 -100.00000 -100.00000 -100.00000 -100.00000 -100.00000 -100.00000 -100.00000 
-100.00000 -100.00000 -100.00000 -100.00000 -100.00000 -100.00000 -100.00000 -100.00000 -100.00000 -100.00000 -100.00000 -100.00000  0.13753  0.13759 -100.00000 -100.00000 -100.00000 -100.00000 -100.00000 -100.00000 -100.00000  0.35588  0.09447 -0.41361 -100.00000 -100.00000 -100.00000 -100.00000 -100.00000 -100.00000 -100.00000 -100.00000 -100.00000 -0.44415 -0.08644  0.84897 -0.31073  0.10284  0.58502 -100.00000 -100.00000 -100.00000  0.03395 -0.00407  0.13756  0.00000  0.00000  0.00000  0.31981  0.45226 -0.22037 -100.00000 -100.00000 -100.00000 -100.00000 -100.00000 -100.00000 -100.00000 -100.00000 -100.00000 
-0.18023  0.40713 -0.58243 -0.16342 -0.10544 -100.00000 -100.00000  0.13761  0.13766 -100.00000 -100.00000 -100.00000 -100.00000 -100.00000 -100.00000 -100.00000 -100.00000 -100.00000 -100.00000 -100.00000 -100.00000 -100.00000 -0.00290  0.26319 -100.00000 -100.00000 -100.00000 -100.00000 -100.00000 -100.00000 -100.00000 -100.00000 -100.00000 -0.37287  0.43291  0.35844 -100.00000 -100.00000 -100.00000 -100.00000 -100.00000 -100.00000 -100.00000 -100.00000 -100.00000 -100.00000 -100.00000 -100.00000 -100.00000 -100.00000 -100.00000 -100.00000 -100.00000 -100.00000  0.00000  0.00000  0.00000 -0.09989 -0.22248  1.37986 
-0.42725 -0.45371  0.00028 -100.00000 -100.00000 -100.00000  0.01645 -0.16139  0.84828 -0.21845 -0.00431  0.37879  0.00000  0.00000  0.00000 -100.00000 -100.00000 -100.00000  0.02947  0.77985 -100.00000 -100.00000  0.19224 -100.00000 -100.00000 -100.00000 -100.00000 -0.54128  0.04794  0.26096 -0.24361 -0.13917  0.00028 -100.00000 -0.54760 -100.00000 -100.00000 -0.26614 -100.00000 -100.00000 -100.00000 -100.00000 -100.00000 -100.00000 -100.00000  0.26295 -0.13917 -100.00000  0.13972 -0.34673  0.13779  0.26295  0.13756 -100.00000 -0.00008  0.31489  1.13779 -100.00000  0.12386  0.17976 
-100.00000 -100.00000 -100.00000 -100.00000 -100.00000 -100.00000 -100.00000 -100.00000 -100.00000 -100.00000 -100.00000 -100.00000 -100.00000 -100.00000 -100.00000 -100.00000 -100.00000 -100.00000 -100.00000 -100.00000 -100.00000  0.13750 -100.00000 -100.00000 -100.00000 -100.00000 -100.00000  0.16492 -0.16906 -0.07352  0.16492 -0.13915 -0.00007  0.00000  0.00000  0.00000  0.00000  0.00001 -100.00000 -100.00000 -100.00000 -100.00000 -100.00000 -100.00000 -100.00000  0.03391 -100.00000 -100.00000 -100.00000 -100.00000 -100.00000 -1.06574 -0.35311 -0.86202  0.77088  0.24112 -0.23399 -100.00000 -100.00000 -100.00000 
-0.22914 -100.00000  0.13741 -0.13037 -0.19986 -0.32270  0.00000  0.00000  0.00000 -100.00000 -0.32835 -0.00055 -100.00000  0.69717 -100.00000  0.32109 -0.51602 -0.44861 -100.00000 -100.00000 -100.00000 -100.00000 -100.00000 -100.00000 -100.00000 -100.00000 -100.00000 -100.00000 -100.00000 -100.00000 -100.00000 -100.00000 -100.00000 -100.00000 -100.00000 -100.00000 -100.00000 -100.00000 -100.00000 -100.00000 -100.00000 -100.00000 -100.00000 -100.00000 -100.00000 -100.00000 -100.00000 -100.00000 -100.00000 -100.00000 -100.00000 -100.00000 -100.00000 -100.00000 -100.00000 -100.00000 -100.00000  0.13754 -0.00004 -100.00000 
-100.00000 -100.00000 -100.00000 -0.00002 -100.00000 -100.00000 -100.00000 -100.00000 -100.00000 -100.00000 -100.00000 -100.00000  0.26301 -100.00000 -100.00000 -100.00000 -100.00000 -100.00000 -100.00000 -100.00000 -100.00000 -100.00000 -100.00000 -100.00000 -100.00000 -100.00000 -100.00000 -100.00000 -100.00000 -100.00000 -0.40998  0.44590 -0.62083  0.49940  0.16311  0.58508 -100.00000 -0.46939  0.26315 -100.00000 -100.00000 -100.00000 -100.00000 -100.00000 -100.00000 -100.00000  0.12397 -100.00000 -0.18260  0.45610  0.90094  0.00000  0.00000  0.00000 -100.00000 -100.00000 -100.00000  0.01818  0.12531  0.11954 
-100.00000  0.49954 -100.00000  0.17451  0.64251  0.84821 -100.00000  0.21943 -100.00000 -100.00000 -100.00000 -100.00000 -100.00000 -100.00000 -100.00000 -100.00000 -100.00000 -100.00000 -100.00000 -100.00000 -100.00000  0.00008 -0.00156  0.13752 -100.00000 -100.00000 -100.00000  0.32111 -0.35286 -0.32162  0.24732  0.61382  1.07040  0.00000  0.00000  0.00000 -100.00000  0.09437 -0.32162 -100.00000 -100.00000 -100.00000 -100.00000 -100.00000 -100.00000  0.03394 -0.12849  0.37853  0.00008  0.23945  0.00001  0.09218 -0.24360  0.58498 -0.11844 -0.42571 -0.79791 -100.00000 -100.00000 -100.00000 
-100.00000 -100.00000 -100.00000 -100.00000 -100.00000 -100.00000 -100.00000 -100.00000 -100.00000 -100.00000 -100.00000  0.26390  0.00000  0.00000  0.00000 -0.17472 -0.22757  0.48629 -100.00000 -100.00000 -100.00000 -100.00000 -100.00000 -100.00000 -100.00000 -100.00000 -100.00000 -100.00000 -100.00000 -100.00000 -100.00000 -100.00000 -100.00000 -100.00000  0.00005 -100.00000 -100.00000 -0.00300 -100.00000 -100.00000 -100.00000 -100.00000  0.17526  0.17453  0.41590 -100.00000 -100.00000 -100.00000 -100.00000  0.26308  0.26314 -100.00000 -100.00000 -100.00000 -100.00000 -100.00000 -100.00000 -100.00000 -100.00000 -100.00000 
-100.00000 -100.00000 -100.00000 -100.00000 -100.00000 -100.00000 -100.00000 -100.00000 -100.00000 -100.00000 -0.36387 -100.00000 -100.00000 -100.00000 -100.00000 -100.00000 -100.00000 -100.00000 -100.00000  0.53893 -100.00000  0.00000  0.00000  0.00000 -100.00000 -100.00000 -100.00000 -100.00000  0.00002 -100.00000 -100.00000 -100.00000 -100.00000 -100.00000 -100.00000  0.26310 -100.00000 -100.00000 -100.00000  0.69000  0.25217  1.04863 -100.00000 -100.00000 -100.00000  0.13037 -0.08658 -0.73437 -100.00000 -100.00000 -100.00000 -100.00000 -100.00000 -100.00000 -100.00000 -100.00000 -100.00000 -100.00000 -100.00000 -100.00000 
 0.17900  0.52257  0.53716  0.14967 -0.00288  0.41587  0.13758 -0.00150  0.37879  0.00008 -0.00150 -100.00000 -100.00000 -100.00000 -100.00000  0.00008 -100.00000  0.00028 -100.00000 -100.00000 -100.00000 -100.00000 -100.00000 -100.00000 -100.00000 -100.00000 -100.00000 -0.28886 -0.26592 -100.00000 -100.00000 -100.00000  0.13779 -100.00000 -0.00150  0.13779 -100.00000  0.21951  0.00028 -100.00000 -100.00000 -100.00000 -100.00000 -100.00000 -100.00000 -100.00000 -100.00000 -100.00000 -100.00000 -100.00000 -100.00000  0.67787  0.03532  0.48670  0.01868  0.55095  0.64282  0.00000  0.00000  0.00000 
-100.00000  0.31528  0.18204 -100.00000 -0.13911 -100.00000 -100.00000  0.00001 -100.00000 -0.09109 -100.00000 -100.00000 -100.00000 -0.38260 -100.00000 -100.00000 -100.00000 -100.00000 -100.00000 -100.00000 -0.00005 -100.00000 -100.00000 -100.00000 -100.00000 -100.00000 -100.00000 -100.00000 -0.13911 -0.07176  0.42205 -0.22746 -100.00000 -0.30935  0.17466 -0.60250  0.07855  0.09447  0.26298 -100.00000 -100.00000 -100.00000 -100.00000 -100.00000 -100.00000 -100.00000 -100.00000 -100.00000  0.12406 -0.07678 -0.11760  0.00000  0.00000  0.00000 -100.00000 -100.00000 -100.00000  0.46360  0.24128  0.48690 
-100.00000 -0.26621 -100.00000 -0.03209 -0.01331 -0.54248  0.00000  0.00000  0.00000 -0.33165 -0.46459  0.03756  0.35606  0.34613 -100.00000 -100.00000 -100.00000 -100.00000 -100.00000 -100.00000 -100.00000 -100.00000 -100.00000 -100.00000 -100.00000 -100.00000 -100.00000 -100.00000 -100.00000 -100.00000 -0.00004 -100.00000 -100.00000 -100.00000 -100.00000 -100.00000 -100.00000 -100.00000 -100.00000 -100.00000  0.07480 -100.00000 -100.00000 -100.00000 -100.00000 -100.00000 -100.00000 -100.00000 -100.00000 -100.00000 -100.00000 -100.00000 -100.00000 -100.00000 -100.00000 -100.00000 -100.00000 -100.00000 -0.38286 -0.00003 
-100.00000 -1.00901  0.05795 -100.00000 -1.00901 -0.39456 -100.00000 -100.00000 -100.00000 -100.00000 -100.00000 -100.00000 -100.00000 -100.00000 -100.00000 -100.00000 -100.00000 -100.00000 -100.00000 -100.00000 -100.00000 -100.00000 -100.00000 -100.00000 -100.00000 -100.00000 -100.00000 -100.00000 -100.00000  0.37833 -0.16342  0.41187 -100.00000 -0.33711 -100.00000 -0.32082  0.48536 -0.00184 -100.00000 -100.00000 -0.00024 -0.00018 -100.00000 -100.00000 -100.00000 -100.00000 -0.00024 -100.00000 -0.36998 -0.54154  0.00137  0.00000  0.00000  0.00000 -100.00000 -100.00000 -100.00000  0.17895 -0.53371 -0.07289 
-0.34897 -0.17396  0.24333 -0.16373  0.57801 -0.08449 -0.24894  0.22683  0.58487  0.53639  0.06976  0.48534 -100.00000 -100.00000  0.37842 -100.00000 -100.00000 -100.00000 -100.00000 -0.13916 -100.00000 -100.00000 -100.00000 -100.00000 -100.00000  0.00005 -100.00000  0.00000  0.00000  0.00000  0.56630 -0.08011  0.37842  0.22547  0.31551 -0.13554  0.67798 -0.00307 -100.00000  0.13741  0.13755 -100.00000 -100.00000 -100.00000 -100.00000 -100.00000 -100.00000 -100.00000 -0.68452 -0.16128 -0.88851 -0.46244 -100.00000 -0.00009 -100.00000  0.00005 -100.00000 -100.00000 -0.30651 -100.00000 
-100.00000 -0.26633 -100.00000 -0.59983 -0.49522  0.58518  0.10525  0.78758  0.07257 -0.37250  0.08073 -0.32041  0.03125  0.26418  0.58518 -0.06702 -0.80781  0.58812 -100.00000 -100.00000 -100.00000 -100.00000 -100.00000 -100.00000 -100.00000 -100.00000 -100.00000 -0.14207  0.57661 -0.23229  0.91437 -0.87931  0.05496 -100.00000 -100.00000 -100.00000  0.00000  0.00000  0.00000 -0.28867 -0.26633 -100.00000 -100.00000 -0.49089  0.58518  0.16571 -0.11238  0.76575  0.34219 -0.09906 -0.47058  0.47056 -0.27391  0.26521 -100.00000 -100.00000 -100.00000  0.13762 -100.00000 -100.00000 
-100.00000 -100.00000 -0.00001 -100.00000 -100.00000 -100.00000 -0.22146 -0.07158  0.48542 -0.01501  0.46548  0.09376  0.00000  0.00000  0.00000 -100.00000 -100.00000 -100.00000 -100.00000  0.34638 -0.58431 -100.00000 -100.00000 -100.00000 -100.00000 -100.00000 -100.00000  0.44666  0.34589 -0.32095 -100.00000 -100.00000 -100.00000 -100.00000 -100.00000 -100.00000 -100.00000 -100.00000 -100.00000 -100.00000 -100.00000 -100.00000  0.25661 -100.00000 -100.00000 -100.00000 -0.29902 -100.00000 -100.00000 -100.00000 -100.00000 -100.00000 -100.00000 -100.00000 -100.00000 -100.00000 -100.00000 -100.00000 -100.00000 -100.00000 
-100.00000  0.07014 -100.00000 -100.00000 -100.00000  0.00121  0.13745 -0.07969  0.13724 -100.00000  0.11265 -100.00000 -100.00000 -100.00000  0.26278 -0.09152 -100.00000  0.00072 -100.00000 -100.00000 -0.20573 -100.00000  0.00021 -100.00000 -100.00000  0.06512  0.00072 -0.60033  0.46550  0.13724  0.35593  0.34648 -0.32072 -0.33228 -0.68259 -100.00000 -0.33729  0.34897  0.15152 -100.00000  0.12409 -100.00000 -100.00000 -100.00000 -100.00000 -0.42659 -100.00000 -100.00000  0.36161  0.31913 -0.90471  0.00000  0.00000  0.00000 -100.00000  0.13771 -100.00000  0.11454  0.29759 -0.73547 
-0.61787 -0.62705 -0.58391 -0.04805  0.13754  0.00014  0.13752 -100.00000 -100.00000 -100.00000 -100.00000 -100.00000 -100.00000 -0.00816 -100.00000 -100.00000 -100.00000 -100.00000 -100.00000  0.31889  0.13764  0.03405  0.41200  0.13764  0.48545  0.00004  0.32343  0.41415 -0.01353  0.00105 -0.57704 -0.19953  0.26408  0.00000  0.00000  0.00000 -0.04805  0.58133 -100.00000 -100.00000 -100.00000 -100.00000 -100.00000 -100.00000 -100.00000 -100.00000 -100.00000 -100.00000 -100.00000 -0.26607 -100.00000  0.25645  0.18741  0.58510 -0.06205 -0.04875  0.95214 -100.00000 -0.81697 -100.00000 
-100.00000 -100.00000 -100.00000 -100.00000 -100.00000 -100.00000 -100.00000 -100.00000 -100.00000 -0.22910  0.00017 -100.00000 -100.00000 -100.00000 -100.00000 -100.00000 -100.00000 -100.00000 -100.00000 -100.00000 -100.00000 -0.22910 -100.00000 -100.00000 -100.00000 -100.00000 -100.00000 -0.56720  0.61842  0.04735  0.03393  0.13767 -100.00000  0.00000  0.00000  0.00000 -0.22910 -100.00000 -100.00000 -100.00000 -100.00000 -100.00000 -100.00000 -100.00000 -100.00000 -0.09160  0.23949 -100.00000 -100.00000 -100.00000 -100.00000 -100.00000  0.44594  0.37859 -0.41537  0.08428  0.11869 -100.00000 -100.00000 -100.00000 
 0.92628 -0.77336  0.37875  0.00000  0.00000  0.00000  0.73010  0.22064  0.37922 -100.00000 -100.00000 -100.00000 -100.00000 -100.00000 -100.00000 -100.00000 -100.00000 -100.00000 -100.00000 -100.00000 -100.00000 -100.00000 -100.00000 -100.00000 -100.00000 -100.00000 -100.00000  0.13778 -0.13932  0.48567  0.08489 -0.48310  0.79441 -100.00000 -100.00000 -100.00000 -100.00000 -100.00000 -100.00000 -100.00000 -100.00000 -100.00000 -100.00000 -0.00011 -100.00000 -100.00000 -100.00000 -100.00000 -100.00000 -100.00000 -100.00000 -100.00000 -100.00000 -100.00000  0.00028  0.12372  0.00024 -100.00000 -100.00000 -100.00000 
-0.22872 -0.00424 -100.00000  0.19629  0.33254  0.26409 -0.31091 -0.18161 -0.03856  0.04680 -0.52384 -0.22285  0.26979 -0.19919  0.76066  0.39979  0.44583 -100.00000  0.15384  0.10079 -0.30971  0.09747  0.44585 -0.55299 -0.37723 -0.79727 -100.00000 -100.00000 -100.00000 -100.00000  0.00064 -0.00305  0.09884 -0.54615  0.19865 -0.98190  0.84537  0.71320 -100.00000  0.44936 -100.00000 -0.03866 -100.00000 -100.00000 -100.00000 -100.00000 -100.00000 -0.03856  0.20221 -0.32945  0.87225  0.00000  0.00000  0.00000 -100.00000 -100.00000 -100.00000 -0.33509 -0.59876 -0.75109 
-0.93839 -0.48519 -0.15142  0.14925  0.23921  0.48551  1.03377 -0.18173 -0.44705 -0.04847 -100.00000  0.37859 -100.00000 -0.00321 -100.00000 -100.00000 -100.00000 -100.00000 -100.00000 -100.00000 -100.00000 -100.00000 -100.00000 -100.00000 -100.00000 -100.00000 -100.00000 -100.00000 -0.00010 -0.20604 -100.00000  0.23921  0.00008 -100.00000 -100.00000 -100.00000 -100.00000 -100.00000  0.63285 -100.00000 -100.00000 -100.00000 -100.00000  0.23921 -100.00000 -100.00000 -100.00000 -100.00000 -100.00000 -0.00010 -100.00000 -0.59660 -0.13155  0.90088 -0.07791 -0.36425 -0.83582  0.00000  0.00000  0.00000 
-100.00000 -0.23977 -100.00000 -100.00000 -100.00000 -0.10111 -0.54153  0.27155  0.05370  0.00000  0.00000  0.00000  0.18402 -0.07590 -0.15602 -0.02227  0.00432 -100.00000 -100.00000 -0.10837 -0.22304 -100.00000 -0.33802  0.13756 -100.00000 -100.00000  0.00006 -0.12332  0.19472 -0.35252 -0.55397 -0.10729  0.34749 -0.24856 -0.23756  0.16876  0.31848  0.61440 -100.00000  0.27858  0.48558 -100.00000 -100.00000 -100.00000 -100.00000 -100.00000 -100.00000 -100.00000  0.11452  0.68580  0.48255 -0.05070  0.03437 -0.25344 -100.00000  0.26318 -100.00000 -100.00000 -100.00000  0.15548 
 0.00000  0.00000  0.00000 -100.00000  0.13755 -100.00000 -100.00000  0.13755  0.03991 -100.00000 -100.00000 -100.00000 -0.00086 -0.12816  0.26311 -100.00000 -100.00000 -100.00000  0.44470  0.45680 -0.32373 -0.24219  0.00005 -0.03786 -100.00000 -100.00000 -100.00000 -100.00000 -0.12816 -100.00000 -100.00000 -100.00000 -100.00000 -100.00000 -0.12816 -100.00000 -0.00002  0.00005 -100.00000 -100.00000 -100.00000 -100.00000 -100.00000  0.13755 -100.00000  0.13748  0.00005 -100.00000  0.06661 -0.02124  0.35419 -100.00000 -100.00000 -100.00000 -100.00000 -100.00000 -100.00000 -0.61115 -0.16564  0.05329 
-100.00000 -100.00000 -100.00000 -100.00000 -100.00000 -100.00000 -100.00000 -100.00000 -100.00000 -0.38302  0.00996  0.00000  0.13752 -100.00000  0.00000 -100.00000 -100.00000 -100.00000 -100.00000 -100.00000 -100.00000 -100.00000 -100.00000 -100.00000 -100.00000 -100.00000 -100.00000  0.11487  0.52170  0.02575  0.21914  0.45742 -0.12079  0.00000  0.00000  0.00000 -100.00000  0.13361 -100.00000 -100.00000 -100.00000 -100.00000 -100.00000 -100.00000 -100.00000 -0.32845  0.25097  0.13751 -100.00000 -100.00000  0.13751 -0.20405  0.36542 -0.55921  0.68737  0.04490  0.40633 -100.00000 -100.00000 -100.00000 
 0.00000  0.00000  0.00000 -100.00000 -100.00000 -100.00000  0.48539  0.43217 -0.15358 -100.00000 -100.00000 -100.00000 -100.00000  0.13765 -100.00000 -100.00000 -100.00000 -100.00000 -100.00000 -100.00000 -100.00000 -100.00000 -100.00000 -100.00000  0.09122  0.02372  0.26302 -100.00000 -100.00000 -100.00000 -100.00000 -100.00000 -100.00000 -100.00000 -100.00000 -100.00000 -100.00000 -100.00000 -100.00000 -100.00000 -0.12811 -100.00000 -100.00000 -100.00000 -100.00000 -100.00000 -100.00000 -100.00000 -0.50380 -0.14799 -0.29999 -100.00000  0.58511 -100.00000 -100.00000 -100.00000 -100.00000  0.14173  0.68251  0.18651 
-100.00000 -100.00000 -0.41802 -100.00000 -100.00000 -100.00000 -100.00000 -100.00000 -100.00000 -100.00000 -100.00000 -100.00000 -100.00000 -100.00000 -100.00000 -100.00000 -100.00000 -100.00000  0.48556 -100.00000  0.03894 -0.09130 -0.04481 -0.20925  0.76688 -0.18213  0.63678 -100.00000 -0.09157 -0.22410 -100.00000 -100.00000 -100.00000 -100.00000 -100.00000 -100.00000 -100.00000 -100.00000 -100.00000  0.00000  0.00000  0.00000 -100.00000 -100.00000 -100.00000 -100.00000 -100.00000 -100.00000  0.10493  0.01722 -0.00398 -100.00000 -100.00000 -100.00000 -100.00000 -0.00002 -100.00000 -100.00000 -100.00000 -100.00000 
-100.00000 -100.00000 -100.00000 -100.00000 -100.00000 -100.00000 -100.00000 -0.06569 -0.03790 -100.00000 -0.00030  0.00013  0.47697 -0.02626  0.84511 -0.13784 -100.00000 -100.00000  0.00000  0.00000  0.00000  0.17891  0.35685  0.37864 -100.00000 -100.00000 -100.00000 -0.06993  0.44888 -0.15489 -100.00000 -1.74233 -100.00000 -100.00000 -100.00000 -100.00000 -100.00000  0.13720 -100.00000  0.13767 -0.00030  0.13763 -0.00034  0.26273 -100.00000 -100.00000 -100.00000 -100.00000 -100.00000 -100.00000 -100.00000 -100.00000 -100.00000 -100.00000 -100.00000 -100.00000 -100.00000 -100.00000 -100.00000 -100.00000 
 0.40420 -0.50125  0.00336  0.65655 -0.41195 -100.00000 -0.15455  0.89133 -0.20794 -0.12629 -0.00013 -100.00000 -0.22379  0.20984  0.78549 -100.00000 -100.00000 -100.00000  0.00014 -100.00000 -100.00000 -0.00035 -0.00013 -100.00000 -100.00000 -100.00000 -100.00000 -0.12629 -100.00000  0.26307 -0.13785  0.00911  0.00003 -100.00000  0.35704  0.00003 -0.26379 -0.15528 -100.00000 -100.00000 -100.00000 -100.00000 -100.00000 -100.00000 -100.00000 -100.00000 -0.00013 -100.00000 -0.16287 -0.12839 -100.00000 -0.03331 -0.20426 -0.01461  0.23239 -0.31575 -0.17394  0.00000  0.00000  0.00000 
-100.00000 -100.00000 -100.00000 -100.00000 -100.00000 -100.00000  0.12514 -0.10959 -0.08561 -0.12630 -0.61064 -100.00000 -0.00313 -0.62100  0.20383 -100.00000 -100.00000 -100.00000  0.00000  0.00000  0.00000 -100.00000 -1.19643 -0.58660 -100.00000 -100.00000 -100.00000  0.55094 -0.04610 -0.19861 -100.00000 -100.00000 -100.00000 -100.00000 -100.00000 -100.00000 -100.00000 -100.00000 -100.00000 -100.00000 -0.00109 -0.08561 -100.00000 -100.00000 -100.00000 -100.00000 -100.00000 -100.00000 -100.00000 -100.00000 -100.00000 -100.00000 -100.00000 -100.00000 -100.00000 -100.00000 -100.00000 -100.00000 -100.00000 -100.00000 
-100.00000 -100.00000 -100.00000 -100.00000 -100.00000 -100.00000 -100.00000 -100.00000 -100.00000 -100.00000 -100.00000 -100.00000 -0.37326 -0.06402 -0.15417 -0.00004 -100.00000 -100.00000 -0.00004 -0.81731 -0.10246  0.00000  0.00000  0.00000  0.16714 -0.00014  0.36138 -100.00000 -0.58513 -0.15417 -100.00000 -100.00000 -100.00000 -100.00000  0.23952 -0.41720 -100.00000 -100.00000 -100.00000 -0.00527  0.11826  0.21421 -100.00000 -100.00000 -100.00000 -0.03297 -0.08071  0.43194 -0.13821  0.13074 -100.00000 -100.00000 -100.00000 -100.00000  0.24030 -0.00014 -0.22358 -100.00000 -100.00000 -100.00000 
-100.00000  0.00008 -100.00000 -100.00000 -100.00000 -100.00000 -100.00000 -100.00000 -100.00000 -100.00000 -100.00000 -100.00000 -100.00000 -100.00000  0.13756 -100.00000 -100.00000 -100.00000 -100.00000 -100.00000 -100.00000  0.46795 -0.61372 -0.15453 -100.00000 -100.00000 -100.00000 -100.00000 -100.00000 -100.00000 -100.00000 -100.00000 -100.00000 -0.62479  0.02382  0.36170 -0.00112  0.35731 -0.15356 -100.00000 -100.00000 -100.00000 -0.11702 -0.31839  0.03978  0.00000  0.00000  0.00000 -0.00294  0.84533  0.54228 -100.00000 -100.00000 -100.00000 -100.00000 -100.00000 -100.00000 -100.00000 -100.00000 -100.00000 
-0.24232  0.25102 -100.00000  0.41202  0.24180  0.06887 -0.15075  0.61508 -100.00000 -0.27889  0.96784 -100.00000  0.24578 -0.27564  0.67816  0.36094 -0.12321 -100.00000 -100.00000 -100.00000 -100.00000 -100.00000 -100.00000 -100.00000 -100.00000 -100.00000 -100.00000  0.35108 -0.17137  0.25990 -0.48706 -0.37561 -0.86563 -0.06739  0.12380  0.06887  0.11454  0.29656  0.08277  0.00003 -100.00000 -100.00000 -0.00050  0.26375  0.00009 -100.00000 -100.00000  0.13759  0.03775  1.04105 -0.05241  0.00000  0.00000  0.00000  0.00003 -100.00000 -100.00000 -0.14064  0.04328  0.78507 
-100.00000 -0.10856 -0.00002 -100.00000 -100.00000 -100.00000 -100.00000 -100.00000 -100.00000 -100.00000 -100.00000 -100.00000 -100.00000  0.13479 -100.00000 -100.00000  0.00006 -100.00000 -0.00052  0.48549 -0.03738  0.35418 -0.06540  0.05719 -100.00000 -100.00000 -100.00000 -0.00074  0.13479 -100.00000 -100.00000 -100.00000 -100.00000 -100.00000 -100.00000 -100.00000 -100.00000 -100.00000 -100.00000  0.00000  0.00000  0.00000 -100.00000 -100.00000 -100.00000 -100.00000 -100.00000 -100.00000 -0.17137  0.23936 -0.15370 -100.00000 -100.00000 -100.00000 -100.00000 -100.00000 -100.00000 -100.00000 -100.00000 -100.00000 
 0.34787  0.11337  0.49759 -100.00000 -100.00000 -100.00000 -100.00000 -100.00000 -0.15339 -100.00000 -100.00000 -100.00000 -100.00000 -100.00000 -100.00000 -100.00000 -100.00000 -100.00000 -100.00000 -100.00000 -100.00000 -0.32325 -0.55087 -0.47616  0.00021 -100.00000 -100.00000 -0.24990  0.12471 -0.10325 -100.00000 -100.00000 -100.00000  0.62786 -0.07405 -0.19682 -100.00000 -100.00000 -100.00000 -100.00000 -100.00000 -100.00000  0.00021  0.13471 -100.00000 -100.00000  0.13745 -100.00000 -100.00000 -100.00000 -100.00000 -100.00000 -100.00000 -100.00000  0.00000  0.00000  0.00000 -0.10086 -0.17235  0.17872 
-100.00000 -100.00000 -100.00000 -100.00000 -100.00000 -100.00000 -100.00000 -100.00000 -100.00000 -100.00000 -0.10985 -100.00000 -100.00000 -100.00000 -100.00000 -100.00000 -100.00000 -100.00000 -100.00000 -100.00000 -100.00000  0.10598 -100.00000 -0.08545 -100.00000 -100.00000 -100.00000 -0.06931  0.67993  0.18756 -0.26372 -1.39349  0.76548  0.00000  0.00000  0.00000 -100.00000 -100.00000 -100.00000 -100.00000 -100.00000 -100.00000 -100.00000 -100.00000 -100.00000  0.12515 -0.35629  0.04008 -100.00000 -100.00000 -100.00000 -100.00000  0.45544 -100.00000  0.07730 -0.15127 -0.39882 -100.00000 -100.00000 -100.00000 
-0.26392  0.08002  0.30681 -0.16416 -0.34784  0.26196 -0.72991  0.61437  0.16789 -0.00036  0.13473 -0.25491  0.03298 -0.34304  0.13771 -0.00405 -0.24601 -0.27957  0.24000 -0.06515 -0.22347  0.70949 -100.00000 -0.22347  0.26267 -1.22483  0.00021 -0.23612  0.02940  0.15982 -0.38321  0.28669 -0.11280 -100.00000  0.19121  0.00021 -0.00036  0.12622 -100.00000 -100.00000 -100.00000 -100.00000 -0.79219 -0.29186  0.13771 -100.00000 -0.00986 -0.22347 -0.22477  0.04263 -0.06584  0.03298  0.39332 -0.10529 -0.68371 -0.21695  1.00021  0.00000  0.00000  0.00000 
-100.00000 -0.00005 -0.08608 -100.00000 -100.00000 -100.00000 -100.00000 -100.00000 -100.00000 -100.00000 -100.00000 -100.00000 -100.00000 -100.00000 -100.00000 -100.00000 -100.00000 -100.00000 -0.26592  0.13055 -0.08608  0.33076 -0.43691 -0.02526  0.12492 -0.00005 -0.32459 -0.76821  0.25024 -0.60264 -100.00000 -100.00000 -100.00000 -100.00000 -100.00000 -100.00000 -100.00000 -100.00000 -100.00000  0.00000  0.00000  0.00000 -100.00000 -100.00000 -100.00000 -100.00000 -100.00000 -100.00000 -0.10170 -0.31859 -0.10220 -100.00000 -100.00000 -100.00000 -100.00000 -100.00000 -100.00000 -100.00000 -100.00000 -100.00000 
-100.00000 -100.00000 -100.00000 -100.00000 -100.00000 -100.00000 -0.19173  0.12498 -0.00771 -0.06402 -0.33238  0.24989 -0.26506 -0.26004  0.62351  0.00000  0.00000  0.00000 -100.00000 -100.00000 -100.00000 -100.00000 -100.00000 -100.00000 -100.00000 -100.00000 -100.00000 -100.00000 -100.00000 -100.00000  0.88171  0.47057  0.25794 -100.00000 -100.00000 -100.00000 -100.00000 -100.00000 -100.00000 -100.00000 -100.00000 -100.00000 -100.00000 -100.00000 -100.00000 -100.00000 -100.00000 -100.00000  0.26304 -100.00000  0.26094 -0.26506  0.00943 -0.08698 -100.00000 -100.00000 -100.00000 -100.00000 -0.00006 -100.00000 
-0.19517 -0.19564  0.36058 -0.23814  0.51423  0.51303 -0.00132  0.13502  0.26329 -100.00000  0.26518 -0.08570 -100.00000 -0.12802 -100.00000 -0.26435  0.12424  0.16831 -0.00013 -100.00000 -100.00000 -100.00000  0.00018 -100.00000 -0.00013  0.13502 -100.00000  0.08825 -0.00742  0.43465  0.37838  0.23968 -0.35371 -0.51825 -100.00000  0.02286 -100.00000 -0.13171 -100.00000 -100.00000  0.13769 -100.00000 -100.00000 -100.00000 -100.00000  0.10514 -100.00000  0.13776 -100.00000 -0.10825 -0.60219  0.45081  0.72147  0.41509  0.33946 -0.46745 -0.56062  0.00000  0.00000  0.00000 
 0.54510  0.58760  0.60914  0.34767  0.36400 -0.36005 -100.00000 -100.00000 -100.00000  0.22183 -0.10853  0.48547 -100.00000  0.00004 -100.00000 -100.00000 -0.04514  0.00004 -100.00000 -100.00000 -100.00000 -100.00000 -100.00000 -100.00000 -100.00000  0.07134 -100.00000  0.00000  0.00000  0.00000 -0.58665 -0.10853  0.58500 -0.07172 -0.08895 -0.38669  0.00012 -100.00000 -0.10086  0.26315 -100.00000 -100.00000 -100.00000 -100.00000 -100.00000 -100.00000 -0.21743 -100.00000  0.41380 -0.42375  0.48410 -100.00000 -0.35493 -100.00000 -100.00000  0.00004 -100.00000 -0.00232  0.00004  0.00004 
-100.00000 -0.35484 -0.00020 -0.14079  0.05437 -0.40436  0.00000  0.00000  0.00000  0.08842 -0.22338 -0.70387 -0.10154  0.43208  0.26195 -100.00000 -100.00000 -100.00000 -100.00000 -0.00005 -100.00000 -100.00000 -100.00000 -100.00000 -100.00000 -100.00000 -100.00000 -100.00000 -100.00000 -100.00000 -100.00000 -100.00000 -100.00000 -100.00000 -100.00000 -100.00000 -100.00000 -100.00000 -100.00000 -100.00000 -100.00000 -100.00000 -100.00000 -100.00000 -100.00000 -100.00000 -100.00000 -100.00000 -100.00000 -100.00000 -100.00000 -100.00000 -100.00000 -100.00000 -100.00000 -100.00000 -100.00000 -0.12653 -0.00005  0.13730 
 0.05862 -0.43712 -0.32552 -100.00000 -100.00000 -100.00000 -100.00000 -100.00000 -100.00000  0.11466 -0.09187 -0.20836 -100.00000 -100.00000 -100.00000 -100.00000 -100.00000 -100.00000 -100.00000 -100.00000 -100.00000 -100.00000 -100.00000 -100.00000 -100.00000 -100.00000 -100.00000  0.12508 -100.00000 -0.58687 -100.00000 -100.00000 -0.00022 -100.00000 -100.00000 -100.00000 -100.00000 -0.24602 -0.00022 -100.00000 -100.00000 -100.00000 -100.00000 -100.00000 -100.00000 -100.00000 -100.00000 -100.00000  0.00000  0.00000  0.00000 -0.20715  0.22084 -0.64812 -100.00000 -100.00000 -100.00000 -100.00000 -100.00000 -100.00000 
-0.82389 -0.46302 -0.09962 -0.51312 -0.46805  0.08925  0.02778 -0.20941 -0.25223  0.07184 -0.28179  0.34815 -0.34655 -0.46645 -0.02956 -0.47760 -0.54169 -0.61940 -0.00242  0.42760  0.04712 -0.00164 -0.78526  0.13606  0.12358 -100.00000 -100.00000 -0.47926 -0.32347 -0.34736 -0.34694 -0.29049 -0.53986  0.00000  0.00000  0.00000 -0.00356 -0.75409 -0.35005 -0.17307 -100.00000 -100.00000 -100.00000 -0.00241 -100.00000 -0.39960 -0.52222 -0.58029 -0.16371  0.11361  0.58207 -0.26735  0.07040 -0.12391 -0.32050 -0.59249 -0.82389 -0.05988 -0.22641 -0.00145 
 0.00000  0.00000  0.00000 -0.20454 -0.21748 -1.06269  0.10570  0.13242  0.06879 -100.00000 -100.00000 -100.00000 -100.00000 -100.00000 -100.00000 -100.00000 -100.00000 -100.00000 -100.00000 -100.00000 -100.00000 -100.00000 -100.00000 -100.00000  0.16042  0.51962  0.04864 -0.00089 -0.10859 -0.62466 -100.00000 -100.00000 -100.00000 -100.00000 -100.00000 -100.00000 -0.13801 -100.00000 -100.00000 -100.00000 -100.00000 -100.00000 -100.00000 -100.00000 -100.00000 -100.00000 -100.00000 -100.00000  0.35987 -0.41885  0.64664 -100.00000 -100.00000 -100.00000 -100.00000 -0.24609 -0.00003 -0.54798 -0.05826  0.12567 
 0.10535 -0.33416 -100.00000 -0.03525  0.08893 -0.38820 -0.04907 -0.22016 -0.88081 -0.10697  0.03001 -0.53353 -0.65061 -0.13993 -0.11442 -0.37213  0.05301 -0.58259  0.18396 -0.52004 -100.00000 -100.00000 -0.59169 -0.25685 -100.00000  0.13189 -100.00000 -0.06870 -0.53964 -0.38843  0.00000  0.00000  0.00000  0.21055 -0.08989  0.20070 -0.58932  0.39130 -100.00000 -100.00000 -0.00067  0.37762  0.24021 -100.00000 -100.00000 -0.12674 -0.37700 -100.00000 -0.66290 -0.51857 -0.19827  0.21966 -100.00000 -1.12123 -100.00000 -0.19416 -0.29327 -0.00156 -0.01549 -100.00000 
-100.00000 -100.00000 -100.00000 -100.00000 -100.00000 -100.00000 -100.00000 -100.00000 -100.00000 -100.00000 -100.00000 -100.00000 -100.00000 -0.20005 -100.00000 -100.00000 -100.00000 -100.00000 -100.00000  0.26280 -100.00000  0.00000  0.00000  0.00000 -100.00000 -100.00000 -100.00000  0.12526  0.01668  0.26310 -100.00000 -100.00000 -100.00000  0.13754 -0.21777 -100.00000 -100.00000 -100.00000 -100.00000 -0.33896 -0.52511 -0.15361 -100.00000 -100.00000 -100.00000  0.28743  0.36278  0.31611 -100.00000 -100.00000 -100.00000 -100.00000 -100.00000 -100.00000 -100.00000  0.00897  0.00007 -100.00000 -1.60723 -100.00000 
 0.34990  0.11848 -0.06470 -0.00346 -0.04466 -0.32673 -0.35030 -0.05418  0.45445 -0.12688 -0.00006 -100.00000 -0.00574 -0.09167  0.13771 -100.00000 -0.24590 -100.00000 -100.00000 -100.00000  0.26324  0.06269  0.33407  0.53125 -100.00000 -0.24590 -100.00000 -0.69630 -0.11315  0.36134 -100.00000 -0.12821 -100.00000  0.30846 -0.37698  0.12635 -100.00000 -100.00000 -100.00000  0.75709 -0.80173  0.84820 -100.00000  0.23953 -0.35513 -100.00000 -100.00000 -0.06270  0.22104 -100.00000 -100.00000 -0.12688  0.11730  0.19683  0.00000  0.00000  0.00000  0.22104  0.20885  0.45445 
-0.36469 -0.24592 -0.18767 -0.16272  0.11308  0.10779 -0.00249  0.13260 -100.00000 -100.00000  0.13758 -100.00000  0.20534 -100.00000 -0.82303 -100.00000 -100.00000 -100.00000 -0.00137 -0.15394 -100.00000  0.00000  0.00000  0.00000  0.11467  0.26311 -100.00000  0.41423  0.13488  0.15534 -100.00000  0.00008 -100.00000 -100.00000 -0.35479 -0.08567 -100.00000 -100.00000 -100.00000  0.06801  0.24103  0.48272 -100.00000 -100.00000 -100.00000 -0.09943  0.12010  0.20748 -100.00000 -100.00000 -100.00000 -100.00000 -100.00000 -100.00000 -100.00000 -100.00000 -100.00000 -0.13795  0.13758 -100.00000 
-0.34983  0.13111 -0.22352  0.55032  0.48565 -100.00000 -0.05863  0.48565 -100.00000 -0.16361 -0.34375  0.37853 -0.08115  0.12949 -0.10219 -100.00000  0.00022  0.26191 -100.00000 -100.00000 -100.00000 -100.00000  0.13515 -100.00000 -100.00000  0.26326 -100.00000 -0.09561  0.68203  0.19764 -0.43985 -0.07696 -0.44170 -0.00191  0.02419 -100.00000  0.69033 -0.04445  0.36144 -100.00000 -100.00000 -100.00000  0.00000  0.00000  0.00000 -100.00000 -100.00000 -100.00000  0.41392  0.43253 -0.15781 -100.00000  0.13297 -100.00000 -100.00000 -100.00000 -100.00000 -0.26415 -100.00000 -100.00000 
 0.20495 -0.04574 -0.22378 -0.10167 -0.12424 -0.74173 -100.00000 -0.28788  0.34832 -0.30195 -0.61420 -100.00000 -0.25531 -0.54848 -0.06534 -100.00000 -0.45634  0.03926 -0.00111 -0.73973 -100.00000  0.20495  0.04568 -100.00000 -0.44959 -100.00000 -100.00000 -0.41870  0.23029 -0.53482  0.27827 -0.25080 -0.45896 -0.25092  0.06037 -0.06218 -0.08528  0.23915 -0.22378 -100.00000 -100.00000 -100.00000 -100.00000 -100.00000 -100.00000 -0.00452 -100.00000 -0.07803  0.09914 -0.16052 -0.96549  0.00000  0.00000  0.00000 -100.00000 -0.09210 -100.00000  0.07985  0.29708  0.25975 
-100.00000 -100.00000 -100.00000 -100.00000 -100.00000 -100.00000 -100.00000 -100.00000 -100.00000 -100.00000 -100.00000 -100.00000 -100.00000 -100.00000 -100.00000 -100.00000 -100.00000 -100.00000  0.16787  0.01722  0.26320  0.00000  0.00000  0.00000 -100.00000 -100.00000 -100.00000 -0.00009 -0.31840 -100.00000 -100.00000 -100.00000 -100.00000 -100.00000  0.13768  0.37868 -100.00000 -100.00000 -100.00000 -0.67081  0.74573  0.05317 -100.00000 -100.00000 -100.00000 -0.27513  0.77144  0.68883 -100.00000 -100.00000 -100.00000 -100.00000 -100.00000 -100.00000 -0.00009  0.13768 -100.00000 -100.00000 -100.00000 -100.00000 
-0.24230 -0.23700  0.03976 -0.26395 -0.06692  0.00022  0.06413  0.68468 -0.36133 -100.00000 -100.00000 -100.00000 -0.08660  0.53329  0.51284 -100.00000 -0.24546 -100.00000 -0.16718  0.26894  0.34878  0.12506 -100.00000 -100.00000 -100.00000  0.54450  0.02590  0.00000  0.00000  0.00000  0.33434  0.61489 -0.32558 -100.00000  0.00047 -100.00000 -100.00000 -100.00000 -100.00000 -0.24230  0.05493  0.00022  0.80644  0.29793  0.97836 -100.00000  0.26351  0.68792 -0.47736 -0.23228 -0.19970  0.00005 -100.00000  0.41267 -100.00000 -100.00000 -100.00000  0.75276 -0.03591  0.00022 
 0.08384 -0.02542 -0.00382  0.26785 -100.00000 -0.61399 -0.03080 -0.01030  0.43162  0.26311  1.01549  0.25961 -0.06559 -0.17193  0.04433 -100.00000 -100.00000 -100.00000 -100.00000  0.00946 -100.00000  0.22157  0.37868  0.58363 -0.50464 -0.80184 -100.00000  0.13758 -0.12805 -0.47616  0.10575  0.13767  0.00016  0.13758 -100.00000 -100.00000 -100.00000 -0.58530 -100.00000 -100.00000  0.26320 -100.00000 -0.24217 -0.49825  0.26170 -100.00000  0.00017  0.13766  0.44715  0.13078 -100.00000 -0.29318  0.64178  0.23856  0.03788  0.12324 -0.00183  0.00000  0.00000  0.00000 
-0.20495 -0.01009  0.20636  0.17662  0.45870 -0.22333 -0.08981  0.35738  0.28447  0.55503 -0.68888  0.26128 -0.51068  0.11894 -0.51824 -100.00000 -100.00000  0.13766 -0.30791  0.03463 -100.00000 -100.00000 -100.00000  0.03970 -100.00000 -100.00000 -100.00000  0.52144  0.12647 -0.11944  0.00025  0.13763 -100.00000 -100.00000 -100.00000 -100.00000  0.58521 -0.00650 -100.00000 -100.00000 -100.00000 -100.00000  0.58521 -100.00000  0.00015 -100.00000 -100.00000 -100.00000 -100.00000 -100.00000  0.00015  0.26013  0.19832  0.31826  0.58341  0.25047 -0.00239  0.00000  0.00000  0.00000 
-0.13806  0.58630 -100.00000 -0.00265  0.49750 -0.09170 -0.30795 -0.33836 -0.11066 -0.27238 -0.07550  0.21824 -0.12165 -0.23069 -0.38591 -0.58686 -100.00000 -100.00000 -100.00000 -0.00027 -100.00000 -100.00000 -100.00000 -100.00000 -100.00000 -100.00000 -100.00000  0.00000  0.00000  0.00000  0.33956 -0.28817 -0.10078 -100.00000 -100.00000 -100.00000 -100.00000 -100.00000 -100.00000 -0.24993  0.13724  0.00009 -0.39451  0.04528  0.70313 -100.00000 -100.00000 -100.00000 -100.00000 -100.00000 -100.00000 -100.00000 -100.00000 -100.00000 -100.00000 -100.00000 -100.00000 -100.00000 -100.00000 -100.00000 
 0.24035 -0.07747 -0.44146 -100.00000  0.57123 -0.08717 -0.12660 -0.06512 -0.47689  0.08526 -100.00000 -0.23821 -0.06838  0.40467 -0.22783 -0.48844 -0.18900  0.02561  0.11440  0.07291  0.27219 -0.00483 -0.15387 -100.00000 -0.34964  0.37852  0.17067  0.70353 -0.66443  0.03633 -0.26637 -0.44126  0.52311 -0.36515  0.13484 -0.11233  0.75757  0.20716  0.13769 -100.00000 -100.00000  0.00019 -100.00000 -100.00000 -100.00000 -0.26562 -0.02988 -100.00000 -0.49978  0.11423  0.13113  0.00000  0.00000  0.00000  0.12487 -100.00000 -100.00000  0.37081 -0.33012  0.25898 
 0.55463  0.02915 -100.00000 -0.40515 -0.26112  0.00006 -0.11785 -0.02245  0.15511  0.24003 -100.00000 -100.00000  0.00000  0.00000  0.00000 -0.00098  0.46910  0.25862 -0.81454 -0.52460 -0.62516 -100.00000 -100.00000 -100.00000 -100.00000 -0.24619  0.13756 -0.31433 -0.83766  0.06672 -0.00098  0.00907  0.06858 -100.00000 -0.19325 -100.00000 -100.00000 -0.12843 -100.00000  0.37844  0.13232  0.26309 -100.00000 -100.00000 -100.00000 -100.00000  0.01685 -100.00000  0.11374 -100.00000 -100.00000 -100.00000 -100.00000 -100.00000 -100.00000 -100.00000 -100.00000  0.32019 -100.00000 -100.00000 
-0.00434 -0.01616  0.03918 -100.00000 -0.31133 -100.00000 -0.37982  0.48925 -0.50085 -0.38041 -0.15308 -100.00000 -0.09834 -0.76450  0.33784 -100.00000 -100.00000 -0.27463 -0.13838 -0.25062  0.36111 -0.41890  0.19333 -0.32512 -100.00000 -100.00000 -100.00000 -0.12815  0.15723  0.31588 -0.10922  0.06917 -0.62620  0.00000  0.00000  0.00000 -100.00000 -0.00014 -100.00000  0.41360 -0.23768 -100.00000 -100.00000 -100.00000 -100.00000 -0.07443 -0.02228 -100.00000 -0.09068 -0.29710 -0.27997 -0.00602  0.12387  0.09736 -0.13863  0.04183 -0.15898  0.10501 -0.02906 -100.00000 
-0.43248  0.04283 -0.72891  0.10530  0.22752  0.46515 -100.00000 -0.24283  0.67791 -0.02261 -0.08739  0.13734  0.19566 -0.72754  0.02820 -0.12556 -0.07971  0.63376 -100.00000  0.41511  0.32891 -100.00000  0.02020 -100.00000 -0.09211  0.23454 -0.52500  0.29932 -0.57745  0.04880  0.37301 -0.31305 -0.28583 -100.00000 -0.10533 -0.09733 -100.00000 -0.17280  0.14367 -0.00015 -100.00000 -100.00000 -100.00000 -100.00000 -100.00000 -100.00000  0.34213 -0.00016  0.00000  0.00000  0.00000 -0.21371  0.19592  0.01724  0.28555 -100.00000 -100.00000 -100.00000 -100.00000 -100.00000 
 0.02878 -0.31197 -0.34094  0.12494  0.21489  0.13732 -0.00154 -0.35493 -100.00000 -100.00000  0.26275 -100.00000 -0.22431 -0.19307 -0.22365 -100.00000 -0.00028 -0.22365  0.44687  0.45653  0.26097 -100.00000  0.13722 -100.00000 -100.00000 -100.00000 -100.00000 -0.09564  0.04604 -0.47712 -100.00000 -0.25504 -100.00000  0.00003 -100.00000 -100.00000 -100.00000 -100.00000 -0.15519 -100.00000  0.13722 -100.00000  0.32082 -100.00000 -100.00000 -100.00000 -100.00000 -100.00000  0.15768  0.13722 -0.00018 -0.08300 -0.76064 -0.40828  0.10537  0.48515 -0.03007  0.00000  0.00000  0.00000 
-0.10128 -0.04408 -0.27247 -0.17342  0.12699 -100.00000  0.81426 -0.07163 -0.29417 -0.12629 -0.37551 -100.00000 -100.00000 -0.24519  0.46843 -0.32367  0.32404  0.54222  0.54662 -0.06437  0.05506 -0.12629 -0.35403  0.00000 -100.00000  0.01004 -100.00000 -0.43159 -0.08352 -0.43017  0.48092  0.82871  0.22653 -0.32525  0.98562  0.35886  0.24070  0.25104  0.37851 -100.00000 -100.00000 -100.00000 -0.04727 -0.03902 -100.00000 -0.37965 -100.00000  0.13751  0.08799  0.53752  0.15033  0.00000  0.00000  0.00000  0.24867 -0.08917 -100.00000  0.19890  0.17435 -0.07526 
-100.00000 -100.00000 -100.00000 -100.00000 -100.00000 -100.00000  0.41020 -0.10794  0.37270  0.00000  0.00000  0.00000 -0.23775  0.13260  0.26190  0.39431 -0.19314  0.07944 -100.00000 -100.00000 -100.00000 -100.00000 -100.00000 -100.00000 -100.00000 -100.00000 -100.00000 -100.00000 -100.00000 -100.00000  0.38990  0.33905  0.19200 -100.00000 -100.00000 -100.00000 -100.00000 -100.00000 -100.00000 -100.00000 -100.00000 -100.00000 -100.00000 -100.00000 -100.00000 -100.00000 -100.00000 -100.00000 -100.00000 -0.12823  0.15498  0.12510 -100.00000  0.26317 -100.00000 -100.00000 -100.00000 -100.00000 -100.00000 -100.00000 
 0.07276 -0.09295  0.18255 -0.12610  0.34166  0.39721 -0.41927  0.21395 -0.12520  0.08528  0.13734  0.15481  0.19474 -0.66731  0.35789 -100.00000 -100.00000 -100.00000  0.24035 -0.10424 -100.00000  0.46781  0.33551 -0.15668 -0.00065 -0.12834 -100.00000 -0.96199 -0.01791 -0.22910 -0.11715  0.12310 -0.47726  0.19474 -0.14428 -0.42191  0.13751 -0.00532 -0.48063 -100.00000 -100.00000 -100.00000 -100.00000 -0.19305 -100.00000 -0.00065 -0.25045 -0.00412  0.31921 -0.36727  0.25891  0.34727 -0.81109 -0.15534  0.00000  0.00000  0.00000  0.11619  0.44502  0.20589 
 0.00000  0.00000  0.00000  0.29825  0.00436  0.21955  0.09676  0.07576  0.15452 -0.13596 -0.07626 -0.56368  0.20710 -0.09923  0.31540 -0.18810 -100.00000 -100.00000 -0.88703  0.29084 -0.10071 -0.27914  0.48494 -100.00000  0.00010 -0.21730 -100.00000  0.02957 -0.02329  0.10258  0.60059 -0.11412  0.06436 -100.00000  0.12770 -100.00000  0.13760  0.04648  0.08918 -100.00000 -100.00000 -100.00000 -0.00149 -0.45953  0.10626  0.24024 -0.63903 -0.06366  0.29337 -0.61151  0.26724 -0.47953  0.64520 -0.00393 -100.00000 -100.00000 -100.00000 -0.45935 -0.58297  0.06122 
-100.00000 -100.00000 -0.08646 -0.18147  0.46193 -0.35617  0.00000  0.00000  0.00000 -0.00063  0.36142 -0.08646  0.69019 -0.29574  0.32193  0.29496  0.62922  0.92822  0.13757 -100.00000 -100.00000 -100.00000  0.00015 -100.00000 -100.00000 -100.00000 -100.00000 -100.00000 -100.00000 -100.00000 -100.00000 -0.63858 -0.52035 -100.00000 -100.00000 -100.00000 -100.00000 -100.00000 -100.00000 -100.00000 -100.00000 -100.00000 -100.00000 -100.00000 -100.00000 -100.00000 -100.00000 -100.00000 -0.13813  0.13512 -100.00000 -100.00000 -100.00000 -100.00000 -100.00000 -100.00000 -100.00000 -100.00000  0.00015  0.03908 
 0.10509  0.00011  0.00026  0.36036 -0.53003 -0.08586 -0.81207 -0.31817 -0.03842  0.13730  0.49349 -0.22337 -0.26441 -0.45947 -100.00000 -100.00000 -100.00000 -100.00000 -0.35013 -0.12803 -100.00000 -0.13835 -0.12803 -100.00000 -100.00000 -100.00000 -100.00000 -0.35780 -0.09147  0.34537 -0.00309  0.53579  0.03967  0.17881  0.45579  0.41941 -0.25595  0.51983  0.76579 -100.00000 -100.00000 -100.00000 -0.26441  0.02401 -0.15390 -0.06110  0.30986 -100.00000  0.30715 -0.56439  0.48138  0.00000  0.00000  0.00000 -0.11730  0.00011  0.13776 -0.32308  0.45896  0.15023 
-100.00000 -0.00010 -0.58901 -100.00000 -100.00000 -100.00000 -0.24948 -0.05038  0.36083  0.34819 -0.03577 -0.74303  0.00000  0.00000  0.00000  0.07528  0.00934  0.16688  0.67355 -0.28708  0.54140 -100.00000  0.23966 -100.00000  0.25618 -0.23691 -0.24053  0.25851  0.26908  0.32857 -0.39264  0.13274 -100.00000 -100.00000 -100.00000 -100.00000 -100.00000 -0.00010 -100.00000 -100.00000 -100.00000 -100.00000 -100.00000 -0.83960 -100.00000 -100.00000 -100.00000 -100.00000 -100.00000  0.25035 -100.00000 -100.00000 -100.00000 -100.00000 -100.00000 -100.00000 -100.00000 -100.00000 -100.00000 -100.00000 
 0.13520  0.56533  0.36687 -100.00000 -100.00000  0.06619 -100.00000  0.25082  0.58524 -0.00092  0.00024 -100.00000 -100.00000 -100.00000 -100.00000 -100.00000 -100.00000 -100.00000 -100.00000 -100.00000 -100.00000 -100.00000 -100.00000  0.00027 -0.00185 -100.00000 -100.00000  0.55841 -0.45837 -0.21214 -100.00000  0.13332  0.25518 -0.00527  0.48668 -0.06578 -0.10344 -100.00000  0.00027 -100.00000 -100.00000 -100.00000 -100.00000 -100.00000 -100.00000 -100.00000 -100.00000 -100.00000  0.00020 -100.00000  0.48570 -0.15064 -0.12225  0.74994  0.39204  0.65711  0.40934  0.00000  0.00000  0.00000 
-0.11974 -0.24521 -100.00000 -100.00000  0.13528  1.22980 -1.13533  0.24022  0.26352  0.12382 -0.26799  0.00048  0.34622  0.37681  0.42796 -100.00000 -100.00000 -100.00000 -100.00000 -100.00000 -100.00000 -100.00000  0.41626 -100.00000 -100.00000 -100.00000 -100.00000  0.00000  0.00000  0.00000  0.13746  0.01487 -0.15661 -0.11218  0.13761  0.26352 -0.08669 -0.52841 -0.48159 -100.00000 -100.00000 -100.00000  0.25084  0.53614  0.04688 -0.00171  0.13761 -100.00000  0.51667  0.13761  0.08251 -100.00000 -0.41169  0.84848 -100.00000 -0.24521  0.19599 -0.00613  0.00975 -100.00000 
-100.00000 -0.32599 -0.25355  0.13747 -100.00000  0.58517  0.15143  0.11071 -0.07695 -0.09953 -0.15238  0.07617 -0.37704 -0.07358  0.59445  0.00000  0.00000  0.00000 -0.01175 -0.44476 -100.00000 -0.00003 -100.00000 -100.00000 -100.00000 -0.13072 -100.00000 -0.03654 -0.20046  0.66503  0.15143 -0.36965 -0.29370 -100.00000  0.23505 -100.00000 -100.00000 -100.00000  0.35016  0.26301 -100.00000 -100.00000 -0.36447  0.12813 -100.00000 -100.00000 -100.00000 -100.00000  0.43571 -0.20046  0.00948 -100.00000  0.01266 -0.11605 -0.14925 -0.11288  0.00020 -100.00000 -100.00000 -0.25355 
 0.00000  0.00000  0.00000 -0.00010  0.00009 -100.00000 -0.16284 -100.00000  0.48549 -0.00010 -100.00000 -100.00000 -100.00000  0.26313 -100.00000 -100.00000 -100.00000 -100.00000  0.13740 -100.00000 -100.00000 -100.00000 -100.00000 -100.00000  0.13740 -0.21474 -0.00760  0.08255 -0.16839 -100.00000 -100.00000  0.02627 -100.00000 -0.99638 -100.00000 -100.00000 -100.00000 -100.00000 -100.00000 -100.00000 -100.00000 -100.00000 -100.00000 -100.00000 -100.00000 -0.00010 -100.00000 -100.00000  0.50214  0.27333 -0.19020 -100.00000 -100.00000 -100.00000  0.25421 -100.00000  0.49490 -0.37489  0.40457 -0.01712 
-0.15604  0.24614 -100.00000 -0.77913 -0.64975  1.22190  0.00000  0.00000  0.00000 -100.00000  0.45928 -100.00000  0.55095  0.14442  0.84579  0.42551 -0.21749 -0.18383  0.53682  0.01293  0.37888 -0.15283  0.06411 -100.00000 -0.37798 -0.07968 -100.00000 -0.03896  0.34567 -0.19421 -100.00000  0.02374  0.00036 -100.00000 -100.00000 -100.00000 -0.15283 -100.00000  0.00036 -100.00000 -100.00000 -100.00000  0.48568 -0.37215 -100.00000 -100.00000 -100.00000  0.27900 -100.00000 -100.00000 -100.00000 -100.00000  0.13756  0.00036 -100.00000 -100.00000  0.00036  0.13775  0.13846 -0.10802 
-100.00000  0.37883 -100.00000 -100.00000 -100.00000 -100.00000 -100.00000 -0.35610 -100.00000  0.26297  0.00032 -100.00000 -100.00000 -100.00000 -100.00000 -100.00000  0.12933 -0.49547 -0.29792  0.26335 -0.13538  0.00000  0.00000  0.00000 -100.00000 -100.00000 -100.00000 -0.49230  0.03235  0.67799 -0.03489 -100.00000 -0.12370 -0.03489  0.35691 -100.00000  0.16093  0.01624 -100.00000  0.12998  0.21292 -0.37102 -0.00007 -100.00000 -100.00000  0.11250  0.39400  0.24926 -100.00000 -100.00000 -100.00000 -100.00000 -100.00000 -100.00000 -0.15667  0.23863 -0.27288 -0.17983 -100.00000 -0.00008 
-100.00000  0.58541  1.14359 -100.00000  0.00044 -100.00000 -100.00000 -100.00000  0.00064 -100.00000 -100.00000 -100.00000  0.13755 -0.10343  0.26367 -100.00000  0.13795  0.00064 -100.00000 -100.00000 -100.00000 -100.00000 -0.24094 -100.00000 -100.00000 -100.00000 -100.00000  0.00005  0.13743 -0.00276 -100.00000 -100.00000  0.13814 -100.00000  0.00044 -100.00000  0.00000  0.00000  0.00000 -100.00000 -100.00000 -100.00000 -100.00000 -0.10343  0.09435  0.09802  0.29677  0.85204 -0.08143  0.69425  0.42800  0.60987  0.23696  0.48606  0.10737 -100.00000 -100.00000 -100.00000  0.13719 -100.00000 
-100.00000 -100.00000 -100.00000 -100.00000 -0.00006 -100.00000  0.00280 -0.05057  0.36325  0.00000  0.00000  0.00000  0.32998 -100.00000 -100.00000  0.45885 -0.20730 -100.00000 -100.00000 -100.00000 -100.00000 -100.00000 -0.10128 -100.00000 -0.01794 -0.37046 -100.00000 -0.40365 -0.20730  0.22599 -0.16927  0.62682  0.00617 -0.28618 -0.44357 -0.21622 -100.00000 -100.00000  0.00360 -100.00000 -100.00000 -0.47926 -100.00000 -100.00000 -100.00000 -100.00000 -100.00000 -0.25944 -100.00000 -100.00000 -100.00000 -0.01794  0.13868  0.00000 -100.00000 -100.00000 -100.00000  0.13754 -100.00000 -100.00000 
-100.00000 -0.00008 -100.00000  0.00019 -100.00000 -100.00000 -100.00000 -100.00000 -100.00000 -100.00000 -100.00000 -0.00003  0.00000  0.00000  0.00000  0.48807 -0.52777 -0.12316  0.48562 -0.00008 -100.00000 -100.00000 -100.00000 -100.00000 -0.00875 -0.00008  0.13747 -0.00875 -0.00008  0.13747 -100.00000 -100.00000 -100.00000 -100.00000 -100.00000 -100.00000 -100.00000  0.13698 -0.10819 -100.00000 -100.00000 -100.00000  0.57310 -0.45006 -0.07989 -100.00000 -100.00000 -100.00000  0.00019 -100.00000 -0.37569 -100.00000 -100.00000 -100.00000 -100.00000 -100.00000 -100.00000 -100.00000 -100.00000 -100.00000 
-100.00000 -100.00000  0.13753  0.00000  0.00000  0.00000  0.24879 -0.37743  0.05496 -100.00000 -100.00000 -100.00000 -0.14646 -100.00000  0.00003 -100.00000 -100.00000 -100.00000 -100.00000 -100.00000 -100.00000 -100.00000 -100.00000 -100.00000 -100.00000 -0.00012 -100.00000 -0.00895 -0.10560 -0.07273  0.77954 -0.08776  0.21496 -100.00000 -100.00000 -100.00000 -100.00000 -100.00000 -100.00000 -100.00000 -100.00000 -100.00000 -100.00000 -100.00000 -100.00000 -100.00000 -100.00000 -100.00000 -100.00000 -100.00000  0.00003 -0.13829 -100.00000 -100.00000 -100.00000 -100.00000 -100.00000 -0.14201 -0.12672 -0.24318 
-100.00000 -100.00000 -100.00000 -100.00000 -100.00000 -100.00000 -0.00278  0.80576  0.42295  0.00000  0.00000  0.00000  0.11747 -0.35214 -0.30373 -100.00000  0.13777 -100.00000 -0.13222 -100.00000 -0.09989 -100.00000  0.00027  0.00006  0.13756 -100.00000 -100.00000 -0.14557 -100.00000 -0.23739  0.51421  0.12645  0.33837 -0.27783 -100.00000 -100.00000 -100.00000 -100.00000 -100.00000 -100.00000 -100.00000 -100.00000 -100.00000 -100.00000 -100.00000 -100.00000 -100.00000 -100.00000 -100.00000  0.00027 -100.00000 -100.00000 -100.00000 -100.00000 -100.00000 -100.00000  0.00006 -100.00000 -100.00000 -100.00000 
-100.00000 -100.00000 -100.00000 -0.00000 -100.00000 -100.00000 -100.00000 -100.00000 -100.00000 -100.00000 -100.00000 -100.00000 -100.00000 -100.00000  0.00002 -100.00000 -100.00000 -100.00000 -0.14027 -100.00000  0.00002  0.00000  0.00000  0.00000 -100.00000 -100.00000 -100.00000  0.37851  0.13759 -0.42654 -0.14027 -100.00000 -100.00000 -0.00507 -0.41093  0.44910 -100.00000 -100.00000 -100.00000  0.14796 -0.13533  0.32571 -100.00000 -100.00000 -100.00000 -0.04911  0.31671 -0.13411  0.13750 -100.00000 -100.00000 -100.00000 -100.00000 -100.00000 -0.00277  0.01819  0.37853 -100.00000 -100.00000 -100.00000 
-100.00000 -100.00000 -100.00000  0.13751 -100.00000  0.13762 -100.00000 -100.00000 -100.00000 -100.00000 -100.00000 -100.00000 -0.26809  0.01854  0.26315 -100.00000 -100.00000 -100.00000 -100.00000 -100.00000 -100.00000 -100.00000 -100.00000 -100.00000 -100.00000 -100.00000 -100.00000  0.00000  0.00000  0.00000  0.40998 -100.00000 -0.49050 -100.00000 -100.00000 -100.00000  0.00001 -100.00000 -100.00000 -100.00000 -100.00000 -100.00000 -0.02078 -0.02375  0.75757 -100.00000 -100.00000 -100.00000 -100.00000 -100.00000 -100.00000 -100.00000 -100.00000 -100.00000 -100.00000 -100.00000 -100.00000 -100.00000 -100.00000 -100.00000 
 0.44211 -0.73224 -100.00000 -0.20665 -0.23616 -0.07954 -100.00000 -100.00000 -100.00000  0.13587  0.19360  0.42328 -100.00000 -100.00000 -100.00000 -100.00000 -100.00000 -100.00000 -100.00000 -100.00000 -100.00000 -100.00000 -100.00000 -100.00000 -100.00000 -100.00000 -100.00000 -0.12903 -0.21395  0.07858  0.00000  0.00000  0.00000 -100.00000  0.02706 -0.03457 -100.00000 -100.00000 -100.00000 -100.00000 -0.17501 -100.00000 -100.00000  0.13736  0.13754 -100.00000 -100.00000 -100.00000 -100.00000 -100.00000 -100.00000 -100.00000 -100.00000 -100.00000 -100.00000 -100.00000 -100.00000 -100.00000 -100.00000 -100.00000 
-0.33143  0.67822  0.13766  0.51930 -0.09089  0.32737  0.00000  0.00000  0.00000 -0.19765  0.36899  0.23503 -100.00000  0.00015 -100.00000 -100.00000 -100.00000 -100.00000 -0.14532  0.01104  0.58512 -100.00000 -100.00000 -100.00000 -100.00000 -100.00000 -100.00000 -100.00000  0.00015 -100.00000 -100.00000 -0.12646 -0.24180 -100.00000 -100.00000 -100.00000 -100.00000 -100.00000 -100.00000 -0.00003 -0.24285 -100.00000 -100.00000 -100.00000 -100.00000 -100.00000 -100.00000 -100.00000 -100.00000 -100.00000 -100.00000 -100.00000 -100.00000 -100.00000 -100.00000 -100.00000  0.26319 -100.00000 -100.00000 -100.00000 
-100.00000 -100.00000 -100.00000  0.00000  0.00000  0.00000 -0.18619 -0.68386 -0.63064 -100.00000 -100.00000  0.00001 -100.00000 -100.00000  0.13751 -100.00000 -100.00000 -100.00000 -100.00000 -100.00000 -100.00000 -100.00000 -100.00000 -100.00000 -100.00000 -100.00000 -100.00000 -100.00000  0.02422 -0.04110 -0.05870 -0.10108  0.17442 -100.00000 -100.00000 -100.00000 -100.00000 -100.00000 -100.00000 -100.00000  0.13497 -100.00000 -100.00000 -100.00000 -100.00000 -100.00000 -100.00000 -100.00000 -100.00000 -100.00000 -100.00000 -100.00000 -100.00000 -100.00000 -100.00000 -100.00000  0.13751 -100.00000 -100.00000 -100.00000 
-0.12017  0.43184 -0.03499 -0.14556 -0.25174 -0.08759 -0.12803 -0.31561 -0.00003 -0.00728 -0.49469  0.17432 -100.00000 -100.00000 -100.00000 -100.00000 -100.00000 -100.00000 -100.00000 -100.00000 -100.00000 -100.00000 -100.00000 -100.00000 -100.00000 -100.00000 -100.00000  0.00000  0.00000  0.00000 -100.00000  0.67806 -0.04882  0.08038  0.26108  0.20993 -100.00000 -100.00000 -100.00000 -0.62191  0.20944 -0.15950 -100.00000 -100.00000 -100.00000 -100.00000 -100.00000 -100.00000  0.08197 -0.46163 -100.00000 -0.00010 -100.00000 -100.00000 -100.00000 -100.00000 -100.00000 -100.00000 -100.00000 -100.00000 
-100.00000 -100.00000 -100.00000  0.37859 -100.00000 -100.00000 -100.00000 -100.00000  1.05228 -100.00000 -100.00000 -100.00000  0.13420  0.66105  0.03824 -100.00000 -100.00000 -100.00000 -100.00000 -100.00000 -100.00000 -100.00000 -100.00000 -100.00000 -100.00000 -100.00000 -100.00000  0.00000  0.00000  0.00000  0.58504  0.63777  0.26346 -100.00000 -100.00000 -100.00000 -100.00000 -100.00000 -100.00000 -100.00000 -100.00000 -100.00000  0.10813 -0.49152  0.05516 -100.00000 -100.00000 -100.00000 -0.13940 -100.00000 -100.00000 -100.00000 -100.00000 -100.00000 -100.00000 -100.00000 -100.00000 -100.00000 -100.00000 -100.00000 
 0.12420 -0.17150 -0.08724 -0.10400  0.77191  0.26306 -0.42408 -0.26502 -0.23184 -0.00385  0.48554  0.31366  0.00000  0.00000  0.00000  0.11832 -100.00000 -0.20391 -0.19459 -0.19806  0.50684 -100.00000 -100.00000 -100.00000 -100.00000 -100.00000 -100.00000 -0.21871 -0.25718  0.04666 -0.11077  0.12573 -0.15613 -100.00000 -100.00000 -100.00000 -100.00000 -0.10811 -0.15613 -100.00000 -100.00000 -100.00000 -0.00877  0.62432  0.11068 -100.00000 -100.00000 -100.00000 -0.11077 -0.12798 -0.21196 -100.00000 -100.00000 -100.00000 -100.00000 -100.00000 -100.00000 -100.00000 -100.00000 -100.00000 
-100.00000  0.13776 -100.00000  0.12451 -0.05376 -0.21038  0.00000  0.00000  0.00000 -0.23083 -0.09129 -0.00002  0.08356  0.81815 -100.00000  0.05849  0.30920  0.25670 -0.12732 -0.10803  0.13748 -100.00000  0.00026 -100.00000  0.33755 -100.00000 -0.00393 -0.47996 -100.00000 -100.00000  0.54505  0.37599 -100.00000 -100.00000 -100.00000 -100.00000 -100.00000  0.00026 -100.00000 -100.00000 -100.00000 -100.00000  0.11369 -0.06459 -0.15496 -100.00000 -100.00000 -100.00000 -100.00000 -100.00000 -100.00000 -100.00000 -100.00000 -100.00000 -100.00000 -100.00000 -100.00000 -0.22539  0.33943 -100.00000 
-100.00000 -100.00000 -100.00000  0.12771 -100.00000 -0.47725 -0.63080  0.68162  0.26182  0.05758  0.26074 -0.15532  0.00000  0.00000  0.00000  0.41280 -1.02115 -0.22361 -0.35204  0.55243 -0.12688 -100.00000 -100.00000 -100.00000 -100.00000 -100.00000 -100.00000  0.11437 -0.24583 -0.00004  0.12771 -0.35468 -0.22361 -100.00000 -100.00000 -100.00000 -100.00000 -100.00000 -100.00000 -0.12664 -0.12809 -0.35439  0.48605  0.07484  0.66209 -0.26414 -0.12809 -100.00000  0.36065  0.01721 -0.74073 -100.00000 -100.00000 -100.00000 -100.00000 -100.00000 -100.00000 -100.00000 -100.00000 -100.00000 
-100.00000  0.13261 -0.60238 -0.04268 -0.66448 -0.46102 -0.13449 -100.00000  0.13749 -0.10148 -0.34443 -100.00000  0.00000  0.00000  0.00000 -0.37988 -0.21726 -0.08594  0.48348  0.64523  0.03959 -0.15242  0.00007 -100.00000 -0.36670  0.16266  0.52841  0.03908  0.40459 -0.11793  0.12495 -0.09001 -100.00000 -100.00000 -100.00000 -100.00000 -100.00000 -100.00000 -100.00000 -100.00000 -100.00000 -100.00000 -100.00000 -100.00000 -100.00000 -100.00000 -100.00000 -100.00000 -100.00000 -100.00000 -100.00000 -100.00000 -100.00000 -100.00000 -100.00000 -100.00000 -100.00000 -100.00000 -100.00000 -100.00000 
-0.13880 -0.00002  0.13762 -0.13379 -0.12290 -0.37894  0.00000  0.00000  0.00000  0.19972 -0.10514  0.52774 -100.00000  0.13748 -100.00000 -100.00000 -100.00000 -100.00000 -0.00000 -100.00000  0.26003 -100.00000 -100.00000 -100.00000 -100.00000 -100.00000 -100.00000 -100.00000 -0.35430  0.00012 -100.00000 -100.00000 -100.00000 -100.00000  0.26301 -100.00000 -100.00000 -100.00000 -100.00000 -100.00000 -100.00000 -100.00000 -100.00000 -100.00000 -100.00000 -100.00000 -100.00000 -100.00000 -100.00000 -100.00000 -100.00000 -100.00000 -100.00000 -100.00000 -0.24428  0.35740  0.37863 -100.00000 -100.00000 -100.00000 
-100.00000 -100.00000 -100.00000 -0.11677 -100.00000 -0.08565 -100.00000  0.00009 -100.00000 -100.00000 -100.00000 -100.00000 -100.00000  0.33913  0.00021 -100.00000 -100.00000 -100.00000 -0.37981 -0.13783  0.45492 -100.00000  0.00009  0.26324 -100.00000 -100.00000 -100.00000  0.00000  0.00000  0.00000 -0.81184  0.41086 -0.61431 -100.00000 -100.00000 -100.00000 -100.00000 -100.00000 -100.00000 -100.00000 -100.00000 -100.00000  0.45861  0.11118  0.50357 -100.00000 -100.00000 -100.00000 -100.00000 -100.00000 -100.00000 -100.00000 -100.00000 -100.00000 -100.00000 -100.00000 -100.00000 -100.00000 -100.00000 -100.00000 
-100.00000 -100.00000 -0.00010 -100.00000 -100.00000 -100.00000 -100.00000 -100.00000 -100.00000 -100.00000 -100.00000 -100.00000  0.00000  0.00000  0.00000 -0.00919  0.03115 -0.43610 -100.00000 -100.00000 -100.00000 -100.00000 -100.00000 -100.00000 -100.00000 -100.00000 -100.00000 -100.00000 -100.00000 -100.00000 -100.00000 -100.00000 -100.00000 -100.00000 -100.00000 -100.00000  0.11174  0.26312  0.26294 -100.00000 -100.00000 -100.00000  0.01363  0.23516 -0.11129 -100.00000 -100.00000 -100.00000 -0.07439  0.05999 -0.25135 -100.00000 -100.00000 -100.00000 -100.00000 -100.00000 -100.00000 -100.00000 -100.00000 -100.00000 
 0.00000  0.00000  0.00000 -100.00000 -0.15235  0.15295  0.10326  0.25063  0.15295 -100.00000 -100.00000 -100.00000 -100.00000 -100.00000 -100.00000 -100.00000 -100.00000 -100.00000 -100.00000 -100.00000 -100.00000 -100.00000 -100.00000 -100.00000  0.12411 -0.10779  0.48539 -100.00000 -100.00000 -100.00000 -100.00000 -100.00000 -100.00000 -100.00000 -100.00000 -100.00000 -100.00000 -100.00000 -100.00000 -100.00000 -100.00000 -100.00000 -100.00000 -100.00000 -100.00000 -100.00000 -100.00000 -100.00000  0.08151 -0.15235 -0.75156 -100.00000 -100.00000 -100.00000 -100.00000 -100.00000 -100.00000  0.15393 -0.37474  0.18024 
 0.19097  0.13068  0.18547  0.00000  0.00000  0.00000  0.03310 -0.58570 -0.43513 -100.00000 -100.00000 -100.00000 -100.00000 -100.00000 -100.00000 -100.00000 -100.00000 -100.00000 -100.00000 -100.00000 -100.00000 -100.00000 -100.00000 -100.00000 -100.00000 -100.00000 -100.00000  0.37855  0.23952 -0.15426 -0.06739  0.21944 -0.11216 -100.00000 -100.00000 -100.00000 -100.00000 -100.00000 -100.00000 -100.00000 -100.00000 -0.00008 -100.00000  0.13752 -0.00008 -100.00000 -100.00000 -100.00000 -100.00000 -100.00000 -100.00000 -100.00000 -100.00000 -100.00000 -100.00000 -100.00000 -100.00000  0.41408  0.13752  0.15479 
-100.00000 -100.00000 -100.00000  0.44700 -0.12857 -100.00000  0.43394 -0.86228  0.25816  0.00000  0.00000  0.00000 -0.12639 -0.81093 -0.74114 -100.00000 -100.00000 -100.00000 -0.41766 -0.24630 -0.41687 -100.00000 -100.00000 -100.00000 -100.00000 -100.00000 -100.00000  0.32107 -100.00000  0.37850  0.06644 -0.48879 -0.13450 -0.00046  0.00893  0.45462 -100.00000 -100.00000 -100.00000 -0.43907 -100.00000 -100.00000 -100.00000 -100.00000 -100.00000 -100.00000 -100.00000 -100.00000 -100.00000 -100.00000 -100.00000 -100.00000 -100.00000 -100.00000 -100.00000 -100.00000 -100.00000 -100.00000 -100.00000 -100.00000 
 0.23173 -0.17359  0.55407 -100.00000 -0.12385 -0.18807 -0.20817 -100.00000 -0.22063 -0.00284  0.12624 -0.74044 -0.23716  0.02345  0.26218 -100.00000  0.00002 -100.00000  0.51314 -0.12819  0.84598 -100.00000 -100.00000 -100.00000 -100.00000 -100.00000 -100.00000  0.00000  0.00000  0.00000 -100.00000  0.37853  0.00002  0.79624  0.28317 -0.05296 -100.00000 -100.00000 -100.00000  0.48371 -0.07240 -100.00000 -100.00000 -100.00000 -100.00000 -100.00000 -100.00000 -100.00000  0.11475  0.00932 -0.74000 -100.00000 -100.00000 -100.00000 -100.00000 -100.00000 -100.00000 -100.00000 -100.00000 -100.00000 
 0.13745 -0.55754 -0.61653 -0.00005 -0.00003 -100.00000 -0.51914  0.23029 -0.21022 -0.19608  0.33909 -0.03939 -0.04092  0.26089 -0.06558 -100.00000 -100.00000 -100.00000  0.00000  0.00000  0.00000 -0.00406  0.01717  0.26017 -100.00000 -100.00000 -100.00000  0.08402 -0.25014 -0.46323  0.22083 -100.00000 -0.61653 -100.00000 -100.00000 -100.00000 -100.00000 -100.00000 -0.00013 -0.26459 -100.00000 -100.00000 -100.00000 -100.00000 -100.00000 -100.00000 -100.00000 -100.00000 -100.00000 -0.24587 -100.00000 -100.00000 -100.00000 -100.00000 -100.00000 -100.00000 -100.00000 -0.13838 -100.00000 -100.00000 
 0.41208 -0.01034  0.42790 -0.13809  0.26294 -100.00000 -100.00000 -100.00000 -100.00000 -100.00000 -100.00000 -100.00000 -0.12662 -0.45601  0.16791 -100.00000 -100.00000 -100.00000 -100.00000 -0.34440 -100.00000 -0.00274 -0.35482 -100.00000  0.00000  0.00000  0.00000 -100.00000  0.13741 -100.00000 -100.00000 -100.00000 -100.00000 -100.00000 -100.00000 -100.00000 -100.00000 -100.00000 -100.00000 -0.00109 -0.10849 -0.03854 -100.00000 -100.00000 -100.00000 -100.00000 -100.00000 -100.00000 -0.00420 -0.12184 -0.28360 -100.00000 -100.00000 -100.00000 -100.00000 -0.00009 -100.00000 -100.00000 -0.00009 -0.15401 
 0.14216 -0.43706  0.54230 -0.18785  0.70984  0.05278  0.12241  0.48461  0.13327 -0.18785  0.19328 -0.15516 -0.32384 -0.21736  0.26219  0.00000  0.00000  0.00000 -100.00000 -100.00000 -100.00000 -100.00000 -100.00000 -100.00000 -100.00000  0.00006 -100.00000 -0.11681 -0.53081  0.00009 -0.07686 -0.28768 -0.00208 -100.00000 -100.00000 -100.00000 -100.00000 -100.00000 -100.00000 -100.00000 -100.00000 -100.00000 -100.00000 -100.00000 -100.00000 -100.00000 -100.00000 -100.00000 -100.00000  0.00930  0.26312 -100.00000  0.13253 -100.00000 -100.00000 -100.00000 -100.00000 -100.00000 -100.00000 -100.00000 
-100.00000  0.00018 -100.00000 -0.41727  0.00018 -100.00000  0.37861 -0.17199 -100.00000 -0.11681  0.03881  0.18603 -0.30179 -0.07740  0.19787 -0.00134 -100.00000 -0.58137  0.20866  0.75419  0.06851  0.60453  0.73413  0.49577  0.31970  0.00018 -0.32443 -100.00000  0.23961 -0.08596 -100.00000  0.00018  0.00001 -100.00000 -100.00000 -100.00000 -100.00000 -100.00000 -100.00000  0.00000  0.00000  0.00000 -100.00000 -100.00000 -100.00000 -100.00000 -100.00000 -100.00000 -0.00266 -0.05430 -0.25455 -100.00000 -100.00000 -100.00000 -100.00000 -100.00000 -100.00000 -100.00000 -100.00000 -100.00000 
-100.00000 -0.12829 -100.00000  0.21906  0.20828 -0.39119 -100.00000  0.00001  0.17900 -0.00262 -0.15429 -0.10111 -0.14023 -0.23715 -0.03771 -0.00262 -100.00000 -100.00000  0.26138  0.02913 -0.32429  0.08041 -0.18310  0.17900 -100.00000  0.26304 -0.15436  0.00000  0.00000  0.00000 -0.00044 -0.41341 -100.00000 -0.10119  0.01693 -100.00000 -0.32359 -0.13840 -0.00000 -100.00000 -100.00000 -100.00000  0.62035  0.96690  0.84682 -100.00000 -100.00000 -100.00000 -100.00000 -100.00000 -100.00000 -0.13794 -100.00000  0.48385 -100.00000  0.12582 -100.00000 -0.11662 -0.13840 -0.73885 
 0.51300 -0.09152 -100.00000 -100.00000 -100.00000 -100.00000  0.58292 -0.29814  0.50977 -0.39083  0.73945  0.69396 -0.00054  0.43235  0.15553 -100.00000  0.00019 -100.00000 -100.00000 -100.00000 -100.00000 -100.00000 -100.00000 -100.00000 -100.00000 -100.00000 -100.00000  0.24870  0.12431  0.19905 -0.39917 -0.07724  0.33938  0.00000  0.00000  0.00000 -100.00000 -100.00000 -100.00000 -100.00000 -100.00000 -100.00000 -100.00000 -100.00000 -100.00000 -0.00054 -0.10822  0.09145  0.13745 -100.00000 -0.20811 -0.60463  0.34001 -0.13844  0.25919  0.15661  0.52972 -100.00000 -100.00000 -100.00000 
 0.00000  0.00000  0.00000 -0.12643  0.00931 -100.00000  0.69516 -100.00000  0.26320 -100.00000 -100.00000 -100.00000 -100.00000 -100.00000 -100.00000 -100.00000 -100.00000 -100.00000 -100.00000 -100.00000 -100.00000 -100.00000 -100.00000 -100.00000  0.09104  0.32339  0.02530  0.24064 -100.00000 -100.00000 -100.00000 -100.00000 -100.00000 -0.13787 -100.00000 -100.00000 -100.00000 -100.00000 -100.00000 -100.00000 -100.00000 -100.00000 -100.00000 -100.00000 -100.00000 -100.00000 -100.00000 -100.00000 -0.28803 -0.18228  1.00932 -100.00000 -100.00000 -100.00000 -100.00000 -100.00000 -100.00000  0.84593 -0.42320  0.19218 
-100.00000  0.00018 -100.00000 -0.05519  0.37869  0.20816 -0.37959  0.23944  0.00005 -0.13797  0.13768 -100.00000 -0.15425  0.53972 -0.00139  0.22159 -100.00000 -100.00000 -0.37442 -0.58201  0.61528 -0.61573 -0.06542  0.34947 -100.00000  0.13768 -100.00000  0.00000  0.00000  0.00000 -0.12633 -0.12432  0.04962 -100.00000  0.00018  0.00005  0.05628 -100.00000  0.00005 -100.00000 -100.00000 -100.00000  0.52851  0.84577 -0.63984 -100.00000 -100.00000 -100.00000 -100.00000 -100.00000 -100.00000 -100.00000 -100.00000 -100.00000 -100.00000 -100.00000 -100.00000 -100.00000 -100.00000  0.00005 
-100.00000 -100.00000 -100.00000 -100.00000 -100.00000 -100.00000 -100.00000 -0.10852  0.26232 -0.00002 -100.00000 -100.00000  0.00000  0.00000  0.00000 -0.12645  0.00925  0.26173 -100.00000  0.13249  0.13757 -100.00000 -100.00000 -100.00000 -0.00051 -100.00000 -0.08561 -0.06457 -0.05455  0.26015 -100.00000 -100.00000 -100.00000 -100.00000 -100.00000 -100.00000 -100.00000 -100.00000 -100.00000 -100.00000 -100.00000 -100.00000 -100.00000 -100.00000 -100.00000 -100.00000 -100.00000 -100.00000 -100.00000 -100.00000 -100.00000 -100.00000 -100.00000 -100.00000 -100.00000 -100.00000 -100.00000 -100.00000 -100.00000 -100.00000 
-100.00000 -100.00000 -100.00000 -100.00000 -100.00000 -100.00000 -1.04539  0.13246 -0.15322 -100.00000 -100.00000 -100.00000 -0.22387  0.13477  0.37852 -100.00000 -100.00000  0.00000 -100.00000 -100.00000 -100.00000 -100.00000 -100.00000 -100.00000 -100.00000 -100.00000  0.00000 -0.24222 -100.00000 -100.00000  0.48534 -0.67486 -100.00000 -100.00000 -100.00000 -100.00000  0.00000  0.00000  0.00000 -100.00000 -100.00000 -100.00000 -100.00000  0.13246  0.26234 -100.00000  0.13750 -0.08558  0.13417  0.53486  0.12819  0.54004  0.13048  0.26304 -100.00000 -100.00000 -100.00000 -0.00253 -0.55824 -0.47685 
-0.24226 -100.00000  0.13767 -100.00000 -100.00000 -0.27899 -0.00046 -0.09189  0.25996  0.48360 -0.02908 -100.00000  0.51302 -0.39165  0.09111 -100.00000 -100.00000 -100.00000 -0.10847 -0.35492  0.12574 -0.06772  0.16285  0.24353  0.00005 -100.00000  0.26320 -100.00000 -0.24605  0.37868 -100.00000 -100.00000 -100.00000 -100.00000 -100.00000 -100.00000 -100.00000 -100.00000 -100.00000  0.00000  0.00000  0.00000 -100.00000 -100.00000 -100.00000 -100.00000 -100.00000 -100.00000  0.20520 -0.50199 -0.20845 -100.00000 -100.00000 -100.00000 -100.00000 -100.00000 -100.00000 -100.00000 -100.00000 -100.00000 
-0.46908  0.68282 -0.35766  0.26302 -0.19272 -0.00005 -0.10841  0.44017 -0.22321 -0.24222 -0.37608  0.26222 -0.00002  0.20888  0.16853 -100.00000 -100.00000 -100.00000  0.24052 -100.00000  0.03982 -0.26392 -100.00000 -0.00005 -100.00000 -100.00000 -100.00000 -0.00150  0.13286  0.13746  0.26997  0.39986 -0.00184 -100.00000  0.95534 -100.00000 -0.11669 -0.12788 -0.41643 -100.00000 -100.00000 -100.00000 -100.00000 -100.00000 -100.00000 -100.00000  0.23044 -100.00000  0.00000  0.00000  0.00000  0.18991  0.11921  0.19343 -0.12641 -0.06492 -100.00000  0.24052 -0.55034 -0.41643 
-100.00000 -100.00000 -100.00000 -100.00000 -100.00000 -100.00000 -0.00203  0.68246 -0.08063  0.00000  0.00000  0.00000 -0.58620  0.13774  0.15559 -0.48814  0.11872  0.11590 -100.00000 -100.00000 -100.00000 -100.00000 -100.00000 -100.00000 -100.00000 -100.00000 -100.00000 -100.00000 -100.00000 -100.00000  0.46377  1.02373 -0.11754 -100.00000 -100.00000 -100.00000 -100.00000 -100.00000 -100.00000 -100.00000 -100.00000 -100.00000 -100.00000 -100.00000 -100.00000 -100.00000 -100.00000 -100.00000 -100.00000 -100.00000  0.00002 -0.12619  0.00023  0.26250 -100.00000 -100.00000 -100.00000 -100.00000 -100.00000 -100.00000 
 0.22147 -100.00000  0.15547 -100.00000 -100.00000 -100.00000 -100.00000 -100.00000 -100.00000 -100.00000 -100.00000 -100.00000 -100.00000 -100.00000 -100.00000 -100.00000 -100.00000 -100.00000 -0.62403 -100.00000 -0.20805 -0.14137  0.15460  0.45218 -100.00000  0.00010 -0.27872 -0.13806 -0.24593 -0.08554 -100.00000 -100.00000 -100.00000 -100.00000 -100.00000 -100.00000 -100.00000 -100.00000 -100.00000  0.00000  0.00000  0.00000 -100.00000 -100.00000 -100.00000 -100.00000 -100.00000 -100.00000 -0.58724  0.51961  0.02664 -100.00000 -100.00000 -100.00000 -0.13806 -100.00000 -100.00000 -100.00000 -100.00000 -100.00000 
-100.00000 -100.00000 -100.00000 -100.00000 -100.00000 -100.00000  0.43867  0.39207  0.33827  0.00000  0.00000  0.00000  0.20493  0.20313 -0.03859 -0.13806 -0.12812 -100.00000 -100.00000  0.00939  0.15496 -100.00000 -100.00000 -100.00000 -100.00000 -100.00000 -100.00000 -100.00000 -100.00000  0.00005  0.36066  0.23025 -0.15407 -100.00000  0.00010  0.26308 -100.00000 -100.00000 -100.00000 -100.00000 -100.00000 -100.00000 -100.00000 -100.00000 -100.00000 -100.00000 -100.00000 -100.00000 -100.00000 -100.00000 -100.00000 -100.00000 -100.00000 -100.00000 -100.00000 -100.00000 -100.00000 -100.00000 -100.00000 -100.00000 
