# Supplementary material for: Enhanced ER proteostasis and temperature differentially impact the mutational tolerance of influenza hemagglutinin
Source: eLife. 2018 Sep 6;7:e38795. doi: 10.7554/eLife.38795 (PMC6172027; doi:10.7554/eLife.38795)
Supplement: Source data 1. [file elife-38795-data1.zip › Dataset_1/HA_DMS_2018_processing/filtering/filtering_DAX37vsDMSO37/compare/out_list_pickouts_neg.txt]

  0 K -0.36355 -0.28789 -0.40838 -0.39439 
  1 S -0.21545 -0.42697 -0.10077 -0.11861 
  1 H -0.42845 -0.37450 -0.11080 -0.80004 
  2 S -0.37642 -0.07633 -0.25521 -0.79771 
  4 P -0.24650 -0.00433 -0.14314 -0.59204 
  7 P -0.28204 -0.43344 -0.23321 -0.17948 
 11 I -0.27745 -0.05787 -0.75816 -0.01631 
 20 Y -0.21307 -0.37122 -0.08449 -0.18350 
 23 H -0.54569 -0.90837 -0.41883 -0.30986 
 24 R -0.10795 -0.12973 -0.15877 -0.03536 
 27 S -0.25495 -0.01402 -0.43233 -0.31850 
 27 K -0.35040 -0.80251 -0.11150 -0.13718 
 27 D -0.16739 -0.17114 -0.29305 -0.03799 
 29 S -0.44469 -0.28837 -0.85369 -0.19200 
 35 V -0.48992 -0.76193 -0.29281 -0.41501 
 36 Q -0.18816 -0.36409 -0.12259 -0.07781 
 36 R -0.27287 -0.17951 -0.16242 -0.47667 
 37 D -0.23441 -0.00107 -0.67139 -0.03077 
 41 E -0.15860 -0.05121 -0.21758 -0.20701 
 46 Y -0.29890 -0.33387 -0.31633 -0.24650 
 50 A -0.49694 -0.21251 -1.21820 -0.06011 
 50 K -0.25444 -0.41897 -0.00607 -0.33827 
 51 A -0.53599 -0.54563 -0.91075 -0.15159 
 54 K -0.35932 -0.58598 -0.32884 -0.16313 
 55 R -0.32635 -0.42629 -0.53255 -0.02020 
 57 I -0.31744 -0.19113 -0.26033 -0.50086 
 58 M -0.59204 -0.55908 -0.27801 -0.93904 
 61 G -0.13153 -0.07871 -0.31566 -0.00023 
 61 F -0.28917 -0.02472 -0.20224 -0.64056 
 65 L -0.08283 -0.03975 -0.20153 -0.00722 
 67 V -0.37018 -0.17033 -0.62675 -0.31346 
 68 S -0.21434 -0.35804 -0.18638 -0.09861 
 70 E -0.10366 -0.07368 -0.22683 -0.01046 
 71 S -0.14195 -0.03392 -0.20057 -0.19136 
 76 L -0.19921 -0.04697 -0.44169 -0.10898 
 77 F -0.04683 -0.03206 -0.05434 -0.05410 
 82 F -0.22728 -0.16512 -0.07436 -0.44235 
 82 D -0.54096 -0.74020 -0.57287 -0.30981 
 87 I -0.33021 -0.13618 -0.54084 -0.31361 
 88 M -0.39220 -0.40306 -0.54343 -0.23011 
 88 E -0.28800 -0.15743 -0.25359 -0.45299 
 90 I -0.08711 -0.05729 -0.06088 -0.14315 
 93 F -0.44862 -0.37622 -0.65449 -0.31515 
 94 N -0.36750 -0.03417 -0.37462 -0.69370 
 94 C -0.20059 -0.23781 -0.23039 -0.13357 
 95 V -0.16193 -0.03131 -0.08433 -0.37016 
 96 I -0.31957 -0.51387 -0.01641 -0.42843 
 97 G -0.38515 -0.19258 -0.65620 -0.30668 
 98 G -0.26332 -0.20892 -0.33214 -0.24890 
 98 E -0.33619 -0.12573 -0.46504 -0.41779 
 99 S -0.59986 -0.88257 -0.62058 -0.29643 
 99 T -0.28442 -0.07954 -0.55737 -0.21636 
100 L -0.05869 -0.03656 -0.13943 -0.00007 
100 S -0.35578 -0.08411 -0.40808 -0.57515 
103 Q -0.13442 -0.17296 -0.00646 -0.22384 
107 D -0.05480 -0.03540 -0.12894 -0.00007 
110 V -0.35148 -0.68132 -0.30079 -0.07234 
110 Y -0.44310 -0.33441 -0.52493 -0.46995 
110 E -0.43219 -0.45639 -0.81082 -0.02937 
112 A -0.47345 -0.49738 -0.35169 -0.57128 
112 S -0.22776 -0.00114 -0.63967 -0.04247 
113 A -0.07921 -0.22716 -0.01040 -0.00006 
113 S -0.36023 -0.00022 -0.68590 -0.39458 
115 P -0.12032 -0.00929 -0.00184 -0.34983 
115 K -0.32246 -0.14126 -0.14872 -0.67741 
117 I -0.06997 -0.00001 -0.00003 -0.20988 
117 Q -0.07607 -0.03559 -0.12025 -0.07238 
122 C -0.23587 -0.00853 -0.12910 -0.56999 
122 R -0.41007 -0.24083 -0.84909 -0.14029 
128 K -0.10622 -0.04456 -0.06875 -0.20534 
130 I -0.12854 -0.17321 -0.00188 -0.21053 
135 D -0.20490 -0.47121 -0.12853 -0.01497 
135 E -0.51992 -0.52445 -0.35998 -0.67532 
137 R -0.20065 -0.15205 -0.23799 -0.21191 
140 L -0.31604 -0.39639 -0.07135 -0.48038 
144 V -0.35252 -0.41070 -0.64671 -0.00015 
144 M -0.26555 -0.52617 -0.00743 -0.26305 
146 R -0.27579 -0.11541 -0.14368 -0.56828 
153 V -0.15425 -0.09471 -0.00039 -0.36764 
154 L -0.21215 -0.11066 -0.50939 -0.01639 
154 M -0.33844 -0.22963 -0.29814 -0.48754 
154 Q -0.06892 -0.03461 -0.01189 -0.16027 
155 V -0.26505 -0.17294 -0.49096 -0.13125 
158 N -0.50649 -0.09758 -0.48369 -0.93819 
161 G -0.09938 -0.04507 -0.01479 -0.23829 
163 M -0.23670 -0.33344 -0.12027 -0.25639 
165 L -0.23289 -0.44828 -0.12037 -0.13003 
165 C -0.45569 -0.78257 -0.45448 -0.13003 
166 I -0.30682 -0.52662 -0.17200 -0.22185 
166 M -0.32780 -0.07769 -0.28893 -0.61677 
167 S -0.16929 -0.22651 -0.00193 -0.27944 
168 V -0.23334 -0.06423 -0.22763 -0.40816 
172 L -0.15866 -0.17661 -0.19805 -0.10133 
173 F -0.38316 -0.68196 -0.25757 -0.20995 
176 R -0.12777 -0.17272 -0.00143 -0.20917 
177 S -0.47875 -0.12635 -0.54948 -0.76042 
178 T -0.17898 -0.04731 -0.42550 -0.06414 
182 D -0.13305 -0.08704 -0.15517 -0.15695 
184 I -0.20833 -0.34116 -0.10608 -0.17776 
185 N -0.26811 -0.46732 -0.26651 -0.07049 
186 T -0.43707 -0.10914 -1.01122 -0.19086 
189 H -0.50666 -0.23431 -0.59565 -0.69003 
191 V -0.04819 -0.08315 -0.06130 -0.00011 
193 D -0.24864 -0.01095 -0.22237 -0.51260 
196 M -0.08432 -0.11762 -0.13510 -0.00024 
200 A -0.13749 -0.27663 -0.13541 -0.00043 
203 H -0.36926 -0.54449 -0.21530 -0.34798 
204 L -0.36074 -0.22652 -0.10348 -0.75221 
205 I -0.12857 -0.00464 -0.38050 -0.00058 
205 T -0.50348 -0.95074 -0.18709 -0.37261 
206 F -0.08914 -0.13492 -0.13147 -0.00104 
210 T -0.25420 -0.00814 -0.37309 -0.38138 
215 F -0.13730 -0.17089 -0.19763 -0.04337 
215 C -0.41978 -0.81141 -0.34129 -0.10663 
217 V -0.20005 -0.23212 -0.07386 -0.29417 
219 K -0.24854 -0.02870 -0.39977 -0.31714 
220 T -0.15943 -0.00750 -0.20594 -0.26484 
222 I -0.08523 -0.13587 -0.02592 -0.09389 
227 L -0.22352 -0.07679 -0.16177 -0.43200 
228 G -0.16813 -0.18965 -0.19049 -0.12425 
231 N -0.42676 -0.46606 -0.11194 -0.70229 
243 G -0.16143 -0.03644 -0.13669 -0.31117 
248 V -0.14546 -0.09403 -0.20041 -0.14193 
250 D -0.26387 -0.66404 -0.05712 -0.07045 
251 A -0.33873 -0.38315 -0.62077 -0.01227 
254 I -0.17070 -0.03812 -0.04856 -0.42541 
254 K -0.08429 -0.13982 -0.11023 -0.00281 
256 S -0.11826 -0.23115 -0.01572 -0.10792 
258 D -0.17863 -0.16992 -0.24838 -0.11759 
264 K -0.27188 -0.00215 -0.13498 -0.67851 
267 S -0.27227 -0.05456 -0.08250 -0.67974 
275 R -0.23299 -0.04801 -0.01145 -0.63951 
276 V -0.39992 -0.44924 -0.12040 -0.63012 
276 I -0.35309 -0.26706 -0.49632 -0.29588 
276 Q -0.21169 -0.26591 -0.02002 -0.34914 
277 T -0.30349 -0.37050 -0.26664 -0.27334 
280 F -0.36578 -0.48057 -0.27869 -0.33809 
282 Y -0.09074 -0.08310 -0.13489 -0.05423 
283 L -0.28846 -0.24654 -0.31341 -0.30543 
283 T -0.17794 -0.31971 -0.13841 -0.07571 
286 T -0.41334 -0.29248 -0.54999 -0.39756 
287 V -0.38055 -0.56625 -0.20115 -0.37424 
288 G -0.26632 -0.20962 -0.27105 -0.31828 
289 S -0.43146 -0.38861 -0.27212 -0.63365 
291 T -0.52166 -0.04490 -0.98565 -0.53444 
296 A -0.25845 -0.41933 -0.10439 -0.25164 
297 T -0.27592 -0.56218 -0.23638 -0.02919 
298 F -0.30197 -0.28597 -0.61992 -0.00001 
299 V -0.31065 -0.42378 -0.21668 -0.29150 
300 V -0.24111 -0.43143 -0.22866 -0.06323 
302 I -0.49093 -0.30312 -0.59771 -0.57195 
303 R -0.21886 -0.29870 -0.10121 -0.25668 
304 S -0.20824 -0.38214 -0.19069 -0.05189 
305 H -0.37375 -0.31621 -0.40789 -0.39716 
305 K -0.17487 -0.23072 -0.13597 -0.15792 
311 A -0.13313 -0.11144 -0.02487 -0.26308 
312 S -0.24939 -0.06658 -0.52287 -0.15873 
313 H -0.32740 -0.43453 -0.11867 -0.42899 
314 I -0.35427 -0.28952 -0.36622 -0.40708 
318 F -0.17952 -0.29034 -0.09274 -0.15547 
320 I -0.13879 -0.06174 -0.19442 -0.16022 
325 G -0.26706 -0.10705 -0.67120 -0.02294 
325 P -0.80967 -1.38369 -0.46285 -0.58247 
326 S -0.46851 -0.30851 -0.25969 -0.83732 
328 T -0.19946 -0.00713 -0.29206 -0.29918 
330 I -0.11140 -0.04306 -0.25734 -0.03381 
336 R -0.43525 -0.47253 -0.56172 -0.27151 
338 A -0.22615 -0.19020 -0.37539 -0.11286 
338 F -0.11606 -0.11530 -0.10178 -0.13111 
339 R -0.38964 -0.13583 -0.39667 -0.63641 
341 N -0.17460 -0.48160 -0.00136 -0.04084 
345 V -0.11422 -0.10888 -0.18517 -0.04862 
346 R -0.43308 -0.41717 -0.15632 -0.72576 
347 T -0.28899 -0.20056 -0.25160 -0.41480 
349 S -0.28096 -0.32928 -0.03164 -0.48195 
350 D -0.14497 -0.21394 -0.13436 -0.08661 
352 N -0.31207 -0.02465 -0.75718 -0.15439 
357 N -0.21599 -0.19311 -0.19026 -0.26460 
358 V -0.14957 -0.04545 -0.37383 -0.02944 
360 M -0.25127 -0.07663 -0.40986 -0.26733 
360 T -0.30226 -0.06005 -0.51888 -0.32786 
360 K -0.38510 -0.13281 -0.48289 -0.53961 
371 V -0.27164 -0.04467 -0.37384 -0.39642 
373 R -0.24355 -0.21620 -0.06416 -0.45028 
378 G -0.28720 -0.20315 -0.40754 -0.25091 
381 Q -0.19083 -0.25715 -0.24276 -0.07258 
382 R -0.22443 -0.07067 -0.18795 -0.41466 
385 G -0.03624 -0.00047 -0.00950 -0.09875 
385 S -0.20572 -0.06506 -0.09966 -0.45243 
385 K -0.32967 -0.49337 -0.21180 -0.28384 
386 S -0.19605 -0.09248 -0.39505 -0.10063 
387 V -0.25120 -0.10026 -0.52534 -0.12800 
387 N -0.22591 -0.09137 -0.13943 -0.44694 
388 S -0.54985 -0.18271 -0.14806 -1.31878 
389 C -0.34301 -0.15051 -0.01467 -0.86384 
389 R -0.16363 -0.24124 -0.17042 -0.07922 
389 K -0.60552 -0.23562 -0.18958 -1.39136 
393 R -0.35842 -0.68448 -0.06994 -0.32083 
393 E -0.16173 -0.00298 -0.16121 -0.32101 
395 K -0.16185 -0.16295 -0.00286 -0.31975 
397 A -0.32986 -0.32221 -0.00977 -0.65761 
399 D -0.43437 -0.51880 -0.40180 -0.38251 
400 T -0.33521 -0.41320 -0.38315 -0.20928 
400 R -0.17108 -0.21151 -0.05107 -0.25065 
402 K -0.62219 -0.84514 -0.28706 -0.73437 
403 I -0.60445 -0.32324 -0.16945 -1.32067 
403 L -0.22564 -0.06474 -0.53970 -0.07248 
403 S -0.27529 -0.11816 -0.18477 -0.52295 
404 C -0.13888 -0.09152 -0.11975 -0.20538 
404 K -0.28216 -0.04808 -0.59303 -0.20538 
406 K -0.26806 -0.39989 -0.19928 -0.20501 
407 F -0.03907 -0.04789 -0.06924 -0.00008 
407 D -0.24913 -0.12142 -0.00559 -0.62038 
409 S -0.27662 -0.54765 -0.09682 -0.18538 
411 D -0.42082 -0.65538 -0.16117 -0.44591 
414 I -0.37875 -0.35461 -0.52803 -0.25360 
414 Y -0.24879 -0.29194 -0.00793 -0.44650 
418 S -0.27863 -0.34096 -0.49112 -0.00382 
419 T -0.31796 -0.60058 -0.35318 -0.00011 
420 D -0.64591 -0.97324 -0.09852 -0.86597 
421 I -0.22608 -0.33805 -0.10598 -0.23422 
423 S -0.62490 -0.11909 -0.12057 -1.63505 
423 D -0.37728 -0.22090 -0.16306 -0.74788 
429 R -0.27492 -0.34068 -0.47905 -0.00504 
429 E -0.25770 -0.09670 -0.60195 -0.07444 
430 L -0.42193 -0.45538 -0.07957 -0.73084 
430 S -0.43488 -0.69261 -0.46345 -0.14859 
433 S -0.19123 -0.30794 -0.12532 -0.14043 
438 V -0.29621 -0.20114 -0.06087 -0.62662 
438 T -0.23138 -0.33230 -0.30760 -0.05423 
446 T -0.29171 -0.42612 -0.12865 -0.32037 
447 D -0.51929 -0.49243 -0.59123 -0.47420 
448 G -0.15832 -0.00916 -0.20773 -0.25807 
449 A -0.34278 -0.35343 -0.06970 -0.60522 
456 K -0.76029 -1.06574 -0.35311 -0.86202 
457 A -0.21764 -0.13037 -0.19986 -0.32270 
459 D -0.44735 -0.11844 -0.42571 -0.79791 
464 A -0.19596 -0.03209 -0.01331 -0.54248 
466 R -0.57810 -0.68452 -0.16128 -0.88851 
470 G -0.60961 -0.61787 -0.62705 -0.58391 
473 V -0.17703 -0.31091 -0.18161 -0.03856 
473 E -0.56165 -0.33509 -0.59876 -0.75109 
474 G -0.52500 -0.93839 -0.48519 -0.15142 
474 D -0.42599 -0.07791 -0.36425 -0.83582 
478 R -0.31726 -0.50380 -0.14799 -0.29999 
479 Y -0.11512 -0.09130 -0.04481 -0.20925 
481 K -0.08406 -0.03331 -0.20426 -0.01461 
483 L -0.19715 -0.37326 -0.06402 -0.15417 
483 F -0.30660 -0.00004 -0.81731 -0.10246 
485 T -0.57610 -0.48706 -0.37561 -0.86563 
487 Y -0.45009 -0.32325 -0.55087 -0.47616 
489 M -0.17654 -0.00405 -0.24601 -0.27957 
490 R -0.17416 -0.10170 -0.31859 -0.10220 
493 N -0.18245 -0.07172 -0.08895 -0.38669 
496 G -0.46218 -0.82389 -0.46302 -0.09962 
496 L -0.28085 -0.34655 -0.46645 -0.02956 
496 M -0.54623 -0.47760 -0.54169 -0.61940 
496 S -0.38336 -0.47926 -0.32347 -0.34736 
496 T -0.39243 -0.34694 -0.29049 -0.53986 
496 Q -0.36923 -0.00356 -0.75409 -0.35005 
496 H -0.50070 -0.39960 -0.52222 -0.58029 
496 D -0.57896 -0.32050 -0.59249 -0.82389 
496 E -0.09591 -0.05988 -0.22641 -0.00145 
497 A -0.49490 -0.20454 -0.21748 -1.06269 
497 S -0.24471 -0.00089 -0.10859 -0.62466 
498 V -0.38335 -0.04907 -0.22016 -0.88081 
498 L -0.30165 -0.65061 -0.13993 -0.11442 
498 S -0.33226 -0.06870 -0.53964 -0.38843 
498 R -0.45991 -0.66290 -0.51857 -0.19827 
499 C -0.33923 -0.33896 -0.52511 -0.15361 
500 A -0.12495 -0.00346 -0.04466 -0.32673 
501 G -0.26609 -0.36469 -0.24592 -0.18767 
502 T -0.31950 -0.43985 -0.07696 -0.44170 
503 A -0.32255 -0.10167 -0.12424 -0.74173 
503 L -0.28971 -0.25531 -0.54848 -0.06534 
505 R -0.30311 -0.47736 -0.23228 -0.19970 
508 V -0.25232 -0.30795 -0.33836 -0.11066 
508 L -0.24608 -0.12165 -0.23069 -0.38591 
509 V -0.22287 -0.12660 -0.06512 -0.47689 
510 F -0.65477 -0.81454 -0.52460 -0.62516 
511 R -0.22258 -0.09068 -0.29710 -0.27997 
513 L -0.21368 -0.22431 -0.19307 -0.22365 
513 K -0.41731 -0.08300 -0.76064 -0.40828 
514 G -0.13928 -0.10128 -0.04408 -0.27247 
514 S -0.31509 -0.43159 -0.08352 -0.43017 
516 S -0.40300 -0.96199 -0.01791 -0.22910 
516 H -0.08507 -0.00065 -0.25045 -0.00412 
517 I -0.25863 -0.13596 -0.07626 -0.56368 
519 V -0.38955 -0.81207 -0.31817 -0.03842 
522 Q -0.36556 -0.08669 -0.52841 -0.48159 
528 N -0.31532 -0.28618 -0.44357 -0.21622 
530 S -0.06243 -0.00895 -0.10560 -0.07273 
530 E -0.17064 -0.14201 -0.12672 -0.24318 
534 A -0.17412 -0.20665 -0.23616 -0.07954 
536 V -0.50023 -0.18619 -0.68386 -0.63064 
537 A -0.16163 -0.14556 -0.25174 -0.08759 
537 V -0.14789 -0.12803 -0.31561 -0.00003 
539 V -0.30698 -0.42408 -0.26502 -0.23184 
539 R -0.15024 -0.11077 -0.12798 -0.21196 
540 I -0.10738 -0.23083 -0.09129 -0.00002 
541 C -0.20304 -0.12664 -0.12809 -0.35439 
542 A -0.38939 -0.04268 -0.66448 -0.46102 
542 M -0.22769 -0.37988 -0.21726 -0.08594 
543 A -0.21188 -0.13379 -0.12290 -0.37894 
548 L -0.55949 -0.12639 -0.81093 -0.74114 
548 F -0.36028 -0.41766 -0.24630 -0.41687 
551 C -0.04937 -0.00109 -0.10849 -0.03854 
551 R -0.13655 -0.00420 -0.12184 -0.28360 
552 T -0.12221 -0.07686 -0.28768 -0.00208 
553 R -0.10384 -0.00266 -0.05430 -0.25455 
554 I -0.08601 -0.00262 -0.15429 -0.10111 
554 L -0.13836 -0.14023 -0.23715 -0.03771 
554 E -0.33129 -0.11662 -0.13840 -0.73885 
559 E -0.34587 -0.00253 -0.55824 -0.47685 
561 Q -0.22033 -0.11669 -0.12788 -0.41643 
563 S -0.15651 -0.13806 -0.24593 -0.08554 
