# Supplementary material for: Enhanced ER proteostasis and temperature differentially impact the mutational tolerance of influenza hemagglutinin
Source: eLife. 2018 Sep 6;7:e38795. doi: 10.7554/eLife.38795 (PMC6172027; doi:10.7554/eLife.38795)
Supplement: Source data 1. [file elife-38795-data1.zip › Dataset_1/HA_DMS_2018_processing/filtering/filtering_DAX37vsDMSO37/compare/out_list_pickouts_pos.txt]

  0 T  0.21365  0.31689  0.19772  0.12633 
  2 T  0.24165  0.61096  0.06919  0.04481 
  4 A  0.46750  0.18856  0.53070  0.68325 
  5 P  0.49285  0.13265  0.66599  0.67990 
  6 G  0.25013  0.26324  0.00153  0.48561 
  6 A  0.26713  0.51503  0.21486  0.07150 
  8 V  0.17712  0.03372  0.18650  0.31115 
  9 G  0.04602  0.00009  0.13785  0.00012 
 11 S  0.45395  0.20285  0.47564  0.68337 
 12 L  0.16754  0.08146  0.21044  0.21073 
 13 G  0.12544  0.11327  0.26294  0.00012 
 14 I  0.08527  0.02793  0.00849  0.21938 
 16 T  0.29707  0.74929  0.08497  0.05696 
 17 E  0.22113  0.33955  0.00659  0.31724 
 21 T  0.35021  0.50948  0.00672  0.53442 
 22 C  0.29391  0.34360  0.51291  0.02522 
 23 C  0.48548  0.99988  0.18630  0.27026 
 24 N  0.29017  0.08133  0.30363  0.48554 
 25 S  0.16288  0.25618  0.13500  0.09747 
 26 D  0.24259  0.24125  0.18657  0.29995 
 28 A  0.20595  0.32913  0.21055  0.07816 
 28 T  0.25806  0.38219  0.22536  0.16663 
 28 P  0.26257  0.03318  0.42435  0.33017 
 30 G  0.25129  0.07114  0.48185  0.20089 
 31 A  0.31256  0.21948  0.17653  0.54167 
 32 A  0.35955  0.43998  0.32859  0.31008 
 34 A  0.17624  0.34006  0.08985  0.09882 
 34 K  0.26958  0.04160  0.00160  0.76555 
 35 T  0.41596  0.36002  0.86474  0.02312 
 40 G  0.05611  0.09261  0.00516  0.07055 
 45 P  0.35338  0.10311  0.46646  0.49056 
 46 K  0.17863  0.13752  0.34952  0.04886 
 47 T  0.33915  0.54916  0.00687  0.46143 
 47 D  0.43063  0.17659  0.69618  0.41911 
 49 I  0.42434  0.04636  0.37853  0.84812 
 50 D  0.10975  0.15984  0.10399  0.06542 
 51 G  0.31106  0.54838  0.22801  0.15680 
 55 V  0.27453  0.31799  0.24246  0.26313 
 55 W  0.11218  0.09560  0.09361  0.14732 
 56 Y  0.10683  0.10301  0.12705  0.09043 
 56 N  0.15899  0.05035  0.12705  0.29957 
 59 A  0.18639  0.03725  0.15101  0.37090 
 60 S  0.38640  0.21806  0.50480  0.43633 
 61 Q  0.41942  0.62744  0.36801  0.26280 
 63 A  0.31499  0.56498  0.24224  0.13776 
 63 K  0.50526  0.21852  0.82493  0.47234 
 64 V  0.46358  0.14752  0.92441  0.31882 
 65 T  0.28927  0.10370  0.24237  0.52174 
 66 I  0.33163  0.46696  0.19754  0.33038 
 67 P  0.45302  0.71097  0.06299  0.58510 
 69 W  0.36453  0.15895  0.44899  0.48566 
 69 E  0.25512  0.02575  0.17228  0.56734 
 70 R  0.53005  0.82782  0.21008  0.55225 
 72 S  0.32443  0.03971  0.18979  0.74379 
 73 L  0.13395  0.14667  0.17865  0.07653 
 74 H  0.25970  0.26317  0.37846  0.13746 
 75 E  0.48162  0.59787  0.42310  0.42388 
 78 F  0.28579  0.42172  0.22542  0.21023 
 80 T  0.31341  0.18777  0.54226  0.21019 
 81 T  0.11639  0.25248  0.00155  0.09513 
 85 I  0.28382  0.05999  0.78273  0.00873 
 85 E  0.33601  0.23176  0.53864  0.23762 
 87 A  0.23724  0.41781  0.12712  0.16678 
 91 E  0.17655  0.11265  0.00011  0.41688 
 93 P  0.24868  0.14230  0.48188  0.12186 
 95 S  0.13290  0.13751  0.12363  0.13755 
 98 P  0.36194  0.81360  0.20195  0.07026 
 99 Q  0.47645  0.43281  0.50905  0.48748 
102 G  0.27592  0.22846  0.47489  0.12442 
102 T  0.10169  0.08364  0.15815  0.06328 
103 W  0.54215  0.84790  0.41205  0.36651 
103 E  0.37749  0.10724  0.88761  0.13762 
104 E  0.25229  0.16912  0.40601  0.18174 
105 S  0.22692  0.08413  0.42800  0.16863 
106 F  0.33946  0.11721  0.62615  0.27502 
109 R  0.28043  0.28986  0.38466  0.16678 
109 E  0.34790  0.33264  0.29645  0.41460 
110 L  0.38862  0.26303  0.43459  0.46823 
112 F  0.38966  0.52775  0.05612  0.58512 
114 H  0.17490  0.10093  0.34336  0.08041 
115 A  0.44391  0.33174  0.54570  0.45429 
116 G  0.41341  0.45939  0.28032  0.50053 
117 P  0.28584  0.03257  0.03363  0.79132 
120 R  0.40603  0.59264  0.25624  0.36920 
121 F  0.31095  0.33177  0.47866  0.12241 
121 S  0.23443  0.21105  0.05648  0.43577 
122 G  0.18435  0.06308  0.30576  0.18420 
122 N  0.34399  0.46821  0.26712  0.29664 
123 Y  0.36836  0.51969  0.00025  0.58515 
123 P  0.29955  0.47534  0.10894  0.31436 
124 I  0.09960  0.00938  0.13665  0.15278 
125 A  0.28356  0.52997  0.26330  0.05742 
126 A  0.24085  0.05106  0.67122  0.00026 
127 S  0.48967  0.78478  0.12065  0.56357 
128 D  0.33687  0.13660  0.31866  0.55534 
130 L  0.33870  0.90222  0.04671  0.06716 
132 L  0.38990  0.14943  0.27673  0.74353 
134 L  0.27304  0.31627  0.38229  0.12057 
134 S  0.45430  0.30422  0.74594  0.31274 
135 G  0.25570  0.08318  0.12813  0.55579 
135 F  0.48962  0.82804  0.21481  0.42601 
135 S  0.17311  0.22678  0.02251  0.27003 
137 T  0.46361  0.39268  0.37180  0.62634 
138 G  0.18978  0.07902  0.11187  0.37845 
140 T  0.43489  0.61941  0.38219  0.30306 
142 N  0.40962  0.13299  0.55418  0.54168 
142 Q  0.21149  0.11522  0.41158  0.10768 
144 E  0.26935  0.00776  0.32654  0.47374 
145 Q  0.28176  0.31766  0.48224  0.04537 
147 A  0.33175  0.20690  0.16462  0.62372 
147 L  0.33842  0.60303  0.06969  0.34254 
147 T  0.21118  0.31609  0.18587  0.13157 
149 A  0.58878  0.44358  0.51024  0.81253 
149 L  0.53378  0.40670  0.28131  0.91332 
150 P  0.38702  0.49239  0.14160  0.52707 
151 R  0.34311  0.18888  0.35496  0.48549 
152 G  0.33079  0.93385  0.04018  0.01835 
152 L  0.47016  0.38751  0.34330  0.67967 
152 P  0.42045  0.39134  0.23016  0.63984 
152 H  0.49860  0.03112  1.25697  0.20771 
152 E  0.33831  0.18647  0.59556  0.23290 
153 I  0.62392  0.54651  0.30607  1.01918 
153 M  0.51174  0.41525  0.81694  0.30303 
153 N  0.20520  0.35703  0.01069  0.24789 
153 Q  0.22384  0.16169  0.22245  0.28739 
153 P  0.50054  0.46173  0.33408  0.70581 
154 G  0.40394  0.42128  0.15893  0.63160 
155 A  0.48579  0.84370  0.32987  0.28379 
155 E  0.58295  0.58204  0.22905  0.93776 
156 F  0.62627  0.60642  0.38291  0.88947 
156 Q  0.70870  0.90177  0.25344  0.97089 
157 G  0.10119  0.04030  0.14565  0.11763 
157 R  0.42477  0.51873  0.61826  0.13731 
159 L  0.42106  0.31361  0.69252  0.25704 
161 K  0.30142  0.46828  0.31424  0.12173 
162 H  0.34526  0.05744  0.92608  0.05227 
163 F  0.28687  0.26310  0.11201  0.48549 
163 S  0.19515  0.08313  0.33412  0.16819 
166 Q  0.17419  0.08864  0.34596  0.08796 
166 P  0.21073  0.14725  0.24033  0.24460 
167 A  0.12275  0.17556  0.11522  0.07748 
167 M  0.38713  0.30322  0.04991  0.80826 
168 G  0.55331  0.49422  1.15322  0.01250 
168 Q  0.23407  0.05853  0.58615  0.05753 
168 R  0.15872  0.04054  0.02724  0.40838 
168 E  0.43340  0.10066  1.03790  0.16165 
169 A  0.32702  0.31098  0.20774  0.46235 
169 T  0.23988  0.53206  0.15919  0.02839 
170 T  0.46647  0.65488  0.71144  0.03309 
170 N  0.15917  0.20193  0.21193  0.06366 
170 R  0.29749  0.56914  0.15797  0.16536 
171 N  0.14801  0.20495  0.16456  0.07452 
172 D  0.31008  0.21307  0.16386  0.55330 
173 N  0.17890  0.13751  0.12372  0.27548 
173 C  0.27498  0.40517  0.09177  0.32801 
174 L  0.56451  0.33397  0.87914  0.48043 
174 Y  0.36044  0.26445  0.68175  0.13512 
174 S  0.33078  0.68728  0.22375  0.08130 
174 T  0.43565  0.37091  0.45039  0.48564 
174 N  0.42559  0.27344  0.64344  0.35989 
174 H  0.40615  0.68509  0.31761  0.21575 
175 N  0.53372  0.66785  0.64784  0.28546 
175 Q  0.51312  0.45922  0.29920  0.78094 
175 P  0.54677  0.02113  0.70246  0.91671 
176 A  0.59655  0.39861  0.60697  0.78408 
176 V  0.16750  0.07614  0.26749  0.15887 
176 M  0.39776  0.22214  0.31894  0.65221 
176 P  0.33732  0.03601  0.54613  0.42982 
177 A  0.39538  0.03974  0.44452  0.70187 
178 D  0.37337  0.05526  0.38715  0.67771 
180 H  0.10289  0.10179  0.05422  0.15266 
181 F  0.35849  0.37403  0.53855  0.16288 
181 W  0.11115  0.03961  0.15578  0.13805 
181 K  0.45325  0.33055  0.26287  0.76632 
182 T  0.34232  0.35080  0.53870  0.13745 
183 Q  0.23819  0.45938  0.20181  0.05338 
183 H  0.30256  0.38138  0.26316  0.26314 
183 R  0.09509  0.15827  0.12378  0.00323 
184 G  0.27938  0.25745  0.20216  0.37853 
184 T  0.29489  0.26317  0.34624  0.27527 
186 I  0.45243  0.26318  0.62612  0.46799 
187 S  0.61600  0.33037  0.52587  0.99176 
188 A  0.79613  0.55869  0.85820  0.97150 
190 I  0.21395  0.17033  0.47146  0.00006 
190 L  0.30833  0.16075  0.32363  0.44061 
190 E  0.33073  0.48563  0.24351  0.26306 
191 P  0.23838  0.19404  0.38406  0.13703 
192 R  0.28360  0.22117  0.44655  0.18307 
193 S  0.20121  0.06536  0.47505  0.06321 
195 Q  0.60094  0.31734  0.48546  1.00002 
195 P  0.14753  0.17536  0.00417  0.26305 
195 R  0.13497  0.31734  0.01109  0.07647 
196 C  0.25379  0.37877  0.11980  0.26279 
197 L  0.16393  0.08230  0.18906  0.22042 
198 Y  0.39526  0.10265  0.89086  0.19226 
200 L  0.23233  0.13841  0.20559  0.35298 
200 C  0.12311  0.10425  0.12762  0.13747 
203 K  0.35678  0.58495  0.26298  0.22240 
204 E  0.34927  0.20429  0.40315  0.44037 
206 V  0.10493  0.17518  0.00215  0.13747 
206 R  0.21781  0.13753  0.13741  0.37848 
208 I  0.33859  0.29700  0.13385  0.58491 
208 Q  0.08230  0.00031  0.00012  0.24648 
209 I  0.54985  0.86798  0.32937  0.45219 
209 F  0.33667  0.06062  0.66824  0.28115 
209 T  0.23249  0.37166  0.28900  0.03681 
209 Q  0.51852  0.38526  0.74251  0.42780 
209 D  0.69429  0.32890  0.86812  0.88586 
210 E  0.51118  0.59004  0.59226  0.35123 
211 V  0.40398  0.20422  0.27120  0.73652 
211 H  0.70017  0.62124  0.47878  1.00049 
213 S  0.20296  0.28252  0.28733  0.03903 
213 C  0.38439  0.70498  0.01553  0.43266 
213 H  0.16915  0.04324  0.24239  0.22181 
214 F  0.30156  0.26319  0.37847  0.26301 
215 L  0.48315  0.67801  0.50802  0.26342 
215 T  0.08422  0.13907  0.01376  0.09983 
216 A  0.37645  0.32973  0.14973  0.64989 
216 L  0.22705  0.05946  0.24324  0.37846 
217 T  0.29978  0.58768  0.17055  0.14112 
218 A  0.22840  0.29124  0.09272  0.30123 
219 L  0.28260  0.33355  0.35087  0.16337 
220 G  0.61305  0.15981  0.83140  0.84793 
220 K  0.29171  0.11803  0.27173  0.48536 
220 D  0.29282  0.33053  0.30104  0.24688 
222 T  0.19700  0.26330  0.32678  0.00091 
222 E  0.29439  0.08247  0.23783  0.56288 
223 K  0.14857  0.39335  0.01866  0.03369 
224 Q  0.26128  0.26292  0.25778  0.26313 
225 L  0.14329  0.17396  0.10529  0.15061 
226 L  0.46631  0.47481  0.50683  0.41729 
226 S  0.14847  0.04501  0.11138  0.28902 
227 A  1.02173  0.71184  1.01511  1.33825 
227 V  0.22154  0.09762  0.40703  0.15996 
227 I  0.15014  0.15882  0.01834  0.27326 
228 A  0.40342  0.56690  0.38057  0.26279 
228 S  0.27043  0.44122  0.35751  0.01256 
228 H  0.47635  0.18624  0.86454  0.37827 
229 L  0.49221  0.24412  0.18446  1.04806 
229 M  0.06239  0.12154  0.02089  0.04475 
229 S  0.40075  0.17511  0.34886  0.67829 
229 T  0.31089  0.01427  0.60295  0.31545 
229 Q  0.63600  0.38156  0.67821  0.84822 
230 L  0.08412  0.05144  0.15614  0.04477 
230 C  0.45210  0.29554  0.90921  0.15156 
231 V  0.29665  0.21628  0.29619  0.37748 
231 I  0.25361  0.56001  0.02608  0.17474 
231 L  0.21851  0.35157  0.27810  0.02586 
231 W  0.30288  0.10449  0.60410  0.20004 
231 Q  0.30033  0.20476  0.50569  0.19055 
232 W  0.29867  0.22495  0.08610  0.58496 
233 V  0.57077  0.52849  0.92059  0.26322 
233 S  0.41623  0.41972  0.65357  0.17539 
233 H  0.15889  0.06311  0.19850  0.21506 
234 V  0.39382  0.16425  0.65360  0.36361 
234 L  0.32303  0.42375  0.03922  0.50611 
234 S  0.65994  0.85781  0.38314  0.73887 
234 N  0.33522  0.03748  0.39515  0.57304 
234 P  0.41606  0.46122  0.52266  0.26429 
234 R  0.29254  0.04820  0.54203  0.28740 
236 L  0.30538  0.18979  0.27634  0.45002 
236 M  0.76833  0.48617  0.81846  1.00035 
236 S  0.33983  0.30446  0.21036  0.50467 
236 T  0.92685  1.11247  0.66774  1.00035 
236 N  0.42261  0.79121  0.45011  0.02652 
236 Q  0.42189  0.40472  0.36512  0.49582 
237 G  0.12556  0.17749  0.07110  0.12808 
237 E  0.59367  0.53050  0.76487  0.48564 
238 P  0.49030  0.37412  0.41862  0.67815 
238 R  0.11145  0.13754  0.01648  0.18032 
239 I  0.22818  0.37851  0.27007  0.03596 
239 R  0.35561  0.07465  0.38615  0.60603 
240 W  0.20053  0.25861  0.32158  0.02141 
240 R  0.34276  0.25264  0.23347  0.54216 
242 V  0.31804  0.19073  0.19349  0.56990 
242 I  0.32322  0.40118  0.38484  0.18365 
243 Y  0.40304  0.32200  0.71286  0.17426 
243 S  0.24626  0.07047  0.30140  0.36690 
245 L  0.15032  0.04942  0.26365  0.13789 
245 N  0.72658  0.71238  0.54097  0.92638 
245 C  0.51082  0.07457  0.26243  1.19547 
245 H  0.49080  0.50848  0.54858  0.41535 
246 R  0.32818  0.22776  0.38015  0.37664 
247 L  0.54906  0.60603  0.53731  0.50384 
247 N  0.46378  0.12786  0.58523  0.67826 
250 T  0.39399  0.05831  0.71766  0.40599 
250 P  0.24534  0.28071  0.23981  0.21551 
253 S  0.06129  0.08322  0.10032  0.00032 
253 E  0.63222  0.67302  0.47625  0.74740 
254 Q  0.16648  0.13439  0.27048  0.09456 
254 P  0.16848  0.28061  0.00524  0.21959 
256 V  0.25242  0.32022  0.35924  0.07780 
256 M  0.19719  0.09385  0.26941  0.22831 
256 W  0.57412  0.30548  0.07840  1.33849 
258 G  0.21406  0.37828  0.12917  0.13474 
258 A  0.21649  0.26314  0.27138  0.11494 
259 V  0.21393  0.28871  0.25481  0.09826 
260 N  0.08856  0.02911  0.01438  0.22218 
261 S  0.21189  0.25684  0.01301  0.36582 
261 D  0.64658  0.19198  0.85629  0.89146 
262 S  0.79326  0.78201  0.93525  0.66251 
263 V  0.00149  0.00001  0.00431  0.00016 
263 W  0.26355  0.17532  0.00242  0.61290 
263 P  0.09743  0.06455  0.20130  0.02644 
264 M  0.44846  0.36969  0.47411  0.50159 
264 T  0.56920  0.56278  0.86502  0.27979 
266 Q  0.08578  0.13756  0.11976  0.00001 
267 L  0.27288  0.43802  0.19973  0.18088 
268 H  0.15342  0.27996  0.10742  0.07287 
271 V  0.17535  0.13954  0.31525  0.07125 
271 I  0.53039  0.75073  0.25759  0.58285 
271 T  0.30261  0.60809  0.16326  0.13647 
272 A  0.73792  0.79646  0.76577  0.65153 
273 L  0.35263  0.33199  0.14025  0.58566 
275 A  0.34564  0.12313  0.38438  0.52942 
275 N  0.07889  0.05703  0.10750  0.07214 
275 D  0.44900  0.54366  0.37881  0.42453 
276 G  0.81704  0.67732  0.73080  1.04299 
276 C  0.47784  0.58421  0.71244  0.13688 
277 I  0.45179  0.37070  0.79562  0.18906 
277 H  0.24390  0.52900  0.11997  0.08274 
277 D  0.60367  0.39134  0.42598  0.99369 
279 A  0.32523  0.48565  0.22675  0.26329 
279 C  0.23639  0.38185  0.00595  0.32136 
280 V  0.50152  0.34951  0.34834  0.80672 
282 A  0.47365  0.62311  0.02065  0.77718 
282 M  0.41998  0.17161  0.36183  0.72650 
283 P  0.43085  0.12127  0.18179  0.98948 
284 A  0.12200  0.13766  0.03936  0.18897 
284 S  0.44618  0.34750  0.91092  0.08011 
284 H  0.37838  0.31050  0.50672  0.31792 
284 K  0.19154  0.31050  0.01374  0.25037 
285 N  0.07262  0.04426  0.08335  0.09025 
285 E  0.17825  0.11542  0.18720  0.23214 
287 I  0.26800  0.31179  0.29708  0.19512 
289 P  0.32961  0.69244  0.00315  0.29323 
291 Y  0.25979  0.07047  0.69646  0.01245 
292 M  0.39800  0.35651  0.48260  0.35490 
295 H  0.11070  0.21647  0.00572  0.10990 
295 R  0.25587  0.18539  0.21593  0.36630 
296 I  0.27188  0.17059  0.31824  0.32680 
296 P  0.27513  0.20250  0.41823  0.20465 
298 A  0.34645  0.10094  0.52011  0.41830 
298 C  0.36511  0.17372  0.69683  0.22479 
298 D  0.14247  0.15978  0.15832  0.10931 
299 R  0.57535  0.38939  0.80019  0.53648 
300 T  0.39191  0.32987  0.72819  0.11768 
302 A  0.21920  0.13167  0.00130  0.52464 
302 Y  0.65108  0.13752  1.06543  0.75030 
303 N  0.15585  0.30276  0.07912  0.08566 
304 T  0.11433  0.17647  0.11846  0.04806 
306 L  0.15037  0.38942  0.00805  0.05363 
309 S  0.24859  0.19665  0.50554  0.04359 
310 L  0.12490  0.14471  0.00467  0.22533 
310 K  0.24090  0.37851  0.11886  0.22533 
311 T  0.23981  0.06153  0.52031  0.13760 
311 R  0.14936  0.02004  0.08042  0.34761 
312 T  0.30330  0.32316  0.44920  0.13755 
312 Q  0.20700  0.27693  0.11875  0.22532 
313 Y  0.40872  0.29156  0.34461  0.58998 
313 D  0.29558  0.02175  0.18717  0.67783 
316 E  0.35268  0.61102  0.15354  0.29348 
317 G  0.22385  0.53394  0.06696  0.07065 
317 T  0.30246  0.36656  0.38111  0.15972 
317 H  0.89223  0.95484  0.29317  1.42868 
317 K  0.30624  0.18642  0.51898  0.21331 
319 Q  0.10596  0.17726  0.10506  0.03557 
320 L  0.12934  0.05451  0.00707  0.32644 
320 R  0.33257  0.33039  0.30490  0.36242 
320 E  0.43063  0.22177  0.39203  0.67808 
322 A  0.20036  0.27535  0.30444  0.02130 
322 T  0.17209  0.37845  0.13777  0.00006 
323 G  0.29530  0.59129  0.10288  0.19173 
323 S  0.28823  0.39558  0.13749  0.33163 
326 Q  0.24164  0.23692  0.37857  0.10943 
326 R  0.31020  0.63295  0.17545  0.12220 
326 E  0.52273  0.48415  0.50571  0.57834 
328 M  0.24674  0.21716  0.11924  0.40381 
328 K  0.37592  0.81555  0.01578  0.29642 
330 A  0.26400  0.38905  0.36428  0.03867 
331 K  0.18878  0.17008  0.24300  0.15326 
332 T  0.12529  0.13761  0.13758  0.10068 
332 R  0.24316  0.67889  0.00598  0.04461 
332 E  0.24982  0.28665  0.29350  0.16930 
333 V  0.12249  0.26301  0.00196  0.10249 
336 L  0.24662  0.39988  0.30227  0.03771 
336 T  0.23751  0.15758  0.04996  0.50498 
337 L  0.16082  0.13742  0.26912  0.07592 
338 K  0.09977  0.00001  0.11142  0.18787 
342 K  0.15870  0.16359  0.26051  0.05200 
343 V  0.08869  0.03951  0.11887  0.10768 
343 S  0.15625  0.12399  0.13638  0.20839 
344 V  0.46273  0.45530  0.28071  0.65217 
351 S  0.16714  0.15003  0.09483  0.25655 
353 G  0.20981  0.33420  0.10103  0.19419 
354 E  0.11397  0.02498  0.26221  0.05472 
357 L  0.28380  0.39519  0.32343  0.13279 
357 S  0.29175  0.53978  0.28591  0.04956 
359 V  0.39663  0.35711  0.34663  0.48615 
359 K  0.34525  0.68592  0.26313  0.08669 
360 V  0.32252  0.60510  0.13997  0.22250 
361 G  0.36043  0.81649  0.00996  0.25484 
362 V  0.19294  0.21629  0.13750  0.22504 
362 R  0.18146  0.45361  0.07491  0.01586 
363 G  0.11177  0.00001  0.22577  0.10952 
363 C  0.15104  0.21619  0.12740  0.10952 
367 P  0.33053  0.48547  0.24295  0.26316 
368 I  0.16030  0.43863  0.00598  0.03629 
368 Y  0.37672  0.36463  0.15313  0.61239 
369 H  0.15164  0.03553  0.16040  0.25899 
370 S  0.33827  0.12585  0.72196  0.16701 
371 G  0.28577  0.68753  0.10652  0.06325 
372 P  0.37192  0.48575  0.19818  0.43184 
372 K  0.06448  0.10104  0.00554  0.08686 
374 T  0.36986  0.28838  0.31305  0.50815 
375 A  0.36957  0.27697  0.62611  0.20563 
375 S  0.17170  0.03653  0.41394  0.06462 
377 V  0.18887  0.17030  0.10845  0.28786 
381 I  0.26562  0.17895  0.20198  0.41594 
381 M  0.36938  0.13759  0.48526  0.48529 
383 A  0.50363  0.71147  0.61741  0.18200 
383 S  0.16755  0.00015  0.23942  0.26309 
384 S  0.09176  0.00008  0.13759  0.13760 
384 H  0.29087  0.48551  0.12398  0.26313 
384 R  0.15373  0.31521  0.14409  0.00188 
384 K  0.43641  0.44920  0.67816  0.18186 
388 R  0.97465  1.24766  0.74828  0.92800 
389 T  0.33578  0.42527  0.28709  0.29498 
391 I  0.61594  0.64140  0.25401  0.95241 
391 Y  0.16382  0.00007  0.22704  0.26435 
391 R  0.38237  0.83318  0.31139  0.00255 
391 K  0.32554  0.48550  0.11252  0.37860 
392 S  0.20880  0.17686  0.35707  0.09248 
395 D  0.28807  0.10572  0.68593  0.07256 
397 F  0.54643  0.35603  0.43548  0.84779 
399 A  0.29922  0.14925  0.48541  0.26301 
400 E  0.45052  0.06924  0.38470  0.89763 
401 K  0.15890  0.25665  0.21929  0.00076 
402 S  0.36022  0.08454  0.81267  0.18344 
402 R  0.12531  0.26301  0.11275  0.00016 
403 Q  0.56292  0.35578  0.53877  0.79422 
405 V  0.10028  0.05911  0.10298  0.13874 
405 L  0.33975  0.34865  0.37189  0.29871 
407 Q  0.35772  0.00005  0.73137  0.34175 
407 R  0.20853  0.13022  0.42386  0.07150 
408 A  0.35590  0.33914  0.72756  0.00101 
410 G  0.31608  0.30717  0.37619  0.26488 
411 L  0.41958  0.35468  0.63899  0.26507 
414 G  0.31832  0.86482  0.08801  0.00213 
414 V  0.15515  0.03862  0.02439  0.40243 
414 F  0.30597  0.34549  0.30960  0.26283 
414 T  0.55625  0.63805  0.44596  0.58475 
414 K  0.58919  0.41025  0.35753  0.99979 
414 D  0.39207  0.17528  0.15313  0.84779 
417 E  0.55255  0.64434  0.08720  0.92612 
418 K  0.30258  0.51981  0.17307  0.21487 
419 I  0.49662  0.64695  0.07757  0.76535 
424 R  0.22347  0.31466  0.13696  0.21880 
426 I  0.30906  0.17031  0.22144  0.53543 
428 E  0.65505  1.07041  0.48872  0.40603 
430 C  0.14006  0.01989  0.26299  0.13730 
432 G  0.50928  0.56406  0.37886  0.58493 
432 E  0.75717  0.80839  0.98969  0.47344 
433 V  0.44339  0.06693  0.58505  0.67819 
433 L  0.17239  0.34513  0.07224  0.09980 
433 F  0.25983  0.37854  0.26334  0.13762 
433 T  0.31384  0.14016  0.28971  0.51165 
435 I  0.17984  0.39457  0.10611  0.03885 
437 S  0.20838  0.03921  0.25203  0.33389 
442 A  0.31396  0.24504  0.64636  0.05048 
444 P  0.39385  0.63083  0.45739  0.09333 
450 S  0.67732  0.42971  0.60152  1.00073 
458 N  0.41586  0.49940  0.16311  0.58508 
458 E  0.08768  0.01818  0.12531  0.11954 
459 A  0.55508  0.17451  0.64251  0.84821 
459 T  0.64385  0.24732  0.61382  1.07040 
459 R  0.07985  0.00008  0.23945  0.00001 
460 P  0.25523  0.17526  0.17453  0.41590 
461 C  0.66360  0.69000  0.25217  1.04863 
462 G  0.41291  0.17900  0.52257  0.53716 
462 K  0.39996  0.67787  0.03532  0.48670 
462 D  0.40415  0.01868  0.55095  0.64282 
463 Q  0.14533  0.07855  0.09447  0.26298 
463 E  0.39726  0.46360  0.24128  0.48690 
466 I  0.36383  0.53639  0.06976  0.48534 
467 V  0.32180  0.10525  0.78758  0.07257 
467 L  0.29354  0.03125  0.26418  0.58518 
470 Y  0.19456  0.03405  0.41200  0.13764 
470 W  0.26964  0.48545  0.00004  0.32343 
470 K  0.34299  0.25645  0.18741  0.58510 
472 V  0.44332  0.73010  0.22064  0.37922 
472 D  0.04141  0.00028  0.12372  0.00024 
473 A  0.26431  0.19629  0.33254  0.26409 
474 A  0.29132  0.14925  0.23921  0.48551 
475 R  0.42762  0.11452  0.68580  0.48255 
477 S  0.22077  0.11487  0.52170  0.02575 
477 D  0.37953  0.68737  0.04490  0.40633 
478 W  0.12599  0.09122  0.02372  0.26302 
478 E  0.33692  0.14173  0.68251  0.18651 
480 Y  0.30480  0.17891  0.35685  0.37864 
485 A  0.24090  0.41202  0.24180  0.06887 
485 Q  0.16462  0.11454  0.29656  0.08277 
487 G  0.31961  0.34787  0.11337  0.49759 
491 T  0.53674  0.88171  0.47057  0.25794 
492 K  0.52912  0.45081  0.72147  0.41509 
493 G  0.58061  0.54510  0.58760  0.60914 
497 V  0.10230  0.10570  0.13242  0.06879 
497 W  0.24289  0.16042  0.51962  0.04864 
499 S  0.13501  0.12526  0.01668  0.26310 
499 H  0.32211  0.28743  0.36278  0.31611 
500 Y  0.30934  0.06269  0.33407  0.53125 
500 E  0.29478  0.22104  0.20885  0.45445 
501 S  0.23482  0.41423  0.13488  0.15534 
501 C  0.26392  0.06801  0.24103  0.48272 
503 E  0.21223  0.07985  0.29708  0.25975 
504 F  0.14943  0.16787  0.01722  0.26320 
505 P  0.69424  0.80644  0.29793  0.97836 
506 I  0.51274  0.26311  1.01549  0.25961 
506 Y  0.39463  0.22157  0.37868  0.58363 
506 T  0.08119  0.10575  0.13767  0.00016 
507 K  0.25890  0.26013  0.19832  0.31826 
509 F  0.15317  0.11440  0.07291  0.27219 
509 Q  0.36747  0.75757  0.20716  0.13769 
510 C  0.25795  0.37844  0.13232  0.26309 
512 A  0.26599  0.10530  0.22752  0.46515 
513 A  0.15905  0.12494  0.21489  0.13732 
513 F  0.38812  0.44687  0.45653  0.26097 
514 T  0.51205  0.48092  0.82871  0.22653 
514 Q  0.29008  0.24070  0.25104  0.37851 
514 R  0.25861  0.08799  0.53752  0.15033 
515 T  0.30698  0.38990  0.33905  0.19200 
516 I  0.12581  0.08528  0.13734  0.15481 
516 E  0.25570  0.11619  0.44502  0.20589 
517 A  0.17405  0.29825  0.00436  0.21955 
517 V  0.10901  0.09676  0.07576  0.15452 
517 Q  0.09109  0.13760  0.04648  0.08918 
518 M  0.61747  0.29496  0.62922  0.92822 
519 G  0.03515  0.10509  0.00011  0.00026 
519 N  0.35134  0.17881  0.45579  0.41941 
520 M  0.08383  0.07528  0.00934  0.16688 
520 S  0.28539  0.25851  0.26908  0.32857 
521 G  0.35580  0.13520  0.56533  0.36687 
521 D  0.48616  0.39204  0.65711  0.40934 
522 L  0.38366  0.34622  0.37681  0.42796 
522 P  0.27795  0.25084  0.53614  0.04688 
522 R  0.24560  0.51667  0.13761  0.08251 
525 L  0.51372  0.55095  0.14442  0.84579 
525 F  0.30954  0.53682  0.01293  0.37888 
526 H  0.25192  0.11250  0.39400  0.24926 
527 H  0.41561  0.09802  0.29677  0.85204 
527 K  0.44430  0.60987  0.23696  0.48606 
531 T  0.32634  0.51421  0.12645  0.33837 
534 I  0.25092  0.13587  0.19360  0.42328 
537 N  0.18380  0.08038  0.26108  0.20993 
538 L  0.27783  0.13420  0.66105  0.03824 
538 T  0.49542  0.58504  0.63777  0.26346 
540 M  0.20813  0.05849  0.30920  0.25670 
541 P  0.40766  0.48605  0.07484  0.66209 
542 F  0.38943  0.48348  0.64523  0.03959 
544 P  0.35779  0.45861  0.11118  0.50357 
545 Q  0.21260  0.11174  0.26312  0.26294 
546 V  0.16895  0.10326  0.25063  0.15295 
547 G  0.16904  0.19097  0.13068  0.18547 
547 E  0.23546  0.41408  0.13752  0.15479 
552 V  0.24676  0.12241  0.48461  0.13327 
553 F  0.34379  0.20866  0.75419  0.06851 
553 Y  0.61148  0.60453  0.73413  0.49577 
554 P  0.81136  0.62035  0.96690  0.84682 
555 S  0.19069  0.24870  0.12431  0.19905 
555 D  0.31517  0.25919  0.15661  0.52972 
556 W  0.14658  0.09104  0.32339  0.02530 
559 R  0.26574  0.13417  0.53486  0.12819 
559 K  0.31119  0.54004  0.13048  0.26304 
561 K  0.16752  0.18991  0.11921  0.19343 
564 V  0.38967  0.43867  0.39207  0.33827 
