# Supplementary material for: Enhanced ER proteostasis and temperature differentially impact the mutational tolerance of influenza hemagglutinin
Source: eLife. 2018 Sep 6;7:e38795. doi: 10.7554/eLife.38795 (PMC6172027; doi:10.7554/eLife.38795)
Supplement: Source data 1. [file elife-38795-data1.zip › Dataset_1/HA_DMS_2018_processing/filtering/filtering_DAX37vsDMSO37/compare/out_sampled_rep_all3_WTincluded.txt]

8 6 8 6 
17 19 17 15 
16 17 11 8 
16 17 13 11 
13 14 12 8 
10 11 7 5 
11 16 12 10 
7 10 8 6 
9 11 7 5 
11 15 12 7 
14 16 11 8 
7 12 12 6 
9 7 7 5 
7 10 6 6 
7 7 8 5 
7 8 6 6 
7 6 6 6 
7 7 7 6 
14 13 10 8 
6 7 5 5 
6 7 4 4 
6 5 6 4 
5 5 5 5 
6 9 9 4 
9 10 9 7 
5 7 6 5 
6 6 8 5 
5 6 7 5 
7 8 5 5 
6 6 8 6 
8 9 9 5 
7 10 9 6 
6 5 7 5 
5 6 7 5 
5 7 6 5 
9 8 6 5 
12 13 9 9 
8 7 5 4 
6 6 7 6 
8 7 5 4 
5 7 4 4 
9 8 7 6 
4 5 4 4 
4 6 6 4 
8 8 7 6 
7 6 7 4 
11 12 10 7 
6 6 6 5 
6 7 5 4 
7 7 6 4 
11 12 7 6 
10 13 11 8 
13 17 14 9 
7 9 6 3 
5 7 5 4 
9 10 9 7 
10 15 9 6 
6 6 6 3 
9 9 8 8 
15 15 12 10 
6 7 8 6 
13 15 14 11 
6 6 4 4 
11 14 9 9 
14 15 12 11 
6 5 6 5 
5 4 4 3 
17 20 12 12 
4 7 6 4 
15 16 13 12 
14 13 13 8 
6 7 6 5 
7 11 11 7 
8 7 8 6 
12 10 12 9 
6 5 5 5 
5 5 4 4 
6 7 6 5 
9 7 5 4 
4 5 6 3 
7 7 6 6 
5 5 5 5 
12 15 13 11 
6 5 6 5 
6 8 6 5 
16 15 15 11 
7 8 8 5 
16 13 10 10 
19 19 18 18 
17 17 17 15 
16 17 15 11 
17 17 9 8 
5 5 3 3 
8 6 6 6 
7 7 6 5 
7 8 7 6 
5 6 5 4 
4 6 6 4 
14 17 15 12 
15 17 15 11 
15 13 12 10 
9 11 6 4 
10 14 11 9 
18 16 16 15 
4 4 5 3 
11 10 7 6 
6 7 7 6 
6 6 7 5 
4 6 5 4 
4 5 4 4 
12 15 13 11 
8 7 6 5 
17 18 13 12 
10 10 9 8 
14 13 9 9 
8 10 7 7 
5 5 4 4 
5 6 5 5 
8 11 10 6 
4 5 6 4 
6 8 6 4 
5 4 6 4 
11 15 12 7 
9 16 9 7 
9 9 7 5 
14 14 11 9 
10 13 10 7 
10 7 8 5 
5 9 5 4 
6 6 6 5 
5 7 6 5 
5 7 6 4 
6 6 6 5 
4 5 6 3 
10 11 9 9 
17 20 18 16 
14 13 10 9 
18 19 15 15 
15 17 9 8 
7 7 5 5 
10 11 13 7 
8 9 8 7 
12 11 9 8 
7 6 6 5 
14 15 13 10 
14 16 16 13 
4 5 3 3 
8 12 8 6 
5 7 4 4 
10 13 10 8 
4 6 4 3 
6 7 5 5 
20 19 16 16 
19 19 16 16 
15 14 17 12 
11 11 7 6 
17 15 15 14 
12 16 9 9 
10 13 13 9 
7 6 5 3 
4 6 4 3 
7 7 7 6 
7 8 6 6 
7 6 4 4 
6 9 6 3 
5 6 5 5 
7 7 7 7 
7 7 10 7 
13 14 13 13 
14 18 15 12 
18 16 14 14 
12 15 12 11 
17 16 16 15 
6 7 7 5 
17 17 16 13 
16 18 19 16 
13 14 10 9 
11 15 11 7 
16 17 11 10 
16 17 16 12 
5 8 6 4 
15 16 16 12 
6 6 6 5 
16 13 16 12 
12 14 11 8 
13 14 12 10 
11 15 9 9 
12 14 12 9 
4 8 6 4 
6 7 6 5 
5 5 5 5 
7 6 6 4 
5 6 4 3 
6 5 7 5 
5 6 6 4 
6 7 6 6 
15 14 13 10 
6 6 4 4 
9 9 5 4 
8 6 7 5 
16 17 11 9 
10 11 8 7 
7 9 5 5 
6 7 8 6 
13 17 13 10 
11 12 12 6 
8 9 7 7 
3 5 4 3 
14 19 14 11 
14 17 16 13 
15 12 12 9 
16 18 15 14 
10 11 13 7 
8 11 10 6 
7 4 5 4 
13 17 10 10 
4 5 6 4 
12 16 10 8 
9 9 11 7 
19 18 13 13 
15 17 13 12 
10 12 11 7 
16 17 16 15 
12 14 13 10 
6 10 7 5 
10 12 9 8 
14 17 11 10 
9 10 9 9 
16 15 15 13 
15 17 14 12 
15 18 18 14 
20 20 20 20 
6 7 6 6 
12 15 10 9 
14 18 13 13 
17 19 15 13 
16 18 17 15 
7 10 10 6 
8 10 8 5 
13 15 13 11 
5 4 4 4 
6 7 5 4 
6 7 4 4 
14 16 12 11 
5 5 4 3 
8 7 6 5 
5 5 4 4 
10 14 14 8 
8 7 7 6 
6 4 7 4 
16 19 17 16 
9 11 8 6 
12 13 10 8 
9 12 10 8 
13 20 15 11 
5 8 7 5 
16 18 15 13 
6 6 6 5 
8 9 9 6 
6 6 7 6 
7 9 6 5 
3 5 5 3 
4 6 6 3 
6 10 9 6 
7 7 8 7 
7 7 5 4 
5 6 5 5 
10 14 9 8 
4 8 7 3 
5 6 6 5 
8 7 7 5 
13 13 9 8 
8 10 7 7 
18 17 14 13 
9 10 8 6 
13 19 13 10 
20 20 17 17 
18 18 18 17 
11 12 8 5 
6 9 9 5 
9 9 7 6 
6 6 6 5 
17 19 15 15 
5 6 5 5 
17 18 13 13 
13 13 15 10 
12 16 10 7 
13 17 14 11 
15 17 15 12 
10 14 11 8 
5 8 5 4 
11 11 9 7 
7 7 6 5 
16 18 15 13 
7 7 7 5 
6 5 7 4 
6 7 6 4 
7 6 5 4 
20 20 16 16 
5 6 6 4 
6 8 7 6 
6 6 7 5 
18 17 15 14 
6 8 7 5 
11 13 9 7 
11 13 9 7 
6 5 5 5 
5 6 6 4 
5 7 5 5 
5 6 6 3 
7 6 7 6 
12 14 12 11 
11 10 9 9 
15 16 12 12 
12 15 11 10 
7 6 7 6 
4 4 6 4 
14 15 16 12 
5 5 6 5 
6 7 5 5 
13 11 13 11 
6 5 5 5 
9 8 7 7 
10 11 8 7 
7 10 5 5 
14 13 15 9 
10 7 7 7 
6 5 6 4 
6 9 8 6 
7 7 5 5 
5 6 5 5 
8 5 4 4 
5 7 5 5 
5 9 6 4 
5 7 7 4 
4 5 2 1 
10 17 13 9 
6 9 5 5 
12 13 9 8 
6 9 6 5 
5 9 3 1 
5 6 5 4 
7 6 7 4 
7 6 7 6 
5 6 9 5 
6 7 6 5 
8 9 8 5 
5 7 6 5 
6 7 7 5 
5 5 7 5 
5 5 4 4 
6 7 6 4 
5 6 6 5 
7 6 5 5 
5 6 5 5 
4 3 4 3 
4 5 4 4 
11 15 10 9 
6 6 5 5 
6 8 6 6 
13 12 8 7 
5 6 6 4 
6 5 4 4 
7 6 6 6 
5 8 5 3 
4 4 6 4 
5 5 5 5 
11 13 9 8 
13 15 9 8 
14 16 14 10 
7 7 7 5 
7 8 7 7 
11 11 9 7 
5 4 4 3 
12 15 10 9 
6 7 7 5 
7 4 7 4 
7 10 7 6 
7 6 7 6 
6 7 6 5 
12 16 14 11 
13 18 17 12 
6 9 8 5 
7 6 4 4 
6 10 9 6 
14 20 15 13 
7 6 6 6 
8 9 7 5 
11 13 7 6 
15 17 15 14 
4 7 7 3 
11 12 9 8 
8 13 7 7 
5 7 6 4 
7 5 7 4 
8 7 5 5 
9 10 8 7 
5 7 6 4 
5 8 7 4 
10 10 9 8 
9 11 9 7 
7 10 9 6 
10 13 8 6 
15 16 14 14 
9 8 10 7 
9 12 6 5 
9 13 7 6 
11 17 12 9 
10 13 7 7 
9 11 7 5 
9 12 7 6 
14 16 16 11 
6 8 6 6 
10 8 7 7 
19 18 14 13 
5 10 7 5 
4 4 5 3 
7 7 9 6 
6 5 5 5 
6 5 7 5 
6 6 4 4 
6 8 7 5 
3 4 3 2 
8 6 6 3 
6 6 6 4 
4 6 5 3 
6 8 10 6 
6 11 7 5 
8 9 7 5 
5 5 5 4 
5 6 7 5 
7 7 4 3 
5 7 7 4 
6 7 8 6 
5 4 4 3 
5 6 4 3 
4 6 4 3 
7 11 7 6 
8 6 6 4 
5 6 5 4 
6 8 5 4 
6 7 4 3 
5 6 4 3 
3 7 4 3 
5 6 6 4 
5 5 5 4 
8 5 7 5 
5 7 5 5 
6 5 6 5 
5 5 6 4 
5 5 5 4 
6 8 6 5 
4 7 6 3 
7 7 6 6 
5 7 6 4 
11 15 9 8 
8 6 5 5 
5 6 5 3 
7 7 6 5 
9 12 10 9 
3 6 5 3 
3 6 4 3 
9 10 10 6 
7 11 8 5 
5 7 4 3 
6 9 8 3 
11 14 10 8 
13 14 12 11 
5 6 6 4 
10 14 12 7 
11 14 10 9 
8 7 4 3 
6 7 6 6 
16 15 13 11 
7 11 10 6 
11 15 13 8 
8 13 7 6 
8 8 9 7 
5 8 5 5 
5 6 7 4 
7 10 7 5 
14 14 9 7 
5 7 6 4 
9 10 9 7 
6 7 7 6 
16 14 11 10 
5 8 5 4 
8 8 7 6 
6 7 6 5 
17 18 18 15 
6 7 7 6 
7 7 7 6 
13 16 13 9 
10 14 10 8 
5 7 6 5 
5 5 7 4 
19 18 17 17 
8 8 8 7 
16 18 13 9 
5 9 5 4 
13 16 14 11 
11 13 8 6 
12 15 9 8 
15 16 13 10 
6 7 5 4 
13 15 14 11 
15 17 13 11 
13 12 13 9 
10 10 8 8 
17 16 16 13 
12 13 9 8 
15 17 12 11 
12 16 15 10 
12 15 11 9 
17 18 14 12 
6 6 7 5 
17 18 15 15 
17 17 14 14 
7 9 8 5 
17 17 13 13 
8 13 8 7 
10 9 12 6 
12 16 12 9 
13 14 13 8 
12 8 6 4 
12 14 12 7 
12 12 9 6 
7 13 11 6 
10 10 9 6 
8 8 8 5 
7 6 8 5 
8 7 8 4 
10 6 8 6 
6 3 5 3 
5 8 6 4 
6 9 7 5 
3 5 7 3 
9 9 8 7 
6 4 5 4 
11 11 12 10 
11 12 7 6 
12 11 11 10 
10 10 8 6 
6 8 7 5 
5 7 7 4 
5 5 6 5 
5 6 6 5 
6 7 8 6 
9 7 7 6 
9 11 10 7 
11 9 9 7 
7 11 6 5 
8 11 9 8 
10 12 10 7 
13 15 12 9 
11 11 10 9 
8 5 5 4 
11 12 11 8 
5 5 6 3 
8 9 10 6 
9 8 10 6 
14 14 13 11 
6 6 7 6 
7 5 7 4 
5 7 7 4 
5059 5674 4821 3848 
