# Supplementary material for: Enhanced ER proteostasis and temperature differentially impact the mutational tolerance of influenza hemagglutinin
Source: eLife. 2018 Sep 6;7:e38795. doi: 10.7554/eLife.38795 (PMC6172027; doi:10.7554/eLife.38795)
Supplement: Source data 1. [file elife-38795-data1.zip › Dataset_1/HA_DMS_2018_processing/filtering/filtering_DAX37vsDMSO37/compare/out_scatter_12.txt]

-100.00000 -100.00000 G 0 
-100.00000 -100.00000 A 1 
 0.19579 -0.33264 V 2 
-0.08041  0.51284 I 3 
 0.06003 -0.31601 L 4 
 0.00000  0.00000 M 5 
-100.00000 -100.00000 F 6 
-100.00000 -100.00000 Y 7 
-100.00000 -100.00000 W 8 
-100.00000 -100.00000 S 9 
 0.31689  0.19772 T 10 
-0.00001 -100.00000 N 11 
-100.00000 -100.00000 Q 12 
-100.00000 -100.00000 C 13 
-100.00000 -100.00000 P 14 
-100.00000 -100.00000 H 15 
-0.38917 -100.00000 R 16 
-0.28789 -0.40838 K 17 
-100.00000 -100.00000 D 18 
-100.00000 -100.00000 E 19 
 0.34763  0.58851 G 0 
-100.00000  0.18707 A 1 
-0.16250  0.11902 V 2 
 0.00449 -0.81999 I 3 
-0.01070  0.50693 L 4 
-0.07094  0.65664 M 5 
-100.00000 -0.46102 F 6 
-0.27240  0.74537 Y 7 
-100.00000  0.26364 W 8 
-0.42697 -0.10077 S 9 
 0.09055  0.03348 T 10 
-0.02207  0.55083 N 11 
 0.65036 -0.06455 Q 12 
 0.71197 -0.19996 C 13 
-0.17027  0.68521 P 14 
-0.37450 -0.11080 H 15 
-0.14162  0.07588 R 16 
 0.00000  0.00000 K 17 
-0.16250 -100.00000 D 18 
-0.13514 -0.52829 E 19 
-0.15991  0.26299 G 0 
 0.00000  0.00000 A 1 
 0.42165 -0.08479 V 2 
 0.18802  0.00290 I 3 
-0.28089 -0.26566 L 4 
-100.00000 -100.00000 M 5 
 0.00009  0.37847 F 6 
 0.26359 -0.37978 Y 7 
-100.00000 -100.00000 W 8 
-0.07633 -0.25521 S 9 
 0.61096  0.06919 T 10 
-100.00000  0.22530 N 11 
 0.13760 -100.00000 Q 12 
-0.38997  0.55153 C 13 
-0.38997  0.36758 P 14 
-0.01881 -0.00004 H 15 
-0.18153 -0.40474 R 16 
-100.00000  0.24257 K 17 
 0.05950  0.00586 D 18 
-0.16944 -0.42184 E 19 
-0.15725 -100.00000 G 0 
 0.21863  0.74541 A 1 
-0.43839 -0.08876 V 2 
-0.07501  0.00262 I 3 
-0.01532  0.38656 L 4 
 0.30109 -100.00000 M 5 
-100.00000 -0.26041 F 6 
-100.00000  0.00262 Y 7 
 0.13766 -0.00009 W 8 
 0.78150 -0.77399 S 9 
-0.56528  0.39069 T 10 
 0.47772  0.12489 N 11 
-1.07986  0.82679 Q 12 
-100.00000  0.71188 C 13 
-0.17103  0.44513 P 14 
 1.09561 -100.00000 H 15 
 0.09521 -0.67747 R 16 
 0.00000  0.00000 K 17 
-100.00000 -0.21783 D 18 
 0.24172 -0.23107 E 19 
 0.13751  0.00292 G 0 
 0.18856  0.53070 A 1 
 0.11368 -0.21740 V 2 
-0.42930 -0.21716 I 3 
 0.00000  0.00000 L 4 
-100.00000 -100.00000 M 5 
-0.40545  0.68389 F 6 
 0.13512  0.37854 Y 7 
-100.00000 -0.19177 W 8 
-100.00000  0.00003 S 9 
 0.00001 -100.00000 T 10 
-100.00000 -100.00000 N 11 
-100.00000  0.00003 Q 12 
 0.08887 -100.00000 C 13 
-0.00433 -0.14314 P 14 
 0.42891 -0.57914 H 15 
-0.15605  0.00003 R 16 
 0.00001 -100.00000 K 17 
-100.00000 -100.00000 D 18 
-100.00000  0.00003 E 19 
-100.00000  0.00009 G 0 
 0.09382  0.00009 A 1 
-100.00000  0.26313 V 2 
-0.64711  0.48552 I 3 
 0.00000  0.00000 L 4 
-0.86835 -0.47272 M 5 
 0.03694  0.01095 F 6 
-0.29744  0.00009 Y 7 
-100.00000 -100.00000 W 8 
-100.00000 -100.00000 S 9 
 0.13735 -100.00000 T 10 
-100.00000 -100.00000 N 11 
-0.16530  0.54226 Q 12 
-100.00000 -0.26001 C 13 
 0.13265  0.66599 P 14 
-100.00000 -100.00000 H 15 
-0.00016 -100.00000 R 16 
-100.00000 -100.00000 K 17 
-100.00000 -100.00000 D 18 
-100.00000 -100.00000 E 19 
 0.26324  0.00153 G 0 
 0.51503  0.21486 A 1 
 0.00000  0.00000 V 2 
-0.07767  0.05773 I 3 
-0.07329 -0.25987 L 4 
-100.00000 -0.13519 M 5 
-0.02157  0.74476 F 6 
-100.00000 -0.10194 Y 7 
 1.00021 -0.00008 W 8 
 0.26324 -0.00008 S 9 
-0.15975 -0.17336 T 10 
-100.00000 -100.00000 N 11 
-100.00000 -100.00000 Q 12 
 0.48564  0.55836 C 13 
-100.00000 -100.00000 P 14 
-100.00000 -100.00000 H 15 
-100.00000 -0.34295 R 16 
-100.00000 -0.10194 K 17 
-0.15618 -0.00008 D 18 
-100.00000 -0.00008 E 19 
-100.00000 -100.00000 G 0 
-0.15640 -100.00000 A 1 
-100.00000  0.82681 V 2 
-0.37555 -0.34277 I 3 
 0.00000  0.00000 L 4 
 0.04125  0.84166 M 5 
-100.00000 -0.13579 F 6 
-100.00000 -100.00000 Y 7 
-100.00000  0.00011 W 8 
-100.00000  0.13761 S 9 
-100.00000 -100.00000 T 10 
-100.00000 -100.00000 N 11 
 0.05963  0.11853 Q 12 
-100.00000 -100.00000 C 13 
-0.43344 -0.23321 P 14 
-100.00000 -100.00000 H 15 
 0.13435 -0.18591 R 16 
-100.00000 -100.00000 K 17 
-100.00000 -100.00000 D 18 
-100.00000 -100.00000 E 19 
-100.00000 -0.00000 G 0 
-100.00000 -0.00000 A 1 
 0.03372  0.18650 V 2 
-0.03404 -0.23691 I 3 
 0.00000  0.00000 L 4 
-0.04690 -100.00000 M 5 
 0.22224 -0.45398 F 6 
-100.00000  0.12714 Y 7 
-100.00000 -100.00000 W 8 
-0.17468  0.42295 S 9 
-0.15619  0.12714 T 10 
-100.00000 -100.00000 N 11 
-100.00000 -100.00000 Q 12 
-100.00000 -100.00000 C 13 
-0.29707 -0.13589 P 14 
-100.00000 -0.00000 H 15 
-100.00000 -100.00000 R 16 
-0.38917 -100.00000 K 17 
-100.00000 -100.00000 D 18 
-100.00000 -100.00000 E 19 
 0.00009  0.13785 G 0 
-100.00000  0.34988 A 1 
-100.00000  0.74323 V 2 
 0.35963  0.28373 I 3 
 0.71884 -0.04530 L 4 
-100.00000 -0.31567 M 5 
 0.26312 -100.00000 F 6 
 0.00000  0.00000 Y 7 
 0.00009 -100.00000 W 8 
-100.00000  0.69632 S 9 
 0.46797 -0.64204 T 10 
-100.00000 -100.00000 N 11 
-100.00000  0.00035 Q 12 
-0.42733  0.37715 C 13 
-100.00000 -100.00000 P 14 
 0.27145 -0.02390 H 15 
 0.13759 -0.12223 R 16 
-100.00000  0.13785 K 17 
 0.10663  0.00330 D 18 
-100.00000 -100.00000 E 19 
 0.28775 -0.21738 G 0 
 0.00000  0.00000 A 1 
-0.09307  0.76379 V 2 
-0.07575  0.00152 I 3 
 0.15935 -0.68731 L 4 
-0.28811 -0.11145 M 5 
-0.03584 -0.25117 F 6 
-100.00000  0.09897 Y 7 
 0.26299 -0.72811 W 8 
-0.10886 -0.24789 S 9 
-0.18755  0.28825 T 10 
-100.00000 -100.00000 N 11 
-100.00000 -100.00000 Q 12 
 0.28775 -0.28061 C 13 
-100.00000 -0.00011 P 14 
 0.46832  0.58997 H 15 
 0.26299  0.10455 R 16 
-100.00000 -100.00000 K 17 
-100.00000 -100.00000 D 18 
 0.10677 -0.06962 E 19 
-100.00000 -100.00000 G 0 
-100.00000  0.87948 A 1 
-0.10538  0.71705 V 2 
-0.05787 -0.75816 I 3 
-0.12041  0.29342 L 4 
-100.00000  0.00049 M 5 
 0.00000  0.00000 F 6 
-100.00000  0.00213 Y 7 
-100.00000 -100.00000 W 8 
 0.20285  0.47564 S 9 
 0.42857 -0.25953 T 10 
-100.00000 -100.00000 N 11 
-100.00000 -100.00000 Q 12 
-0.15991  0.46646 C 13 
-100.00000  0.10519 P 14 
-100.00000 -100.00000 H 15 
-100.00000  0.00049 R 16 
-100.00000 -100.00000 K 17 
-100.00000 -100.00000 D 18 
-100.00000 -100.00000 E 19 
 0.10688 -100.00000 G 0 
 0.03170 -0.16988 A 1 
 0.00000  0.00000 V 2 
-0.17268  0.32843 I 3 
 0.08146  0.21044 L 4 
-100.00000 -100.00000 M 5 
-100.00000 -100.00000 F 6 
-100.00000 -100.00000 Y 7 
-100.00000 -100.00000 W 8 
-0.15616 -0.53407 S 9 
-0.17147  0.44552 T 10 
-100.00000 -100.00000 N 11 
-100.00000 -100.00000 Q 12 
-100.00000 -100.00000 C 13 
-100.00000 -100.00000 P 14 
-100.00000 -100.00000 H 15 
 0.00000 -100.00000 R 16 
-100.00000 -100.00000 K 17 
-100.00000 -100.00000 D 18 
-0.15955  0.00155 E 19 
 0.11327  0.26294 G 0 
 0.00000  0.00000 A 1 
 0.44805 -0.23704 V 2 
-100.00000 -100.00000 I 3 
-100.00000  0.21042 L 4 
-100.00000 -100.00000 M 5 
-100.00000 -0.44168 F 6 
-100.00000 -100.00000 Y 7 
-100.00000 -100.00000 W 8 
 0.50058 -0.37986 S 9 
-0.39471 -0.12797 T 10 
-100.00000 -100.00000 N 11 
-100.00000 -0.26020 Q 12 
-100.00000 -0.37454 C 13 
-100.00000 -100.00000 P 14 
-100.00000 -100.00000 H 15 
 0.15954 -100.00000 R 16 
-100.00000 -100.00000 K 17 
 0.19573 -0.08659 D 18 
-100.00000 -100.00000 E 19 
-100.00000 -100.00000 G 0 
-0.03794  0.81631 A 1 
-100.00000 -0.25995 V 2 
 0.02793  0.00849 I 3 
-100.00000 -100.00000 L 4 
-100.00000 -100.00000 M 5 
-100.00000 -100.00000 F 6 
-100.00000 -100.00000 Y 7 
-100.00000 -100.00000 W 8 
-0.15608  0.13766 S 9 
 0.00000  0.00000 T 10 
-100.00000 -100.00000 N 11 
 0.00001 -100.00000 Q 12 
-100.00000 -100.00000 C 13 
-100.00000 -0.13575 P 14 
-100.00000 -100.00000 H 15 
-0.15941 -100.00000 R 16 
 0.42888  0.37867 K 17 
-100.00000 -100.00000 D 18 
-100.00000 -100.00000 E 19 
-0.24116  0.27168 G 0 
-0.01866 -0.48739 A 1 
-100.00000 -100.00000 V 2 
-100.00000 -100.00000 I 3 
-100.00000 -100.00000 L 4 
-100.00000 -100.00000 M 5 
-100.00000 -100.00000 F 6 
-0.06721  0.10442 Y 7 
-100.00000 -100.00000 W 8 
 0.13748 -100.00000 S 9 
-100.00000 -100.00000 T 10 
 0.17162 -0.68977 N 11 
-100.00000 -100.00000 Q 12 
-100.00000 -100.00000 C 13 
-100.00000 -100.00000 P 14 
-100.00000 -0.29311 H 15 
-100.00000  0.22520 R 16 
-100.00000 -100.00000 K 17 
 0.00000  0.00000 D 18 
-0.16472  0.08956 E 19 
-0.02174  0.55137 G 0 
 0.00000  0.00000 A 1 
 0.13735 -0.43857 V 2 
-100.00000 -100.00000 I 3 
-100.00000 -100.00000 L 4 
-100.00000 -100.00000 M 5 
-100.00000 -100.00000 F 6 
-100.00000 -100.00000 Y 7 
-100.00000 -100.00000 W 8 
-0.37583 -0.79837 S 9 
 0.74929  0.08497 T 10 
-100.00000 -100.00000 N 11 
-100.00000 -100.00000 Q 12 
-100.00000 -100.00000 C 13 
 0.26322 -100.00000 P 14 
-100.00000 -100.00000 H 15 
-100.00000 -100.00000 R 16 
-100.00000 -100.00000 K 17 
-100.00000 -100.00000 D 18 
 0.10681 -0.26026 E 19 
-0.17693  0.29732 G 0 
-0.15997 -100.00000 A 1 
 0.13753  0.13751 V 2 
-100.00000 -100.00000 I 3 
-100.00000 -100.00000 L 4 
-100.00000 -100.00000 M 5 
-100.00000 -100.00000 F 6 
-0.04747 -0.23695 Y 7 
-100.00000 -100.00000 W 8 
-100.00000 -100.00000 S 9 
-100.00000 -100.00000 T 10 
 0.24554 -0.08022 N 11 
-100.00000 -100.00000 Q 12 
-100.00000 -100.00000 C 13 
-100.00000 -100.00000 P 14 
-100.00000 -0.37446 H 15 
-100.00000 -100.00000 R 16 
-100.00000 -100.00000 K 17 
 0.00000  0.00000 D 18 
 0.33955  0.00659 E 19 
-100.00000 -100.00000 G 0 
-0.06057  0.58792 A 1 
 0.13208 -0.47308 V 2 
 0.30200 -0.16221 I 3 
 0.43729 -0.15225 L 4 
-100.00000 -100.00000 M 5 
 0.48558 -100.00000 F 6 
-0.29009 -100.00000 Y 7 
-100.00000 -100.00000 W 8 
 0.49500 -0.74955 S 9 
 0.00000  0.00000 T 10 
-100.00000 -0.40852 N 11 
-0.42641 -100.00000 Q 12 
-100.00000 -100.00000 C 13 
 0.13766  0.13762 P 14 
 0.14790  0.82718 H 15 
-0.17025  0.56647 R 16 
 0.21744 -0.21740 K 17 
-100.00000  0.37862 D 18 
 0.25047  0.21050 E 19 
-100.00000 -100.00000 G 0 
-100.00000 -100.00000 A 1 
-0.00763  0.72120 V 2 
 0.00000  0.00000 I 3 
 0.34799 -0.38313 L 4 
 0.76105 -0.12994 M 5 
-100.00000 -100.00000 F 6 
-100.00000 -100.00000 Y 7 
-100.00000 -100.00000 W 8 
-100.00000 -100.00000 S 9 
 0.07805 -0.25279 T 10 
-100.00000 -100.00000 N 11 
-100.00000 -100.00000 Q 12 
-100.00000 -100.00000 C 13 
-100.00000 -100.00000 P 14 
-100.00000 -100.00000 H 15 
 0.10706 -0.13593 R 16 
-100.00000  0.00157 K 17 
-100.00000 -100.00000 D 18 
-100.00000 -100.00000 E 19 
-100.00000  0.00000 G 0 
-100.00000 -100.00000 A 1 
-100.00000 -100.00000 V 2 
-100.00000 -100.00000 I 3 
-100.00000 -100.00000 L 4 
-100.00000 -100.00000 M 5 
 0.33981  0.00157 F 6 
-0.37122 -0.08449 Y 7 
 0.13751  0.12710 W 8 
 0.08122  0.12710 S 9 
-100.00000 -100.00000 T 10 
-100.00000 -100.00000 N 11 
-100.00000 -100.00000 Q 12 
 0.00000  0.00000 C 13 
-100.00000 -100.00000 P 14 
-100.00000 -100.00000 H 15 
-0.06771  0.00648 R 16 
-100.00000 -100.00000 K 17 
-100.00000 -100.00000 D 18 
-100.00000 -100.00000 E 19 
-100.00000 -0.13589 G 0 
-100.00000 -100.00000 A 1 
-0.02014  0.21063 V 2 
 0.00000  0.00000 I 3 
-0.29702 -100.00000 L 4 
 0.23122 -0.23608 M 5 
-100.00000 -100.00000 F 6 
-100.00000 -100.00000 Y 7 
-100.00000 -100.00000 W 8 
-100.00000 -100.00000 S 9 
 0.50948  0.00672 T 10 
-100.00000 -100.00000 N 11 
-100.00000 -100.00000 Q 12 
-100.00000 -100.00000 C 13 
-100.00000 -100.00000 P 14 
-100.00000 -100.00000 H 15 
 0.37860 -100.00000 R 16 
-100.00000 -100.00000 K 17 
-100.00000 -100.00000 D 18 
-100.00000 -100.00000 E 19 
 0.00000  0.00000 G 0 
-100.00000 -100.00000 A 1 
 0.22234 -0.57899 V 2 
-100.00000 -100.00000 I 3 
-100.00000 -100.00000 L 4 
-100.00000 -100.00000 M 5 
-100.00000 -100.00000 F 6 
-100.00000 -100.00000 Y 7 
-100.00000 -100.00000 W 8 
-0.26329  0.11107 S 9 
-100.00000 -100.00000 T 10 
-100.00000 -100.00000 N 11 
-100.00000 -100.00000 Q 12 
 0.34360  0.51291 C 13 
-100.00000 -100.00000 P 14 
-100.00000 -100.00000 H 15 
-100.00000 -100.00000 R 16 
-100.00000 -100.00000 K 17 
-0.23931  0.11433 D 18 
-100.00000 -100.00000 E 19 
-100.00000 -100.00000 G 0 
-100.00000 -100.00000 A 1 
-100.00000 -100.00000 V 2 
-100.00000 -100.00000 I 3 
-100.00000 -100.00000 L 4 
-100.00000 -100.00000 M 5 
-100.00000  0.54204 F 6 
 0.00000  0.00000 Y 7 
-100.00000 -0.00013 W 8 
-100.00000  0.12700 S 9 
-0.15634 -0.31666 T 10 
-0.28817  0.00147 N 11 
-100.00000 -100.00000 Q 12 
 0.99988  0.18630 C 13 
-100.00000 -100.00000 P 14 
-0.90837 -0.41883 H 15 
-100.00000 -0.65476 R 16 
-100.00000 -100.00000 K 17 
-0.01884 -100.00000 D 18 
-100.00000 -100.00000 E 19 
-100.00000 -100.00000 G 0 
-0.15968  0.25456 A 1 
-100.00000 -0.00001 V 2 
-100.00000 -100.00000 I 3 
 0.04150 -0.92859 L 4 
-100.00000 -100.00000 M 5 
-100.00000 -100.00000 F 6 
-0.17503 -0.32671 Y 7 
-100.00000 -100.00000 W 8 
-100.00000 -100.00000 S 9 
-0.15625 -100.00000 T 10 
 0.08133  0.30363 N 11 
-0.02095  0.76306 Q 12 
-100.00000 -100.00000 C 13 
 0.01177 -0.08648 P 14 
 0.00000  0.00000 H 15 
-0.12973 -0.15877 R 16 
-100.00000 -100.00000 K 17 
-100.00000 -0.00001 D 18 
-100.00000 -100.00000 E 19 
-100.00000  0.24259 G 0 
 0.00000  0.00000 A 1 
 0.15375 -0.02567 V 2 
-100.00000 -100.00000 I 3 
-100.00000 -100.00000 L 4 
-100.00000 -100.00000 M 5 
-100.00000 -100.00000 F 6 
-100.00000 -100.00000 Y 7 
-100.00000 -100.00000 W 8 
 0.25618  0.13500 S 9 
 0.26281  0.01068 T 10 
-100.00000 -0.10196 N 11 
-100.00000 -100.00000 Q 12 
-100.00000 -100.00000 C 13 
-100.00000 -100.00000 P 14 
-100.00000 -100.00000 H 15 
-100.00000 -100.00000 R 16 
-100.00000 -100.00000 K 17 
-100.00000 -100.00000 D 18 
-0.27502  0.00289 E 19 
-100.00000 -100.00000 G 0 
-100.00000 -100.00000 A 1 
-100.00000 -100.00000 V 2 
-100.00000 -100.00000 I 3 
-100.00000 -100.00000 L 4 
-100.00000 -100.00000 M 5 
-100.00000 -100.00000 F 6 
 0.00009 -0.13589 Y 7 
-100.00000 -100.00000 W 8 
 0.33151  0.22005 S 9 
-100.00000 -0.21726 T 10 
 0.00000  0.00000 N 11 
-100.00000 -100.00000 Q 12 
-100.00000 -100.00000 C 13 
-100.00000 -100.00000 P 14 
 0.00009 -100.00000 H 15 
-100.00000 -100.00000 R 16 
 0.32801 -0.23686 K 17 
 0.24125  0.18657 D 18 
-100.00000 -100.00000 E 19 
-100.00000 -100.00000 G 0 
-100.00000 -100.00000 A 1 
-100.00000 -100.00000 V 2 
-100.00000 -0.00006 I 3 
-100.00000 -100.00000 L 4 
-100.00000 -100.00000 M 5 
-100.00000 -100.00000 F 6 
 0.18718  0.12706 Y 7 
-100.00000 -100.00000 W 8 
-0.01402 -0.43233 S 9 
-100.00000 -100.00000 T 10 
 0.00000  0.00000 N 11 
-100.00000 -100.00000 Q 12 
-100.00000 -100.00000 C 13 
-100.00000 -100.00000 P 14 
-100.00000 -100.00000 H 15 
-100.00000 -100.00000 R 16 
-0.80251 -0.11150 K 17 
-0.17114 -0.29305 D 18 
-100.00000 -100.00000 E 19 
-0.04732 -0.12257 G 0 
 0.32913  0.21055 A 1 
-100.00000  0.13751 V 2 
-100.00000 -100.00000 I 3 
 0.13756 -0.57904 L 4 
-100.00000 -100.00000 M 5 
-100.00000 -100.00000 F 6 
-100.00000 -100.00000 Y 7 
-100.00000 -100.00000 W 8 
 0.00000  0.00000 S 9 
 0.38219  0.22536 T 10 
 0.10674 -0.49518 N 11 
-100.00000 -100.00000 Q 12 
-100.00000 -100.00000 C 13 
 0.03318  0.42435 P 14 
-100.00000 -100.00000 H 15 
-100.00000 -100.00000 R 16 
-100.00000 -100.00000 K 17 
-100.00000 -100.00000 D 18 
-100.00000 -100.00000 E 19 
-100.00000 -100.00000 G 0 
-0.47601  0.15817 A 1 
-100.00000 -100.00000 V 2 
 0.25735 -0.15217 I 3 
-100.00000 -100.00000 L 4 
-100.00000 -100.00000 M 5 
-100.00000 -100.00000 F 6 
-100.00000 -100.00000 Y 7 
-100.00000 -100.00000 W 8 
-0.28837 -0.85369 S 9 
 0.00000  0.00000 T 10 
-0.39565  0.41529 N 11 
-100.00000 -100.00000 Q 12 
-100.00000 -100.00000 C 13 
-0.15992  0.12715 P 14 
-100.00000 -100.00000 H 15 
-100.00000 -100.00000 R 16 
-100.00000 -100.00000 K 17 
-100.00000 -100.00000 D 18 
-100.00000 -100.00000 E 19 
 0.07114  0.48185 G 0 
-0.54799 -100.00000 A 1 
 0.26303 -0.13600 V 2 
-100.00000 -100.00000 I 3 
-100.00000 -100.00000 L 4 
-100.00000 -100.00000 M 5 
-100.00000 -100.00000 F 6 
 0.07865  0.00404 Y 7 
-100.00000 -100.00000 W 8 
-100.00000 -0.00014 S 9 
 0.48542  0.00150 T 10 
 0.17670 -0.67916 N 11 
-100.00000 -100.00000 Q 12 
-100.00000 -100.00000 C 13 
-100.00000 -100.00000 P 14 
-100.00000 -0.13600 H 15 
-100.00000 -100.00000 R 16 
-100.00000 -100.00000 K 17 
 0.00000  0.00000 D 18 
-0.76926 -0.16585 E 19 
-100.00000 -100.00000 G 0 
 0.21948  0.17653 A 1 
-100.00000  0.00294 V 2 
-0.26313 -0.43222 I 3 
-100.00000 -100.00000 L 4 
 0.10590 -100.00000 M 5 
-100.00000 -100.00000 F 6 
-100.00000 -100.00000 Y 7 
-100.00000 -100.00000 W 8 
-0.16466 -0.10188 S 9 
 0.00000  0.00000 T 10 
-100.00000  0.12713 N 11 
-100.00000  0.37851 Q 12 
-100.00000 -100.00000 C 13 
 0.26295 -0.13590 P 14 
-100.00000  0.00000 H 15 
-0.45577  0.34952 R 16 
-100.00000 -100.00000 K 17 
-100.00000 -100.00000 D 18 
-100.00000 -100.00000 E 19 
 0.13766 -0.26009 G 0 
 0.43998  0.32859 A 1 
 0.00000  0.00000 V 2 
 0.40020 -0.24265 I 3 
-100.00000 -100.00000 L 4 
-100.00000 -100.00000 M 5 
 0.32906  0.22533 F 6 
-100.00000 -100.00000 Y 7 
-100.00000 -100.00000 W 8 
-100.00000 -100.00000 S 9 
-100.00000 -100.00000 T 10 
-100.00000 -100.00000 N 11 
-100.00000 -100.00000 Q 12 
-100.00000 -100.00000 C 13 
-100.00000 -100.00000 P 14 
-100.00000 -100.00000 H 15 
-100.00000 -100.00000 R 16 
-100.00000 -100.00000 K 17 
-0.01887 -100.00000 D 18 
-100.00000 -100.00000 E 19 
 0.31614  0.52384 G 0 
-100.00000 -100.00000 A 1 
-100.00000 -100.00000 V 2 
-100.00000 -100.00000 I 3 
-100.00000 -100.00000 L 4 
-100.00000 -100.00000 M 5 
-100.00000 -100.00000 F 6 
-0.04779 -0.10184 Y 7 
-100.00000 -100.00000 W 8 
-100.00000 -100.00000 S 9 
-100.00000  0.00007 T 10 
 0.24049  0.19408 N 11 
-100.00000 -100.00000 Q 12 
-100.00000 -100.00000 C 13 
-100.00000 -100.00000 P 14 
-100.00000 -100.00000 H 15 
-100.00000 -100.00000 R 16 
-100.00000 -100.00000 K 17 
 0.00000  0.00000 D 18 
 0.33923 -0.11136 E 19 
-100.00000 -100.00000 G 0 
 0.34006  0.08985 A 1 
-100.00000 -100.00000 V 2 
 0.31673 -0.37964 I 3 
-100.00000 -100.00000 L 4 
-100.00000 -100.00000 M 5 
-100.00000 -100.00000 F 6 
-100.00000 -100.00000 Y 7 
-100.00000 -100.00000 W 8 
-100.00000 -0.00004 S 9 
 0.00000  0.00000 T 10 
-100.00000 -100.00000 N 11 
-100.00000 -100.00000 Q 12 
-100.00000 -100.00000 C 13 
 0.13755 -0.26007 P 14 
-100.00000 -100.00000 H 15 
-100.00000 -0.00004 R 16 
 0.04160  0.00160 K 17 
-100.00000 -100.00000 D 18 
-100.00000 -100.00000 E 19 
-100.00000 -100.00000 G 0 
 0.01107 -100.00000 A 1 
-0.76193 -0.29281 V 2 
 0.00000  0.00000 I 3 
 0.22217 -0.23683 L 4 
 0.56311  0.14650 M 5 
-100.00000 -100.00000 F 6 
-100.00000 -100.00000 Y 7 
-100.00000 -100.00000 W 8 
 0.00007 -100.00000 S 9 
 0.36002  0.86474 T 10 
-100.00000 -100.00000 N 11 
-100.00000 -100.00000 Q 12 
-100.00000 -100.00000 C 13 
 0.05946  0.13757 P 14 
-100.00000 -100.00000 H 15 
-100.00000  0.24269 R 16 
 0.10669 -0.57895 K 17 
-100.00000 -100.00000 D 18 
-100.00000 -100.00000 E 19 
 0.13744 -0.00005 G 0 
-100.00000 -100.00000 A 1 
 0.37845  0.00158 V 2 
 0.77770  0.20199 I 3 
 0.00000  0.00000 L 4 
-100.00000  0.37847 M 5 
-0.08398  0.39111 F 6 
 0.36002  0.00667 Y 7 
-100.00000 -100.00000 W 8 
 0.13773  0.35496 S 9 
-0.25040 -0.38762 T 10 
-100.00000 -100.00000 N 11 
-0.36409 -0.12259 Q 12 
-100.00000 -100.00000 C 13 
-0.11021 -0.11511 P 14 
-0.42620 -0.12259 H 15 
-0.17951 -0.16242 R 16 
-100.00000 -100.00000 K 17 
-100.00000 -100.00000 D 18 
-100.00000 -100.00000 E 19 
-0.10964  0.21996 G 0 
-0.49130  0.00158 A 1 
 0.13750 -100.00000 V 2 
-100.00000 -100.00000 I 3 
-100.00000 -100.00000 L 4 
-100.00000 -100.00000 M 5 
-100.00000 -100.00000 F 6 
-100.00000 -100.00000 Y 7 
-100.00000 -100.00000 W 8 
 0.24566 -100.00000 S 9 
-100.00000 -100.00000 T 10 
-100.00000 -100.00000 N 11 
-100.00000 -0.36222 Q 12 
-100.00000 -100.00000 C 13 
-100.00000 -100.00000 P 14 
-100.00000 -0.00005 H 15 
 0.10667 -100.00000 R 16 
 0.10867  0.05343 K 17 
-0.00107 -0.67139 D 18 
 0.00000  0.00000 E 19 
-100.00000 -100.00000 G 0 
-100.00000 -100.00000 A 1 
-100.00000 -100.00000 V 2 
-100.00000 -100.00000 I 3 
-100.00000 -100.00000 L 4 
-1.14395  0.22504 M 5 
-100.00000 -100.00000 F 6 
-100.00000 -100.00000 Y 7 
-100.00000 -100.00000 W 8 
-100.00000 -100.00000 S 9 
-0.06277  0.00360 T 10 
-0.19365  0.41768 N 11 
-100.00000 -100.00000 Q 12 
-100.00000 -100.00000 C 13 
-100.00000 -100.00000 P 14 
-100.00000 -100.00000 H 15 
-0.27166  0.65493 R 16 
 0.00000  0.00000 K 17 
-100.00000 -100.00000 D 18 
-0.01308  0.09823 E 19 
 0.13752 -0.13590 G 0 
-100.00000 -100.00000 A 1 
-100.00000 -100.00000 V 2 
-100.00000 -100.00000 I 3 
-100.00000 -100.00000 L 4 
-100.00000 -100.00000 M 5 
-100.00000 -100.00000 F 6 
-100.00000 -100.00000 Y 7 
-100.00000 -100.00000 W 8 
-0.12100  0.36150 S 9 
 0.08085  0.00161 T 10 
 0.00000  0.00000 N 11 
-100.00000 -100.00000 Q 12 
-100.00000 -100.00000 C 13 
-100.00000 -100.00000 P 14 
-0.15649  0.37852 H 15 
-100.00000 -100.00000 R 16 
 0.02464 -0.23693 K 17 
 0.11839 -0.15213 D 18 
 0.00001 -100.00000 E 19 
 0.09261  0.00516 G 0 
-0.06893  0.50552 A 1 
 0.00000  0.00000 V 2 
-100.00000 -0.48027 I 3 
 0.22189  0.24267 L 4 
-0.25421  0.08989 M 5 
-100.00000 -100.00000 F 6 
-100.00000 -100.00000 Y 7 
-100.00000 -100.00000 W 8 
-100.00000 -100.00000 S 9 
-100.00000 -100.00000 T 10 
-100.00000 -100.00000 N 11 
-100.00000 -100.00000 Q 12 
-100.00000 -100.00000 C 13 
-100.00000 -100.00000 P 14 
-100.00000 -100.00000 H 15 
-100.00000 -100.00000 R 16 
-100.00000 -100.00000 K 17 
-100.00000 -100.00000 D 18 
-100.00000  0.00003 E 19 
-0.15793  0.10435 G 0 
 0.00000  0.00000 A 1 
 0.18520 -0.03486 V 2 
-100.00000 -100.00000 I 3 
-100.00000 -100.00000 L 4 
-100.00000 -100.00000 M 5 
-100.00000 -100.00000 F 6 
-100.00000 -100.00000 Y 7 
-100.00000 -100.00000 W 8 
-0.08227  0.13752 S 9 
-0.24048  0.26412 T 10 
-100.00000 -100.00000 N 11 
-100.00000 -100.00000 Q 12 
-100.00000 -100.00000 C 13 
-0.41266 -0.23712 P 14 
-100.00000  0.13752 H 15 
-0.00007 -100.00000 R 16 
 0.21699 -100.00000 K 17 
-100.00000 -100.00000 D 18 
-0.05121 -0.21758 E 19 
-100.00000 -0.00008 G 0 
 0.28579 -0.20058 A 1 
 0.00000  0.00000 V 2 
-100.00000 -100.00000 I 3 
 0.32811 -0.29295 L 4 
-0.24827 -0.25120 M 5 
-100.00000 -100.00000 F 6 
-100.00000 -100.00000 Y 7 
-100.00000 -100.00000 W 8 
-100.00000 -100.00000 S 9 
-100.00000 -100.00000 T 10 
-100.00000 -100.00000 N 11 
-100.00000 -100.00000 Q 12 
-100.00000 -100.00000 C 13 
-100.00000 -100.00000 P 14 
-100.00000 -100.00000 H 15 
-100.00000 -100.00000 R 16 
-100.00000 -100.00000 K 17 
-100.00000 -100.00000 D 18 
-100.00000 -100.00000 E 19 
-100.00000 -100.00000 G 0 
-0.37842 -0.05718 A 1 
-100.00000 -100.00000 V 2 
-0.32942 -0.06490 I 3 
-100.00000 -100.00000 L 4 
-100.00000 -100.00000 M 5 
-100.00000 -100.00000 F 6 
-100.00000 -100.00000 Y 7 
-100.00000 -100.00000 W 8 
-100.00000  0.37853 S 9 
 0.00000  0.00000 T 10 
-100.00000 -100.00000 N 11 
-100.00000 -100.00000 Q 12 
-100.00000 -100.00000 C 13 
-100.00000 -100.00000 P 14 
-100.00000 -100.00000 H 15 
-100.00000  0.37853 R 16 
 0.42523 -0.13584 K 17 
-100.00000 -100.00000 D 18 
-100.00000 -100.00000 E 19 
-100.00000 -100.00000 G 0 
-100.00000 -100.00000 A 1 
-100.00000 -100.00000 V 2 
-100.00000 -100.00000 I 3 
-100.00000 -100.00000 L 4 
-100.00000 -100.00000 M 5 
-100.00000 -0.13586 F 6 
 0.07558 -0.21731 Y 7 
-100.00000 -100.00000 W 8 
-0.17042 -0.23690 S 9 
-100.00000 -100.00000 T 10 
-0.05494 -0.13586 N 11 
-0.17823  0.24266 Q 12 
-100.00000 -100.00000 C 13 
 0.18250  0.13755 P 14 
 0.00000  0.00000 H 15 
-0.18134  0.76558 R 16 
-100.00000 -100.00000 K 17 
-0.15941 -100.00000 D 18 
-100.00000 -100.00000 E 19 
-100.00000 -100.00000 G 0 
-0.15902 -100.00000 A 1 
-100.00000 -100.00000 V 2 
-100.00000 -100.00000 I 3 
 0.03289 -100.00000 L 4 
 0.00003 -100.00000 M 5 
 0.01564  0.30391 F 6 
-0.28392 -0.08608 Y 7 
-100.00000  0.00009 W 8 
 0.00000  0.00000 S 9 
-100.00000 -100.00000 T 10 
-100.00000 -100.00000 N 11 
-100.00000 -100.00000 Q 12 
-100.00000  0.13759 C 13 
 0.10311  0.46646 P 14 
-100.00000 -100.00000 H 15 
-100.00000 -100.00000 R 16 
-100.00000 -100.00000 K 17 
-100.00000 -100.00000 D 18 
-100.00000 -100.00000 E 19 
-100.00000 -100.00000 G 0 
-0.19371  0.59239 A 1 
 0.00000  0.00000 V 2 
 0.49775  0.54101 I 3 
 0.18062 -0.07503 L 4 
-100.00000  0.00390 M 5 
-1.08848 -0.32350 F 6 
-0.33387 -0.31633 Y 7 
-100.00000 -100.00000 W 8 
-100.00000 -100.00000 S 9 
-0.30480  0.00010 T 10 
 0.00001 -100.00000 N 11 
 0.00001 -0.10211 Q 12 
-100.00000 -100.00000 C 13 
-100.00000 -100.00000 P 14 
-100.00000 -100.00000 H 15 
 0.49261 -0.13590 R 16 
 0.13752  0.34952 K 17 
-100.00000  0.00010 D 18 
-100.00000 -100.00000 E 19 
-100.00000 -100.00000 G 0 
-100.00000 -100.00000 A 1 
-100.00000 -100.00000 V 2 
-100.00000 -100.00000 I 3 
-100.00000 -100.00000 L 4 
-100.00000 -100.00000 M 5 
-100.00000 -100.00000 F 6 
-100.00000 -100.00000 Y 7 
-100.00000 -100.00000 W 8 
-0.25526  0.46116 S 9 
 0.54916  0.00687 T 10 
 0.00000  0.00000 N 11 
-100.00000 -100.00000 Q 12 
-100.00000 -100.00000 C 13 
-100.00000 -100.00000 P 14 
 0.10387  0.00177 H 15 
-100.00000 -100.00000 R 16 
 0.26293  0.00913 K 17 
 0.17659  0.69618 D 18 
-100.00000 -100.00000 E 19 
-100.00000 -100.00000 G 0 
-100.00000 -0.00002 A 1 
-100.00000 -100.00000 V 2 
 0.07387 -100.00000 I 3 
 0.00000  0.00000 L 4 
 0.01102 -0.27297 M 5 
-100.00000 -100.00000 F 6 
-100.00000 -100.00000 Y 7 
-100.00000 -100.00000 W 8 
-100.00000 -100.00000 S 9 
-100.00000 -0.00002 T 10 
-100.00000 -100.00000 N 11 
-0.29303  0.11090 Q 12 
 0.00003 -100.00000 C 13 
 0.39675  0.00714 P 14 
-100.00000 -100.00000 H 15 
-100.00000 -0.26016 R 16 
-100.00000 -100.00000 K 17 
-100.00000 -100.00000 D 18 
-100.00000 -100.00000 E 19 
-100.00000 -100.00000 G 0 
-100.00000  0.00002 A 1 
-0.16171 -0.23736 V 2 
 0.04636  0.37853 I 3 
 0.00000  0.00000 L 4 
-100.00000 -100.00000 M 5 
-0.69933  0.10405 F 6 
-100.00000 -100.00000 Y 7 
-100.00000 -100.00000 W 8 
 0.26295 -100.00000 S 9 
-100.00000 -100.00000 T 10 
-100.00000 -100.00000 N 11 
-100.00000 -100.00000 Q 12 
-100.00000 -100.00000 C 13 
-0.87180  0.18583 P 14 
-100.00000  0.00002 H 15 
-0.02421 -100.00000 R 16 
-100.00000 -100.00000 K 17 
-100.00000 -100.00000 D 18 
-100.00000 -100.00000 E 19 
 0.29258  0.43701 G 0 
-0.21251 -1.21820 A 1 
 0.02103 -0.25369 V 2 
-0.21251 -0.32605 I 3 
-0.00004 -100.00000 L 4 
-100.00000 -0.00022 M 5 
-100.00000 -100.00000 F 6 
-100.00000 -100.00000 Y 7 
-100.00000 -100.00000 W 8 
-100.00000 -100.00000 S 9 
 0.06134 -0.35149 T 10 
-100.00000 -100.00000 N 11 
-0.00004  0.29664 Q 12 
-0.18808 -0.11840 C 13 
-100.00000 -100.00000 P 14 
-100.00000 -100.00000 H 15 
-100.00000 -0.00022 R 16 
-0.41897 -0.00607 K 17 
 0.15984  0.10399 D 18 
 0.00000  0.00000 E 19 
 0.54838  0.22801 G 0 
-0.54563 -0.91075 A 1 
-100.00000 -0.00028 V 2 
-100.00000 -100.00000 I 3 
-100.00000 -100.00000 L 4 
 0.26317 -100.00000 M 5 
-100.00000 -100.00000 F 6 
 0.08909 -0.00152 Y 7 
-100.00000 -100.00000 W 8 
 0.30344 -0.61656 S 9 
 1.07053 -0.48724 T 10 
 0.34559 -0.11906 N 11 
-100.00000 -0.00077 Q 12 
-100.00000 -100.00000 C 13 
-100.00000 -100.00000 P 14 
-0.45162 -0.41733 H 15 
-100.00000  0.44669 R 16 
-100.00000 -0.26421 K 17 
 0.00000  0.00000 D 18 
-0.80489  0.29598 E 19 
-0.30147  0.16135 G 0 
 0.15846 -1.11066 A 1 
-0.27422 -0.09697 V 2 
-0.18487 -0.34922 I 3 
 0.36601  0.06582 L 4 
-100.00000  0.67798 M 5 
-100.00000 -100.00000 F 6 
-0.65435  0.71112 Y 7 
-100.00000 -100.00000 W 8 
 0.00000  0.00000 S 9 
 0.14082  0.51831 T 10 
-0.33832 -0.34574 N 11 
-100.00000 -0.48039 Q 12 
-0.07235  0.13741 C 13 
-100.00000 -100.00000 P 14 
-0.17758  0.00123 H 15 
-0.10328  0.31984 R 16 
-100.00000 -0.38383 K 17 
-100.00000 -0.48324 D 18 
-0.58837 -0.71858 E 19 
-100.00000 -100.00000 G 0 
-0.00004 -100.00000 A 1 
-100.00000 -100.00000 V 2 
-100.00000 -100.00000 I 3 
-100.00000 -100.00000 L 4 
-100.00000 -100.00000 M 5 
-0.00004 -100.00000 F 6 
-0.19220  0.26305 Y 7 
-100.00000 -100.00000 W 8 
-100.00000 -0.26408 S 9 
-100.00000 -0.24491 T 10 
-100.00000  0.24044 N 11 
-0.06667  0.46803 Q 12 
-100.00000  0.26305 C 13 
-100.00000 -0.12658 P 14 
 0.00000  0.00000 H 15 
-0.20697 -0.18318 R 16 
-0.00004 -100.00000 K 17 
-100.00000 -100.00000 D 18 
-100.00000 -100.00000 E 19 
-100.00000 -100.00000 G 0 
-100.00000 -100.00000 A 1 
-100.00000 -100.00000 V 2 
 0.13727  0.00004 I 3 
-100.00000 -100.00000 L 4 
-100.00000 -100.00000 M 5 
-100.00000 -100.00000 F 6 
-100.00000 -100.00000 Y 7 
-100.00000 -100.00000 W 8 
-0.53984  0.05625 S 9 
-100.00000  0.26308 T 10 
 0.00000  0.00000 N 11 
-100.00000 -100.00000 Q 12 
-100.00000 -100.00000 C 13 
-100.00000 -100.00000 P 14 
-100.00000 -0.13936 H 15 
-100.00000 -100.00000 R 16 
-0.58598 -0.32884 K 17 
-0.59206  0.28679 D 18 
-100.00000 -100.00000 E 19 
 0.00000  0.00000 G 0 
-0.19029 -100.00000 A 1 
 0.31799  0.24246 V 2 
-100.00000 -100.00000 I 3 
-100.00000 -100.00000 L 4 
-100.00000 -100.00000 M 5 
-100.00000 -100.00000 F 6 
-100.00000 -0.00005 Y 7 
 0.09560  0.09361 W 8 
 0.05026 -0.18650 S 9 
-0.16744  0.00145 T 10 
-100.00000 -100.00000 N 11 
-100.00000 -100.00000 Q 12 
-100.00000 -100.00000 C 13 
-100.00000 -100.00000 P 14 
 0.18804  0.37846 H 15 
-0.42629 -0.53255 R 16 
-100.00000  0.37846 K 17 
-100.00000 -100.00000 D 18 
 0.35004 -0.14675 E 19 
-100.00000 -0.72857 G 0 
 0.18242  0.13066 A 1 
 0.12292 -0.20086 V 2 
-100.00000  0.26303 I 3 
 0.14988  0.12705 L 4 
-100.00000  0.34945 M 5 
-100.00000 -100.00000 F 6 
 0.10301  0.12705 Y 7 
-100.00000 -100.00000 W 8 
-100.00000 -100.00000 S 9 
-0.05657  0.13750 T 10 
 0.05035  0.12705 N 11 
-100.00000 -0.23714 Q 12 
-100.00000  0.00000 C 13 
-100.00000 -100.00000 P 14 
 0.33400 -0.13598 H 15 
 0.27219 -0.09208 R 16 
 0.00000  0.00000 K 17 
-100.00000 -100.00000 D 18 
-0.32341  0.05851 E 19 
-100.00000 -100.00000 G 0 
-100.00000 -100.00000 A 1 
-100.00000 -100.00000 V 2 
-0.19113 -0.26033 I 3 
 0.00000  0.00000 L 4 
-100.00000 -100.00000 M 5 
-100.00000 -100.00000 F 6 
 0.13743 -100.00000 Y 7 
-100.00000 -100.00000 W 8 
-100.00000 -100.00000 S 9 
-0.55547  0.00062 T 10 
-100.00000 -0.13689 N 11 
-0.03032  0.13759 Q 12 
-100.00000 -100.00000 C 13 
-0.13898  1.00106 P 14 
-100.00000 -100.00000 H 15 
-100.00000 -100.00000 R 16 
-100.00000 -100.00000 K 17 
-100.00000 -100.00000 D 18 
-100.00000 -100.00000 E 19 
-100.00000  0.00042 G 0 
 0.00007 -100.00000 A 1 
 0.13758 -0.00005 V 2 
-100.00000 -100.00000 I 3 
-100.00000 -100.00000 L 4 
-0.55908 -0.27801 M 5 
 0.37858 -0.23985 F 6 
 0.54926 -0.41248 Y 7 
 0.13758 -0.00005 W 8 
-0.04277  0.24143 S 9 
-100.00000 -100.00000 T 10 
-100.00000 -100.00000 N 11 
-100.00000 -100.00000 Q 12 
 0.00000  0.00000 C 13 
-100.00000 -100.00000 P 14 
-100.00000 -100.00000 H 15 
 0.20750  0.22321 R 16 
-100.00000 -100.00000 K 17 
-100.00000 -100.00000 D 18 
-100.00000 -100.00000 E 19 
-100.00000 -100.00000 G 0 
 0.03725  0.15101 A 1 
 0.00006 -100.00000 V 2 
-0.15758  0.13773 I 3 
-1.30385  0.11111 L 4 
 0.00006 -0.23671 M 5 
 0.18576 -0.14563 F 6 
 0.20985  0.80241 Y 7 
 0.60565 -100.00000 W 8 
 0.13436 -0.09601 S 9 
 0.82804  0.53860 T 10 
 0.00344  0.14792 N 11 
-100.00000  0.14073 Q 12 
-100.00000 -100.00000 C 13 
-100.00000 -100.00000 P 14 
 0.03016  0.32878 H 15 
-0.22311 -0.55856 R 16 
 0.00000  0.00000 K 17 
-100.00000  0.26326 D 18 
-0.30385 -0.18210 E 19 
-100.00000 -100.00000 G 0 
-100.00000 -100.00000 A 1 
-0.12388  0.05046 V 2 
-0.39003  0.14926 I 3 
 0.00000  0.00000 L 4 
-100.00000 -100.00000 M 5 
-0.39405  0.44567 F 6 
-100.00000 -100.00000 Y 7 
-100.00000 -100.00000 W 8 
 0.21806  0.50480 S 9 
-100.00000 -100.00000 T 10 
-0.15760  0.00013 N 11 
-100.00000 -100.00000 Q 12 
-100.00000 -100.00000 C 13 
-100.00000 -100.00000 P 14 
-100.00000 -100.00000 H 15 
-100.00000  0.00013 R 16 
-100.00000 -100.00000 K 17 
-100.00000 -100.00000 D 18 
-100.00000 -100.00000 E 19 
-0.07871 -0.31566 G 0 
 0.58493  0.63009 A 1 
-100.00000 -100.00000 V 2 
 0.13748 -0.25966 I 3 
-100.00000  0.00048 L 4 
-0.15700 -100.00000 M 5 
-0.02472 -0.20224 F 6 
 0.20279 -0.07983 Y 7 
-100.00000 -100.00000 W 8 
 0.48237 -0.09327 S 9 
-100.00000 -0.13545 T 10 
-0.09759  0.17966 N 11 
 0.62744  0.36801 Q 12 
-100.00000 -100.00000 C 13 
-100.00000 -100.00000 P 14 
-0.01950  0.80435 H 15 
-0.81161  0.62449 R 16 
 0.00000  0.00000 K 17 
-100.00000  0.21081 D 18 
 0.42053 -0.13480 E 19 
 0.00000  0.00000 G 0 
-100.00000 -100.00000 A 1 
 0.26316 -0.13570 V 2 
-100.00000 -100.00000 I 3 
-100.00000 -100.00000 L 4 
-100.00000 -100.00000 M 5 
-100.00000 -100.00000 F 6 
-100.00000 -100.00000 Y 7 
 0.00013 -100.00000 W 8 
-100.00000  0.00013 S 9 
-100.00000 -100.00000 T 10 
-100.00000  1.16031 N 11 
 0.00013 -100.00000 Q 12 
-100.00000 -100.00000 C 13 
-100.00000 -100.00000 P 14 
-100.00000 -100.00000 H 15 
 0.42269 -0.06467 R 16 
-100.00000 -100.00000 K 17 
-100.00000 -100.00000 D 18 
 0.40283 -0.06903 E 19 
-100.00000  0.00003 G 0 
 0.56498  0.24224 A 1 
-0.03455  0.16832 V 2 
 0.00000  0.00000 I 3 
-0.57647  0.15794 L 4 
 0.05641 -0.18630 M 5 
-100.00000 -100.00000 F 6 
-100.00000 -100.00000 Y 7 
-100.00000 -100.00000 W 8 
 0.00006 -0.37542 S 9 
 0.76684 -0.72658 T 10 
-100.00000  0.11772 N 11 
-100.00000  0.37854 Q 12 
-100.00000 -100.00000 C 13 
-0.15999 -100.00000 P 14 
-0.05651  0.00003 H 15 
-0.18684  0.54785 R 16 
 0.21852  0.82493 K 17 
-100.00000 -100.00000 D 18 
-100.00000 -0.34410 E 19 
-0.05721  0.76305 G 0 
 0.00000  0.00000 A 1 
 0.14752  0.92441 V 2 
-100.00000 -100.00000 I 3 
-0.17269  0.37893 L 4 
-0.16033 -0.38011 M 5 
-100.00000 -100.00000 F 6 
 0.07392 -0.11142 Y 7 
-100.00000 -100.00000 W 8 
-0.55547 -0.13570 S 9 
-0.05646 -0.08182 T 10 
-100.00000  0.74001 N 11 
-0.17269 -100.00000 Q 12 
-100.00000 -100.00000 C 13 
 0.28108 -0.26526 P 14 
-100.00000  0.12738 H 15 
-0.16708  0.44550 R 16 
-0.77803  0.65700 K 17 
 0.34017  0.39108 D 18 
 0.25562 -0.31203 E 19 
-100.00000 -100.00000 G 0 
-0.00002 -100.00000 A 1 
-100.00000 -100.00000 V 2 
-100.00000 -100.00000 I 3 
-0.03975 -0.20153 L 4 
-100.00000 -100.00000 M 5 
-100.00000 -100.00000 F 6 
-100.00000 -100.00000 Y 7 
-100.00000 -100.00000 W 8 
-0.57311  0.20986 S 9 
 0.10370  0.24237 T 10 
-100.00000 -100.00000 N 11 
 0.24481  0.10375 Q 12 
-100.00000 -100.00000 C 13 
 0.00000  0.00000 P 14 
-100.00000 -100.00000 H 15 
-100.00000 -100.00000 R 16 
-100.00000 -100.00000 K 17 
-100.00000 -100.00000 D 18 
-100.00000 -100.00000 E 19 
-100.00000 -100.00000 G 0 
-100.00000 -100.00000 A 1 
-0.15702 -100.00000 V 2 
 0.46696  0.19754 I 3 
 0.00000  0.00000 L 4 
-100.00000 -100.00000 M 5 
-100.00000 -100.00000 F 6 
-100.00000 -100.00000 Y 7 
-100.00000 -100.00000 W 8 
-100.00000 -100.00000 S 9 
-100.00000 -100.00000 T 10 
-100.00000 -100.00000 N 11 
-0.03554  0.13741 Q 12 
-100.00000 -100.00000 C 13 
-0.42453 -0.37098 P 14 
-100.00000 -100.00000 H 15 
-100.00000 -100.00000 R 16 
-100.00000 -100.00000 K 17 
-100.00000 -100.00000 D 18 
-100.00000 -100.00000 E 19 
-100.00000  0.00867 G 0 
-1.12462  0.19977 A 1 
-0.17033 -0.62675 V 2 
 0.08063 -0.43278 I 3 
-0.29233 -0.31644 L 4 
-100.00000 -0.11193 M 5 
-0.07722  0.08528 F 6 
-0.54464 -0.06575 Y 7 
-100.00000 -0.37496 W 8 
 0.45536 -0.29350 S 9 
 0.95198 -0.76790 T 10 
-0.42653 -0.37496 N 11 
 0.00000  0.00000 Q 12 
 0.13748  0.21000 C 13 
 0.71097  0.06299 P 14 
-0.04802 -0.28494 H 15 
-0.69171  0.85333 R 16 
-0.27530  0.09353 K 17 
 0.25154 -0.34232 D 18 
 0.73485  0.48880 E 19 
-100.00000 -100.00000 G 0 
-100.00000 -100.00000 A 1 
-100.00000  0.00154 V 2 
-100.00000 -100.00000 I 3 
 0.00000  0.00000 L 4 
-100.00000  0.34946 M 5 
-0.28418  0.48546 F 6 
-100.00000  0.00003 Y 7 
 0.22106 -0.12273 W 8 
-0.35804 -0.18638 S 9 
-100.00000 -100.00000 T 10 
-100.00000 -100.00000 N 11 
-100.00000 -100.00000 Q 12 
-100.00000 -100.00000 C 13 
-100.00000 -100.00000 P 14 
-100.00000 -100.00000 H 15 
-100.00000 -100.00000 R 16 
-100.00000 -100.00000 K 17 
-100.00000 -100.00000 D 18 
-100.00000 -100.00000 E 19 
 0.00000  0.00000 G 0 
 0.18799 -0.23959 A 1 
 0.25206  0.34946 V 2 
-100.00000 -0.00008 I 3 
 0.60925 -0.29298 L 4 
 0.08107 -0.00008 M 5 
 0.22223 -100.00000 F 6 
-100.00000 -100.00000 Y 7 
 0.15895  0.44899 W 8 
-0.01878 -0.26016 S 9 
 0.58517  0.00288 T 10 
 0.08107 -0.08653 N 11 
-0.25028 -0.67149 Q 12 
-100.00000 -100.00000 C 13 
-100.00000 -100.00000 P 14 
 0.10675 -0.31312 H 15 
 0.25668 -0.29726 R 16 
-100.00000  0.44899 K 17 
 0.33735 -0.23699 D 18 
 0.02575  0.17228 E 19 
-0.17729 -100.00000 G 0 
-0.04813  0.25124 A 1 
-0.28914 -0.37462 V 2 
-0.05933  0.48531 I 3 
-0.30167  0.19750 L 4 
-100.00000 -100.00000 M 5 
-100.00000 -100.00000 F 6 
 0.22180 -0.53416 Y 7 
-100.00000 -100.00000 W 8 
 0.04020 -0.57735 S 9 
-0.16625 -0.18624 T 10 
-0.22102  0.11751 N 11 
-100.00000 -0.12275 Q 12 
-100.00000 -100.00000 C 13 
-0.23976 -100.00000 P 14 
 0.22077 -100.00000 H 15 
 0.82782  0.21008 R 16 
 0.00000  0.00000 K 17 
-100.00000 -0.13604 D 18 
-0.07368 -0.22683 E 19 
-0.01860  0.13751 G 0 
-100.00000 -100.00000 A 1 
-100.00000 -100.00000 V 2 
-100.00000 -100.00000 I 3 
-100.00000 -100.00000 L 4 
-100.00000 -100.00000 M 5 
-0.15945  0.26304 F 6 
-0.01456 -0.10460 Y 7 
-100.00000 -100.00000 W 8 
-0.03392 -0.20057 S 9 
-100.00000  0.00000 T 10 
-100.00000 -100.00000 N 11 
-100.00000 -100.00000 Q 12 
 0.00000  0.00000 C 13 
-100.00000 -100.00000 P 14 
-100.00000 -100.00000 H 15 
 0.19597  0.00294 R 16 
-100.00000 -100.00000 K 17 
-100.00000 -100.00000 D 18 
-100.00000 -100.00000 E 19 
-100.00000 -0.06957 G 0 
-0.15633  0.00002 A 1 
-100.00000 -100.00000 V 2 
-100.00000 -0.13587 I 3 
-100.00000 -100.00000 L 4 
-100.00000 -100.00000 M 5 
-100.00000 -100.00000 F 6 
-100.00000 -100.00000 Y 7 
-100.00000 -100.00000 W 8 
 0.03971  0.18979 S 9 
 0.15908 -0.21960 T 10 
 0.00000  0.00000 N 11 
 0.01123 -0.37440 Q 12 
-100.00000 -100.00000 C 13 
-100.00000 -100.00000 P 14 
-100.00000 -100.00000 H 15 
-100.00000  0.00163 R 16 
-0.16535 -0.18597 K 17 
 0.04839  0.32937 D 18 
-100.00000 -0.48034 E 19 
-100.00000 -100.00000 G 0 
-100.00000 -100.00000 A 1 
 0.67132  0.35424 V 2 
 0.00000  0.00000 I 3 
 0.14667  0.17865 L 4 
 0.00016 -0.46205 M 5 
 0.32733  0.00479 F 6 
-100.00000 -100.00000 Y 7 
-100.00000 -100.00000 W 8 
 0.13766 -0.23713 S 9 
 0.17082 -0.11027 T 10 
 0.26319 -100.00000 N 11 
-100.00000 -100.00000 Q 12 
-100.00000 -100.00000 C 13 
-100.00000 -100.00000 P 14 
-100.00000 -100.00000 H 15 
-100.00000 -100.00000 R 16 
-100.00000 -100.00000 K 17 
-100.00000 -100.00000 D 18 
-100.00000 -100.00000 E 19 
-100.00000  0.09801 G 0 
-0.13055 -0.05472 A 1 
 0.00013 -0.57722 V 2 
 0.48696 -0.06708 I 3 
 0.04063  0.26794 L 4 
-100.00000 -100.00000 M 5 
-100.00000 -100.00000 F 6 
 0.21998 -100.00000 Y 7 
-100.00000 -100.00000 W 8 
-0.17552  0.34594 S 9 
 0.00000  0.00000 T 10 
 0.15346 -0.13621 N 11 
 0.37661 -100.00000 Q 12 
-100.00000 -100.00000 C 13 
-0.68546  0.19684 P 14 
 0.26317  0.37846 H 15 
-100.00000 -100.00000 R 16 
 0.00013 -100.00000 K 17 
-100.00000 -100.00000 D 18 
-100.00000 -100.00000 E 19 
 0.00000  0.00000 G 0 
-0.28855  0.09917 A 1 
 0.32900  0.26311 V 2 
-100.00000 -100.00000 I 3 
-100.00000 -100.00000 L 4 
-100.00000 -100.00000 M 5 
-100.00000 -100.00000 F 6 
-100.00000 -100.00000 Y 7 
-100.00000 -100.00000 W 8 
-0.00002 -100.00000 S 9 
-100.00000 -100.00000 T 10 
-100.00000 -100.00000 N 11 
-100.00000 -100.00000 Q 12 
-100.00000 -100.00000 C 13 
-100.00000 -100.00000 P 14 
-100.00000 -100.00000 H 15 
-0.55885  0.01262 R 16 
-100.00000 -100.00000 K 17 
-100.00000 -100.00000 D 18 
 0.59787  0.42310 E 19 
 0.46845 -0.31616 G 0 
-100.00000 -100.00000 A 1 
-100.00000 -100.00000 V 2 
-100.00000 -100.00000 I 3 
-0.04697 -0.44169 L 4 
-100.00000 -100.00000 M 5 
-100.00000 -100.00000 F 6 
-100.00000 -100.00000 Y 7 
 0.00000  0.00000 W 8 
-100.00000 -100.00000 S 9 
-100.00000 -100.00000 T 10 
-100.00000 -100.00000 N 11 
-100.00000 -100.00000 Q 12 
 0.58506 -0.21746 C 13 
-100.00000 -100.00000 P 14 
-100.00000 -100.00000 H 15 
 0.42251 -0.35484 R 16 
-100.00000 -100.00000 K 17 
-100.00000 -100.00000 D 18 
-100.00000 -100.00000 E 19 
-100.00000 -100.00000 G 0 
-100.00000 -100.00000 A 1 
 0.47153 -0.08036 V 2 
 0.52811 -0.21750 I 3 
 0.00000  0.00000 L 4 
-100.00000 -100.00000 M 5 
-0.03206 -0.05434 F 6 
-100.00000 -100.00000 Y 7 
-100.00000 -100.00000 W 8 
-100.00000 -100.00000 S 9 
-100.00000 -100.00000 T 10 
-100.00000 -100.00000 N 11 
-100.00000 -100.00000 Q 12 
-100.00000 -100.00000 C 13 
 0.35529 -0.61284 P 14 
-100.00000 -100.00000 H 15 
 0.26317 -0.37458 R 16 
-100.00000 -100.00000 K 17 
-100.00000  0.13741 D 18 
-100.00000 -100.00000 E 19 
-100.00000 -100.00000 G 0 
-100.00000 -100.00000 A 1 
 0.18774  0.00417 V 2 
 0.22119 -0.11131 I 3 
 0.00000  0.00000 L 4 
 0.04062 -100.00000 M 5 
 0.42172  0.22542 F 6 
 0.00001  0.00168 Y 7 
-0.15650  0.12721 W 8 
-0.28925  0.30525 S 9 
-100.00000 -100.00000 T 10 
-100.00000 -100.00000 N 11 
-100.00000 -100.00000 Q 12 
-100.00000 -100.00000 C 13 
 0.13752 -100.00000 P 14 
-100.00000 -100.00000 H 15 
-100.00000 -100.00000 R 16 
-100.00000 -100.00000 K 17 
-100.00000 -100.00000 D 18 
-100.00000 -100.00000 E 19 
 0.00000  0.00000 G 0 
-0.15992  0.00000 A 1 
-100.00000  0.00164 V 2 
-100.00000 -100.00000 I 3 
-100.00000 -100.00000 L 4 
-100.00000 -100.00000 M 5 
-100.00000 -100.00000 F 6 
-100.00000 -100.00000 Y 7 
-100.00000 -100.00000 W 8 
-100.00000 -100.00000 S 9 
-100.00000 -100.00000 T 10 
-100.00000 -100.00000 N 11 
-100.00000 -100.00000 Q 12 
-100.00000 -100.00000 C 13 
-100.00000 -100.00000 P 14 
-100.00000 -100.00000 H 15 
-0.33510 -0.35455 R 16 
-100.00000 -100.00000 K 17 
-100.00000 -100.00000 D 18 
-0.29976  0.28419 E 19 
-100.00000 -100.00000 G 0 
 0.11211 -100.00000 A 1 
-100.00000 -100.00000 V 2 
-100.00000 -0.26000 I 3 
-100.00000 -100.00000 L 4 
-100.00000 -100.00000 M 5 
-100.00000 -100.00000 F 6 
-100.00000 -100.00000 Y 7 
-100.00000 -100.00000 W 8 
 0.15035 -0.35461 S 9 
 0.18777  0.54226 T 10 
 0.00000  0.00000 N 11 
-100.00000 -100.00000 Q 12 
-100.00000 -100.00000 C 13 
-100.00000 -100.00000 P 14 
-0.25682  0.00514 H 15 
-100.00000 -100.00000 R 16 
-0.16579  0.67816 K 17 
 0.10011  0.55166 D 18 
-100.00000 -100.00000 E 19 
-100.00000 -100.00000 G 0 
-100.00000 -100.00000 A 1 
-100.00000 -100.00000 V 2 
-100.00000 -100.00000 I 3 
 0.20012 -0.20182 L 4 
-100.00000 -100.00000 M 5 
-100.00000 -100.00000 F 6 
-100.00000 -100.00000 Y 7 
-100.00000 -100.00000 W 8 
-0.01139  0.09409 S 9 
 0.25248  0.00155 T 10 
-100.00000 -100.00000 N 11 
 0.58502 -0.44157 Q 12 
-100.00000 -100.00000 C 13 
 0.00000  0.00000 P 14 
-100.00000 -100.00000 H 15 
-100.00000 -100.00000 R 16 
-100.00000 -100.00000 K 17 
-100.00000 -100.00000 D 18 
-100.00000 -100.00000 E 19 
-0.24197 -0.09525 G 0 
 0.28769  0.45945 A 1 
-100.00000 -0.12241 V 2 
-100.00000  0.00176 I 3 
 0.42868  0.09921 L 4 
-100.00000  0.00014 M 5 
-0.16512 -0.07436 F 6 
-100.00000  0.00312 Y 7 
-0.00000 -100.00000 W 8 
-0.00000  0.00014 S 9 
-0.15977  0.44922 T 10 
 0.13750  0.08997 N 11 
 0.15926 -0.13574 Q 12 
-100.00000 -100.00000 C 13 
-100.00000 -100.00000 P 14 
-100.00000 -100.00000 H 15 
-100.00000 -100.00000 R 16 
 0.63674 -0.06491 K 17 
-0.74020 -0.57287 D 18 
 0.00000  0.00000 E 19 
-100.00000 -100.00000 G 0 
-100.00000 -100.00000 A 1 
-100.00000 -100.00000 V 2 
-100.00000 -100.00000 I 3 
-100.00000 -100.00000 L 4 
-100.00000 -100.00000 M 5 
-0.02024  0.00278 F 6 
 0.29356 -0.29591 Y 7 
-0.54805 -100.00000 W 8 
 0.10529 -0.18627 S 9 
-100.00000 -100.00000 T 10 
-100.00000 -100.00000 N 11 
-100.00000 -100.00000 Q 12 
 0.00000  0.00000 C 13 
-100.00000 -100.00000 P 14 
-100.00000 -100.00000 H 15 
-0.29991  0.00147 R 16 
-100.00000 -100.00000 K 17 
-100.00000 -100.00000 D 18 
-100.00000 -100.00000 E 19 
 0.74045  0.36653 G 0 
-100.00000 -0.13600 A 1 
-100.00000  0.13743 V 2 
-100.00000 -100.00000 I 3 
-100.00000 -100.00000 L 4 
-100.00000 -100.00000 M 5 
-100.00000 -100.00000 F 6 
 0.13445  0.00394 Y 7 
-100.00000 -100.00000 W 8 
-100.00000 -100.00000 S 9 
-100.00000 -100.00000 T 10 
 0.08117 -0.38554 N 11 
-100.00000 -100.00000 Q 12 
-100.00000 -100.00000 C 13 
-100.00000 -100.00000 P 14 
 0.00017 -100.00000 H 15 
-100.00000 -0.00007 R 16 
-100.00000 -100.00000 K 17 
 0.00000  0.00000 D 18 
 0.83277 -0.50302 E 19 
 0.23918 -0.09356 G 0 
-0.37515  0.51544 A 1 
-100.00000 -1.17408 V 2 
 0.05999  0.78273 I 3 
 0.03566  0.01320 L 4 
-0.29704 -100.00000 M 5 
 0.26318 -100.00000 F 6 
-0.05147 -0.27430 Y 7 
-100.00000 -0.13586 W 8 
 0.00000  0.00000 S 9 
-0.26574 -0.60195 T 10 
 0.03752  0.18654 N 11 
 0.05999  0.20416 Q 12 
-100.00000 -100.00000 C 13 
-0.21833  0.18411 P 14 
 0.95879 -0.03068 H 15 
-100.00000 -100.00000 R 16 
-0.16241 -100.00000 K 17 
 0.22219  0.15376 D 18 
 0.23176  0.53864 E 19 
-100.00000 -100.00000 G 0 
-100.00000 -100.00000 A 1 
-100.00000 -0.10180 V 2 
-0.17490  0.08242 I 3 
 0.00000  0.00000 L 4 
-0.16868  0.21060 M 5 
-100.00000 -100.00000 F 6 
-100.00000 -100.00000 Y 7 
-100.00000 -100.00000 W 8 
-100.00000 -100.00000 S 9 
 0.10688 -100.00000 T 10 
-100.00000 -100.00000 N 11 
 0.08142  0.00415 Q 12 
-100.00000 -100.00000 C 13 
 0.63711  0.42099 P 14 
-100.00000  0.00011 H 15 
 0.13755 -100.00000 R 16 
-100.00000 -100.00000 K 17 
-100.00000  0.26314 D 18 
-100.00000 -100.00000 E 19 
 0.00003 -100.00000 G 0 
 0.41781  0.12712 A 1 
 0.13753  0.71453 V 2 
-0.13618 -0.54084 I 3 
 0.00000  0.00000 L 4 
 0.00003 -0.13591 M 5 
 0.13128 -0.03381 F 6 
 0.13753  0.34951 Y 7 
-100.00000 -100.00000 W 8 
 0.48546  0.00291 S 9 
 0.10679 -0.78024 T 10 
 0.00003 -100.00000 N 11 
 0.08129 -0.29739 Q 12 
-100.00000 -100.00000 C 13 
-0.10907  0.94744 P 14 
-0.28815  0.34951 H 15 
-0.28054  0.26304 R 16 
-100.00000 -100.00000 K 17 
 0.00003 -100.00000 D 18 
-100.00000 -100.00000 E 19 
-1.13620 -0.11373 G 0 
-0.11954  0.07585 A 1 
-0.12630  0.47495 V 2 
 0.14449 -0.71288 I 3 
 0.01645 -0.11663 L 4 
-0.40306 -0.54343 M 5 
 0.30177  0.59737 F 6 
-0.17717  0.39850 Y 7 
 0.10561 -0.49640 W 8 
-0.22604  0.00121 S 9 
 0.33858  0.70220 T 10 
 0.32850 -0.42420 N 11 
-0.43297  0.26028 Q 12 
-100.00000 -100.00000 C 13 
 0.00000  0.00000 P 14 
 0.40779 -0.09407 H 15 
-0.04939  0.00547 R 16 
-0.42790 -0.11177 K 17 
-0.41983  0.05262 D 18 
-0.15743 -0.25359 E 19 
-0.16704 -0.04782 G 0 
 0.00000  0.00000 A 1 
-0.06600  0.13311 V 2 
-0.84759  0.00613 I 3 
 0.41394 -0.77503 L 4 
-100.00000  0.63527 M 5 
-0.03100  0.00641 F 6 
 0.05992 -0.51917 Y 7 
-100.00000 -100.00000 W 8 
 0.17311  0.33636 S 9 
 0.28903  0.39050 T 10 
-0.07575  0.26945 N 11 
 0.50050 -100.00000 Q 12 
-100.00000 -100.00000 C 13 
-0.17841 -0.11621 P 14 
-0.17186  0.65612 H 15 
 0.90906  0.25113 R 16 
 0.48569  0.36815 K 17 
-0.17904 -0.35422 D 18 
-0.47562  0.29506 E 19 
-0.05285  0.24132 G 0 
 0.04413  0.24286 A 1 
-0.27403  0.21758 V 2 
-0.05729 -0.06088 I 3 
-0.27269  0.00810 L 4 
-100.00000  0.07402 M 5 
-0.00013  0.26329 F 6 
-0.08301 -0.12234 Y 7 
 0.18814 -100.00000 W 8 
-0.30379 -0.14570 S 9 
-0.58581 -0.36151 T 10 
 1.14367  0.65661 N 11 
-0.43611  0.00687 Q 12 
-100.00000  0.00025 C 13 
-100.00000  0.26329 P 14 
-0.59019  0.33648 H 15 
 0.00000  0.00000 R 16 
-0.61137  0.01524 K 17 
-100.00000 -100.00000 D 18 
 0.26930 -100.00000 E 19 
-0.41020 -0.15198 G 0 
 0.52173 -0.33256 A 1 
-0.35064  0.67818 V 2 
-0.03436  0.32498 I 3 
-0.11684  0.00515 L 4 
-100.00000  0.48554 M 5 
-0.49122  0.00171 F 6 
 0.62861  0.79021 Y 7 
 0.32908 -100.00000 W 8 
 0.00000  0.00000 S 9 
 0.11265  0.11110 T 10 
 0.33967  0.26475 N 11 
 0.02024  0.65723 Q 12 
-100.00000 -100.00000 C 13 
-0.11293 -0.40165 P 14 
-100.00000  0.12725 H 15 
 0.37852 -0.51346 R 16 
-0.01884 -100.00000 K 17 
-0.02263  0.12725 D 18 
 0.11265  0.00011 E 19 
-0.00002 -100.00000 G 0 
-100.00000 -100.00000 A 1 
-100.00000 -100.00000 V 2 
-100.00000 -100.00000 I 3 
-0.16698  0.21062 L 4 
-100.00000 -100.00000 M 5 
-100.00000  0.42299 F 6 
-100.00000 -100.00000 Y 7 
 0.00000  0.00000 W 8 
-100.00000 -100.00000 S 9 
-100.00000 -100.00000 T 10 
-100.00000 -100.00000 N 11 
-100.00000 -100.00000 Q 12 
 0.13749 -0.37434 C 13 
-100.00000 -100.00000 P 14 
-100.00000 -100.00000 H 15 
-0.17670  0.68406 R 16 
-100.00000 -100.00000 K 17 
-100.00000 -100.00000 D 18 
-100.00000 -100.00000 E 19 
-0.45607  0.42299 G 0 
 0.17948 -0.08803 A 1 
-100.00000 -100.00000 V 2 
-100.00000 -100.00000 I 3 
-100.00000 -100.00000 L 4 
-100.00000 -100.00000 M 5 
-0.37622 -0.65449 F 6 
-0.01901 -0.11135 Y 7 
-100.00000 -100.00000 W 8 
 0.00000  0.00000 S 9 
-0.16014 -100.00000 T 10 
-100.00000 -100.00000 N 11 
-100.00000 -100.00000 Q 12 
-0.00007 -100.00000 C 13 
 0.14230  0.48188 P 14 
-100.00000 -100.00000 H 15 
-100.00000 -100.00000 R 16 
-100.00000 -100.00000 K 17 
-100.00000 -100.00000 D 18 
-100.00000 -100.00000 E 19 
-0.00000 -100.00000 G 0 
-100.00000 -100.00000 A 1 
-100.00000 -100.00000 V 2 
-100.00000 -100.00000 I 3 
-100.00000 -100.00000 L 4 
-100.00000 -100.00000 M 5 
-100.00000 -0.00013 F 6 
 0.00000  0.00000 Y 7 
-100.00000 -100.00000 W 8 
-0.16258  0.13737 S 9 
-100.00000 -100.00000 T 10 
-0.03417 -0.37462 N 11 
-100.00000 -100.00000 Q 12 
-0.23781 -0.23039 C 13 
-100.00000 -100.00000 P 14 
 0.06685 -0.34008 H 15 
-100.00000 -100.00000 R 16 
-100.00000 -100.00000 K 17 
 0.37851 -0.13605 D 18 
-100.00000 -100.00000 E 19 
-100.00000 -100.00000 G 0 
-100.00000 -100.00000 A 1 
-0.03131 -0.08433 V 2 
 0.00000  0.00000 I 3 
-0.20375  0.23911 L 4 
-0.06429  0.12363 M 5 
-100.00000 -0.12900 F 6 
-100.00000 -100.00000 Y 7 
-100.00000 -100.00000 W 8 
 0.13751  0.12363 S 9 
 0.21805 -0.40313 T 10 
 0.00001 -0.00190 N 11 
-100.00000 -100.00000 Q 12 
-100.00000 -100.00000 C 13 
-100.00000 -100.00000 P 14 
-100.00000 -100.00000 H 15 
-100.00000 -100.00000 R 16 
-100.00000 -100.00000 K 17 
-100.00000 -100.00000 D 18 
-100.00000 -100.00000 E 19 
-100.00000  0.00002 G 0 
-0.40896  0.45473 A 1 
 0.00000  0.00000 V 2 
-0.51387 -0.01641 I 3 
 0.35066 -0.54840 L 4 
-100.00000 -100.00000 M 5 
-100.00000 -100.00000 F 6 
-100.00000 -100.00000 Y 7 
-100.00000 -100.00000 W 8 
-100.00000 -100.00000 S 9 
-100.00000 -100.00000 T 10 
-100.00000 -100.00000 N 11 
-100.00000 -100.00000 Q 12 
-100.00000 -100.00000 C 13 
-100.00000 -100.00000 P 14 
-100.00000 -100.00000 H 15 
-100.00000 -100.00000 R 16 
-100.00000 -100.00000 K 17 
-100.00000 -100.00000 D 18 
-0.17303  0.00002 E 19 
-0.19258 -0.65620 G 0 
-100.00000 -100.00000 A 1 
-100.00000  0.34600 V 2 
-100.00000 -100.00000 I 3 
-100.00000 -100.00000 L 4 
-100.00000 -100.00000 M 5 
-100.00000 -100.00000 F 6 
-100.00000 -100.00000 Y 7 
-100.00000 -100.00000 W 8 
-100.00000 -100.00000 S 9 
-100.00000 -100.00000 T 10 
-100.00000 -100.00000 N 11 
-100.00000 -100.00000 Q 12 
-100.00000 -100.00000 C 13 
-100.00000 -100.00000 P 14 
-100.00000 -100.00000 H 15 
-100.00000 -0.00005 R 16 
-0.19361  0.03952 K 17 
 0.43839 -0.28861 D 18 
 0.00000  0.00000 E 19 
-0.20892 -0.33214 G 0 
-0.02914  0.31004 A 1 
 0.00013 -0.45026 V 2 
 0.41312 -0.60216 I 3 
 0.30081 -0.13742 L 4 
-100.00000 -100.00000 M 5 
-100.00000 -100.00000 F 6 
 0.13731 -0.42525 Y 7 
-100.00000 -0.20034 W 8 
-0.26401  0.27843 S 9 
 0.00000  0.00000 T 10 
 0.09026 -0.12027 N 11 
 0.20574 -0.24580 Q 12 
-100.00000 -100.00000 C 13 
 0.81360  0.20195 P 14 
-100.00000 -0.62551 H 15 
-0.01587  0.58401 R 16 
-100.00000 -0.40301 K 17 
 0.51374 -0.55717 D 18 
-0.12573 -0.46504 E 19 
 0.67813 -0.00194 G 0 
-0.55580  0.28023 A 1 
 0.09124 -0.95592 V 2 
-100.00000  0.13746 I 3 
 0.03586 -0.07139 L 4 
 1.31256 -0.00005 M 5 
-0.65636  0.84795 F 6 
 0.15816 -0.59194 Y 7 
 0.60775 -0.26655 W 8 
-0.88257 -0.62058 S 9 
-0.07954 -0.55737 T 10 
-0.14077 -0.00005 N 11 
 0.43281  0.50905 Q 12 
-100.00000 -100.00000 C 13 
 0.00000  0.00000 P 14 
-0.52797  0.03009 H 15 
-100.00000 -100.00000 R 16 
-100.00000 -0.00005 K 17 
-100.00000  0.76549 D 18 
 0.41209 -100.00000 E 19 
 0.12883  0.52590 G 0 
 0.67062 -0.45019 A 1 
 0.13752 -0.00345 V 2 
-0.17406  0.65952 I 3 
-0.03656 -0.13943 L 4 
-100.00000 -100.00000 M 5 
-100.00000 -100.00000 F 6 
-100.00000 -100.00000 Y 7 
-100.00000 -100.00000 W 8 
-0.08411 -0.40808 S 9 
 0.07248  0.22609 T 10 
 0.00000  0.00000 N 11 
-0.03656 -100.00000 Q 12 
-100.00000 -100.00000 C 13 
-0.45987 -100.00000 P 14 
 0.37853 -0.49127 H 15 
 0.14123 -0.12898 R 16 
 0.02470 -0.10634 K 17 
-0.32066 -0.54554 D 18 
 0.01584 -0.24575 E 19 
-0.08730  0.43483 G 0 
 0.20560  0.47524 A 1 
-100.00000  0.84820 V 2 
-100.00000 -100.00000 I 3 
-100.00000 -100.00000 L 4 
-100.00000 -100.00000 M 5 
 0.59262  0.09379 F 6 
-0.00889  0.10231 Y 7 
-100.00000 -100.00000 W 8 
 0.00000  0.00000 S 9 
-0.00582  0.12732 T 10 
-0.16530  0.21365 N 11 
 0.34373  0.28047 Q 12 
-100.00000 -100.00000 C 13 
-0.67478 -0.62174 P 14 
-100.00000 -100.00000 H 15 
-100.00000 -100.00000 R 16 
-100.00000 -100.00000 K 17 
-100.00000  0.00020 D 18 
-100.00000 -100.00000 E 19 
 0.22846  0.47489 G 0 
-0.52563 -0.12002 A 1 
-0.58628  0.21381 V 2 
 0.00003 -0.12875 I 3 
-100.00000  0.31870 L 4 
-100.00000 -100.00000 M 5 
-100.00000 -100.00000 F 6 
-100.00000 -100.00000 Y 7 
-100.00000 -100.00000 W 8 
-100.00000  0.26325 S 9 
 0.08364  0.15815 T 10 
-100.00000  0.13772 N 11 
 0.37249 -0.20015 Q 12 
-100.00000 -100.00000 C 13 
 0.76556  0.06032 P 14 
-100.00000  0.00021 H 15 
-100.00000 -100.00000 R 16 
 0.32061 -0.07318 K 17 
-0.52563  0.16547 D 18 
 0.00000  0.00000 E 19 
 0.15811 -100.00000 G 0 
 0.26294 -0.50916 A 1 
 0.04068 -0.10722 V 2 
-0.73064 -0.33394 I 3 
 0.09793 -0.06891 L 4 
-100.00000 -100.00000 M 5 
 0.07837  0.23617 F 6 
-0.29255  0.25458 Y 7 
 0.84790  0.41205 W 8 
 0.16877  0.75605 S 9 
 0.02924 -0.52082 T 10 
 0.00000  0.00000 N 11 
-0.17296 -0.00646 Q 12 
-0.08822 -100.00000 C 13 
-100.00000 -100.00000 P 14 
-0.10074  0.50467 H 15 
-0.00010 -0.38284 R 16 
-0.19289  0.22414 K 17 
-0.06655  0.07658 D 18 
 0.10724  0.88761 E 19 
 0.00000  0.00000 G 0 
-100.00000 -100.00000 A 1 
 0.09004 -100.00000 V 2 
-100.00000 -100.00000 I 3 
-100.00000 -100.00000 L 4 
-100.00000 -100.00000 M 5 
-100.00000 -100.00000 F 6 
-100.00000 -100.00000 Y 7 
-100.00000 -100.00000 W 8 
-100.00000  0.00007 S 9 
-100.00000 -100.00000 T 10 
-100.00000 -100.00000 N 11 
-100.00000 -100.00000 Q 12 
-100.00000 -100.00000 C 13 
-100.00000 -100.00000 P 14 
-100.00000 -100.00000 H 15 
-0.27843  0.15806 R 16 
-100.00000 -100.00000 K 17 
-100.00000 -100.00000 D 18 
 0.16912  0.40601 E 19 
-0.20376 -100.00000 G 0 
 0.00000  0.00000 A 1 
 0.40448  0.50249 V 2 
-100.00000 -100.00000 I 3 
-0.23391  0.00022 L 4 
-0.18984 -100.00000 M 5 
-100.00000  0.37873 F 6 
-100.00000  0.00022 Y 7 
-100.00000 -100.00000 W 8 
 0.08413  0.42800 S 9 
-0.52641  0.12975 T 10 
-100.00000 -100.00000 N 11 
-0.32735 -100.00000 Q 12 
 0.13744 -100.00000 C 13 
-0.04088 -0.00810 P 14 
-100.00000 -100.00000 H 15 
-100.00000 -100.00000 R 16 
-100.00000 -0.00162 K 17 
-100.00000 -100.00000 D 18 
-0.14080  0.40852 E 19 
-0.17332 -0.38328 G 0 
-100.00000 -100.00000 A 1 
-100.00000 -100.00000 V 2 
-100.00000 -100.00000 I 3 
-100.00000 -100.00000 L 4 
-100.00000 -100.00000 M 5 
 0.11721  0.62615 F 6 
-0.16361  0.02594 Y 7 
-0.33024 -0.13938 W 8 
-100.00000  0.44558 S 9 
-100.00000 -100.00000 T 10 
-100.00000 -100.00000 N 11 
-100.00000 -100.00000 Q 12 
 0.00000  0.00000 C 13 
-100.00000 -100.00000 P 14 
-100.00000 -100.00000 H 15 
 0.50475 -0.59413 R 16 
-100.00000 -100.00000 K 17 
-100.00000 -100.00000 D 18 
-100.00000 -100.00000 E 19 
-100.00000 -100.00000 G 0 
-100.00000 -100.00000 A 1 
-100.00000 -100.00000 V 2 
-100.00000 -100.00000 I 3 
-100.00000 -100.00000 L 4 
-100.00000 -100.00000 M 5 
-0.18982  0.23915 F 6 
 0.00000  0.00000 Y 7 
-100.00000 -100.00000 W 8 
-100.00000 -100.00000 S 9 
-100.00000 -100.00000 T 10 
-100.00000  0.26305 N 11 
 0.26308 -100.00000 Q 12 
 0.00649 -0.18280 C 13 
-100.00000 -100.00000 P 14 
 0.45901 -0.01156 H 15 
-100.00000 -100.00000 R 16 
-100.00000 -100.00000 K 17 
-0.03540 -0.12894 D 18 
-100.00000 -100.00000 E 19 
-100.00000 -100.00000 G 0 
-100.00000 -100.00000 A 1 
-100.00000 -100.00000 V 2 
-100.00000 -100.00000 I 3 
-0.00972  0.10209 L 4 
-100.00000 -100.00000 M 5 
-100.00000 -100.00000 F 6 
-100.00000 -100.00000 Y 7 
-100.00000 -100.00000 W 8 
-0.15495 -0.18914 S 9 
-100.00000 -0.00192 T 10 
-100.00000 -100.00000 N 11 
-0.06474 -0.35388 Q 12 
-100.00000 -100.00000 C 13 
 0.00000  0.00000 P 14 
-100.00000 -100.00000 H 15 
-100.00000 -0.00003 R 16 
-100.00000 -100.00000 K 17 
-100.00000 -100.00000 D 18 
-100.00000 -100.00000 E 19 
 0.00000  0.00000 G 0 
-100.00000  0.00008 A 1 
 0.09034  0.26311 V 2 
-100.00000 -100.00000 I 3 
-100.00000 -100.00000 L 4 
-100.00000 -100.00000 M 5 
-100.00000 -100.00000 F 6 
-100.00000 -100.00000 Y 7 
-100.00000 -100.00000 W 8 
-100.00000 -100.00000 S 9 
-100.00000 -100.00000 T 10 
-100.00000 -100.00000 N 11 
-100.00000 -100.00000 Q 12 
-100.00000 -100.00000 C 13 
-100.00000 -100.00000 P 14 
-100.00000 -100.00000 H 15 
 0.28986  0.38466 R 16 
-100.00000 -100.00000 K 17 
-100.00000 -100.00000 D 18 
 0.33264  0.29645 E 19 
 0.47868  0.09864 G 0 
 0.13749  0.12353 A 1 
-0.68132 -0.30079 V 2 
-100.00000 -100.00000 I 3 
 0.26303  0.43459 L 4 
-100.00000 -100.00000 M 5 
-100.00000 -100.00000 F 6 
-0.33441 -0.52493 Y 7 
-100.00000 -100.00000 W 8 
 0.13749  0.13736 S 9 
 0.13749  0.23900 T 10 
 0.20922 -0.59870 N 11 
-100.00000 -0.17028 Q 12 
-100.00000 -0.00014 C 13 
-0.14075 -0.00014 P 14 
-100.00000  0.50859 H 15 
-100.00000 -0.00014 R 16 
-0.33339 -100.00000 K 17 
 0.00000  0.00000 D 18 
-0.45639 -0.81082 E 19 
-100.00000 -100.00000 G 0 
-100.00000 -100.00000 A 1 
 0.11016 -100.00000 V 2 
-0.92745  0.23155 I 3 
 0.00000  0.00000 L 4 
-100.00000 -100.00000 M 5 
 0.26690  0.76226 F 6 
-100.00000 -100.00000 Y 7 
 0.13751 -100.00000 W 8 
-100.00000 -100.00000 S 9 
-100.00000  0.00025 T 10 
-100.00000 -100.00000 N 11 
-100.00000 -100.00000 Q 12 
-100.00000 -100.00000 C 13 
 0.31938  0.17287 P 14 
 0.20570  0.41184 H 15 
-0.03531  0.13776 R 16 
-100.00000 -100.00000 K 17 
-100.00000 -100.00000 D 18 
-100.00000 -100.00000 E 19 
 0.32888  0.19045 G 0 
-0.49738 -0.35169 A 1 
 0.12638 -0.46637 V 2 
 0.00000  0.00000 I 3 
-0.34097 -0.46684 L 4 
-0.19014  0.11176 M 5 
 0.52775  0.05612 F 6 
-0.14136 -0.13967 Y 7 
-100.00000 -0.00217 W 8 
-0.00114 -0.63967 S 9 
-0.67350  0.34771 T 10 
 0.67794 -0.67294 N 11 
 0.13624  0.13720 Q 12 
 0.13737 -0.20485 C 13 
-100.00000 -100.00000 P 14 
-0.43889  0.13226 H 15 
-0.19014  0.13720 R 16 
-100.00000 -0.00217 K 17 
 0.13737 -100.00000 D 18 
 0.30787 -0.80641 E 19 
-0.81565 -0.12024 G 0 
-0.22716 -0.01040 A 1 
-100.00000 -100.00000 V 2 
-100.00000 -100.00000 I 3 
-0.00022 -100.00000 L 4 
-100.00000  0.62605 M 5 
-100.00000 -100.00000 F 6 
-0.20509 -0.63188 Y 7 
-100.00000 -100.00000 W 8 
-0.00022 -0.68590 S 9 
-100.00000 -100.00000 T 10 
 0.10869 -0.36952 N 11 
-0.00022 -0.00198 Q 12 
-100.00000 -100.00000 C 13 
-100.00000 -100.00000 P 14 
-0.20509 -0.59193 H 15 
-100.00000 -100.00000 R 16 
-100.00000 -100.00000 K 17 
 0.00000  0.00000 D 18 
-0.61754  0.28802 E 19 
 0.41064  0.12395 G 0 
-0.03682  0.65981 A 1 
-0.33857  0.22622 V 2 
-0.21729  0.67448 I 3 
-0.19113 -0.15164 L 4 
 0.58488 -100.00000 M 5 
 0.08871 -0.17987 F 6 
 0.00000  0.00000 Y 7 
-100.00000 -100.00000 W 8 
-0.21273  0.04999 S 9 
 0.01535 -100.00000 T 10 
-0.33491  0.11232 N 11 
-0.32976 -100.00000 Q 12 
-0.12105  0.24045 C 13 
-100.00000  0.68739 P 14 
 0.10093  0.34336 H 15 
-100.00000 -100.00000 R 16 
-100.00000 -100.00000 K 17 
-100.00000  0.53899 D 18 
-100.00000 -100.00000 E 19 
 0.19472  0.21840 G 0 
 0.33174  0.54570 A 1 
 0.40574 -0.59410 V 2 
-100.00000 -100.00000 I 3 
-100.00000 -100.00000 L 4 
-100.00000 -100.00000 M 5 
-100.00000 -100.00000 F 6 
-100.00000 -100.00000 Y 7 
-100.00000 -100.00000 W 8 
-100.00000 -100.00000 S 9 
-100.00000  0.00005 T 10 
-100.00000 -100.00000 N 11 
-0.03543  0.42764 Q 12 
-100.00000 -100.00000 C 13 
-0.00929 -0.00184 P 14 
-100.00000 -0.13934 H 15 
-100.00000 -100.00000 R 16 
-0.14126 -0.14872 K 17 
 0.24624 -0.44590 D 18 
 0.00000  0.00000 E 19 
 0.45939  0.28032 G 0 
-100.00000 -100.00000 A 1 
 0.13754 -0.26648 V 2 
-100.00000 -100.00000 I 3 
-100.00000 -100.00000 L 4 
-100.00000 -100.00000 M 5 
-100.00000 -100.00000 F 6 
-100.00000 -100.00000 Y 7 
-100.00000 -100.00000 W 8 
-100.00000 -100.00000 S 9 
-100.00000 -100.00000 T 10 
-100.00000 -100.00000 N 11 
-100.00000 -100.00000 Q 12 
-100.00000 -100.00000 C 13 
-100.00000 -100.00000 P 14 
-100.00000 -100.00000 H 15 
-100.00000 -100.00000 R 16 
-0.33938  0.06006 K 17 
 0.67811 -0.12898 D 18 
 0.00000  0.00000 E 19 
-100.00000 -100.00000 G 0 
-100.00000 -100.00000 A 1 
-100.00000 -100.00000 V 2 
-0.00001 -0.00003 I 3 
 0.00000  0.00000 L 4 
-0.14144 -0.42531 M 5 
-100.00000 -100.00000 F 6 
-100.00000 -100.00000 Y 7 
-100.00000 -100.00000 W 8 
-100.00000 -100.00000 S 9 
-100.00000 -0.00003 T 10 
-100.00000 -100.00000 N 11 
-0.03559 -0.12025 Q 12 
-100.00000 -100.00000 C 13 
 0.03257  0.03363 P 14 
-100.00000 -100.00000 H 15 
-100.00000 -100.00000 R 16 
-100.00000 -100.00000 K 17 
-100.00000 -100.00000 D 18 
-100.00000 -100.00000 E 19 
 0.33497  0.15392 G 0 
-100.00000 -100.00000 A 1 
-100.00000 -0.00025 V 2 
-100.00000 -0.35420 I 3 
-100.00000 -100.00000 L 4 
 0.20119 -0.65672 M 5 
 0.61389 -100.00000 F 6 
 0.54347 -0.41506 Y 7 
-100.00000 -0.95074 W 8 
-0.57343  0.34575 S 9 
 0.00021  0.12336 T 10 
-100.00000 -100.00000 N 11 
-100.00000 -100.00000 Q 12 
-100.00000 -100.00000 C 13 
-100.00000 -100.00000 P 14 
-100.00000 -0.10254 H 15 
 0.00000  0.00000 R 16 
 0.01036  0.22979 K 17 
-100.00000 -100.00000 D 18 
-100.00000 -100.00000 E 19 
 0.16274  0.03539 G 0 
-100.00000  0.00007 A 1 
-100.00000 -100.00000 V 2 
-100.00000 -100.00000 I 3 
-100.00000 -100.00000 L 4 
-100.00000 -100.00000 M 5 
-100.00000 -100.00000 F 6 
-100.00000 -100.00000 Y 7 
-100.00000 -100.00000 W 8 
-100.00000 -100.00000 S 9 
-100.00000 -100.00000 T 10 
-100.00000 -100.00000 N 11 
-100.00000 -100.00000 Q 12 
-100.00000 -100.00000 C 13 
-100.00000 -100.00000 P 14 
-100.00000 -100.00000 H 15 
-100.00000 -100.00000 R 16 
-0.11441  0.57724 K 17 
-0.01339  0.31853 D 18 
 0.00000  0.00000 E 19 
 0.00001 -100.00000 G 0 
-100.00000 -100.00000 A 1 
-100.00000 -100.00000 V 2 
-100.00000 -100.00000 I 3 
-0.17289 -100.00000 L 4 
-100.00000 -100.00000 M 5 
-100.00000  0.00003 F 6 
-100.00000 -100.00000 Y 7 
-100.00000 -100.00000 W 8 
-100.00000  0.00003 S 9 
-100.00000 -100.00000 T 10 
-100.00000 -100.00000 N 11 
 0.00000  0.00000 Q 12 
-100.00000 -100.00000 C 13 
-100.00000  0.00003 P 14 
 0.21529  0.06895 H 15 
 0.59264  0.25624 R 16 
-0.45637 -0.12892 K 17 
-100.00000 -100.00000 D 18 
-100.00000  0.12369 E 19 
-100.00000 -100.00000 G 0 
-100.00000 -100.00000 A 1 
-0.22570 -100.00000 V 2 
-100.00000 -100.00000 I 3 
 0.00000  0.00000 L 4 
-0.33383  0.37854 M 5 
 0.33177  0.47866 F 6 
-100.00000 -100.00000 Y 7 
-100.00000 -100.00000 W 8 
 0.21105  0.05648 S 9 
-100.00000 -100.00000 T 10 
-100.00000 -100.00000 N 11 
-100.00000 -100.00000 Q 12 
-100.00000 -100.00000 C 13 
-100.00000 -100.00000 P 14 
-100.00000 -100.00000 H 15 
-100.00000 -100.00000 R 16 
-100.00000 -100.00000 K 17 
-100.00000 -100.00000 D 18 
-100.00000 -100.00000 E 19 
 0.06308  0.30576 G 0 
-100.00000 -0.25789 A 1 
 0.45962 -0.00357 V 2 
-0.09735 -0.65644 I 3 
-100.00000 -0.00199 L 4 
-100.00000 -100.00000 M 5 
 1.02900 -100.00000 F 6 
-100.00000  0.13741 Y 7 
-100.00000 -100.00000 W 8 
 0.00000  0.00000 S 9 
 0.05523 -0.18925 T 10 
 0.46821  0.26712 N 11 
 0.37872 -0.30747 Q 12 
-0.00853 -0.12910 C 13 
 0.00021 -100.00000 P 14 
-100.00000 -0.00199 H 15 
-0.24083 -0.84909 R 16 
-100.00000 -0.00009 K 17 
-100.00000 -100.00000 D 18 
-100.00000 -0.00199 E 19 
 0.00010  0.69439 G 0 
 0.43722  0.22625 A 1 
-0.21714  0.00025 V 2 
-100.00000 -0.13912 I 3 
-0.25051  0.05661 L 4 
-100.00000 -0.21305 M 5 
-100.00000  1.15304 F 6 
 0.51969  0.00025 Y 7 
-100.00000 -100.00000 W 8 
 0.00000  0.00000 S 9 
-0.07387 -0.06382 T 10 
-100.00000  0.00025 N 11 
-100.00000 -0.54803 Q 12 
-100.00000 -100.00000 C 13 
 0.47534  0.10894 P 14 
-100.00000 -100.00000 H 15 
-100.00000  0.00025 R 16 
-100.00000 -100.00000 K 17 
 0.37861 -0.09567 D 18 
-100.00000  0.67832 E 19 
 0.13754  0.13792 G 0 
 0.06889  0.81058 A 1 
 0.00000  0.00000 V 2 
 0.00938  0.13665 I 3 
-0.44777  0.17421 L 4 
-100.00000 -100.00000 M 5 
 0.17159 -100.00000 F 6 
-100.00000 -100.00000 Y 7 
-100.00000 -100.00000 W 8 
 0.00003  0.37893 S 9 
 0.21129  0.26345 T 10 
-100.00000 -100.00000 N 11 
-100.00000 -100.00000 Q 12 
-0.03540  0.00042 C 13 
-100.00000 -100.00000 P 14 
-100.00000 -100.00000 H 15 
-100.00000 -100.00000 R 16 
-100.00000 -100.00000 K 17 
-100.00000 -100.00000 D 18 
-100.00000  0.26345 E 19 
 0.74284  1.20190 G 0 
 0.52997  0.26330 A 1 
 0.05292 -0.79811 V 2 
 0.13677  0.62640 I 3 
 0.19302 -0.00961 L 4 
 0.09423 -100.00000 M 5 
-100.00000 -100.00000 F 6 
-100.00000 -100.00000 Y 7 
-100.00000 -100.00000 W 8 
 0.00000  0.00000 S 9 
-0.24848  0.44754 T 10 
 0.08998 -0.30712 N 11 
-100.00000 -0.08416 Q 12 
-100.00000 -100.00000 C 13 
-0.17630  0.29747 P 14 
-100.00000 -100.00000 H 15 
-0.21581  0.40439 R 16 
 0.26303  0.26330 K 17 
-0.57373  0.26330 D 18 
-0.41273  0.28050 E 19 
 0.13738 -0.11279 G 0 
 0.05106  0.67122 A 1 
-0.10865 -100.00000 V 2 
-100.00000 -100.00000 I 3 
-0.07159 -1.01119 L 4 
-100.00000 -100.00000 M 5 
-100.00000 -0.12023 F 6 
-0.20388 -100.00000 Y 7 
-100.00000 -100.00000 W 8 
 0.00000  0.00000 S 9 
-0.33360  0.13467 T 10 
-100.00000 -0.56373 N 11 
-100.00000 -0.00001 Q 12 
-100.00000 -100.00000 C 13 
-0.95364  0.48904 P 14 
-100.00000 -100.00000 H 15 
 0.10697 -0.00001 R 16 
-100.00000 -0.00001 K 17 
 0.13738  0.70861 D 18 
-100.00000 -0.22755 E 19 
 0.00015 -100.00000 G 0 
-0.03553  0.21340 A 1 
 0.43504 -0.34882 V 2 
 0.26318 -0.32441 I 3 
 0.00000  0.00000 L 4 
-0.25317 -100.00000 M 5 
-0.24228  0.32745 F 6 
 0.21918 -100.00000 Y 7 
 0.00015 -100.00000 W 8 
 0.78478  0.12065 S 9 
-100.00000  0.20192 T 10 
-100.00000 -100.00000 N 11 
-100.00000 -100.00000 Q 12 
-100.00000 -100.00000 C 13 
-100.00000 -100.00000 P 14 
-100.00000 -100.00000 H 15 
-100.00000 -100.00000 R 16 
-100.00000 -100.00000 K 17 
-100.00000 -100.00000 D 18 
-100.00000 -100.00000 E 19 
-0.27907  0.33714 G 0 
-0.06460 -100.00000 A 1 
-100.00000 -0.12880 V 2 
-100.00000  0.00005 I 3 
-100.00000 -100.00000 L 4 
-100.00000 -100.00000 M 5 
-100.00000 -100.00000 F 6 
-100.00000 -100.00000 Y 7 
-100.00000 -100.00000 W 8 
-100.00000 -0.00563 S 9 
-100.00000 -0.00176 T 10 
-100.00000 -100.00000 N 11 
-100.00000 -100.00000 Q 12 
-100.00000 -100.00000 C 13 
-100.00000 -100.00000 P 14 
-100.00000 -0.00327 H 15 
-100.00000 -100.00000 R 16 
-0.04456 -0.06875 K 17 
 0.13660  0.31866 D 18 
 0.00000  0.00000 E 19 
 0.05795 -0.13750 G 0 
-100.00000 -100.00000 A 1 
-100.00000 -100.00000 V 2 
-0.44075  0.23914 I 3 
-100.00000 -100.00000 L 4 
-100.00000 -100.00000 M 5 
-100.00000 -100.00000 F 6 
-100.00000 -100.00000 Y 7 
-100.00000 -0.13937 W 8 
-0.19002 -0.11279 S 9 
-0.17306 -100.00000 T 10 
-100.00000 -100.00000 N 11 
-100.00000 -100.00000 Q 12 
-100.00000 -100.00000 C 13 
-100.00000 -100.00000 P 14 
-100.00000 -100.00000 H 15 
 0.00000  0.00000 R 16 
-0.08733  0.11519 K 17 
-100.00000 -100.00000 D 18 
-100.00000 -100.00000 E 19 
-100.00000 -100.00000 G 0 
-100.00000 -100.00000 A 1 
 0.25705 -0.22836 V 2 
-0.17321 -0.00188 I 3 
 0.90222  0.04671 L 4 
-100.00000 -100.00000 M 5 
 0.00000  0.00000 F 6 
-100.00000  0.12365 Y 7 
-100.00000 -100.00000 W 8 
-0.15539  0.20163 S 9 
-100.00000 -100.00000 T 10 
-100.00000 -100.00000 N 11 
-100.00000 -100.00000 Q 12 
-100.00000  0.26306 C 13 
-100.00000 -100.00000 P 14 
-100.00000 -100.00000 H 15 
-100.00000 -100.00000 R 16 
-100.00000 -100.00000 K 17 
-100.00000 -100.00000 D 18 
-100.00000 -100.00000 E 19 
-0.18395  0.08624 G 0 
-100.00000 -0.00183 A 1 
-100.00000  0.13757 V 2 
-100.00000 -100.00000 I 3 
-100.00000 -100.00000 L 4 
-100.00000 -100.00000 M 5 
-100.00000 -100.00000 F 6 
-100.00000 -100.00000 Y 7 
-100.00000 -100.00000 W 8 
-100.00000 -100.00000 S 9 
-100.00000 -100.00000 T 10 
-100.00000 -100.00000 N 11 
-100.00000  0.13757 Q 12 
-100.00000 -100.00000 C 13 
-0.17278 -100.00000 P 14 
-100.00000 -100.00000 H 15 
-100.00000 -100.00000 R 16 
-0.26668  0.48901 K 17 
-0.03528 -0.12022 D 18 
 0.00000  0.00000 E 19 
-100.00000 -100.00000 G 0 
-100.00000 -0.35364 A 1 
-0.16706  0.65912 V 2 
 0.00000  0.00000 I 3 
 0.14943  0.27673 L 4 
-0.79138  0.30797 M 5 
-100.00000 -100.00000 F 6 
-100.00000 -100.00000 Y 7 
-100.00000 -100.00000 W 8 
-100.00000 -100.00000 S 9 
 0.34208 -0.00755 T 10 
-100.00000 -100.00000 N 11 
-100.00000 -100.00000 Q 12 
-100.00000 -100.00000 C 13 
-100.00000 -100.00000 P 14 
-100.00000 -100.00000 H 15 
-100.00000 -100.00000 R 16 
-0.20467 -100.00000 K 17 
-100.00000 -100.00000 D 18 
-100.00000 -100.00000 E 19 
-100.00000 -100.00000 G 0 
-100.00000 -100.00000 A 1 
 0.13749  0.26310 V 2 
-100.00000 -100.00000 I 3 
 0.03506  0.36380 L 4 
-100.00000 -100.00000 M 5 
 0.00000  0.00000 F 6 
-100.00000 -100.00000 Y 7 
-100.00000 -100.00000 W 8 
-0.19011 -0.00455 S 9 
-100.00000 -100.00000 T 10 
-100.00000 -100.00000 N 11 
-100.00000 -100.00000 Q 12 
-100.00000  0.13757 C 13 
-100.00000 -100.00000 P 14 
-100.00000 -100.00000 H 15 
-100.00000 -100.00000 R 16 
-100.00000 -100.00000 K 17 
-100.00000 -100.00000 D 18 
-100.00000 -100.00000 E 19 
-100.00000  0.34609 G 0 
-0.19088  0.17319 A 1 
-100.00000 -100.00000 V 2 
-100.00000 -100.00000 I 3 
 0.31627  0.38229 L 4 
-100.00000 -100.00000 M 5 
-100.00000 -100.00000 F 6 
-100.00000 -100.00000 Y 7 
-100.00000 -100.00000 W 8 
 0.30422  0.74594 S 9 
-0.21724  0.34609 T 10 
-0.48636 -0.12519 N 11 
-100.00000 -0.71282 Q 12 
-100.00000 -100.00000 C 13 
 0.00000  0.00000 P 14 
 0.38040 -0.00340 H 15 
-100.00000 -100.00000 R 16 
 0.34969 -100.00000 K 17 
-0.59576 -0.27676 D 18 
-0.22747 -0.00183 E 19 
 0.08318  0.12813 G 0 
 0.06375  0.27317 A 1 
 0.25433  0.43722 V 2 
-100.00000 -0.00423 I 3 
-0.38636 -0.35091 L 4 
 0.52879  0.44591 M 5 
 0.82804  0.21481 F 6 
-0.20216  0.16233 Y 7 
-100.00000  0.37871 W 8 
 0.22678  0.02251 S 9 
 0.00303  0.61801 T 10 
 0.41807 -0.07018 N 11 
-0.92134  0.36255 Q 12 
-100.00000  0.00020 C 13 
-0.20184 -0.30263 P 14 
-0.31732  0.42841 H 15 
 0.28074 -0.26901 R 16 
 0.00000  0.00000 K 17 
-0.47121 -0.12853 D 18 
-0.52445 -0.35998 E 19 
 0.07286  0.21958 G 0 
 0.25717 -0.10650 A 1 
 0.21918 -0.41723 V 2 
 0.26293 -100.00000 I 3 
 0.02823 -0.62195 L 4 
-100.00000 -100.00000 M 5 
-0.03573 -100.00000 F 6 
-100.00000 -100.00000 Y 7 
-100.00000 -0.00006 W 8 
-0.23499  0.11419 S 9 
 0.42591 -0.21338 T 10 
-0.27266  0.09355 N 11 
-0.44856  0.34597 Q 12 
-100.00000 -100.00000 C 13 
-100.00000 -100.00000 P 14 
-0.08845 -0.13945 H 15 
-100.00000 -100.00000 R 16 
-0.33923  0.18666 K 17 
-0.50598  0.11242 D 18 
 0.00000  0.00000 E 19 
-0.31277  0.37719 G 0 
 0.07814  0.08639 A 1 
 0.20511 -0.38310 V 2 
-0.22605 -0.26761 I 3 
-0.05741  0.57738 L 4 
-0.49952 -100.00000 M 5 
-0.61771  0.27438 F 6 
 0.22165  0.64548 Y 7 
-0.06487 -0.13917 W 8 
 0.00000  0.00000 S 9 
 0.39268  0.37180 T 10 
 0.45676  0.10427 N 11 
 0.25032  0.10357 Q 12 
-0.19040  0.13773 C 13 
 0.08977  0.09381 P 14 
-1.34074 -0.30063 H 15 
-0.15205 -0.23799 R 16 
-100.00000  0.07988 K 17 
-100.00000 -0.22812 D 18 
 0.17066 -0.69213 E 19 
 0.07902  0.11187 G 0 
 0.56852  0.01778 A 1 
 0.33626 -0.39572 V 2 
 0.26369 -0.00014 I 3 
 0.40515 -0.00608 L 4 
-100.00000 -0.00361 M 5 
 0.13605 -0.00014 F 6 
 0.00066 -0.24595 Y 7 
 0.42534 -0.16391 W 8 
 0.00000  0.00000 S 9 
 0.25737 -0.03768 T 10 
 0.37917 -0.55746 N 11 
-100.00000 -0.24595 Q 12 
-100.00000 -0.52509 C 13 
-0.26981  0.60428 P 14 
 0.15782 -0.18927 H 15 
 0.00066 -0.24595 R 16 
 0.20572 -100.00000 K 17 
-100.00000 -100.00000 D 18 
-100.00000 -100.00000 E 19 
 0.41183  0.00006 G 0 
-100.00000 -100.00000 A 1 
-100.00000 -100.00000 V 2 
-100.00000 -100.00000 I 3 
 0.12297 -0.12885 L 4 
-100.00000 -100.00000 M 5 
-0.15492  0.13757 F 6 
 0.67487 -100.00000 Y 7 
 0.00000  0.00000 W 8 
-100.00000  0.00006 S 9 
-100.00000 -100.00000 T 10 
-100.00000 -100.00000 N 11 
-100.00000 -100.00000 Q 12 
 0.11761  0.10229 C 13 
-100.00000 -100.00000 P 14 
-100.00000 -100.00000 H 15 
-0.33731  0.60997 R 16 
-100.00000 -100.00000 K 17 
-100.00000 -100.00000 D 18 
-100.00000 -100.00000 E 19 
 0.00012 -100.00000 G 0 
 0.13263 -0.12031 A 1 
-0.26863  0.13746 V 2 
-100.00000 -100.00000 I 3 
-0.39639 -0.07135 L 4 
-100.00000 -100.00000 M 5 
-100.00000 -100.00000 F 6 
-100.00000 -100.00000 Y 7 
-100.00000 -100.00000 W 8 
 0.28529 -0.27474 S 9 
 0.61941  0.38219 T 10 
-100.00000 -100.00000 N 11 
-100.00000 -100.00000 Q 12 
-100.00000 -100.00000 C 13 
 0.00000  0.00000 P 14 
 0.67819  0.09357 H 15 
 0.00012 -0.12903 R 16 
-100.00000 -0.13943 K 17 
-100.00000 -0.49139 D 18 
 0.01234  0.35660 E 19 
-100.00000 -100.00000 G 0 
-100.00000 -100.00000 A 1 
-100.00000 -100.00000 V 2 
-100.00000 -100.00000 I 3 
-100.00000 -0.13929 L 4 
-100.00000 -100.00000 M 5 
-100.00000 -100.00000 F 6 
 0.50443 -0.00178 Y 7 
-100.00000 -100.00000 W 8 
-0.03404 -0.00890 S 9 
-0.33468  0.18693 T 10 
 0.00000  0.00000 N 11 
-100.00000  0.00005 Q 12 
-100.00000 -100.00000 C 13 
-100.00000 -100.00000 P 14 
-0.03614 -0.11263 H 15 
-100.00000 -100.00000 R 16 
 0.11647 -0.00751 K 17 
-0.42277  0.54587 D 18 
 0.13747 -100.00000 E 19 
-100.00000 -100.00000 G 0 
-0.03657 -100.00000 A 1 
-100.00000  0.13770 V 2 
-100.00000 -0.12899 I 3 
 0.37825 -0.30122 L 4 
-0.11215 -100.00000 M 5 
 0.69098 -100.00000 F 6 
-0.09993  0.09090 Y 7 
-100.00000 -100.00000 W 8 
-0.09123  0.87101 S 9 
 0.48663 -0.00606 T 10 
 0.13299  0.55418 N 11 
 0.11522  0.41158 Q 12 
-100.00000 -100.00000 C 13 
-0.03657 -0.11297 P 14 
 0.00000  0.00000 H 15 
-0.01262 -0.79865 R 16 
-100.00000 -100.00000 K 17 
-100.00000 -100.00000 D 18 
-100.00000 -100.00000 E 19 
 0.09564  0.02248 G 0 
 0.12210 -0.42452 A 1 
-100.00000 -100.00000 V 2 
 0.34509 -0.13669 I 3 
-100.00000 -100.00000 L 4 
-100.00000 -100.00000 M 5 
-100.00000 -100.00000 F 6 
-100.00000 -100.00000 Y 7 
-100.00000 -100.00000 W 8 
-0.18279 -0.18530 S 9 
 0.00000  0.00000 T 10 
-100.00000 -100.00000 N 11 
-100.00000 -100.00000 Q 12 
-100.00000 -100.00000 C 13 
-0.08202 -100.00000 P 14 
-100.00000 -100.00000 H 15 
-100.00000 -100.00000 R 16 
 0.03346  0.37897 K 17 
-100.00000 -100.00000 D 18 
-100.00000 -100.00000 E 19 
-0.64287 -0.67686 G 0 
-0.13484  0.17766 A 1 
-0.41070 -0.64671 V 2 
 0.06676 -0.14144 I 3 
-0.45802  0.22774 L 4 
-0.52617 -0.00743 M 5 
 0.00000  0.00000 F 6 
 0.26284 -0.00394 Y 7 
-0.19627  0.00027 W 8 
-0.33567  0.12339 S 9 
 0.06676 -100.00000 T 10 
-100.00000 -0.01038 N 11 
-100.00000 -100.00000 Q 12 
-100.00000 -0.00394 C 13 
-100.00000 -100.00000 P 14 
-0.00020 -100.00000 H 15 
-100.00000 -100.00000 R 16 
-100.00000  0.00027 K 17 
 0.46286 -0.02380 D 18 
 0.00776  0.32654 E 19 
-0.47871 -0.00943 G 0 
 0.13252 -0.69148 A 1 
-0.14403  0.13353 V 2 
-100.00000  0.67824 I 3 
-100.00000  0.34597 L 4 
 0.13828 -100.00000 M 5 
-100.00000  0.25961 F 6 
 0.92997  0.73907 Y 7 
-100.00000 -100.00000 W 8 
 0.48181 -0.37705 S 9 
-100.00000 -100.00000 T 10 
 0.00000  0.00000 N 11 
 0.31766  0.48224 Q 12 
-100.00000 -100.00000 C 13 
-0.20677 -0.12551 P 14 
 0.56374 -0.23600 H 15 
 0.52379 -0.23442 R 16 
-0.07636  0.65690 K 17 
 0.26443  0.04958 D 18 
 0.44228 -0.35347 E 19 
 0.00000  0.00000 G 0 
-100.00000 -0.00005 A 1 
 0.37849 -0.00361 V 2 
-100.00000 -100.00000 I 3 
-100.00000 -100.00000 L 4 
-100.00000 -100.00000 M 5 
-100.00000 -100.00000 F 6 
-100.00000 -100.00000 Y 7 
-100.00000 -100.00000 W 8 
-100.00000 -100.00000 S 9 
-100.00000 -100.00000 T 10 
-100.00000 -100.00000 N 11 
-100.00000 -100.00000 Q 12 
-100.00000 -100.00000 C 13 
-100.00000 -100.00000 P 14 
-100.00000 -100.00000 H 15 
-0.11541 -0.14368 R 16 
-100.00000 -100.00000 K 17 
-100.00000 -100.00000 D 18 
-0.20430 -0.18729 E 19 
-100.00000  0.00013 G 0 
 0.20690  0.16462 A 1 
 0.00000  0.00000 V 2 
 0.02826 -0.06897 I 3 
 0.60303  0.06969 L 4 
 0.07748 -100.00000 M 5 
-100.00000 -100.00000 F 6 
-100.00000 -100.00000 Y 7 
-100.00000  0.00013 W 8 
 0.14434 -0.01811 S 9 
 0.31609  0.18587 T 10 
-100.00000 -100.00000 N 11 
-100.00000 -100.00000 Q 12 
-100.00000 -100.00000 C 13 
-100.00000  0.00013 P 14 
-100.00000 -100.00000 H 15 
-100.00000 -0.14023 R 16 
-100.00000  0.37864 K 17 
-100.00000 -100.00000 D 18 
-0.35721  0.12280 E 19 
-100.00000 -100.00000 G 0 
-0.08288  0.34020 A 1 
-100.00000 -100.00000 V 2 
 0.12536 -0.09991 I 3 
-100.00000 -100.00000 L 4 
-100.00000 -100.00000 M 5 
-100.00000 -100.00000 F 6 
-100.00000 -100.00000 Y 7 
-100.00000 -100.00000 W 8 
 0.68010  0.04983 S 9 
 0.00000  0.00000 T 10 
-100.00000 -100.00000 N 11 
-100.00000  0.00010 Q 12 
-100.00000 -100.00000 C 13 
-100.00000 -100.00000 P 14 
-100.00000 -100.00000 H 15 
-100.00000  0.37861 R 16 
 0.19100  0.12285 K 17 
-100.00000 -100.00000 D 18 
-100.00000 -100.00000 E 19 
-100.00000  0.78742 G 0 
 0.44358  0.51024 A 1 
 0.00000  0.00000 V 2 
 0.74363  0.41927 I 3 
 0.40670  0.28131 L 4 
 0.37992 -100.00000 M 5 
 0.32393  1.18799 F 6 
-100.00000 -100.00000 Y 7 
-100.00000 -100.00000 W 8 
 0.40790  0.26279 S 9 
-0.26756  0.00142 T 10 
-100.00000 -100.00000 N 11 
 0.51153 -0.09110 Q 12 
-100.00000 -100.00000 C 13 
-100.00000 -100.00000 P 14 
-100.00000  0.20264 H 15 
-100.00000  0.00142 R 16 
-100.00000 -0.13815 K 17 
-100.00000 -100.00000 D 18 
-0.50182  0.37993 E 19 
-100.00000  0.00051 G 0 
-0.10659  0.71190 A 1 
-100.00000 -100.00000 V 2 
-100.00000 -100.00000 I 3 
 0.39608  0.88671 L 4 
-100.00000 -100.00000 M 5 
-100.00000 -100.00000 F 6 
-100.00000 -100.00000 Y 7 
-100.00000  0.00051 W 8 
 0.00000  0.00000 S 9 
-100.00000 -100.00000 T 10 
-100.00000 -100.00000 N 11 
-100.00000 -100.00000 Q 12 
-100.00000 -100.00000 C 13 
 0.49239  0.14160 P 14 
-100.00000 -100.00000 H 15 
-100.00000 -100.00000 R 16 
-100.00000 -100.00000 K 17 
-100.00000 -100.00000 D 18 
-100.00000 -100.00000 E 19 
-100.00000  0.13757 G 0 
-100.00000 -100.00000 A 1 
-100.00000 -100.00000 V 2 
-100.00000 -100.00000 I 3 
-100.00000 -100.00000 L 4 
-100.00000 -100.00000 M 5 
-0.05213  0.21798 F 6 
-0.06986 -0.01998 Y 7 
-0.00001 -100.00000 W 8 
-0.21971  0.11106 S 9 
-100.00000 -100.00000 T 10 
-100.00000 -100.00000 N 11 
-100.00000 -100.00000 Q 12 
 0.00000  0.00000 C 13 
-100.00000 -100.00000 P 14 
-100.00000 -100.00000 H 15 
 0.18888  0.35496 R 16 
-100.00000 -100.00000 K 17 
-100.00000 -100.00000 D 18 
-100.00000  0.00006 E 19 
 0.93385  0.04018 G 0 
-0.19268 -0.35735 A 1 
 1.06066  0.28492 V 2 
 0.14646 -0.00900 I 3 
 0.38751  0.34330 L 4 
 0.07778 -0.26560 M 5 
-0.01465 -0.00839 F 6 
-0.12541  0.17393 Y 7 
-0.17345 -0.00900 W 8 
 0.00000  0.00000 S 9 
 0.15643 -0.07250 T 10 
-0.20579 -0.60085 N 11 
 0.28153 -0.52760 Q 12 
-0.06217 -0.35299 C 13 
 0.39134  0.23016 P 14 
 0.03112  1.25697 H 15 
 0.89693 -0.23492 R 16 
 0.01464 -0.25857 K 17 
 0.26544 -100.00000 D 18 
 0.18647  0.59556 E 19 
 0.37987  0.09422 G 0 
 0.20254  0.48737 A 1 
-0.09471 -0.00039 V 2 
 0.54651  0.30607 I 3 
 0.14604 -0.32605 L 4 
 0.41525  0.81694 M 5 
 0.13887 -0.45029 F 6 
 0.37005 -0.68056 Y 7 
-0.06866 -100.00000 W 8 
 0.72876  0.38484 S 9 
-0.02590  0.07250 T 10 
 0.35703  0.01069 N 11 
 0.16169  0.22245 Q 12 
 0.00136  0.00122 C 13 
 0.46173  0.33408 P 14 
 0.00000  0.00000 H 15 
-0.00046  0.43724 R 16 
-100.00000  0.48664 K 17 
-0.02735  0.00244 D 18 
-0.60698  0.00122 E 19 
 0.42128  0.15893 G 0 
-0.59372  0.09268 A 1 
-0.23680  0.04436 V 2 
 0.03217 -0.56968 I 3 
-0.11066 -0.50939 L 4 
-0.22963 -0.29814 M 5 
-100.00000  0.11186 F 6 
 0.05765 -100.00000 Y 7 
 0.27318 -0.00849 W 8 
 0.26122 -0.08817 S 9 
-0.33306 -0.00362 T 10 
-100.00000 -100.00000 N 11 
-0.03461 -0.01189 Q 12 
-100.00000 -100.00000 C 13 
-100.00000 -100.00000 P 14 
-100.00000 -100.00000 H 15 
 0.00000  0.00000 R 16 
 0.23479 -0.98204 K 17 
-0.30742 -0.00210 D 18 
 0.20960 -100.00000 E 19 
 0.00000  0.00000 G 0 
 0.84370  0.32987 A 1 
-0.17294 -0.49096 V 2 
-100.00000 -100.00000 I 3 
-100.00000 -100.00000 L 4 
-100.00000 -100.00000 M 5 
-0.01940 -100.00000 F 6 
-100.00000 -100.00000 Y 7 
-100.00000 -100.00000 W 8 
 0.27143  0.99120 S 9 
-100.00000  0.26339 T 10 
 0.08263  0.06921 N 11 
-100.00000  0.08660 Q 12 
-100.00000 -100.00000 C 13 
-0.17294 -100.00000 P 14 
 0.26266 -100.00000 H 15 
 0.57769 -0.27468 R 16 
-100.00000 -1.06088 K 17 
 0.00074  1.18290 D 18 
 0.58204  0.22905 E 19 
-0.53234  0.44141 G 0 
-0.01025 -100.00000 A 1 
-0.34015  0.50742 V 2 
 0.57166 -0.44382 I 3 
 0.37518 -0.20249 L 4 
 0.09012  0.17437 M 5 
 0.60642  0.38291 F 6 
-0.21670 -100.00000 Y 7 
-100.00000 -100.00000 W 8 
 0.88464  0.15094 S 9 
 0.02625  0.27334 T 10 
 0.83775  0.57973 N 11 
 0.90177  0.25344 Q 12 
-100.00000 -100.00000 C 13 
-100.00000 -100.00000 P 14 
-0.46770  0.12159 H 15 
-0.34083 -0.57553 R 16 
 0.00000  0.00000 K 17 
 0.01424  0.41223 D 18 
 0.10556  0.03650 E 19 
 0.04030  0.14565 G 0 
-0.45264  0.17586 A 1 
-100.00000  0.00155 V 2 
 0.01610 -0.18754 I 3 
-0.25315  0.90884 L 4 
-0.21848 -0.13784 M 5 
-100.00000  0.42417 F 6 
 0.34632 -100.00000 Y 7 
-100.00000 -100.00000 W 8 
 0.00000  0.00000 S 9 
-0.20629 -0.00033 T 10 
 0.33642  0.36541 N 11 
-100.00000  0.25681 Q 12 
-100.00000 -0.00190 C 13 
 0.28626 -0.49488 P 14 
 0.08891  0.61350 H 15 
 0.51873  0.61826 R 16 
-100.00000  0.13906 K 17 
-100.00000 -100.00000 D 18 
-100.00000 -100.00000 E 19 
 0.02726 -0.37062 G 0 
-0.07879 -0.44622 A 1 
-100.00000 -100.00000 V 2 
-0.06010  0.18661 I 3 
-100.00000 -0.12905 L 4 
-100.00000  0.23909 M 5 
-100.00000 -100.00000 F 6 
-100.00000 -100.00000 Y 7 
-100.00000 -100.00000 W 8 
 0.00000  0.00000 S 9 
 0.29444  0.22951 T 10 
-0.09758 -0.48369 N 11 
-0.17469  0.00001 Q 12 
-0.06746 -0.13942 C 13 
-100.00000 -100.00000 P 14 
-100.00000  0.29469 H 15 
-0.20542  0.46453 R 16 
-100.00000 -100.00000 K 17 
-100.00000  0.47139 D 18 
 0.34248 -100.00000 E 19 
-100.00000 -100.00000 G 0 
-100.00000 -100.00000 A 1 
-0.32966 -100.00000 V 2 
-0.17421 -100.00000 I 3 
 0.31361  0.69252 L 4 
-100.00000  0.26310 M 5 
 0.00000  0.00000 F 6 
-100.00000 -0.38337 Y 7 
-100.00000 -100.00000 W 8 
 0.05110 -0.30748 S 9 
-100.00000 -100.00000 T 10 
-100.00000 -100.00000 N 11 
-100.00000 -100.00000 Q 12 
 0.08882 -100.00000 C 13 
 0.37854  0.26310 P 14 
-100.00000 -100.00000 H 15 
-100.00000 -100.00000 R 16 
-100.00000 -100.00000 K 17 
-100.00000 -100.00000 D 18 
-100.00000 -100.00000 E 19 
-100.00000 -100.00000 G 0 
-100.00000 -100.00000 A 1 
-100.00000 -100.00000 V 2 
-100.00000 -100.00000 I 3 
-100.00000 -100.00000 L 4 
-100.00000 -100.00000 M 5 
-100.00000 -0.00189 F 6 
 0.00000  0.00000 Y 7 
-100.00000 -100.00000 W 8 
-100.00000 -0.68584 S 9 
-100.00000 -100.00000 T 10 
 0.41186 -0.00479 N 11 
-100.00000 -100.00000 Q 12 
-0.25465  0.14280 C 13 
-100.00000 -100.00000 P 14 
 0.49016  0.20170 H 15 
-100.00000 -100.00000 R 16 
-100.00000 -100.00000 K 17 
-100.00000 -100.00000 D 18 
-100.00000 -100.00000 E 19 
-0.04507 -0.01479 G 0 
-100.00000 -100.00000 A 1 
-100.00000 -100.00000 V 2 
 0.15782 -100.00000 I 3 
-100.00000 -100.00000 L 4 
-100.00000 -100.00000 M 5 
-100.00000 -100.00000 F 6 
-100.00000 -100.00000 Y 7 
-100.00000 -100.00000 W 8 
-0.06458  0.09380 S 9 
-100.00000 -0.12883 T 10 
-0.20417  0.20776 N 11 
-100.00000 -100.00000 Q 12 
-100.00000 -100.00000 C 13 
-100.00000 -100.00000 P 14 
 0.54303  0.13763 H 15 
 0.00000  0.00000 R 16 
 0.46828  0.31424 K 17 
-100.00000 -100.00000 D 18 
-100.00000 -100.00000 E 19 
-100.00000 -100.00000 G 0 
-100.00000 -100.00000 A 1 
-100.00000 -100.00000 V 2 
-0.06527 -0.24551 I 3 
-100.00000 -100.00000 L 4 
-100.00000 -100.00000 M 5 
-100.00000 -100.00000 F 6 
-100.00000  0.00008 Y 7 
-100.00000 -100.00000 W 8 
 0.01400 -0.35035 S 9 
 0.58499  0.34620 T 10 
 0.00000  0.00000 N 11 
-100.00000 -100.00000 Q 12 
-100.00000 -100.00000 C 13 
-100.00000 -100.00000 P 14 
 0.05744  0.92608 H 15 
-100.00000 -100.00000 R 16 
 0.08247  0.41181 K 17 
-0.08994  0.16256 D 18 
-100.00000 -100.00000 E 19 
-100.00000 -100.00000 G 0 
-100.00000 -100.00000 A 1 
 0.67479 -0.21780 V 2 
 0.08545  0.31847 I 3 
 0.00000  0.00000 L 4 
-0.33344 -0.12027 M 5 
 0.26310  0.11201 F 6 
-100.00000 -100.00000 Y 7 
 0.08982 -100.00000 W 8 
 0.08313  0.33412 S 9 
-100.00000 -100.00000 T 10 
-100.00000 -100.00000 N 11 
-100.00000 -100.00000 Q 12 
-100.00000 -100.00000 C 13 
-100.00000 -100.00000 P 14 
-100.00000 -100.00000 H 15 
-100.00000 -100.00000 R 16 
-100.00000 -100.00000 K 17 
-100.00000 -100.00000 D 18 
-100.00000 -100.00000 E 19 
-100.00000 -100.00000 G 0 
-100.00000 -100.00000 A 1 
 0.31848 -0.13942 V 2 
-0.41568  0.25607 I 3 
 0.00000  0.00000 L 4 
-100.00000 -100.00000 M 5 
-100.00000 -100.00000 F 6 
-100.00000 -100.00000 Y 7 
-100.00000 -100.00000 W 8 
-100.00000 -0.00597 S 9 
-100.00000 -100.00000 T 10 
-100.00000  0.12362 N 11 
-100.00000 -0.12903 Q 12 
-100.00000 -100.00000 C 13 
 0.41935 -0.12414 P 14 
-0.18987 -0.00349 H 15 
 0.05114 -0.12903 R 16 
-100.00000 -100.00000 K 17 
-100.00000 -100.00000 D 18 
-100.00000 -100.00000 E 19 
 0.31234 -0.42292 G 0 
-100.00000 -100.00000 A 1 
-100.00000 -100.00000 V 2 
-100.00000 -100.00000 I 3 
-0.44828 -0.12037 L 4 
-100.00000 -100.00000 M 5 
-100.00000 -100.00000 F 6 
-100.00000 -100.00000 Y 7 
 0.00000  0.00000 W 8 
-100.00000 -100.00000 S 9 
-100.00000 -100.00000 T 10 
-100.00000 -100.00000 N 11 
-100.00000 -0.00009 Q 12 
-0.78257 -0.45448 C 13 
-100.00000 -100.00000 P 14 
-100.00000 -100.00000 H 15 
 0.60323 -0.25786 R 16 
-100.00000 -100.00000 K 17 
-100.00000 -100.00000 D 18 
-100.00000 -100.00000 E 19 
-100.00000 -100.00000 G 0 
-100.00000 -100.00000 A 1 
 0.44217 -0.01508 V 2 
-0.52662 -0.17200 I 3 
 0.00000  0.00000 L 4 
-0.07769 -0.28893 M 5 
-100.00000 -100.00000 F 6 
-100.00000 -100.00000 Y 7 
-100.00000 -100.00000 W 8 
-100.00000 -100.00000 S 9 
-100.00000 -100.00000 T 10 
-100.00000 -100.00000 N 11 
 0.08864  0.34596 Q 12 
-100.00000 -100.00000 C 13 
 0.14725  0.24033 P 14 
-100.00000 -100.00000 H 15 
-0.06696 -0.13947 R 16 
-100.00000 -100.00000 K 17 
-100.00000 -100.00000 D 18 
-100.00000 -100.00000 E 19 
-0.17322 -0.35383 G 0 
 0.17556  0.11522 A 1 
-100.00000 -100.00000 V 2 
-100.00000 -100.00000 I 3 
-100.00000 -100.00000 L 4 
 0.30322  0.04991 M 5 
-100.00000 -100.00000 F 6 
-100.00000 -100.00000 Y 7 
-100.00000 -100.00000 W 8 
-0.22651 -0.00193 S 9 
 0.00000  0.00000 T 10 
-100.00000 -100.00000 N 11 
-100.00000 -100.00000 Q 12 
-100.00000 -100.00000 C 13 
-100.00000 -100.00000 P 14 
-100.00000 -100.00000 H 15 
-0.87744  0.11200 R 16 
 0.38042 -0.57258 K 17 
-100.00000 -100.00000 D 18 
-100.00000 -100.00000 E 19 
 0.49422  1.15322 G 0 
 0.36328  0.14341 A 1 
-0.06423 -0.22763 V 2 
-100.00000 -100.00000 I 3 
-0.33268  0.17446 L 4 
 0.10661 -0.41554 M 5 
-100.00000 -100.00000 F 6 
-100.00000 -100.00000 Y 7 
-100.00000 -100.00000 W 8 
-0.10534  0.26261 S 9 
 1.00190  0.65957 T 10 
 0.35039 -0.10597 N 11 
 0.05853  0.58615 Q 12 
-100.00000  0.43591 C 13 
-100.00000 -100.00000 P 14 
-0.25444  0.25196 H 15 
 0.04054  0.02724 R 16 
 0.00000  0.00000 K 17 
-100.00000 -100.00000 D 18 
 0.10066  1.03790 E 19 
-100.00000  0.20264 G 0 
 0.31098  0.20774 A 1 
 0.56138 -0.74607 V 2 
-100.00000  0.81931 I 3 
 0.52933  0.85345 L 4 
 0.13242 -0.08659 M 5 
-100.00000  0.46567 F 6 
-0.20149  0.31938 Y 7 
-100.00000 -0.00737 W 8 
-0.20668 -0.10750 S 9 
 0.53206  0.15919 T 10 
 0.23841 -0.51369 N 11 
 0.08133 -0.40699 Q 12 
-100.00000 -100.00000 C 13 
-100.00000 -100.00000 P 14 
-0.02463  0.99001 H 15 
-0.45691  0.03534 R 16 
 0.00000  0.00000 K 17 
 0.51894  0.12448 D 18 
 0.50393 -0.06128 E 19 
 0.00000  0.00000 G 0 
-0.04832  0.25164 A 1 
-0.26473  0.31167 V 2 
 0.16816 -0.17904 I 3 
-0.05032 -0.28530 L 4 
-100.00000 -100.00000 M 5 
 0.12054 -0.89648 F 6 
 0.25569 -0.11278 Y 7 
-0.33434 -0.22826 W 8 
-0.57729 -0.17904 S 9 
 0.65488  0.71144 T 10 
 0.20193  0.21193 N 11 
-0.34741  0.13751 Q 12 
-100.00000 -100.00000 C 13 
 0.00028 -100.00000 P 14 
 0.37879 -0.07336 H 15 
 0.56914  0.15797 R 16 
 0.25569 -100.00000 K 17 
 0.33367 -0.37686 D 18 
-0.30031  0.20977 E 19 
-0.17862 -0.35229 G 0 
 0.54318 -0.00920 A 1 
-0.06453 -0.00920 V 2 
-100.00000 -0.00351 I 3 
 0.20543 -0.33431 L 4 
-100.00000 -0.00008 M 5 
-100.00000 -100.00000 F 6 
-0.03557 -0.22834 Y 7 
-100.00000 -100.00000 W 8 
-0.03557 -0.47869 S 9 
-0.21582  0.02871 T 10 
 0.20495  0.16456 N 11 
-100.00000  0.64612 Q 12 
-100.00000 -100.00000 C 13 
-0.25429 -0.72023 P 14 
-0.00004 -100.00000 H 15 
-100.00000 -100.00000 R 16 
-100.00000  0.13742 K 17 
 0.00000  0.00000 D 18 
-0.19882  0.13212 E 19 
 0.26905  0.49699 G 0 
-0.33082  0.62512 A 1 
-0.14994 -0.34705 V 2 
 0.13703  0.37144 I 3 
-0.17661 -0.19805 L 4 
-100.00000  0.37904 M 5 
-0.07020  0.73408 F 6 
-0.26843 -0.25357 Y 7 
-100.00000 -100.00000 W 8 
 0.00000  0.00000 S 9 
-0.06174  0.07170 T 10 
-0.00313  0.69555 N 11 
-0.17572 -0.01632 Q 12 
-100.00000 -100.00000 C 13 
-0.07020  0.22733 P 14 
 0.20146 -0.14224 H 15 
 0.21527 -100.00000 R 16 
-0.17270 -100.00000 K 17 
 0.21307  0.16386 D 18 
 0.32465  0.23065 E 19 
-100.00000 -100.00000 G 0 
-100.00000 -100.00000 A 1 
-100.00000 -100.00000 V 2 
-100.00000 -100.00000 I 3 
-100.00000 -100.00000 L 4 
-100.00000 -100.00000 M 5 
-0.68196 -0.25757 F 6 
 0.00000  0.00000 Y 7 
-0.20411 -100.00000 W 8 
-100.00000  0.12372 S 9 
-100.00000 -100.00000 T 10 
 0.13751  0.12372 N 11 
-100.00000 -100.00000 Q 12 
 0.40517  0.09177 C 13 
-100.00000 -100.00000 P 14 
-0.11833  0.36157 H 15 
-100.00000 -100.00000 R 16 
-100.00000 -100.00000 K 17 
-100.00000  0.00006 D 18 
-100.00000 -100.00000 E 19 
 0.58378  1.04638 G 0 
-0.03248  0.19003 A 1 
-0.17504  0.63535 V 2 
-0.41009  0.26518 I 3 
 0.33397  0.87914 L 4 
 0.00279 -100.00000 M 5 
-100.00000  0.72832 F 6 
 0.26445  0.68175 Y 7 
-100.00000 -100.00000 W 8 
 0.68728  0.22375 S 9 
 0.37091  0.45039 T 10 
 0.27344  0.64344 N 11 
 0.48378  0.19736 Q 12 
-100.00000 -100.00000 C 13 
 0.00000  0.00000 P 14 
 0.68509  0.31761 H 15 
 0.02254 -0.00112 R 16 
 0.44859 -0.13509 K 17 
-0.05116 -0.01020 D 18 
-0.00665  0.26518 E 19 
-100.00000 -0.10476 G 0 
 0.39859 -0.53356 A 1 
-0.34273  0.14322 V 2 
 0.85525 -0.33401 I 3 
-0.05557  0.46422 L 4 
-0.33332  0.57014 M 5 
 0.21533 -0.12217 F 6 
 0.02925 -0.55738 Y 7 
-100.00000 -0.08998 W 8 
 0.11828  0.26607 S 9 
-0.25483  0.13364 T 10 
 0.66785  0.64784 N 11 
 0.45922  0.29920 Q 12 
-100.00000 -100.00000 C 13 
 0.02113  0.70246 P 14 
 0.52774  0.81685 H 15 
-0.32884  0.02604 R 16 
 0.00000  0.00000 K 17 
-100.00000 -100.00000 D 18 
-0.39888  0.69815 E 19 
-100.00000 -100.00000 G 0 
 0.39861  0.60697 A 1 
 0.07614  0.26749 V 2 
 0.07199 -0.00431 I 3 
 0.00000  0.00000 L 4 
 0.22214  0.31894 M 5 
 0.18839  0.36395 F 6 
 0.00021  0.13794 Y 7 
-100.00000 -100.00000 W 8 
 0.50324  0.05337 S 9 
 0.18171 -0.06418 T 10 
-0.03522 -100.00000 N 11 
-100.00000  0.76597 Q 12 
-100.00000 -0.47818 C 13 
 0.03601  0.54613 P 14 
-0.22517  0.00044 H 15 
-0.17272 -0.00143 R 16 
-100.00000 -100.00000 K 17 
-100.00000 -100.00000 D 18 
-100.00000 -100.00000 E 19 
 0.58033 -0.00977 G 0 
 0.03974  0.44452 A 1 
 0.38341 -0.29456 V 2 
 0.19530 -0.36963 I 3 
 0.17358 -0.36110 L 4 
-100.00000 -100.00000 M 5 
-100.00000 -0.32887 F 6 
-100.00000 -100.00000 Y 7 
-100.00000  0.11191 W 8 
-0.12635 -0.54948 S 9 
 0.00000  0.00000 T 10 
 0.01643 -0.10647 N 11 
-100.00000  0.09429 Q 12 
-100.00000 -0.00019 C 13 
-0.17284  0.13732 P 14 
-100.00000 -0.43226 H 15 
-100.00000 -100.00000 R 16 
-0.03534 -100.00000 K 17 
-100.00000 -100.00000 D 18 
-0.11481  0.12350 E 19 
-100.00000 -0.48451 G 0 
 1.29407 -0.11296 A 1 
 0.35113 -0.54598 V 2 
-0.33290  0.53855 I 3 
 0.41236 -0.00359 L 4 
-100.00000 -100.00000 M 5 
-0.17261 -0.00014 F 6 
-0.17261  0.62601 Y 7 
-100.00000 -100.00000 W 8 
 0.15646 -0.46974 S 9 
-0.04731 -0.42550 T 10 
 0.00000  0.00000 N 11 
-0.10106 -100.00000 Q 12 
 0.26327  0.13736 C 13 
 0.00023 -0.00014 P 14 
-0.17261  0.13736 H 15 
-100.00000  0.26289 R 16 
 0.28278 -0.05471 K 17 
 0.05526  0.38715 D 18 
 0.53366  0.12351 E 19 
-0.08848  0.58491 G 0 
-0.03048 -0.06564 A 1 
 0.21108 -0.44197 V 2 
-0.18995 -0.00477 I 3 
 0.29855 -0.37170 L 4 
-100.00000 -0.81811 M 5 
 0.49271  0.31967 F 6 
-0.09860  0.42269 Y 7 
-0.08848 -100.00000 W 8 
 0.00000  0.00000 S 9 
-0.11497  0.14102 T 10 
 0.02874 -100.00000 N 11 
 0.52216  0.34601 Q 12 
-100.00000 -100.00000 C 13 
 0.32095 -0.06405 P 14 
-100.00000  0.21326 H 15 
-0.02221 -0.01230 R 16 
-0.06442  0.37846 K 17 
-100.00000  0.10214 D 18 
-0.17163 -0.43085 E 19 
-100.00000 -100.00000 G 0 
-100.00000 -100.00000 A 1 
-100.00000 -100.00000 V 2 
-100.00000 -100.00000 I 3 
-100.00000 -100.00000 L 4 
-100.00000 -100.00000 M 5 
 0.31264 -0.40330 F 6 
 0.00000  0.00000 Y 7 
-100.00000 -100.00000 W 8 
-100.00000 -0.00008 S 9 
-100.00000 -0.00008 T 10 
 0.25783 -0.49146 N 11 
-100.00000 -100.00000 Q 12 
-0.00871 -0.42553 C 13 
-100.00000 -100.00000 P 14 
 0.10179  0.05422 H 15 
-100.00000 -100.00000 R 16 
-100.00000 -100.00000 K 17 
-100.00000  0.10202 D 18 
-100.00000 -100.00000 E 19 
-100.00000 -100.00000 G 0 
 0.81286  0.17278 A 1 
 0.00000  0.00000 V 2 
-100.00000 -100.00000 I 3 
 0.14508 -0.15337 L 4 
 0.66237 -0.04099 M 5 
 0.37403  0.53855 F 6 
-0.27025 -100.00000 Y 7 
 0.03961  0.15578 W 8 
-0.33763  0.40070 S 9 
 0.40548 -0.11015 T 10 
-100.00000 -0.12035 N 11 
-0.10041 -1.16741 Q 12 
-0.02207  0.13734 C 13 
-100.00000 -100.00000 P 14 
-0.41630 -0.56877 H 15 
 0.03509 -0.37308 R 16 
 0.33055  0.26287 K 17 
-100.00000  0.13734 D 18 
 0.09023 -0.77409 E 19 
-100.00000 -100.00000 G 0 
-100.00000 -100.00000 A 1 
-100.00000 -100.00000 V 2 
-100.00000 -100.00000 I 3 
-100.00000 -0.00187 L 4 
-100.00000 -100.00000 M 5 
-100.00000 -100.00000 F 6 
 0.26311 -100.00000 Y 7 
-100.00000 -100.00000 W 8 
 0.16133  0.07398 S 9 
 0.35080  0.53870 T 10 
 0.00000  0.00000 N 11 
-100.00000 -100.00000 Q 12 
-100.00000 -100.00000 C 13 
-100.00000 -100.00000 P 14 
-100.00000 -100.00000 H 15 
-100.00000 -100.00000 R 16 
 0.50521  0.11205 K 17 
-0.08704 -0.15517 D 18 
-100.00000 -100.00000 E 19 
-0.32716 -0.23306 G 0 
-0.53232  0.58509 A 1 
-0.46662 -0.12885 V 2 
 0.01881 -0.26635 I 3 
 0.61130  0.65965 L 4 
-0.03526 -100.00000 M 5 
 0.58513 -100.00000 F 6 
-100.00000 -100.00000 Y 7 
-100.00000 -100.00000 W 8 
 0.30625 -0.07015 S 9 
-0.48279  0.30662 T 10 
 0.00000  0.00000 N 11 
 0.45938  0.20181 Q 12 
-100.00000 -100.00000 C 13 
-100.00000 -100.00000 P 14 
 0.38138  0.26316 H 15 
 0.15827  0.12378 R 16 
 0.08072 -0.79814 K 17 
-0.05549  0.25285 D 18 
 0.66114 -100.00000 E 19 
 0.25745  0.20216 G 0 
-100.00000  0.13764 A 1 
 0.33165 -0.42241 V 2 
-0.34116 -0.10608 I 3 
-0.40218  0.49930 L 4 
 0.21471  0.71062 M 5 
-100.00000  0.00014 F 6 
 0.60330 -100.00000 Y 7 
 0.26317 -100.00000 W 8 
-100.00000 -100.00000 S 9 
 0.26317  0.34624 T 10 
 0.76551  0.20216 N 11 
-100.00000  0.67821 Q 12 
-100.00000 -100.00000 C 13 
-100.00000 -100.00000 P 14 
-100.00000  0.00014 H 15 
 0.12085 -0.23747 R 16 
 0.00000  0.00000 K 17 
-100.00000 -100.00000 D 18 
-0.13275  0.05554 E 19 
 0.00000  0.00000 G 0 
 0.25722 -0.42832 A 1 
 0.13744 -0.12901 V 2 
-100.00000 -0.00003 I 3 
-0.00006 -0.00191 L 4 
-100.00000 -100.00000 M 5 
-100.00000 -100.00000 F 6 
-100.00000 -100.00000 Y 7 
-0.27259  0.57462 W 8 
-0.00711  0.10160 S 9 
 0.20533 -0.21332 T 10 
-0.46732 -0.26651 N 11 
 0.66464 -100.00000 Q 12 
-100.00000 -100.00000 C 13 
-0.17318  0.44555 P 14 
-100.00000 -0.13942 H 15 
-0.37852  0.17693 R 16 
-100.00000 -100.00000 K 17 
-0.58649 -0.28864 D 18 
 0.26798 -0.27984 E 19 
-100.00000 -0.13942 G 0 
 0.21080  0.25615 A 1 
 0.13564 -0.24397 V 2 
 0.26318  0.62612 I 3 
 1.05400 -0.57263 L 4 
-100.00000 -0.00005 M 5 
-100.00000 -0.13942 F 6 
-100.00000 -100.00000 Y 7 
-100.00000 -100.00000 W 8 
-0.03553 -0.00005 S 9 
-0.10914 -1.01122 T 10 
-0.66121  0.62828 N 11 
-100.00000  0.10349 Q 12 
 0.13765  0.71030 C 13 
-100.00000 -100.00000 P 14 
-100.00000 -100.00000 H 15 
 0.61781 -0.41484 R 16 
 0.00000  0.00000 K 17 
-100.00000 -100.00000 D 18 
 0.05212 -0.01390 E 19 
 0.41868 -0.55460 G 0 
 0.59252 -0.28847 A 1 
-0.11991  0.46485 V 2 
-100.00000 -100.00000 I 3 
 0.45780 -0.55713 L 4 
-100.00000 -100.00000 M 5 
-100.00000 -100.00000 F 6 
 0.52042 -100.00000 Y 7 
-100.00000  0.00014 W 8 
 0.33037  0.52587 S 9 
 0.09002  0.71044 T 10 
-100.00000 -100.00000 N 11 
 0.03944 -0.13925 Q 12 
-100.00000 -100.00000 C 13 
-0.03334  0.19145 P 14 
-100.00000  0.21908 H 15 
-100.00000  0.00014 R 16 
-0.03220  0.21335 K 17 
-0.39830  0.32199 D 18 
 0.00000  0.00000 E 19 
-100.00000 -0.00003 G 0 
 0.55869  0.85820 A 1 
 0.00000  0.00000 V 2 
 0.03302 -0.49385 I 3 
-100.00000 -0.00348 L 4 
-100.00000 -100.00000 M 5 
-100.00000 -0.13941 F 6 
-100.00000 -100.00000 Y 7 
-100.00000 -100.00000 W 8 
-100.00000 -100.00000 S 9 
-100.00000  0.26301 T 10 
-100.00000 -100.00000 N 11 
-100.00000 -100.00000 Q 12 
-100.00000 -100.00000 C 13 
-100.00000 -100.00000 P 14 
-100.00000 -100.00000 H 15 
-100.00000 -100.00000 R 16 
-100.00000 -100.00000 K 17 
 0.08990 -0.00191 D 18 
-100.00000 -100.00000 E 19 
-100.00000 -100.00000 G 0 
-100.00000 -100.00000 A 1 
-100.00000 -100.00000 V 2 
-0.14120  0.18648 I 3 
 0.00000  0.00000 L 4 
-100.00000  0.29645 M 5 
 0.35927  0.33423 F 6 
-100.00000 -100.00000 Y 7 
-100.00000 -100.00000 W 8 
-100.00000 -100.00000 S 9 
-100.00000 -100.00000 T 10 
-100.00000 -100.00000 N 11 
-100.00000 -100.00000 Q 12 
-100.00000 -100.00000 C 13 
 0.56264 -0.12502 P 14 
-0.23431 -0.59565 H 15 
 0.82712 -0.24467 R 16 
-100.00000 -100.00000 K 17 
-100.00000 -100.00000 D 18 
-100.00000 -100.00000 E 19 
-100.00000 -100.00000 G 0 
 0.39150  0.01222 A 1 
 0.00000  0.00000 V 2 
 0.17033  0.47146 I 3 
 0.16075  0.32363 L 4 
-100.00000 -100.00000 M 5 
-100.00000 -100.00000 F 6 
-100.00000 -100.00000 Y 7 
-100.00000 -100.00000 W 8 
-100.00000 -100.00000 S 9 
-100.00000 -100.00000 T 10 
-100.00000 -100.00000 N 11 
-100.00000 -100.00000 Q 12 
-100.00000 -100.00000 C 13 
-100.00000 -100.00000 P 14 
-100.00000 -100.00000 H 15 
-100.00000 -100.00000 R 16 
-100.00000 -100.00000 K 17 
-100.00000 -100.00000 D 18 
 0.48563  0.24351 E 19 
-100.00000 -100.00000 G 0 
-100.00000 -100.00000 A 1 
-0.08315 -0.06130 V 2 
 0.02412 -0.22918 I 3 
 0.00000  0.00000 L 4 
-100.00000  0.00232 M 5 
-100.00000 -100.00000 F 6 
-100.00000 -100.00000 Y 7 
-100.00000 -100.00000 W 8 
-100.00000 -100.00000 S 9 
 0.00006 -100.00000 T 10 
-100.00000 -100.00000 N 11 
 0.28242  0.00424 Q 12 
-100.00000 -100.00000 C 13 
 0.19404  0.38406 P 14 
-100.00000 -100.00000 H 15 
 0.13757 -100.00000 R 16 
-100.00000 -100.00000 K 17 
-100.00000 -100.00000 D 18 
-100.00000 -100.00000 E 19 
-100.00000 -100.00000 G 0 
-100.00000 -100.00000 A 1 
-100.00000 -100.00000 V 2 
-100.00000 -100.00000 I 3 
-0.06568  0.12791 L 4 
-100.00000 -100.00000 M 5 
 0.17467  0.13761 F 6 
-100.00000  0.00011 Y 7 
 0.00000  0.00000 W 8 
-100.00000 -100.00000 S 9 
-100.00000 -100.00000 T 10 
-100.00000 -100.00000 N 11 
-100.00000 -100.00000 Q 12 
-0.05439  0.41932 C 13 
-100.00000 -100.00000 P 14 
-100.00000 -100.00000 H 15 
 0.22117  0.44655 R 16 
-100.00000 -100.00000 K 17 
-100.00000 -100.00000 D 18 
-100.00000 -100.00000 E 19 
 0.00000  0.00000 G 0 
 0.37853 -0.19840 A 1 
 0.05903  0.00402 V 2 
-100.00000 -100.00000 I 3 
-100.00000 -100.00000 L 4 
-100.00000 -100.00000 M 5 
-100.00000 -100.00000 F 6 
-100.00000 -100.00000 Y 7 
-100.00000 -100.00000 W 8 
 0.06536  0.47505 S 9 
-100.00000 -100.00000 T 10 
-100.00000 -100.00000 N 11 
-100.00000 -100.00000 Q 12 
-0.11969 -100.00000 C 13 
-100.00000 -100.00000 P 14 
-100.00000 -100.00000 H 15 
-100.00000 -100.00000 R 16 
-100.00000 -100.00000 K 17 
-0.01095 -0.22237 D 18 
-100.00000 -100.00000 E 19 
-0.27737 -100.00000 G 0 
 0.27136  0.39520 A 1 
 0.00000  0.00000 V 2 
-0.61141 -0.17591 I 3 
-100.00000  0.15842 L 4 
-100.00000 -100.00000 M 5 
-0.19785  0.22664 F 6 
-100.00000 -100.00000 Y 7 
-100.00000 -100.00000 W 8 
-100.00000 -100.00000 S 9 
-100.00000  0.00012 T 10 
-100.00000 -100.00000 N 11 
-100.00000 -100.00000 Q 12 
-100.00000 -100.00000 C 13 
-100.00000 -100.00000 P 14 
-100.00000 -100.00000 H 15 
-100.00000 -100.00000 R 16 
-100.00000 -100.00000 K 17 
-100.00000 -100.00000 D 18 
-100.00000 -100.00000 E 19 
-100.00000 -100.00000 G 0 
-100.00000 -100.00000 A 1 
-100.00000 -100.00000 V 2 
-100.00000 -100.00000 I 3 
-100.00000 -0.23524 L 4 
-100.00000 -100.00000 M 5 
-100.00000 -100.00000 F 6 
 0.33121 -0.17029 Y 7 
-100.00000 -100.00000 W 8 
-100.00000 -100.00000 S 9 
-100.00000 -100.00000 T 10 
 0.38181  0.32610 N 11 
 0.31734  0.48546 Q 12 
-100.00000 -100.00000 C 13 
 0.17536  0.00417 P 14 
 0.00000  0.00000 H 15 
 0.31734  0.01109 R 16 
-100.00000 -100.00000 K 17 
-100.00000 -100.00000 D 18 
-100.00000 -100.00000 E 19 
-100.00000  0.13761 G 0 
-0.54852 -100.00000 A 1 
 0.00026 -100.00000 V 2 
 0.04594  0.00011 I 3 
-100.00000 -0.34409 L 4 
-0.11762 -0.13510 M 5 
-0.76441 -100.00000 F 6 
 0.52016  0.69343 Y 7 
 0.00026  0.00735 W 8 
 0.76579  0.35810 S 9 
-100.00000 -100.00000 T 10 
 0.36559  0.07061 N 11 
-0.00214  0.37862 Q 12 
 0.37877  0.11980 C 13 
-100.00000 -0.37256 P 14 
 0.00000  0.00000 H 15 
 0.38697 -0.48257 R 16 
 0.13776 -100.00000 K 17 
 0.00026  0.16339 D 18 
-100.00000 -100.00000 E 19 
-100.00000 -100.00000 G 0 
-100.00000 -0.13518 A 1 
-100.00000 -100.00000 V 2 
-100.00000 -100.00000 I 3 
 0.08230  0.18906 L 4 
-100.00000 -100.00000 M 5 
-100.00000 -100.00000 F 6 
-100.00000 -100.00000 Y 7 
-100.00000 -100.00000 W 8 
-0.15154 -0.42168 S 9 
-0.16181  0.52185 T 10 
-100.00000 -100.00000 N 11 
 0.72259  0.17948 Q 12 
-100.00000 -100.00000 C 13 
 0.00000  0.00000 P 14 
-100.00000 -100.00000 H 15 
 0.00003 -100.00000 R 16 
-100.00000 -100.00000 K 17 
-100.00000 -100.00000 D 18 
-100.00000 -100.00000 E 19 
-0.00005  0.26333 G 0 
-100.00000 -0.19768 A 1 
 0.37846  0.00030 V 2 
-100.00000  0.48573 I 3 
-100.00000 -100.00000 L 4 
-100.00000 -100.00000 M 5 
-0.45617 -0.45834 F 6 
 0.10265  0.89086 Y 7 
-100.00000 -100.00000 W 8 
 0.00000  0.00000 S 9 
-0.06557 -0.47787 T 10 
-0.00005 -100.00000 N 11 
-100.00000 -100.00000 Q 12 
-0.38102 -100.00000 C 13 
-0.35930  0.52500 P 14 
-100.00000 -100.00000 H 15 
-100.00000 -100.00000 R 16 
-100.00000 -100.00000 K 17 
-100.00000 -100.00000 D 18 
-100.00000 -100.00000 E 19 
 0.07507 -0.09482 G 0 
-100.00000 -100.00000 A 1 
-100.00000 -100.00000 V 2 
 0.08252  0.09302 I 3 
-100.00000 -0.00006 L 4 
-100.00000 -100.00000 M 5 
-100.00000 -100.00000 F 6 
-100.00000 -100.00000 Y 7 
-100.00000 -100.00000 W 8 
 0.00000  0.00000 S 9 
 0.00016 -100.00000 T 10 
 0.66311 -0.23644 N 11 
-100.00000 -100.00000 Q 12 
 0.13767 -100.00000 C 13 
-100.00000 -100.00000 P 14 
-100.00000 -100.00000 H 15 
 0.30788 -0.31340 R 16 
-100.00000 -100.00000 K 17 
-100.00000 -100.00000 D 18 
-0.20325 -100.00000 E 19 
 0.34555 -0.16303 G 0 
-0.27663 -0.13541 A 1 
-0.20310 -100.00000 V 2 
-0.57419 -0.38695 I 3 
 0.13841  0.20559 L 4 
-100.00000 -0.31377 M 5 
 0.28029 -0.53136 F 6 
-0.13430  0.37833 Y 7 
-100.00000  0.34872 W 8 
 0.00000  0.00000 S 9 
-0.11814  0.04677 T 10 
 0.13941 -0.22457 N 11 
 0.29690  0.40152 Q 12 
 0.10425  0.12762 C 13 
 0.00009 -100.00000 P 14 
 0.59063 -0.21543 H 15 
 0.10425  0.30046 R 16 
-0.40216 -0.25208 K 17 
-100.00000 -100.00000 D 18 
-100.00000 -0.29399 E 19 
 0.00950 -0.61850 G 0 
-100.00000 -0.49243 A 1 
 0.61873 -0.40589 V 2 
-0.38127 -100.00000 I 3 
-0.20313  0.63004 L 4 
-100.00000 -100.00000 M 5 
-100.00000 -0.00027 F 6 
-0.27677  0.10643 Y 7 
-100.00000 -100.00000 W 8 
-0.38127  0.20766 S 9 
-100.00000 -100.00000 T 10 
 0.24100 -0.25358 N 11 
-100.00000 -0.00027 Q 12 
-100.00000 -100.00000 C 13 
 0.13764 -100.00000 P 14 
-100.00000 -100.00000 H 15 
-100.00000 -100.00000 R 16 
-100.00000 -100.00000 K 17 
 0.00000  0.00000 D 18 
 0.35116 -1.12887 E 19 
-0.00738  0.44391 G 0 
-100.00000 -0.21524 A 1 
 0.28260 -0.12137 V 2 
-100.00000 -100.00000 I 3 
-100.00000 -100.00000 L 4 
-100.00000 -100.00000 M 5 
-100.00000 -100.00000 F 6 
-100.00000 -100.00000 Y 7 
-100.00000 -100.00000 W 8 
-100.00000 -100.00000 S 9 
-100.00000 -100.00000 T 10 
-100.00000 -0.00002 N 11 
 0.26311 -0.00002 Q 12 
-100.00000 -100.00000 C 13 
-100.00000 -100.00000 P 14 
-100.00000 -100.00000 H 15 
 0.00008 -0.00002 R 16 
-0.25246 -0.56912 K 17 
 0.75682 -0.18324 D 18 
 0.00000  0.00000 E 19 
-100.00000 -100.00000 G 0 
-0.00242 -0.23529 A 1 
-100.00000 -100.00000 V 2 
-100.00000 -100.00000 I 3 
-0.00001  0.00222 L 4 
-100.00000 -100.00000 M 5 
-100.00000 -100.00000 F 6 
-100.00000 -100.00000 Y 7 
-100.00000 -100.00000 W 8 
-100.00000 -100.00000 S 9 
-100.00000 -100.00000 T 10 
-100.00000 -100.00000 N 11 
 0.00000  0.00000 Q 12 
-100.00000 -100.00000 C 13 
-100.00000 -100.00000 P 14 
-0.54449 -0.21530 H 15 
-0.19657  0.30528 R 16 
 0.58495  0.26298 K 17 
-100.00000 -100.00000 D 18 
-100.00000 -0.23529 E 19 
-100.00000  0.07587 G 0 
 0.54532  0.31531 A 1 
 0.00013  0.11286 V 2 
-100.00000  0.00009 I 3 
-0.22652 -0.10348 L 4 
-0.32606  0.00009 M 5 
-100.00000  0.13760 F 6 
-100.00000 -0.27733 Y 7 
-100.00000 -100.00000 W 8 
 0.43595 -0.04647 S 9 
-100.00000  0.17954 T 10 
-0.20246  0.13397 N 11 
 0.00000  0.00000 Q 12 
-100.00000 -100.00000 C 13 
-0.16050  0.36991 P 14 
-0.30316  0.18913 H 15 
 0.34548 -0.13152 R 16 
-0.54416 -0.28994 K 17 
 0.29820 -100.00000 D 18 
 0.20429  0.40315 E 19 
 0.18203  0.07613 G 0 
-100.00000  0.54310 A 1 
-100.00000 -100.00000 V 2 
-0.00464 -0.38050 I 3 
 0.64466  0.11606 L 4 
-100.00000 -100.00000 M 5 
-0.13456 -100.00000 F 6 
-1.00859  0.26328 Y 7 
-100.00000 -100.00000 W 8 
 0.00000  0.00000 S 9 
-0.95074 -0.18709 T 10 
-0.10586 -0.29294 N 11 
-100.00000 -0.09946 Q 12 
-100.00000 -0.25859 C 13 
-100.00000 -100.00000 P 14 
-100.00000 -100.00000 H 15 
-0.24392 -100.00000 R 16 
-100.00000 -100.00000 K 17 
-0.08667 -0.05505 D 18 
-0.11839  1.37363 E 19 
-100.00000 -100.00000 G 0 
-100.00000 -100.00000 A 1 
 0.17518  0.00215 V 2 
 0.28209  0.00403 I 3 
 0.00000  0.00000 L 4 
-0.11850 -0.20548 M 5 
-0.13492 -0.13147 F 6 
-100.00000 -0.13535 Y 7 
-100.00000 -100.00000 W 8 
-100.00000 -100.00000 S 9 
-100.00000 -100.00000 T 10 
-100.00000 -100.00000 N 11 
-100.00000 -100.00000 Q 12 
-100.00000 -100.00000 C 13 
 0.56220 -0.06634 P 14 
-0.41997  0.13741 H 15 
 0.13753  0.13741 R 16 
-100.00000 -100.00000 K 17 
-100.00000 -100.00000 D 18 
-100.00000 -100.00000 E 19 
-100.00000 -100.00000 G 0 
-100.00000 -100.00000 A 1 
-100.00000 -100.00000 V 2 
-100.00000 -100.00000 I 3 
-100.00000 -100.00000 L 4 
-100.00000 -100.00000 M 5 
-100.00000 -100.00000 F 6 
 0.00000  0.00000 Y 7 
-100.00000 -100.00000 W 8 
-100.00000  0.13758 S 9 
-100.00000 -100.00000 T 10 
-100.00000 -100.00000 N 11 
-100.00000 -100.00000 Q 12 
 0.22392  0.10658 C 13 
-100.00000 -100.00000 P 14 
 0.50299  0.44453 H 15 
-100.00000 -100.00000 R 16 
-100.00000 -100.00000 K 17 
-100.00000 -0.13522 D 18 
-100.00000 -100.00000 E 19 
-0.10976  0.34341 G 0 
 0.46701 -0.37898 A 1 
-0.00256 -0.07697 V 2 
 0.29700  0.13385 I 3 
 0.20806 -0.06322 L 4 
-100.00000 -0.77789 M 5 
-100.00000  0.24341 F 6 
-100.00000  0.01050 Y 7 
-100.00000 -100.00000 W 8 
 0.00000  0.00000 S 9 
 0.35212 -0.01288 T 10 
 0.29682 -0.40704 N 11 
 0.00031  0.00012 Q 12 
-100.00000  0.58508 C 13 
-0.03786  0.50681 P 14 
 0.10435 -0.31341 H 15 
 0.03562 -0.39869 R 16 
-100.00000 -0.84977 K 17 
 0.82056  0.11290 D 18 
-0.45328 -0.26961 E 19 
 0.39091  0.91846 G 0 
-100.00000 -0.11811 A 1 
-0.09629 -0.24078 V 2 
 0.86798  0.32937 I 3 
-0.31751  0.68133 L 4 
-100.00000 -100.00000 M 5 
 0.06062  0.66824 F 6 
-100.00000  0.09802 Y 7 
-100.00000 -100.00000 W 8 
 0.16971 -0.46461 S 9 
 0.37166  0.28900 T 10 
 0.00000  0.00000 N 11 
 0.38526  0.74251 Q 12 
-100.00000 -100.00000 C 13 
-0.27409  0.18146 P 14 
-0.16740  0.08707 H 15 
 0.64068  0.86854 R 16 
-0.44472  0.07302 K 17 
 0.32890  0.86812 D 18 
-100.00000  0.74263 E 19 
 0.00000  0.00000 G 0 
-0.26234 -100.00000 A 1 
-0.05455 -100.00000 V 2 
-100.00000 -0.49214 I 3 
 0.31718 -0.73474 L 4 
-0.44657 -100.00000 M 5 
-0.14221 -0.57378 F 6 
-0.76590 -100.00000 Y 7 
-100.00000 -100.00000 W 8 
-0.37577  0.11876 S 9 
-0.00814 -0.37309 T 10 
 0.23410 -0.34670 N 11 
-100.00000  0.32611 Q 12 
-100.00000 -100.00000 C 13 
 0.22155 -0.38296 P 14 
-100.00000  0.32611 H 15 
 0.02310  0.53618 R 16 
-0.20327 -100.00000 K 17 
-0.40247 -100.00000 D 18 
 0.59004  0.59226 E 19 
-0.00485  0.28367 G 0 
 0.51978 -0.09367 A 1 
 0.20422  0.27120 V 2 
-0.09690 -0.72399 I 3 
-0.04088 -0.16890 L 4 
-100.00000  0.90062 M 5 
 0.68983 -0.37237 F 6 
 0.16614  0.00754 Y 7 
-100.00000 -100.00000 W 8 
-0.00667  0.77648 S 9 
-0.09690  0.86510 T 10 
 0.00000  0.00000 N 11 
-100.00000  0.11615 Q 12 
-100.00000 -100.00000 C 13 
 0.14910 -0.13693 P 14 
 0.62124  0.47878 H 15 
-0.47306  0.13782 R 16 
 0.38853 -0.56531 K 17 
-0.46505  0.08070 D 18 
 0.11428 -0.07673 E 19 
-0.68596 -100.00000 G 0 
 0.00000  0.00000 A 1 
 0.43552  0.80293 V 2 
-100.00000 -100.00000 I 3 
-100.00000 -100.00000 L 4 
-100.00000 -100.00000 M 5 
-100.00000  0.13793 F 6 
-100.00000  0.32662 Y 7 
-100.00000 -100.00000 W 8 
-0.48648  0.20827 S 9 
 0.39347  0.15741 T 10 
 0.58538 -100.00000 N 11 
-0.20267 -100.00000 Q 12 
-100.00000 -100.00000 C 13 
 0.23593 -0.18198 P 14 
-100.00000  0.58539 H 15 
-100.00000  0.13793 R 16 
-0.46506  0.17997 K 17 
 0.04588  0.39336 D 18 
-100.00000 -100.00000 E 19 
-100.00000 -100.00000 G 0 
-100.00000 -100.00000 A 1 
-100.00000  0.03334 V 2 
-0.24330  0.00423 I 3 
 0.13891 -0.25880 L 4 
-100.00000 -100.00000 M 5 
-100.00000 -0.67866 F 6 
 0.00000  0.00000 Y 7 
-100.00000 -100.00000 W 8 
 0.28252  0.28733 S 9 
-0.19049 -100.00000 T 10 
 0.13757 -100.00000 N 11 
-100.00000  0.08922 Q 12 
 0.70498  0.01553 C 13 
-100.00000 -100.00000 P 14 
 0.04324  0.24239 H 15 
-100.00000  0.37857 R 16 
-100.00000  0.12787 K 17 
-100.00000 -100.00000 D 18 
-100.00000 -100.00000 E 19 
-0.20299 -100.00000 G 0 
-0.00615  0.54186 A 1 
 0.00000  0.00000 V 2 
 0.30672 -0.50980 I 3 
 0.26319 -100.00000 L 4 
-100.00000 -100.00000 M 5 
 0.26319  0.37847 F 6 
-100.00000 -100.00000 Y 7 
-100.00000 -100.00000 W 8 
-100.00000 -100.00000 S 9 
 0.00015 -100.00000 T 10 
-100.00000 -100.00000 N 11 
-100.00000 -100.00000 Q 12 
-100.00000 -100.00000 C 13 
-100.00000 -100.00000 P 14 
-100.00000 -100.00000 H 15 
-100.00000 -100.00000 R 16 
-100.00000 -100.00000 K 17 
-100.00000 -100.00000 D 18 
-100.00000 -100.00000 E 19 
-100.00000 -100.00000 G 0 
 0.16637 -0.54654 A 1 
 0.07073 -0.30557 V 2 
-100.00000  1.26424 I 3 
 0.67801  0.50802 L 4 
 0.29032 -100.00000 M 5 
-0.17089 -0.19763 F 6 
 0.13027 -0.51763 Y 7 
-100.00000 -0.04424 W 8 
 0.00000  0.00000 S 9 
 0.13907  0.01376 T 10 
-100.00000  0.00663 N 11 
-0.40150 -0.43747 Q 12 
-0.81141 -0.34129 C 13 
 0.39250 -0.04424 P 14 
-100.00000 -0.34716 H 15 
-1.40895  0.04355 R 16 
-100.00000 -0.13582 K 17 
-0.20291 -0.00062 D 18 
-100.00000 -100.00000 E 19 
-100.00000 -100.00000 G 0 
 0.32973  0.14973 A 1 
 0.00000  0.00000 V 2 
 0.42906 -0.11206 I 3 
 0.05946  0.24324 L 4 
-100.00000 -100.00000 M 5 
-100.00000 -100.00000 F 6 
-100.00000 -100.00000 Y 7 
-100.00000 -100.00000 W 8 
-100.00000 -100.00000 S 9 
-100.00000 -100.00000 T 10 
-100.00000 -100.00000 N 11 
-100.00000 -100.00000 Q 12 
-100.00000 -100.00000 C 13 
-100.00000 -100.00000 P 14 
-100.00000 -100.00000 H 15 
-100.00000 -100.00000 R 16 
-100.00000 -100.00000 K 17 
-100.00000 -100.00000 D 18 
-100.00000  0.00223 E 19 
-100.00000 -100.00000 G 0 
 0.00000  0.00000 A 1 
-0.23212 -0.07386 V 2 
-100.00000  0.12605 I 3 
-0.22989 -0.10967 L 4 
-100.00000  0.38228 M 5 
-0.81860  0.18893 F 6 
-100.00000 -0.18325 Y 7 
 0.34564  0.71813 W 8 
 0.13106 -0.08385 S 9 
 0.58768  0.17055 T 10 
-100.00000  0.00008 N 11 
 0.30652 -0.59047 Q 12 
-0.13678 -0.40252 C 13 
 0.13753 -100.00000 P 14 
-0.07648  0.01947 H 15 
-100.00000  0.01032 R 16 
-100.00000 -100.00000 K 17 
-100.00000 -100.00000 D 18 
-0.04459  0.66718 E 19 
 0.46681 -0.41645 G 0 
 0.29124  0.09272 A 1 
-100.00000 -100.00000 V 2 
-100.00000 -100.00000 I 3 
-100.00000 -100.00000 L 4 
-100.00000 -100.00000 M 5 
-0.31354  0.31511 F 6 
 0.49847 -100.00000 Y 7 
-100.00000 -100.00000 W 8 
 0.00000  0.00000 S 9 
-0.24368  0.06055 T 10 
-100.00000 -100.00000 N 11 
-100.00000 -100.00000 Q 12 
-100.00000 -0.12145 C 13 
 0.01950 -0.21556 P 14 
-100.00000 -0.00010 H 15 
-100.00000 -100.00000 R 16 
-0.54501 -0.06618 K 17 
 0.00015 -100.00000 D 18 
-100.00000 -100.00000 E 19 
-0.07751  0.35627 G 0 
-0.75383 -0.10380 A 1 
 0.26493  0.41293 V 2 
-0.25337 -100.00000 I 3 
 0.33355  0.35087 L 4 
 0.21582  0.06472 M 5 
 0.38183  0.00028 F 6 
-0.06563 -0.05666 Y 7 
-0.20314 -100.00000 W 8 
 0.00000  0.00000 S 9 
 0.08217 -0.10123 T 10 
 0.37851 -0.07852 N 11 
 0.13750 -0.33884 Q 12 
-100.00000  0.79110 C 13 
-0.16945 -0.30798 P 14 
-0.70970  0.12898 H 15 
-0.17758 -0.04869 R 16 
-0.02870 -0.39977 K 17 
 0.58065  0.38400 D 18 
 0.36858  0.22694 E 19 
 0.15981  0.83140 G 0 
-0.15698  0.17112 A 1 
-0.14501  0.00264 V 2 
 0.38570  0.01147 I 3 
 0.09401  0.12000 L 4 
-0.40280 -0.83652 M 5 
-100.00000  0.00038 F 6 
-0.24415  0.37889 Y 7 
-100.00000 -100.00000 W 8 
 0.41530  0.35586 S 9 
-0.00750 -0.20594 T 10 
 0.00000  0.00000 N 11 
 0.03476  0.79113 Q 12 
-100.00000 -100.00000 C 13 
-100.00000 -100.00000 P 14 
-0.62206  0.16348 H 15 
 0.04466 -0.12100 R 16 
 0.11803  0.27173 K 17 
 0.33053  0.30104 D 18 
-100.00000 -0.25851 E 19 
-100.00000  0.00007 G 0 
-0.00007 -100.00000 A 1 
-0.32724 -0.08352 V 2 
-100.00000 -100.00000 I 3 
-0.48767 -0.26735 L 4 
-100.00000 -0.79092 M 5 
-0.06579  0.15029 F 6 
 0.00000  0.00000 Y 7 
-100.00000  0.26493 W 8 
 0.20356 -0.21507 S 9 
 0.05974  0.84382 T 10 
-0.20330 -100.00000 N 11 
-100.00000 -100.00000 Q 12 
 0.59032  0.07381 C 13 
-100.00000 -100.00000 P 14 
-0.18843  0.51907 H 15 
-100.00000  0.00007 R 16 
-100.00000 -100.00000 K 17 
-100.00000 -100.00000 D 18 
-100.00000 -100.00000 E 19 
-0.45148  0.00906 G 0 
-0.14976 -0.38597 A 1 
-100.00000 -0.91094 V 2 
-0.13587 -0.02592 I 3 
-0.12506  0.09481 L 4 
-100.00000 -100.00000 M 5 
-0.05063  0.32579 F 6 
 0.47558 -0.28338 Y 7 
-100.00000 -100.00000 W 8 
-0.14976 -0.51432 S 9 
 0.26330  0.32678 T 10 
 0.00000  0.00000 N 11 
 0.39335  0.56743 Q 12 
 0.13776  0.12848 C 13 
-100.00000 -100.00000 P 14 
-0.76015  0.30296 H 15 
-0.20285  0.20050 R 16 
-0.30356  0.50735 K 17 
-0.17462  0.10814 D 18 
 0.08247  0.23783 E 19 
 0.35851  0.07754 G 0 
 0.09079  0.66038 A 1 
 0.00006  0.30519 V 2 
-100.00000 -100.00000 I 3 
-100.00000 -0.21539 L 4 
 0.44284 -0.37686 M 5 
-100.00000 -100.00000 F 6 
 0.13756 -100.00000 Y 7 
-100.00000 -0.26995 W 8 
-0.58610 -0.11494 S 9 
 0.44986 -0.57398 T 10 
-0.54565  0.29781 N 11 
 0.18683 -0.63169 Q 12 
-100.00000 -0.13536 C 13 
-100.00000 -100.00000 P 14 
-0.12117 -0.21569 H 15 
 0.00000  0.00000 R 16 
 0.39335  0.01866 K 17 
-100.00000 -100.00000 D 18 
-100.00000 -100.00000 E 19 
-0.17222 -0.01141 G 0 
-100.00000 -100.00000 A 1 
-100.00000  0.13781 V 2 
-0.43310  0.42666 I 3 
-100.00000  0.52823 L 4 
-100.00000  0.00757 M 5 
-100.00000 -100.00000 F 6 
-100.00000 -100.00000 Y 7 
-100.00000 -100.00000 W 8 
 0.13738 -0.12099 S 9 
-100.00000 -100.00000 T 10 
-100.00000  0.00031 N 11 
 0.26292  0.25778 Q 12 
-100.00000 -100.00000 C 13 
-100.00000 -100.00000 P 14 
-100.00000 -100.00000 H 15 
 0.00000  0.00000 R 16 
-0.24182  0.55567 K 17 
-100.00000 -100.00000 D 18 
-100.00000 -100.00000 E 19 
-100.00000 -100.00000 G 0 
-100.00000 -100.00000 A 1 
-0.06827  0.33668 V 2 
 0.34699 -0.17011 I 3 
 0.17396  0.10529 L 4 
-100.00000  0.20010 M 5 
 0.00000  0.00000 F 6 
-0.34429  0.36506 Y 7 
-100.00000  0.32641 W 8 
-0.21304  0.69340 S 9 
 0.59725 -0.22759 T 10 
-100.00000 -100.00000 N 11 
-100.00000 -100.00000 Q 12 
-100.00000  0.13783 C 13 
-100.00000 -100.00000 P 14 
 0.85285 -100.00000 H 15 
-100.00000 -100.00000 R 16 
-100.00000 -100.00000 K 17 
 0.00027  0.00033 D 18 
 0.72280  0.00033 E 19 
-100.00000 -100.00000 G 0 
 0.24857 -0.01657 A 1 
-0.07398 -0.12120 V 2 
-0.02718  0.05535 I 3 
 0.47481  0.50683 L 4 
-100.00000  0.36202 M 5 
 0.00002 -0.20115 F 6 
-0.04207  0.62747 Y 7 
-100.00000  0.12792 W 8 
 0.04501  0.11138 S 9 
 0.00000  0.00000 T 10 
 0.47481 -0.67834 N 11 
-0.05453  0.00433 Q 12 
-100.00000 -100.00000 C 13 
-100.00000 -100.00000 P 14 
-100.00000 -0.77626 H 15 
-0.63225  0.02089 R 16 
 0.00002 -0.02980 K 17 
 0.26306  0.37857 D 18 
 0.05977  0.37857 E 19 
-100.00000 -100.00000 G 0 
 0.71184  1.01511 A 1 
 0.09762  0.40703 V 2 
 0.15882  0.01834 I 3 
-0.07679 -0.16177 L 4 
-100.00000 -100.00000 M 5 
-100.00000 -100.00000 F 6 
-100.00000 -100.00000 Y 7 
-100.00000 -100.00000 W 8 
-0.31026 -0.28471 S 9 
 0.63615  1.00262 T 10 
-100.00000 -100.00000 N 11 
 0.56021 -0.07144 Q 12 
-100.00000 -100.00000 C 13 
 0.00000  0.00000 P 14 
-100.00000 -100.00000 H 15 
-0.10197  0.55866 R 16 
-100.00000 -100.00000 K 17 
-100.00000 -100.00000 D 18 
-100.00000  0.00046 E 19 
-0.18965 -0.19049 G 0 
 0.56690  0.38057 A 1 
 0.67139 -0.05949 V 2 
-100.00000  0.00019 I 3 
-0.07858  0.00860 L 4 
-100.00000 -100.00000 M 5 
 0.57207 -0.02051 F 6 
 0.96385 -0.18342 Y 7 
 0.37231 -100.00000 W 8 
 0.44122  0.35751 S 9 
 0.18442 -0.29822 T 10 
-100.00000 -100.00000 N 11 
 0.16586  0.00205 Q 12 
 0.13889 -100.00000 C 13 
-100.00000 -100.00000 P 14 
 0.18624  0.86454 H 15 
-0.08079  0.13770 R 16 
 0.07318 -0.28530 K 17 
 0.15383  0.05865 D 18 
 0.00000  0.00000 E 19 
-100.00000 -100.00000 G 0 
 0.26329  0.35030 A 1 
 0.17725 -0.10675 V 2 
 0.00000  0.00000 I 3 
 0.24412  0.18446 L 4 
 0.12154  0.02089 M 5 
 0.21689 -0.13133 F 6 
-0.16210  0.06391 Y 7 
-100.00000 -100.00000 W 8 
 0.17511  0.34886 S 9 
 0.01427  0.60295 T 10 
 0.13776 -0.47825 N 11 
 0.38156  0.67821 Q 12 
-0.25501  0.44983 C 13 
 0.05963 -0.54836 P 14 
-100.00000 -0.23519 H 15 
 0.25665  0.11274 R 16 
 0.05963  0.11972 K 17 
-100.00000 -100.00000 D 18 
-100.00000  0.26318 E 19 
-100.00000  0.00264 G 0 
 0.00000  0.00000 A 1 
-0.08843  0.07107 V 2 
-100.00000  0.26339 I 3 
 0.05144  0.15614 L 4 
-0.06600  0.39318 M 5 
-0.16696  0.24365 F 6 
-0.46951  0.40374 Y 7 
 0.38165 -1.08580 W 8 
-0.06639 -0.38611 S 9 
 0.00068 -0.05711 T 10 
-0.24423  0.37887 N 11 
-0.13629  0.01385 Q 12 
 0.29554  0.90921 C 13 
-0.24423 -100.00000 P 14 
-0.96272  0.69103 H 15 
-100.00000 -0.46496 R 16 
-100.00000 -0.31318 K 17 
 0.20323  0.10708 D 18 
-100.00000 -100.00000 E 19 
 0.02005 -0.31111 G 0 
 0.00000  0.00000 A 1 
 0.21628  0.29619 V 2 
 0.56001  0.02608 I 3 
 0.35157  0.27810 L 4 
-0.57144 -0.11341 M 5 
-0.12387  0.35221 F 6 
-0.27848 -0.02900 Y 7 
 0.10449  0.60410 W 8 
 0.26209 -0.47183 S 9 
 0.33127  0.07588 T 10 
-0.46606 -0.11194 N 11 
 0.20476  0.50569 Q 12 
-0.65341  0.14056 C 13 
-0.09222  0.12916 P 14 
 0.33861 -0.15573 H 15 
-0.18135  0.18240 R 16 
 0.00937 -0.39549 K 17 
 0.28331 -0.16700 D 18 
 0.32196  0.61765 E 19 
 0.08500  0.19333 G 0 
-100.00000 -100.00000 A 1 
-100.00000 -100.00000 V 2 
-100.00000 -100.00000 I 3 
-100.00000  0.00023 L 4 
 0.04784  0.14460 M 5 
-100.00000 -100.00000 F 6 
-100.00000 -100.00000 Y 7 
 0.22495  0.08610 W 8 
-0.05516  0.00600 S 9 
-100.00000 -100.00000 T 10 
-100.00000 -100.00000 N 11 
-100.00000 -100.00000 Q 12 
-100.00000 -100.00000 C 13 
-100.00000 -100.00000 P 14 
-100.00000 -100.00000 H 15 
 0.00000  0.00000 R 16 
-0.11582  0.78249 K 17 
-100.00000 -100.00000 D 18 
-100.00000 -100.00000 E 19 
-100.00000 -100.00000 G 0 
-0.31301 -0.07495 A 1 
 0.52849  0.92059 V 2 
 0.13787 -0.40004 I 3 
 0.63399 -0.04957 L 4 
-0.36936  0.49432 M 5 
 0.67844  0.12031 F 6 
-100.00000  0.32676 Y 7 
-100.00000 -100.00000 W 8 
 0.41972  0.65357 S 9 
-0.11193  0.36571 T 10 
-100.00000  0.00484 N 11 
-100.00000  0.92679 Q 12 
-100.00000 -100.00000 C 13 
 0.00000  0.00000 P 14 
 0.06311  0.19850 H 15 
 0.56133  0.28819 R 16 
-0.23222  0.90049 K 17 
-100.00000 -100.00000 D 18 
-100.00000 -100.00000 E 19 
-100.00000  0.00170 G 0 
 0.24016 -0.05469 A 1 
 0.16425  0.65360 V 2 
 0.41056  0.96784 I 3 
 0.42375  0.03922 L 4 
-100.00000 -0.28011 M 5 
 0.06427  0.96428 F 6 
-0.00826  0.08065 Y 7 
-100.00000 -100.00000 W 8 
 0.85781  0.38314 S 9 
-0.18585  0.19123 T 10 
 0.03748  0.39515 N 11 
-0.31355 -0.08282 Q 12 
-100.00000  0.34414 C 13 
 0.46122  0.52266 P 14 
-100.00000 -100.00000 H 15 
 0.04820  0.54203 R 16 
 0.00000  0.00000 K 17 
-100.00000  0.42046 D 18 
-0.04725  0.70594 E 19 
-0.06841  0.37837 G 0 
 0.28859  0.73448 A 1 
 0.00000  0.00000 V 2 
 0.12724 -0.42422 I 3 
 0.48567 -0.04464 L 4 
 0.13102 -0.38268 M 5 
-100.00000 -0.37310 F 6 
 0.54236  0.41890 Y 7 
-100.00000 -100.00000 W 8 
-1.01973 -0.33969 S 9 
-0.13147  0.49122 T 10 
 0.65459  0.17881 N 11 
-0.07768 -0.51008 Q 12 
 0.55962 -0.23560 C 13 
-100.00000 -0.00014 P 14 
 0.72009 -0.53208 H 15 
 0.85409  0.25769 R 16 
-0.55397 -0.13546 K 17 
 0.61346  0.71254 D 18 
 0.08338 -0.00014 E 19 
 0.36109 -0.00714 G 0 
 0.20992 -0.08360 A 1 
-100.00000 -0.12076 V 2 
 0.40879  0.76324 I 3 
 0.18979  0.27634 L 4 
 0.48617  0.81846 M 5 
-0.44570  0.16449 F 6 
 0.27966 -0.42243 Y 7 
-100.00000 -0.09105 W 8 
 0.30446  0.21036 S 9 
 1.11247  0.66774 T 10 
 0.79121  0.45011 N 11 
 0.40472  0.36512 Q 12 
-100.00000 -0.67914 C 13 
-100.00000 -100.00000 P 14 
-0.33009  0.21265 H 15 
 0.00000  0.00000 R 16 
 0.23776 -0.05339 K 17 
-0.22024 -100.00000 D 18 
 0.16542  0.28725 E 19 
 0.17749  0.07110 G 0 
-100.00000 -100.00000 A 1 
-0.07179  0.00439 V 2 
 0.36703  0.34859 I 3 
-100.00000 -100.00000 L 4 
-100.00000 -100.00000 M 5 
-100.00000 -100.00000 F 6 
-100.00000  1.18705 Y 7 
-100.00000 -100.00000 W 8 
-0.07179 -0.23513 S 9 
-100.00000  0.77554 T 10 
-0.10041  0.17917 N 11 
-100.00000 -100.00000 Q 12 
-100.00000 -100.00000 C 13 
-100.00000 -100.00000 P 14 
-100.00000  0.00262 H 15 
-100.00000 -100.00000 R 16 
-100.00000 -100.00000 K 17 
 0.00000  0.00000 D 18 
 0.53050  0.76487 E 19 
-100.00000 -100.00000 G 0 
-100.00000 -100.00000 A 1 
-0.00001 -0.34177 V 2 
-100.00000 -100.00000 I 3 
-100.00000 -0.34177 L 4 
-100.00000 -0.46097 M 5 
-100.00000 -100.00000 F 6 
-100.00000 -100.00000 Y 7 
-100.00000 -100.00000 W 8 
-100.00000  0.00195 S 9 
-0.07144 -0.23604 T 10 
-0.30118  0.13750 N 11 
 0.00000  0.00000 Q 12 
-100.00000 -100.00000 C 13 
 0.37412  0.41862 P 14 
-0.48974 -100.00000 H 15 
 0.13754  0.01648 R 16 
 0.27648  0.59112 K 17 
-100.00000 -100.00000 D 18 
-100.00000 -100.00000 E 19 
-100.00000  0.00048 G 0 
-0.10506  0.21926 A 1 
-0.10506 -0.50215 V 2 
 0.37851  0.27007 I 3 
 0.40394  0.52818 L 4 
 0.35262  0.89372 M 5 
-100.00000 -100.00000 F 6 
 0.05540 -0.00915 Y 7 
-100.00000 -100.00000 W 8 
-0.22118 -0.07140 S 9 
-0.28629  0.06422 T 10 
 0.14176 -0.06942 N 11 
 0.35262 -0.01573 Q 12 
-100.00000 -100.00000 C 13 
 0.20589 -0.05149 P 14 
 0.00000  0.00000 H 15 
 0.07465  0.38615 R 16 
-100.00000 -100.00000 K 17 
-100.00000  0.13799 D 18 
-100.00000 -100.00000 E 19 
 0.00000  0.00000 G 0 
-100.00000 -100.00000 A 1 
-0.28532 -100.00000 V 2 
-100.00000 -100.00000 I 3 
-100.00000 -100.00000 L 4 
-100.00000 -100.00000 M 5 
-100.00000 -100.00000 F 6 
-100.00000 -100.00000 Y 7 
 0.25861  0.32158 W 8 
-100.00000 -100.00000 S 9 
-100.00000 -100.00000 T 10 
-100.00000 -100.00000 N 11 
-100.00000 -100.00000 Q 12 
-100.00000 -100.00000 C 13 
-100.00000 -100.00000 P 14 
-100.00000 -100.00000 H 15 
 0.25264  0.23347 R 16 
-100.00000 -100.00000 K 17 
-100.00000 -100.00000 D 18 
 0.34271  0.22132 E 19 
-0.11244  0.37115 G 0 
-100.00000 -100.00000 A 1 
-100.00000 -100.00000 V 2 
-0.00005 -100.00000 I 3 
-100.00000 -100.00000 L 4 
-0.44018  0.48551 M 5 
-100.00000 -100.00000 F 6 
-100.00000 -100.00000 Y 7 
 0.26298 -0.00094 W 8 
-100.00000 -0.00094 S 9 
-100.00000  0.00008 T 10 
-100.00000 -100.00000 N 11 
-100.00000 -100.00000 Q 12 
-100.00000 -100.00000 C 13 
-100.00000 -100.00000 P 14 
-100.00000 -100.00000 H 15 
 0.00000  0.00000 R 16 
-0.12813 -0.30715 K 17 
-100.00000 -100.00000 D 18 
-100.00000 -100.00000 E 19 
-100.00000 -100.00000 G 0 
-100.00000 -100.00000 A 1 
 0.19073  0.19349 V 2 
 0.40118  0.38484 I 3 
 0.04716  0.00164 L 4 
 0.00000  0.00000 M 5 
-100.00000  0.58512 F 6 
-100.00000 -100.00000 Y 7 
-100.00000 -100.00000 W 8 
-100.00000 -100.00000 S 9 
 0.04670 -0.35516 T 10 
-100.00000 -100.00000 N 11 
-100.00000 -100.00000 Q 12 
-100.00000 -100.00000 C 13 
-100.00000 -100.00000 P 14 
-100.00000 -100.00000 H 15 
-100.00000  0.13766 R 16 
-0.26619 -100.00000 K 17 
-100.00000 -100.00000 D 18 
-100.00000 -100.00000 E 19 
-0.03644 -0.13669 G 0 
-0.20637 -0.25963 A 1 
 0.76563  0.22376 V 2 
 0.35058 -0.31738 I 3 
-0.12685  0.11705 L 4 
-100.00000  0.10876 M 5 
-0.44738  0.26563 F 6 
 0.32200  0.71286 Y 7 
-100.00000 -100.00000 W 8 
 0.07047  0.30140 S 9 
-100.00000  0.30140 T 10 
 0.00000  0.00000 N 11 
 0.05665  0.10876 Q 12 
-100.00000 -100.00000 C 13 
-100.00000 -100.00000 P 14 
-0.03644 -0.03403 H 15 
-100.00000 -0.12416 R 16 
 0.15620 -0.68789 K 17 
 0.20652 -0.11082 D 18 
 0.13759 -100.00000 E 19 
-100.00000 -100.00000 G 0 
-100.00000 -100.00000 A 1 
-100.00000 -100.00000 V 2 
-100.00000 -100.00000 I 3 
-100.00000 -100.00000 L 4 
-100.00000 -100.00000 M 5 
-0.00001 -100.00000 F 6 
 0.00000  0.00000 Y 7 
-0.00001 -100.00000 W 8 
-100.00000 -100.00000 S 9 
-100.00000 -0.13651 T 10 
-100.00000 -100.00000 N 11 
-100.00000 -100.00000 Q 12 
-0.17925  0.20895 C 13 
-100.00000 -100.00000 P 14 
 0.18818 -0.14659 H 15 
-100.00000 -100.00000 R 16 
-100.00000 -100.00000 K 17 
-100.00000 -0.13651 D 18 
-100.00000 -100.00000 E 19 
-100.00000 -100.00000 G 0 
 0.00049 -100.00000 A 1 
-100.00000 -100.00000 V 2 
-100.00000 -100.00000 I 3 
 0.04942  0.26365 L 4 
-100.00000 -100.00000 M 5 
-100.00000 -0.19295 F 6 
 0.00000  0.00000 Y 7 
-100.00000 -100.00000 W 8 
-100.00000  0.22260 S 9 
 0.00049 -100.00000 T 10 
 0.71238  0.54097 N 11 
-100.00000 -100.00000 Q 12 
 0.07457  0.26243 C 13 
-100.00000 -100.00000 P 14 
 0.50848  0.54858 H 15 
-100.00000 -100.00000 R 16 
-100.00000 -100.00000 K 17 
 0.37900 -100.00000 D 18 
-100.00000 -100.00000 E 19 
-0.07603 -100.00000 G 0 
-100.00000 -100.00000 A 1 
-100.00000 -100.00000 V 2 
-100.00000 -100.00000 I 3 
-0.07603  0.12642 L 4 
-100.00000 -100.00000 M 5 
-100.00000 -100.00000 F 6 
-100.00000 -0.13661 Y 7 
 0.00000  0.00000 W 8 
-100.00000 -100.00000 S 9 
-100.00000 -100.00000 T 10 
-100.00000 -100.00000 N 11 
-100.00000 -100.00000 Q 12 
 0.13755  0.00007 C 13 
-100.00000 -100.00000 P 14 
-100.00000 -100.00000 H 15 
 0.22776  0.38015 R 16 
-100.00000 -100.00000 K 17 
-100.00000 -100.00000 D 18 
-100.00000 -100.00000 E 19 
-100.00000 -100.00000 G 0 
-0.23972  0.14593 A 1 
-0.31669  0.16039 V 2 
 0.66345 -0.07427 I 3 
 0.60603  0.53731 L 4 
 0.18987 -0.37403 M 5 
-100.00000 -100.00000 F 6 
-100.00000 -100.00000 Y 7 
-100.00000  0.00027 W 8 
 0.25077  0.41413 S 9 
 0.00000  0.00000 T 10 
 0.12786  0.58523 N 11 
-100.00000 -0.09318 Q 12 
-100.00000  0.00027 C 13 
 0.00015 -100.00000 P 14 
-100.00000  0.26138 H 15 
-100.00000  0.00027 R 16 
-0.07001 -100.00000 K 17 
-100.00000  0.13777 D 18 
-100.00000 -100.00000 E 19 
-100.00000 -100.00000 G 0 
-100.00000 -100.00000 A 1 
-0.09403 -0.20041 V 2 
-0.07343 -0.20643 I 3 
 0.00000  0.00000 L 4 
 0.81452  0.34983 M 5 
 0.29096 -0.07317 F 6 
-100.00000 -100.00000 Y 7 
-100.00000 -100.00000 W 8 
-0.20677 -0.21143 S 9 
-100.00000  0.82795 T 10 
-100.00000 -100.00000 N 11 
-100.00000 -100.00000 Q 12 
 0.00011 -100.00000 C 13 
-100.00000 -100.00000 P 14 
-100.00000 -100.00000 H 15 
 0.76565 -100.00000 R 16 
-100.00000 -100.00000 K 17 
-100.00000 -100.00000 D 18 
-100.00000 -100.00000 E 19 
-100.00000 -100.00000 G 0 
-100.00000 -100.00000 A 1 
-0.17579  0.73047 V 2 
 0.31417 -0.27722 I 3 
 0.00000  0.00000 L 4 
-100.00000 -100.00000 M 5 
-100.00000 -100.00000 F 6 
-100.00000 -100.00000 Y 7 
-100.00000 -100.00000 W 8 
-100.00000 -100.00000 S 9 
-100.00000 -100.00000 T 10 
-100.00000 -100.00000 N 11 
 0.37852 -100.00000 Q 12 
-100.00000 -100.00000 C 13 
-0.19590  0.01217 P 14 
-100.00000 -100.00000 H 15 
-0.20413 -100.00000 R 16 
-100.00000 -100.00000 K 17 
-100.00000 -100.00000 D 18 
-100.00000 -100.00000 E 19 
 0.50640 -0.27516 G 0 
-0.30788  0.48038 A 1 
-0.39724  0.27814 V 2 
-100.00000 -0.13462 I 3 
 0.43283 -0.23586 L 4 
-100.00000  0.28243 M 5 
-0.20097  0.11315 F 6 
-0.13875  0.33346 Y 7 
-100.00000 -100.00000 W 8 
-0.04109 -0.29389 S 9 
 0.05831  0.71766 T 10 
-0.42336  0.22502 N 11 
-0.98352  0.30533 Q 12 
-100.00000  0.45034 C 13 
 0.28071  0.23981 P 14 
-0.00029  0.18926 H 15 
 0.10168  0.18243 R 16 
-0.55119  0.07863 K 17 
-0.66404 -0.05712 D 18 
 0.00000  0.00000 E 19 
-100.00000 -100.00000 G 0 
-0.38315 -0.62077 A 1 
-100.00000  0.13749 V 2 
-100.00000 -100.00000 I 3 
-0.25382  0.22532 L 4 
-100.00000 -100.00000 M 5 
-100.00000 -100.00000 F 6 
-100.00000 -100.00000 Y 7 
-100.00000 -100.00000 W 8 
-0.03522  0.06919 S 9 
-0.06544  0.12712 T 10 
-100.00000 -0.13591 N 11 
-0.12829 -100.00000 Q 12 
-100.00000 -100.00000 C 13 
 0.00000  0.00000 P 14 
-0.06544 -0.10189 H 15 
-0.01282  0.26302 R 16 
 0.14923 -100.00000 K 17 
-100.00000  0.26302 D 18 
-100.00000 -0.34289 E 19 
 0.00000  0.00000 G 0 
-0.06803  0.59427 A 1 
 0.13767  0.00583 V 2 
-100.00000 -100.00000 I 3 
 0.26320 -0.06632 L 4 
 0.05750  0.00029 M 5 
 0.17297 -100.00000 F 6 
-100.00000 -0.34077 Y 7 
 0.44637 -100.00000 W 8 
-0.45515  0.68637 S 9 
-100.00000  0.12800 T 10 
 0.48560 -0.47827 N 11 
-100.00000 -100.00000 Q 12 
-100.00000  0.13779 C 13 
-100.00000 -100.00000 P 14 
-100.00000 -100.00000 H 15 
-0.19310  0.58699 R 16 
-100.00000 -100.00000 K 17 
 0.61446  0.11977 D 18 
 0.11240 -0.14772 E 19 
 0.00001  0.25743 G 0 
-0.00712  0.73643 A 1 
-100.00000  0.13777 V 2 
-100.00000 -100.00000 I 3 
-100.00000 -100.00000 L 4 
-100.00000 -100.00000 M 5 
-100.00000 -100.00000 F 6 
-100.00000  0.62656 Y 7 
-100.00000 -100.00000 W 8 
 0.08322  0.10032 S 9 
-100.00000 -100.00000 T 10 
-0.65244  0.20036 N 11 
 0.45252 -0.33862 Q 12 
-100.00000  0.00026 C 13 
-100.00000 -100.00000 P 14 
 1.11571 -0.42404 H 15 
-100.00000 -100.00000 R 16 
-0.20610  0.00026 K 17 
 0.00000  0.00000 D 18 
 0.67302  0.47625 E 19 
-100.00000  0.15486 G 0 
 0.11211 -0.47130 A 1 
-100.00000  0.05948 V 2 
-0.03812 -0.04856 I 3 
 0.05822 -0.34150 L 4 
 0.00005  0.00030 M 5 
-100.00000 -0.29121 F 6 
 0.02878  0.46275 Y 7 
-100.00000  0.16584 W 8 
 0.22897  0.67580 S 9 
 0.00000  0.00000 T 10 
 0.13755  0.22454 N 11 
 0.13439  0.27048 Q 12 
-100.00000 -0.23576 C 13 
 0.28061  0.00524 P 14 
-0.20482  0.42249 H 15 
-0.55486  0.19907 R 16 
-0.13982 -0.11023 K 17 
-100.00000  0.19907 D 18 
-100.00000  0.50637 E 19 
-100.00000 -100.00000 G 0 
-100.00000 -0.37274 A 1 
 0.13821 -0.24620 V 2 
 0.00000  0.00000 I 3 
-0.09930  0.01991 L 4 
 0.34060 -0.54477 M 5 
-100.00000 -100.00000 F 6 
-100.00000 -100.00000 Y 7 
-100.00000 -100.00000 W 8 
-100.00000 -100.00000 S 9 
-0.19248  0.66528 T 10 
-100.00000 -100.00000 N 11 
-100.00000 -100.00000 Q 12 
-100.00000 -100.00000 C 13 
-100.00000 -100.00000 P 14 
-100.00000 -100.00000 H 15 
-100.00000 -0.12138 R 16 
-100.00000 -0.12138 K 17 
-100.00000 -100.00000 D 18 
-100.00000 -100.00000 E 19 
-0.30377  0.07196 G 0 
-0.27564  0.33670 A 1 
 0.32022  0.35924 V 2 
 0.00000  0.00000 I 3 
 0.23940  0.08938 L 4 
 0.09385  0.26941 M 5 
 0.72399 -0.26476 F 6 
 0.31305 -1.01057 Y 7 
 0.30548  0.07840 W 8 
-0.23115 -0.01572 S 9 
 0.12862  0.43437 T 10 
 0.06025 -0.35770 N 11 
-0.51443  0.60687 Q 12 
 0.22608 -0.31306 C 13 
-100.00000 -100.00000 P 14 
-100.00000  0.13792 H 15 
 0.04551 -100.00000 R 16 
 0.17573 -0.31306 K 17 
-100.00000  0.00041 D 18 
-100.00000  0.00041 E 19 
-100.00000 -100.00000 G 0 
-100.00000 -100.00000 A 1 
 0.13785 -0.18317 V 2 
 0.22931  0.08305 I 3 
 0.52581 -0.36910 L 4 
-100.00000 -100.00000 M 5 
 0.00000  0.00000 F 6 
-100.00000 -0.00004 Y 7 
-100.00000 -100.00000 W 8 
-0.13509  0.35018 S 9 
-100.00000 -100.00000 T 10 
-100.00000 -100.00000 N 11 
-100.00000 -100.00000 Q 12 
-0.20331 -100.00000 C 13 
-100.00000 -100.00000 P 14 
-100.00000 -100.00000 H 15 
-100.00000 -100.00000 R 16 
-100.00000 -100.00000 K 17 
-100.00000 -100.00000 D 18 
-100.00000 -100.00000 E 19 
 0.37828  0.12917 G 0 
 0.26314  0.27138 A 1 
-0.04750 -0.62878 V 2 
-100.00000 -100.00000 I 3 
-100.00000 -100.00000 L 4 
-100.00000 -100.00000 M 5 
-100.00000 -0.00001 F 6 
-100.00000 -100.00000 Y 7 
-100.00000 -100.00000 W 8 
-100.00000 -0.00001 S 9 
-100.00000 -0.37274 T 10 
-100.00000 -100.00000 N 11 
-100.00000 -100.00000 Q 12 
-100.00000 -100.00000 C 13 
-100.00000 -100.00000 P 14 
 0.20344 -100.00000 H 15 
 0.00010 -100.00000 R 16 
-0.27690  0.32127 K 17 
-0.16992 -0.24838 D 18 
 0.00000  0.00000 E 19 
-0.69488  0.12788 G 0 
 0.00000  0.00000 A 1 
 0.28871  0.25481 V 2 
-100.00000 -100.00000 I 3 
-100.00000 -100.00000 L 4 
-100.00000 -100.00000 M 5 
-100.00000 -100.00000 F 6 
-100.00000 -100.00000 Y 7 
-100.00000 -100.00000 W 8 
-0.16937  0.44981 S 9 
 0.10746  0.01980 T 10 
-100.00000 -100.00000 N 11 
-100.00000 -100.00000 Q 12 
-100.00000 -100.00000 C 13 
-100.00000 -100.00000 P 14 
-100.00000 -100.00000 H 15 
-100.00000 -100.00000 R 16 
-100.00000 -100.00000 K 17 
-100.00000 -100.00000 D 18 
-0.06579  0.00425 E 19 
-100.00000 -100.00000 G 0 
-0.04654  0.42328 A 1 
-100.00000  0.00009 V 2 
 0.53094  0.59841 I 3 
 0.26310 -0.25887 L 4 
-100.00000 -100.00000 M 5 
-100.00000 -100.00000 F 6 
-100.00000 -100.00000 Y 7 
-100.00000 -100.00000 W 8 
-0.05314 -0.09098 S 9 
 0.00000  0.00000 T 10 
 0.02911  0.01438 N 11 
-100.00000 -100.00000 Q 12 
-100.00000 -100.00000 C 13 
-100.00000  0.00009 P 14 
-100.00000 -100.00000 H 15 
-100.00000 -100.00000 R 16 
-100.00000 -100.00000 K 17 
-100.00000  0.00009 D 18 
 0.37858 -100.00000 E 19 
 0.00000  0.00000 G 0 
-100.00000 -100.00000 A 1 
-100.00000 -0.13519 V 2 
-100.00000 -100.00000 I 3 
-100.00000 -100.00000 L 4 
-100.00000 -100.00000 M 5 
-100.00000 -100.00000 F 6 
-100.00000 -100.00000 Y 7 
-100.00000 -100.00000 W 8 
 0.25684  0.01301 S 9 
-100.00000 -100.00000 T 10 
-100.00000 -100.00000 N 11 
-100.00000 -100.00000 Q 12 
-100.00000 -100.00000 C 13 
-100.00000 -100.00000 P 14 
-100.00000 -100.00000 H 15 
-100.00000 -0.13519 R 16 
-100.00000 -100.00000 K 17 
 0.19198  0.85629 D 18 
-100.00000 -100.00000 E 19 
-100.00000 -100.00000 G 0 
-100.00000 -100.00000 A 1 
-100.00000 -100.00000 V 2 
-100.00000 -100.00000 I 3 
-100.00000 -100.00000 L 4 
-100.00000 -100.00000 M 5 
-100.00000 -100.00000 F 6 
-100.00000  0.00009 Y 7 
-100.00000 -100.00000 W 8 
 0.78201  0.93525 S 9 
-100.00000  0.00009 T 10 
 0.00000  0.00000 N 11 
-100.00000 -100.00000 Q 12 
-100.00000 -100.00000 C 13 
-100.00000 -100.00000 P 14 
-0.24386 -100.00000 H 15 
-100.00000 -100.00000 R 16 
-100.00000  0.13759 K 17 
 0.13844 -0.05714 D 18 
-100.00000 -100.00000 E 19 
-100.00000 -100.00000 G 0 
-100.00000 -100.00000 A 1 
 0.00001  0.00431 V 2 
 0.18751  0.44562 I 3 
 0.00000  0.00000 L 4 
-100.00000 -100.00000 M 5 
-100.00000  0.65936 F 6 
-0.32911  0.00729 Y 7 
 0.17532  0.00242 W 8 
-100.00000 -100.00000 S 9 
-100.00000 -100.00000 T 10 
-100.00000  0.00016 N 11 
-100.00000 -0.13508 Q 12 
-100.00000 -100.00000 C 13 
 0.06455  0.20130 P 14 
-100.00000 -100.00000 H 15 
-100.00000  0.13766 R 16 
-100.00000 -100.00000 K 17 
-100.00000 -100.00000 D 18 
-100.00000 -100.00000 E 19 
-100.00000 -100.00000 G 0 
 0.17576  0.27610 A 1 
-0.15358  0.20011 V 2 
 0.00000  0.00000 I 3 
 0.23641 -0.11768 L 4 
 0.36969  0.47411 M 5 
-100.00000 -100.00000 F 6 
-100.00000 -100.00000 Y 7 
-100.00000 -100.00000 W 8 
-100.00000 -100.00000 S 9 
 0.56278  0.86502 T 10 
-100.00000 -100.00000 N 11 
-100.00000 -100.00000 Q 12 
-100.00000 -100.00000 C 13 
-100.00000 -100.00000 P 14 
-100.00000 -100.00000 H 15 
-100.00000 -100.00000 R 16 
-0.00215 -0.13498 K 17 
-100.00000 -100.00000 D 18 
-100.00000 -100.00000 E 19 
 0.37847  0.12778 G 0 
 0.00000  0.00000 A 1 
-0.30915 -0.35832 V 2 
 0.13746 -100.00000 I 3 
-100.00000 -100.00000 L 4 
-100.00000 -100.00000 M 5 
-100.00000 -100.00000 F 6 
-100.00000 -100.00000 Y 7 
-100.00000 -100.00000 W 8 
 0.28168  0.00712 S 9 
-0.26451  0.01460 T 10 
-100.00000 -100.00000 N 11 
-100.00000 -100.00000 Q 12 
-100.00000 -100.00000 C 13 
-100.00000 -0.13525 P 14 
-100.00000 -100.00000 H 15 
-100.00000 -100.00000 R 16 
-100.00000 -100.00000 K 17 
-100.00000 -100.00000 D 18 
 0.04395  0.24326 E 19 
-100.00000 -100.00000 G 0 
-100.00000 -100.00000 A 1 
-100.00000 -100.00000 V 2 
-100.00000 -100.00000 I 3 
 0.26309  0.00851 L 4 
-100.00000 -100.00000 M 5 
-100.00000 -100.00000 F 6 
-100.00000 -100.00000 Y 7 
-100.00000 -100.00000 W 8 
 0.08275  0.28741 S 9 
 0.48548 -0.12125 T 10 
-100.00000 -100.00000 N 11 
 0.13756  0.11976 Q 12 
-100.00000  0.26310 C 13 
 0.00000  0.00000 P 14 
-100.00000 -100.00000 H 15 
-100.00000 -100.00000 R 16 
-100.00000 -100.00000 K 17 
-100.00000 -100.00000 D 18 
-100.00000 -100.00000 E 19 
-0.04730 -0.31364 G 0 
-0.24391  0.24321 A 1 
-0.20322 -0.17031 V 2 
-100.00000 -100.00000 I 3 
 0.43802  0.19973 L 4 
-100.00000 -100.00000 M 5 
-100.00000  0.12773 F 6 
-100.00000 -100.00000 Y 7 
 0.00000  0.00000 W 8 
-0.05456 -0.08250 S 9 
 0.05712  0.12773 T 10 
-100.00000 -0.13530 N 11 
-100.00000  0.11958 Q 12 
 0.58509  0.00709 C 13 
-100.00000 -100.00000 P 14 
-100.00000 -0.13530 H 15 
 0.39222 -0.44926 R 16 
-100.00000 -0.00007 K 17 
-100.00000 -100.00000 D 18 
 0.13763 -100.00000 E 19 
-100.00000 -100.00000 G 0 
-100.00000 -100.00000 A 1 
-100.00000 -100.00000 V 2 
-100.00000  0.00006 I 3 
-100.00000 -100.00000 L 4 
-100.00000 -0.10965 M 5 
-100.00000  0.52452 F 6 
 0.00000  0.00000 Y 7 
-100.00000 -0.42785 W 8 
-100.00000 -100.00000 S 9 
-100.00000  0.00233 T 10 
-100.00000 -100.00000 N 11 
-100.00000 -100.00000 Q 12 
 0.72422 -0.07126 C 13 
-100.00000 -100.00000 P 14 
 0.27996  0.10742 H 15 
 0.00014 -100.00000 R 16 
-100.00000 -100.00000 K 17 
-100.00000 -100.00000 D 18 
-100.00000 -100.00000 E 19 
 0.68167 -0.75406 G 0 
 0.00000  0.00000 A 1 
 0.25435 -0.11707 V 2 
-100.00000 -100.00000 I 3 
-100.00000 -100.00000 L 4 
-100.00000 -100.00000 M 5 
-100.00000 -100.00000 F 6 
-100.00000 -100.00000 Y 7 
-100.00000 -100.00000 W 8 
 0.24034 -0.19815 S 9 
-0.39747 -0.00970 T 10 
-100.00000 -100.00000 N 11 
-100.00000 -100.00000 Q 12 
-100.00000 -100.00000 C 13 
-100.00000 -100.00000 P 14 
-100.00000 -100.00000 H 15 
-100.00000 -100.00000 R 16 
-100.00000 -100.00000 K 17 
-100.00000  0.24319 D 18 
-100.00000 -100.00000 E 19 
-100.00000 -100.00000 G 0 
-100.00000 -100.00000 A 1 
-100.00000  0.44976 V 2 
-0.54232 -100.00000 I 3 
 0.17323 -0.12489 L 4 
-100.00000 -100.00000 M 5 
 0.00000  0.00000 F 6 
-0.16381 -0.23707 Y 7 
 0.20177 -100.00000 W 8 
-0.57395  0.44541 S 9 
-100.00000 -100.00000 T 10 
-100.00000 -100.00000 N 11 
-100.00000 -100.00000 Q 12 
-0.00007  0.00005 C 13 
-100.00000 -100.00000 P 14 
 0.07991  0.00005 H 15 
-100.00000 -100.00000 R 16 
-100.00000 -100.00000 K 17 
-100.00000 -100.00000 D 18 
-100.00000 -100.00000 E 19 
 0.04654 -0.04642 G 0 
 0.00000  0.00000 A 1 
 0.13954  0.31525 V 2 
 0.75073  0.25759 I 3 
-0.21774  0.02194 L 4 
-100.00000 -100.00000 M 5 
-100.00000  0.00015 F 6 
-100.00000  0.26318 Y 7 
-100.00000 -100.00000 W 8 
 0.69990 -0.24450 S 9 
 0.60809  0.16326 T 10 
-100.00000 -100.00000 N 11 
-0.00536 -0.21522 Q 12 
 0.13792 -100.00000 C 13 
-100.00000 -100.00000 P 14 
-0.38091 -100.00000 H 15 
-0.38091  0.00437 R 16 
 0.76595 -0.40537 K 17 
-100.00000 -100.00000 D 18 
-0.38653  0.26128 E 19 
-100.00000 -100.00000 G 0 
 0.79646  0.76577 A 1 
-0.20226  0.31997 V 2 
-0.23064 -0.22930 I 3 
 0.00000  0.00000 L 4 
-0.82864  1.15418 M 5 
-100.00000 -0.43893 F 6 
-100.00000 -100.00000 Y 7 
-100.00000 -100.00000 W 8 
-100.00000 -100.00000 S 9 
-100.00000 -100.00000 T 10 
-100.00000 -100.00000 N 11 
-0.06603  0.13774 Q 12 
-100.00000  0.13774 C 13 
-0.43165  0.02113 P 14 
-100.00000 -100.00000 H 15 
-0.66885  0.11985 R 16 
-100.00000 -100.00000 K 17 
-100.00000 -100.00000 D 18 
-100.00000 -100.00000 E 19 
 0.04477  0.10046 G 0 
-0.05041  0.63040 A 1 
-0.36758  0.11292 V 2 
-0.43768  0.05338 I 3 
 0.33199  0.14025 L 4 
-0.20302  0.62518 M 5 
-100.00000 -100.00000 F 6 
 0.08323  0.00591 Y 7 
-0.30362  0.00007 W 8 
 0.00000  0.00000 S 9 
 0.34885  0.07325 T 10 
-0.12594 -0.59057 N 11 
 0.10428 -0.40547 Q 12 
-0.25297  0.32621 C 13 
-100.00000 -100.00000 P 14 
-0.05405 -100.00000 H 15 
-0.62578  0.11687 R 16 
-0.74326  0.15450 K 17 
-0.25297 -0.66055 D 18 
-0.00504  0.34911 E 19 
-0.56102 -0.40022 G 0 
-100.00000 -100.00000 A 1 
 0.26307 -0.00009 V 2 
-0.05409 -0.25888 I 3 
-100.00000 -100.00000 L 4 
-100.00000 -100.00000 M 5 
 0.17544 -100.00000 F 6 
-100.00000 -0.19766 Y 7 
-100.00000 -100.00000 W 8 
-0.24357  0.11963 S 9 
-100.00000 -0.00009 T 10 
-100.00000 -100.00000 N 11 
-100.00000 -100.00000 Q 12 
-100.00000 -100.00000 C 13 
 0.48547 -0.12138 P 14 
-0.06556  0.41919 H 15 
 0.00000  0.00000 R 16 
 0.34182 -0.21822 K 17 
-100.00000 -100.00000 D 18 
-100.00000 -100.00000 E 19 
 0.00000  0.00000 G 0 
 0.12313  0.38438 A 1 
 0.10441 -0.16981 V 2 
-100.00000  0.00029 I 3 
-0.41917 -0.45789 L 4 
-100.00000 -0.43870 M 5 
-100.00000 -100.00000 F 6 
-100.00000  0.13780 Y 7 
-0.30504  0.29678 W 8 
-0.31914  0.06480 S 9 
 0.55418 -0.41840 T 10 
 0.05703  0.10750 N 11 
-100.00000 -0.11038 Q 12 
 0.38196  0.00029 C 13 
-100.00000  0.00029 P 14 
-0.17320  0.59479 H 15 
-0.04801 -0.01145 R 16 
-100.00000 -0.09077 K 17 
 0.54366  0.37881 D 18 
 0.24354  0.39346 E 19 
 0.67732  0.73080 G 0 
-0.53480 -0.32532 A 1 
-0.44924 -0.12040 V 2 
-0.26706 -0.49632 I 3 
-0.29081 -0.11430 L 4 
 0.26943  0.70962 M 5 
 0.00000  0.00000 F 6 
 0.24286  0.01096 Y 7 
 0.24286  0.42955 W 8 
-0.37556 -0.24322 S 9 
-0.45468  0.28766 T 10 
-0.25413  0.23691 N 11 
-0.26591 -0.02002 Q 12 
 0.58421  0.71244 C 13 
 0.25735  0.14757 P 14 
-0.13113 -0.45339 H 15 
 0.06133 -0.56753 R 16 
-0.02696  0.51867 K 17 
 0.20530 -0.06630 D 18 
 0.07152 -0.19777 E 19 
 0.08818  0.31975 G 0 
 0.53115  0.63707 A 1 
 0.07849 -0.03621 V 2 
 0.37070  0.79562 I 3 
 0.07319 -0.02378 L 4 
-100.00000 -100.00000 M 5 
 0.16347 -0.53094 F 6 
-0.17767  0.60444 Y 7 
-0.08617 -100.00000 W 8 
-0.01170  0.06067 S 9 
-0.37050 -0.26664 T 10 
-0.63860  0.16064 N 11 
 0.09304 -0.35269 Q 12 
-100.00000  0.00040 C 13 
 0.10594 -0.21563 P 14 
 0.52900  0.11997 H 15 
 0.45297 -0.74308 R 16 
-0.54199  0.01712 K 17 
 0.39134  0.42598 D 18 
 0.00000  0.00000 E 19 
-0.06699  0.26318 G 0 
-0.67934  0.11283 A 1 
-100.00000  0.00014 V 2 
-100.00000  0.13765 I 3 
 0.00005 -100.00000 L 4 
-100.00000 -100.00000 M 5 
 0.20136  0.39294 F 6 
-0.06699  0.79091 Y 7 
-100.00000 -100.00000 W 8 
 0.00000  0.00000 S 9 
-100.00000  0.28741 T 10 
-100.00000  0.17871 N 11 
 0.13755 -100.00000 Q 12 
 0.64350 -100.00000 C 13 
-0.09785 -0.04099 P 14 
 0.17402  0.13765 H 15 
-100.00000 -0.12122 R 16 
 0.00005 -100.00000 K 17 
-100.00000 -100.00000 D 18 
-100.00000 -100.00000 E 19 
 0.00000  0.00000 G 0 
 0.48565  0.22675 A 1 
-100.00000  0.26325 V 2 
-100.00000 -100.00000 I 3 
-100.00000 -100.00000 L 4 
-100.00000 -100.00000 M 5 
-100.00000 -100.00000 F 6 
-100.00000 -100.00000 Y 7 
-100.00000 -100.00000 W 8 
-0.33764  0.47715 S 9 
 0.28231  0.54304 T 10 
-100.00000 -100.00000 N 11 
-100.00000 -100.00000 Q 12 
 0.38185  0.00595 C 13 
-100.00000  0.13772 P 14 
-100.00000 -100.00000 H 15 
-100.00000  0.11287 R 16 
-100.00000 -100.00000 K 17 
 0.87355 -0.05719 D 18 
-100.00000 -100.00000 E 19 
-100.00000 -100.00000 G 0 
-100.00000 -100.00000 A 1 
 0.34951  0.34834 V 2 
 0.00000  0.00000 I 3 
-0.20308 -0.20931 L 4 
 0.13751  0.00828 M 5 
-0.48057 -0.27869 F 6 
-100.00000 -0.00009 Y 7 
-100.00000 -100.00000 W 8 
 0.26304 -0.23531 S 9 
-0.05087  0.06985 T 10 
-0.06557 -0.10978 N 11 
-100.00000 -100.00000 Q 12 
-100.00000 -100.00000 C 13 
-100.00000 -100.00000 P 14 
-100.00000 -100.00000 H 15 
 0.00000 -100.00000 R 16 
-100.00000 -100.00000 K 17 
-100.00000 -100.00000 D 18 
-100.00000 -100.00000 E 19 
-100.00000 -100.00000 G 0 
-100.00000 -100.00000 A 1 
-0.40327  0.50902 V 2 
 0.00000  0.00000 I 3 
-0.86091  0.83024 L 4 
-100.00000 -100.00000 M 5 
-0.77864  0.34255 F 6 
-100.00000 -100.00000 Y 7 
-100.00000 -100.00000 W 8 
-100.00000 -100.00000 S 9 
 0.08226 -0.03802 T 10 
-0.00017  0.13776 N 11 
-100.00000 -100.00000 Q 12 
-100.00000 -100.00000 C 13 
-100.00000 -100.00000 P 14 
-100.00000 -100.00000 H 15 
-100.00000 -100.00000 R 16 
-100.00000 -100.00000 K 17 
-100.00000 -100.00000 D 18 
-100.00000 -100.00000 E 19 
-100.00000  0.00036 G 0 
 0.62311  0.02065 A 1 
-0.21809  0.27831 V 2 
 0.27251  0.50931 I 3 
-0.09023  0.23622 L 4 
 0.17161  0.36183 M 5 
 0.58505  0.47903 F 6 
-0.08310 -0.13489 Y 7 
 0.16553  0.00036 W 8 
-0.36975  0.22586 S 9 
 0.00000  0.00000 T 10 
 0.83883 -0.28990 N 11 
 0.55385 -0.43300 Q 12 
-0.37841  0.30564 C 13 
-0.53968 -0.13489 P 14 
-100.00000  0.00863 H 15 
-0.25863  0.66842 R 16 
-0.66854  0.00261 K 17 
-100.00000 -100.00000 D 18 
 0.29689 -0.19759 E 19 
-100.00000 -100.00000 G 0 
 0.26299  0.34955 A 1 
-100.00000  0.00233 V 2 
-100.00000 -100.00000 I 3 
-0.24654 -0.31341 L 4 
-100.00000 -100.00000 M 5 
-100.00000 -100.00000 F 6 
-100.00000 -100.00000 Y 7 
-100.00000 -100.00000 W 8 
 0.00000  0.00000 S 9 
-0.31971 -0.13841 T 10 
-100.00000 -100.00000 N 11 
-100.00000 -100.00000 Q 12 
-100.00000 -100.00000 C 13 
 0.12127  0.18179 P 14 
-100.00000 -100.00000 H 15 
-100.00000 -100.00000 R 16 
-100.00000 -100.00000 K 17 
-100.00000 -100.00000 D 18 
-100.00000 -100.00000 E 19 
 1.03297 -0.57122 G 0 
 0.13766  0.03936 A 1 
 0.09993  0.28676 V 2 
 0.61450 -0.09998 I 3 
-0.01446  0.10113 L 4 
 0.13766  0.11260 M 5 
-100.00000  0.13794 F 6 
-0.24799 -0.92051 Y 7 
-100.00000 -100.00000 W 8 
 0.34750  0.91092 S 9 
-0.33799 -0.20456 T 10 
 0.00000  0.00000 N 11 
 0.26319  0.58919 Q 12 
-100.00000 -100.00000 C 13 
 0.00015  0.13794 P 14 
 0.31050  0.50672 H 15 
 0.05752  0.64666 R 16 
 0.31050  0.01374 K 17 
-0.34308 -0.01792 D 18 
-0.14187  0.30007 E 19 
 0.14379 -100.00000 G 0 
 0.00000  0.00000 A 1 
-0.10129  0.78217 V 2 
 0.43742  0.65129 I 3 
-0.06486  0.12329 L 4 
-100.00000 -0.48601 M 5 
-100.00000 -0.83921 F 6 
-100.00000 -100.00000 Y 7 
-100.00000 -100.00000 W 8 
-0.27718  0.01404 S 9 
 0.63125 -0.45987 T 10 
 0.04426  0.08335 N 11 
 0.07001 -0.19983 Q 12 
-100.00000 -100.00000 C 13 
-100.00000 -100.00000 P 14 
-0.18415 -100.00000 H 15 
-0.28470  0.65778 R 16 
 0.17098  0.00193 K 17 
-100.00000 -100.00000 D 18 
 0.11542  0.18720 E 19 
-100.00000 -100.00000 G 0 
-0.13763  0.26293 A 1 
 0.26309  0.00169 V 2 
-100.00000 -0.09427 I 3 
 0.39636 -0.50710 L 4 
-100.00000 -100.00000 M 5 
-100.00000 -0.21684 F 6 
-0.16231  0.32512 Y 7 
-100.00000 -100.00000 W 8 
 0.00000  0.00000 S 9 
-0.29248 -0.54999 T 10 
-100.00000  0.09960 N 11 
-0.29906 -0.00011 Q 12 
-100.00000 -100.00000 C 13 
-0.06673  0.52703 P 14 
 0.50829 -0.44872 H 15 
 0.26309  0.26293 R 16 
-100.00000 -0.70510 K 17 
-0.29248  0.13740 D 18 
 0.54402 -0.40772 E 19 
-100.00000 -100.00000 G 0 
-100.00000 -0.47269 A 1 
-0.56625 -0.20115 V 2 
 0.31179  0.29708 I 3 
-0.10703  0.44611 L 4 
 0.00000  0.00000 M 5 
-0.63952 -0.13564 F 6 
-0.53573  0.62990 Y 7 
-100.00000 -0.65357 W 8 
-0.30776  0.28503 S 9 
 0.55757 -0.77924 T 10 
-100.00000 -100.00000 N 11 
 0.00017  0.26595 Q 12 
-100.00000  0.13759 C 13 
-0.29836  0.19869 P 14 
-0.16200  0.24287 H 15 
-0.18288  0.52027 R 16 
 0.40785  0.00461 K 17 
-100.00000 -100.00000 D 18 
-100.00000 -0.25968 E 19 
-0.20962 -0.27105 G 0 
-0.53596 -0.08472 A 1 
-0.90105 -0.40813 V 2 
-100.00000  0.13707 I 3 
 0.20391  0.30364 L 4 
-100.00000 -100.00000 M 5 
-100.00000 -0.34277 F 6 
 0.17816 -0.40735 Y 7 
-100.00000 -100.00000 W 8 
-0.04448  0.01415 S 9 
-0.68378 -0.49527 T 10 
 0.08438  0.00762 N 11 
 0.07089 -0.60135 Q 12 
-0.00011 -100.00000 C 13 
-0.04498 -0.09345 P 14 
 0.00000  0.00000 H 15 
 0.58211  0.18666 R 16 
-100.00000 -0.44137 K 17 
 0.36026  0.39110 D 18 
 0.13740  0.44372 E 19 
-0.12016  0.06476 G 0 
-0.04483 -0.67081 A 1 
-100.00000 -0.21689 V 2 
-100.00000 -0.00012 I 3 
-0.56153  0.26174 L 4 
-100.00000 -100.00000 M 5 
-100.00000  0.00166 F 6 
-100.00000 -100.00000 Y 7 
-100.00000 -100.00000 W 8 
-0.38861 -0.27212 S 9 
 0.32336  0.52007 T 10 
-100.00000 -0.23659 N 11 
 0.25261 -0.00012 Q 12 
-100.00000 -100.00000 C 13 
 0.69244  0.00315 P 14 
-100.00000 -100.00000 H 15 
-100.00000 -100.00000 R 16 
-0.20215  0.00644 K 17 
 0.29344 -0.53307 D 18 
 0.00000  0.00000 E 19 
-100.00000  0.12720 G 0 
-100.00000 -100.00000 A 1 
-100.00000 -0.00011 V 2 
-100.00000 -100.00000 I 3 
-100.00000 -100.00000 L 4 
-100.00000 -100.00000 M 5 
-0.18474  0.13739 F 6 
 0.65511 -0.55137 Y 7 
-100.00000 -0.00011 W 8 
 0.13766 -0.23660 S 9 
-100.00000 -100.00000 T 10 
-100.00000 -100.00000 N 11 
-100.00000 -100.00000 Q 12 
 0.00000  0.00000 C 13 
-100.00000 -100.00000 P 14 
-100.00000 -100.00000 H 15 
 0.40633 -0.18541 R 16 
-100.00000 -100.00000 K 17 
-100.00000 -100.00000 D 18 
-100.00000 -100.00000 E 19 
-100.00000 -100.00000 G 0 
-100.00000 -100.00000 A 1 
-0.56177 -100.00000 V 2 
-100.00000 -0.08566 I 3 
-100.00000  0.00002 L 4 
-100.00000 -100.00000 M 5 
 0.00004 -100.00000 F 6 
 0.07047  0.69646 Y 7 
-100.00000 -0.25972 W 8 
-0.02233  0.28821 S 9 
-0.04490 -0.98565 T 10 
 0.00000  0.00000 N 11 
-0.16221 -100.00000 Q 12 
-100.00000 -100.00000 C 13 
-100.00000 -100.00000 P 14 
 0.19611  0.00882 H 15 
-100.00000 -100.00000 R 16 
-0.30297 -0.11089 K 17 
 0.28634 -0.03147 D 18 
-0.18822  0.46688 E 19 
-100.00000 -100.00000 G 0 
-0.23156 -0.09484 A 1 
-0.00003 -100.00000 V 2 
-100.00000 -100.00000 I 3 
-100.00000 -100.00000 L 4 
 0.35651  0.48260 M 5 
-100.00000 -100.00000 F 6 
-100.00000 -100.00000 Y 7 
-100.00000 -100.00000 W 8 
-0.07658 -0.38783 S 9 
 0.00000  0.00000 T 10 
-100.00000 -100.00000 N 11 
-100.00000 -100.00000 Q 12 
-100.00000  0.13750 C 13 
-100.00000 -0.34236 P 14 
-100.00000 -100.00000 H 15 
 0.26301 -100.00000 R 16 
-0.44069  0.44922 K 17 
-100.00000 -100.00000 D 18 
-100.00000 -100.00000 E 19 
 0.42269  0.19869 G 0 
 0.42244  0.04711 A 1 
-0.51591  0.49243 V 2 
-0.11882 -0.16604 I 3 
 0.21701 -0.32303 L 4 
-0.18437  0.34804 M 5 
 0.13002  0.61741 F 6 
-100.00000 -0.57291 Y 7 
-100.00000 -100.00000 W 8 
-0.04374 -0.13235 S 9 
-0.53608 -0.31591 T 10 
-0.18446  0.66143 N 11 
 0.32416 -0.10349 Q 12 
-100.00000 -100.00000 C 13 
-100.00000  0.00494 P 14 
 0.22351  0.42709 H 15 
 0.31869  0.58692 R 16 
 0.00000  0.00000 K 17 
 0.39544  0.00365 D 18 
-0.26520  0.19431 E 19 
 0.26308  0.12736 G 0 
-100.00000 -100.00000 A 1 
-100.00000 -100.00000 V 2 
-100.00000 -100.00000 I 3 
-100.00000 -100.00000 L 4 
-100.00000 -100.00000 M 5 
-0.28671  0.00333 F 6 
 0.35468 -0.20104 Y 7 
 0.10089  0.00002 W 8 
-0.17042  0.00461 S 9 
-100.00000 -100.00000 T 10 
-100.00000 -100.00000 N 11 
-100.00000 -100.00000 Q 12 
 0.00000  0.00000 C 13 
-100.00000 -100.00000 P 14 
-100.00000 -100.00000 H 15 
 0.21637  0.41837 R 16 
-100.00000 -100.00000 K 17 
-100.00000 -100.00000 D 18 
-100.00000 -100.00000 E 19 
-100.00000 -100.00000 G 0 
-100.00000 -100.00000 A 1 
-100.00000 -100.00000 V 2 
-100.00000  0.00010 I 3 
-0.16204 -100.00000 L 4 
-100.00000 -100.00000 M 5 
-100.00000 -100.00000 F 6 
-100.00000 -100.00000 Y 7 
-100.00000 -100.00000 W 8 
-100.00000 -100.00000 S 9 
-100.00000 -100.00000 T 10 
-100.00000 -100.00000 N 11 
 0.00000  0.00000 Q 12 
-100.00000 -100.00000 C 13 
 0.13760 -100.00000 P 14 
 0.21647  0.00572 H 15 
 0.18539  0.21593 R 16 
 0.58505  0.44935 K 17 
-100.00000 -100.00000 D 18 
-100.00000 -100.00000 E 19 
-100.00000 -100.00000 G 0 
-0.41933 -0.10439 A 1 
-100.00000 -100.00000 V 2 
 0.17059  0.31824 I 3 
-100.00000 -100.00000 L 4 
-100.00000 -100.00000 M 5 
-100.00000 -100.00000 F 6 
-100.00000 -100.00000 Y 7 
-100.00000 -100.00000 W 8 
-0.50989 -0.81678 S 9 
 0.00000  0.00000 T 10 
-100.00000 -100.00000 N 11 
-100.00000 -100.00000 Q 12 
-100.00000 -100.00000 C 13 
 0.20250  0.41823 P 14 
-100.00000 -100.00000 H 15 
-0.56303  0.00319 R 16 
-100.00000  0.24274 K 17 
-100.00000 -100.00000 D 18 
-100.00000 -100.00000 E 19 
-100.00000 -100.00000 G 0 
-0.30331 -0.12219 A 1 
-100.00000 -100.00000 V 2 
-100.00000 -100.00000 I 3 
 0.06999 -0.18512 L 4 
-100.00000 -100.00000 M 5 
-100.00000 -100.00000 F 6 
-100.00000 -100.00000 Y 7 
-100.00000 -100.00000 W 8 
 0.50050  0.36256 S 9 
-0.56218 -0.23638 T 10 
-100.00000 -100.00000 N 11 
-100.00000 -100.00000 Q 12 
-100.00000 -100.00000 C 13 
 0.00000  0.00000 P 14 
 0.14415 -0.13569 H 15 
 0.00003 -100.00000 R 16 
-100.00000 -100.00000 K 17 
-100.00000 -100.00000 D 18 
-100.00000 -100.00000 E 19 
 0.00046 -0.67071 G 0 
 0.10094  0.52011 A 1 
 0.27680 -0.29679 V 2 
 0.75783 -0.21685 I 3 
 0.42367 -0.01574 L 4 
 0.37897 -0.54170 M 5 
-0.28597 -0.61992 F 6 
 0.02226 -0.29220 Y 7 
-0.51519  0.21087 W 8 
-0.18066  0.35877 S 9 
 0.13084 -0.65555 T 10 
-0.21078  0.42666 N 11 
 0.00000  0.00000 Q 12 
 0.17372  0.69683 C 13 
-0.07808 -0.49439 P 14 
 0.36050 -0.06049 H 15 
 0.33031 -0.24629 R 16 
-0.19326  0.71207 K 17 
 0.15978  0.15832 D 18 
 0.15013 -0.28159 E 19 
 0.00000  0.00000 G 0 
-0.16205 -100.00000 A 1 
-0.42378 -0.21668 V 2 
-100.00000 -100.00000 I 3 
-100.00000 -100.00000 L 4 
-100.00000 -100.00000 M 5 
-100.00000 -100.00000 F 6 
-100.00000 -100.00000 Y 7 
-100.00000 -100.00000 W 8 
-100.00000  0.00011 S 9 
-100.00000 -100.00000 T 10 
-100.00000 -100.00000 N 11 
-100.00000 -100.00000 Q 12 
-100.00000 -100.00000 C 13 
-100.00000  0.13761 P 14 
-100.00000 -100.00000 H 15 
 0.38939  0.80019 R 16 
-100.00000 -100.00000 K 17 
-100.00000 -100.00000 D 18 
 0.36472  0.26968 E 19 
 0.26300 -0.13557 G 0 
 0.00000  0.00000 A 1 
-0.43143 -0.22866 V 2 
-100.00000  0.00014 I 3 
-100.00000 -100.00000 L 4 
-100.00000 -100.00000 M 5 
-100.00000 -100.00000 F 6 
-100.00000 -100.00000 Y 7 
-100.00000 -100.00000 W 8 
-0.05018  0.26994 S 9 
 0.32987  0.72819 T 10 
-100.00000 -100.00000 N 11 
-100.00000 -100.00000 Q 12 
-100.00000 -100.00000 C 13 
-100.00000 -100.00000 P 14 
-100.00000  0.00014 H 15 
-100.00000 -100.00000 R 16 
-100.00000 -100.00000 K 17 
-0.17048  0.10533 D 18 
-100.00000 -100.00000 E 19 
-100.00000 -100.00000 G 0 
-100.00000 -100.00000 A 1 
-0.35277  0.06498 V 2 
 0.00000  0.00000 I 3 
 0.39750  0.07264 L 4 
 0.43599  0.46194 M 5 
-100.00000 -100.00000 F 6 
-100.00000 -100.00000 Y 7 
-100.00000 -100.00000 W 8 
-100.00000 -100.00000 S 9 
 0.32975  0.31306 T 10 
-100.00000 -100.00000 N 11 
-100.00000 -100.00000 Q 12 
-100.00000 -100.00000 C 13 
-100.00000 -100.00000 P 14 
-100.00000 -100.00000 H 15 
-100.00000 -100.00000 R 16 
 0.21657  0.22577 K 17 
-100.00000 -100.00000 D 18 
-100.00000 -100.00000 E 19 
 0.32314 -0.07138 G 0 
 0.13167  0.00130 A 1 
-0.50613 -0.17316 V 2 
-0.30312 -0.59771 I 3 
 0.30975 -0.43270 L 4 
-0.27146 -100.00000 M 5 
 0.25215 -0.34282 F 6 
 0.13752  1.06543 Y 7 
 0.21623 -100.00000 W 8 
 0.32917 -0.59588 S 9 
-0.22255 -0.34316 T 10 
 0.00000  0.00000 N 11 
 0.68571  0.13703 Q 12 
-100.00000 -100.00000 C 13 
-0.17065 -0.12275 P 14 
-0.17759  0.08156 H 15 
-100.00000 -0.57520 R 16 
-0.38914  0.30359 K 17 
-0.36151  0.13533 D 18 
 0.25552 -0.61276 E 19 
-0.01459  0.63602 G 0 
-100.00000 -100.00000 A 1 
-100.00000 -100.00000 V 2 
 0.09191 -0.23638 I 3 
-100.00000  0.13763 L 4 
-100.00000 -100.00000 M 5 
-100.00000 -100.00000 F 6 
-100.00000 -100.00000 Y 7 
-100.00000 -100.00000 W 8 
 0.00000  0.00000 S 9 
-100.00000 -0.25966 T 10 
 0.30276  0.07912 N 11 
-100.00000 -100.00000 Q 12 
-100.00000  0.26316 C 13 
-100.00000 -100.00000 P 14 
 0.00011 -100.00000 H 15 
-0.29870 -0.10121 R 16 
-100.00000 -100.00000 K 17 
-100.00000 -100.00000 D 18 
-100.00000 -100.00000 E 19 
 0.53904 -0.78431 G 0 
-0.60471 -0.37425 A 1 
 0.00007 -0.08597 V 2 
-100.00000  0.00426 I 3 
-100.00000 -100.00000 L 4 
 0.63832 -100.00000 M 5 
-100.00000 -0.37915 F 6 
-100.00000 -0.40790 Y 7 
-100.00000 -100.00000 W 8 
-0.38214 -0.19069 S 9 
 0.17647  0.11846 T 10 
 0.00000  0.00000 N 11 
-100.00000 -100.00000 Q 12 
-100.00000 -100.00000 C 13 
-100.00000  0.12701 P 14 
-0.44173 -100.00000 H 15 
 0.40058 -0.20096 R 16 
 0.27601 -0.26005 K 17 
-0.00854 -0.25173 D 18 
-100.00000 -100.00000 E 19 
-100.00000 -100.00000 G 0 
-0.08581  0.14135 A 1 
-0.16262 -0.00026 V 2 
-100.00000 -0.44114 I 3 
 0.00000  0.00000 L 4 
-100.00000  0.37825 M 5 
-0.32048 -0.19019 F 6 
-100.00000 -0.40789 Y 7 
-100.00000 -100.00000 W 8 
-0.36038 -0.48005 S 9 
-0.30357 -0.13597 T 10 
-100.00000 -100.00000 N 11 
-100.00000 -100.00000 Q 12 
-0.07701 -100.00000 C 13 
 0.13502 -0.07981 P 14 
-0.31621 -0.40789 H 15 
-0.27157 -0.54872 R 16 
-0.23072 -0.13597 K 17 
-100.00000 -100.00000 D 18 
-100.00000 -100.00000 E 19 
-100.00000 -100.00000 G 0 
 0.00008 -100.00000 A 1 
-100.00000 -100.00000 V 2 
-100.00000 -100.00000 I 3 
 0.38942  0.00805 L 4 
-100.00000 -100.00000 M 5 
-100.00000 -100.00000 F 6 
-100.00000 -100.00000 Y 7 
-100.00000 -100.00000 W 8 
 0.57625 -0.63210 S 9 
 0.26312  0.62979 T 10 
-100.00000 -100.00000 N 11 
-100.00000 -100.00000 Q 12 
-100.00000 -100.00000 C 13 
 0.00000  0.00000 P 14 
-0.28865  0.30406 H 15 
-100.00000 -100.00000 R 16 
-100.00000 -100.00000 K 17 
-100.00000 -100.00000 D 18 
-100.00000 -100.00000 E 19 
-100.00000 -100.00000 G 0 
-100.00000 -100.00000 A 1 
-0.16230 -100.00000 V 2 
-100.00000  0.00012 I 3 
-0.27563  0.44291 L 4 
-100.00000 -100.00000 M 5 
 0.00000  0.00000 F 6 
 0.69684 -0.16107 Y 7 
-100.00000 -100.00000 W 8 
-0.13342  0.40297 S 9 
-100.00000 -100.00000 T 10 
-100.00000 -100.00000 N 11 
-100.00000 -100.00000 Q 12 
-100.00000 -100.00000 C 13 
-100.00000 -100.00000 P 14 
-100.00000 -100.00000 H 15 
-100.00000 -0.13560 R 16 
-100.00000 -100.00000 K 17 
-100.00000 -100.00000 D 18 
-100.00000 -100.00000 E 19 
-100.00000 -100.00000 G 0 
-100.00000 -100.00000 A 1 
-100.00000 -100.00000 V 2 
-100.00000 -100.00000 I 3 
-100.00000  0.00195 L 4 
-100.00000 -100.00000 M 5 
-100.00000 -100.00000 F 6 
-100.00000 -100.00000 Y 7 
-100.00000 -100.00000 W 8 
-100.00000 -100.00000 S 9 
-100.00000 -100.00000 T 10 
-100.00000 -100.00000 N 11 
 0.00000  0.00000 Q 12 
-100.00000 -100.00000 C 13 
 0.27688 -0.12208 P 14 
-0.46554  0.69659 H 15 
-0.16923  0.26151 R 16 
-0.04505  0.26320 K 17 
-100.00000  0.13766 D 18 
-100.00000 -100.00000 E 19 
-100.00000 -100.00000 G 0 
-100.00000 -100.00000 A 1 
-100.00000 -100.00000 V 2 
 0.13755 -100.00000 I 3 
-100.00000 -100.00000 L 4 
-100.00000 -100.00000 M 5 
-100.00000 -100.00000 F 6 
 0.13755 -0.13569 Y 7 
-100.00000 -100.00000 W 8 
 0.19665  0.50554 S 9 
-100.00000 -0.34228 T 10 
 0.00000  0.00000 N 11 
-100.00000 -100.00000 Q 12 
-100.00000 -100.00000 C 13 
-100.00000 -100.00000 P 14 
-100.00000 -100.00000 H 15 
-100.00000 -100.00000 R 16 
-100.00000 -0.08570 K 17 
-0.14168  0.00813 D 18 
-100.00000 -100.00000 E 19 
-100.00000 -100.00000 G 0 
-100.00000 -100.00000 A 1 
-0.48663  0.29156 V 2 
 0.00000  0.00000 I 3 
 0.14471  0.00467 L 4 
 0.53277 -0.24850 M 5 
-100.00000 -100.00000 F 6 
-100.00000 -100.00000 Y 7 
-100.00000 -100.00000 W 8 
-100.00000 -100.00000 S 9 
-0.21091  0.13167 T 10 
-100.00000 -100.00000 N 11 
-100.00000 -100.00000 Q 12 
-100.00000 -100.00000 C 13 
-100.00000 -100.00000 P 14 
-100.00000 -100.00000 H 15 
-0.00000 -100.00000 R 16 
 0.37851  0.11886 K 17 
-100.00000 -100.00000 D 18 
-100.00000 -100.00000 E 19 
-0.46539  0.85469 G 0 
-0.11144 -0.02487 A 1 
-100.00000 -100.00000 V 2 
-100.00000 -100.00000 I 3 
 0.10088 -100.00000 L 4 
-100.00000 -100.00000 M 5 
-100.00000 -100.00000 F 6 
-0.05533  0.51884 Y 7 
-100.00000 -0.13566 W 8 
 0.31869 -0.27628 S 9 
 0.06153  0.52031 T 10 
 0.09198 -0.36994 N 11 
 0.32327 -0.25968 Q 12 
-100.00000  0.00003 C 13 
 0.20386 -0.37876 P 14 
 0.00000  0.00000 H 15 
 0.02004  0.08042 R 16 
-100.00000 -100.00000 K 17 
 0.14863 -0.04423 D 18 
-100.00000  0.00003 E 19 
-100.00000 -100.00000 G 0 
-0.67173  0.09070 A 1 
-100.00000 -100.00000 V 2 
-0.00009 -100.00000 I 3 
 0.03512 -0.21188 L 4 
-100.00000 -100.00000 M 5 
-100.00000 -100.00000 F 6 
-100.00000 -100.00000 Y 7 
-0.30803 -0.00010 W 8 
-0.06658 -0.52287 S 9 
 0.32316  0.44920 T 10 
-100.00000 -100.00000 N 11 
 0.27693  0.11875 Q 12 
-100.00000 -100.00000 C 13 
 0.00000  0.00000 P 14 
-0.17739  0.37841 H 15 
-0.49563 -0.43972 R 16 
-0.00009  0.29840 K 17 
-100.00000 -100.00000 D 18 
-100.00000 -100.00000 E 19 
-0.04589  0.37855 G 0 
 0.29404 -0.81441 A 1 
 0.00000  0.00000 V 2 
 0.67005 -0.17262 I 3 
-0.04589 -0.04703 L 4 
-0.29680 -100.00000 M 5 
-0.68994  0.57036 F 6 
 0.29156  0.34461 Y 7 
-100.00000 -100.00000 W 8 
-0.42563  0.01296 S 9 
 0.21579 -0.23469 T 10 
 0.10031 -0.22884 N 11 
-0.29138  0.46188 Q 12 
-100.00000 -100.00000 C 13 
-100.00000 -100.00000 P 14 
-0.43453 -0.11867 H 15 
-0.76033  0.33464 R 16 
-100.00000  0.00004 K 17 
 0.02175  0.18717 D 18 
-100.00000  0.00004 E 19 
 0.07043 -0.43998 G 0 
-0.16960 -0.49958 A 1 
 0.02940  0.17750 V 2 
-0.28952 -0.36622 I 3 
-100.00000  0.00183 L 4 
-100.00000 -100.00000 M 5 
-0.41078 -0.29207 F 6 
-100.00000  0.21106 Y 7 
 0.13733 -100.00000 W 8 
-0.16960  0.30506 S 9 
 0.00000  0.00000 T 10 
-100.00000  0.00002 N 11 
-100.00000 -100.00000 Q 12 
-0.67382  0.12736 C 13 
-100.00000  0.26305 P 14 
-0.30315  0.10524 H 15 
-0.07651  0.42169 R 16 
-0.29891  0.48544 K 17 
-100.00000 -100.00000 D 18 
-100.00000 -100.00000 E 19 
-100.00000 -100.00000 G 0 
-100.00000 -100.00000 A 1 
 0.70993 -0.02426 V 2 
 0.00000  0.00000 I 3 
-0.38961 -0.25455 L 4 
 0.41863 -0.37761 M 5 
-100.00000 -100.00000 F 6 
-100.00000 -100.00000 Y 7 
-100.00000 -100.00000 W 8 
-100.00000 -100.00000 S 9 
-0.07681 -0.27226 T 10 
-100.00000 -100.00000 N 11 
-100.00000 -100.00000 Q 12 
-100.00000 -100.00000 C 13 
-100.00000 -100.00000 P 14 
-100.00000 -100.00000 H 15 
 0.13764 -100.00000 R 16 
-0.04525  0.13733 K 17 
-100.00000 -100.00000 D 18 
-100.00000 -100.00000 E 19 
 0.00000  0.00000 G 0 
-100.00000 -100.00000 A 1 
 0.32322  0.24278 V 2 
-100.00000 -100.00000 I 3 
-100.00000 -100.00000 L 4 
-100.00000 -100.00000 M 5 
-100.00000 -100.00000 F 6 
-100.00000 -100.00000 Y 7 
-100.00000 -100.00000 W 8 
-100.00000 -100.00000 S 9 
-100.00000 -100.00000 T 10 
-100.00000 -100.00000 N 11 
-100.00000 -100.00000 Q 12 
-100.00000 -100.00000 C 13 
-100.00000 -100.00000 P 14 
-100.00000 -100.00000 H 15 
-0.09947 -0.06885 R 16 
-100.00000 -100.00000 K 17 
-100.00000 -100.00000 D 18 
 0.61102  0.15354 E 19 
 0.53394  0.06696 G 0 
 0.42423 -0.18077 A 1 
-0.44251 -0.05599 V 2 
-100.00000  0.18748 I 3 
 0.61780 -0.15077 L 4 
-0.36005 -100.00000 M 5 
-100.00000 -100.00000 F 6 
-100.00000 -100.00000 Y 7 
-100.00000 -100.00000 W 8 
-0.00956  0.16467 S 9 
 0.36656  0.38111 T 10 
-100.00000 -0.09650 N 11 
-0.80464  0.00597 Q 12 
 0.00012  0.00032 C 13 
-100.00000 -100.00000 P 14 
 0.95484  0.29317 H 15 
-0.37295  0.66866 R 16 
 0.18642  0.51898 K 17 
 0.04471 -0.03186 D 18 
 0.00000  0.00000 E 19 
-100.00000 -100.00000 G 0 
-100.00000 -100.00000 A 1 
-100.00000 -100.00000 V 2 
-100.00000 -100.00000 I 3 
-100.00000 -100.00000 L 4 
-100.00000 -100.00000 M 5 
-0.29034 -0.09274 F 6 
-0.29912  0.33033 Y 7 
-100.00000 -100.00000 W 8 
-0.02504  0.00346 S 9 
-100.00000 -100.00000 T 10 
-100.00000 -100.00000 N 11 
-100.00000 -100.00000 Q 12 
 0.00000  0.00000 C 13 
-100.00000 -100.00000 P 14 
-100.00000 -100.00000 H 15 
 0.51553 -0.23627 R 16 
-100.00000 -100.00000 K 17 
-100.00000 -100.00000 D 18 
-100.00000 -100.00000 E 19 
-100.00000 -0.13583 G 0 
 0.13759 -100.00000 A 1 
-100.00000 -100.00000 V 2 
-100.00000 -100.00000 I 3 
 0.65515 -1.14469 L 4 
-100.00000 -100.00000 M 5 
-100.00000 -100.00000 F 6 
-100.00000 -100.00000 Y 7 
-100.00000 -100.00000 W 8 
-0.03948  0.31287 S 9 
 0.04476 -0.40775 T 10 
-100.00000 -100.00000 N 11 
 0.17726  0.10506 Q 12 
-100.00000 -100.00000 C 13 
 0.00000  0.00000 P 14 
-100.00000 -100.00000 H 15 
-100.00000 -0.00012 R 16 
-100.00000 -100.00000 K 17 
-100.00000 -100.00000 D 18 
-100.00000 -100.00000 E 19 
-100.00000 -100.00000 G 0 
 0.00025 -100.00000 A 1 
 0.61772  0.65397 V 2 
-0.06174 -0.19442 I 3 
 0.05451  0.00707 L 4 
 0.00025 -100.00000 M 5 
-100.00000 -100.00000 F 6 
-100.00000 -100.00000 Y 7 
-100.00000 -100.00000 W 8 
-0.37338  0.13790 S 9 
 0.15848  0.46240 T 10 
 0.17715  0.44668 N 11 
 0.11577  0.30457 Q 12 
-100.00000 -100.00000 C 13 
-100.00000 -100.00000 P 14 
-0.17077 -0.13529 H 15 
 0.33039  0.30490 R 16 
 0.00000  0.00000 K 17 
-100.00000 -100.00000 D 18 
 0.22177  0.39203 E 19 
-100.00000 -100.00000 G 0 
-100.00000 -100.00000 A 1 
-100.00000 -100.00000 V 2 
-100.00000 -100.00000 I 3 
-100.00000 -100.00000 L 4 
-100.00000 -100.00000 M 5 
 0.32203 -0.58397 F 6 
 0.00000  0.00000 Y 7 
-100.00000 -100.00000 W 8 
-100.00000 -100.00000 S 9 
-100.00000 -100.00000 T 10 
-0.30766  0.13730 N 11 
-100.00000 -100.00000 Q 12 
 0.26451 -0.35616 C 13 
-100.00000 -100.00000 P 14 
-0.13602  0.00631 H 15 
-100.00000 -100.00000 R 16 
-100.00000 -100.00000 K 17 
-0.30247 -100.00000 D 18 
-100.00000 -100.00000 E 19 
-0.00007  0.00027 G 0 
 0.27535  0.30444 A 1 
 0.00000  0.00000 V 2 
-0.07731  0.20783 I 3 
 0.17013  0.76387 L 4 
-0.16279 -100.00000 M 5 
-0.30901 -0.35341 F 6 
-100.00000 -100.00000 Y 7 
-100.00000 -100.00000 W 8 
-100.00000 -100.00000 S 9 
 0.37845  0.13777 T 10 
-100.00000 -100.00000 N 11 
-100.00000 -100.00000 Q 12 
-100.00000 -100.00000 C 13 
-100.00000 -100.00000 P 14 
-100.00000 -100.00000 H 15 
-100.00000 -100.00000 R 16 
-100.00000 -100.00000 K 17 
-0.73897 -0.37852 D 18 
-100.00000 -100.00000 E 19 
 0.59129  0.10288 G 0 
-0.02493  0.21092 A 1 
-100.00000 -100.00000 V 2 
-100.00000 -100.00000 I 3 
 0.29160  0.15359 L 4 
 0.57475 -0.81214 M 5 
-100.00000 -100.00000 F 6 
-100.00000 -100.00000 Y 7 
-100.00000  0.79024 W 8 
 0.39558  0.13749 S 9 
-0.53731 -0.10138 T 10 
-100.00000 -100.00000 N 11 
 0.00020 -0.00001 Q 12 
-100.00000 -100.00000 C 13 
-100.00000 -100.00000 P 14 
 0.36951 -0.40776 H 15 
 0.00000  0.00000 R 16 
-0.22118 -0.20989 K 17 
-100.00000 -100.00000 D 18 
-100.00000 -100.00000 E 19 
 0.24575 -0.29394 G 0 
-100.00000  0.16126 A 1 
-100.00000 -100.00000 V 2 
 0.06996 -0.34197 I 3 
 0.26319  0.62995 L 4 
-100.00000 -100.00000 M 5 
-100.00000 -100.00000 F 6 
-100.00000 -100.00000 Y 7 
-100.00000 -100.00000 W 8 
 0.00000  0.00000 S 9 
-100.00000  0.37854 T 10 
 0.22525 -0.14984 N 11 
-100.00000 -100.00000 Q 12 
 0.26319  0.00349 C 13 
-100.00000 -100.00000 P 14 
-100.00000  0.00003 H 15 
-0.44122  0.26307 R 16 
-100.00000 -100.00000 K 17 
-100.00000 -100.00000 D 18 
-100.00000 -100.00000 E 19 
-0.10705 -0.67120 G 0 
 0.02810  0.23707 A 1 
-0.45355 -100.00000 V 2 
 0.00358 -0.05724 I 3 
-0.31350 -0.47577 L 4 
 0.26273 -100.00000 M 5 
 0.10037 -100.00000 F 6 
-100.00000 -100.00000 Y 7 
-100.00000 -100.00000 W 8 
 0.06818 -0.05988 S 9 
 0.00000  0.00000 T 10 
 0.22452 -0.29269 N 11 
-100.00000  0.48085 Q 12 
-100.00000  0.13738 C 13 
-1.38369 -0.46285 P 14 
-100.00000 -0.26005 H 15 
 0.07352 -0.05706 R 16 
-0.07504 -100.00000 K 17 
-100.00000 -0.12255 D 18 
 0.41725 -100.00000 E 19 
 0.00013 -100.00000 G 0 
-100.00000 -100.00000 A 1 
-0.44116 -100.00000 V 2 
 0.26316 -100.00000 I 3 
-100.00000 -100.00000 L 4 
-100.00000 -100.00000 M 5 
-100.00000 -100.00000 F 6 
-100.00000 -100.00000 Y 7 
-100.00000 -100.00000 W 8 
-0.30851 -0.25969 S 9 
 0.68557 -0.12218 T 10 
-0.40256 -0.07360 N 11 
 0.23692  0.37857 Q 12 
-100.00000 -100.00000 C 13 
-100.00000 -100.00000 P 14 
-100.00000 -100.00000 H 15 
 0.63295  0.17545 R 16 
 0.00000  0.00000 K 17 
-100.00000 -100.00000 D 18 
 0.48415  0.50571 E 19 
-100.00000 -100.00000 G 0 
-100.00000 -100.00000 A 1 
-0.16343 -100.00000 V 2 
-100.00000  0.26305 I 3 
 0.00000  0.00000 L 4 
-0.29441  0.00186 M 5 
 0.27476  0.00186 F 6 
-100.00000 -100.00000 Y 7 
 0.13749 -100.00000 W 8 
-0.04717 -0.21658 S 9 
-100.00000 -100.00000 T 10 
-100.00000 -100.00000 N 11 
-100.00000 -100.00000 Q 12 
-100.00000 -100.00000 C 13 
-100.00000 -100.00000 P 14 
-100.00000 -100.00000 H 15 
-100.00000 -100.00000 R 16 
-100.00000 -100.00000 K 17 
-100.00000 -100.00000 D 18 
-100.00000 -100.00000 E 19 
-0.09719  0.08705 G 0 
-100.00000  0.00000 A 1 
-100.00000 -0.37390 V 2 
-100.00000 -100.00000 I 3 
-100.00000 -100.00000 L 4 
 0.21716  0.11924 M 5 
-100.00000 -100.00000 F 6 
-100.00000 -100.00000 Y 7 
-100.00000 -0.21668 W 8 
 0.37866  0.37851 S 9 
-0.00713 -0.29206 T 10 
-100.00000 -100.00000 N 11 
-100.00000 -100.00000 Q 12 
-100.00000 -100.00000 C 13 
-100.00000 -100.00000 P 14 
-100.00000 -100.00000 H 15 
 0.00000  0.00000 R 16 
 0.81555  0.01578 K 17 
-100.00000 -100.00000 D 18 
-100.00000 -100.00000 E 19 
-100.00000 -100.00000 G 0 
-100.00000 -100.00000 A 1 
-0.28231  0.59600 V 2 
 0.10015 -0.20087 I 3 
-0.30225  0.50592 L 4 
 0.00000  0.00000 M 5 
-100.00000 -100.00000 F 6 
-100.00000 -100.00000 Y 7 
-100.00000 -100.00000 W 8 
-100.00000 -100.00000 S 9 
 0.42157 -0.29195 T 10 
-100.00000 -100.00000 N 11 
-100.00000 -100.00000 Q 12 
-100.00000 -100.00000 C 13 
-100.00000 -100.00000 P 14 
-100.00000  0.00008 H 15 
 0.13750 -0.13560 R 16 
 0.13750 -100.00000 K 17 
-100.00000 -100.00000 D 18 
-100.00000 -100.00000 E 19 
-0.16443  0.48549 G 0 
 0.38905  0.36428 A 1 
 0.00000  0.00000 V 2 
-0.04306 -0.25734 I 3 
-100.00000 -100.00000 L 4 
-100.00000 -100.00000 M 5 
-100.00000  0.26310 F 6 
-100.00000 -100.00000 Y 7 
-100.00000 -100.00000 W 8 
-100.00000 -100.00000 S 9 
-100.00000 -100.00000 T 10 
-100.00000 -100.00000 N 11 
-100.00000 -100.00000 Q 12 
-0.16443  0.00006 C 13 
-100.00000 -100.00000 P 14 
-100.00000 -100.00000 H 15 
-100.00000 -100.00000 R 16 
-100.00000 -100.00000 K 17 
-100.00000 -100.00000 D 18 
-100.00000 -100.00000 E 19 
-100.00000 -100.00000 G 0 
-0.23869  0.64648 A 1 
-100.00000 -100.00000 V 2 
-0.52575  0.46732 I 3 
 0.26292 -100.00000 L 4 
-100.00000 -100.00000 M 5 
-100.00000 -100.00000 F 6 
-100.00000 -100.00000 Y 7 
-100.00000 -100.00000 W 8 
-0.00011 -0.13551 S 9 
 0.00000  0.00000 T 10 
-100.00000 -100.00000 N 11 
-100.00000 -100.00000 Q 12 
-100.00000 -100.00000 C 13 
 0.13739 -100.00000 P 14 
-100.00000 -100.00000 H 15 
-0.31290 -100.00000 R 16 
 0.17008  0.24300 K 17 
-100.00000 -100.00000 D 18 
-100.00000 -100.00000 E 19 
 0.00000  0.00000 G 0 
-100.00000 -100.00000 A 1 
-0.19453  0.00008 V 2 
-100.00000  0.00008 I 3 
-100.00000 -100.00000 L 4 
-100.00000 -100.00000 M 5 
-100.00000 -100.00000 F 6 
-100.00000 -100.00000 Y 7 
-100.00000 -100.00000 W 8 
-100.00000  0.13758 S 9 
 0.13761  0.13758 T 10 
-100.00000 -100.00000 N 11 
-100.00000 -100.00000 Q 12 
-100.00000 -100.00000 C 13 
-100.00000 -100.00000 P 14 
-100.00000 -100.00000 H 15 
 0.67889  0.00598 R 16 
-100.00000 -100.00000 K 17 
-100.00000 -100.00000 D 18 
 0.28665  0.29350 E 19 
-100.00000 -100.00000 G 0 
-100.00000 -100.00000 A 1 
 0.26301  0.00196 V 2 
-0.20897  0.21123 I 3 
 0.00000  0.00000 L 4 
-100.00000  0.00013 M 5 
-100.00000 -100.00000 F 6 
-100.00000 -100.00000 Y 7 
-100.00000 -100.00000 W 8 
-100.00000 -100.00000 S 9 
-100.00000 -100.00000 T 10 
-100.00000 -100.00000 N 11 
 0.37849  0.13763 Q 12 
-100.00000 -100.00000 C 13 
-0.20247  0.09912 P 14 
-100.00000 -100.00000 H 15 
-100.00000  0.13763 R 16 
-100.00000  0.37864 K 17 
-100.00000  0.44942 D 18 
-100.00000 -100.00000 E 19 
 0.43958 -0.14189 G 0 
-100.00000 -100.00000 A 1 
-100.00000 -100.00000 V 2 
-0.20200  0.00578 I 3 
-100.00000 -100.00000 L 4 
-100.00000 -100.00000 M 5 
-100.00000 -100.00000 F 6 
-100.00000 -100.00000 Y 7 
-100.00000 -100.00000 W 8 
-100.00000  0.00002 S 9 
-100.00000 -100.00000 T 10 
-100.00000 -100.00000 N 11 
-100.00000 -100.00000 Q 12 
-100.00000 -100.00000 C 13 
-100.00000  0.00002 P 14 
-100.00000  0.12738 H 15 
 0.00000  0.00000 R 16 
 0.59158  0.59074 K 17 
-100.00000 -100.00000 D 18 
 0.13763 -100.00000 E 19 
-100.00000 -100.00000 G 0 
-100.00000 -100.00000 A 1 
-100.00000 -100.00000 V 2 
-100.00000 -100.00000 I 3 
-100.00000 -100.00000 L 4 
-100.00000 -100.00000 M 5 
-100.00000 -100.00000 F 6 
 0.00005 -100.00000 Y 7 
-100.00000 -100.00000 W 8 
-0.20671  0.12239 S 9 
-100.00000  0.23787 T 10 
 0.00000  0.00000 N 11 
-100.00000 -100.00000 Q 12 
-100.00000 -100.00000 C 13 
-100.00000 -100.00000 P 14 
-100.00000 -100.00000 H 15 
-100.00000 -100.00000 R 16 
-100.00000 -0.49512 K 17 
-0.11124 -0.23209 D 18 
-100.00000 -100.00000 E 19 
-100.00000  0.34103 G 0 
-100.00000 -0.00279 A 1 
-0.45237 -0.09923 V 2 
 0.00000  0.00000 I 3 
 0.39988  0.30227 L 4 
-100.00000 -0.28579 M 5 
-100.00000  0.26025 F 6 
-100.00000 -100.00000 Y 7 
-100.00000 -100.00000 W 8 
 0.15836 -0.44730 S 9 
 0.15758  0.04996 T 10 
 0.45568 -0.33315 N 11 
 0.24958 -0.31448 Q 12 
 0.08552 -0.39170 C 13 
-100.00000 -100.00000 P 14 
-100.00000 -0.50108 H 15 
-0.47253 -0.56172 R 16 
 0.14059 -0.22903 K 17 
-100.00000  0.13472 D 18 
-100.00000 -0.01319 E 19 
-100.00000  0.48569 G 0 
-100.00000 -0.26628 A 1 
-100.00000 -100.00000 V 2 
-100.00000 -100.00000 I 3 
 0.13742  0.26912 L 4 
-100.00000 -100.00000 M 5 
-100.00000 -100.00000 F 6 
-100.00000 -100.00000 Y 7 
-100.00000 -100.00000 W 8 
 0.19985 -0.00631 S 9 
-0.04115  0.26330 T 10 
-100.00000 -0.23338 N 11 
 0.40631  0.78517 Q 12 
-100.00000 -100.00000 C 13 
 0.00000  0.00000 P 14 
-0.16245 -100.00000 H 15 
-100.00000  0.18165 R 16 
-100.00000 -100.00000 K 17 
-100.00000 -100.00000 D 18 
-100.00000 -100.00000 E 19 
 0.23775 -100.00000 G 0 
-0.19020 -0.37539 A 1 
 0.09930  0.12607 V 2 
 0.25131  0.21834 I 3 
-0.83454 -0.12095 L 4 
-100.00000 -100.00000 M 5 
-0.11530 -0.10178 F 6 
-100.00000  0.26268 Y 7 
-100.00000 -100.00000 W 8 
 0.00000  0.00000 S 9 
 0.81705 -0.00775 T 10 
-100.00000 -100.00000 N 11 
-100.00000 -0.91129 Q 12 
 0.00001  0.13715 C 13 
-0.22748  0.60157 P 14 
-100.00000 -100.00000 H 15 
 0.03130  0.15975 R 16 
 0.00001  0.11142 K 17 
-100.00000 -100.00000 D 18 
-100.00000 -100.00000 E 19 
-100.00000 -100.00000 G 0 
-100.00000 -100.00000 A 1 
-0.16686  0.14072 V 2 
 0.00000  0.00000 I 3 
-100.00000  0.19983 L 4 
-100.00000 -0.14024 M 5 
-100.00000 -100.00000 F 6 
-100.00000 -100.00000 Y 7 
-100.00000 -100.00000 W 8 
-0.06988 -100.00000 S 9 
 0.37084 -0.39866 T 10 
-100.00000 -0.00020 N 11 
-100.00000  0.25357 Q 12 
-100.00000 -100.00000 C 13 
-100.00000 -100.00000 P 14 
-100.00000 -100.00000 H 15 
-0.13583 -0.39667 R 16 
-0.07786  0.53783 K 17 
-100.00000 -100.00000 D 18 
-100.00000 -100.00000 E 19 
-100.00000  0.00009 G 0 
-100.00000 -100.00000 A 1 
-100.00000 -100.00000 V 2 
-100.00000 -100.00000 I 3 
-100.00000 -100.00000 L 4 
-100.00000 -100.00000 M 5 
-100.00000 -100.00000 F 6 
-100.00000 -100.00000 Y 7 
-100.00000 -100.00000 W 8 
-0.00002  0.13760 S 9 
-100.00000 -100.00000 T 10 
-100.00000 -0.00536 N 11 
 0.00000  0.00000 Q 12 
-100.00000 -100.00000 C 13 
-100.00000  0.00009 P 14 
 0.13749 -0.26688 H 15 
-0.05059  0.43391 R 16 
-100.00000  0.23895 K 17 
-100.00000 -100.00000 D 18 
-0.35250 -0.00206 E 19 
-100.00000 -100.00000 G 0 
-100.00000 -100.00000 A 1 
-100.00000 -100.00000 V 2 
-100.00000 -100.00000 I 3 
-100.00000 -100.00000 L 4 
-100.00000 -100.00000 M 5 
 0.48528 -0.00248 F 6 
 0.00000  0.00000 Y 7 
-100.00000 -100.00000 W 8 
-100.00000 -100.00000 S 9 
-100.00000 -0.00002 T 10 
-0.48160 -0.00136 N 11 
-100.00000 -100.00000 Q 12 
-0.45198 -0.16747 C 13 
-100.00000 -100.00000 P 14 
-0.11426  0.18841 H 15 
-100.00000 -100.00000 R 16 
-100.00000 -100.00000 K 17 
-100.00000 -100.00000 D 18 
-100.00000 -100.00000 E 19 
-0.11884 -0.08090 G 0 
-100.00000 -100.00000 A 1 
-100.00000 -100.00000 V 2 
-0.06180  0.00036 I 3 
-100.00000 -100.00000 L 4 
-100.00000 -100.00000 M 5 
-100.00000 -100.00000 F 6 
-100.00000 -100.00000 Y 7 
-100.00000 -100.00000 W 8 
 0.35324 -0.26241 S 9 
-100.00000  0.00084 T 10 
-100.00000 -100.00000 N 11 
-0.32677 -100.00000 Q 12 
-100.00000 -100.00000 C 13 
 0.00001 -100.00000 P 14 
-100.00000 -100.00000 H 15 
 0.00000  0.00000 R 16 
 0.16359  0.26051 K 17 
-100.00000 -100.00000 D 18 
-100.00000 -100.00000 E 19 
 0.00000  0.00000 G 0 
-0.18289  0.13763 A 1 
 0.03951  0.11887 V 2 
-100.00000 -100.00000 I 3 
-100.00000 -100.00000 L 4 
-100.00000 -100.00000 M 5 
-100.00000 -100.00000 F 6 
-100.00000 -100.00000 Y 7 
-100.00000 -100.00000 W 8 
 0.12399  0.13638 S 9 
-100.00000 -100.00000 T 10 
-100.00000 -100.00000 N 11 
-100.00000 -100.00000 Q 12 
-0.30283 -100.00000 C 13 
-100.00000 -100.00000 P 14 
-100.00000 -100.00000 H 15 
-0.18992  0.10527 R 16 
-100.00000 -100.00000 K 17 
-0.04911  0.65781 D 18 
-100.00000 -100.00000 E 19 
-100.00000 -100.00000 G 0 
-100.00000 -100.00000 A 1 
 0.45530  0.28071 V 2 
-0.29346  0.46441 I 3 
 0.00000  0.00000 L 4 
-100.00000 -100.00000 M 5 
-100.00000 -0.11237 F 6 
-100.00000 -100.00000 Y 7 
-100.00000 -100.00000 W 8 
-0.19156  0.10336 S 9 
-100.00000 -100.00000 T 10 
-100.00000 -100.00000 N 11 
-100.00000 -100.00000 Q 12 
-100.00000 -100.00000 C 13 
 0.49092  0.17423 P 14 
-100.00000 -100.00000 H 15 
-100.00000 -100.00000 R 16 
-100.00000 -100.00000 K 17 
-100.00000 -100.00000 D 18 
-100.00000 -100.00000 E 19 
-100.00000 -100.00000 G 0 
-100.00000 -100.00000 A 1 
-0.10888 -0.18517 V 2 
-0.45472 -0.07360 I 3 
-0.48264  0.01639 L 4 
-100.00000 -100.00000 M 5 
 0.00000  0.00000 F 6 
-0.00012  0.26308 Y 7 
-100.00000 -100.00000 W 8 
-0.06801  0.58830 S 9 
-100.00000 -100.00000 T 10 
-100.00000 -100.00000 N 11 
-100.00000 -100.00000 Q 12 
-100.00000 -0.13566 C 13 
-100.00000 -100.00000 P 14 
-100.00000 -100.00000 H 15 
-100.00000 -100.00000 R 16 
-100.00000 -100.00000 K 17 
-100.00000 -100.00000 D 18 
-100.00000 -100.00000 E 19 
 0.00000  0.00000 G 0 
 0.13765 -0.30897 A 1 
-100.00000 -0.23610 V 2 
-100.00000 -100.00000 I 3 
 0.71694 -0.00010 L 4 
 0.27408 -100.00000 M 5 
-100.00000 -100.00000 F 6 
-100.00000 -100.00000 Y 7 
-100.00000 -100.00000 W 8 
 0.36719  0.19875 S 9 
-100.00000 -100.00000 T 10 
-100.00000 -100.00000 N 11 
-0.18137 -100.00000 Q 12 
-100.00000 -100.00000 C 13 
-100.00000 -100.00000 P 14 
-100.00000 -0.00010 H 15 
-0.41717 -0.15632 R 16 
-100.00000 -0.00010 K 17 
-100.00000 -100.00000 D 18 
 0.18921 -0.13310 E 19 
-100.00000  0.13753 G 0 
 0.00000  0.00000 A 1 
-0.04017  0.10135 V 2 
-100.00000 -100.00000 I 3 
-100.00000 -100.00000 L 4 
-100.00000 -100.00000 M 5 
-100.00000 -100.00000 F 6 
-100.00000 -100.00000 Y 7 
-100.00000 -100.00000 W 8 
-0.06448  0.39155 S 9 
-0.20056 -0.25160 T 10 
-100.00000 -100.00000 N 11 
-100.00000 -100.00000 Q 12 
-100.00000 -100.00000 C 13 
-100.00000  0.00002 P 14 
-100.00000 -100.00000 H 15 
-100.00000 -100.00000 R 16 
-100.00000 -100.00000 K 17 
-0.17996 -0.21679 D 18 
-100.00000 -100.00000 E 19 
-100.00000 -100.00000 G 0 
 0.13752 -100.00000 A 1 
-0.10912  0.09307 V 2 
 0.00000  0.00000 I 3 
 0.04337  0.44930 L 4 
-100.00000 -0.12221 M 5 
-100.00000 -100.00000 F 6 
-100.00000 -100.00000 Y 7 
-100.00000 -100.00000 W 8 
-0.16286  0.00332 S 9 
 0.12297 -0.16119 T 10 
-100.00000  0.00184 N 11 
-100.00000 -100.00000 Q 12 
-100.00000 -100.00000 C 13 
-100.00000 -100.00000 P 14 
-100.00000 -100.00000 H 15 
-100.00000 -100.00000 R 16 
-100.00000 -100.00000 K 17 
-100.00000 -100.00000 D 18 
-100.00000 -100.00000 E 19 
-100.00000 -100.00000 G 0 
 0.00000  0.00000 A 1 
-0.93149 -0.51787 V 2 
-100.00000 -100.00000 I 3 
-100.00000 -100.00000 L 4 
-100.00000 -100.00000 M 5 
-100.00000 -100.00000 F 6 
-100.00000 -100.00000 Y 7 
-100.00000 -100.00000 W 8 
-0.32928 -0.03164 S 9 
 0.00741 -0.30799 T 10 
-100.00000 -100.00000 N 11 
-100.00000 -100.00000 Q 12 
-100.00000 -100.00000 C 13 
-100.00000 -100.00000 P 14 
-100.00000 -100.00000 H 15 
-100.00000 -100.00000 R 16 
-100.00000 -100.00000 K 17 
 0.04399 -0.21666 D 18 
-100.00000 -100.00000 E 19 
 0.00000  0.00000 G 0 
-100.00000 -100.00000 A 1 
-0.64679  0.50565 V 2 
-100.00000 -100.00000 I 3 
-100.00000 -100.00000 L 4 
-100.00000 -100.00000 M 5 
-100.00000 -100.00000 F 6 
-100.00000 -100.00000 Y 7 
-100.00000 -100.00000 W 8 
-0.19933 -0.23886 S 9 
-100.00000 -100.00000 T 10 
-100.00000 -100.00000 N 11 
-100.00000 -100.00000 Q 12 
-0.16405 -0.53341 C 13 
-100.00000 -100.00000 P 14 
-100.00000 -100.00000 H 15 
-100.00000 -100.00000 R 16 
-100.00000 -100.00000 K 17 
-0.21394 -0.13436 D 18 
-100.00000 -100.00000 E 19 
-100.00000 -100.00000 G 0 
-100.00000 -100.00000 A 1 
-100.00000  0.00183 V 2 
-0.17804 -100.00000 I 3 
-0.06188  0.25530 L 4 
-100.00000  0.00007 M 5 
 0.00000  0.00000 F 6 
-0.16248  0.00007 Y 7 
-100.00000 -100.00000 W 8 
 0.15003  0.09483 S 9 
-100.00000 -100.00000 T 10 
-100.00000 -100.00000 N 11 
-100.00000 -100.00000 Q 12 
-100.00000 -100.00000 C 13 
-0.00000  0.44929 P 14 
-100.00000 -100.00000 H 15 
-100.00000 -100.00000 R 16 
-100.00000 -100.00000 K 17 
-100.00000 -100.00000 D 18 
-100.00000 -100.00000 E 19 
-100.00000 -100.00000 G 0 
-100.00000 -100.00000 A 1 
 0.09726  0.29799 V 2 
 0.00000  0.00000 I 3 
 0.38139 -0.62197 L 4 
-100.00000 -100.00000 M 5 
-100.00000 -100.00000 F 6 
-100.00000 -100.00000 Y 7 
-100.00000 -100.00000 W 8 
-100.00000  0.00188 S 9 
 0.28617  0.54245 T 10 
-0.02465 -0.75718 N 11 
-100.00000 -100.00000 Q 12 
-100.00000 -100.00000 C 13 
-100.00000 -100.00000 P 14 
-100.00000 -100.00000 H 15 
-100.00000 -100.00000 R 16 
-100.00000 -100.00000 K 17 
-100.00000 -100.00000 D 18 
-100.00000 -100.00000 E 19 
 0.33420  0.10103 G 0 
-0.31117  0.00181 A 1 
 0.39058  0.00456 V 2 
-100.00000 -100.00000 I 3 
-100.00000 -100.00000 L 4 
-100.00000 -100.00000 M 5 
-100.00000 -100.00000 F 6 
-100.00000 -100.00000 Y 7 
-100.00000 -100.00000 W 8 
-100.00000 -100.00000 S 9 
-100.00000 -100.00000 T 10 
-100.00000 -100.00000 N 11 
 0.00013 -100.00000 Q 12 
-100.00000 -100.00000 C 13 
-100.00000 -100.00000 P 14 
-100.00000 -100.00000 H 15 
-100.00000 -100.00000 R 16 
 0.20704  0.21150 K 17 
 0.11082 -0.10845 D 18 
 0.00000  0.00000 E 19 
 0.00000  0.00000 G 0 
-100.00000  0.00005 A 1 
-0.00005 -0.13561 V 2 
-100.00000 -100.00000 I 3 
-100.00000 -100.00000 L 4 
-100.00000 -100.00000 M 5 
-100.00000 -100.00000 F 6 
-100.00000 -100.00000 Y 7 
-0.06399 -0.10108 W 8 
-100.00000 -100.00000 S 9 
-100.00000 -100.00000 T 10 
-100.00000 -100.00000 N 11 
-100.00000 -100.00000 Q 12 
-100.00000 -100.00000 C 13 
-100.00000 -100.00000 P 14 
-100.00000 -100.00000 H 15 
-0.32708  0.23427 R 16 
-100.00000 -100.00000 K 17 
-100.00000 -100.00000 D 18 
 0.02498  0.26221 E 19 
 0.00000  0.00000 G 0 
-100.00000 -100.00000 A 1 
-0.29253 -100.00000 V 2 
-100.00000 -100.00000 I 3 
-100.00000 -100.00000 L 4 
-100.00000 -100.00000 M 5 
-100.00000 -100.00000 F 6 
-100.00000 -100.00000 Y 7 
-100.00000 -100.00000 W 8 
-100.00000 -100.00000 S 9 
-100.00000 -100.00000 T 10 
-100.00000 -100.00000 N 11 
-100.00000 -100.00000 Q 12 
-100.00000 -100.00000 C 13 
-100.00000 -100.00000 P 14 
-100.00000 -100.00000 H 15 
-0.70120 -0.38794 R 16 
-100.00000 -100.00000 K 17 
-100.00000 -100.00000 D 18 
-0.00052 -0.40032 E 19 
-100.00000 -100.00000 G 0 
-100.00000 -100.00000 A 1 
-100.00000 -100.00000 V 2 
-100.00000 -100.00000 I 3 
 0.37024  0.32525 L 4 
-100.00000 -100.00000 M 5 
-100.00000 -100.00000 F 6 
-100.00000 -100.00000 Y 7 
 0.00000  0.00000 W 8 
-100.00000  0.00006 S 9 
-100.00000 -100.00000 T 10 
-100.00000 -100.00000 N 11 
-100.00000 -100.00000 Q 12 
-0.30269  0.11149 C 13 
-100.00000 -100.00000 P 14 
-100.00000 -100.00000 H 15 
 0.69731  0.08677 R 16 
-100.00000 -100.00000 K 17 
-100.00000 -100.00000 D 18 
-100.00000 -100.00000 E 19 
-100.00000 -100.00000 G 0 
-0.22232 -0.50117 A 1 
 0.21628  0.00013 V 2 
 0.11256  0.01238 I 3 
 0.39519  0.32343 L 4 
-100.00000 -100.00000 M 5 
-100.00000 -100.00000 F 6 
 0.26325  0.47117 Y 7 
-100.00000 -100.00000 W 8 
 0.53978  0.28591 S 9 
 0.00000  0.00000 T 10 
-0.19311 -0.19026 N 11 
-100.00000 -0.21659 Q 12 
 0.00022 -0.10111 C 13 
 0.30104 -0.15726 P 14 
 0.27674  0.22105 H 15 
-100.00000  0.00013 R 16 
-100.00000 -100.00000 K 17 
-100.00000 -0.67049 D 18 
-100.00000  0.95334 E 19 
 0.00000  0.00000 G 0 
-0.00000  0.13749 A 1 
-0.04545 -0.37383 V 2 
-100.00000 -100.00000 I 3 
-100.00000 -100.00000 L 4 
-100.00000 -100.00000 M 5 
-100.00000 -100.00000 F 6 
-100.00000 -100.00000 Y 7 
-100.00000 -100.00000 W 8 
-100.00000 -100.00000 S 9 
 0.26303 -100.00000 T 10 
-100.00000 -100.00000 N 11 
-100.00000 -0.25966 Q 12 
-100.00000 -100.00000 C 13 
-100.00000 -100.00000 P 14 
-100.00000 -100.00000 H 15 
 0.27687 -0.41225 R 16 
-100.00000 -100.00000 K 17 
-100.00000 -100.00000 D 18 
-0.19093  0.45049 E 19 
-100.00000  0.00010 G 0 
-100.00000 -100.00000 A 1 
 0.35711  0.34663 V 2 
 0.26352 -0.48570 I 3 
-0.01197  0.13131 L 4 
 0.00000  0.00000 M 5 
-100.00000 -100.00000 F 6 
-100.00000 -100.00000 Y 7 
-100.00000 -100.00000 W 8 
-100.00000 -100.00000 S 9 
 0.29315 -0.34220 T 10 
-100.00000 -100.00000 N 11 
-100.00000 -100.00000 Q 12 
-100.00000 -100.00000 C 13 
-100.00000 -100.00000 P 14 
-100.00000 -100.00000 H 15 
-100.00000  0.13760 R 16 
 0.68592  0.26313 K 17 
-100.00000 -100.00000 D 18 
-100.00000 -100.00000 E 19 
-100.00000 -100.00000 G 0 
 0.00011 -100.00000 A 1 
 0.60510  0.13997 V 2 
 0.00000  0.00000 I 3 
 0.47340 -0.55268 L 4 
-0.07663 -0.40986 M 5 
-0.30776 -0.12293 F 6 
-100.00000 -0.00074 Y 7 
-0.02452 -100.00000 W 8 
-0.53568  0.26230 S 9 
-0.06005 -0.51888 T 10 
 0.00011 -0.00074 N 11 
 0.02361 -0.23712 Q 12 
-100.00000 -100.00000 C 13 
-100.00000 -100.00000 P 14 
-100.00000 -100.00000 H 15 
 0.48554 -0.34293 R 16 
-0.13281 -0.48289 K 17 
-100.00000 -100.00000 D 18 
-100.00000 -100.00000 E 19 
 0.81649  0.00996 G 0 
-100.00000  0.13751 A 1 
-100.00000  0.13751 V 2 
-100.00000 -100.00000 I 3 
-100.00000 -100.00000 L 4 
-100.00000 -100.00000 M 5 
-100.00000 -100.00000 F 6 
-0.04512 -100.00000 Y 7 
-100.00000 -100.00000 W 8 
-100.00000 -100.00000 S 9 
-100.00000 -100.00000 T 10 
-0.06118  0.24266 N 11 
-100.00000 -100.00000 Q 12 
-100.00000 -100.00000 C 13 
-100.00000 -100.00000 P 14 
-100.00000 -100.00000 H 15 
-100.00000 -100.00000 R 16 
-100.00000 -100.00000 K 17 
 0.00000  0.00000 D 18 
 0.52768 -0.13569 E 19 
 0.00000  0.00000 G 0 
 0.26312 -0.13572 A 1 
 0.21629  0.13750 V 2 
-100.00000 -100.00000 I 3 
-100.00000 -100.00000 L 4 
-100.00000 -100.00000 M 5 
-100.00000 -100.00000 F 6 
-100.00000 -100.00000 Y 7 
 0.00008 -100.00000 W 8 
-100.00000 -100.00000 S 9 
-100.00000 -100.00000 T 10 
-100.00000 -100.00000 N 11 
-100.00000 -100.00000 Q 12 
-100.00000 -100.00000 C 13 
-100.00000 -100.00000 P 14 
-100.00000 -100.00000 H 15 
 0.45361  0.07491 R 16 
-100.00000 -100.00000 K 17 
-100.00000 -100.00000 D 18 
 0.00616 -0.14212 E 19 
 0.00001  0.22577 G 0 
-100.00000 -100.00000 A 1 
-100.00000 -100.00000 V 2 
-100.00000 -100.00000 I 3 
-0.19663  0.00669 L 4 
 0.00001 -100.00000 M 5 
 0.00001  0.26310 F 6 
-100.00000 -100.00000 Y 7 
 0.00000  0.00000 W 8 
-100.00000 -100.00000 S 9 
-100.00000 -100.00000 T 10 
-100.00000 -100.00000 N 11 
-100.00000 -100.00000 Q 12 
 0.21619  0.12740 C 13 
-100.00000 -100.00000 P 14 
-100.00000 -100.00000 H 15 
 0.17403  0.25545 R 16 
-100.00000 -100.00000 K 17 
-100.00000 -100.00000 D 18 
-100.00000 -100.00000 E 19 
-100.00000 -100.00000 G 0 
-100.00000 -0.19996 A 1 
-100.00000 -100.00000 V 2 
-100.00000 -100.00000 I 3 
-100.00000  0.13741 L 4 
-100.00000 -100.00000 M 5 
-100.00000 -0.37405 F 6 
 0.00000  0.00000 Y 7 
-100.00000 -100.00000 W 8 
-0.00003 -100.00000 S 9 
-100.00000 -0.00009 T 10 
-100.00000 -100.00000 N 11 
-100.00000 -100.00000 Q 12 
-0.37210  0.39149 C 13 
 0.13748 -100.00000 P 14 
 0.05857 -0.53026 H 15 
-100.00000 -100.00000 R 16 
-100.00000 -100.00000 K 17 
-100.00000  0.00446 D 18 
-100.00000 -100.00000 E 19 
 0.00000  0.00000 G 0 
-100.00000 -100.00000 A 1 
-100.00000 -100.00000 V 2 
-100.00000 -100.00000 I 3 
-100.00000 -100.00000 L 4 
-100.00000 -100.00000 M 5 
-100.00000 -100.00000 F 6 
-100.00000 -100.00000 Y 7 
-100.00000 -100.00000 W 8 
-0.38044 -0.27208 S 9 
-100.00000 -100.00000 T 10 
-100.00000 -100.00000 N 11 
-100.00000 -100.00000 Q 12 
 0.21619 -0.18535 C 13 
-100.00000 -100.00000 P 14 
-100.00000 -100.00000 H 15 
-100.00000 -100.00000 R 16 
-100.00000 -100.00000 K 17 
 0.13160 -0.38209 D 18 
-100.00000 -100.00000 E 19 
-100.00000 -100.00000 G 0 
-100.00000 -100.00000 A 1 
-100.00000 -100.00000 V 2 
-100.00000 -100.00000 I 3 
-100.00000 -100.00000 L 4 
-100.00000 -100.00000 M 5 
 0.19692 -0.14223 F 6 
 0.00000  0.00000 Y 7 
-100.00000 -100.00000 W 8 
 0.26314 -0.00012 S 9 
-100.00000 -100.00000 T 10 
-100.00000 -100.00000 N 11 
-100.00000 -100.00000 Q 12 
 0.50220 -0.46217 C 13 
-100.00000 -100.00000 P 14 
 0.07173 -0.26016 H 15 
-100.00000 -100.00000 R 16 
-100.00000 -100.00000 K 17 
-100.00000 -100.00000 D 18 
-100.00000 -100.00000 E 19 
-100.00000 -100.00000 G 0 
 0.68581 -0.40749 A 1 
-100.00000  0.00015 V 2 
-100.00000 -100.00000 I 3 
-0.47960  0.30426 L 4 
 0.00004 -100.00000 M 5 
-0.05041  0.12747 F 6 
-0.12488  0.29913 Y 7 
-100.00000  0.00015 W 8 
-100.00000 -100.00000 S 9 
-100.00000  0.00015 T 10 
 0.51588  0.26319 N 11 
 0.32509  0.32536 Q 12 
-100.00000  0.00015 C 13 
 0.48547  0.24295 P 14 
 0.00000  0.00000 H 15 
-0.16638  0.19950 R 16 
-100.00000 -100.00000 K 17 
 0.00004 -100.00000 D 18 
-100.00000 -100.00000 E 19 
-100.00000 -100.00000 G 0 
-100.00000 -100.00000 A 1 
-100.00000  0.32464 V 2 
 0.43863  0.00598 I 3 
-0.17709 -0.23704 L 4 
 0.64872 -0.40824 M 5 
-0.28647 -0.00055 F 6 
 0.36463  0.15313 Y 7 
-100.00000 -100.00000 W 8 
 0.37867 -0.26033 S 9 
 0.10104 -0.09356 T 10 
 0.07076  0.00396 N 11 
 0.12618 -0.50516 Q 12 
 0.05218 -1.12736 C 13 
 0.32343  0.34915 P 14 
 0.00000  0.00000 H 15 
 0.07100 -0.98985 R 16 
-100.00000 -100.00000 K 17 
-100.00000 -0.13628 D 18 
-100.00000 -100.00000 E 19 
-100.00000 -100.00000 G 0 
-100.00000  0.01114 A 1 
-0.28847  0.18201 V 2 
-0.58860 -0.40555 I 3 
 0.24546 -0.16135 L 4 
-100.00000  0.67771 M 5 
-0.04484  0.24243 F 6 
-100.00000 -100.00000 Y 7 
-0.06169 -100.00000 W 8 
 0.22361 -0.27023 S 9 
 0.10592 -0.14251 T 10 
 0.10085 -0.10165 N 11 
 0.00000  0.00000 Q 12 
 0.10085 -0.00036 C 13 
-0.02468 -100.00000 P 14 
 0.03553  0.16040 H 15 
-0.19419  0.04670 R 16 
-0.07598  0.22531 K 17 
-100.00000 -0.00036 D 18 
-100.00000 -0.12411 E 19 
-100.00000 -100.00000 G 0 
-100.00000 -100.00000 A 1 
-100.00000 -100.00000 V 2 
-100.00000 -100.00000 I 3 
-100.00000 -100.00000 L 4 
-100.00000 -100.00000 M 5 
-100.00000 -100.00000 F 6 
-0.16216 -0.23636 Y 7 
-100.00000 -100.00000 W 8 
 0.12585  0.72196 S 9 
 0.26308  0.00186 T 10 
 0.00000  0.00000 N 11 
-100.00000 -100.00000 Q 12 
-100.00000 -100.00000 C 13 
-100.00000 -100.00000 P 14 
-0.02466  0.13755 H 15 
-100.00000 -100.00000 R 16 
 0.00005  0.11157 K 17 
 0.21276 -0.23841 D 18 
-100.00000 -100.00000 E 19 
 0.68753  0.10652 G 0 
-0.16226  0.32949 A 1 
-0.04467 -0.37384 V 2 
-100.00000 -100.00000 I 3 
-100.00000 -100.00000 L 4 
-100.00000 -100.00000 M 5 
-100.00000 -100.00000 F 6 
-100.00000 -100.00000 Y 7 
-100.00000 -100.00000 W 8 
 0.46271  0.50580 S 9 
-100.00000  0.13757 T 10 
-100.00000 -100.00000 N 11 
-100.00000 -100.00000 Q 12 
-100.00000 -100.00000 C 13 
-100.00000 -100.00000 P 14 
-100.00000 -100.00000 H 15 
-100.00000 -100.00000 R 16 
-0.21059 -0.38537 K 17 
-0.28629  0.25199 D 18 
 0.00000  0.00000 E 19 
-100.00000 -0.00012 G 0 
 0.10104  0.42373 A 1 
-100.00000 -100.00000 V 2 
-100.00000 -100.00000 I 3 
 0.39697 -0.26454 L 4 
 0.00025 -100.00000 M 5 
-100.00000 -100.00000 F 6 
 0.00025 -0.61999 Y 7 
-100.00000 -0.25986 W 8 
-100.00000 -100.00000 S 9 
-100.00000 -100.00000 T 10 
-100.00000 -100.00000 N 11 
 0.00000  0.00000 Q 12 
-100.00000 -100.00000 C 13 
 0.48575  0.19818 P 14 
 0.07078 -0.23866 H 15 
 0.56305  0.11455 R 16 
 0.10104  0.00554 K 17 
 0.11653 -100.00000 D 18 
-0.06174 -1.05304 E 19 
 0.00000  0.00000 G 0 
-100.00000 -100.00000 A 1 
-100.00000 -100.00000 V 2 
-0.30804 -100.00000 I 3 
-0.00001 -100.00000 L 4 
-100.00000 -100.00000 M 5 
-100.00000 -100.00000 F 6 
-100.00000 -100.00000 Y 7 
-100.00000 -100.00000 W 8 
-100.00000 -0.25979 S 9 
-100.00000 -100.00000 T 10 
-100.00000 -100.00000 N 11 
-100.00000 -100.00000 Q 12 
-100.00000 -100.00000 C 13 
-100.00000 -100.00000 P 14 
-100.00000 -100.00000 H 15 
-0.21620 -0.06416 R 16 
-100.00000 -100.00000 K 17 
-100.00000 -100.00000 D 18 
 0.30987 -0.14217 E 19 
-100.00000  0.00181 G 0 
 0.11657 -0.04978 A 1 
-0.16225  0.93469 V 2 
-100.00000 -100.00000 I 3 
-0.57695  0.15966 L 4 
-0.72140 -0.25972 M 5 
-100.00000 -100.00000 F 6 
-100.00000  0.00000 Y 7 
-100.00000 -100.00000 W 8 
 0.00000  0.00000 S 9 
 0.28838  0.31305 T 10 
-100.00000 -100.00000 N 11 
-0.00015  0.13750 Q 12 
-100.00000  0.00000 C 13 
-0.03859 -0.18518 P 14 
-0.04493 -0.81186 H 15 
-0.00015  0.26304 R 16 
-100.00000 -100.00000 K 17 
 0.04513 -0.16108 D 18 
 0.07055 -0.35372 E 19 
 0.00000  0.00000 G 0 
 0.27697  0.62611 A 1 
-100.00000  0.00336 V 2 
-100.00000 -100.00000 I 3 
 0.00014 -100.00000 L 4 
-100.00000 -100.00000 M 5 
-100.00000 -100.00000 F 6 
-100.00000 -100.00000 Y 7 
-100.00000 -100.00000 W 8 
 0.03653  0.41394 S 9 
-100.00000 -100.00000 T 10 
-100.00000 -100.00000 N 11 
-100.00000 -100.00000 Q 12 
-0.35401  0.16086 C 13 
-100.00000 -100.00000 P 14 
-100.00000 -100.00000 H 15 
-100.00000 -100.00000 R 16 
-100.00000 -100.00000 K 17 
 0.72256 -0.44004 D 18 
-100.00000  0.00007 E 19 
-100.00000 -100.00000 G 0 
-100.00000 -100.00000 A 1 
-100.00000 -100.00000 V 2 
-100.00000 -100.00000 I 3 
-100.00000 -100.00000 L 4 
-100.00000 -100.00000 M 5 
-0.16272  0.19837 F 6 
 0.00000  0.00000 Y 7 
-100.00000 -100.00000 W 8 
-0.29851 -100.00000 S 9 
-100.00000 -100.00000 T 10 
-0.17726 -100.00000 N 11 
-100.00000 -100.00000 Q 12 
-0.06030 -0.29205 C 13 
-100.00000 -100.00000 P 14 
 0.44296  0.32235 H 15 
-100.00000 -100.00000 R 16 
-100.00000 -100.00000 K 17 
 0.10088 -100.00000 D 18 
-100.00000 -100.00000 E 19 
-100.00000  0.37857 G 0 
 0.00000  0.00000 A 1 
 0.17030  0.10845 V 2 
-100.00000  0.00192 I 3 
-100.00000 -100.00000 L 4 
-100.00000 -100.00000 M 5 
-0.30869 -0.13559 F 6 
-100.00000 -100.00000 Y 7 
-100.00000 -100.00000 W 8 
 1.03290 -0.23916 S 9 
 0.00602 -0.00904 T 10 
-100.00000 -100.00000 N 11 
-100.00000 -100.00000 Q 12 
-0.04110  0.32540 C 13 
-100.00000  0.00006 P 14 
-100.00000 -100.00000 H 15 
-100.00000 -100.00000 R 16 
-100.00000 -100.00000 K 17 
-100.00000 -100.00000 D 18 
 0.58524 -0.19956 E 19 
-0.20315 -0.40754 G 0 
 0.00000  0.00000 A 1 
 0.01689 -0.17236 V 2 
-100.00000 -100.00000 I 3 
-100.00000 -100.00000 L 4 
-100.00000 -100.00000 M 5 
-100.00000 -100.00000 F 6 
-100.00000 -100.00000 Y 7 
-100.00000 -100.00000 W 8 
 0.10064 -0.47975 S 9 
-0.08672 -0.15096 T 10 
-100.00000 -100.00000 N 11 
-100.00000 -100.00000 Q 12 
-100.00000 -100.00000 C 13 
-0.00002 -100.00000 P 14 
-100.00000 -100.00000 H 15 
-100.00000 -100.00000 R 16 
-100.00000 -100.00000 K 17 
-100.00000 -100.00000 D 18 
-0.02489  0.48531 E 19 
-0.06067 -0.21206 G 0 
 0.13759  0.00180 A 1 
 0.37860  0.13752 V 2 
-100.00000 -100.00000 I 3 
-100.00000 -100.00000 L 4 
-100.00000 -100.00000 M 5 
-100.00000 -100.00000 F 6 
-100.00000  0.00002 Y 7 
-100.00000 -100.00000 W 8 
-100.00000 -100.00000 S 9 
-100.00000 -100.00000 T 10 
 0.57058  0.28453 N 11 
-100.00000 -100.00000 Q 12 
-100.00000 -100.00000 C 13 
-100.00000 -100.00000 P 14 
-100.00000 -100.00000 H 15 
-100.00000 -100.00000 R 16 
-100.00000 -100.00000 K 17 
 0.00000  0.00000 D 18 
-0.30316 -0.12224 E 19 
-100.00000 -100.00000 G 0 
-0.21553  0.61049 A 1 
-0.65458  0.23937 V 2 
 0.02759  0.09137 I 3 
 0.11681 -0.63545 L 4 
 0.15771  0.07481 M 5 
-100.00000  0.38276 F 6 
-0.11576  0.42012 Y 7 
-0.22943 -0.49072 W 8 
-100.00000  0.23937 S 9 
-100.00000 -100.00000 T 10 
-100.00000 -100.00000 N 11 
 0.00000  0.00000 Q 12 
-100.00000  0.00007 C 13 
-0.00011 -0.26610 P 14 
-0.37600  0.10318 H 15 
-0.21803  0.26950 R 16 
 0.61553 -0.11194 K 17 
-100.00000 -100.00000 D 18 
-100.00000 -0.62225 E 19 
 0.00009 -0.12880 G 0 
-0.30228 -0.09090 A 1 
 0.39990 -0.10026 V 2 
 0.17895  0.20198 I 3 
 0.39990 -0.37101 L 4 
 0.13759  0.48526 M 5 
-100.00000 -0.24547 F 6 
-100.00000  0.11220 Y 7 
-100.00000 -0.00017 W 8 
 0.05608 -0.59751 S 9 
-0.20743  0.21138 T 10 
-100.00000 -0.12880 N 11 
-0.25715 -0.24276 Q 12 
-100.00000 -100.00000 C 13 
 0.26312 -100.00000 P 14 
-100.00000  0.26287 H 15 
 0.07485  0.01118 R 16 
 0.00000  0.00000 K 17 
-100.00000 -0.00017 D 18 
 0.41641 -0.27404 E 19 
 0.33796  0.17183 G 0 
-100.00000 -0.16897 A 1 
-100.00000 -100.00000 V 2 
 0.42107 -0.32788 I 3 
-100.00000 -100.00000 L 4 
-100.00000 -100.00000 M 5 
-100.00000 -100.00000 F 6 
-100.00000 -100.00000 Y 7 
-100.00000 -100.00000 W 8 
 0.00000  0.00000 S 9 
 0.02992  0.62609 T 10 
-0.18157  0.04216 N 11 
-100.00000 -100.00000 Q 12 
-100.00000 -100.00000 C 13 
-100.00000 -100.00000 P 14 
-100.00000 -100.00000 H 15 
-0.07067 -0.18795 R 16 
-100.00000  0.00014 K 17 
-100.00000 -100.00000 D 18 
-100.00000  0.00014 E 19 
-100.00000 -100.00000 G 0 
 0.71147  0.61741 A 1 
-100.00000 -100.00000 V 2 
 0.44945 -0.00408 I 3 
-100.00000 -100.00000 L 4 
-100.00000 -100.00000 M 5 
-100.00000 -100.00000 F 6 
-100.00000 -100.00000 Y 7 
-100.00000 -100.00000 W 8 
 0.00015  0.23942 S 9 
 0.00000  0.00000 T 10 
-100.00000 -100.00000 N 11 
-100.00000 -100.00000 Q 12 
 0.37866 -100.00000 C 13 
-100.00000 -100.00000 P 14 
-100.00000  0.00004 H 15 
 0.13765 -100.00000 R 16 
 0.03441 -0.24509 K 17 
-100.00000 -100.00000 D 18 
-100.00000 -100.00000 E 19 
-100.00000 -100.00000 G 0 
-0.17475  0.00009 A 1 
-100.00000 -0.22745 V 2 
-100.00000 -100.00000 I 3 
-100.00000 -100.00000 L 4 
-100.00000 -100.00000 M 5 
-100.00000 -100.00000 F 6 
-100.00000 -100.00000 Y 7 
-100.00000 -100.00000 W 8 
 0.00008  0.13759 S 9 
-100.00000  0.00009 T 10 
-100.00000 -100.00000 N 11 
 0.00000  0.00000 Q 12 
-100.00000 -100.00000 C 13 
-100.00000  0.26312 P 14 
 0.48551  0.12398 H 15 
 0.31521  0.14409 R 16 
 0.44920  0.67816 K 17 
-100.00000 -100.00000 D 18 
-100.00000 -0.21237 E 19 
-0.00047 -0.00950 G 0 
 0.17078 -0.32888 A 1 
-0.61771 -0.00897 V 2 
 0.09864 -0.31493 I 3 
-0.34899 -0.56174 L 4 
 0.13703 -0.36951 M 5 
-100.00000 -0.14006 F 6 
 0.37804 -0.49583 Y 7 
-100.00000 -0.00090 W 8 
-0.06506 -0.09966 S 9 
 0.60137 -0.12057 T 10 
 0.00000  0.00000 N 11 
-0.50996 -0.01299 Q 12 
-100.00000 -0.22848 C 13 
-100.00000 -0.00090 P 14 
-100.00000 -0.10649 H 15 
 0.10170 -0.11456 R 16 
-0.49337 -0.21180 K 17 
 0.05878 -0.27602 D 18 
-100.00000  0.11473 E 19 
-0.22998 -100.00000 G 0 
 0.00000  0.00000 A 1 
 0.17652 -0.12685 V 2 
-100.00000 -100.00000 I 3 
-100.00000 -100.00000 L 4 
-100.00000 -100.00000 M 5 
-100.00000 -100.00000 F 6 
-100.00000 -100.00000 Y 7 
-100.00000 -100.00000 W 8 
-0.09248 -0.39505 S 9 
 0.18236  0.44329 T 10 
-100.00000 -100.00000 N 11 
-100.00000 -100.00000 Q 12 
-100.00000 -100.00000 C 13 
-0.09248  0.13749 P 14 
-100.00000 -100.00000 H 15 
-100.00000 -100.00000 R 16 
-100.00000 -100.00000 K 17 
-0.16529  0.23922 D 18 
-100.00000 -100.00000 E 19 
-100.00000 -100.00000 G 0 
-100.00000 -100.00000 A 1 
-0.10026 -0.52534 V 2 
 0.00000  0.00000 I 3 
 0.29910 -0.18861 L 4 
 0.53667 -0.12419 M 5 
-100.00000 -0.00337 F 6 
 0.26315 -0.35356 Y 7 
-100.00000 -100.00000 W 8 
 0.14964 -100.00000 S 9 
 0.57356 -0.00654 T 10 
-0.09137 -0.13943 N 11 
-100.00000 -0.00019 Q 12 
-100.00000 -100.00000 C 13 
-100.00000 -100.00000 P 14 
-100.00000 -100.00000 H 15 
-100.00000 -100.00000 R 16 
-100.00000 -100.00000 K 17 
-100.00000 -100.00000 D 18 
-100.00000 -100.00000 E 19 
-100.00000 -100.00000 G 0 
 0.17058 -100.00000 A 1 
 0.26315 -0.10540 V 2 
 0.03410 -0.21231 I 3 
-100.00000 -0.13904 L 4 
-100.00000 -100.00000 M 5 
-100.00000 -100.00000 F 6 
-100.00000  0.28167 Y 7 
-100.00000  0.00009 W 8 
-0.18271 -0.14806 S 9 
-0.18081  0.87158 T 10 
 0.00000  0.00000 N 11 
-100.00000 -100.00000 Q 12 
-100.00000 -100.00000 C 13 
-100.00000 -100.00000 P 14 
 0.07773 -0.24504 H 15 
 1.24766  0.74828 R 16 
-0.04744  0.24132 K 17 
-0.10137 -0.00999 D 18 
 0.14958 -0.36363 E 19 
 0.00000  0.00000 G 0 
 0.00739 -0.97620 A 1 
-0.18753  0.80818 V 2 
-0.31140 -0.05844 I 3 
-0.24465  0.15239 L 4 
-100.00000 -0.06829 M 5 
-0.18404 -0.38354 F 6 
-100.00000 -100.00000 Y 7 
-0.27257  0.52581 W 8 
-0.01715 -0.00485 S 9 
 0.42527  0.28709 T 10 
-100.00000  0.13696 N 11 
 0.14745 -0.24774 Q 12 
-0.15051 -0.01467 C 13 
-100.00000 -100.00000 P 14 
-0.05022 -0.53506 H 15 
-0.24124 -0.17042 R 16 
-0.23562 -0.18958 K 17 
-100.00000 -100.00000 D 18 
-0.85347 -0.17650 E 19 
-100.00000 -100.00000 G 0 
-100.00000 -100.00000 A 1 
-0.02606  0.35958 V 2 
 0.00000  0.00000 I 3 
 0.03395  0.25703 L 4 
-100.00000 -0.38264 M 5 
-100.00000 -100.00000 F 6 
-100.00000 -100.00000 Y 7 
-100.00000 -100.00000 W 8 
-100.00000  0.37863 S 9 
 0.15825 -0.19942 T 10 
-100.00000 -0.13906 N 11 
-100.00000 -100.00000 Q 12 
-100.00000 -100.00000 C 13 
-100.00000 -100.00000 P 14 
-100.00000 -100.00000 H 15 
-100.00000 -100.00000 R 16 
-100.00000 -100.00000 K 17 
-100.00000 -100.00000 D 18 
-100.00000 -100.00000 E 19 
-100.00000  0.00009 G 0 
-0.30490  0.27922 A 1 
-100.00000 -100.00000 V 2 
 0.64140  0.25401 I 3 
 0.48550  0.00009 L 4 
-100.00000 -100.00000 M 5 
-100.00000 -100.00000 F 6 
 0.00007  0.22704 Y 7 
-100.00000 -100.00000 W 8 
 0.02997 -0.44631 S 9 
 0.00000  0.00000 T 10 
 0.03432 -0.11960 N 11 
-100.00000 -0.29936 Q 12 
-100.00000 -100.00000 C 13 
-100.00000 -100.00000 P 14 
-0.63162  0.12396 H 15 
 0.83318  0.31139 R 16 
 0.48550  0.11252 K 17 
-100.00000 -100.00000 D 18 
 0.00007 -100.00000 E 19 
-100.00000  0.00009 G 0 
-100.00000  0.00009 A 1 
-100.00000 -100.00000 V 2 
-100.00000  0.37860 I 3 
-100.00000 -100.00000 L 4 
-100.00000  0.13759 M 5 
-100.00000 -100.00000 F 6 
-100.00000  0.26312 Y 7 
-100.00000 -100.00000 W 8 
 0.17686  0.35707 S 9 
 0.17719 -0.01508 T 10 
 0.00000  0.00000 N 11 
-0.11609  0.00009 Q 12 
 0.37852 -100.00000 C 13 
-100.00000 -100.00000 P 14 
-0.53934 -0.56311 H 15 
-100.00000 -0.35343 R 16 
 0.07655  0.27460 K 17 
-0.25923  0.54611 D 18 
-100.00000 -100.00000 E 19 
-100.00000 -100.00000 G 0 
-100.00000 -100.00000 A 1 
-100.00000 -100.00000 V 2 
-100.00000 -100.00000 I 3 
-100.00000 -100.00000 L 4 
-0.42677  0.13750 M 5 
-100.00000 -100.00000 F 6 
-100.00000 -100.00000 Y 7 
-100.00000 -100.00000 W 8 
-100.00000  0.13750 S 9 
-100.00000 -0.00000 T 10 
-0.21225  0.16301 N 11 
-100.00000 -100.00000 Q 12 
-100.00000 -100.00000 C 13 
-100.00000 -100.00000 P 14 
-100.00000 -100.00000 H 15 
-0.68448 -0.06994 R 16 
 0.00000  0.00000 K 17 
-100.00000 -100.00000 D 18 
-0.00298 -0.16121 E 19 
 0.13760 -100.00000 G 0 
-0.04810 -100.00000 A 1 
 0.00000  0.00000 V 2 
 0.35535 -0.04231 I 3 
 0.25645 -0.10566 L 4 
 0.18636  0.21424 M 5 
-100.00000 -100.00000 F 6 
-100.00000 -100.00000 Y 7 
-100.00000 -100.00000 W 8 
 0.00010 -100.00000 S 9 
-100.00000 -100.00000 T 10 
-100.00000 -100.00000 N 11 
-100.00000 -100.00000 Q 12 
-100.00000 -100.00000 C 13 
-100.00000 -100.00000 P 14 
-100.00000 -100.00000 H 15 
-100.00000 -100.00000 R 16 
-100.00000 -100.00000 K 17 
-100.00000 -100.00000 D 18 
-100.00000 -0.00002 E 19 
-100.00000 -100.00000 G 0 
-0.00004 -100.00000 A 1 
-100.00000 -100.00000 V 2 
 0.37848 -100.00000 I 3 
-100.00000 -100.00000 L 4 
-100.00000 -100.00000 M 5 
-100.00000 -100.00000 F 6 
-100.00000  0.23950 Y 7 
-100.00000 -100.00000 W 8 
-0.48171 -0.59523 S 9 
-0.37590  0.92612 T 10 
 0.00000  0.00000 N 11 
-100.00000 -100.00000 Q 12 
-100.00000 -100.00000 C 13 
-100.00000 -100.00000 P 14 
-100.00000 -0.26589 H 15 
-0.09117 -100.00000 R 16 
-0.16295 -0.00286 K 17 
 0.10572  0.68593 D 18 
-100.00000 -100.00000 E 19 
-100.00000 -0.49053 G 0 
-0.12915 -0.11201 A 1 
-100.00000  0.23937 V 2 
-100.00000 -100.00000 I 3 
-100.00000 -100.00000 L 4 
-100.00000 -100.00000 M 5 
-0.11445  0.10279 F 6 
-0.46237  0.06557 Y 7 
-100.00000 -100.00000 W 8 
 0.00000  0.00000 S 9 
 0.48538 -0.24513 T 10 
-0.27824  0.26301 N 11 
-0.26941 -100.00000 Q 12 
-100.00000 -0.13915 C 13 
 0.38267 -0.34946 P 14 
-0.00004 -100.00000 H 15 
-100.00000 -100.00000 R 16 
-100.00000 -100.00000 K 17 
-100.00000 -100.00000 D 18 
-100.00000 -100.00000 E 19 
-100.00000 -0.38262 G 0 
-0.32221 -0.00977 A 1 
 0.00000  0.00000 V 2 
-0.15628  0.05855 I 3 
-100.00000 -0.09981 L 4 
-100.00000 -100.00000 M 5 
 0.35603  0.43548 F 6 
-100.00000 -100.00000 Y 7 
-100.00000  0.13757 W 8 
-100.00000 -100.00000 S 9 
-100.00000 -100.00000 T 10 
-100.00000 -100.00000 N 11 
-100.00000 -100.00000 Q 12 
-100.00000 -100.00000 C 13 
-100.00000 -100.00000 P 14 
-100.00000 -100.00000 H 15 
-100.00000 -100.00000 R 16 
-100.00000 -100.00000 K 17 
 0.03410 -100.00000 D 18 
-100.00000 -100.00000 E 19 
-100.00000 -100.00000 G 0 
 0.00004 -100.00000 A 1 
-0.03233  0.04752 V 2 
 0.00000  0.00000 I 3 
-0.16337  0.35755 L 4 
-100.00000  0.13759 M 5 
-100.00000  0.26313 F 6 
-100.00000 -100.00000 Y 7 
-100.00000 -100.00000 W 8 
-100.00000  0.26313 S 9 
 0.39988 -0.00662 T 10 
-100.00000  0.00009 N 11 
-100.00000 -100.00000 Q 12 
-100.00000 -100.00000 C 13 
-100.00000 -100.00000 P 14 
-100.00000 -100.00000 H 15 
-100.00000 -100.00000 R 16 
-100.00000 -100.00000 K 17 
-100.00000 -100.00000 D 18 
-100.00000 -100.00000 E 19 
 0.48120 -0.20508 G 0 
 0.14925  0.48541 A 1 
-100.00000 -100.00000 V 2 
-100.00000 -100.00000 I 3 
-100.00000 -100.00000 L 4 
-100.00000 -100.00000 M 5 
-100.00000 -100.00000 F 6 
-100.00000 -0.00002 Y 7 
-100.00000 -100.00000 W 8 
-0.49306  0.41200 S 9 
 0.25104 -0.26607 T 10 
-100.00000 -100.00000 N 11 
 0.14925 -0.54737 Q 12 
-100.00000 -100.00000 C 13 
-100.00000 -100.00000 P 14 
-0.22927  0.23934 H 15 
-0.00002 -100.00000 R 16 
-0.12725  0.05871 K 17 
-0.51880 -0.40180 D 18 
 0.00000  0.00000 E 19 
-100.00000 -100.00000 G 0 
-0.08018  0.35679 A 1 
-0.50572 -0.00175 V 2 
 0.40641  0.54802 I 3 
-100.00000  0.50880 L 4 
-0.09255  0.00013 M 5 
-100.00000 -100.00000 F 6 
-100.00000 -100.00000 Y 7 
-100.00000 -100.00000 W 8 
-100.00000 -100.00000 S 9 
-0.41320 -0.38315 T 10 
 0.76550 -0.12885 N 11 
-100.00000 -0.00332 Q 12 
-100.00000 -100.00000 C 13 
-100.00000 -100.00000 P 14 
-100.00000 -100.00000 H 15 
-0.21151 -0.05107 R 16 
 0.00000  0.00000 K 17 
-100.00000 -100.00000 D 18 
 0.06924  0.38470 E 19 
-100.00000 -100.00000 G 0 
-100.00000  0.23929 A 1 
 0.93585 -0.00915 V 2 
 1.02903 -0.13996 I 3 
-0.26142  0.15253 L 4 
 0.00000  0.00000 M 5 
 0.17071 -0.12863 F 6 
-100.00000 -100.00000 Y 7 
-100.00000 -0.13922 W 8 
-100.00000 -100.00000 S 9 
-100.00000 -0.81694 T 10 
-100.00000 -100.00000 N 11 
-100.00000 -100.00000 Q 12 
-100.00000 -0.00006 C 13 
-100.00000 -100.00000 P 14 
-100.00000 -100.00000 H 15 
 0.00029 -100.00000 R 16 
 0.25665  0.21929 K 17 
-100.00000 -100.00000 D 18 
-100.00000 -100.00000 E 19 
 0.38281  0.21967 G 0 
 0.44931  0.08751 A 1 
-0.00002 -100.00000 V 2 
-0.00002 -100.00000 I 3 
-100.00000 -100.00000 L 4 
-100.00000 -100.00000 M 5 
-100.00000 -100.00000 F 6 
-100.00000 -0.10514 Y 7 
-100.00000 -100.00000 W 8 
 0.08454  0.81267 S 9 
 0.33939 -0.20254 T 10 
 0.00000  0.00000 N 11 
-100.00000  0.27533 Q 12 
-100.00000 -0.00383 C 13 
-100.00000 -100.00000 P 14 
-100.00000 -0.24484 H 15 
 0.26301  0.11275 R 16 
-0.84514 -0.28706 K 17 
-0.25387 -0.01018 D 18 
-100.00000  0.00015 E 19 
 0.19370  0.26346 G 0 
-0.33123  0.25212 A 1 
-0.43856  0.17422 V 2 
-0.32324 -0.16945 I 3 
-0.06474 -0.53970 L 4 
-100.00000 -100.00000 M 5 
-0.11528  0.13741 F 6 
-100.00000 -100.00000 Y 7 
-100.00000 -100.00000 W 8 
-0.11816 -0.18477 S 9 
 0.00000  0.00000 T 10 
 0.27809 -0.01348 N 11 
 0.35578  0.53877 Q 12 
-0.00004 -0.26626 C 13 
-0.04836 -0.19978 P 14 
-0.22918  0.46505 H 15 
 0.45725 -0.11000 R 16 
-0.11528 -0.00323 K 17 
-100.00000 -100.00000 D 18 
-100.00000 -0.00323 E 19 
-0.62390  0.27303 G 0 
 0.55443 -0.29852 A 1 
-100.00000 -0.13929 V 2 
-100.00000 -100.00000 I 3 
-100.00000 -100.00000 L 4 
-100.00000 -100.00000 M 5 
-100.00000 -100.00000 F 6 
-100.00000 -100.00000 Y 7 
-100.00000 -100.00000 W 8 
-100.00000 -100.00000 S 9 
-100.00000 -100.00000 T 10 
-100.00000 -100.00000 N 11 
 0.00000  0.00000 Q 12 
-0.09152 -0.11975 C 13 
-0.46283 -100.00000 P 14 
-0.13674 -0.52363 H 15 
 0.09838 -0.13226 R 16 
-0.04808 -0.59303 K 17 
-100.00000 -100.00000 D 18 
-0.60033 -100.00000 E 19 
 0.42168 -0.26581 G 0 
-100.00000  0.26327 A 1 
 0.05911  0.10298 V 2 
-100.00000 -0.42157 I 3 
 0.34865  0.37189 L 4 
 0.37875  0.49973 M 5 
 0.00000  0.00000 F 6 
-0.21167  0.87874 Y 7 
 0.10490  0.49973 W 8 
 0.30654 -0.18772 S 9 
-100.00000 -100.00000 T 10 
-100.00000 -100.00000 N 11 
-100.00000 -100.00000 Q 12 
 0.00024  0.00024 C 13 
-100.00000 -100.00000 P 14 
-100.00000 -100.00000 H 15 
-100.00000  0.00024 R 16 
-100.00000 -100.00000 K 17 
-100.00000 -100.00000 D 18 
-100.00000 -100.00000 E 19 
-100.00000  0.00011 G 0 
-0.14705  0.45637 A 1 
 0.03418 -100.00000 V 2 
 0.23187  0.57274 I 3 
-100.00000 -100.00000 L 4 
-100.00000 -100.00000 M 5 
-100.00000 -100.00000 F 6 
-100.00000 -100.00000 Y 7 
-100.00000 -100.00000 W 8 
-0.69774 -0.68470 S 9 
 0.00000  0.00000 T 10 
 0.25657 -0.19928 N 11 
-100.00000  0.90525 Q 12 
-100.00000  0.00011 C 13 
 0.03418 -0.12842 P 14 
-100.00000 -0.59615 H 15 
 0.09318 -0.04563 R 16 
-0.39989 -0.19928 K 17 
-100.00000 -100.00000 D 18 
-100.00000 -0.13903 E 19 
-100.00000  1.20269 G 0 
 0.00000  0.00000 A 1 
 0.47417  0.40296 V 2 
-0.64417  0.58235 I 3 
-0.53725  0.09981 L 4 
-100.00000 -0.09945 M 5 
-0.04789 -0.06924 F 6 
 0.06293 -0.42137 Y 7 
-100.00000  0.00038 W 8 
 0.08633 -0.49866 S 9 
 0.08770  0.25628 T 10 
-100.00000 -100.00000 N 11 
 0.00005  0.73137 Q 12 
-100.00000  0.00038 C 13 
-100.00000 -0.10513 P 14 
-100.00000 -100.00000 H 15 
 0.13022  0.42386 R 16 
-100.00000 -100.00000 K 17 
-0.12142 -0.00559 D 18 
-100.00000  0.20269 E 19 
 0.03092 -0.42401 G 0 
 0.33914  0.72756 A 1 
 0.00000  0.00000 V 2 
 0.16544 -0.00414 I 3 
-0.12968 -0.36378 L 4 
-0.03227  0.05771 M 5 
-100.00000 -100.00000 F 6 
-100.00000 -100.00000 Y 7 
-100.00000 -100.00000 W 8 
-0.75511 -0.00298 S 9 
 0.15857 -0.00598 T 10 
-100.00000  0.00002 N 11 
-100.00000 -100.00000 Q 12 
 0.03416  0.00002 C 13 
-100.00000  0.00002 P 14 
-100.00000 -100.00000 H 15 
 0.03416  0.10501 R 16 
-100.00000 -100.00000 K 17 
-100.00000 -100.00000 D 18 
-100.00000 -0.26602 E 19 
 0.00000  0.00000 G 0 
-0.43095 -0.00764 A 1 
-0.30113 -0.21409 V 2 
-100.00000 -100.00000 I 3 
-100.00000  0.00000 L 4 
-100.00000 -100.00000 M 5 
-100.00000  0.00000 F 6 
-100.00000  0.37040 Y 7 
-100.00000 -100.00000 W 8 
-0.54765 -0.09682 S 9 
-100.00000 -100.00000 T 10 
-100.00000 -0.49197 N 11 
-0.23167 -100.00000 Q 12 
 0.76517 -100.00000 C 13 
-100.00000 -100.00000 P 14 
 0.13714 -100.00000 H 15 
 0.24712 -0.09689 R 16 
-100.00000  0.13751 K 17 
-0.26569 -0.04228 D 18 
-100.00000 -100.00000 E 19 
 0.30717  0.37619 G 0 
-100.00000 -0.38244 A 1 
 0.41726 -0.26581 V 2 
 0.37858 -0.38244 I 3 
-100.00000 -0.12830 L 4 
-100.00000 -100.00000 M 5 
-100.00000 -100.00000 F 6 
-100.00000 -100.00000 Y 7 
-100.00000 -100.00000 W 8 
 0.37858 -0.13891 S 9 
-0.28853 -0.38244 T 10 
-0.43702  0.18773 N 11 
-100.00000 -100.00000 Q 12 
-100.00000 -100.00000 C 13 
-100.00000 -100.00000 P 14 
-100.00000  1.16715 H 15 
-0.53656  0.75507 R 16 
 0.00000  0.00000 K 17 
-100.00000 -100.00000 D 18 
 0.34629  0.49867 E 19 
-0.12243  0.04093 G 0 
 0.36776 -0.15835 A 1 
-0.11174  0.23043 V 2 
-0.87777 -100.00000 I 3 
 0.35468  0.63899 L 4 
-100.00000 -100.00000 M 5 
-0.22226 -0.59858 F 6 
-100.00000  0.24105 Y 7 
-0.28945 -100.00000 W 8 
-0.35317 -0.08669 S 9 
-0.24924  0.32924 T 10 
-100.00000  0.08700 N 11 
-100.00000 -0.11081 Q 12 
 0.13730 -0.13916 C 13 
-100.00000 -100.00000 P 14 
-100.00000 -0.67646 H 15 
-0.24924 -0.18816 R 16 
-0.35317  0.37297 K 17 
-0.65538 -0.16117 D 18 
 0.00000  0.00000 E 19 
-100.00000 -100.00000 G 0 
-100.00000 -100.00000 A 1 
-100.00000  0.00024 V 2 
-0.46337  0.23954 I 3 
-0.09779  0.36446 L 4 
-100.00000 -100.00000 M 5 
 0.00000  0.00000 F 6 
 0.03379 -0.46944 Y 7 
-0.04811  0.20235 W 8 
 0.07720  0.54338 S 9 
-100.00000 -100.00000 T 10 
-100.00000 -100.00000 N 11 
-100.00000 -100.00000 Q 12 
-100.00000  0.26328 C 13 
-100.00000 -100.00000 P 14 
-100.00000 -100.00000 H 15 
-100.00000 -100.00000 R 16 
-100.00000 -100.00000 K 17 
-100.00000 -100.00000 D 18 
-100.00000 -100.00000 E 19 
 0.00681 -0.06170 G 0 
-0.31131  0.33758 A 1 
-100.00000 -100.00000 V 2 
 0.13742 -100.00000 I 3 
-100.00000 -100.00000 L 4 
-100.00000 -100.00000 M 5 
-100.00000 -100.00000 F 6 
-0.22934 -100.00000 Y 7 
-100.00000 -100.00000 W 8 
-0.19207  0.07440 S 9 
 0.07706 -0.78343 T 10 
 0.00000  0.00000 N 11 
-100.00000 -100.00000 Q 12 
-100.00000 -100.00000 C 13 
-100.00000 -100.00000 P 14 
 0.14917 -0.00185 H 15 
-100.00000 -100.00000 R 16 
-0.04828 -0.00550 K 17 
-0.08758 -0.10610 D 18 
-100.00000 -100.00000 E 19 
 0.86482  0.08801 G 0 
-0.01287 -0.06237 A 1 
 0.03862  0.02439 V 2 
-0.35461 -0.52803 I 3 
-0.29194  0.13905 L 4 
-0.42634 -0.54723 M 5 
 0.34549  0.30960 F 6 
-0.29194 -0.00793 Y 7 
 0.25174  0.34643 W 8 
-0.00771  0.17055 S 9 
 0.63805  0.44596 T 10 
 0.00000  0.00000 N 11 
 0.00020 -0.11196 Q 12 
 0.25174 -100.00000 C 13 
-100.00000  0.29752 P 14 
 0.24792 -0.24340 H 15 
-0.26884  0.49017 R 16 
 0.41025  0.35753 K 17 
 0.17528  0.15313 D 18 
 0.84820 -100.00000 E 19 
-100.00000 -100.00000 G 0 
-100.00000 -100.00000 A 1 
 0.44891 -0.35340 V 2 
 0.26305 -0.00181 I 3 
 0.00000  0.00000 L 4 
-100.00000 -100.00000 M 5 
-0.28938 -0.17839 F 6 
-100.00000  0.22661 Y 7 
-100.00000 -0.00009 W 8 
-0.25807 -0.89559 S 9 
-100.00000 -0.00009 T 10 
-100.00000 -100.00000 N 11 
-100.00000 -100.00000 Q 12 
-100.00000  0.18716 C 13 
-100.00000 -100.00000 P 14 
-100.00000 -100.00000 H 15 
-100.00000 -100.00000 R 16 
-100.00000 -0.00009 K 17 
-100.00000 -100.00000 D 18 
-100.00000 -100.00000 E 19 
-0.50146 -0.00844 G 0 
-100.00000 -100.00000 A 1 
-0.00006 -100.00000 V 2 
-100.00000 -100.00000 I 3 
-100.00000 -100.00000 L 4 
-100.00000 -100.00000 M 5 
-100.00000 -100.00000 F 6 
-100.00000 -100.00000 Y 7 
-100.00000 -100.00000 W 8 
-100.00000 -100.00000 S 9 
-100.00000 -100.00000 T 10 
-100.00000 -100.00000 N 11 
-100.00000 -100.00000 Q 12 
-100.00000 -100.00000 C 13 
-100.00000 -100.00000 P 14 
-100.00000 -100.00000 H 15 
-100.00000 -100.00000 R 16 
-0.29221  0.99595 K 17 
-100.00000  0.41215 D 18 
 0.00000  0.00000 E 19 
-100.00000 -100.00000 G 0 
-100.00000 -100.00000 A 1 
-100.00000 -100.00000 V 2 
-100.00000 -100.00000 I 3 
 0.48556 -0.00730 L 4 
-100.00000 -100.00000 M 5 
 0.00013 -100.00000 F 6 
-100.00000 -100.00000 Y 7 
-100.00000 -100.00000 W 8 
-100.00000 -100.00000 S 9 
-100.00000  0.26306 T 10 
-0.33664  0.11254 N 11 
-0.16301  0.37854 Q 12 
-100.00000 -100.00000 C 13 
-100.00000 -100.00000 P 14 
-100.00000 -100.00000 H 15 
 0.73080 -0.14986 R 16 
 0.00000  0.00000 K 17 
-100.00000 -100.00000 D 18 
 0.64434  0.08720 E 19 
-0.78965  0.04108 G 0 
-100.00000 -100.00000 A 1 
-100.00000 -100.00000 V 2 
-100.00000 -100.00000 I 3 
-100.00000 -100.00000 L 4 
-0.39749  0.09048 M 5 
-100.00000 -100.00000 F 6 
-100.00000 -100.00000 Y 7 
 0.13690 -100.00000 W 8 
-0.34096 -0.49112 S 9 
-100.00000 -100.00000 T 10 
-100.00000 -100.00000 N 11 
-100.00000 -100.00000 Q 12 
-100.00000 -100.00000 C 13 
-100.00000 -100.00000 P 14 
-100.00000 -100.00000 H 15 
 0.00000  0.00000 R 16 
 0.51981  0.17307 K 17 
-100.00000 -100.00000 D 18 
-100.00000 -100.00000 E 19 
-100.00000 -100.00000 G 0 
-100.00000 -100.00000 A 1 
-0.03333  0.31858 V 2 
 0.64695  0.07757 I 3 
-0.61819  0.82183 L 4 
 0.00000  0.00000 M 5 
-100.00000 -100.00000 F 6 
-100.00000 -100.00000 Y 7 
-100.00000 -100.00000 W 8 
-100.00000 -100.00000 S 9 
-0.60058 -0.35318 T 10 
-100.00000 -100.00000 N 11 
-100.00000 -100.00000 Q 12 
-100.00000 -100.00000 C 13 
-100.00000 -100.00000 P 14 
-100.00000 -100.00000 H 15 
-100.00000 -100.00000 R 16 
 0.37857 -100.00000 K 17 
-100.00000 -100.00000 D 18 
-100.00000 -100.00000 E 19 
-0.20352  0.57281 G 0 
-100.00000 -0.12376 A 1 
-0.00056 -100.00000 V 2 
-100.00000 -100.00000 I 3 
-100.00000 -100.00000 L 4 
-100.00000 -100.00000 M 5 
-100.00000 -100.00000 F 6 
-100.00000 -100.00000 Y 7 
-100.00000 -100.00000 W 8 
-0.93608 -100.00000 S 9 
-100.00000 -100.00000 T 10 
-100.00000 -100.00000 N 11 
-100.00000 -0.32379 Q 12 
-100.00000 -100.00000 C 13 
-100.00000 -100.00000 P 14 
-100.00000 -100.00000 H 15 
-100.00000 -100.00000 R 16 
-0.40988  0.37884 K 17 
-0.97324 -0.09852 D 18 
 0.00000  0.00000 E 19 
-100.00000 -100.00000 G 0 
-100.00000 -1.01051 A 1 
-100.00000 -100.00000 V 2 
-0.33805 -0.10598 I 3 
-100.00000 -100.00000 L 4 
-100.00000 -100.00000 M 5 
-100.00000 -100.00000 F 6 
-100.00000 -0.00004 Y 7 
-100.00000 -100.00000 W 8 
-0.07103  0.23049 S 9 
 0.14918 -100.00000 T 10 
 0.00000  0.00000 N 11 
-100.00000 -100.00000 Q 12 
-100.00000 -100.00000 C 13 
-100.00000 -100.00000 P 14 
-0.16411  0.37848 H 15 
-100.00000 -100.00000 R 16 
-100.00000  0.48539 K 17 
 0.24372 -0.32838 D 18 
-100.00000 -100.00000 E 19 
-100.00000 -100.00000 G 0 
-100.00000 -100.00000 A 1 
-100.00000  0.37851 V 2 
 0.13759 -100.00000 I 3 
 0.00000  0.00000 L 4 
-100.00000 -100.00000 M 5 
-100.00000 -0.26609 F 6 
-100.00000 -100.00000 Y 7 
-100.00000 -100.00000 W 8 
 0.36789 -0.07996 S 9 
-100.00000 -100.00000 T 10 
-100.00000 -100.00000 N 11 
-100.00000 -100.00000 Q 12 
-100.00000 -100.00000 C 13 
-100.00000 -100.00000 P 14 
-100.00000 -100.00000 H 15 
-100.00000 -100.00000 R 16 
-100.00000 -100.00000 K 17 
-100.00000 -100.00000 D 18 
-100.00000 -100.00000 E 19 
-100.00000 -100.00000 G 0 
 0.26299 -100.00000 A 1 
-100.00000 -100.00000 V 2 
-100.00000 -100.00000 I 3 
-100.00000 -100.00000 L 4 
-100.00000 -100.00000 M 5 
-100.00000  0.12355 F 6 
-0.00005 -100.00000 Y 7 
-100.00000 -100.00000 W 8 
-0.11909 -0.12057 S 9 
-0.09333 -100.00000 T 10 
 0.00000  0.00000 N 11 
-100.00000  0.00005 Q 12 
-100.00000 -100.00000 C 13 
-100.00000 -100.00000 P 14 
-0.76354  0.32656 H 15 
-100.00000 -100.00000 R 16 
 0.13745 -100.00000 K 17 
-0.22090 -0.16306 D 18 
-100.00000 -100.00000 E 19 
-100.00000 -100.00000 G 0 
-100.00000  0.00002 A 1 
-100.00000 -100.00000 V 2 
-100.00000 -100.00000 I 3 
-100.00000 -100.00000 L 4 
-100.00000 -100.00000 M 5 
-100.00000 -100.00000 F 6 
-100.00000 -100.00000 Y 7 
-100.00000 -100.00000 W 8 
-100.00000 -100.00000 S 9 
 0.14786 -0.00198 T 10 
-0.35066 -0.12053 N 11 
-0.67023 -100.00000 Q 12 
-100.00000 -100.00000 C 13 
-100.00000 -100.00000 P 14 
-100.00000 -100.00000 H 15 
 0.31466  0.13696 R 16 
 0.00000  0.00000 K 17 
-100.00000 -100.00000 D 18 
 0.53333  0.06361 E 19 
-100.00000 -100.00000 G 0 
-100.00000 -100.00000 A 1 
-100.00000 -100.00000 V 2 
-100.00000 -0.26646 I 3 
-100.00000 -100.00000 L 4 
-100.00000 -100.00000 M 5 
-100.00000 -100.00000 F 6 
-100.00000 -100.00000 Y 7 
-100.00000 -100.00000 W 8 
 0.03245  0.37860 S 9 
-100.00000 -100.00000 T 10 
-100.00000  0.20168 N 11 
-100.00000 -100.00000 Q 12 
-100.00000 -100.00000 C 13 
-100.00000 -100.00000 P 14 
-100.00000 -100.00000 H 15 
-0.16569  0.03167 R 16 
 0.00000  0.00000 K 17 
-100.00000 -100.00000 D 18 
-0.57678  0.43464 E 19 
 0.37859 -0.00252 G 0 
 0.67815  0.09096 A 1 
 0.00000  0.00000 V 2 
 0.17031  0.22144 I 3 
-0.12660  0.27847 L 4 
-100.00000 -100.00000 M 5 
-100.00000 -0.14003 F 6 
-100.00000 -100.00000 Y 7 
-100.00000 -100.00000 W 8 
 0.17154 -0.14517 S 9 
-100.00000 -100.00000 T 10 
-100.00000 -100.00000 N 11 
-100.00000 -100.00000 Q 12 
-100.00000 -100.00000 C 13 
-100.00000 -100.00000 P 14 
-100.00000 -100.00000 H 15 
-100.00000 -100.00000 R 16 
-100.00000  0.41016 K 17 
-100.00000 -100.00000 D 18 
-100.00000 -100.00000 E 19 
-0.01338 -0.41013 G 0 
-100.00000  0.00040 A 1 
-100.00000  0.26344 V 2 
-100.00000 -100.00000 I 3 
-100.00000  0.12371 L 4 
-0.15837  0.31241 M 5 
-100.00000 -100.00000 F 6 
 0.37828  0.44564 Y 7 
-100.00000 -100.00000 W 8 
-100.00000  0.00040 S 9 
-100.00000 -100.00000 T 10 
-1.15004  0.42646 N 11 
-100.00000 -100.00000 Q 12 
-100.00000 -100.00000 C 13 
-100.00000 -100.00000 P 14 
-100.00000 -100.00000 H 15 
-100.00000 -100.00000 R 16 
-100.00000  0.34610 K 17 
 0.00000  0.00000 D 18 
-0.08950  0.11181 E 19 
 0.17967 -0.41551 G 0 
-0.23137  0.13770 A 1 
-100.00000  0.62624 V 2 
-100.00000 -100.00000 I 3 
-100.00000 -100.00000 L 4 
-0.10304  0.24748 M 5 
-100.00000 -100.00000 F 6 
-100.00000  0.12374 Y 7 
 0.26306  0.37871 W 8 
-100.00000 -100.00000 S 9 
-100.00000 -100.00000 T 10 
 0.00500 -0.72601 N 11 
-100.00000 -100.00000 Q 12 
-100.00000 -100.00000 C 13 
 0.00002 -100.00000 P 14 
-100.00000 -100.00000 H 15 
-100.00000 -100.00000 R 16 
-100.00000 -100.00000 K 17 
 0.00000  0.00000 D 18 
 1.07041  0.48872 E 19 
 0.00000  0.00000 G 0 
-100.00000 -100.00000 A 1 
-0.20839  0.44042 V 2 
-100.00000 -100.00000 I 3 
-100.00000 -100.00000 L 4 
-100.00000 -100.00000 M 5 
-100.00000 -100.00000 F 6 
-100.00000 -100.00000 Y 7 
-0.34068  0.76549 W 8 
-100.00000 -100.00000 S 9 
-100.00000 -100.00000 T 10 
-100.00000 -100.00000 N 11 
-100.00000 -100.00000 Q 12 
-100.00000 -100.00000 C 13 
-100.00000 -100.00000 P 14 
-100.00000 -100.00000 H 15 
-0.34068 -0.47905 R 16 
-100.00000 -100.00000 K 17 
-100.00000 -100.00000 D 18 
-0.09670 -0.60195 E 19 
-100.00000 -100.00000 G 0 
-100.00000 -100.00000 A 1 
 0.43493  0.07712 V 2 
-100.00000 -0.14192 I 3 
-0.45538 -0.07957 L 4 
-100.00000 -100.00000 M 5 
 0.00000  0.00000 F 6 
-100.00000 -100.00000 Y 7 
-100.00000 -100.00000 W 8 
-0.69261 -0.46345 S 9 
-100.00000 -100.00000 T 10 
-100.00000 -100.00000 N 11 
-100.00000 -100.00000 Q 12 
 0.01989  0.26299 C 13 
-100.00000 -100.00000 P 14 
-100.00000 -100.00000 H 15 
-100.00000 -100.00000 R 16 
-100.00000 -100.00000 K 17 
-100.00000 -100.00000 D 18 
-100.00000 -100.00000 E 19 
-0.00017 -100.00000 G 0 
-100.00000 -100.00000 A 1 
-100.00000 -100.00000 V 2 
-100.00000 -100.00000 I 3 
 0.00000  0.00000 L 4 
-100.00000  0.37229 M 5 
-100.00000  0.00011 F 6 
-100.00000 -100.00000 Y 7 
-0.80245 -100.00000 W 8 
-100.00000 -100.00000 S 9 
-0.00017 -100.00000 T 10 
-100.00000 -100.00000 N 11 
 0.13228 -0.13616 Q 12 
-100.00000 -100.00000 C 13 
-0.42496  0.80173 P 14 
-100.00000 -100.00000 H 15 
-100.00000 -0.31322 R 16 
-100.00000  0.00011 K 17 
-100.00000 -100.00000 D 18 
-0.00017 -100.00000 E 19 
 0.56406  0.37886 G 0 
-0.45465 -0.40433 A 1 
-100.00000 -100.00000 V 2 
-100.00000 -100.00000 I 3 
-100.00000 -100.00000 L 4 
-100.00000 -100.00000 M 5 
-100.00000 -100.00000 F 6 
-100.00000  0.10517 Y 7 
-100.00000 -100.00000 W 8 
-100.00000 -100.00000 S 9 
-100.00000 -0.14306 T 10 
-0.09347  0.56686 N 11 
-100.00000 -100.00000 Q 12 
-100.00000 -100.00000 C 13 
-100.00000 -100.00000 P 14 
-100.00000 -100.00000 H 15 
-100.00000 -100.00000 R 16 
-100.00000 -100.00000 K 17 
 0.00000  0.00000 D 18 
 0.80839  0.98969 E 19 
-100.00000 -100.00000 G 0 
-100.00000 -100.00000 A 1 
 0.06693  0.58505 V 2 
 0.00000  0.00000 I 3 
 0.34513  0.07224 L 4 
-100.00000  0.78479 M 5 
 0.37854  0.26334 F 6 
-100.00000 -100.00000 Y 7 
-100.00000 -100.00000 W 8 
-0.30794 -0.12532 S 9 
 0.14016  0.28971 T 10 
-100.00000 -100.00000 N 11 
-100.00000 -100.00000 Q 12 
-100.00000 -100.00000 C 13 
-100.00000 -100.00000 P 14 
-100.00000 -100.00000 H 15 
-100.00000 -100.00000 R 16 
-100.00000 -100.00000 K 17 
-100.00000 -100.00000 D 18 
-100.00000 -100.00000 E 19 
-100.00000  0.13745 G 0 
-100.00000 -100.00000 A 1 
-100.00000 -100.00000 V 2 
-100.00000 -100.00000 I 3 
 0.01036 -0.23714 L 4 
-100.00000 -100.00000 M 5 
-100.00000 -100.00000 F 6 
-100.00000 -100.00000 Y 7 
 0.00000  0.00000 W 8 
-100.00000 -100.00000 S 9 
-100.00000 -100.00000 T 10 
-100.00000 -100.00000 N 11 
-100.00000 -100.00000 Q 12 
-0.11517 -100.00000 C 13 
-100.00000 -100.00000 P 14 
 0.00004 -100.00000 H 15 
 0.35315 -0.02989 R 16 
-100.00000 -100.00000 K 17 
-100.00000 -100.00000 D 18 
-100.00000 -100.00000 E 19 
-100.00000 -100.00000 G 0 
 0.82187 -0.39175 A 1 
-100.00000 -100.00000 V 2 
 0.39457  0.10611 I 3 
-100.00000 -100.00000 L 4 
-100.00000 -100.00000 M 5 
-100.00000 -100.00000 F 6 
-100.00000 -100.00000 Y 7 
-100.00000 -100.00000 W 8 
 0.00017 -100.00000 S 9 
 0.00000  0.00000 T 10 
-100.00000 -100.00000 N 11 
-100.00000 -0.00515 Q 12 
-100.00000 -100.00000 C 13 
-100.00000 -100.00000 P 14 
-100.00000 -100.00000 H 15 
-100.00000 -0.14266 R 16 
 0.01865 -0.01292 K 17 
-100.00000 -100.00000 D 18 
-100.00000 -100.00000 E 19 
-100.00000 -100.00000 G 0 
-100.00000 -100.00000 A 1 
-100.00000 -100.00000 V 2 
-100.00000 -100.00000 I 3 
-100.00000 -100.00000 L 4 
-100.00000 -100.00000 M 5 
 0.26311 -0.27107 F 6 
 0.00000  0.00000 Y 7 
-100.00000 -100.00000 W 8 
-100.00000 -0.23626 S 9 
-100.00000 -100.00000 T 10 
-100.00000 -100.00000 N 11 
-100.00000 -100.00000 Q 12 
-0.08245  0.64741 C 13 
-100.00000 -100.00000 P 14 
 0.49561  0.83181 H 15 
-100.00000  0.00016 R 16 
-100.00000 -100.00000 K 17 
-100.00000 -100.00000 D 18 
-100.00000 -100.00000 E 19 
-100.00000 -100.00000 G 0 
-100.00000 -100.00000 A 1 
-100.00000 -100.00000 V 2 
-100.00000  0.00007 I 3 
-100.00000  0.00007 L 4 
-100.00000 -100.00000 M 5 
-100.00000 -100.00000 F 6 
-100.00000 -0.00195 Y 7 
-100.00000 -100.00000 W 8 
 0.03921  0.25203 S 9 
 0.03179 -0.26667 T 10 
 0.00000  0.00000 N 11 
 0.69129 -0.26024 Q 12 
-100.00000 -100.00000 C 13 
-100.00000  0.00007 P 14 
 0.13768  0.45119 H 15 
-100.00000 -100.00000 R 16 
 0.14727 -0.00195 K 17 
 0.39424  0.35104 D 18 
-100.00000 -100.00000 E 19 
-0.29471 -100.00000 G 0 
 0.00000  0.00000 A 1 
-0.20114 -0.06087 V 2 
 0.25313  0.17159 I 3 
-0.43221 -100.00000 L 4 
-100.00000 -0.00013 M 5 
-100.00000 -100.00000 F 6 
-0.00015 -100.00000 Y 7 
-100.00000 -100.00000 W 8 
-100.00000 -100.00000 S 9 
-0.33230 -0.30760 T 10 
-100.00000 -100.00000 N 11 
-100.00000 -100.00000 Q 12 
-100.00000 -100.00000 C 13 
-100.00000 -100.00000 P 14 
-100.00000 -100.00000 H 15 
-100.00000 -100.00000 R 16 
-100.00000 -100.00000 K 17 
-100.00000 -100.00000 D 18 
-0.12234  0.12298 E 19 
 0.31094 -0.00719 G 0 
-100.00000 -100.00000 A 1 
 0.00011 -0.00361 V 2 
-100.00000 -100.00000 I 3 
-100.00000 -100.00000 L 4 
-100.00000 -100.00000 M 5 
-100.00000 -100.00000 F 6 
-100.00000 -100.00000 Y 7 
-100.00000 -100.00000 W 8 
-100.00000 -100.00000 S 9 
-100.00000 -100.00000 T 10 
-100.00000 -100.00000 N 11 
-100.00000  0.13748 Q 12 
-100.00000 -100.00000 C 13 
-100.00000 -100.00000 P 14 
-100.00000 -100.00000 H 15 
-100.00000 -100.00000 R 16 
 0.40488  0.33620 K 17 
 0.37862 -0.42312 D 18 
 0.00000  0.00000 E 19 
-100.00000 -100.00000 G 0 
-100.00000 -100.00000 A 1 
-100.00000 -0.37117 V 2 
 0.13761 -0.63116 I 3 
 0.00000  0.00000 L 4 
 0.48553  0.23926 M 5 
 0.25085  0.47898 F 6 
-100.00000  0.00002 Y 7 
-100.00000 -100.00000 W 8 
 0.58507  0.53882 S 9 
-0.22932 -100.00000 T 10 
-100.00000 -100.00000 N 11 
-100.00000 -100.00000 Q 12 
-100.00000 -100.00000 C 13 
-100.00000 -100.00000 P 14 
-100.00000 -100.00000 H 15 
-100.00000  0.00002 R 16 
-100.00000 -100.00000 K 17 
-100.00000 -100.00000 D 18 
-100.00000 -100.00000 E 19 
-100.00000 -0.00010 G 0 
-100.00000 -0.00010 A 1 
 0.35506 -0.63144 V 2 
-0.40433  0.03408 I 3 
 0.00000  0.00000 L 4 
 0.26308 -0.00010 M 5 
-0.29068 -100.00000 F 6 
-100.00000 -100.00000 Y 7 
-100.00000 -100.00000 W 8 
 0.62054 -0.00668 S 9 
-100.00000 -100.00000 T 10 
-100.00000 -100.00000 N 11 
-100.00000 -100.00000 Q 12 
-100.00000 -100.00000 C 13 
-100.00000 -100.00000 P 14 
-100.00000 -100.00000 H 15 
-100.00000 -100.00000 R 16 
-100.00000 -100.00000 K 17 
-100.00000 -100.00000 D 18 
-100.00000 -100.00000 E 19 
 0.26297  0.12384 G 0 
 0.24504  0.64636 A 1 
 0.00000  0.00000 V 2 
-0.16354  0.55497 I 3 
-100.00000 -100.00000 L 4 
-100.00000 -100.00000 M 5 
-0.76763  0.41178 F 6 
-100.00000 -100.00000 Y 7 
-100.00000 -100.00000 W 8 
-100.00000 -100.00000 S 9 
-100.00000 -100.00000 T 10 
-100.00000 -100.00000 N 11 
-100.00000 -100.00000 Q 12 
-100.00000 -100.00000 C 13 
-100.00000 -100.00000 P 14 
-100.00000 -100.00000 H 15 
-100.00000 -100.00000 R 16 
-100.00000 -100.00000 K 17 
-100.00000 -0.00169 D 18 
-100.00000 -100.00000 E 19 
-100.00000 -100.00000 G 0 
-100.00000  0.00004 A 1 
-100.00000  0.00004 V 2 
-0.04935  0.35656 I 3 
 0.00000  0.00000 L 4 
-100.00000 -100.00000 M 5 
-100.00000 -100.00000 F 6 
-100.00000 -100.00000 Y 7 
-100.00000 -100.00000 W 8 
-100.00000 -100.00000 S 9 
-100.00000  0.00004 T 10 
-100.00000 -100.00000 N 11 
-100.00000 -0.22840 Q 12 
-100.00000 -100.00000 C 13 
 0.18351  0.15764 P 14 
-100.00000 -100.00000 H 15 
-100.00000 -100.00000 R 16 
-100.00000 -100.00000 K 17 
-100.00000 -100.00000 D 18 
-100.00000 -100.00000 E 19 
-100.00000 -100.00000 G 0 
-100.00000 -100.00000 A 1 
-100.00000 -100.00000 V 2 
-100.00000 -100.00000 I 3 
 0.00000  0.00000 L 4 
 0.37787 -0.21364 M 5 
-100.00000 -100.00000 F 6 
-100.00000  0.00011 Y 7 
-100.00000  0.00011 W 8 
-100.00000 -100.00000 S 9 
-100.00000 -100.00000 T 10 
-100.00000 -100.00000 N 11 
-0.01889  0.11193 Q 12 
-100.00000 -100.00000 C 13 
 0.63083  0.45739 P 14 
-100.00000 -100.00000 H 15 
 0.14809 -100.00000 R 16 
-100.00000 -100.00000 K 17 
-100.00000 -100.00000 D 18 
-100.00000 -100.00000 E 19 
 0.38294 -0.10868 G 0 
-100.00000  0.00001 A 1 
 0.26306 -100.00000 V 2 
-100.00000 -100.00000 I 3 
-100.00000 -100.00000 L 4 
-100.00000 -100.00000 M 5 
-100.00000 -100.00000 F 6 
-100.00000 -100.00000 Y 7 
-100.00000 -100.00000 W 8 
-100.00000 -100.00000 S 9 
-100.00000 -100.00000 T 10 
-100.00000 -100.00000 N 11 
-100.00000 -100.00000 Q 12 
-100.00000 -100.00000 C 13 
-100.00000 -100.00000 P 14 
-100.00000 -100.00000 H 15 
-100.00000 -100.00000 R 16 
-0.50220  0.08055 K 17 
-0.04836  0.26304 D 18 
 0.00000  0.00000 E 19 
-100.00000 -100.00000 G 0 
-100.00000 -100.00000 A 1 
-100.00000 -100.00000 V 2 
 0.26307 -100.00000 I 3 
-100.00000 -100.00000 L 4 
-100.00000 -100.00000 M 5 
-100.00000 -100.00000 F 6 
-0.22872 -100.00000 Y 7 
-100.00000 -100.00000 W 8 
 0.24533 -0.09496 S 9 
-0.42612 -0.12865 T 10 
 0.00000  0.00000 N 11 
-100.00000 -100.00000 Q 12 
-100.00000 -100.00000 C 13 
-100.00000 -100.00000 P 14 
 0.13753 -100.00000 H 15 
-100.00000 -100.00000 R 16 
 0.05931 -0.11216 K 17 
 0.24827 -0.30640 D 18 
-100.00000 -100.00000 E 19 
 0.51953  0.35275 G 0 
 0.13771 -0.13923 A 1 
-100.00000  0.34620 V 2 
-100.00000 -100.00000 I 3 
-100.00000 -100.00000 L 4 
-100.00000 -100.00000 M 5 
-100.00000 -100.00000 F 6 
-100.00000 -100.00000 Y 7 
-100.00000 -100.00000 W 8 
-100.00000  0.58494 S 9 
-100.00000 -100.00000 T 10 
-100.00000 -100.00000 N 11 
-100.00000 -100.00000 Q 12 
-100.00000 -100.00000 C 13 
-100.00000 -100.00000 P 14 
-100.00000 -100.00000 H 15 
-100.00000 -100.00000 R 16 
 1.03050 -0.51571 K 17 
-0.49243 -0.59123 D 18 
 0.00000  0.00000 E 19 
-0.00916 -0.20773 G 0 
-100.00000 -100.00000 A 1 
-100.00000 -100.00000 V 2 
-100.00000 -100.00000 I 3 
-100.00000 -100.00000 L 4 
 0.09209 -0.00793 M 5 
-100.00000 -100.00000 F 6 
-100.00000 -100.00000 Y 7 
 0.15810 -0.00186 W 8 
-0.22912 -100.00000 S 9 
-100.00000 -100.00000 T 10 
-100.00000 -100.00000 N 11 
-100.00000 -100.00000 Q 12 
-100.00000 -100.00000 C 13 
-100.00000 -100.00000 P 14 
-100.00000 -100.00000 H 15 
 0.00000  0.00000 R 16 
 0.52105 -0.35212 K 17 
-100.00000 -100.00000 D 18 
-100.00000 -100.00000 E 19 
-100.00000 -100.00000 G 0 
-0.35343 -0.06970 A 1 
-100.00000 -100.00000 V 2 
-0.01585  0.41203 I 3 
-100.00000 -100.00000 L 4 
-100.00000 -100.00000 M 5 
-100.00000 -100.00000 F 6 
-100.00000 -100.00000 Y 7 
-100.00000 -100.00000 W 8 
-100.00000  0.00001 S 9 
 0.00000  0.00000 T 10 
 0.37849 -0.13914 N 11 
-100.00000 -100.00000 Q 12 
-100.00000 -100.00000 C 13 
 0.37849 -100.00000 P 14 
-100.00000 -100.00000 H 15 
-100.00000 -100.00000 R 16 
-100.00000 -100.00000 K 17 
-100.00000 -100.00000 D 18 
-100.00000 -100.00000 E 19 
-100.00000 -100.00000 G 0 
-100.00000 -100.00000 A 1 
-100.00000  0.00008 V 2 
-100.00000 -100.00000 I 3 
 0.00000  0.00000 L 4 
-0.22892 -100.00000 M 5 
 0.14959 -0.35304 F 6 
-100.00000 -100.00000 Y 7 
-0.28895  0.34634 W 8 
 0.42971  0.60152 S 9 
-100.00000 -100.00000 T 10 
-100.00000 -100.00000 N 11 
-100.00000 -100.00000 Q 12 
-100.00000 -100.00000 C 13 
-100.00000 -100.00000 P 14 
-100.00000 -100.00000 H 15 
-100.00000 -100.00000 R 16 
-100.00000 -100.00000 K 17 
-100.00000 -100.00000 D 18 
-100.00000 -100.00000 E 19 
-0.58751  0.33748 G 0 
-100.00000 -0.35345 A 1 
-100.00000 -0.54779 V 2 
-100.00000 -100.00000 I 3 
-100.00000 -0.26629 L 4 
-100.00000 -100.00000 M 5 
-100.00000 -100.00000 F 6 
-0.28974  0.23919 Y 7 
-100.00000 -100.00000 W 8 
-0.22944 -100.00000 S 9 
-100.00000 -100.00000 T 10 
 0.39883 -0.42620 N 11 
-100.00000 -100.00000 Q 12 
-100.00000 -100.00000 C 13 
-100.00000 -100.00000 P 14 
-100.00000 -100.00000 H 15 
-100.00000 -100.00000 R 16 
-100.00000 -100.00000 K 17 
 0.00000  0.00000 D 18 
-0.37786 -0.35345 E 19 
-100.00000 -100.00000 G 0 
-100.00000 -100.00000 A 1 
-100.00000 -100.00000 V 2 
-100.00000  0.26293 I 3 
 0.83605 -0.47333 L 4 
-100.00000 -100.00000 M 5 
 0.00000  0.00000 F 6 
-100.00000  0.12362 Y 7 
 0.48549 -100.00000 W 8 
 0.55771 -0.26727 S 9 
-100.00000 -0.00341 T 10 
-100.00000 -100.00000 N 11 
-100.00000 -100.00000 Q 12 
-100.00000 -0.00010 C 13 
-100.00000 -100.00000 P 14 
-100.00000 -100.00000 H 15 
-100.00000 -100.00000 R 16 
-100.00000 -100.00000 K 17 
-100.00000 -100.00000 D 18 
-100.00000 -100.00000 E 19 
-100.00000 -100.00000 G 0 
-100.00000 -100.00000 A 1 
-100.00000 -100.00000 V 2 
-100.00000 -100.00000 I 3 
 0.13753  0.13759 L 4 
-100.00000 -100.00000 M 5 
-100.00000 -100.00000 F 6 
 0.35588  0.09447 Y 7 
-100.00000 -100.00000 W 8 
-100.00000 -100.00000 S 9 
-100.00000 -100.00000 T 10 
-0.44415 -0.08644 N 11 
-0.31073  0.10284 Q 12 
-100.00000 -100.00000 C 13 
 0.03395 -0.00407 P 14 
 0.00000  0.00000 H 15 
 0.31981  0.45226 R 16 
-100.00000 -100.00000 K 17 
-100.00000 -100.00000 D 18 
-100.00000 -100.00000 E 19 
-0.18023  0.40713 G 0 
-0.16342 -0.10544 A 1 
-100.00000  0.13761 V 2 
-100.00000 -100.00000 I 3 
-100.00000 -100.00000 L 4 
-100.00000 -100.00000 M 5 
-100.00000 -100.00000 F 6 
-100.00000 -0.00290 Y 7 
-100.00000 -100.00000 W 8 
-100.00000 -100.00000 S 9 
-100.00000 -100.00000 T 10 
-0.37287  0.43291 N 11 
-100.00000 -100.00000 Q 12 
-100.00000 -100.00000 C 13 
-100.00000 -100.00000 P 14 
-100.00000 -100.00000 H 15 
-100.00000 -100.00000 R 16 
-100.00000 -100.00000 K 17 
 0.00000  0.00000 D 18 
-0.09989 -0.22248 E 19 
-0.42725 -0.45371 G 0 
-100.00000 -100.00000 A 1 
 0.01645 -0.16139 V 2 
-0.21845 -0.00431 I 3 
 0.00000  0.00000 L 4 
-100.00000 -100.00000 M 5 
 0.02947  0.77985 F 6 
-100.00000  0.19224 Y 7 
-100.00000 -100.00000 W 8 
-0.54128  0.04794 S 9 
-0.24361 -0.13917 T 10 
-100.00000 -0.54760 N 11 
-100.00000 -0.26614 Q 12 
-100.00000 -100.00000 C 13 
-100.00000 -100.00000 P 14 
 0.26295 -0.13917 H 15 
 0.13972 -0.34673 R 16 
 0.26295  0.13756 K 17 
-0.00008  0.31489 D 18 
-100.00000  0.12386 E 19 
-100.00000 -100.00000 G 0 
-100.00000 -100.00000 A 1 
-100.00000 -100.00000 V 2 
-100.00000 -100.00000 I 3 
-100.00000 -100.00000 L 4 
-100.00000 -100.00000 M 5 
-100.00000 -100.00000 F 6 
 0.13750 -100.00000 Y 7 
-100.00000 -100.00000 W 8 
 0.16492 -0.16906 S 9 
 0.16492 -0.13915 T 10 
 0.00000  0.00000 N 11 
 0.00000  0.00001 Q 12 
-100.00000 -100.00000 C 13 
-100.00000 -100.00000 P 14 
 0.03391 -100.00000 H 15 
-100.00000 -100.00000 R 16 
-1.06574 -0.35311 K 17 
 0.77088  0.24112 D 18 
-100.00000 -100.00000 E 19 
-0.22914 -100.00000 G 0 
-0.13037 -0.19986 A 1 
 0.00000  0.00000 V 2 
-100.00000 -0.32835 I 3 
-100.00000  0.69717 L 4 
 0.32109 -0.51602 M 5 
-100.00000 -100.00000 F 6 
-100.00000 -100.00000 Y 7 
-100.00000 -100.00000 W 8 
-100.00000 -100.00000 S 9 
-100.00000 -100.00000 T 10 
-100.00000 -100.00000 N 11 
-100.00000 -100.00000 Q 12 
-100.00000 -100.00000 C 13 
-100.00000 -100.00000 P 14 
-100.00000 -100.00000 H 15 
-100.00000 -100.00000 R 16 
-100.00000 -100.00000 K 17 
-100.00000 -100.00000 D 18 
 0.13754 -0.00004 E 19 
-100.00000 -100.00000 G 0 
-0.00002 -100.00000 A 1 
-100.00000 -100.00000 V 2 
-100.00000 -100.00000 I 3 
 0.26301 -100.00000 L 4 
-100.00000 -100.00000 M 5 
-100.00000 -100.00000 F 6 
-100.00000 -100.00000 Y 7 
-100.00000 -100.00000 W 8 
-100.00000 -100.00000 S 9 
-0.40998  0.44590 T 10 
 0.49940  0.16311 N 11 
-100.00000 -0.46939 Q 12 
-100.00000 -100.00000 C 13 
-100.00000 -100.00000 P 14 
-100.00000  0.12397 H 15 
-0.18260  0.45610 R 16 
 0.00000  0.00000 K 17 
-100.00000 -100.00000 D 18 
 0.01818  0.12531 E 19 
-100.00000  0.49954 G 0 
 0.17451  0.64251 A 1 
-100.00000  0.21943 V 2 
-100.00000 -100.00000 I 3 
-100.00000 -100.00000 L 4 
-100.00000 -100.00000 M 5 
-100.00000 -100.00000 F 6 
 0.00008 -0.00156 Y 7 
-100.00000 -100.00000 W 8 
 0.32111 -0.35286 S 9 
 0.24732  0.61382 T 10 
 0.00000  0.00000 N 11 
-100.00000  0.09437 Q 12 
-100.00000 -100.00000 C 13 
-100.00000 -100.00000 P 14 
 0.03394 -0.12849 H 15 
 0.00008  0.23945 R 16 
 0.09218 -0.24360 K 17 
-0.11844 -0.42571 D 18 
-100.00000 -100.00000 E 19 
-100.00000 -100.00000 G 0 
-100.00000 -100.00000 A 1 
-100.00000 -100.00000 V 2 
-100.00000 -100.00000 I 3 
 0.00000  0.00000 L 4 
-0.17472 -0.22757 M 5 
-100.00000 -100.00000 F 6 
-100.00000 -100.00000 Y 7 
-100.00000 -100.00000 W 8 
-100.00000 -100.00000 S 9 
-100.00000 -100.00000 T 10 
-100.00000  0.00005 N 11 
-100.00000 -0.00300 Q 12 
-100.00000 -100.00000 C 13 
 0.17526  0.17453 P 14 
-100.00000 -100.00000 H 15 
-100.00000  0.26308 R 16 
-100.00000 -100.00000 K 17 
-100.00000 -100.00000 D 18 
-100.00000 -100.00000 E 19 
-100.00000 -100.00000 G 0 
-100.00000 -100.00000 A 1 
-100.00000 -100.00000 V 2 
-100.00000 -0.36387 I 3 
-100.00000 -100.00000 L 4 
-100.00000 -100.00000 M 5 
-100.00000  0.53893 F 6 
 0.00000  0.00000 Y 7 
-100.00000 -100.00000 W 8 
-100.00000  0.00002 S 9 
-100.00000 -100.00000 T 10 
-100.00000 -100.00000 N 11 
-100.00000 -100.00000 Q 12 
 0.69000  0.25217 C 13 
-100.00000 -100.00000 P 14 
 0.13037 -0.08658 H 15 
-100.00000 -100.00000 R 16 
-100.00000 -100.00000 K 17 
-100.00000 -100.00000 D 18 
-100.00000 -100.00000 E 19 
 0.17900  0.52257 G 0 
 0.14967 -0.00288 A 1 
 0.13758 -0.00150 V 2 
 0.00008 -0.00150 I 3 
-100.00000 -100.00000 L 4 
 0.00008 -100.00000 M 5 
-100.00000 -100.00000 F 6 
-100.00000 -100.00000 Y 7 
-100.00000 -100.00000 W 8 
-0.28886 -0.26592 S 9 
-100.00000 -100.00000 T 10 
-100.00000 -0.00150 N 11 
-100.00000  0.21951 Q 12 
-100.00000 -100.00000 C 13 
-100.00000 -100.00000 P 14 
-100.00000 -100.00000 H 15 
-100.00000 -100.00000 R 16 
 0.67787  0.03532 K 17 
 0.01868  0.55095 D 18 
 0.00000  0.00000 E 19 
-100.00000  0.31528 G 0 
-100.00000 -0.13911 A 1 
-100.00000  0.00001 V 2 
-0.09109 -100.00000 I 3 
-100.00000 -0.38260 L 4 
-100.00000 -100.00000 M 5 
-100.00000 -100.00000 F 6 
-100.00000 -100.00000 Y 7 
-100.00000 -100.00000 W 8 
-100.00000 -0.13911 S 9 
 0.42205 -0.22746 T 10 
-0.30935  0.17466 N 11 
 0.07855  0.09447 Q 12 
-100.00000 -100.00000 C 13 
-100.00000 -100.00000 P 14 
-100.00000 -100.00000 H 15 
 0.12406 -0.07678 R 16 
 0.00000  0.00000 K 17 
-100.00000 -100.00000 D 18 
 0.46360  0.24128 E 19 
-100.00000 -0.26621 G 0 
-0.03209 -0.01331 A 1 
 0.00000  0.00000 V 2 
-0.33165 -0.46459 I 3 
 0.35606  0.34613 L 4 
-100.00000 -100.00000 M 5 
-100.00000 -100.00000 F 6 
-100.00000 -100.00000 Y 7 
-100.00000 -100.00000 W 8 
-100.00000 -100.00000 S 9 
-0.00004 -100.00000 T 10 
-100.00000 -100.00000 N 11 
-100.00000 -100.00000 Q 12 
-100.00000  0.07480 C 13 
-100.00000 -100.00000 P 14 
-100.00000 -100.00000 H 15 
-100.00000 -100.00000 R 16 
-100.00000 -100.00000 K 17 
-100.00000 -100.00000 D 18 
-100.00000 -0.38286 E 19 
-100.00000 -1.00901 G 0 
-100.00000 -1.00901 A 1 
-100.00000 -100.00000 V 2 
-100.00000 -100.00000 I 3 
-100.00000 -100.00000 L 4 
-100.00000 -100.00000 M 5 
-100.00000 -100.00000 F 6 
-100.00000 -100.00000 Y 7 
-100.00000 -100.00000 W 8 
-100.00000 -100.00000 S 9 
-0.16342  0.41187 T 10 
-0.33711 -100.00000 N 11 
 0.48536 -0.00184 Q 12 
-100.00000 -0.00024 C 13 
-100.00000 -100.00000 P 14 
-100.00000 -0.00024 H 15 
-0.36998 -0.54154 R 16 
 0.00000  0.00000 K 17 
-100.00000 -100.00000 D 18 
 0.17895 -0.53371 E 19 
-0.34897 -0.17396 G 0 
-0.16373  0.57801 A 1 
-0.24894  0.22683 V 2 
 0.53639  0.06976 I 3 
-100.00000 -100.00000 L 4 
-100.00000 -100.00000 M 5 
-100.00000 -0.13916 F 6 
-100.00000 -100.00000 Y 7 
-100.00000  0.00005 W 8 
 0.00000  0.00000 S 9 
 0.56630 -0.08011 T 10 
 0.22547  0.31551 N 11 
 0.67798 -0.00307 Q 12 
 0.13741  0.13755 C 13 
-100.00000 -100.00000 P 14 
-100.00000 -100.00000 H 15 
-0.68452 -0.16128 R 16 
-0.46244 -100.00000 K 17 
-100.00000  0.00005 D 18 
-100.00000 -0.30651 E 19 
-100.00000 -0.26633 G 0 
-0.59983 -0.49522 A 1 
 0.10525  0.78758 V 2 
-0.37250  0.08073 I 3 
 0.03125  0.26418 L 4 
-0.06702 -0.80781 M 5 
-100.00000 -100.00000 F 6 
-100.00000 -100.00000 Y 7 
-100.00000 -100.00000 W 8 
-0.14207  0.57661 S 9 
 0.91437 -0.87931 T 10 
-100.00000 -100.00000 N 11 
 0.00000  0.00000 Q 12 
-0.28867 -0.26633 C 13 
-100.00000 -0.49089 P 14 
 0.16571 -0.11238 H 15 
 0.34219 -0.09906 R 16 
 0.47056 -0.27391 K 17 
-100.00000 -100.00000 D 18 
 0.13762 -100.00000 E 19 
-100.00000 -100.00000 G 0 
-100.00000 -100.00000 A 1 
-0.22146 -0.07158 V 2 
-0.01501  0.46548 I 3 
 0.00000  0.00000 L 4 
-100.00000 -100.00000 M 5 
-100.00000  0.34638 F 6 
-100.00000 -100.00000 Y 7 
-100.00000 -100.00000 W 8 
 0.44666  0.34589 S 9 
-100.00000 -100.00000 T 10 
-100.00000 -100.00000 N 11 
-100.00000 -100.00000 Q 12 
-100.00000 -100.00000 C 13 
 0.25661 -100.00000 P 14 
-100.00000 -0.29902 H 15 
-100.00000 -100.00000 R 16 
-100.00000 -100.00000 K 17 
-100.00000 -100.00000 D 18 
-100.00000 -100.00000 E 19 
-100.00000  0.07014 G 0 
-100.00000 -100.00000 A 1 
 0.13745 -0.07969 V 2 
-100.00000  0.11265 I 3 
-100.00000 -100.00000 L 4 
-0.09152 -100.00000 M 5 
-100.00000 -100.00000 F 6 
-100.00000  0.00021 Y 7 
-100.00000  0.06512 W 8 
-0.60033  0.46550 S 9 
 0.35593  0.34648 T 10 
-0.33228 -0.68259 N 11 
-0.33729  0.34897 Q 12 
-100.00000  0.12409 C 13 
-100.00000 -100.00000 P 14 
-0.42659 -100.00000 H 15 
 0.36161  0.31913 R 16 
 0.00000  0.00000 K 17 
-100.00000  0.13771 D 18 
 0.11454  0.29759 E 19 
-0.61787 -0.62705 G 0 
-0.04805  0.13754 A 1 
 0.13752 -100.00000 V 2 
-100.00000 -100.00000 I 3 
-100.00000 -0.00816 L 4 
-100.00000 -100.00000 M 5 
-100.00000  0.31889 F 6 
 0.03405  0.41200 Y 7 
 0.48545  0.00004 W 8 
 0.41415 -0.01353 S 9 
-0.57704 -0.19953 T 10 
 0.00000  0.00000 N 11 
-0.04805  0.58133 Q 12 
-100.00000 -100.00000 C 13 
-100.00000 -100.00000 P 14 
-100.00000 -100.00000 H 15 
-100.00000 -0.26607 R 16 
 0.25645  0.18741 K 17 
-0.06205 -0.04875 D 18 
-100.00000 -0.81697 E 19 
-100.00000 -100.00000 G 0 
-100.00000 -100.00000 A 1 
-100.00000 -100.00000 V 2 
-0.22910  0.00017 I 3 
-100.00000 -100.00000 L 4 
-100.00000 -100.00000 M 5 
-100.00000 -100.00000 F 6 
-0.22910 -100.00000 Y 7 
-100.00000 -100.00000 W 8 
-0.56720  0.61842 S 9 
 0.03393  0.13767 T 10 
 0.00000  0.00000 N 11 
-0.22910 -100.00000 Q 12 
-100.00000 -100.00000 C 13 
-100.00000 -100.00000 P 14 
-0.09160  0.23949 H 15 
-100.00000 -100.00000 R 16 
-100.00000  0.44594 K 17 
-0.41537  0.08428 D 18 
-100.00000 -100.00000 E 19 
 0.92628 -0.77336 G 0 
 0.00000  0.00000 A 1 
 0.73010  0.22064 V 2 
-100.00000 -100.00000 I 3 
-100.00000 -100.00000 L 4 
-100.00000 -100.00000 M 5 
-100.00000 -100.00000 F 6 
-100.00000 -100.00000 Y 7 
-100.00000 -100.00000 W 8 
 0.13778 -0.13932 S 9 
 0.08489 -0.48310 T 10 
-100.00000 -100.00000 N 11 
-100.00000 -100.00000 Q 12 
-100.00000 -100.00000 C 13 
-100.00000 -0.00011 P 14 
-100.00000 -100.00000 H 15 
-100.00000 -100.00000 R 16 
-100.00000 -100.00000 K 17 
 0.00028  0.12372 D 18 
-100.00000 -100.00000 E 19 
-0.22872 -0.00424 G 0 
 0.19629  0.33254 A 1 
-0.31091 -0.18161 V 2 
 0.04680 -0.52384 I 3 
 0.26979 -0.19919 L 4 
 0.39979  0.44583 M 5 
 0.15384  0.10079 F 6 
 0.09747  0.44585 Y 7 
-0.37723 -0.79727 W 8 
-100.00000 -100.00000 S 9 
 0.00064 -0.00305 T 10 
-0.54615  0.19865 N 11 
 0.84537  0.71320 Q 12 
 0.44936 -100.00000 C 13 
-100.00000 -100.00000 P 14 
-100.00000 -100.00000 H 15 
 0.20221 -0.32945 R 16 
 0.00000  0.00000 K 17 
-100.00000 -100.00000 D 18 
-0.33509 -0.59876 E 19 
-0.93839 -0.48519 G 0 
 0.14925  0.23921 A 1 
 1.03377 -0.18173 V 2 
-0.04847 -100.00000 I 3 
-100.00000 -0.00321 L 4 
-100.00000 -100.00000 M 5 
-100.00000 -100.00000 F 6 
-100.00000 -100.00000 Y 7 
-100.00000 -100.00000 W 8 
-100.00000 -0.00010 S 9 
-100.00000  0.23921 T 10 
-100.00000 -100.00000 N 11 
-100.00000 -100.00000 Q 12 
-100.00000 -100.00000 C 13 
-100.00000  0.23921 P 14 
-100.00000 -100.00000 H 15 
-100.00000 -0.00010 R 16 
-0.59660 -0.13155 K 17 
-0.07791 -0.36425 D 18 
 0.00000  0.00000 E 19 
-100.00000 -0.23977 G 0 
-100.00000 -100.00000 A 1 
-0.54153  0.27155 V 2 
 0.00000  0.00000 I 3 
 0.18402 -0.07590 L 4 
-0.02227  0.00432 M 5 
-100.00000 -0.10837 F 6 
-100.00000 -0.33802 Y 7 
-100.00000 -100.00000 W 8 
-0.12332  0.19472 S 9 
-0.55397 -0.10729 T 10 
-0.24856 -0.23756 N 11 
 0.31848  0.61440 Q 12 
 0.27858  0.48558 C 13 
-100.00000 -100.00000 P 14 
-100.00000 -100.00000 H 15 
 0.11452  0.68580 R 16 
-0.05070  0.03437 K 17 
-100.00000  0.26318 D 18 
-100.00000 -100.00000 E 19 
 0.00000  0.00000 G 0 
-100.00000  0.13755 A 1 
-100.00000  0.13755 V 2 
-100.00000 -100.00000 I 3 
-0.00086 -0.12816 L 4 
-100.00000 -100.00000 M 5 
 0.44470  0.45680 F 6 
-0.24219  0.00005 Y 7 
-100.00000 -100.00000 W 8 
-100.00000 -0.12816 S 9 
-100.00000 -100.00000 T 10 
-100.00000 -0.12816 N 11 
-0.00002  0.00005 Q 12 
-100.00000 -100.00000 C 13 
-100.00000  0.13755 P 14 
 0.13748  0.00005 H 15 
 0.06661 -0.02124 R 16 
-100.00000 -100.00000 K 17 
-100.00000 -100.00000 D 18 
-0.61115 -0.16564 E 19 
-100.00000 -100.00000 G 0 
-100.00000 -100.00000 A 1 
-100.00000 -100.00000 V 2 
-0.38302  0.00996 I 3 
 0.13752 -100.00000 L 4 
-100.00000 -100.00000 M 5 
-100.00000 -100.00000 F 6 
-100.00000 -100.00000 Y 7 
-100.00000 -100.00000 W 8 
 0.11487  0.52170 S 9 
 0.21914  0.45742 T 10 
 0.00000  0.00000 N 11 
-100.00000  0.13361 Q 12 
-100.00000 -100.00000 C 13 
-100.00000 -100.00000 P 14 
-0.32845  0.25097 H 15 
-100.00000 -100.00000 R 16 
-0.20405  0.36542 K 17 
 0.68737  0.04490 D 18 
-100.00000 -100.00000 E 19 
 0.00000  0.00000 G 0 
-100.00000 -100.00000 A 1 
 0.48539  0.43217 V 2 
-100.00000 -100.00000 I 3 
-100.00000  0.13765 L 4 
-100.00000 -100.00000 M 5 
-100.00000 -100.00000 F 6 
-100.00000 -100.00000 Y 7 
 0.09122  0.02372 W 8 
-100.00000 -100.00000 S 9 
-100.00000 -100.00000 T 10 
-100.00000 -100.00000 N 11 
-100.00000 -100.00000 Q 12 
-100.00000 -0.12811 C 13 
-100.00000 -100.00000 P 14 
-100.00000 -100.00000 H 15 
-0.50380 -0.14799 R 16 
-100.00000  0.58511 K 17 
-100.00000 -100.00000 D 18 
 0.14173  0.68251 E 19 
-100.00000 -100.00000 G 0 
-100.00000 -100.00000 A 1 
-100.00000 -100.00000 V 2 
-100.00000 -100.00000 I 3 
-100.00000 -100.00000 L 4 
-100.00000 -100.00000 M 5 
 0.48556 -100.00000 F 6 
-0.09130 -0.04481 Y 7 
 0.76688 -0.18213 W 8 
-100.00000 -0.09157 S 9 
-100.00000 -100.00000 T 10 
-100.00000 -100.00000 N 11 
-100.00000 -100.00000 Q 12 
 0.00000  0.00000 C 13 
-100.00000 -100.00000 P 14 
-100.00000 -100.00000 H 15 
 0.10493  0.01722 R 16 
-100.00000 -100.00000 K 17 
-100.00000 -0.00002 D 18 
-100.00000 -100.00000 E 19 
-100.00000 -100.00000 G 0 
-100.00000 -100.00000 A 1 
-100.00000 -0.06569 V 2 
-100.00000 -0.00030 I 3 
 0.47697 -0.02626 L 4 
-0.13784 -100.00000 M 5 
 0.00000  0.00000 F 6 
 0.17891  0.35685 Y 7 
-100.00000 -100.00000 W 8 
-0.06993  0.44888 S 9 
-100.00000 -1.74233 T 10 
-100.00000 -100.00000 N 11 
-100.00000  0.13720 Q 12 
 0.13767 -0.00030 C 13 
-0.00034  0.26273 P 14 
-100.00000 -100.00000 H 15 
-100.00000 -100.00000 R 16 
-100.00000 -100.00000 K 17 
-100.00000 -100.00000 D 18 
-100.00000 -100.00000 E 19 
 0.40420 -0.50125 G 0 
 0.65655 -0.41195 A 1 
-0.15455  0.89133 V 2 
-0.12629 -0.00013 I 3 
-0.22379  0.20984 L 4 
-100.00000 -100.00000 M 5 
 0.00014 -100.00000 F 6 
-0.00035 -0.00013 Y 7 
-100.00000 -100.00000 W 8 
-0.12629 -100.00000 S 9 
-0.13785  0.00911 T 10 
-100.00000  0.35704 N 11 
-0.26379 -0.15528 Q 12 
-100.00000 -100.00000 C 13 
-100.00000 -100.00000 P 14 
-100.00000 -0.00013 H 15 
-0.16287 -0.12839 R 16 
-0.03331 -0.20426 K 17 
 0.23239 -0.31575 D 18 
 0.00000  0.00000 E 19 
-100.00000 -100.00000 G 0 
-100.00000 -100.00000 A 1 
 0.12514 -0.10959 V 2 
-0.12630 -0.61064 I 3 
-0.00313 -0.62100 L 4 
-100.00000 -100.00000 M 5 
 0.00000  0.00000 F 6 
-100.00000 -1.19643 Y 7 
-100.00000 -100.00000 W 8 
 0.55094 -0.04610 S 9 
-100.00000 -100.00000 T 10 
-100.00000 -100.00000 N 11 
-100.00000 -100.00000 Q 12 
-100.00000 -0.00109 C 13 
-100.00000 -100.00000 P 14 
-100.00000 -100.00000 H 15 
-100.00000 -100.00000 R 16 
-100.00000 -100.00000 K 17 
-100.00000 -100.00000 D 18 
-100.00000 -100.00000 E 19 
-100.00000 -100.00000 G 0 
-100.00000 -100.00000 A 1 
-100.00000 -100.00000 V 2 
-100.00000 -100.00000 I 3 
-0.37326 -0.06402 L 4 
-0.00004 -100.00000 M 5 
-0.00004 -0.81731 F 6 
 0.00000  0.00000 Y 7 
 0.16714 -0.00014 W 8 
-100.00000 -0.58513 S 9 
-100.00000 -100.00000 T 10 
-100.00000  0.23952 N 11 
-100.00000 -100.00000 Q 12 
-0.00527  0.11826 C 13 
-100.00000 -100.00000 P 14 
-0.03297 -0.08071 H 15 
-0.13821  0.13074 R 16 
-100.00000 -100.00000 K 17 
 0.24030 -0.00014 D 18 
-100.00000 -100.00000 E 19 
-100.00000  0.00008 G 0 
-100.00000 -100.00000 A 1 
-100.00000 -100.00000 V 2 
-100.00000 -100.00000 I 3 
-100.00000 -100.00000 L 4 
-100.00000 -100.00000 M 5 
-100.00000 -100.00000 F 6 
 0.46795 -0.61372 Y 7 
-100.00000 -100.00000 W 8 
-100.00000 -100.00000 S 9 
-100.00000 -100.00000 T 10 
-0.62479  0.02382 N 11 
-0.00112  0.35731 Q 12 
-100.00000 -100.00000 C 13 
-0.11702 -0.31839 P 14 
 0.00000  0.00000 H 15 
-0.00294  0.84533 R 16 
-100.00000 -100.00000 K 17 
-100.00000 -100.00000 D 18 
-100.00000 -100.00000 E 19 
-0.24232  0.25102 G 0 
 0.41202  0.24180 A 1 
-0.15075  0.61508 V 2 
-0.27889  0.96784 I 3 
 0.24578 -0.27564 L 4 
 0.36094 -0.12321 M 5 
-100.00000 -100.00000 F 6 
-100.00000 -100.00000 Y 7 
-100.00000 -100.00000 W 8 
 0.35108 -0.17137 S 9 
-0.48706 -0.37561 T 10 
-0.06739  0.12380 N 11 
 0.11454  0.29656 Q 12 
 0.00003 -100.00000 C 13 
-0.00050  0.26375 P 14 
-100.00000 -100.00000 H 15 
 0.03775  1.04105 R 16 
 0.00000  0.00000 K 17 
 0.00003 -100.00000 D 18 
-0.14064  0.04328 E 19 
-100.00000 -0.10856 G 0 
-100.00000 -100.00000 A 1 
-100.00000 -100.00000 V 2 
-100.00000 -100.00000 I 3 
-100.00000  0.13479 L 4 
-100.00000  0.00006 M 5 
-0.00052  0.48549 F 6 
 0.35418 -0.06540 Y 7 
-100.00000 -100.00000 W 8 
-0.00074  0.13479 S 9 
-100.00000 -100.00000 T 10 
-100.00000 -100.00000 N 11 
-100.00000 -100.00000 Q 12 
 0.00000  0.00000 C 13 
-100.00000 -100.00000 P 14 
-100.00000 -100.00000 H 15 
-0.17137  0.23936 R 16 
-100.00000 -100.00000 K 17 
-100.00000 -100.00000 D 18 
-100.00000 -100.00000 E 19 
 0.34787  0.11337 G 0 
-100.00000 -100.00000 A 1 
-100.00000 -100.00000 V 2 
-100.00000 -100.00000 I 3 
-100.00000 -100.00000 L 4 
-100.00000 -100.00000 M 5 
-100.00000 -100.00000 F 6 
-0.32325 -0.55087 Y 7 
 0.00021 -100.00000 W 8 
-0.24990  0.12471 S 9 
-100.00000 -100.00000 T 10 
 0.62786 -0.07405 N 11 
-100.00000 -100.00000 Q 12 
-100.00000 -100.00000 C 13 
 0.00021  0.13471 P 14 
-100.00000  0.13745 H 15 
-100.00000 -100.00000 R 16 
-100.00000 -100.00000 K 17 
 0.00000  0.00000 D 18 
-0.10086 -0.17235 E 19 
-100.00000 -100.00000 G 0 
-100.00000 -100.00000 A 1 
-100.00000 -100.00000 V 2 
-100.00000 -0.10985 I 3 
-100.00000 -100.00000 L 4 
-100.00000 -100.00000 M 5 
-100.00000 -100.00000 F 6 
 0.10598 -100.00000 Y 7 
-100.00000 -100.00000 W 8 
-0.06931  0.67993 S 9 
-0.26372 -1.39349 T 10 
 0.00000  0.00000 N 11 
-100.00000 -100.00000 Q 12 
-100.00000 -100.00000 C 13 
-100.00000 -100.00000 P 14 
 0.12515 -0.35629 H 15 
-100.00000 -100.00000 R 16 
-100.00000  0.45544 K 17 
 0.07730 -0.15127 D 18 
-100.00000 -100.00000 E 19 
-0.26392  0.08002 G 0 
-0.16416 -0.34784 A 1 
-0.72991  0.61437 V 2 
-0.00036  0.13473 I 3 
 0.03298 -0.34304 L 4 
-0.00405 -0.24601 M 5 
 0.24000 -0.06515 F 6 
 0.70949 -100.00000 Y 7 
 0.26267 -1.22483 W 8 
-0.23612  0.02940 S 9 
-0.38321  0.28669 T 10 
-100.00000  0.19121 N 11 
-0.00036  0.12622 Q 12 
-100.00000 -100.00000 C 13 
-0.79219 -0.29186 P 14 
-100.00000 -0.00986 H 15 
-0.22477  0.04263 R 16 
 0.03298  0.39332 K 17 
-0.68371 -0.21695 D 18 
 0.00000  0.00000 E 19 
-100.00000 -0.00005 G 0 
-100.00000 -100.00000 A 1 
-100.00000 -100.00000 V 2 
-100.00000 -100.00000 I 3 
-100.00000 -100.00000 L 4 
-100.00000 -100.00000 M 5 
-0.26592  0.13055 F 6 
 0.33076 -0.43691 Y 7 
 0.12492 -0.00005 W 8 
-0.76821  0.25024 S 9 
-100.00000 -100.00000 T 10 
-100.00000 -100.00000 N 11 
-100.00000 -100.00000 Q 12 
 0.00000  0.00000 C 13 
-100.00000 -100.00000 P 14 
-100.00000 -100.00000 H 15 
-0.10170 -0.31859 R 16 
-100.00000 -100.00000 K 17 
-100.00000 -100.00000 D 18 
-100.00000 -100.00000 E 19 
-100.00000 -100.00000 G 0 
-100.00000 -100.00000 A 1 
-0.19173  0.12498 V 2 
-0.06402 -0.33238 I 3 
-0.26506 -0.26004 L 4 
 0.00000  0.00000 M 5 
-100.00000 -100.00000 F 6 
-100.00000 -100.00000 Y 7 
-100.00000 -100.00000 W 8 
-100.00000 -100.00000 S 9 
 0.88171  0.47057 T 10 
-100.00000 -100.00000 N 11 
-100.00000 -100.00000 Q 12 
-100.00000 -100.00000 C 13 
-100.00000 -100.00000 P 14 
-100.00000 -100.00000 H 15 
 0.26304 -100.00000 R 16 
-0.26506  0.00943 K 17 
-100.00000 -100.00000 D 18 
-100.00000 -0.00006 E 19 
-0.19517 -0.19564 G 0 
-0.23814  0.51423 A 1 
-0.00132  0.13502 V 2 
-100.00000  0.26518 I 3 
-100.00000 -0.12802 L 4 
-0.26435  0.12424 M 5 
-0.00013 -100.00000 F 6 
-100.00000  0.00018 Y 7 
-0.00013  0.13502 W 8 
 0.08825 -0.00742 S 9 
 0.37838  0.23968 T 10 
-0.51825 -100.00000 N 11 
-100.00000 -0.13171 Q 12 
-100.00000  0.13769 C 13 
-100.00000 -100.00000 P 14 
 0.10514 -100.00000 H 15 
-100.00000 -0.10825 R 16 
 0.45081  0.72147 K 17 
 0.33946 -0.46745 D 18 
 0.00000  0.00000 E 19 
 0.54510  0.58760 G 0 
 0.34767  0.36400 A 1 
-100.00000 -100.00000 V 2 
 0.22183 -0.10853 I 3 
-100.00000  0.00004 L 4 
-100.00000 -0.04514 M 5 
-100.00000 -100.00000 F 6 
-100.00000 -100.00000 Y 7 
-100.00000  0.07134 W 8 
 0.00000  0.00000 S 9 
-0.58665 -0.10853 T 10 
-0.07172 -0.08895 N 11 
 0.00012 -100.00000 Q 12 
 0.26315 -100.00000 C 13 
-100.00000 -100.00000 P 14 
-100.00000 -0.21743 H 15 
 0.41380 -0.42375 R 16 
-100.00000 -0.35493 K 17 
-100.00000  0.00004 D 18 
-0.00232  0.00004 E 19 
-100.00000 -0.35484 G 0 
-0.14079  0.05437 A 1 
 0.00000  0.00000 V 2 
 0.08842 -0.22338 I 3 
-0.10154  0.43208 L 4 
-100.00000 -100.00000 M 5 
-100.00000 -0.00005 F 6 
-100.00000 -100.00000 Y 7 
-100.00000 -100.00000 W 8 
-100.00000 -100.00000 S 9 
-100.00000 -100.00000 T 10 
-100.00000 -100.00000 N 11 
-100.00000 -100.00000 Q 12 
-100.00000 -100.00000 C 13 
-100.00000 -100.00000 P 14 
-100.00000 -100.00000 H 15 
-100.00000 -100.00000 R 16 
-100.00000 -100.00000 K 17 
-100.00000 -100.00000 D 18 
-0.12653 -0.00005 E 19 
 0.05862 -0.43712 G 0 
-100.00000 -100.00000 A 1 
-100.00000 -100.00000 V 2 
 0.11466 -0.09187 I 3 
-100.00000 -100.00000 L 4 
-100.00000 -100.00000 M 5 
-100.00000 -100.00000 F 6 
-100.00000 -100.00000 Y 7 
-100.00000 -100.00000 W 8 
 0.12508 -100.00000 S 9 
-100.00000 -100.00000 T 10 
-100.00000 -100.00000 N 11 
-100.00000 -0.24602 Q 12 
-100.00000 -100.00000 C 13 
-100.00000 -100.00000 P 14 
-100.00000 -100.00000 H 15 
 0.00000  0.00000 R 16 
-0.20715  0.22084 K 17 
-100.00000 -100.00000 D 18 
-100.00000 -100.00000 E 19 
-0.82389 -0.46302 G 0 
-0.51312 -0.46805 A 1 
 0.02778 -0.20941 V 2 
 0.07184 -0.28179 I 3 
-0.34655 -0.46645 L 4 
-0.47760 -0.54169 M 5 
-0.00242  0.42760 F 6 
-0.00164 -0.78526 Y 7 
 0.12358 -100.00000 W 8 
-0.47926 -0.32347 S 9 
-0.34694 -0.29049 T 10 
 0.00000  0.00000 N 11 
-0.00356 -0.75409 Q 12 
-0.17307 -100.00000 C 13 
-100.00000 -0.00241 P 14 
-0.39960 -0.52222 H 15 
-0.16371  0.11361 R 16 
-0.26735  0.07040 K 17 
-0.32050 -0.59249 D 18 
-0.05988 -0.22641 E 19 
 0.00000  0.00000 G 0 
-0.20454 -0.21748 A 1 
 0.10570  0.13242 V 2 
-100.00000 -100.00000 I 3 
-100.00000 -100.00000 L 4 
-100.00000 -100.00000 M 5 
-100.00000 -100.00000 F 6 
-100.00000 -100.00000 Y 7 
 0.16042  0.51962 W 8 
-0.00089 -0.10859 S 9 
-100.00000 -100.00000 T 10 
-100.00000 -100.00000 N 11 
-0.13801 -100.00000 Q 12 
-100.00000 -100.00000 C 13 
-100.00000 -100.00000 P 14 
-100.00000 -100.00000 H 15 
 0.35987 -0.41885 R 16 
-100.00000 -100.00000 K 17 
-100.00000 -0.24609 D 18 
-0.54798 -0.05826 E 19 
 0.10535 -0.33416 G 0 
-0.03525  0.08893 A 1 
-0.04907 -0.22016 V 2 
-0.10697  0.03001 I 3 
-0.65061 -0.13993 L 4 
-0.37213  0.05301 M 5 
 0.18396 -0.52004 F 6 
-100.00000 -0.59169 Y 7 
-100.00000  0.13189 W 8 
-0.06870 -0.53964 S 9 
 0.00000  0.00000 T 10 
 0.21055 -0.08989 N 11 
-0.58932  0.39130 Q 12 
-100.00000 -0.00067 C 13 
 0.24021 -100.00000 P 14 
-0.12674 -0.37700 H 15 
-0.66290 -0.51857 R 16 
 0.21966 -100.00000 K 17 
-100.00000 -0.19416 D 18 
-0.00156 -0.01549 E 19 
-100.00000 -100.00000 G 0 
-100.00000 -100.00000 A 1 
-100.00000 -100.00000 V 2 
-100.00000 -100.00000 I 3 
-100.00000 -0.20005 L 4 
-100.00000 -100.00000 M 5 
-100.00000  0.26280 F 6 
 0.00000  0.00000 Y 7 
-100.00000 -100.00000 W 8 
 0.12526  0.01668 S 9 
-100.00000 -100.00000 T 10 
 0.13754 -0.21777 N 11 
-100.00000 -100.00000 Q 12 
-0.33896 -0.52511 C 13 
-100.00000 -100.00000 P 14 
 0.28743  0.36278 H 15 
-100.00000 -100.00000 R 16 
-100.00000 -100.00000 K 17 
-100.00000  0.00897 D 18 
-100.00000 -1.60723 E 19 
 0.34990  0.11848 G 0 
-0.00346 -0.04466 A 1 
-0.35030 -0.05418 V 2 
-0.12688 -0.00006 I 3 
-0.00574 -0.09167 L 4 
-100.00000 -0.24590 M 5 
-100.00000 -100.00000 F 6 
 0.06269  0.33407 Y 7 
-100.00000 -0.24590 W 8 
-0.69630 -0.11315 S 9 
-100.00000 -0.12821 T 10 
 0.30846 -0.37698 N 11 
-100.00000 -100.00000 Q 12 
 0.75709 -0.80173 C 13 
-100.00000  0.23953 P 14 
-100.00000 -100.00000 H 15 
 0.22104 -100.00000 R 16 
-0.12688  0.11730 K 17 
 0.00000  0.00000 D 18 
 0.22104  0.20885 E 19 
-0.36469 -0.24592 G 0 
-0.16272  0.11308 A 1 
-0.00249  0.13260 V 2 
-100.00000  0.13758 I 3 
 0.20534 -100.00000 L 4 
-100.00000 -100.00000 M 5 
-0.00137 -0.15394 F 6 
 0.00000  0.00000 Y 7 
 0.11467  0.26311 W 8 
 0.41423  0.13488 S 9 
-100.00000  0.00008 T 10 
-100.00000 -0.35479 N 11 
-100.00000 -100.00000 Q 12 
 0.06801  0.24103 C 13 
-100.00000 -100.00000 P 14 
-0.09943  0.12010 H 15 
-100.00000 -100.00000 R 16 
-100.00000 -100.00000 K 17 
-100.00000 -100.00000 D 18 
-0.13795  0.13758 E 19 
-0.34983  0.13111 G 0 
 0.55032  0.48565 A 1 
-0.05863  0.48565 V 2 
-0.16361 -0.34375 I 3 
-0.08115  0.12949 L 4 
-100.00000  0.00022 M 5 
-100.00000 -100.00000 F 6 
-100.00000  0.13515 Y 7 
-100.00000  0.26326 W 8 
-0.09561  0.68203 S 9 
-0.43985 -0.07696 T 10 
-0.00191  0.02419 N 11 
 0.69033 -0.04445 Q 12 
-100.00000 -100.00000 C 13 
 0.00000  0.00000 P 14 
-100.00000 -100.00000 H 15 
 0.41392  0.43253 R 16 
-100.00000  0.13297 K 17 
-100.00000 -100.00000 D 18 
-0.26415 -100.00000 E 19 
 0.20495 -0.04574 G 0 
-0.10167 -0.12424 A 1 
-100.00000 -0.28788 V 2 
-0.30195 -0.61420 I 3 
-0.25531 -0.54848 L 4 
-100.00000 -0.45634 M 5 
-0.00111 -0.73973 F 6 
 0.20495  0.04568 Y 7 
-0.44959 -100.00000 W 8 
-0.41870  0.23029 S 9 
 0.27827 -0.25080 T 10 
-0.25092  0.06037 N 11 
-0.08528  0.23915 Q 12 
-100.00000 -100.00000 C 13 
-100.00000 -100.00000 P 14 
-0.00452 -100.00000 H 15 
 0.09914 -0.16052 R 16 
 0.00000  0.00000 K 17 
-100.00000 -0.09210 D 18 
 0.07985  0.29708 E 19 
-100.00000 -100.00000 G 0 
-100.00000 -100.00000 A 1 
-100.00000 -100.00000 V 2 
-100.00000 -100.00000 I 3 
-100.00000 -100.00000 L 4 
-100.00000 -100.00000 M 5 
 0.16787  0.01722 F 6 
 0.00000  0.00000 Y 7 
-100.00000 -100.00000 W 8 
-0.00009 -0.31840 S 9 
-100.00000 -100.00000 T 10 
-100.00000  0.13768 N 11 
-100.00000 -100.00000 Q 12 
-0.67081  0.74573 C 13 
-100.00000 -100.00000 P 14 
-0.27513  0.77144 H 15 
-100.00000 -100.00000 R 16 
-100.00000 -100.00000 K 17 
-0.00009  0.13768 D 18 
-100.00000 -100.00000 E 19 
-0.24230 -0.23700 G 0 
-0.26395 -0.06692 A 1 
 0.06413  0.68468 V 2 
-100.00000 -100.00000 I 3 
-0.08660  0.53329 L 4 
-100.00000 -0.24546 M 5 
-0.16718  0.26894 F 6 
 0.12506 -100.00000 Y 7 
-100.00000  0.54450 W 8 
 0.00000  0.00000 S 9 
 0.33434  0.61489 T 10 
-100.00000  0.00047 N 11 
-100.00000 -100.00000 Q 12 
-0.24230  0.05493 C 13 
 0.80644  0.29793 P 14 
-100.00000  0.26351 H 15 
-0.47736 -0.23228 R 16 
 0.00005 -100.00000 K 17 
-100.00000 -100.00000 D 18 
 0.75276 -0.03591 E 19 
 0.08384 -0.02542 G 0 
 0.26785 -100.00000 A 1 
-0.03080 -0.01030 V 2 
 0.26311  1.01549 I 3 
-0.06559 -0.17193 L 4 
-100.00000 -100.00000 M 5 
-100.00000  0.00946 F 6 
 0.22157  0.37868 Y 7 
-0.50464 -0.80184 W 8 
 0.13758 -0.12805 S 9 
 0.10575  0.13767 T 10 
 0.13758 -100.00000 N 11 
-100.00000 -0.58530 Q 12 
-100.00000  0.26320 C 13 
-0.24217 -0.49825 P 14 
-100.00000  0.00017 H 15 
 0.44715  0.13078 R 16 
-0.29318  0.64178 K 17 
 0.03788  0.12324 D 18 
 0.00000  0.00000 E 19 
-0.20495 -0.01009 G 0 
 0.17662  0.45870 A 1 
-0.08981  0.35738 V 2 
 0.55503 -0.68888 I 3 
-0.51068  0.11894 L 4 
-100.00000 -100.00000 M 5 
-0.30791  0.03463 F 6 
-100.00000 -100.00000 Y 7 
-100.00000 -100.00000 W 8 
 0.52144  0.12647 S 9 
 0.00025  0.13763 T 10 
-100.00000 -100.00000 N 11 
 0.58521 -0.00650 Q 12 
-100.00000 -100.00000 C 13 
 0.58521 -100.00000 P 14 
-100.00000 -100.00000 H 15 
-100.00000 -100.00000 R 16 
 0.26013  0.19832 K 17 
 0.58341  0.25047 D 18 
 0.00000  0.00000 E 19 
-0.13806  0.58630 G 0 
-0.00265  0.49750 A 1 
-0.30795 -0.33836 V 2 
-0.27238 -0.07550 I 3 
-0.12165 -0.23069 L 4 
-0.58686 -100.00000 M 5 
-100.00000 -0.00027 F 6 
-100.00000 -100.00000 Y 7 
-100.00000 -100.00000 W 8 
 0.00000  0.00000 S 9 
 0.33956 -0.28817 T 10 
-100.00000 -100.00000 N 11 
-100.00000 -100.00000 Q 12 
-0.24993  0.13724 C 13 
-0.39451  0.04528 P 14 
-100.00000 -100.00000 H 15 
-100.00000 -100.00000 R 16 
-100.00000 -100.00000 K 17 
-100.00000 -100.00000 D 18 
-100.00000 -100.00000 E 19 
 0.24035 -0.07747 G 0 
-100.00000  0.57123 A 1 
-0.12660 -0.06512 V 2 
 0.08526 -100.00000 I 3 
-0.06838  0.40467 L 4 
-0.48844 -0.18900 M 5 
 0.11440  0.07291 F 6 
-0.00483 -0.15387 Y 7 
-0.34964  0.37852 W 8 
 0.70353 -0.66443 S 9 
-0.26637 -0.44126 T 10 
-0.36515  0.13484 N 11 
 0.75757  0.20716 Q 12 
-100.00000 -100.00000 C 13 
-100.00000 -100.00000 P 14 
-0.26562 -0.02988 H 15 
-0.49978  0.11423 R 16 
 0.00000  0.00000 K 17 
 0.12487 -100.00000 D 18 
 0.37081 -0.33012 E 19 
 0.55463  0.02915 G 0 
-0.40515 -0.26112 A 1 
-0.11785 -0.02245 V 2 
 0.24003 -100.00000 I 3 
 0.00000  0.00000 L 4 
-0.00098  0.46910 M 5 
-0.81454 -0.52460 F 6 
-100.00000 -100.00000 Y 7 
-100.00000 -0.24619 W 8 
-0.31433 -0.83766 S 9 
-0.00098  0.00907 T 10 
-100.00000 -0.19325 N 11 
-100.00000 -0.12843 Q 12 
 0.37844  0.13232 C 13 
-100.00000 -100.00000 P 14 
-100.00000  0.01685 H 15 
 0.11374 -100.00000 R 16 
-100.00000 -100.00000 K 17 
-100.00000 -100.00000 D 18 
 0.32019 -100.00000 E 19 
-0.00434 -0.01616 G 0 
-100.00000 -0.31133 A 1 
-0.37982  0.48925 V 2 
-0.38041 -0.15308 I 3 
-0.09834 -0.76450 L 4 
-100.00000 -100.00000 M 5 
-0.13838 -0.25062 F 6 
-0.41890  0.19333 Y 7 
-100.00000 -100.00000 W 8 
-0.12815  0.15723 S 9 
-0.10922  0.06917 T 10 
 0.00000  0.00000 N 11 
-100.00000 -0.00014 Q 12 
 0.41360 -0.23768 C 13 
-100.00000 -100.00000 P 14 
-0.07443 -0.02228 H 15 
-0.09068 -0.29710 R 16 
-0.00602  0.12387 K 17 
-0.13863  0.04183 D 18 
 0.10501 -0.02906 E 19 
-0.43248  0.04283 G 0 
 0.10530  0.22752 A 1 
-100.00000 -0.24283 V 2 
-0.02261 -0.08739 I 3 
 0.19566 -0.72754 L 4 
-0.12556 -0.07971 M 5 
-100.00000  0.41511 F 6 
-100.00000  0.02020 Y 7 
-0.09211  0.23454 W 8 
 0.29932 -0.57745 S 9 
 0.37301 -0.31305 T 10 
-100.00000 -0.10533 N 11 
-100.00000 -0.17280 Q 12 
-0.00015 -100.00000 C 13 
-100.00000 -100.00000 P 14 
-100.00000  0.34213 H 15 
 0.00000  0.00000 R 16 
-0.21371  0.19592 K 17 
 0.28555 -100.00000 D 18 
-100.00000 -100.00000 E 19 
 0.02878 -0.31197 G 0 
 0.12494  0.21489 A 1 
-0.00154 -0.35493 V 2 
-100.00000  0.26275 I 3 
-0.22431 -0.19307 L 4 
-100.00000 -0.00028 M 5 
 0.44687  0.45653 F 6 
-100.00000  0.13722 Y 7 
-100.00000 -100.00000 W 8 
-0.09564  0.04604 S 9 
-100.00000 -0.25504 T 10 
 0.00003 -100.00000 N 11 
-100.00000 -100.00000 Q 12 
-100.00000  0.13722 C 13 
 0.32082 -100.00000 P 14 
-100.00000 -100.00000 H 15 
 0.15768  0.13722 R 16 
-0.08300 -0.76064 K 17 
 0.10537  0.48515 D 18 
 0.00000  0.00000 E 19 
-0.10128 -0.04408 G 0 
-0.17342  0.12699 A 1 
 0.81426 -0.07163 V 2 
-0.12629 -0.37551 I 3 
-100.00000 -0.24519 L 4 
-0.32367  0.32404 M 5 
 0.54662 -0.06437 F 6 
-0.12629 -0.35403 Y 7 
-100.00000  0.01004 W 8 
-0.43159 -0.08352 S 9 
 0.48092  0.82871 T 10 
-0.32525  0.98562 N 11 
 0.24070  0.25104 Q 12 
-100.00000 -100.00000 C 13 
-0.04727 -0.03902 P 14 
-0.37965 -100.00000 H 15 
 0.08799  0.53752 R 16 
 0.00000  0.00000 K 17 
 0.24867 -0.08917 D 18 
 0.19890  0.17435 E 19 
-100.00000 -100.00000 G 0 
-100.00000 -100.00000 A 1 
 0.41020 -0.10794 V 2 
 0.00000  0.00000 I 3 
-0.23775  0.13260 L 4 
 0.39431 -0.19314 M 5 
-100.00000 -100.00000 F 6 
-100.00000 -100.00000 Y 7 
-100.00000 -100.00000 W 8 
-100.00000 -100.00000 S 9 
 0.38990  0.33905 T 10 
-100.00000 -100.00000 N 11 
-100.00000 -100.00000 Q 12 
-100.00000 -100.00000 C 13 
-100.00000 -100.00000 P 14 
-100.00000 -100.00000 H 15 
-100.00000 -0.12823 R 16 
 0.12510 -100.00000 K 17 
-100.00000 -100.00000 D 18 
-100.00000 -100.00000 E 19 
 0.07276 -0.09295 G 0 
-0.12610  0.34166 A 1 
-0.41927  0.21395 V 2 
 0.08528  0.13734 I 3 
 0.19474 -0.66731 L 4 
-100.00000 -100.00000 M 5 
 0.24035 -0.10424 F 6 
 0.46781  0.33551 Y 7 
-0.00065 -0.12834 W 8 
-0.96199 -0.01791 S 9 
-0.11715  0.12310 T 10 
 0.19474 -0.14428 N 11 
 0.13751 -0.00532 Q 12 
-100.00000 -100.00000 C 13 
-100.00000 -0.19305 P 14 
-0.00065 -0.25045 H 15 
 0.31921 -0.36727 R 16 
 0.34727 -0.81109 K 17 
 0.00000  0.00000 D 18 
 0.11619  0.44502 E 19 
 0.00000  0.00000 G 0 
 0.29825  0.00436 A 1 
 0.09676  0.07576 V 2 
-0.13596 -0.07626 I 3 
 0.20710 -0.09923 L 4 
-0.18810 -100.00000 M 5 
-0.88703  0.29084 F 6 
-0.27914  0.48494 Y 7 
 0.00010 -0.21730 W 8 
 0.02957 -0.02329 S 9 
 0.60059 -0.11412 T 10 
-100.00000  0.12770 N 11 
 0.13760  0.04648 Q 12 
-100.00000 -100.00000 C 13 
-0.00149 -0.45953 P 14 
 0.24024 -0.63903 H 15 
 0.29337 -0.61151 R 16 
-0.47953  0.64520 K 17 
-100.00000 -100.00000 D 18 
-0.45935 -0.58297 E 19 
-100.00000 -100.00000 G 0 
-0.18147  0.46193 A 1 
 0.00000  0.00000 V 2 
-0.00063  0.36142 I 3 
 0.69019 -0.29574 L 4 
 0.29496  0.62922 M 5 
 0.13757 -100.00000 F 6 
-100.00000  0.00015 Y 7 
-100.00000 -100.00000 W 8 
-100.00000 -100.00000 S 9 
-100.00000 -0.63858 T 10 
-100.00000 -100.00000 N 11 
-100.00000 -100.00000 Q 12 
-100.00000 -100.00000 C 13 
-100.00000 -100.00000 P 14 
-100.00000 -100.00000 H 15 
-0.13813  0.13512 R 16 
-100.00000 -100.00000 K 17 
-100.00000 -100.00000 D 18 
-100.00000  0.00015 E 19 
 0.10509  0.00011 G 0 
 0.36036 -0.53003 A 1 
-0.81207 -0.31817 V 2 
 0.13730  0.49349 I 3 
-0.26441 -0.45947 L 4 
-100.00000 -100.00000 M 5 
-0.35013 -0.12803 F 6 
-0.13835 -0.12803 Y 7 
-100.00000 -100.00000 W 8 
-0.35780 -0.09147 S 9 
-0.00309  0.53579 T 10 
 0.17881  0.45579 N 11 
-0.25595  0.51983 Q 12 
-100.00000 -100.00000 C 13 
-0.26441  0.02401 P 14 
-0.06110  0.30986 H 15 
 0.30715 -0.56439 R 16 
 0.00000  0.00000 K 17 
-0.11730  0.00011 D 18 
-0.32308  0.45896 E 19 
-100.00000 -0.00010 G 0 
-100.00000 -100.00000 A 1 
-0.24948 -0.05038 V 2 
 0.34819 -0.03577 I 3 
 0.00000  0.00000 L 4 
 0.07528  0.00934 M 5 
 0.67355 -0.28708 F 6 
-100.00000  0.23966 Y 7 
 0.25618 -0.23691 W 8 
 0.25851  0.26908 S 9 
-0.39264  0.13274 T 10 
-100.00000 -100.00000 N 11 
-100.00000 -0.00010 Q 12 
-100.00000 -100.00000 C 13 
-100.00000 -0.83960 P 14 
-100.00000 -100.00000 H 15 
-100.00000  0.25035 R 16 
-100.00000 -100.00000 K 17 
-100.00000 -100.00000 D 18 
-100.00000 -100.00000 E 19 
 0.13520  0.56533 G 0 
-100.00000 -100.00000 A 1 
-100.00000  0.25082 V 2 
-0.00092  0.00024 I 3 
-100.00000 -100.00000 L 4 
-100.00000 -100.00000 M 5 
-100.00000 -100.00000 F 6 
-100.00000 -100.00000 Y 7 
-0.00185 -100.00000 W 8 
 0.55841 -0.45837 S 9 
-100.00000  0.13332 T 10 
-0.00527  0.48668 N 11 
-0.10344 -100.00000 Q 12 
-100.00000 -100.00000 C 13 
-100.00000 -100.00000 P 14 
-100.00000 -100.00000 H 15 
 0.00020 -100.00000 R 16 
-0.15064 -0.12225 K 17 
 0.39204  0.65711 D 18 
 0.00000  0.00000 E 19 
-0.11974 -0.24521 G 0 
-100.00000  0.13528 A 1 
-1.13533  0.24022 V 2 
 0.12382 -0.26799 I 3 
 0.34622  0.37681 L 4 
-100.00000 -100.00000 M 5 
-100.00000 -100.00000 F 6 
-100.00000  0.41626 Y 7 
-100.00000 -100.00000 W 8 
 0.00000  0.00000 S 9 
 0.13746  0.01487 T 10 
-0.11218  0.13761 N 11 
-0.08669 -0.52841 Q 12 
-100.00000 -100.00000 C 13 
 0.25084  0.53614 P 14 
-0.00171  0.13761 H 15 
 0.51667  0.13761 R 16 
-100.00000 -0.41169 K 17 
-100.00000 -0.24521 D 18 
-0.00613  0.00975 E 19 
-100.00000 -0.32599 G 0 
 0.13747 -100.00000 A 1 
 0.15143  0.11071 V 2 
-0.09953 -0.15238 I 3 
-0.37704 -0.07358 L 4 
 0.00000  0.00000 M 5 
-0.01175 -0.44476 F 6 
-0.00003 -100.00000 Y 7 
-100.00000 -0.13072 W 8 
-0.03654 -0.20046 S 9 
 0.15143 -0.36965 T 10 
-100.00000  0.23505 N 11 
-100.00000 -100.00000 Q 12 
 0.26301 -100.00000 C 13 
-0.36447  0.12813 P 14 
-100.00000 -100.00000 H 15 
 0.43571 -0.20046 R 16 
-100.00000  0.01266 K 17 
-0.14925 -0.11288 D 18 
-100.00000 -100.00000 E 19 
 0.00000  0.00000 G 0 
-0.00010  0.00009 A 1 
-0.16284 -100.00000 V 2 
-0.00010 -100.00000 I 3 
-100.00000  0.26313 L 4 
-100.00000 -100.00000 M 5 
 0.13740 -100.00000 F 6 
-100.00000 -100.00000 Y 7 
 0.13740 -0.21474 W 8 
 0.08255 -0.16839 S 9 
-100.00000  0.02627 T 10 
-0.99638 -100.00000 N 11 
-100.00000 -100.00000 Q 12 
-100.00000 -100.00000 C 13 
-100.00000 -100.00000 P 14 
-0.00010 -100.00000 H 15 
 0.50214  0.27333 R 16 
-100.00000 -100.00000 K 17 
 0.25421 -100.00000 D 18 
-0.37489  0.40457 E 19 
-0.15604  0.24614 G 0 
-0.77913 -0.64975 A 1 
 0.00000  0.00000 V 2 
-100.00000  0.45928 I 3 
 0.55095  0.14442 L 4 
 0.42551 -0.21749 M 5 
 0.53682  0.01293 F 6 
-0.15283  0.06411 Y 7 
-0.37798 -0.07968 W 8 
-0.03896  0.34567 S 9 
-100.00000  0.02374 T 10 
-100.00000 -100.00000 N 11 
-0.15283 -100.00000 Q 12 
-100.00000 -100.00000 C 13 
 0.48568 -0.37215 P 14 
-100.00000 -100.00000 H 15 
-100.00000 -100.00000 R 16 
-100.00000  0.13756 K 17 
-100.00000 -100.00000 D 18 
 0.13775  0.13846 E 19 
-100.00000  0.37883 G 0 
-100.00000 -100.00000 A 1 
-100.00000 -0.35610 V 2 
 0.26297  0.00032 I 3 
-100.00000 -100.00000 L 4 
-100.00000  0.12933 M 5 
-0.29792  0.26335 F 6 
 0.00000  0.00000 Y 7 
-100.00000 -100.00000 W 8 
-0.49230  0.03235 S 9 
-0.03489 -100.00000 T 10 
-0.03489  0.35691 N 11 
 0.16093  0.01624 Q 12 
 0.12998  0.21292 C 13 
-0.00007 -100.00000 P 14 
 0.11250  0.39400 H 15 
-100.00000 -100.00000 R 16 
-100.00000 -100.00000 K 17 
-0.15667  0.23863 D 18 
-0.17983 -100.00000 E 19 
-100.00000  0.58541 G 0 
-100.00000  0.00044 A 1 
-100.00000 -100.00000 V 2 
-100.00000 -100.00000 I 3 
 0.13755 -0.10343 L 4 
-100.00000  0.13795 M 5 
-100.00000 -100.00000 F 6 
-100.00000 -0.24094 Y 7 
-100.00000 -100.00000 W 8 
 0.00005  0.13743 S 9 
-100.00000 -100.00000 T 10 
-100.00000  0.00044 N 11 
 0.00000  0.00000 Q 12 
-100.00000 -100.00000 C 13 
-100.00000 -0.10343 P 14 
 0.09802  0.29677 H 15 
-0.08143  0.69425 R 16 
 0.60987  0.23696 K 17 
 0.10737 -100.00000 D 18 
-100.00000  0.13719 E 19 
-100.00000 -100.00000 G 0 
-100.00000 -0.00006 A 1 
 0.00280 -0.05057 V 2 
 0.00000  0.00000 I 3 
 0.32998 -100.00000 L 4 
 0.45885 -0.20730 M 5 
-100.00000 -100.00000 F 6 
-100.00000 -0.10128 Y 7 
-0.01794 -0.37046 W 8 
-0.40365 -0.20730 S 9 
-0.16927  0.62682 T 10 
-0.28618 -0.44357 N 11 
-100.00000 -100.00000 Q 12 
-100.00000 -100.00000 C 13 
-100.00000 -100.00000 P 14 
-100.00000 -100.00000 H 15 
-100.00000 -100.00000 R 16 
-0.01794  0.13868 K 17 
-100.00000 -100.00000 D 18 
 0.13754 -100.00000 E 19 
-100.00000 -0.00008 G 0 
 0.00019 -100.00000 A 1 
-100.00000 -100.00000 V 2 
-100.00000 -100.00000 I 3 
 0.00000  0.00000 L 4 
 0.48807 -0.52777 M 5 
 0.48562 -0.00008 F 6 
-100.00000 -100.00000 Y 7 
-0.00875 -0.00008 W 8 
-0.00875 -0.00008 S 9 
-100.00000 -100.00000 T 10 
-100.00000 -100.00000 N 11 
-100.00000  0.13698 Q 12 
-100.00000 -100.00000 C 13 
 0.57310 -0.45006 P 14 
-100.00000 -100.00000 H 15 
 0.00019 -100.00000 R 16 
-100.00000 -100.00000 K 17 
-100.00000 -100.00000 D 18 
-100.00000 -100.00000 E 19 
-100.00000 -100.00000 G 0 
 0.00000  0.00000 A 1 
 0.24879 -0.37743 V 2 
-100.00000 -100.00000 I 3 
-0.14646 -100.00000 L 4 
-100.00000 -100.00000 M 5 
-100.00000 -100.00000 F 6 
-100.00000 -100.00000 Y 7 
-100.00000 -0.00012 W 8 
-0.00895 -0.10560 S 9 
 0.77954 -0.08776 T 10 
-100.00000 -100.00000 N 11 
-100.00000 -100.00000 Q 12 
-100.00000 -100.00000 C 13 
-100.00000 -100.00000 P 14 
-100.00000 -100.00000 H 15 
-100.00000 -100.00000 R 16 
-0.13829 -100.00000 K 17 
-100.00000 -100.00000 D 18 
-0.14201 -0.12672 E 19 
-100.00000 -100.00000 G 0 
-100.00000 -100.00000 A 1 
-0.00278  0.80576 V 2 
 0.00000  0.00000 I 3 
 0.11747 -0.35214 L 4 
-100.00000  0.13777 M 5 
-0.13222 -100.00000 F 6 
-100.00000  0.00027 Y 7 
 0.13756 -100.00000 W 8 
-0.14557 -100.00000 S 9 
 0.51421  0.12645 T 10 
-0.27783 -100.00000 N 11 
-100.00000 -100.00000 Q 12 
-100.00000 -100.00000 C 13 
-100.00000 -100.00000 P 14 
-100.00000 -100.00000 H 15 
-100.00000  0.00027 R 16 
-100.00000 -100.00000 K 17 
-100.00000 -100.00000 D 18 
-100.00000 -100.00000 E 19 
-100.00000 -100.00000 G 0 
-0.00000 -100.00000 A 1 
-100.00000 -100.00000 V 2 
-100.00000 -100.00000 I 3 
-100.00000 -100.00000 L 4 
-100.00000 -100.00000 M 5 
-0.14027 -100.00000 F 6 
 0.00000  0.00000 Y 7 
-100.00000 -100.00000 W 8 
 0.37851  0.13759 S 9 
-0.14027 -100.00000 T 10 
-0.00507 -0.41093 N 11 
-100.00000 -100.00000 Q 12 
 0.14796 -0.13533 C 13 
-100.00000 -100.00000 P 14 
-0.04911  0.31671 H 15 
 0.13750 -100.00000 R 16 
-100.00000 -100.00000 K 17 
-0.00277  0.01819 D 18 
-100.00000 -100.00000 E 19 
-100.00000 -100.00000 G 0 
 0.13751 -100.00000 A 1 
-100.00000 -100.00000 V 2 
-100.00000 -100.00000 I 3 
-0.26809  0.01854 L 4 
-100.00000 -100.00000 M 5 
-100.00000 -100.00000 F 6 
-100.00000 -100.00000 Y 7 
-100.00000 -100.00000 W 8 
 0.00000  0.00000 S 9 
 0.40998 -100.00000 T 10 
-100.00000 -100.00000 N 11 
 0.00001 -100.00000 Q 12 
-100.00000 -100.00000 C 13 
-0.02078 -0.02375 P 14 
-100.00000 -100.00000 H 15 
-100.00000 -100.00000 R 16 
-100.00000 -100.00000 K 17 
-100.00000 -100.00000 D 18 
-100.00000 -100.00000 E 19 
 0.44211 -0.73224 G 0 
-0.20665 -0.23616 A 1 
-100.00000 -100.00000 V 2 
 0.13587  0.19360 I 3 
-100.00000 -100.00000 L 4 
-100.00000 -100.00000 M 5 
-100.00000 -100.00000 F 6 
-100.00000 -100.00000 Y 7 
-100.00000 -100.00000 W 8 
-0.12903 -0.21395 S 9 
 0.00000  0.00000 T 10 
-100.00000  0.02706 N 11 
-100.00000 -100.00000 Q 12 
-100.00000 -0.17501 C 13 
-100.00000  0.13736 P 14 
-100.00000 -100.00000 H 15 
-100.00000 -100.00000 R 16 
-100.00000 -100.00000 K 17 
-100.00000 -100.00000 D 18 
-100.00000 -100.00000 E 19 
-0.33143  0.67822 G 0 
 0.51930 -0.09089 A 1 
 0.00000  0.00000 V 2 
-0.19765  0.36899 I 3 
-100.00000  0.00015 L 4 
-100.00000 -100.00000 M 5 
-0.14532  0.01104 F 6 
-100.00000 -100.00000 Y 7 
-100.00000 -100.00000 W 8 
-100.00000  0.00015 S 9 
-100.00000 -0.12646 T 10 
-100.00000 -100.00000 N 11 
-100.00000 -100.00000 Q 12 
-0.00003 -0.24285 C 13 
-100.00000 -100.00000 P 14 
-100.00000 -100.00000 H 15 
-100.00000 -100.00000 R 16 
-100.00000 -100.00000 K 17 
-100.00000 -100.00000 D 18 
-100.00000 -100.00000 E 19 
-100.00000 -100.00000 G 0 
 0.00000  0.00000 A 1 
-0.18619 -0.68386 V 2 
-100.00000 -100.00000 I 3 
-100.00000 -100.00000 L 4 
-100.00000 -100.00000 M 5 
-100.00000 -100.00000 F 6 
-100.00000 -100.00000 Y 7 
-100.00000 -100.00000 W 8 
-100.00000  0.02422 S 9 
-0.05870 -0.10108 T 10 
-100.00000 -100.00000 N 11 
-100.00000 -100.00000 Q 12 
-100.00000  0.13497 C 13 
-100.00000 -100.00000 P 14 
-100.00000 -100.00000 H 15 
-100.00000 -100.00000 R 16 
-100.00000 -100.00000 K 17 
-100.00000 -100.00000 D 18 
-100.00000 -100.00000 E 19 
-0.12017  0.43184 G 0 
-0.14556 -0.25174 A 1 
-0.12803 -0.31561 V 2 
-0.00728 -0.49469 I 3 
-100.00000 -100.00000 L 4 
-100.00000 -100.00000 M 5 
-100.00000 -100.00000 F 6 
-100.00000 -100.00000 Y 7 
-100.00000 -100.00000 W 8 
 0.00000  0.00000 S 9 
-100.00000  0.67806 T 10 
 0.08038  0.26108 N 11 
-100.00000 -100.00000 Q 12 
-0.62191  0.20944 C 13 
-100.00000 -100.00000 P 14 
-100.00000 -100.00000 H 15 
 0.08197 -0.46163 R 16 
-0.00010 -100.00000 K 17 
-100.00000 -100.00000 D 18 
-100.00000 -100.00000 E 19 
-100.00000 -100.00000 G 0 
 0.37859 -100.00000 A 1 
-100.00000 -100.00000 V 2 
-100.00000 -100.00000 I 3 
 0.13420  0.66105 L 4 
-100.00000 -100.00000 M 5 
-100.00000 -100.00000 F 6 
-100.00000 -100.00000 Y 7 
-100.00000 -100.00000 W 8 
 0.00000  0.00000 S 9 
 0.58504  0.63777 T 10 
-100.00000 -100.00000 N 11 
-100.00000 -100.00000 Q 12 
-100.00000 -100.00000 C 13 
 0.10813 -0.49152 P 14 
-100.00000 -100.00000 H 15 
-0.13940 -100.00000 R 16 
-100.00000 -100.00000 K 17 
-100.00000 -100.00000 D 18 
-100.00000 -100.00000 E 19 
 0.12420 -0.17150 G 0 
-0.10400  0.77191 A 1 
-0.42408 -0.26502 V 2 
-0.00385  0.48554 I 3 
 0.00000  0.00000 L 4 
 0.11832 -100.00000 M 5 
-0.19459 -0.19806 F 6 
-100.00000 -100.00000 Y 7 
-100.00000 -100.00000 W 8 
-0.21871 -0.25718 S 9 
-0.11077  0.12573 T 10 
-100.00000 -100.00000 N 11 
-100.00000 -0.10811 Q 12 
-100.00000 -100.00000 C 13 
-0.00877  0.62432 P 14 
-100.00000 -100.00000 H 15 
-0.11077 -0.12798 R 16 
-100.00000 -100.00000 K 17 
-100.00000 -100.00000 D 18 
-100.00000 -100.00000 E 19 
-100.00000  0.13776 G 0 
 0.12451 -0.05376 A 1 
 0.00000  0.00000 V 2 
-0.23083 -0.09129 I 3 
 0.08356  0.81815 L 4 
 0.05849  0.30920 M 5 
-0.12732 -0.10803 F 6 
-100.00000  0.00026 Y 7 
 0.33755 -100.00000 W 8 
-0.47996 -100.00000 S 9 
 0.54505  0.37599 T 10 
-100.00000 -100.00000 N 11 
-100.00000  0.00026 Q 12 
-100.00000 -100.00000 C 13 
 0.11369 -0.06459 P 14 
-100.00000 -100.00000 H 15 
-100.00000 -100.00000 R 16 
-100.00000 -100.00000 K 17 
-100.00000 -100.00000 D 18 
-0.22539  0.33943 E 19 
-100.00000 -100.00000 G 0 
 0.12771 -100.00000 A 1 
-0.63080  0.68162 V 2 
 0.05758  0.26074 I 3 
 0.00000  0.00000 L 4 
 0.41280 -1.02115 M 5 
-0.35204  0.55243 F 6 
-100.00000 -100.00000 Y 7 
-100.00000 -100.00000 W 8 
 0.11437 -0.24583 S 9 
 0.12771 -0.35468 T 10 
-100.00000 -100.00000 N 11 
-100.00000 -100.00000 Q 12 
-0.12664 -0.12809 C 13 
 0.48605  0.07484 P 14 
-0.26414 -0.12809 H 15 
 0.36065  0.01721 R 16 
-100.00000 -100.00000 K 17 
-100.00000 -100.00000 D 18 
-100.00000 -100.00000 E 19 
-100.00000  0.13261 G 0 
-0.04268 -0.66448 A 1 
-0.13449 -100.00000 V 2 
-0.10148 -0.34443 I 3 
 0.00000  0.00000 L 4 
-0.37988 -0.21726 M 5 
 0.48348  0.64523 F 6 
-0.15242  0.00007 Y 7 
-0.36670  0.16266 W 8 
 0.03908  0.40459 S 9 
 0.12495 -0.09001 T 10 
-100.00000 -100.00000 N 11 
-100.00000 -100.00000 Q 12 
-100.00000 -100.00000 C 13 
-100.00000 -100.00000 P 14 
-100.00000 -100.00000 H 15 
-100.00000 -100.00000 R 16 
-100.00000 -100.00000 K 17 
-100.00000 -100.00000 D 18 
-100.00000 -100.00000 E 19 
-0.13880 -0.00002 G 0 
-0.13379 -0.12290 A 1 
 0.00000  0.00000 V 2 
 0.19972 -0.10514 I 3 
-100.00000  0.13748 L 4 
-100.00000 -100.00000 M 5 
-0.00000 -100.00000 F 6 
-100.00000 -100.00000 Y 7 
-100.00000 -100.00000 W 8 
-100.00000 -0.35430 S 9 
-100.00000 -100.00000 T 10 
-100.00000  0.26301 N 11 
-100.00000 -100.00000 Q 12 
-100.00000 -100.00000 C 13 
-100.00000 -100.00000 P 14 
-100.00000 -100.00000 H 15 
-100.00000 -100.00000 R 16 
-100.00000 -100.00000 K 17 
-0.24428  0.35740 D 18 
-100.00000 -100.00000 E 19 
-100.00000 -100.00000 G 0 
-0.11677 -100.00000 A 1 
-100.00000  0.00009 V 2 
-100.00000 -100.00000 I 3 
-100.00000  0.33913 L 4 
-100.00000 -100.00000 M 5 
-0.37981 -0.13783 F 6 
-100.00000  0.00009 Y 7 
-100.00000 -100.00000 W 8 
 0.00000  0.00000 S 9 
-0.81184  0.41086 T 10 
-100.00000 -100.00000 N 11 
-100.00000 -100.00000 Q 12 
-100.00000 -100.00000 C 13 
 0.45861  0.11118 P 14 
-100.00000 -100.00000 H 15 
-100.00000 -100.00000 R 16 
-100.00000 -100.00000 K 17 
-100.00000 -100.00000 D 18 
-100.00000 -100.00000 E 19 
-100.00000 -100.00000 G 0 
-100.00000 -100.00000 A 1 
-100.00000 -100.00000 V 2 
-100.00000 -100.00000 I 3 
 0.00000  0.00000 L 4 
-0.00919  0.03115 M 5 
-100.00000 -100.00000 F 6 
-100.00000 -100.00000 Y 7 
-100.00000 -100.00000 W 8 
-100.00000 -100.00000 S 9 
-100.00000 -100.00000 T 10 
-100.00000 -100.00000 N 11 
 0.11174  0.26312 Q 12 
-100.00000 -100.00000 C 13 
 0.01363  0.23516 P 14 
-100.00000 -100.00000 H 15 
-0.07439  0.05999 R 16 
-100.00000 -100.00000 K 17 
-100.00000 -100.00000 D 18 
-100.00000 -100.00000 E 19 
 0.00000  0.00000 G 0 
-100.00000 -0.15235 A 1 
 0.10326  0.25063 V 2 
-100.00000 -100.00000 I 3 
-100.00000 -100.00000 L 4 
-100.00000 -100.00000 M 5 
-100.00000 -100.00000 F 6 
-100.00000 -100.00000 Y 7 
 0.12411 -0.10779 W 8 
-100.00000 -100.00000 S 9 
-100.00000 -100.00000 T 10 
-100.00000 -100.00000 N 11 
-100.00000 -100.00000 Q 12 
-100.00000 -100.00000 C 13 
-100.00000 -100.00000 P 14 
-100.00000 -100.00000 H 15 
 0.08151 -0.15235 R 16 
-100.00000 -100.00000 K 17 
-100.00000 -100.00000 D 18 
 0.15393 -0.37474 E 19 
 0.19097  0.13068 G 0 
 0.00000  0.00000 A 1 
 0.03310 -0.58570 V 2 
-100.00000 -100.00000 I 3 
-100.00000 -100.00000 L 4 
-100.00000 -100.00000 M 5 
-100.00000 -100.00000 F 6 
-100.00000 -100.00000 Y 7 
-100.00000 -100.00000 W 8 
 0.37855  0.23952 S 9 
-0.06739  0.21944 T 10 
-100.00000 -100.00000 N 11 
-100.00000 -100.00000 Q 12 
-100.00000 -100.00000 C 13 
-100.00000  0.13752 P 14 
-100.00000 -100.00000 H 15 
-100.00000 -100.00000 R 16 
-100.00000 -100.00000 K 17 
-100.00000 -100.00000 D 18 
 0.41408  0.13752 E 19 
-100.00000 -100.00000 G 0 
 0.44700 -0.12857 A 1 
 0.43394 -0.86228 V 2 
 0.00000  0.00000 I 3 
-0.12639 -0.81093 L 4 
-100.00000 -100.00000 M 5 
-0.41766 -0.24630 F 6 
-100.00000 -100.00000 Y 7 
-100.00000 -100.00000 W 8 
 0.32107 -100.00000 S 9 
 0.06644 -0.48879 T 10 
-0.00046  0.00893 N 11 
-100.00000 -100.00000 Q 12 
-0.43907 -100.00000 C 13 
-100.00000 -100.00000 P 14 
-100.00000 -100.00000 H 15 
-100.00000 -100.00000 R 16 
-100.00000 -100.00000 K 17 
-100.00000 -100.00000 D 18 
-100.00000 -100.00000 E 19 
 0.23173 -0.17359 G 0 
-100.00000 -0.12385 A 1 
-0.20817 -100.00000 V 2 
-0.00284  0.12624 I 3 
-0.23716  0.02345 L 4 
-100.00000  0.00002 M 5 
 0.51314 -0.12819 F 6 
-100.00000 -100.00000 Y 7 
-100.00000 -100.00000 W 8 
 0.00000  0.00000 S 9 
-100.00000  0.37853 T 10 
 0.79624  0.28317 N 11 
-100.00000 -100.00000 Q 12 
 0.48371 -0.07240 C 13 
-100.00000 -100.00000 P 14 
-100.00000 -100.00000 H 15 
 0.11475  0.00932 R 16 
-100.00000 -100.00000 K 17 
-100.00000 -100.00000 D 18 
-100.00000 -100.00000 E 19 
 0.13745 -0.55754 G 0 
-0.00005 -0.00003 A 1 
-0.51914  0.23029 V 2 
-0.19608  0.33909 I 3 
-0.04092  0.26089 L 4 
-100.00000 -100.00000 M 5 
 0.00000  0.00000 F 6 
-0.00406  0.01717 Y 7 
-100.00000 -100.00000 W 8 
 0.08402 -0.25014 S 9 
 0.22083 -100.00000 T 10 
-100.00000 -100.00000 N 11 
-100.00000 -100.00000 Q 12 
-0.26459 -100.00000 C 13 
-100.00000 -100.00000 P 14 
-100.00000 -100.00000 H 15 
-100.00000 -0.24587 R 16 
-100.00000 -100.00000 K 17 
-100.00000 -100.00000 D 18 
-0.13838 -100.00000 E 19 
 0.41208 -0.01034 G 0 
-0.13809  0.26294 A 1 
-100.00000 -100.00000 V 2 
-100.00000 -100.00000 I 3 
-0.12662 -0.45601 L 4 
-100.00000 -100.00000 M 5 
-100.00000 -0.34440 F 6 
-0.00274 -0.35482 Y 7 
 0.00000  0.00000 W 8 
-100.00000  0.13741 S 9 
-100.00000 -100.00000 T 10 
-100.00000 -100.00000 N 11 
-100.00000 -100.00000 Q 12 
-0.00109 -0.10849 C 13 
-100.00000 -100.00000 P 14 
-100.00000 -100.00000 H 15 
-0.00420 -0.12184 R 16 
-100.00000 -100.00000 K 17 
-100.00000 -0.00009 D 18 
-100.00000 -0.00009 E 19 
 0.14216 -0.43706 G 0 
-0.18785  0.70984 A 1 
 0.12241  0.48461 V 2 
-0.18785  0.19328 I 3 
-0.32384 -0.21736 L 4 
 0.00000  0.00000 M 5 
-100.00000 -100.00000 F 6 
-100.00000 -100.00000 Y 7 
-100.00000  0.00006 W 8 
-0.11681 -0.53081 S 9 
-0.07686 -0.28768 T 10 
-100.00000 -100.00000 N 11 
-100.00000 -100.00000 Q 12 
-100.00000 -100.00000 C 13 
-100.00000 -100.00000 P 14 
-100.00000 -100.00000 H 15 
-100.00000  0.00930 R 16 
-100.00000  0.13253 K 17 
-100.00000 -100.00000 D 18 
-100.00000 -100.00000 E 19 
-100.00000  0.00018 G 0 
-0.41727  0.00018 A 1 
 0.37861 -0.17199 V 2 
-0.11681  0.03881 I 3 
-0.30179 -0.07740 L 4 
-0.00134 -100.00000 M 5 
 0.20866  0.75419 F 6 
 0.60453  0.73413 Y 7 
 0.31970  0.00018 W 8 
-100.00000  0.23961 S 9 
-100.00000  0.00018 T 10 
-100.00000 -100.00000 N 11 
-100.00000 -100.00000 Q 12 
 0.00000  0.00000 C 13 
-100.00000 -100.00000 P 14 
-100.00000 -100.00000 H 15 
-0.00266 -0.05430 R 16 
-100.00000 -100.00000 K 17 
-100.00000 -100.00000 D 18 
-100.00000 -100.00000 E 19 
-100.00000 -0.12829 G 0 
 0.21906  0.20828 A 1 
-100.00000  0.00001 V 2 
-0.00262 -0.15429 I 3 
-0.14023 -0.23715 L 4 
-0.00262 -100.00000 M 5 
 0.26138  0.02913 F 6 
 0.08041 -0.18310 Y 7 
-100.00000  0.26304 W 8 
 0.00000  0.00000 S 9 
-0.00044 -0.41341 T 10 
-0.10119  0.01693 N 11 
-0.32359 -0.13840 Q 12 
-100.00000 -100.00000 C 13 
 0.62035  0.96690 P 14 
-100.00000 -100.00000 H 15 
-100.00000 -100.00000 R 16 
-0.13794 -100.00000 K 17 
-100.00000  0.12582 D 18 
-0.11662 -0.13840 E 19 
 0.51300 -0.09152 G 0 
-100.00000 -100.00000 A 1 
 0.58292 -0.29814 V 2 
-0.39083  0.73945 I 3 
-0.00054  0.43235 L 4 
-100.00000  0.00019 M 5 
-100.00000 -100.00000 F 6 
-100.00000 -100.00000 Y 7 
-100.00000 -100.00000 W 8 
 0.24870  0.12431 S 9 
-0.39917 -0.07724 T 10 
 0.00000  0.00000 N 11 
-100.00000 -100.00000 Q 12 
-100.00000 -100.00000 C 13 
-100.00000 -100.00000 P 14 
-0.00054 -0.10822 H 15 
 0.13745 -100.00000 R 16 
-0.60463  0.34001 K 17 
 0.25919  0.15661 D 18 
-100.00000 -100.00000 E 19 
 0.00000  0.00000 G 0 
-0.12643  0.00931 A 1 
 0.69516 -100.00000 V 2 
-100.00000 -100.00000 I 3 
-100.00000 -100.00000 L 4 
-100.00000 -100.00000 M 5 
-100.00000 -100.00000 F 6 
-100.00000 -100.00000 Y 7 
 0.09104  0.32339 W 8 
 0.24064 -100.00000 S 9 
-100.00000 -100.00000 T 10 
-0.13787 -100.00000 N 11 
-100.00000 -100.00000 Q 12 
-100.00000 -100.00000 C 13 
-100.00000 -100.00000 P 14 
-100.00000 -100.00000 H 15 
-0.28803 -0.18228 R 16 
-100.00000 -100.00000 K 17 
-100.00000 -100.00000 D 18 
 0.84593 -0.42320 E 19 
-100.00000  0.00018 G 0 
-0.05519  0.37869 A 1 
-0.37959  0.23944 V 2 
-0.13797  0.13768 I 3 
-0.15425  0.53972 L 4 
 0.22159 -100.00000 M 5 
-0.37442 -0.58201 F 6 
-0.61573 -0.06542 Y 7 
-100.00000  0.13768 W 8 
 0.00000  0.00000 S 9 
-0.12633 -0.12432 T 10 
-100.00000  0.00018 N 11 
 0.05628 -100.00000 Q 12 
-100.00000 -100.00000 C 13 
 0.52851  0.84577 P 14 
-100.00000 -100.00000 H 15 
-100.00000 -100.00000 R 16 
-100.00000 -100.00000 K 17 
-100.00000 -100.00000 D 18 
-100.00000 -100.00000 E 19 
-100.00000 -100.00000 G 0 
-100.00000 -100.00000 A 1 
-100.00000 -0.10852 V 2 
-0.00002 -100.00000 I 3 
 0.00000  0.00000 L 4 
-0.12645  0.00925 M 5 
-100.00000  0.13249 F 6 
-100.00000 -100.00000 Y 7 
-0.00051 -100.00000 W 8 
-0.06457 -0.05455 S 9 
-100.00000 -100.00000 T 10 
-100.00000 -100.00000 N 11 
-100.00000 -100.00000 Q 12 
-100.00000 -100.00000 C 13 
-100.00000 -100.00000 P 14 
-100.00000 -100.00000 H 15 
-100.00000 -100.00000 R 16 
-100.00000 -100.00000 K 17 
-100.00000 -100.00000 D 18 
-100.00000 -100.00000 E 19 
-100.00000 -100.00000 G 0 
-100.00000 -100.00000 A 1 
-1.04539  0.13246 V 2 
-100.00000 -100.00000 I 3 
-0.22387  0.13477 L 4 
-100.00000 -100.00000 M 5 
-100.00000 -100.00000 F 6 
-100.00000 -100.00000 Y 7 
-100.00000 -100.00000 W 8 
-0.24222 -100.00000 S 9 
 0.48534 -0.67486 T 10 
-100.00000 -100.00000 N 11 
 0.00000  0.00000 Q 12 
-100.00000 -100.00000 C 13 
-100.00000  0.13246 P 14 
-100.00000  0.13750 H 15 
 0.13417  0.53486 R 16 
 0.54004  0.13048 K 17 
-100.00000 -100.00000 D 18 
-0.00253 -0.55824 E 19 
-0.24226 -100.00000 G 0 
-100.00000 -100.00000 A 1 
-0.00046 -0.09189 V 2 
 0.48360 -0.02908 I 3 
 0.51302 -0.39165 L 4 
-100.00000 -100.00000 M 5 
-0.10847 -0.35492 F 6 
-0.06772  0.16285 Y 7 
 0.00005 -100.00000 W 8 
-100.00000 -0.24605 S 9 
-100.00000 -100.00000 T 10 
-100.00000 -100.00000 N 11 
-100.00000 -100.00000 Q 12 
 0.00000  0.00000 C 13 
-100.00000 -100.00000 P 14 
-100.00000 -100.00000 H 15 
 0.20520 -0.50199 R 16 
-100.00000 -100.00000 K 17 
-100.00000 -100.00000 D 18 
-100.00000 -100.00000 E 19 
-0.46908  0.68282 G 0 
 0.26302 -0.19272 A 1 
-0.10841  0.44017 V 2 
-0.24222 -0.37608 I 3 
-0.00002  0.20888 L 4 
-100.00000 -100.00000 M 5 
 0.24052 -100.00000 F 6 
-0.26392 -100.00000 Y 7 
-100.00000 -100.00000 W 8 
-0.00150  0.13286 S 9 
 0.26997  0.39986 T 10 
-100.00000  0.95534 N 11 
-0.11669 -0.12788 Q 12 
-100.00000 -100.00000 C 13 
-100.00000 -100.00000 P 14 
-100.00000  0.23044 H 15 
 0.00000  0.00000 R 16 
 0.18991  0.11921 K 17 
-0.12641 -0.06492 D 18 
 0.24052 -0.55034 E 19 
-100.00000 -100.00000 G 0 
-100.00000 -100.00000 A 1 
-0.00203  0.68246 V 2 
 0.00000  0.00000 I 3 
-0.58620  0.13774 L 4 
-0.48814  0.11872 M 5 
-100.00000 -100.00000 F 6 
-100.00000 -100.00000 Y 7 
-100.00000 -100.00000 W 8 
-100.00000 -100.00000 S 9 
 0.46377  1.02373 T 10 
-100.00000 -100.00000 N 11 
-100.00000 -100.00000 Q 12 
-100.00000 -100.00000 C 13 
-100.00000 -100.00000 P 14 
-100.00000 -100.00000 H 15 
-100.00000 -100.00000 R 16 
-0.12619  0.00023 K 17 
-100.00000 -100.00000 D 18 
-100.00000 -100.00000 E 19 
 0.22147 -100.00000 G 0 
-100.00000 -100.00000 A 1 
-100.00000 -100.00000 V 2 
-100.00000 -100.00000 I 3 
-100.00000 -100.00000 L 4 
-100.00000 -100.00000 M 5 
-0.62403 -100.00000 F 6 
-0.14137  0.15460 Y 7 
-100.00000  0.00010 W 8 
-0.13806 -0.24593 S 9 
-100.00000 -100.00000 T 10 
-100.00000 -100.00000 N 11 
-100.00000 -100.00000 Q 12 
 0.00000  0.00000 C 13 
-100.00000 -100.00000 P 14 
-100.00000 -100.00000 H 15 
-0.58724  0.51961 R 16 
-100.00000 -100.00000 K 17 
-0.13806 -100.00000 D 18 
-100.00000 -100.00000 E 19 
-100.00000 -100.00000 G 0 
-100.00000 -100.00000 A 1 
 0.43867  0.39207 V 2 
 0.00000  0.00000 I 3 
 0.20493  0.20313 L 4 
-0.13806 -0.12812 M 5 
-100.00000  0.00939 F 6 
-100.00000 -100.00000 Y 7 
-100.00000 -100.00000 W 8 
-100.00000 -100.00000 S 9 
 0.36066  0.23025 T 10 
-100.00000  0.00010 N 11 
-100.00000 -100.00000 Q 12 
-100.00000 -100.00000 C 13 
-100.00000 -100.00000 P 14 
-100.00000 -100.00000 H 15 
-100.00000 -100.00000 R 16 
-100.00000 -100.00000 K 17 
-100.00000 -100.00000 D 18 
-100.00000 -100.00000 E 19 
