# Supplementary material for: Enhanced ER proteostasis and temperature differentially impact the mutational tolerance of influenza hemagglutinin
Source: eLife. 2018 Sep 6;7:e38795. doi: 10.7554/eLife.38795 (PMC6172027; doi:10.7554/eLife.38795)
Supplement: Source data 1. [file elife-38795-data1.zip › Dataset_1/HA_DMS_2018_processing/filtering/filtering_DAX37vsDMSO37/compare/out_scatter_12_A.txt]

-100.00000 -100.00000 
-100.00000  0.18707 
 0.00000  0.00000 
 0.21863  0.74541 
 0.18856  0.53070 
 0.09382  0.00009 
 0.51503  0.21486 
-0.15640 -100.00000 
-100.00000 -0.00000 
-100.00000  0.34988 
 0.00000  0.00000 
-100.00000  0.87948 
 0.03170 -0.16988 
 0.00000  0.00000 
-0.03794  0.81631 
-0.01866 -0.48739 
 0.00000  0.00000 
-0.15997 -100.00000 
-0.06057  0.58792 
-100.00000 -100.00000 
-100.00000 -100.00000 
-100.00000 -100.00000 
-100.00000 -100.00000 
-100.00000 -100.00000 
-0.15968  0.25456 
 0.00000  0.00000 
-100.00000 -100.00000 
-100.00000 -100.00000 
 0.32913  0.21055 
-0.47601  0.15817 
-0.54799 -100.00000 
 0.21948  0.17653 
 0.43998  0.32859 
-100.00000 -100.00000 
 0.34006  0.08985 
 0.01107 -100.00000 
-100.00000 -100.00000 
-0.49130  0.00158 
-100.00000 -100.00000 
-100.00000 -100.00000 
-0.06893  0.50552 
 0.00000  0.00000 
 0.28579 -0.20058 
-0.37842 -0.05718 
-100.00000 -100.00000 
-0.15902 -100.00000 
-0.19371  0.59239 
-100.00000 -100.00000 
-100.00000 -0.00002 
-100.00000  0.00002 
-0.21251 -1.21820 
-0.54563 -0.91075 
 0.15846 -1.11066 
-0.00004 -100.00000 
-100.00000 -100.00000 
-0.19029 -100.00000 
 0.18242  0.13066 
-100.00000 -100.00000 
 0.00007 -100.00000 
 0.03725  0.15101 
-100.00000 -100.00000 
 0.58493  0.63009 
-100.00000 -100.00000 
 0.56498  0.24224 
 0.00000  0.00000 
-0.00002 -100.00000 
-100.00000 -100.00000 
-1.12462  0.19977 
-100.00000 -100.00000 
 0.18799 -0.23959 
-0.04813  0.25124 
-100.00000 -100.00000 
-0.15633  0.00002 
-100.00000 -100.00000 
-0.13055 -0.05472 
-0.28855  0.09917 
-100.00000 -100.00000 
-100.00000 -100.00000 
-100.00000 -100.00000 
-0.15992  0.00000 
 0.11211 -100.00000 
-100.00000 -100.00000 
 0.28769  0.45945 
-100.00000 -100.00000 
-100.00000 -0.13600 
-0.37515  0.51544 
-100.00000 -100.00000 
 0.41781  0.12712 
-0.11954  0.07585 
 0.00000  0.00000 
 0.04413  0.24286 
 0.52173 -0.33256 
-100.00000 -100.00000 
 0.17948 -0.08803 
-100.00000 -100.00000 
-100.00000 -100.00000 
-0.40896  0.45473 
-100.00000 -100.00000 
-0.02914  0.31004 
-0.55580  0.28023 
 0.67062 -0.45019 
 0.20560  0.47524 
-0.52563 -0.12002 
 0.26294 -0.50916 
-100.00000 -100.00000 
 0.00000  0.00000 
-100.00000 -100.00000 
-100.00000 -100.00000 
-100.00000 -100.00000 
-100.00000  0.00008 
 0.13749  0.12353 
-100.00000 -100.00000 
-0.49738 -0.35169 
-0.22716 -0.01040 
-0.03682  0.65981 
 0.33174  0.54570 
-100.00000 -100.00000 
-100.00000 -100.00000 
-100.00000 -100.00000 
-100.00000  0.00007 
-100.00000 -100.00000 
-100.00000 -100.00000 
-100.00000 -0.25789 
 0.43722  0.22625 
 0.06889  0.81058 
 0.52997  0.26330 
 0.05106  0.67122 
-0.03553  0.21340 
-0.06460 -100.00000 
-100.00000 -100.00000 
-100.00000 -100.00000 
-100.00000 -0.00183 
-100.00000 -0.35364 
-100.00000 -100.00000 
-0.19088  0.17319 
 0.06375  0.27317 
 0.25717 -0.10650 
 0.07814  0.08639 
 0.56852  0.01778 
-100.00000 -100.00000 
 0.13263 -0.12031 
-100.00000 -100.00000 
-0.03657 -100.00000 
 0.12210 -0.42452 
-0.13484  0.17766 
 0.13252 -0.69148 
-100.00000 -0.00005 
 0.20690  0.16462 
-0.08288  0.34020 
 0.44358  0.51024 
-0.10659  0.71190 
-100.00000 -100.00000 
-0.19268 -0.35735 
 0.20254  0.48737 
-0.59372  0.09268 
 0.84370  0.32987 
-0.01025 -100.00000 
-0.45264  0.17586 
-0.07879 -0.44622 
-100.00000 -100.00000 
-100.00000 -100.00000 
-100.00000 -100.00000 
-100.00000 -100.00000 
-100.00000 -100.00000 
-100.00000 -100.00000 
-100.00000 -100.00000 
-100.00000 -100.00000 
 0.17556  0.11522 
 0.36328  0.14341 
 0.31098  0.20774 
-0.04832  0.25164 
 0.54318 -0.00920 
-0.33082  0.62512 
-100.00000 -100.00000 
-0.03248  0.19003 
 0.39859 -0.53356 
 0.39861  0.60697 
 0.03974  0.44452 
 1.29407 -0.11296 
-0.03048 -0.06564 
-100.00000 -100.00000 
 0.81286  0.17278 
-100.00000 -100.00000 
-0.53232  0.58509 
-100.00000  0.13764 
 0.25722 -0.42832 
 0.21080  0.25615 
 0.59252 -0.28847 
 0.55869  0.85820 
-100.00000 -100.00000 
 0.39150  0.01222 
-100.00000 -100.00000 
-100.00000 -100.00000 
 0.37853 -0.19840 
 0.27136  0.39520 
-100.00000 -100.00000 
-0.54852 -100.00000 
-100.00000 -0.13518 
-100.00000 -0.19768 
-100.00000 -100.00000 
-0.27663 -0.13541 
-100.00000 -0.49243 
-100.00000 -0.21524 
-0.00242 -0.23529 
 0.54532  0.31531 
-100.00000  0.54310 
-100.00000 -100.00000 
-100.00000 -100.00000 
 0.46701 -0.37898 
-100.00000 -0.11811 
-0.26234 -100.00000 
 0.51978 -0.09367 
 0.00000  0.00000 
-100.00000 -100.00000 
-0.00615  0.54186 
 0.16637 -0.54654 
 0.32973  0.14973 
 0.00000  0.00000 
 0.29124  0.09272 
-0.75383 -0.10380 
-0.15698  0.17112 
-0.00007 -100.00000 
-0.14976 -0.38597 
 0.09079  0.66038 
-100.00000 -100.00000 
-100.00000 -100.00000 
 0.24857 -0.01657 
 0.71184  1.01511 
 0.56690  0.38057 
 0.26329  0.35030 
 0.00000  0.00000 
 0.00000  0.00000 
-100.00000 -100.00000 
-0.31301 -0.07495 
 0.24016 -0.05469 
 0.28859  0.73448 
 0.20992 -0.08360 
-100.00000 -100.00000 
-100.00000 -100.00000 
-0.10506  0.21926 
-100.00000 -100.00000 
-100.00000 -100.00000 
-100.00000 -100.00000 
-0.20637 -0.25963 
-100.00000 -100.00000 
 0.00049 -100.00000 
-100.00000 -100.00000 
-0.23972  0.14593 
-100.00000 -100.00000 
-100.00000 -100.00000 
-0.30788  0.48038 
-0.38315 -0.62077 
-0.06803  0.59427 
-0.00712  0.73643 
 0.11211 -0.47130 
-100.00000 -0.37274 
-0.27564  0.33670 
-100.00000 -100.00000 
 0.26314  0.27138 
 0.00000  0.00000 
-0.04654  0.42328 
-100.00000 -100.00000 
-100.00000 -100.00000 
-100.00000 -100.00000 
 0.17576  0.27610 
 0.00000  0.00000 
-100.00000 -100.00000 
-0.24391  0.24321 
-100.00000 -100.00000 
 0.00000  0.00000 
-100.00000 -100.00000 
 0.00000  0.00000 
 0.79646  0.76577 
-0.05041  0.63040 
-100.00000 -100.00000 
 0.12313  0.38438 
-0.53480 -0.32532 
 0.53115  0.63707 
-0.67934  0.11283 
 0.48565  0.22675 
-100.00000 -100.00000 
-100.00000 -100.00000 
 0.62311  0.02065 
 0.26299  0.34955 
 0.13766  0.03936 
 0.00000  0.00000 
-0.13763  0.26293 
-100.00000 -0.47269 
-0.53596 -0.08472 
-0.04483 -0.67081 
-100.00000 -100.00000 
-100.00000 -100.00000 
-0.23156 -0.09484 
 0.42244  0.04711 
-100.00000 -100.00000 
-100.00000 -100.00000 
-0.41933 -0.10439 
-0.30331 -0.12219 
 0.10094  0.52011 
-0.16205 -100.00000 
 0.00000  0.00000 
-100.00000 -100.00000 
 0.13167  0.00130 
-100.00000 -100.00000 
-0.60471 -0.37425 
-0.08581  0.14135 
 0.00008 -100.00000 
-100.00000 -100.00000 
-100.00000 -100.00000 
-100.00000 -100.00000 
-100.00000 -100.00000 
-0.11144 -0.02487 
-0.67173  0.09070 
 0.29404 -0.81441 
-0.16960 -0.49958 
-100.00000 -100.00000 
-100.00000 -100.00000 
 0.42423 -0.18077 
-100.00000 -100.00000 
 0.13759 -100.00000 
 0.00025 -100.00000 
-100.00000 -100.00000 
 0.27535  0.30444 
-0.02493  0.21092 
-100.00000  0.16126 
 0.02810  0.23707 
-100.00000 -100.00000 
-100.00000 -100.00000 
-100.00000  0.00000 
-100.00000 -100.00000 
 0.38905  0.36428 
-0.23869  0.64648 
-100.00000 -100.00000 
-100.00000 -100.00000 
-100.00000 -100.00000 
-100.00000 -100.00000 
-100.00000 -0.00279 
-100.00000 -0.26628 
-0.19020 -0.37539 
-100.00000 -100.00000 
-100.00000 -100.00000 
-100.00000 -100.00000 
-100.00000 -100.00000 
-0.18289  0.13763 
-100.00000 -100.00000 
-100.00000 -100.00000 
 0.13765 -0.30897 
 0.00000  0.00000 
 0.13752 -100.00000 
 0.00000  0.00000 
-100.00000 -100.00000 
-100.00000 -100.00000 
-100.00000 -100.00000 
-0.31117  0.00181 
-100.00000  0.00005 
-100.00000 -100.00000 
-100.00000 -100.00000 
-0.22232 -0.50117 
-0.00000  0.13749 
-100.00000 -100.00000 
 0.00011 -100.00000 
-100.00000  0.13751 
 0.26312 -0.13572 
-100.00000 -100.00000 
-100.00000 -0.19996 
-100.00000 -100.00000 
-100.00000 -100.00000 
 0.68581 -0.40749 
-100.00000 -100.00000 
-100.00000  0.01114 
-100.00000 -100.00000 
-0.16226  0.32949 
 0.10104  0.42373 
-100.00000 -100.00000 
 0.11657 -0.04978 
 0.27697  0.62611 
-100.00000 -100.00000 
 0.00000  0.00000 
 0.00000  0.00000 
 0.13759  0.00180 
-0.21553  0.61049 
-0.30228 -0.09090 
-100.00000 -0.16897 
 0.71147  0.61741 
-0.17475  0.00009 
 0.17078 -0.32888 
 0.00000  0.00000 
-100.00000 -100.00000 
 0.17058 -100.00000 
 0.00739 -0.97620 
-100.00000 -100.00000 
-0.30490  0.27922 
-100.00000  0.00009 
-100.00000 -100.00000 
-0.04810 -100.00000 
-0.00004 -100.00000 
-0.12915 -0.11201 
-0.32221 -0.00977 
 0.00004 -100.00000 
 0.14925  0.48541 
-0.08018  0.35679 
-100.00000  0.23929 
 0.44931  0.08751 
-0.33123  0.25212 
 0.55443 -0.29852 
-100.00000  0.26327 
-0.14705  0.45637 
 0.00000  0.00000 
 0.33914  0.72756 
-0.43095 -0.00764 
-100.00000 -0.38244 
 0.36776 -0.15835 
-100.00000 -100.00000 
-0.31131  0.33758 
-0.01287 -0.06237 
-100.00000 -100.00000 
-100.00000 -100.00000 
-100.00000 -100.00000 
-100.00000 -100.00000 
-100.00000 -100.00000 
-100.00000 -0.12376 
-100.00000 -1.01051 
-100.00000 -100.00000 
 0.26299 -100.00000 
-100.00000  0.00002 
-100.00000 -100.00000 
 0.67815  0.09096 
-100.00000  0.00040 
-0.23137  0.13770 
-100.00000 -100.00000 
-100.00000 -100.00000 
-100.00000 -100.00000 
-0.45465 -0.40433 
-100.00000 -100.00000 
-100.00000 -100.00000 
 0.82187 -0.39175 
-100.00000 -100.00000 
-100.00000 -100.00000 
 0.00000  0.00000 
-100.00000 -100.00000 
-100.00000 -100.00000 
-100.00000 -0.00010 
 0.24504  0.64636 
-100.00000  0.00004 
-100.00000 -100.00000 
-100.00000  0.00001 
-100.00000 -100.00000 
 0.13771 -0.13923 
-100.00000 -100.00000 
-0.35343 -0.06970 
-100.00000 -100.00000 
-100.00000 -0.35345 
-100.00000 -100.00000 
-100.00000 -100.00000 
-0.16342 -0.10544 
-100.00000 -100.00000 
-100.00000 -100.00000 
-0.13037 -0.19986 
-0.00002 -100.00000 
 0.17451  0.64251 
-100.00000 -100.00000 
-100.00000 -100.00000 
 0.14967 -0.00288 
-100.00000 -0.13911 
-0.03209 -0.01331 
-100.00000 -1.00901 
-0.16373  0.57801 
-0.59983 -0.49522 
-100.00000 -100.00000 
-100.00000 -100.00000 
-0.04805  0.13754 
-100.00000 -100.00000 
 0.00000  0.00000 
 0.19629  0.33254 
 0.14925  0.23921 
-100.00000 -100.00000 
-100.00000  0.13755 
-100.00000 -100.00000 
-100.00000 -100.00000 
-100.00000 -100.00000 
-100.00000 -100.00000 
 0.65655 -0.41195 
-100.00000 -100.00000 
-100.00000 -100.00000 
-100.00000 -100.00000 
 0.41202  0.24180 
-100.00000 -100.00000 
-100.00000 -100.00000 
-100.00000 -100.00000 
-0.16416 -0.34784 
-100.00000 -100.00000 
-100.00000 -100.00000 
-0.23814  0.51423 
 0.34767  0.36400 
-0.14079  0.05437 
-100.00000 -100.00000 
-0.51312 -0.46805 
-0.20454 -0.21748 
-0.03525  0.08893 
-100.00000 -100.00000 
-0.00346 -0.04466 
-0.16272  0.11308 
 0.55032  0.48565 
-0.10167 -0.12424 
-100.00000 -100.00000 
-0.26395 -0.06692 
 0.26785 -100.00000 
 0.17662  0.45870 
-0.00265  0.49750 
-100.00000  0.57123 
-0.40515 -0.26112 
-100.00000 -0.31133 
 0.10530  0.22752 
 0.12494  0.21489 
-0.17342  0.12699 
-100.00000 -100.00000 
-0.12610  0.34166 
 0.29825  0.00436 
-0.18147  0.46193 
 0.36036 -0.53003 
-100.00000 -100.00000 
-100.00000 -100.00000 
-100.00000  0.13528 
 0.13747 -100.00000 
-0.00010  0.00009 
-0.77913 -0.64975 
-100.00000 -100.00000 
-100.00000  0.00044 
-100.00000 -0.00006 
 0.00019 -100.00000 
 0.00000  0.00000 
-100.00000 -100.00000 
-0.00000 -100.00000 
 0.13751 -100.00000 
-0.20665 -0.23616 
 0.51930 -0.09089 
 0.00000  0.00000 
-0.14556 -0.25174 
 0.37859 -100.00000 
-0.10400  0.77191 
 0.12451 -0.05376 
 0.12771 -100.00000 
-0.04268 -0.66448 
-0.13379 -0.12290 
-0.11677 -100.00000 
-100.00000 -100.00000 
-100.00000 -0.15235 
 0.00000  0.00000 
 0.44700 -0.12857 
-100.00000 -0.12385 
-0.00005 -0.00003 
-0.13809  0.26294 
-0.18785  0.70984 
-0.41727  0.00018 
 0.21906  0.20828 
-100.00000 -100.00000 
-0.12643  0.00931 
-0.05519  0.37869 
-100.00000 -100.00000 
-100.00000 -100.00000 
-100.00000 -100.00000 
 0.26302 -0.19272 
-100.00000 -100.00000 
-100.00000 -100.00000 
-100.00000 -100.00000 
