# Supplementary material for: Enhanced ER proteostasis and temperature differentially impact the mutational tolerance of influenza hemagglutinin
Source: eLife. 2018 Sep 6;7:e38795. doi: 10.7554/eLife.38795 (PMC6172027; doi:10.7554/eLife.38795)
Supplement: Source data 1. [file elife-38795-data1.zip › Dataset_1/HA_DMS_2018_processing/filtering/filtering_DAX37vsDMSO37/compare/out_scatter_12_C.txt]

-100.00000 -100.00000 
 0.71197 -0.19996 
-0.38997  0.55153 
-100.00000  0.71188 
 0.08887 -100.00000 
-100.00000 -0.26001 
 0.48564  0.55836 
-100.00000 -100.00000 
-100.00000 -100.00000 
-0.42733  0.37715 
 0.28775 -0.28061 
-0.15991  0.46646 
-100.00000 -100.00000 
-100.00000 -0.37454 
-100.00000 -100.00000 
-100.00000 -100.00000 
-100.00000 -100.00000 
-100.00000 -100.00000 
-100.00000 -100.00000 
-100.00000 -100.00000 
 0.00000  0.00000 
-100.00000 -100.00000 
 0.34360  0.51291 
 0.99988  0.18630 
-100.00000 -100.00000 
-100.00000 -100.00000 
-100.00000 -100.00000 
-100.00000 -100.00000 
-100.00000 -100.00000 
-100.00000 -100.00000 
-100.00000 -100.00000 
-100.00000 -100.00000 
-100.00000 -100.00000 
-100.00000 -100.00000 
-100.00000 -100.00000 
-100.00000 -100.00000 
-100.00000 -100.00000 
-100.00000 -100.00000 
-100.00000 -100.00000 
-100.00000 -100.00000 
-100.00000 -100.00000 
-100.00000 -100.00000 
-100.00000 -100.00000 
-100.00000 -100.00000 
-100.00000 -100.00000 
-100.00000  0.13759 
-100.00000 -100.00000 
-100.00000 -100.00000 
 0.00003 -100.00000 
-100.00000 -100.00000 
-0.18808 -0.11840 
-100.00000 -100.00000 
-0.07235  0.13741 
-100.00000  0.26305 
-100.00000 -100.00000 
-100.00000 -100.00000 
-100.00000  0.00000 
-100.00000 -100.00000 
 0.00000  0.00000 
-100.00000 -100.00000 
-100.00000 -100.00000 
-100.00000 -100.00000 
-100.00000 -100.00000 
-100.00000 -100.00000 
-100.00000 -100.00000 
-100.00000 -100.00000 
-100.00000 -100.00000 
 0.13748  0.21000 
-100.00000 -100.00000 
-100.00000 -100.00000 
-100.00000 -100.00000 
 0.00000  0.00000 
-100.00000 -100.00000 
-100.00000 -100.00000 
-100.00000 -100.00000 
-100.00000 -100.00000 
 0.58506 -0.21746 
-100.00000 -100.00000 
-100.00000 -100.00000 
-100.00000 -100.00000 
-100.00000 -100.00000 
-100.00000 -100.00000 
-100.00000 -100.00000 
 0.00000  0.00000 
-100.00000 -100.00000 
-100.00000 -100.00000 
-100.00000 -100.00000 
-100.00000 -100.00000 
-100.00000 -100.00000 
-100.00000 -100.00000 
-100.00000  0.00025 
-100.00000 -100.00000 
 0.13749 -0.37434 
-0.00007 -100.00000 
-0.23781 -0.23039 
-100.00000 -100.00000 
-100.00000 -100.00000 
-100.00000 -100.00000 
-100.00000 -100.00000 
-100.00000 -100.00000 
-100.00000 -100.00000 
-100.00000 -100.00000 
-100.00000 -100.00000 
-0.08822 -100.00000 
-100.00000 -100.00000 
 0.13744 -100.00000 
 0.00000  0.00000 
 0.00649 -0.18280 
-100.00000 -100.00000 
-100.00000 -100.00000 
-100.00000 -0.00014 
-100.00000 -100.00000 
 0.13737 -0.20485 
-100.00000 -100.00000 
-0.12105  0.24045 
-100.00000 -100.00000 
-100.00000 -100.00000 
-100.00000 -100.00000 
-100.00000 -100.00000 
-100.00000 -100.00000 
-100.00000 -100.00000 
-100.00000 -100.00000 
-0.00853 -0.12910 
-100.00000 -100.00000 
-0.03540  0.00042 
-100.00000 -100.00000 
-100.00000 -100.00000 
-100.00000 -100.00000 
-100.00000 -100.00000 
-100.00000 -100.00000 
-100.00000  0.26306 
-100.00000 -100.00000 
-100.00000 -100.00000 
-100.00000  0.13757 
-100.00000 -100.00000 
-100.00000  0.00020 
-100.00000 -100.00000 
-0.19040  0.13773 
-100.00000 -0.52509 
 0.11761  0.10229 
-100.00000 -100.00000 
-100.00000 -100.00000 
-100.00000 -100.00000 
-100.00000 -100.00000 
-100.00000 -0.00394 
-100.00000 -100.00000 
-100.00000 -100.00000 
-100.00000 -100.00000 
-100.00000 -100.00000 
-100.00000 -100.00000 
-100.00000 -100.00000 
 0.00000  0.00000 
-0.06217 -0.35299 
 0.00136  0.00122 
-100.00000 -100.00000 
-100.00000 -100.00000 
-100.00000 -100.00000 
-100.00000 -0.00190 
-0.06746 -0.13942 
 0.08882 -100.00000 
-0.25465  0.14280 
-100.00000 -100.00000 
-100.00000 -100.00000 
-100.00000 -100.00000 
-100.00000 -100.00000 
-0.78257 -0.45448 
-100.00000 -100.00000 
-100.00000 -100.00000 
-100.00000  0.43591 
-100.00000 -100.00000 
-100.00000 -100.00000 
-100.00000 -100.00000 
-100.00000 -100.00000 
 0.40517  0.09177 
-100.00000 -100.00000 
-100.00000 -100.00000 
-100.00000 -0.47818 
-100.00000 -0.00019 
 0.26327  0.13736 
-100.00000 -100.00000 
-0.00871 -0.42553 
-0.02207  0.13734 
-100.00000 -100.00000 
-100.00000 -100.00000 
-100.00000 -100.00000 
-100.00000 -100.00000 
 0.13765  0.71030 
-100.00000 -100.00000 
-100.00000 -100.00000 
-100.00000 -100.00000 
-100.00000 -100.00000 
-100.00000 -100.00000 
-0.05439  0.41932 
-0.11969 -100.00000 
-100.00000 -100.00000 
-100.00000 -100.00000 
 0.37877  0.11980 
-100.00000 -100.00000 
-0.38102 -100.00000 
 0.13767 -100.00000 
 0.10425  0.12762 
-100.00000 -100.00000 
-100.00000 -100.00000 
-100.00000 -100.00000 
-100.00000 -100.00000 
-100.00000 -0.25859 
-100.00000 -100.00000 
 0.22392  0.10658 
-100.00000  0.58508 
-100.00000 -100.00000 
-100.00000 -100.00000 
-100.00000 -100.00000 
-100.00000 -100.00000 
 0.70498  0.01553 
-100.00000 -100.00000 
-0.81141 -0.34129 
-100.00000 -100.00000 
-0.13678 -0.40252 
-100.00000 -0.12145 
-100.00000  0.79110 
-100.00000 -100.00000 
 0.59032  0.07381 
 0.13776  0.12848 
-100.00000 -0.13536 
-100.00000 -100.00000 
-100.00000  0.13783 
-100.00000 -100.00000 
-100.00000 -100.00000 
 0.13889 -100.00000 
-0.25501  0.44983 
 0.29554  0.90921 
-0.65341  0.14056 
-100.00000 -100.00000 
-100.00000 -100.00000 
-100.00000  0.34414 
 0.55962 -0.23560 
-100.00000 -0.67914 
-100.00000 -100.00000 
-100.00000 -100.00000 
-100.00000 -100.00000 
-100.00000 -100.00000 
-100.00000 -100.00000 
-100.00000 -100.00000 
-100.00000 -100.00000 
-0.17925  0.20895 
 0.07457  0.26243 
 0.13755  0.00007 
-100.00000  0.00027 
 0.00011 -100.00000 
-100.00000 -100.00000 
-100.00000  0.45034 
-100.00000 -100.00000 
-100.00000  0.13779 
-100.00000  0.00026 
-100.00000 -0.23576 
-100.00000 -100.00000 
 0.22608 -0.31306 
-0.20331 -100.00000 
-100.00000 -100.00000 
-100.00000 -100.00000 
-100.00000 -100.00000 
-100.00000 -100.00000 
-100.00000 -100.00000 
-100.00000 -100.00000 
-100.00000 -100.00000 
-100.00000 -100.00000 
-100.00000  0.26310 
 0.58509  0.00709 
 0.72422 -0.07126 
-100.00000 -100.00000 
-0.00007  0.00005 
 0.13792 -100.00000 
-100.00000  0.13774 
-0.25297  0.32621 
-100.00000 -100.00000 
 0.38196  0.00029 
 0.58421  0.71244 
-100.00000  0.00040 
 0.64350 -100.00000 
 0.38185  0.00595 
-100.00000 -100.00000 
-100.00000 -100.00000 
-0.37841  0.30564 
-100.00000 -100.00000 
-100.00000 -100.00000 
-100.00000 -100.00000 
-100.00000 -100.00000 
-100.00000  0.13759 
-0.00011 -100.00000 
-100.00000 -100.00000 
 0.00000  0.00000 
-100.00000 -100.00000 
-100.00000  0.13750 
-100.00000 -100.00000 
 0.00000  0.00000 
-100.00000 -100.00000 
-100.00000 -100.00000 
-100.00000 -100.00000 
 0.17372  0.69683 
-100.00000 -100.00000 
-100.00000 -100.00000 
-100.00000 -100.00000 
-100.00000 -100.00000 
-100.00000  0.26316 
-100.00000 -100.00000 
-0.07701 -100.00000 
-100.00000 -100.00000 
-100.00000 -100.00000 
-100.00000 -100.00000 
-100.00000 -100.00000 
-100.00000 -100.00000 
-100.00000  0.00003 
-100.00000 -100.00000 
-100.00000 -100.00000 
-0.67382  0.12736 
-100.00000 -100.00000 
-100.00000 -100.00000 
 0.00012  0.00032 
 0.00000  0.00000 
-100.00000 -100.00000 
-100.00000 -100.00000 
 0.26451 -0.35616 
-100.00000 -100.00000 
-100.00000 -100.00000 
 0.26319  0.00349 
-100.00000  0.13738 
-100.00000 -100.00000 
-100.00000 -100.00000 
-100.00000 -100.00000 
-100.00000 -100.00000 
-0.16443  0.00006 
-100.00000 -100.00000 
-100.00000 -100.00000 
-100.00000 -100.00000 
-100.00000 -100.00000 
-100.00000 -100.00000 
 0.08552 -0.39170 
-100.00000 -100.00000 
 0.00001  0.13715 
-100.00000 -100.00000 
-100.00000 -100.00000 
-0.45198 -0.16747 
-100.00000 -100.00000 
-0.30283 -100.00000 
-100.00000 -100.00000 
-100.00000 -0.13566 
-100.00000 -100.00000 
-100.00000 -100.00000 
-100.00000 -100.00000 
-100.00000 -100.00000 
-0.16405 -0.53341 
-100.00000 -100.00000 
-100.00000 -100.00000 
-100.00000 -100.00000 
-100.00000 -100.00000 
-100.00000 -100.00000 
-0.30269  0.11149 
 0.00022 -0.10111 
-100.00000 -100.00000 
-100.00000 -100.00000 
-100.00000 -100.00000 
-100.00000 -100.00000 
-100.00000 -100.00000 
 0.21619  0.12740 
-0.37210  0.39149 
 0.21619 -0.18535 
 0.50220 -0.46217 
-100.00000  0.00015 
 0.05218 -1.12736 
 0.10085 -0.00036 
-100.00000 -100.00000 
-100.00000 -100.00000 
-100.00000 -100.00000 
-100.00000 -100.00000 
-100.00000  0.00000 
-0.35401  0.16086 
-0.06030 -0.29205 
-0.04110  0.32540 
-100.00000 -100.00000 
-100.00000 -100.00000 
-100.00000  0.00007 
-100.00000 -100.00000 
-100.00000 -100.00000 
 0.37866 -100.00000 
-100.00000 -100.00000 
-100.00000 -0.22848 
-100.00000 -100.00000 
-100.00000 -100.00000 
-100.00000 -100.00000 
-0.15051 -0.01467 
-100.00000 -100.00000 
-100.00000 -100.00000 
 0.37852 -100.00000 
-100.00000 -100.00000 
-100.00000 -100.00000 
-100.00000 -100.00000 
-100.00000 -0.13915 
-100.00000 -100.00000 
-100.00000 -100.00000 
-100.00000 -100.00000 
-100.00000 -100.00000 
-100.00000 -0.00006 
-100.00000 -0.00383 
-0.00004 -0.26626 
-0.09152 -0.11975 
 0.00024  0.00024 
-100.00000  0.00011 
-100.00000  0.00038 
 0.03416  0.00002 
 0.76517 -100.00000 
-100.00000 -100.00000 
 0.13730 -0.13916 
-100.00000  0.26328 
-100.00000 -100.00000 
 0.25174 -100.00000 
-100.00000  0.18716 
-100.00000 -100.00000 
-100.00000 -100.00000 
-100.00000 -100.00000 
-100.00000 -100.00000 
-100.00000 -100.00000 
-100.00000 -100.00000 
-100.00000 -100.00000 
-100.00000 -100.00000 
-100.00000 -100.00000 
-100.00000 -100.00000 
-100.00000 -100.00000 
-100.00000 -100.00000 
-100.00000 -100.00000 
-100.00000 -100.00000 
 0.01989  0.26299 
-100.00000 -100.00000 
-100.00000 -100.00000 
-100.00000 -100.00000 
-0.11517 -100.00000 
-100.00000 -100.00000 
-0.08245  0.64741 
-100.00000 -100.00000 
-100.00000 -100.00000 
-100.00000 -100.00000 
-100.00000 -100.00000 
-100.00000 -100.00000 
-100.00000 -100.00000 
-100.00000 -100.00000 
-100.00000 -100.00000 
-100.00000 -100.00000 
-100.00000 -100.00000 
-100.00000 -100.00000 
-100.00000 -100.00000 
-100.00000 -100.00000 
-100.00000 -100.00000 
-100.00000 -100.00000 
-100.00000 -0.00010 
-100.00000 -100.00000 
-100.00000 -100.00000 
-100.00000 -100.00000 
-100.00000 -100.00000 
-100.00000 -100.00000 
-100.00000 -100.00000 
-100.00000 -100.00000 
-100.00000 -100.00000 
 0.69000  0.25217 
-100.00000 -100.00000 
-100.00000 -100.00000 
-100.00000  0.07480 
-100.00000 -0.00024 
 0.13741  0.13755 
-0.28867 -0.26633 
-100.00000 -100.00000 
-100.00000  0.12409 
-100.00000 -100.00000 
-100.00000 -100.00000 
-100.00000 -100.00000 
 0.44936 -100.00000 
-100.00000 -100.00000 
 0.27858  0.48558 
-100.00000 -100.00000 
-100.00000 -100.00000 
-100.00000 -0.12811 
 0.00000  0.00000 
 0.13767 -0.00030 
-100.00000 -100.00000 
-100.00000 -0.00109 
-0.00527  0.11826 
-100.00000 -100.00000 
 0.00003 -100.00000 
 0.00000  0.00000 
-100.00000 -100.00000 
-100.00000 -100.00000 
-100.00000 -100.00000 
 0.00000  0.00000 
-100.00000 -100.00000 
-100.00000  0.13769 
 0.26315 -100.00000 
-100.00000 -100.00000 
-100.00000 -100.00000 
-0.17307 -100.00000 
-100.00000 -100.00000 
-100.00000 -0.00067 
-0.33896 -0.52511 
 0.75709 -0.80173 
 0.06801  0.24103 
-100.00000 -100.00000 
-100.00000 -100.00000 
-0.67081  0.74573 
-0.24230  0.05493 
-100.00000  0.26320 
-100.00000 -100.00000 
-0.24993  0.13724 
-100.00000 -100.00000 
 0.37844  0.13232 
 0.41360 -0.23768 
-0.00015 -100.00000 
-100.00000  0.13722 
-100.00000 -100.00000 
-100.00000 -100.00000 
-100.00000 -100.00000 
-100.00000 -100.00000 
-100.00000 -100.00000 
-100.00000 -100.00000 
-100.00000 -100.00000 
-100.00000 -100.00000 
-100.00000 -100.00000 
 0.26301 -100.00000 
-100.00000 -100.00000 
-100.00000 -100.00000 
 0.12998  0.21292 
-100.00000 -100.00000 
-100.00000 -100.00000 
-100.00000 -100.00000 
-100.00000 -100.00000 
-100.00000 -100.00000 
 0.14796 -0.13533 
-100.00000 -100.00000 
-100.00000 -0.17501 
-0.00003 -0.24285 
-100.00000  0.13497 
-0.62191  0.20944 
-100.00000 -100.00000 
-100.00000 -100.00000 
-100.00000 -100.00000 
-0.12664 -0.12809 
-100.00000 -100.00000 
-100.00000 -100.00000 
-100.00000 -100.00000 
-100.00000 -100.00000 
-100.00000 -100.00000 
-100.00000 -100.00000 
-0.43907 -100.00000 
 0.48371 -0.07240 
-0.26459 -100.00000 
-0.00109 -0.10849 
-100.00000 -100.00000 
 0.00000  0.00000 
-100.00000 -100.00000 
-100.00000 -100.00000 
-100.00000 -100.00000 
-100.00000 -100.00000 
-100.00000 -100.00000 
-100.00000 -100.00000 
 0.00000  0.00000 
-100.00000 -100.00000 
-100.00000 -100.00000 
 0.00000  0.00000 
-100.00000 -100.00000 
