# Supplementary material for: Enhanced ER proteostasis and temperature differentially impact the mutational tolerance of influenza hemagglutinin
Source: eLife. 2018 Sep 6;7:e38795. doi: 10.7554/eLife.38795 (PMC6172027; doi:10.7554/eLife.38795)
Supplement: Source data 1. [file elife-38795-data1.zip › Dataset_1/HA_DMS_2018_processing/filtering/filtering_DAX37vsDMSO37/compare/out_scatter_12_D.txt]

-100.00000 -100.00000 
-0.16250 -100.00000 
 0.05950  0.00586 
-100.00000 -0.21783 
-100.00000 -100.00000 
-100.00000 -100.00000 
-0.15618 -0.00008 
-100.00000 -100.00000 
-100.00000 -100.00000 
 0.10663  0.00330 
-100.00000 -100.00000 
-100.00000 -100.00000 
-100.00000 -100.00000 
 0.19573 -0.08659 
-100.00000 -100.00000 
 0.00000  0.00000 
-100.00000 -100.00000 
 0.00000  0.00000 
-100.00000  0.37862 
-100.00000 -100.00000 
-100.00000 -100.00000 
-100.00000 -100.00000 
-0.23931  0.11433 
-0.01884 -100.00000 
-100.00000 -0.00001 
-100.00000 -100.00000 
 0.24125  0.18657 
-0.17114 -0.29305 
-100.00000 -100.00000 
-100.00000 -100.00000 
 0.00000  0.00000 
-100.00000 -100.00000 
-0.01887 -100.00000 
 0.00000  0.00000 
-100.00000 -100.00000 
-100.00000 -100.00000 
-100.00000 -100.00000 
-0.00107 -0.67139 
-100.00000 -100.00000 
 0.11839 -0.15213 
-100.00000 -100.00000 
-100.00000 -100.00000 
-100.00000 -100.00000 
-100.00000 -100.00000 
-0.15941 -100.00000 
-100.00000 -100.00000 
-100.00000  0.00010 
 0.17659  0.69618 
-100.00000 -100.00000 
-100.00000 -100.00000 
 0.15984  0.10399 
 0.00000  0.00000 
-100.00000 -0.48324 
-100.00000 -100.00000 
-0.59206  0.28679 
-100.00000 -100.00000 
-100.00000 -100.00000 
-100.00000 -100.00000 
-100.00000 -100.00000 
-100.00000  0.26326 
-100.00000 -100.00000 
-100.00000  0.21081 
-100.00000 -100.00000 
-100.00000 -100.00000 
 0.34017  0.39108 
-100.00000 -100.00000 
-100.00000 -100.00000 
 0.25154 -0.34232 
-100.00000 -100.00000 
 0.33735 -0.23699 
-100.00000 -0.13604 
-100.00000 -100.00000 
 0.04839  0.32937 
-100.00000 -100.00000 
-100.00000 -100.00000 
-100.00000 -100.00000 
-100.00000 -100.00000 
-100.00000  0.13741 
-100.00000 -100.00000 
-100.00000 -100.00000 
 0.10011  0.55166 
-100.00000 -100.00000 
-0.74020 -0.57287 
-100.00000 -100.00000 
 0.00000  0.00000 
 0.22219  0.15376 
-100.00000  0.26314 
 0.00003 -100.00000 
-0.41983  0.05262 
-0.17904 -0.35422 
-100.00000 -100.00000 
-0.02263  0.12725 
-100.00000 -100.00000 
-100.00000 -100.00000 
 0.37851 -0.13605 
-100.00000 -100.00000 
-100.00000 -100.00000 
 0.43839 -0.28861 
 0.51374 -0.55717 
-100.00000  0.76549 
-0.32066 -0.54554 
-100.00000  0.00020 
-0.52563  0.16547 
-0.06655  0.07658 
-100.00000 -100.00000 
-100.00000 -100.00000 
-100.00000 -100.00000 
-0.03540 -0.12894 
-100.00000 -100.00000 
-100.00000 -100.00000 
 0.00000  0.00000 
-100.00000 -100.00000 
 0.13737 -100.00000 
 0.00000  0.00000 
-100.00000  0.53899 
 0.24624 -0.44590 
 0.67811 -0.12898 
-100.00000 -100.00000 
-100.00000 -100.00000 
-0.01339  0.31853 
-100.00000 -100.00000 
-100.00000 -100.00000 
-100.00000 -100.00000 
 0.37861 -0.09567 
-100.00000 -100.00000 
-0.57373  0.26330 
 0.13738  0.70861 
-100.00000 -100.00000 
 0.13660  0.31866 
-100.00000 -100.00000 
-100.00000 -100.00000 
-0.03528 -0.12022 
-100.00000 -100.00000 
-100.00000 -100.00000 
-0.59576 -0.27676 
-0.47121 -0.12853 
-0.50598  0.11242 
-100.00000 -0.22812 
-100.00000 -100.00000 
-100.00000 -100.00000 
-100.00000 -0.49139 
-0.42277  0.54587 
-100.00000 -100.00000 
-100.00000 -100.00000 
 0.46286 -0.02380 
 0.26443  0.04958 
-100.00000 -100.00000 
-100.00000 -100.00000 
-100.00000 -100.00000 
-100.00000 -100.00000 
-100.00000 -100.00000 
-100.00000 -100.00000 
 0.26544 -100.00000 
-0.02735  0.00244 
-0.30742 -0.00210 
 0.00074  1.18290 
 0.01424  0.41223 
-100.00000 -100.00000 
-100.00000  0.47139 
-100.00000 -100.00000 
-100.00000 -100.00000 
-100.00000 -100.00000 
-0.08994  0.16256 
-100.00000 -100.00000 
-100.00000 -100.00000 
-100.00000 -100.00000 
-100.00000 -100.00000 
-100.00000 -100.00000 
-100.00000 -100.00000 
 0.51894  0.12448 
 0.33367 -0.37686 
 0.00000  0.00000 
 0.21307  0.16386 
-100.00000  0.00006 
-0.05116 -0.01020 
-100.00000 -100.00000 
-100.00000 -100.00000 
-100.00000 -100.00000 
 0.05526  0.38715 
-100.00000  0.10214 
-100.00000  0.10202 
-100.00000  0.13734 
-0.08704 -0.15517 
-0.05549  0.25285 
-100.00000 -100.00000 
-0.58649 -0.28864 
-100.00000 -100.00000 
-0.39830  0.32199 
 0.08990 -0.00191 
-100.00000 -100.00000 
-100.00000 -100.00000 
-100.00000 -100.00000 
-100.00000 -100.00000 
-0.01095 -0.22237 
-100.00000 -100.00000 
-100.00000 -100.00000 
 0.00026  0.16339 
-100.00000 -100.00000 
-100.00000 -100.00000 
-100.00000 -100.00000 
-100.00000 -100.00000 
 0.00000  0.00000 
 0.75682 -0.18324 
-100.00000 -100.00000 
 0.29820 -100.00000 
-0.08667 -0.05505 
-100.00000 -100.00000 
-100.00000 -0.13522 
 0.82056  0.11290 
 0.32890  0.86812 
-0.40247 -100.00000 
-0.46505  0.08070 
 0.04588  0.39336 
-100.00000 -100.00000 
-100.00000 -100.00000 
-0.20291 -0.00062 
-100.00000 -100.00000 
-100.00000 -100.00000 
 0.00015 -100.00000 
 0.58065  0.38400 
 0.33053  0.30104 
-100.00000 -100.00000 
-0.17462  0.10814 
-100.00000 -100.00000 
-100.00000 -100.00000 
 0.00027  0.00033 
 0.26306  0.37857 
-100.00000 -100.00000 
 0.15383  0.05865 
-100.00000 -100.00000 
 0.20323  0.10708 
 0.28331 -0.16700 
-100.00000 -100.00000 
-100.00000 -100.00000 
-100.00000  0.42046 
 0.61346  0.71254 
-0.22024 -100.00000 
 0.00000  0.00000 
-100.00000 -100.00000 
-100.00000  0.13799 
-100.00000 -100.00000 
-100.00000 -100.00000 
-100.00000 -100.00000 
 0.20652 -0.11082 
-100.00000 -0.13651 
 0.37900 -100.00000 
-100.00000 -100.00000 
-100.00000  0.13777 
-100.00000 -100.00000 
-100.00000 -100.00000 
-0.66404 -0.05712 
-100.00000  0.26302 
 0.61446  0.11977 
 0.00000  0.00000 
-100.00000  0.19907 
-100.00000 -100.00000 
-100.00000  0.00041 
-100.00000 -100.00000 
-0.16992 -0.24838 
-100.00000 -100.00000 
-100.00000  0.00009 
 0.19198  0.85629 
 0.13844 -0.05714 
-100.00000 -100.00000 
-100.00000 -100.00000 
-100.00000 -100.00000 
-100.00000 -100.00000 
-100.00000 -100.00000 
-100.00000 -100.00000 
-100.00000  0.24319 
-100.00000 -100.00000 
-100.00000 -100.00000 
-100.00000 -100.00000 
-0.25297 -0.66055 
-100.00000 -100.00000 
 0.54366  0.37881 
 0.20530 -0.06630 
 0.39134  0.42598 
-100.00000 -100.00000 
 0.87355 -0.05719 
-100.00000 -100.00000 
-100.00000 -100.00000 
-100.00000 -100.00000 
-100.00000 -100.00000 
-0.34308 -0.01792 
-100.00000 -100.00000 
-0.29248  0.13740 
-100.00000 -100.00000 
 0.36026  0.39110 
 0.29344 -0.53307 
-100.00000 -100.00000 
 0.28634 -0.03147 
-100.00000 -100.00000 
 0.39544  0.00365 
-100.00000 -100.00000 
-100.00000 -100.00000 
-100.00000 -100.00000 
-100.00000 -100.00000 
 0.15978  0.15832 
-100.00000 -100.00000 
-0.17048  0.10533 
-100.00000 -100.00000 
-0.36151  0.13533 
-100.00000 -100.00000 
-0.00854 -0.25173 
-100.00000 -100.00000 
-100.00000 -100.00000 
-100.00000 -100.00000 
-100.00000  0.13766 
-0.14168  0.00813 
-100.00000 -100.00000 
 0.14863 -0.04423 
-100.00000 -100.00000 
 0.02175  0.18717 
-100.00000 -100.00000 
-100.00000 -100.00000 
-100.00000 -100.00000 
 0.04471 -0.03186 
-100.00000 -100.00000 
-100.00000 -100.00000 
-100.00000 -100.00000 
-0.30247 -100.00000 
-0.73897 -0.37852 
-100.00000 -100.00000 
-100.00000 -100.00000 
-100.00000 -0.12255 
-100.00000 -100.00000 
-100.00000 -100.00000 
-100.00000 -100.00000 
-100.00000 -100.00000 
-100.00000 -100.00000 
-100.00000 -100.00000 
-100.00000 -100.00000 
-100.00000  0.44942 
-100.00000 -100.00000 
-0.11124 -0.23209 
-100.00000  0.13472 
-100.00000 -100.00000 
-100.00000 -100.00000 
-100.00000 -100.00000 
-100.00000 -100.00000 
-100.00000 -100.00000 
-100.00000 -100.00000 
-0.04911  0.65781 
-100.00000 -100.00000 
-100.00000 -100.00000 
-100.00000 -100.00000 
-0.17996 -0.21679 
-100.00000 -100.00000 
 0.04399 -0.21666 
-0.21394 -0.13436 
-100.00000 -100.00000 
-100.00000 -100.00000 
 0.11082 -0.10845 
-100.00000 -100.00000 
-100.00000 -100.00000 
-100.00000 -100.00000 
-100.00000 -0.67049 
-100.00000 -100.00000 
-100.00000 -100.00000 
-100.00000 -100.00000 
 0.00000  0.00000 
-100.00000 -100.00000 
-100.00000 -100.00000 
-100.00000  0.00446 
 0.13160 -0.38209 
-100.00000 -100.00000 
 0.00004 -100.00000 
-100.00000 -0.13628 
-100.00000 -0.00036 
 0.21276 -0.23841 
-0.28629  0.25199 
 0.11653 -100.00000 
-100.00000 -100.00000 
 0.04513 -0.16108 
 0.72256 -0.44004 
 0.10088 -100.00000 
-100.00000 -100.00000 
-100.00000 -100.00000 
 0.00000  0.00000 
-100.00000 -100.00000 
-100.00000 -0.00017 
-100.00000 -100.00000 
-100.00000 -100.00000 
-100.00000 -100.00000 
 0.05878 -0.27602 
-0.16529  0.23922 
-100.00000 -100.00000 
-0.10137 -0.00999 
-100.00000 -100.00000 
-100.00000 -100.00000 
-100.00000 -100.00000 
-0.25923  0.54611 
-100.00000 -100.00000 
-100.00000 -100.00000 
 0.10572  0.68593 
-100.00000 -100.00000 
 0.03410 -100.00000 
-100.00000 -100.00000 
-0.51880 -0.40180 
-100.00000 -100.00000 
-100.00000 -100.00000 
-0.25387 -0.01018 
-100.00000 -100.00000 
-100.00000 -100.00000 
-100.00000 -100.00000 
-100.00000 -100.00000 
-0.12142 -0.00559 
-100.00000 -100.00000 
-0.26569 -0.04228 
-100.00000 -100.00000 
-0.65538 -0.16117 
-100.00000 -100.00000 
-0.08758 -0.10610 
 0.17528  0.15313 
-100.00000 -100.00000 
-100.00000  0.41215 
-100.00000 -100.00000 
-100.00000 -100.00000 
-100.00000 -100.00000 
-0.97324 -0.09852 
 0.24372 -0.32838 
-100.00000 -100.00000 
-0.22090 -0.16306 
-100.00000 -100.00000 
-100.00000 -100.00000 
-100.00000 -100.00000 
 0.00000  0.00000 
 0.00000  0.00000 
-100.00000 -100.00000 
-100.00000 -100.00000 
-100.00000 -100.00000 
 0.00000  0.00000 
-100.00000 -100.00000 
-100.00000 -100.00000 
-100.00000 -100.00000 
-100.00000 -100.00000 
 0.39424  0.35104 
-100.00000 -100.00000 
 0.37862 -0.42312 
-100.00000 -100.00000 
-100.00000 -100.00000 
-100.00000 -0.00169 
-100.00000 -100.00000 
-100.00000 -100.00000 
-0.04836  0.26304 
 0.24827 -0.30640 
-0.49243 -0.59123 
-100.00000 -100.00000 
-100.00000 -100.00000 
-100.00000 -100.00000 
 0.00000  0.00000 
-100.00000 -100.00000 
-100.00000 -100.00000 
 0.00000  0.00000 
-0.00008  0.31489 
 0.77088  0.24112 
-100.00000 -100.00000 
-100.00000 -100.00000 
-0.11844 -0.42571 
-100.00000 -100.00000 
-100.00000 -100.00000 
 0.01868  0.55095 
-100.00000 -100.00000 
-100.00000 -100.00000 
-100.00000 -100.00000 
-100.00000  0.00005 
-100.00000 -100.00000 
-100.00000 -100.00000 
-100.00000  0.13771 
-0.06205 -0.04875 
-0.41537  0.08428 
 0.00028  0.12372 
-100.00000 -100.00000 
-0.07791 -0.36425 
-100.00000  0.26318 
-100.00000 -100.00000 
 0.68737  0.04490 
-100.00000 -100.00000 
-100.00000 -0.00002 
-100.00000 -100.00000 
 0.23239 -0.31575 
-100.00000 -100.00000 
 0.24030 -0.00014 
-100.00000 -100.00000 
 0.00003 -100.00000 
-100.00000 -100.00000 
 0.00000  0.00000 
 0.07730 -0.15127 
-0.68371 -0.21695 
-100.00000 -100.00000 
-100.00000 -100.00000 
 0.33946 -0.46745 
-100.00000  0.00004 
-100.00000 -100.00000 
-100.00000 -100.00000 
-0.32050 -0.59249 
-100.00000 -0.24609 
-100.00000 -0.19416 
-100.00000  0.00897 
 0.00000  0.00000 
-100.00000 -100.00000 
-100.00000 -100.00000 
-100.00000 -0.09210 
-0.00009  0.13768 
-100.00000 -100.00000 
 0.03788  0.12324 
 0.58341  0.25047 
-100.00000 -100.00000 
 0.12487 -100.00000 
-100.00000 -100.00000 
-0.13863  0.04183 
 0.28555 -100.00000 
 0.10537  0.48515 
 0.24867 -0.08917 
-100.00000 -100.00000 
 0.00000  0.00000 
-100.00000 -100.00000 
-100.00000 -100.00000 
-0.11730  0.00011 
-100.00000 -100.00000 
 0.39204  0.65711 
-100.00000 -0.24521 
-0.14925 -0.11288 
 0.25421 -100.00000 
-100.00000 -100.00000 
-0.15667  0.23863 
 0.10737 -100.00000 
-100.00000 -100.00000 
-100.00000 -100.00000 
-100.00000 -100.00000 
-100.00000 -100.00000 
-0.00277  0.01819 
-100.00000 -100.00000 
-100.00000 -100.00000 
-100.00000 -100.00000 
-100.00000 -100.00000 
-100.00000 -100.00000 
-100.00000 -100.00000 
-100.00000 -100.00000 
-100.00000 -100.00000 
-100.00000 -100.00000 
-100.00000 -100.00000 
-0.24428  0.35740 
-100.00000 -100.00000 
-100.00000 -100.00000 
-100.00000 -100.00000 
-100.00000 -100.00000 
-100.00000 -100.00000 
-100.00000 -100.00000 
-100.00000 -100.00000 
-100.00000 -0.00009 
-100.00000 -100.00000 
-100.00000 -100.00000 
-100.00000  0.12582 
 0.25919  0.15661 
-100.00000 -100.00000 
-100.00000 -100.00000 
-100.00000 -100.00000 
-100.00000 -100.00000 
-100.00000 -100.00000 
-0.12641 -0.06492 
-100.00000 -100.00000 
-0.13806 -100.00000 
-100.00000 -100.00000 
