# Supplementary material for: Enhanced ER proteostasis and temperature differentially impact the mutational tolerance of influenza hemagglutinin
Source: eLife. 2018 Sep 6;7:e38795. doi: 10.7554/eLife.38795 (PMC6172027; doi:10.7554/eLife.38795)
Supplement: Source data 1. [file elife-38795-data1.zip › Dataset_1/HA_DMS_2018_processing/filtering/filtering_DAX37vsDMSO37/compare/out_scatter_12_E.txt]

-100.00000 -100.00000 
-0.13514 -0.52829 
-0.16944 -0.42184 
 0.24172 -0.23107 
-100.00000  0.00003 
-100.00000 -100.00000 
-100.00000 -0.00008 
-100.00000 -100.00000 
-100.00000 -100.00000 
-100.00000 -100.00000 
 0.10677 -0.06962 
-100.00000 -100.00000 
-0.15955  0.00155 
-100.00000 -100.00000 
-100.00000 -100.00000 
-0.16472  0.08956 
 0.10681 -0.26026 
 0.33955  0.00659 
 0.25047  0.21050 
-100.00000 -100.00000 
-100.00000 -100.00000 
-100.00000 -100.00000 
-100.00000 -100.00000 
-100.00000 -100.00000 
-100.00000 -100.00000 
-0.27502  0.00289 
-100.00000 -100.00000 
-100.00000 -100.00000 
-100.00000 -100.00000 
-100.00000 -100.00000 
-0.76926 -0.16585 
-100.00000 -100.00000 
-100.00000 -100.00000 
 0.33923 -0.11136 
-100.00000 -100.00000 
-100.00000 -100.00000 
-100.00000 -100.00000 
 0.00000  0.00000 
-0.01308  0.09823 
 0.00001 -100.00000 
-100.00000  0.00003 
-0.05121 -0.21758 
-100.00000 -100.00000 
-100.00000 -100.00000 
-100.00000 -100.00000 
-100.00000 -100.00000 
-100.00000 -100.00000 
-100.00000 -100.00000 
-100.00000 -100.00000 
-100.00000 -100.00000 
 0.00000  0.00000 
-0.80489  0.29598 
-0.58837 -0.71858 
-100.00000 -100.00000 
-100.00000 -100.00000 
 0.35004 -0.14675 
-0.32341  0.05851 
-100.00000 -100.00000 
-100.00000 -100.00000 
-0.30385 -0.18210 
-100.00000 -100.00000 
 0.42053 -0.13480 
 0.40283 -0.06903 
-100.00000 -0.34410 
 0.25562 -0.31203 
-100.00000 -100.00000 
-100.00000 -100.00000 
 0.73485  0.48880 
-100.00000 -100.00000 
 0.02575  0.17228 
-0.07368 -0.22683 
-100.00000 -100.00000 
-100.00000 -0.48034 
-100.00000 -100.00000 
-100.00000 -100.00000 
 0.59787  0.42310 
-100.00000 -100.00000 
-100.00000 -100.00000 
-100.00000 -100.00000 
-0.29976  0.28419 
-100.00000 -100.00000 
-100.00000 -100.00000 
 0.00000  0.00000 
-100.00000 -100.00000 
 0.83277 -0.50302 
 0.23176  0.53864 
-100.00000 -100.00000 
-100.00000 -100.00000 
-0.15743 -0.25359 
-0.47562  0.29506 
 0.26930 -100.00000 
 0.11265  0.00011 
-100.00000 -100.00000 
-100.00000 -100.00000 
-100.00000 -100.00000 
-100.00000 -100.00000 
-0.17303  0.00002 
 0.00000  0.00000 
-0.12573 -0.46504 
 0.41209 -100.00000 
 0.01584 -0.24575 
-100.00000 -100.00000 
 0.00000  0.00000 
 0.10724  0.88761 
 0.16912  0.40601 
-0.14080  0.40852 
-100.00000 -100.00000 
-100.00000 -100.00000 
-100.00000 -100.00000 
 0.33264  0.29645 
-0.45639 -0.81082 
-100.00000 -100.00000 
 0.30787 -0.80641 
-0.61754  0.28802 
-100.00000 -100.00000 
 0.00000  0.00000 
 0.00000  0.00000 
-100.00000 -100.00000 
-100.00000 -100.00000 
 0.00000  0.00000 
-100.00000  0.12369 
-100.00000 -100.00000 
-100.00000 -0.00199 
-100.00000  0.67832 
-100.00000  0.26345 
-0.41273  0.28050 
-100.00000 -0.22755 
-100.00000 -100.00000 
 0.00000  0.00000 
-100.00000 -100.00000 
-100.00000 -100.00000 
 0.00000  0.00000 
-100.00000 -100.00000 
-100.00000 -100.00000 
-0.22747 -0.00183 
-0.52445 -0.35998 
 0.00000  0.00000 
 0.17066 -0.69213 
-100.00000 -100.00000 
-100.00000 -100.00000 
 0.01234  0.35660 
 0.13747 -100.00000 
-100.00000 -100.00000 
-100.00000 -100.00000 
 0.00776  0.32654 
 0.44228 -0.35347 
-0.20430 -0.18729 
-0.35721  0.12280 
-100.00000 -100.00000 
-0.50182  0.37993 
-100.00000 -100.00000 
-100.00000  0.00006 
 0.18647  0.59556 
-0.60698  0.00122 
 0.20960 -100.00000 
 0.58204  0.22905 
 0.10556  0.03650 
-100.00000 -100.00000 
 0.34248 -100.00000 
-100.00000 -100.00000 
-100.00000 -100.00000 
-100.00000 -100.00000 
-100.00000 -100.00000 
-100.00000 -100.00000 
-100.00000 -100.00000 
-100.00000 -100.00000 
-100.00000 -100.00000 
-100.00000 -100.00000 
 0.10066  1.03790 
 0.50393 -0.06128 
-0.30031  0.20977 
-0.19882  0.13212 
 0.32465  0.23065 
-100.00000 -100.00000 
-0.00665  0.26518 
-0.39888  0.69815 
-100.00000 -100.00000 
-0.11481  0.12350 
 0.53366  0.12351 
-0.17163 -0.43085 
-100.00000 -100.00000 
 0.09023 -0.77409 
-100.00000 -100.00000 
 0.66114 -100.00000 
-0.13275  0.05554 
 0.26798 -0.27984 
 0.05212 -0.01390 
 0.00000  0.00000 
-100.00000 -100.00000 
-100.00000 -100.00000 
 0.48563  0.24351 
-100.00000 -100.00000 
-100.00000 -100.00000 
-100.00000 -100.00000 
-100.00000 -100.00000 
-100.00000 -100.00000 
-100.00000 -100.00000 
-100.00000 -100.00000 
-100.00000 -100.00000 
-0.20325 -100.00000 
-100.00000 -0.29399 
 0.35116 -1.12887 
 0.00000  0.00000 
-100.00000 -0.23529 
 0.20429  0.40315 
-0.11839  1.37363 
-100.00000 -100.00000 
-100.00000 -100.00000 
-0.45328 -0.26961 
-100.00000  0.74263 
 0.59004  0.59226 
 0.11428 -0.07673 
-100.00000 -100.00000 
-100.00000 -100.00000 
-100.00000 -100.00000 
-100.00000 -100.00000 
-100.00000  0.00223 
-0.04459  0.66718 
-100.00000 -100.00000 
 0.36858  0.22694 
-100.00000 -0.25851 
-100.00000 -100.00000 
 0.08247  0.23783 
-100.00000 -100.00000 
-100.00000 -100.00000 
 0.72280  0.00033 
 0.05977  0.37857 
-100.00000  0.00046 
 0.00000  0.00000 
-100.00000  0.26318 
-100.00000 -100.00000 
 0.32196  0.61765 
-100.00000 -100.00000 
-100.00000 -100.00000 
-0.04725  0.70594 
 0.08338 -0.00014 
 0.16542  0.28725 
 0.53050  0.76487 
-100.00000 -100.00000 
-100.00000 -100.00000 
 0.34271  0.22132 
-100.00000 -100.00000 
-100.00000 -100.00000 
 0.13759 -100.00000 
-100.00000 -100.00000 
-100.00000 -100.00000 
-100.00000 -100.00000 
-100.00000 -100.00000 
-100.00000 -100.00000 
-100.00000 -100.00000 
 0.00000  0.00000 
-100.00000 -0.34289 
 0.11240 -0.14772 
 0.67302  0.47625 
-100.00000  0.50637 
-100.00000 -100.00000 
-100.00000  0.00041 
-100.00000 -100.00000 
 0.00000  0.00000 
-0.06579  0.00425 
 0.37858 -100.00000 
-100.00000 -100.00000 
-100.00000 -100.00000 
-100.00000 -100.00000 
-100.00000 -100.00000 
 0.04395  0.24326 
-100.00000 -100.00000 
 0.13763 -100.00000 
-100.00000 -100.00000 
-100.00000 -100.00000 
-100.00000 -100.00000 
-0.38653  0.26128 
-100.00000 -100.00000 
-0.00504  0.34911 
-100.00000 -100.00000 
 0.24354  0.39346 
 0.07152 -0.19777 
 0.00000  0.00000 
-100.00000 -100.00000 
-100.00000 -100.00000 
-100.00000 -100.00000 
-100.00000 -100.00000 
 0.29689 -0.19759 
-100.00000 -100.00000 
-0.14187  0.30007 
 0.11542  0.18720 
 0.54402 -0.40772 
-100.00000 -0.25968 
 0.13740  0.44372 
 0.00000  0.00000 
-100.00000 -100.00000 
-0.18822  0.46688 
-100.00000 -100.00000 
-0.26520  0.19431 
-100.00000 -100.00000 
-100.00000 -100.00000 
-100.00000 -100.00000 
-100.00000 -100.00000 
 0.15013 -0.28159 
 0.36472  0.26968 
-100.00000 -100.00000 
-100.00000 -100.00000 
 0.25552 -0.61276 
-100.00000 -100.00000 
-100.00000 -100.00000 
-100.00000 -100.00000 
-100.00000 -100.00000 
-100.00000 -100.00000 
-100.00000 -100.00000 
-100.00000 -100.00000 
-100.00000 -100.00000 
-100.00000  0.00003 
-100.00000 -100.00000 
-100.00000  0.00004 
-100.00000 -100.00000 
-100.00000 -100.00000 
 0.61102  0.15354 
 0.00000  0.00000 
-100.00000 -100.00000 
-100.00000 -100.00000 
 0.22177  0.39203 
-100.00000 -100.00000 
-100.00000 -100.00000 
-100.00000 -100.00000 
-100.00000 -100.00000 
 0.41725 -100.00000 
 0.48415  0.50571 
-100.00000 -100.00000 
-100.00000 -100.00000 
-100.00000 -100.00000 
-100.00000 -100.00000 
-100.00000 -100.00000 
 0.28665  0.29350 
-100.00000 -100.00000 
 0.13763 -100.00000 
-100.00000 -100.00000 
-100.00000 -0.01319 
-100.00000 -100.00000 
-100.00000 -100.00000 
-100.00000 -100.00000 
-0.35250 -0.00206 
-100.00000 -100.00000 
-100.00000 -100.00000 
-100.00000 -100.00000 
-100.00000 -100.00000 
-100.00000 -100.00000 
 0.18921 -0.13310 
-100.00000 -100.00000 
-100.00000 -100.00000 
-100.00000 -100.00000 
-100.00000 -100.00000 
-100.00000 -100.00000 
-100.00000 -100.00000 
 0.00000  0.00000 
 0.02498  0.26221 
-0.00052 -0.40032 
-100.00000 -100.00000 
-100.00000  0.95334 
-0.19093  0.45049 
-100.00000 -100.00000 
-100.00000 -100.00000 
 0.52768 -0.13569 
 0.00616 -0.14212 
-100.00000 -100.00000 
-100.00000 -100.00000 
-100.00000 -100.00000 
-100.00000 -100.00000 
-100.00000 -100.00000 
-100.00000 -100.00000 
-100.00000 -0.12411 
-100.00000 -100.00000 
 0.00000  0.00000 
-0.06174 -1.05304 
 0.30987 -0.14217 
 0.07055 -0.35372 
-100.00000  0.00007 
-100.00000 -100.00000 
 0.58524 -0.19956 
-0.02489  0.48531 
-0.30316 -0.12224 
-100.00000 -0.62225 
 0.41641 -0.27404 
-100.00000  0.00014 
-100.00000 -100.00000 
-100.00000 -0.21237 
-100.00000  0.11473 
-100.00000 -100.00000 
-100.00000 -100.00000 
 0.14958 -0.36363 
-0.85347 -0.17650 
-100.00000 -100.00000 
 0.00007 -100.00000 
-100.00000 -100.00000 
-0.00298 -0.16121 
-100.00000 -0.00002 
-100.00000 -100.00000 
-100.00000 -100.00000 
-100.00000 -100.00000 
-100.00000 -100.00000 
 0.00000  0.00000 
 0.06924  0.38470 
-100.00000 -100.00000 
-100.00000  0.00015 
-100.00000 -0.00323 
-0.60033 -100.00000 
-100.00000 -100.00000 
-100.00000 -0.13903 
-100.00000  0.20269 
-100.00000 -0.26602 
-100.00000 -100.00000 
 0.34629  0.49867 
 0.00000  0.00000 
-100.00000 -100.00000 
-100.00000 -100.00000 
 0.84820 -100.00000 
-100.00000 -100.00000 
 0.00000  0.00000 
 0.64434  0.08720 
-100.00000 -100.00000 
-100.00000 -100.00000 
 0.00000  0.00000 
-100.00000 -100.00000 
-100.00000 -100.00000 
-100.00000 -100.00000 
 0.53333  0.06361 
-0.57678  0.43464 
-100.00000 -100.00000 
-0.08950  0.11181 
 1.07041  0.48872 
-0.09670 -0.60195 
-100.00000 -100.00000 
-0.00017 -100.00000 
 0.80839  0.98969 
-100.00000 -100.00000 
-100.00000 -100.00000 
-100.00000 -100.00000 
-100.00000 -100.00000 
-100.00000 -100.00000 
-0.12234  0.12298 
 0.00000  0.00000 
-100.00000 -100.00000 
-100.00000 -100.00000 
-100.00000 -100.00000 
-100.00000 -100.00000 
-100.00000 -100.00000 
 0.00000  0.00000 
-100.00000 -100.00000 
 0.00000  0.00000 
-100.00000 -100.00000 
-100.00000 -100.00000 
-100.00000 -100.00000 
-0.37786 -0.35345 
-100.00000 -100.00000 
-100.00000 -100.00000 
-0.09989 -0.22248 
-100.00000  0.12386 
-100.00000 -100.00000 
 0.13754 -0.00004 
 0.01818  0.12531 
-100.00000 -100.00000 
-100.00000 -100.00000 
-100.00000 -100.00000 
 0.00000  0.00000 
 0.46360  0.24128 
-100.00000 -0.38286 
 0.17895 -0.53371 
-100.00000 -0.30651 
 0.13762 -100.00000 
-100.00000 -100.00000 
 0.11454  0.29759 
-100.00000 -0.81697 
-100.00000 -100.00000 
-100.00000 -100.00000 
-0.33509 -0.59876 
 0.00000  0.00000 
-100.00000 -100.00000 
-0.61115 -0.16564 
-100.00000 -100.00000 
 0.14173  0.68251 
-100.00000 -100.00000 
-100.00000 -100.00000 
 0.00000  0.00000 
-100.00000 -100.00000 
-100.00000 -100.00000 
-100.00000 -100.00000 
-0.14064  0.04328 
-100.00000 -100.00000 
-0.10086 -0.17235 
-100.00000 -100.00000 
 0.00000  0.00000 
-100.00000 -100.00000 
-100.00000 -0.00006 
 0.00000  0.00000 
-0.00232  0.00004 
-0.12653 -0.00005 
-100.00000 -100.00000 
-0.05988 -0.22641 
-0.54798 -0.05826 
-0.00156 -0.01549 
-100.00000 -1.60723 
 0.22104  0.20885 
-0.13795  0.13758 
-0.26415 -100.00000 
 0.07985  0.29708 
-100.00000 -100.00000 
 0.75276 -0.03591 
 0.00000  0.00000 
 0.00000  0.00000 
-100.00000 -100.00000 
 0.37081 -0.33012 
 0.32019 -100.00000 
 0.10501 -0.02906 
-100.00000 -100.00000 
 0.00000  0.00000 
 0.19890  0.17435 
-100.00000 -100.00000 
 0.11619  0.44502 
-0.45935 -0.58297 
-100.00000  0.00015 
-0.32308  0.45896 
-100.00000 -100.00000 
 0.00000  0.00000 
-0.00613  0.00975 
-100.00000 -100.00000 
-0.37489  0.40457 
 0.13775  0.13846 
-0.17983 -100.00000 
-100.00000  0.13719 
 0.13754 -100.00000 
-100.00000 -100.00000 
-0.14201 -0.12672 
-100.00000 -100.00000 
-100.00000 -100.00000 
-100.00000 -100.00000 
-100.00000 -100.00000 
-100.00000 -100.00000 
-100.00000 -100.00000 
-100.00000 -100.00000 
-100.00000 -100.00000 
-100.00000 -100.00000 
-0.22539  0.33943 
-100.00000 -100.00000 
-100.00000 -100.00000 
-100.00000 -100.00000 
-100.00000 -100.00000 
-100.00000 -100.00000 
 0.15393 -0.37474 
 0.41408  0.13752 
-100.00000 -100.00000 
-100.00000 -100.00000 
-0.13838 -100.00000 
-100.00000 -0.00009 
-100.00000 -100.00000 
-100.00000 -100.00000 
-0.11662 -0.13840 
-100.00000 -100.00000 
 0.84593 -0.42320 
-100.00000 -100.00000 
-100.00000 -100.00000 
-0.00253 -0.55824 
-100.00000 -100.00000 
 0.24052 -0.55034 
-100.00000 -100.00000 
-100.00000 -100.00000 
-100.00000 -100.00000 
