# Supplementary material for: Enhanced ER proteostasis and temperature differentially impact the mutational tolerance of influenza hemagglutinin
Source: eLife. 2018 Sep 6;7:e38795. doi: 10.7554/eLife.38795 (PMC6172027; doi:10.7554/eLife.38795)
Supplement: Source data 1. [file elife-38795-data1.zip › Dataset_1/HA_DMS_2018_processing/filtering/filtering_DAX37vsDMSO37/compare/out_scatter_12_F.txt]

-100.00000 -100.00000 
-100.00000 -0.46102 
 0.00009  0.37847 
-100.00000 -0.26041 
-0.40545  0.68389 
 0.03694  0.01095 
-0.02157  0.74476 
-100.00000 -0.13579 
 0.22224 -0.45398 
 0.26312 -100.00000 
-0.03584 -0.25117 
 0.00000  0.00000 
-100.00000 -100.00000 
-100.00000 -0.44168 
-100.00000 -100.00000 
-100.00000 -100.00000 
-100.00000 -100.00000 
-100.00000 -100.00000 
 0.48558 -100.00000 
-100.00000 -100.00000 
 0.33981  0.00157 
-100.00000 -100.00000 
-100.00000 -100.00000 
-100.00000  0.54204 
-100.00000 -100.00000 
-100.00000 -100.00000 
-100.00000 -100.00000 
-100.00000 -100.00000 
-100.00000 -100.00000 
-100.00000 -100.00000 
-100.00000 -100.00000 
-100.00000 -100.00000 
 0.32906  0.22533 
-100.00000 -100.00000 
-100.00000 -100.00000 
-100.00000 -100.00000 
-0.08398  0.39111 
-100.00000 -100.00000 
-100.00000 -100.00000 
-100.00000 -100.00000 
-100.00000 -100.00000 
-100.00000 -100.00000 
-100.00000 -100.00000 
-100.00000 -100.00000 
-100.00000 -0.13586 
 0.01564  0.30391 
-1.08848 -0.32350 
-100.00000 -100.00000 
-100.00000 -100.00000 
-0.69933  0.10405 
-100.00000 -100.00000 
-100.00000 -100.00000 
-100.00000 -100.00000 
-0.00004 -100.00000 
-100.00000 -100.00000 
-100.00000 -100.00000 
-100.00000 -100.00000 
-100.00000 -100.00000 
 0.37858 -0.23985 
 0.18576 -0.14563 
-0.39405  0.44567 
-0.02472 -0.20224 
-100.00000 -100.00000 
-100.00000 -100.00000 
-100.00000 -100.00000 
-100.00000 -100.00000 
-100.00000 -100.00000 
-0.07722  0.08528 
-0.28418  0.48546 
 0.22223 -100.00000 
-100.00000 -100.00000 
-0.15945  0.26304 
-100.00000 -100.00000 
 0.32733  0.00479 
-100.00000 -100.00000 
-100.00000 -100.00000 
-100.00000 -100.00000 
-0.03206 -0.05434 
 0.42172  0.22542 
-100.00000 -100.00000 
-100.00000 -100.00000 
-100.00000 -100.00000 
-0.16512 -0.07436 
-0.02024  0.00278 
-100.00000 -100.00000 
 0.26318 -100.00000 
-100.00000 -100.00000 
 0.13128 -0.03381 
 0.30177  0.59737 
-0.03100  0.00641 
-0.00013  0.26329 
-0.49122  0.00171 
-100.00000  0.42299 
-0.37622 -0.65449 
-100.00000 -0.00013 
-100.00000 -0.12900 
-100.00000 -100.00000 
-100.00000 -100.00000 
-100.00000 -100.00000 
-0.65636  0.84795 
-100.00000 -100.00000 
 0.59262  0.09379 
-100.00000 -100.00000 
 0.07837  0.23617 
-100.00000 -100.00000 
-100.00000  0.37873 
 0.11721  0.62615 
-0.18982  0.23915 
-100.00000 -100.00000 
-100.00000 -100.00000 
-100.00000 -100.00000 
 0.26690  0.76226 
 0.52775  0.05612 
-100.00000 -100.00000 
 0.08871 -0.17987 
-100.00000 -100.00000 
-100.00000 -100.00000 
-100.00000 -100.00000 
 0.61389 -100.00000 
-100.00000 -100.00000 
-100.00000  0.00003 
 0.33177  0.47866 
 1.02900 -100.00000 
-100.00000  1.15304 
 0.17159 -100.00000 
-100.00000 -100.00000 
-100.00000 -0.12023 
-0.24228  0.32745 
-100.00000 -100.00000 
-100.00000 -100.00000 
 0.00000  0.00000 
-100.00000 -100.00000 
-100.00000 -100.00000 
 0.00000  0.00000 
-100.00000 -100.00000 
 0.82804  0.21481 
-0.03573 -100.00000 
-0.61771  0.27438 
 0.13605 -0.00014 
-0.15492  0.13757 
-100.00000 -100.00000 
-100.00000 -100.00000 
 0.69098 -100.00000 
-100.00000 -100.00000 
 0.00000  0.00000 
-100.00000  0.25961 
-100.00000 -100.00000 
-100.00000 -100.00000 
-100.00000 -100.00000 
 0.32393  1.18799 
-100.00000 -100.00000 
-0.05213  0.21798 
-0.01465 -0.00839 
 0.13887 -0.45029 
-100.00000  0.11186 
-0.01940 -100.00000 
 0.60642  0.38291 
-100.00000  0.42417 
-100.00000 -100.00000 
 0.00000  0.00000 
-100.00000 -0.00189 
-100.00000 -100.00000 
-100.00000 -100.00000 
 0.26310  0.11201 
-100.00000 -100.00000 
-100.00000 -100.00000 
-100.00000 -100.00000 
-100.00000 -100.00000 
-100.00000 -100.00000 
-100.00000  0.46567 
 0.12054 -0.89648 
-100.00000 -100.00000 
-0.07020  0.73408 
-0.68196 -0.25757 
-100.00000  0.72832 
 0.21533 -0.12217 
 0.18839  0.36395 
-100.00000 -0.32887 
-0.17261 -0.00014 
 0.49271  0.31967 
 0.31264 -0.40330 
 0.37403  0.53855 
-100.00000 -100.00000 
 0.58513 -100.00000 
-100.00000  0.00014 
-100.00000 -100.00000 
-100.00000 -0.13942 
-100.00000 -100.00000 
-100.00000 -0.13941 
 0.35927  0.33423 
-100.00000 -100.00000 
-100.00000 -100.00000 
 0.17467  0.13761 
-100.00000 -100.00000 
-0.19785  0.22664 
-100.00000 -100.00000 
-0.76441 -100.00000 
-100.00000 -100.00000 
-0.45617 -0.45834 
-100.00000 -100.00000 
 0.28029 -0.53136 
-100.00000 -0.00027 
-100.00000 -100.00000 
-100.00000 -100.00000 
-100.00000  0.13760 
-0.13456 -100.00000 
-0.13492 -0.13147 
-100.00000 -100.00000 
-100.00000  0.24341 
 0.06062  0.66824 
-0.14221 -0.57378 
 0.68983 -0.37237 
-100.00000  0.13793 
-100.00000 -0.67866 
 0.26319  0.37847 
-0.17089 -0.19763 
-100.00000 -100.00000 
-0.81860  0.18893 
-0.31354  0.31511 
 0.38183  0.00028 
-100.00000  0.00038 
-0.06579  0.15029 
-0.05063  0.32579 
-100.00000 -100.00000 
-100.00000 -100.00000 
 0.00000  0.00000 
 0.00002 -0.20115 
-100.00000 -100.00000 
 0.57207 -0.02051 
 0.21689 -0.13133 
-0.16696  0.24365 
-0.12387  0.35221 
-100.00000 -100.00000 
 0.67844  0.12031 
 0.06427  0.96428 
-100.00000 -0.37310 
-0.44570  0.16449 
-100.00000 -100.00000 
-100.00000 -100.00000 
-100.00000 -100.00000 
-100.00000 -100.00000 
-100.00000 -100.00000 
-100.00000  0.58512 
-0.44738  0.26563 
-0.00001 -100.00000 
-100.00000 -0.19295 
-100.00000 -100.00000 
-100.00000 -100.00000 
 0.29096 -0.07317 
-100.00000 -100.00000 
-0.20097  0.11315 
-100.00000 -100.00000 
 0.17297 -100.00000 
-100.00000 -100.00000 
-100.00000 -0.29121 
-100.00000 -100.00000 
 0.72399 -0.26476 
 0.00000  0.00000 
-100.00000 -0.00001 
-100.00000 -100.00000 
-100.00000 -100.00000 
-100.00000 -100.00000 
-100.00000 -100.00000 
-100.00000  0.65936 
-100.00000 -100.00000 
-100.00000 -100.00000 
-100.00000 -100.00000 
-100.00000  0.12773 
-100.00000  0.52452 
-100.00000 -100.00000 
 0.00000  0.00000 
-100.00000  0.00015 
-100.00000 -0.43893 
-100.00000 -100.00000 
 0.17544 -100.00000 
-100.00000 -100.00000 
 0.00000  0.00000 
 0.16347 -0.53094 
 0.20136  0.39294 
-100.00000 -100.00000 
-0.48057 -0.27869 
-0.77864  0.34255 
 0.58505  0.47903 
-100.00000 -100.00000 
-100.00000  0.13794 
-100.00000 -0.83921 
-100.00000 -0.21684 
-0.63952 -0.13564 
-100.00000 -0.34277 
-100.00000  0.00166 
-0.18474  0.13739 
 0.00004 -100.00000 
-100.00000 -100.00000 
 0.13002  0.61741 
-0.28671  0.00333 
-100.00000 -100.00000 
-100.00000 -100.00000 
-100.00000 -100.00000 
-0.28597 -0.61992 
-100.00000 -100.00000 
-100.00000 -100.00000 
-100.00000 -100.00000 
 0.25215 -0.34282 
-100.00000 -100.00000 
-100.00000 -0.37915 
-0.32048 -0.19019 
-100.00000 -100.00000 
 0.00000  0.00000 
-100.00000 -100.00000 
-100.00000 -100.00000 
-100.00000 -100.00000 
-100.00000 -100.00000 
-100.00000 -100.00000 
-0.68994  0.57036 
-0.41078 -0.29207 
-100.00000 -100.00000 
-100.00000 -100.00000 
-100.00000 -100.00000 
-0.29034 -0.09274 
-100.00000 -100.00000 
-100.00000 -100.00000 
 0.32203 -0.58397 
-0.30901 -0.35341 
-100.00000 -100.00000 
-100.00000 -100.00000 
 0.10037 -100.00000 
-100.00000 -100.00000 
 0.27476  0.00186 
-100.00000 -100.00000 
-100.00000 -100.00000 
-100.00000  0.26310 
-100.00000 -100.00000 
-100.00000 -100.00000 
-100.00000 -100.00000 
-100.00000 -100.00000 
-100.00000 -100.00000 
-100.00000  0.26025 
-100.00000 -100.00000 
-0.11530 -0.10178 
-100.00000 -100.00000 
-100.00000 -100.00000 
 0.48528 -0.00248 
-100.00000 -100.00000 
-100.00000 -100.00000 
-100.00000 -0.11237 
 0.00000  0.00000 
-100.00000 -100.00000 
-100.00000 -100.00000 
-100.00000 -100.00000 
-100.00000 -100.00000 
-100.00000 -100.00000 
 0.00000  0.00000 
-100.00000 -100.00000 
-100.00000 -100.00000 
-100.00000 -100.00000 
-100.00000 -100.00000 
-100.00000 -100.00000 
-100.00000 -100.00000 
-100.00000 -100.00000 
-100.00000 -100.00000 
-0.30776 -0.12293 
-100.00000 -100.00000 
-100.00000 -100.00000 
 0.00001  0.26310 
-100.00000 -0.37405 
-100.00000 -100.00000 
 0.19692 -0.14223 
-0.05041  0.12747 
-0.28647 -0.00055 
-0.04484  0.24243 
-100.00000 -100.00000 
-100.00000 -100.00000 
-100.00000 -100.00000 
-100.00000 -100.00000 
-100.00000 -100.00000 
-100.00000 -100.00000 
-0.16272  0.19837 
-0.30869 -0.13559 
-100.00000 -100.00000 
-100.00000 -100.00000 
-100.00000  0.38276 
-100.00000 -0.24547 
-100.00000 -100.00000 
-100.00000 -100.00000 
-100.00000 -100.00000 
-100.00000 -0.14006 
-100.00000 -100.00000 
-100.00000 -0.00337 
-100.00000 -100.00000 
-0.18404 -0.38354 
-100.00000 -100.00000 
-100.00000 -100.00000 
-100.00000 -100.00000 
-100.00000 -100.00000 
-100.00000 -100.00000 
-100.00000 -100.00000 
-0.11445  0.10279 
 0.35603  0.43548 
-100.00000  0.26313 
-100.00000 -100.00000 
-100.00000 -100.00000 
 0.17071 -0.12863 
-100.00000 -100.00000 
-0.11528  0.13741 
-100.00000 -100.00000 
 0.00000  0.00000 
-100.00000 -100.00000 
-0.04789 -0.06924 
-100.00000 -100.00000 
-100.00000  0.00000 
-100.00000 -100.00000 
-0.22226 -0.59858 
 0.00000  0.00000 
-100.00000 -100.00000 
 0.34549  0.30960 
-0.28938 -0.17839 
-100.00000 -100.00000 
 0.00013 -100.00000 
-100.00000 -100.00000 
-100.00000 -100.00000 
-100.00000 -100.00000 
-100.00000 -100.00000 
-100.00000 -0.26609 
-100.00000  0.12355 
-100.00000 -100.00000 
-100.00000 -100.00000 
-100.00000 -0.14003 
-100.00000 -100.00000 
-100.00000 -100.00000 
-100.00000 -100.00000 
 0.00000  0.00000 
-100.00000  0.00011 
-100.00000 -100.00000 
 0.37854  0.26334 
-100.00000 -100.00000 
-100.00000 -100.00000 
 0.26311 -0.27107 
-100.00000 -100.00000 
-100.00000 -100.00000 
-100.00000 -100.00000 
 0.25085  0.47898 
-0.29068 -100.00000 
-0.76763  0.41178 
-100.00000 -100.00000 
-100.00000 -100.00000 
-100.00000 -100.00000 
-100.00000 -100.00000 
-100.00000 -100.00000 
-100.00000 -100.00000 
-100.00000 -100.00000 
 0.14959 -0.35304 
-100.00000 -100.00000 
 0.00000  0.00000 
-100.00000 -100.00000 
-100.00000 -100.00000 
 0.02947  0.77985 
-100.00000 -100.00000 
-100.00000 -100.00000 
-100.00000 -100.00000 
-100.00000 -100.00000 
-100.00000 -100.00000 
-100.00000  0.53893 
-100.00000 -100.00000 
-100.00000 -100.00000 
-100.00000 -100.00000 
-100.00000 -100.00000 
-100.00000 -0.13916 
-100.00000 -100.00000 
-100.00000  0.34638 
-100.00000 -100.00000 
-100.00000  0.31889 
-100.00000 -100.00000 
-100.00000 -100.00000 
 0.15384  0.10079 
-100.00000 -100.00000 
-100.00000 -0.10837 
 0.44470  0.45680 
-100.00000 -100.00000 
-100.00000 -100.00000 
 0.48556 -100.00000 
 0.00000  0.00000 
 0.00014 -100.00000 
 0.00000  0.00000 
-0.00004 -0.81731 
-100.00000 -100.00000 
-100.00000 -100.00000 
-0.00052  0.48549 
-100.00000 -100.00000 
-100.00000 -100.00000 
 0.24000 -0.06515 
-0.26592  0.13055 
-100.00000 -100.00000 
-0.00013 -100.00000 
-100.00000 -100.00000 
-100.00000 -0.00005 
-100.00000 -100.00000 
-0.00242  0.42760 
-100.00000 -100.00000 
 0.18396 -0.52004 
-100.00000  0.26280 
-100.00000 -100.00000 
-0.00137 -0.15394 
-100.00000 -100.00000 
-0.00111 -0.73973 
 0.16787  0.01722 
-0.16718  0.26894 
-100.00000  0.00946 
-0.30791  0.03463 
-100.00000 -0.00027 
 0.11440  0.07291 
-0.81454 -0.52460 
-0.13838 -0.25062 
-100.00000  0.41511 
 0.44687  0.45653 
 0.54662 -0.06437 
-100.00000 -100.00000 
 0.24035 -0.10424 
-0.88703  0.29084 
 0.13757 -100.00000 
-0.35013 -0.12803 
 0.67355 -0.28708 
-100.00000 -100.00000 
-100.00000 -100.00000 
-0.01175 -0.44476 
 0.13740 -100.00000 
 0.53682  0.01293 
-0.29792  0.26335 
-100.00000 -100.00000 
-100.00000 -100.00000 
 0.48562 -0.00008 
-100.00000 -100.00000 
-0.13222 -100.00000 
-0.14027 -100.00000 
-100.00000 -100.00000 
-100.00000 -100.00000 
-0.14532  0.01104 
-100.00000 -100.00000 
-100.00000 -100.00000 
-100.00000 -100.00000 
-0.19459 -0.19806 
-0.12732 -0.10803 
-0.35204  0.55243 
 0.48348  0.64523 
-0.00000 -100.00000 
-0.37981 -0.13783 
-100.00000 -100.00000 
-100.00000 -100.00000 
-100.00000 -100.00000 
-0.41766 -0.24630 
 0.51314 -0.12819 
 0.00000  0.00000 
-100.00000 -0.34440 
-100.00000 -100.00000 
 0.20866  0.75419 
 0.26138  0.02913 
-100.00000 -100.00000 
-100.00000 -100.00000 
-0.37442 -0.58201 
-100.00000  0.13249 
-100.00000 -100.00000 
-0.10847 -0.35492 
 0.24052 -100.00000 
-100.00000 -100.00000 
-0.62403 -100.00000 
-100.00000  0.00939 
