# Supplementary material for: Enhanced ER proteostasis and temperature differentially impact the mutational tolerance of influenza hemagglutinin
Source: eLife. 2018 Sep 6;7:e38795. doi: 10.7554/eLife.38795 (PMC6172027; doi:10.7554/eLife.38795)
Supplement: Source data 1. [file elife-38795-data1.zip › Dataset_1/HA_DMS_2018_processing/filtering/filtering_DAX37vsDMSO37/compare/out_scatter_12_G.txt]

-100.00000 -100.00000 
 0.34763  0.58851 
-0.15991  0.26299 
-0.15725 -100.00000 
 0.13751  0.00292 
-100.00000  0.00009 
 0.26324  0.00153 
-100.00000 -100.00000 
-100.00000 -0.00000 
 0.00009  0.13785 
 0.28775 -0.21738 
-100.00000 -100.00000 
 0.10688 -100.00000 
 0.11327  0.26294 
-100.00000 -100.00000 
-0.24116  0.27168 
-0.02174  0.55137 
-0.17693  0.29732 
-100.00000 -100.00000 
-100.00000 -100.00000 
-100.00000  0.00000 
-100.00000 -0.13589 
 0.00000  0.00000 
-100.00000 -100.00000 
-100.00000 -100.00000 
-100.00000  0.24259 
-100.00000 -100.00000 
-100.00000 -100.00000 
-0.04732 -0.12257 
-100.00000 -100.00000 
 0.07114  0.48185 
-100.00000 -100.00000 
 0.13766 -0.26009 
 0.31614  0.52384 
-100.00000 -100.00000 
-100.00000 -100.00000 
 0.13744 -0.00005 
-0.10964  0.21996 
-100.00000 -100.00000 
 0.13752 -0.13590 
 0.09261  0.00516 
-0.15793  0.10435 
-100.00000 -0.00008 
-100.00000 -100.00000 
-100.00000 -100.00000 
-100.00000 -100.00000 
-100.00000 -100.00000 
-100.00000 -100.00000 
-100.00000 -100.00000 
-100.00000 -100.00000 
 0.29258  0.43701 
 0.54838  0.22801 
-0.30147  0.16135 
-100.00000 -100.00000 
-100.00000 -100.00000 
 0.00000  0.00000 
-100.00000 -0.72857 
-100.00000 -100.00000 
-100.00000  0.00042 
-100.00000 -100.00000 
-100.00000 -100.00000 
-0.07871 -0.31566 
 0.00000  0.00000 
-100.00000  0.00003 
-0.05721  0.76305 
-100.00000 -100.00000 
-100.00000 -100.00000 
-100.00000  0.00867 
-100.00000 -100.00000 
 0.00000  0.00000 
-0.17729 -100.00000 
-0.01860  0.13751 
-100.00000 -0.06957 
-100.00000 -100.00000 
-100.00000  0.09801 
 0.00000  0.00000 
 0.46845 -0.31616 
-100.00000 -100.00000 
-100.00000 -100.00000 
 0.00000  0.00000 
-100.00000 -100.00000 
-100.00000 -100.00000 
-0.24197 -0.09525 
-100.00000 -100.00000 
 0.74045  0.36653 
 0.23918 -0.09356 
-100.00000 -100.00000 
 0.00003 -100.00000 
-1.13620 -0.11373 
-0.16704 -0.04782 
-0.05285  0.24132 
-0.41020 -0.15198 
-0.00002 -100.00000 
-0.45607  0.42299 
-0.00000 -100.00000 
-100.00000 -100.00000 
-100.00000  0.00002 
-0.19258 -0.65620 
-0.20892 -0.33214 
 0.67813 -0.00194 
 0.12883  0.52590 
-0.08730  0.43483 
 0.22846  0.47489 
 0.15811 -100.00000 
 0.00000  0.00000 
-0.20376 -100.00000 
-0.17332 -0.38328 
-100.00000 -100.00000 
-100.00000 -100.00000 
 0.00000  0.00000 
 0.47868  0.09864 
-100.00000 -100.00000 
 0.32888  0.19045 
-0.81565 -0.12024 
 0.41064  0.12395 
 0.19472  0.21840 
 0.45939  0.28032 
-100.00000 -100.00000 
 0.33497  0.15392 
 0.16274  0.03539 
 0.00001 -100.00000 
-100.00000 -100.00000 
 0.06308  0.30576 
 0.00010  0.69439 
 0.13754  0.13792 
 0.74284  1.20190 
 0.13738 -0.11279 
 0.00015 -100.00000 
-0.27907  0.33714 
 0.05795 -0.13750 
-100.00000 -100.00000 
-0.18395  0.08624 
-100.00000 -100.00000 
-100.00000 -100.00000 
-100.00000  0.34609 
 0.08318  0.12813 
 0.07286  0.21958 
-0.31277  0.37719 
 0.07902  0.11187 
 0.41183  0.00006 
 0.00012 -100.00000 
-100.00000 -100.00000 
-100.00000 -100.00000 
 0.09564  0.02248 
-0.64287 -0.67686 
-0.47871 -0.00943 
 0.00000  0.00000 
-100.00000  0.00013 
-100.00000 -100.00000 
-100.00000  0.78742 
-100.00000  0.00051 
-100.00000  0.13757 
 0.93385  0.04018 
 0.37987  0.09422 
 0.42128  0.15893 
 0.00000  0.00000 
-0.53234  0.44141 
 0.04030  0.14565 
 0.02726 -0.37062 
-100.00000 -100.00000 
-100.00000 -100.00000 
-0.04507 -0.01479 
-100.00000 -100.00000 
-100.00000 -100.00000 
-100.00000 -100.00000 
 0.31234 -0.42292 
-100.00000 -100.00000 
-0.17322 -0.35383 
 0.49422  1.15322 
-100.00000  0.20264 
 0.00000  0.00000 
-0.17862 -0.35229 
 0.26905  0.49699 
-100.00000 -100.00000 
 0.58378  1.04638 
-100.00000 -0.10476 
-100.00000 -100.00000 
 0.58033 -0.00977 
-100.00000 -0.48451 
-0.08848  0.58491 
-100.00000 -100.00000 
-100.00000 -100.00000 
-100.00000 -100.00000 
-0.32716 -0.23306 
 0.25745  0.20216 
 0.00000  0.00000 
-100.00000 -0.13942 
 0.41868 -0.55460 
-100.00000 -0.00003 
-100.00000 -100.00000 
-100.00000 -100.00000 
-100.00000 -100.00000 
-100.00000 -100.00000 
 0.00000  0.00000 
-0.27737 -100.00000 
-100.00000 -100.00000 
-100.00000  0.13761 
-100.00000 -100.00000 
-0.00005  0.26333 
 0.07507 -0.09482 
 0.34555 -0.16303 
 0.00950 -0.61850 
-0.00738  0.44391 
-100.00000 -100.00000 
-100.00000  0.07587 
 0.18203  0.07613 
-100.00000 -100.00000 
-100.00000 -100.00000 
-0.10976  0.34341 
 0.39091  0.91846 
 0.00000  0.00000 
-0.00485  0.28367 
-0.68596 -100.00000 
-100.00000 -100.00000 
-0.20299 -100.00000 
-100.00000 -100.00000 
-100.00000 -100.00000 
-100.00000 -100.00000 
 0.46681 -0.41645 
-0.07751  0.35627 
 0.15981  0.83140 
-100.00000  0.00007 
-0.45148  0.00906 
 0.35851  0.07754 
-0.17222 -0.01141 
-100.00000 -100.00000 
-100.00000 -100.00000 
-100.00000 -100.00000 
-0.18965 -0.19049 
-100.00000 -100.00000 
-100.00000  0.00264 
 0.02005 -0.31111 
 0.08500  0.19333 
-100.00000 -100.00000 
-100.00000  0.00170 
-0.06841  0.37837 
 0.36109 -0.00714 
 0.17749  0.07110 
-100.00000 -100.00000 
-100.00000  0.00048 
 0.00000  0.00000 
-0.11244  0.37115 
-100.00000 -100.00000 
-0.03644 -0.13669 
-100.00000 -100.00000 
-100.00000 -100.00000 
-0.07603 -100.00000 
-100.00000 -100.00000 
-100.00000 -100.00000 
-100.00000 -100.00000 
 0.50640 -0.27516 
-100.00000 -100.00000 
 0.00000  0.00000 
 0.00001  0.25743 
-100.00000  0.15486 
-100.00000 -100.00000 
-0.30377  0.07196 
-100.00000 -100.00000 
 0.37828  0.12917 
-0.69488  0.12788 
-100.00000 -100.00000 
 0.00000  0.00000 
-100.00000 -100.00000 
-100.00000 -100.00000 
-100.00000 -100.00000 
 0.37847  0.12778 
-100.00000 -100.00000 
-0.04730 -0.31364 
-100.00000 -100.00000 
 0.68167 -0.75406 
-100.00000 -100.00000 
 0.04654 -0.04642 
-100.00000 -100.00000 
 0.04477  0.10046 
-0.56102 -0.40022 
 0.00000  0.00000 
 0.67732  0.73080 
 0.08818  0.31975 
-0.06699  0.26318 
 0.00000  0.00000 
-100.00000 -100.00000 
-100.00000 -100.00000 
-100.00000  0.00036 
-100.00000 -100.00000 
 1.03297 -0.57122 
 0.14379 -100.00000 
-100.00000 -100.00000 
-100.00000 -100.00000 
-0.20962 -0.27105 
-0.12016  0.06476 
-100.00000  0.12720 
-100.00000 -100.00000 
-100.00000 -100.00000 
 0.42269  0.19869 
 0.26308  0.12736 
-100.00000 -100.00000 
-100.00000 -100.00000 
-100.00000 -100.00000 
 0.00046 -0.67071 
 0.00000  0.00000 
 0.26300 -0.13557 
-100.00000 -100.00000 
 0.32314 -0.07138 
-0.01459  0.63602 
 0.53904 -0.78431 
-100.00000 -100.00000 
-100.00000 -100.00000 
-100.00000 -100.00000 
-100.00000 -100.00000 
-100.00000 -100.00000 
-100.00000 -100.00000 
-0.46539  0.85469 
-100.00000 -100.00000 
-0.04589  0.37855 
 0.07043 -0.43998 
-100.00000 -100.00000 
 0.00000  0.00000 
 0.53394  0.06696 
-100.00000 -100.00000 
-100.00000 -0.13583 
-100.00000 -100.00000 
-100.00000 -100.00000 
-0.00007  0.00027 
 0.59129  0.10288 
 0.24575 -0.29394 
-0.10705 -0.67120 
 0.00013 -100.00000 
-100.00000 -100.00000 
-0.09719  0.08705 
-100.00000 -100.00000 
-0.16443  0.48549 
-100.00000 -100.00000 
 0.00000  0.00000 
-100.00000 -100.00000 
 0.43958 -0.14189 
-100.00000 -100.00000 
-100.00000  0.34103 
-100.00000  0.48569 
 0.23775 -100.00000 
-100.00000 -100.00000 
-100.00000  0.00009 
-100.00000 -100.00000 
-0.11884 -0.08090 
 0.00000  0.00000 
-100.00000 -100.00000 
-100.00000 -100.00000 
 0.00000  0.00000 
-100.00000  0.13753 
-100.00000 -100.00000 
-100.00000 -100.00000 
 0.00000  0.00000 
-100.00000 -100.00000 
-100.00000 -100.00000 
 0.33420  0.10103 
 0.00000  0.00000 
 0.00000  0.00000 
-100.00000 -100.00000 
-100.00000 -100.00000 
 0.00000  0.00000 
-100.00000  0.00010 
-100.00000 -100.00000 
 0.81649  0.00996 
 0.00000  0.00000 
 0.00001  0.22577 
-100.00000 -100.00000 
 0.00000  0.00000 
-100.00000 -100.00000 
-100.00000 -100.00000 
-100.00000 -100.00000 
-100.00000 -100.00000 
-100.00000 -100.00000 
 0.68753  0.10652 
-100.00000 -0.00012 
 0.00000  0.00000 
-100.00000  0.00181 
 0.00000  0.00000 
-100.00000 -100.00000 
-100.00000  0.37857 
-0.20315 -0.40754 
-0.06067 -0.21206 
-100.00000 -100.00000 
 0.00009 -0.12880 
 0.33796  0.17183 
-100.00000 -100.00000 
-100.00000 -100.00000 
-0.00047 -0.00950 
-0.22998 -100.00000 
-100.00000 -100.00000 
-100.00000 -100.00000 
 0.00000  0.00000 
-100.00000 -100.00000 
-100.00000  0.00009 
-100.00000  0.00009 
-100.00000 -100.00000 
 0.13760 -100.00000 
-100.00000 -100.00000 
-100.00000 -0.49053 
-100.00000 -0.38262 
-100.00000 -100.00000 
 0.48120 -0.20508 
-100.00000 -100.00000 
-100.00000 -100.00000 
 0.38281  0.21967 
 0.19370  0.26346 
-0.62390  0.27303 
 0.42168 -0.26581 
-100.00000  0.00011 
-100.00000  1.20269 
 0.03092 -0.42401 
 0.00000  0.00000 
 0.30717  0.37619 
-0.12243  0.04093 
-100.00000 -100.00000 
 0.00681 -0.06170 
 0.86482  0.08801 
-100.00000 -100.00000 
-0.50146 -0.00844 
-100.00000 -100.00000 
-0.78965  0.04108 
-100.00000 -100.00000 
-0.20352  0.57281 
-100.00000 -100.00000 
-100.00000 -100.00000 
-100.00000 -100.00000 
-100.00000 -100.00000 
-100.00000 -100.00000 
 0.37859 -0.00252 
-0.01338 -0.41013 
 0.17967 -0.41551 
 0.00000  0.00000 
-100.00000 -100.00000 
-0.00017 -100.00000 
 0.56406  0.37886 
-100.00000 -100.00000 
-100.00000  0.13745 
-100.00000 -100.00000 
-100.00000 -100.00000 
-100.00000 -100.00000 
-0.29471 -100.00000 
 0.31094 -0.00719 
-100.00000 -100.00000 
-100.00000 -0.00010 
 0.26297  0.12384 
-100.00000 -100.00000 
-100.00000 -100.00000 
 0.38294 -0.10868 
-100.00000 -100.00000 
 0.51953  0.35275 
-0.00916 -0.20773 
-100.00000 -100.00000 
-100.00000 -100.00000 
-0.58751  0.33748 
-100.00000 -100.00000 
-100.00000 -100.00000 
-0.18023  0.40713 
-0.42725 -0.45371 
-100.00000 -100.00000 
-0.22914 -100.00000 
-100.00000 -100.00000 
-100.00000  0.49954 
-100.00000 -100.00000 
-100.00000 -100.00000 
 0.17900  0.52257 
-100.00000  0.31528 
-100.00000 -0.26621 
-100.00000 -1.00901 
-0.34897 -0.17396 
-100.00000 -0.26633 
-100.00000 -100.00000 
-100.00000  0.07014 
-0.61787 -0.62705 
-100.00000 -100.00000 
 0.92628 -0.77336 
-0.22872 -0.00424 
-0.93839 -0.48519 
-100.00000 -0.23977 
 0.00000  0.00000 
-100.00000 -100.00000 
 0.00000  0.00000 
-100.00000 -100.00000 
-100.00000 -100.00000 
 0.40420 -0.50125 
-100.00000 -100.00000 
-100.00000 -100.00000 
-100.00000  0.00008 
-0.24232  0.25102 
-100.00000 -0.10856 
 0.34787  0.11337 
-100.00000 -100.00000 
-0.26392  0.08002 
-100.00000 -0.00005 
-100.00000 -100.00000 
-0.19517 -0.19564 
 0.54510  0.58760 
-100.00000 -0.35484 
 0.05862 -0.43712 
-0.82389 -0.46302 
 0.00000  0.00000 
 0.10535 -0.33416 
-100.00000 -100.00000 
 0.34990  0.11848 
-0.36469 -0.24592 
-0.34983  0.13111 
 0.20495 -0.04574 
-100.00000 -100.00000 
-0.24230 -0.23700 
 0.08384 -0.02542 
-0.20495 -0.01009 
-0.13806  0.58630 
 0.24035 -0.07747 
 0.55463  0.02915 
-0.00434 -0.01616 
-0.43248  0.04283 
 0.02878 -0.31197 
-0.10128 -0.04408 
-100.00000 -100.00000 
 0.07276 -0.09295 
 0.00000  0.00000 
-100.00000 -100.00000 
 0.10509  0.00011 
-100.00000 -0.00010 
 0.13520  0.56533 
-0.11974 -0.24521 
-100.00000 -0.32599 
 0.00000  0.00000 
-0.15604  0.24614 
-100.00000  0.37883 
-100.00000  0.58541 
-100.00000 -100.00000 
-100.00000 -0.00008 
-100.00000 -100.00000 
-100.00000 -100.00000 
-100.00000 -100.00000 
-100.00000 -100.00000 
 0.44211 -0.73224 
-0.33143  0.67822 
-100.00000 -100.00000 
-0.12017  0.43184 
-100.00000 -100.00000 
 0.12420 -0.17150 
-100.00000  0.13776 
-100.00000 -100.00000 
-100.00000  0.13261 
-0.13880 -0.00002 
-100.00000 -100.00000 
-100.00000 -100.00000 
 0.00000  0.00000 
 0.19097  0.13068 
-100.00000 -100.00000 
 0.23173 -0.17359 
 0.13745 -0.55754 
 0.41208 -0.01034 
 0.14216 -0.43706 
-100.00000  0.00018 
-100.00000 -0.12829 
 0.51300 -0.09152 
 0.00000  0.00000 
-100.00000  0.00018 
-100.00000 -100.00000 
-100.00000 -100.00000 
-0.24226 -100.00000 
-0.46908  0.68282 
-100.00000 -100.00000 
 0.22147 -100.00000 
-100.00000 -100.00000 
