# Supplementary material for: Enhanced ER proteostasis and temperature differentially impact the mutational tolerance of influenza hemagglutinin
Source: eLife. 2018 Sep 6;7:e38795. doi: 10.7554/eLife.38795 (PMC6172027; doi:10.7554/eLife.38795)
Supplement: Source data 1. [file elife-38795-data1.zip › Dataset_1/HA_DMS_2018_processing/filtering/filtering_DAX37vsDMSO37/compare/out_scatter_12_H.txt]

-100.00000 -100.00000 
-0.37450 -0.11080 
-0.01881 -0.00004 
 1.09561 -100.00000 
 0.42891 -0.57914 
-100.00000 -100.00000 
-100.00000 -100.00000 
-100.00000 -100.00000 
-100.00000 -0.00000 
 0.27145 -0.02390 
 0.46832  0.58997 
-100.00000 -100.00000 
-100.00000 -100.00000 
-100.00000 -100.00000 
-100.00000 -100.00000 
-100.00000 -0.29311 
-100.00000 -100.00000 
-100.00000 -0.37446 
 0.14790  0.82718 
-100.00000 -100.00000 
-100.00000 -100.00000 
-100.00000 -100.00000 
-100.00000 -100.00000 
-0.90837 -0.41883 
 0.00000  0.00000 
-100.00000 -100.00000 
 0.00009 -100.00000 
-100.00000 -100.00000 
-100.00000 -100.00000 
-100.00000 -100.00000 
-100.00000 -0.13600 
-100.00000  0.00000 
-100.00000 -100.00000 
-100.00000 -100.00000 
-100.00000 -100.00000 
-100.00000 -100.00000 
-0.42620 -0.12259 
-100.00000 -0.00005 
-100.00000 -100.00000 
-0.15649  0.37852 
-100.00000 -100.00000 
-100.00000  0.13752 
-100.00000 -100.00000 
-100.00000 -100.00000 
 0.00000  0.00000 
-100.00000 -100.00000 
-100.00000 -100.00000 
 0.10387  0.00177 
-100.00000 -100.00000 
-100.00000  0.00002 
-100.00000 -100.00000 
-0.45162 -0.41733 
-0.17758  0.00123 
 0.00000  0.00000 
-100.00000 -0.13936 
 0.18804  0.37846 
 0.33400 -0.13598 
-100.00000 -100.00000 
-100.00000 -100.00000 
 0.03016  0.32878 
-100.00000 -100.00000 
-0.01950  0.80435 
-100.00000 -100.00000 
-0.05651  0.00003 
-100.00000  0.12738 
-100.00000 -100.00000 
-100.00000 -100.00000 
-0.04802 -0.28494 
-100.00000 -100.00000 
 0.10675 -0.31312 
 0.22077 -100.00000 
-100.00000 -100.00000 
-100.00000 -100.00000 
-100.00000 -100.00000 
 0.26317  0.37846 
-100.00000 -100.00000 
-100.00000 -100.00000 
-100.00000 -100.00000 
-100.00000 -100.00000 
-100.00000 -100.00000 
-0.25682  0.00514 
-100.00000 -100.00000 
-100.00000 -100.00000 
-100.00000 -100.00000 
 0.00017 -100.00000 
 0.95879 -0.03068 
-100.00000  0.00011 
-0.28815  0.34951 
 0.40779 -0.09407 
-0.17186  0.65612 
-0.59019  0.33648 
-100.00000  0.12725 
-100.00000 -100.00000 
-100.00000 -100.00000 
 0.06685 -0.34008 
-100.00000 -100.00000 
-100.00000 -100.00000 
-100.00000 -100.00000 
-100.00000 -0.62551 
-0.52797  0.03009 
 0.37853 -0.49127 
-100.00000 -100.00000 
-100.00000  0.00021 
-0.10074  0.50467 
-100.00000 -100.00000 
-100.00000 -100.00000 
-100.00000 -100.00000 
 0.45901 -0.01156 
-100.00000 -100.00000 
-100.00000 -100.00000 
-100.00000  0.50859 
 0.20570  0.41184 
-0.43889  0.13226 
-0.20509 -0.59193 
 0.10093  0.34336 
-100.00000 -0.13934 
-100.00000 -100.00000 
-100.00000 -100.00000 
-100.00000 -0.10254 
-100.00000 -100.00000 
 0.21529  0.06895 
-100.00000 -100.00000 
-100.00000 -0.00199 
-100.00000 -100.00000 
-100.00000 -100.00000 
-100.00000 -100.00000 
-100.00000 -100.00000 
-100.00000 -100.00000 
-100.00000 -0.00327 
-100.00000 -100.00000 
-100.00000 -100.00000 
-100.00000 -100.00000 
-100.00000 -100.00000 
-100.00000 -100.00000 
 0.38040 -0.00340 
-0.31732  0.42841 
-0.08845 -0.13945 
-1.34074 -0.30063 
 0.15782 -0.18927 
-100.00000 -100.00000 
 0.67819  0.09357 
-0.03614 -0.11263 
 0.00000  0.00000 
-100.00000 -100.00000 
-0.00020 -100.00000 
 0.56374 -0.23600 
-100.00000 -100.00000 
-100.00000 -100.00000 
-100.00000 -100.00000 
-100.00000  0.20264 
-100.00000 -100.00000 
-100.00000 -100.00000 
 0.03112  1.25697 
 0.00000  0.00000 
-100.00000 -100.00000 
 0.26266 -100.00000 
-0.46770  0.12159 
 0.08891  0.61350 
-100.00000  0.29469 
-100.00000 -100.00000 
 0.49016  0.20170 
 0.54303  0.13763 
 0.05744  0.92608 
-100.00000 -100.00000 
-0.18987 -0.00349 
-100.00000 -100.00000 
-100.00000 -100.00000 
-100.00000 -100.00000 
-0.25444  0.25196 
-0.02463  0.99001 
 0.37879 -0.07336 
-0.00004 -100.00000 
 0.20146 -0.14224 
-0.11833  0.36157 
 0.68509  0.31761 
 0.52774  0.81685 
-0.22517  0.00044 
-100.00000 -0.43226 
-0.17261  0.13736 
-100.00000  0.21326 
 0.10179  0.05422 
-0.41630 -0.56877 
-100.00000 -100.00000 
 0.38138  0.26316 
-100.00000  0.00014 
-100.00000 -0.13942 
-100.00000 -100.00000 
-100.00000  0.21908 
-100.00000 -100.00000 
-0.23431 -0.59565 
-100.00000 -100.00000 
-100.00000 -100.00000 
-100.00000 -100.00000 
-100.00000 -100.00000 
-100.00000 -100.00000 
 0.00000  0.00000 
 0.00000  0.00000 
-100.00000 -100.00000 
-100.00000 -100.00000 
-100.00000 -100.00000 
 0.59063 -0.21543 
-100.00000 -100.00000 
-100.00000 -100.00000 
-0.54449 -0.21530 
-0.30316  0.18913 
-100.00000 -100.00000 
-0.41997  0.13741 
 0.50299  0.44453 
 0.10435 -0.31341 
-0.16740  0.08707 
-100.00000  0.32611 
 0.62124  0.47878 
-100.00000  0.58539 
 0.04324  0.24239 
-100.00000 -100.00000 
-100.00000 -0.34716 
-100.00000 -100.00000 
-0.07648  0.01947 
-100.00000 -0.00010 
-0.70970  0.12898 
-0.62206  0.16348 
-0.18843  0.51907 
-0.76015  0.30296 
-0.12117 -0.21569 
-100.00000 -100.00000 
 0.85285 -100.00000 
-100.00000 -0.77626 
-100.00000 -100.00000 
 0.18624  0.86454 
-100.00000 -0.23519 
-0.96272  0.69103 
 0.33861 -0.15573 
-100.00000 -100.00000 
 0.06311  0.19850 
-100.00000 -100.00000 
 0.72009 -0.53208 
-0.33009  0.21265 
-100.00000  0.00262 
-0.48974 -100.00000 
 0.00000  0.00000 
-100.00000 -100.00000 
-100.00000 -100.00000 
-100.00000 -100.00000 
-0.03644 -0.03403 
 0.18818 -0.14659 
 0.50848  0.54858 
-100.00000 -100.00000 
-100.00000  0.26138 
-100.00000 -100.00000 
-100.00000 -100.00000 
-0.00029  0.18926 
-0.06544 -0.10189 
-100.00000 -100.00000 
 1.11571 -0.42404 
-0.20482  0.42249 
-100.00000 -100.00000 
-100.00000  0.13792 
-100.00000 -100.00000 
 0.20344 -100.00000 
-100.00000 -100.00000 
-100.00000 -100.00000 
-100.00000 -100.00000 
-0.24386 -100.00000 
-100.00000 -100.00000 
-100.00000 -100.00000 
-100.00000 -100.00000 
-100.00000 -100.00000 
-100.00000 -0.13530 
 0.27996  0.10742 
-100.00000 -100.00000 
 0.07991  0.00005 
-0.38091 -100.00000 
-100.00000 -100.00000 
-0.05405 -100.00000 
-0.06556  0.41919 
-0.17320  0.59479 
-0.13113 -0.45339 
 0.52900  0.11997 
 0.17402  0.13765 
-100.00000 -100.00000 
-100.00000 -100.00000 
-100.00000 -100.00000 
-100.00000  0.00863 
-100.00000 -100.00000 
 0.31050  0.50672 
-0.18415 -100.00000 
 0.50829 -0.44872 
-0.16200  0.24287 
 0.00000  0.00000 
-100.00000 -100.00000 
-100.00000 -100.00000 
 0.19611  0.00882 
-100.00000 -100.00000 
 0.22351  0.42709 
-100.00000 -100.00000 
 0.21647  0.00572 
-100.00000 -100.00000 
 0.14415 -0.13569 
 0.36050 -0.06049 
-100.00000 -100.00000 
-100.00000  0.00014 
-100.00000 -100.00000 
-0.17759  0.08156 
 0.00011 -100.00000 
-0.44173 -100.00000 
-0.31621 -0.40789 
-0.28865  0.30406 
-100.00000 -100.00000 
-0.46554  0.69659 
-100.00000 -100.00000 
-100.00000 -100.00000 
 0.00000  0.00000 
-0.17739  0.37841 
-0.43453 -0.11867 
-0.30315  0.10524 
-100.00000 -100.00000 
-100.00000 -100.00000 
 0.95484  0.29317 
-100.00000 -100.00000 
-100.00000 -100.00000 
-0.17077 -0.13529 
-0.13602  0.00631 
-100.00000 -100.00000 
 0.36951 -0.40776 
-100.00000  0.00003 
-100.00000 -0.26005 
-100.00000 -100.00000 
-100.00000 -100.00000 
-100.00000 -100.00000 
-100.00000  0.00008 
-100.00000 -100.00000 
-100.00000 -100.00000 
-100.00000 -100.00000 
-100.00000 -100.00000 
-100.00000  0.12738 
-100.00000 -100.00000 
-100.00000 -0.50108 
-0.16245 -100.00000 
-100.00000 -100.00000 
-100.00000 -100.00000 
 0.13749 -0.26688 
-0.11426  0.18841 
-100.00000 -100.00000 
-100.00000 -100.00000 
-100.00000 -100.00000 
-100.00000 -100.00000 
-100.00000 -0.00010 
-100.00000 -100.00000 
-100.00000 -100.00000 
-100.00000 -100.00000 
-100.00000 -100.00000 
-100.00000 -100.00000 
-100.00000 -100.00000 
-100.00000 -100.00000 
-100.00000 -100.00000 
-100.00000 -100.00000 
-100.00000 -100.00000 
 0.27674  0.22105 
-100.00000 -100.00000 
-100.00000 -100.00000 
-100.00000 -100.00000 
-100.00000 -100.00000 
-100.00000 -100.00000 
-100.00000 -100.00000 
 0.05857 -0.53026 
-100.00000 -100.00000 
 0.07173 -0.26016 
 0.00000  0.00000 
 0.00000  0.00000 
 0.03553  0.16040 
-0.02466  0.13755 
-100.00000 -100.00000 
 0.07078 -0.23866 
-100.00000 -100.00000 
-0.04493 -0.81186 
-100.00000 -100.00000 
 0.44296  0.32235 
-100.00000 -100.00000 
-100.00000 -100.00000 
-100.00000 -100.00000 
-0.37600  0.10318 
-100.00000  0.26287 
-100.00000 -100.00000 
-100.00000  0.00004 
 0.48551  0.12398 
-100.00000 -0.10649 
-100.00000 -100.00000 
-100.00000 -100.00000 
 0.07773 -0.24504 
-0.05022 -0.53506 
-100.00000 -100.00000 
-0.63162  0.12396 
-0.53934 -0.56311 
-100.00000 -100.00000 
-100.00000 -100.00000 
-100.00000 -0.26589 
-0.00004 -100.00000 
-100.00000 -100.00000 
-100.00000 -100.00000 
-0.22927  0.23934 
-100.00000 -100.00000 
-100.00000 -100.00000 
-100.00000 -0.24484 
-0.22918  0.46505 
-0.13674 -0.52363 
-100.00000 -100.00000 
-100.00000 -0.59615 
-100.00000 -100.00000 
-100.00000 -100.00000 
 0.13714 -100.00000 
-100.00000  1.16715 
-100.00000 -0.67646 
-100.00000 -100.00000 
 0.14917 -0.00185 
 0.24792 -0.24340 
-100.00000 -100.00000 
-100.00000 -100.00000 
-100.00000 -100.00000 
-100.00000 -100.00000 
-100.00000 -100.00000 
-100.00000 -100.00000 
-0.16411  0.37848 
-100.00000 -100.00000 
-0.76354  0.32656 
-100.00000 -100.00000 
-100.00000 -100.00000 
-100.00000 -100.00000 
-100.00000 -100.00000 
-100.00000 -100.00000 
-100.00000 -100.00000 
-100.00000 -100.00000 
-100.00000 -100.00000 
-100.00000 -100.00000 
-100.00000 -100.00000 
 0.00004 -100.00000 
-100.00000 -100.00000 
 0.49561  0.83181 
 0.13768  0.45119 
-100.00000 -100.00000 
-100.00000 -100.00000 
-100.00000 -100.00000 
-100.00000 -100.00000 
-100.00000 -100.00000 
-100.00000 -100.00000 
-100.00000 -100.00000 
-100.00000 -100.00000 
 0.13753 -100.00000 
-100.00000 -100.00000 
-100.00000 -100.00000 
-100.00000 -100.00000 
-100.00000 -100.00000 
-100.00000 -100.00000 
-100.00000 -100.00000 
 0.00000  0.00000 
-100.00000 -100.00000 
 0.26295 -0.13917 
 0.03391 -100.00000 
-100.00000 -100.00000 
-100.00000  0.12397 
 0.03394 -0.12849 
-100.00000 -100.00000 
 0.13037 -0.08658 
-100.00000 -100.00000 
-100.00000 -100.00000 
-100.00000 -100.00000 
-100.00000 -0.00024 
-100.00000 -100.00000 
 0.16571 -0.11238 
-100.00000 -0.29902 
-0.42659 -100.00000 
-100.00000 -100.00000 
-0.09160  0.23949 
-100.00000 -100.00000 
-100.00000 -100.00000 
-100.00000 -100.00000 
-100.00000 -100.00000 
 0.13748  0.00005 
-0.32845  0.25097 
-100.00000 -100.00000 
-100.00000 -100.00000 
-100.00000 -100.00000 
-100.00000 -0.00013 
-100.00000 -100.00000 
-0.03297 -0.08071 
 0.00000  0.00000 
-100.00000 -100.00000 
-100.00000 -100.00000 
-100.00000  0.13745 
 0.12515 -0.35629 
-100.00000 -0.00986 
-100.00000 -100.00000 
-100.00000 -100.00000 
 0.10514 -100.00000 
-100.00000 -0.21743 
-100.00000 -100.00000 
-100.00000 -100.00000 
-0.39960 -0.52222 
-100.00000 -100.00000 
-0.12674 -0.37700 
 0.28743  0.36278 
-100.00000 -100.00000 
-0.09943  0.12010 
-100.00000 -100.00000 
-0.00452 -100.00000 
-0.27513  0.77144 
-100.00000  0.26351 
-100.00000  0.00017 
-100.00000 -100.00000 
-100.00000 -100.00000 
-0.26562 -0.02988 
-100.00000  0.01685 
-0.07443 -0.02228 
-100.00000  0.34213 
-100.00000 -100.00000 
-0.37965 -100.00000 
-100.00000 -100.00000 
-0.00065 -0.25045 
 0.24024 -0.63903 
-100.00000 -100.00000 
-0.06110  0.30986 
-100.00000 -100.00000 
-100.00000 -100.00000 
-0.00171  0.13761 
-100.00000 -100.00000 
-0.00010 -100.00000 
-100.00000 -100.00000 
 0.11250  0.39400 
 0.09802  0.29677 
-100.00000 -100.00000 
-100.00000 -100.00000 
-100.00000 -100.00000 
-100.00000 -100.00000 
-0.04911  0.31671 
-100.00000 -100.00000 
-100.00000 -100.00000 
-100.00000 -100.00000 
-100.00000 -100.00000 
-100.00000 -100.00000 
-100.00000 -100.00000 
-100.00000 -100.00000 
-100.00000 -100.00000 
-0.26414 -0.12809 
-100.00000 -100.00000 
-100.00000 -100.00000 
-100.00000 -100.00000 
-100.00000 -100.00000 
-100.00000 -100.00000 
-100.00000 -100.00000 
-100.00000 -100.00000 
-100.00000 -100.00000 
-100.00000 -100.00000 
-100.00000 -100.00000 
-100.00000 -100.00000 
-100.00000 -100.00000 
-100.00000 -100.00000 
-0.00054 -0.10822 
-100.00000 -100.00000 
-100.00000 -100.00000 
-100.00000 -100.00000 
-100.00000  0.13750 
-100.00000 -100.00000 
-100.00000  0.23044 
-100.00000 -100.00000 
-100.00000 -100.00000 
-100.00000 -100.00000 
