# Supplementary material for: Enhanced ER proteostasis and temperature differentially impact the mutational tolerance of influenza hemagglutinin
Source: eLife. 2018 Sep 6;7:e38795. doi: 10.7554/eLife.38795 (PMC6172027; doi:10.7554/eLife.38795)
Supplement: Source data 1. [file elife-38795-data1.zip › Dataset_1/HA_DMS_2018_processing/filtering/filtering_DAX37vsDMSO37/compare/out_scatter_12_I.txt]

-0.08041  0.51284 
 0.00449 -0.81999 
 0.18802  0.00290 
-0.07501  0.00262 
-0.42930 -0.21716 
-0.64711  0.48552 
-0.07767  0.05773 
-0.37555 -0.34277 
-0.03404 -0.23691 
 0.35963  0.28373 
-0.07575  0.00152 
-0.05787 -0.75816 
-0.17268  0.32843 
-100.00000 -100.00000 
 0.02793  0.00849 
-100.00000 -100.00000 
-100.00000 -100.00000 
-100.00000 -100.00000 
 0.30200 -0.16221 
 0.00000  0.00000 
-100.00000 -100.00000 
 0.00000  0.00000 
-100.00000 -100.00000 
-100.00000 -100.00000 
-100.00000 -100.00000 
-100.00000 -100.00000 
-100.00000 -100.00000 
-100.00000 -0.00006 
-100.00000 -100.00000 
 0.25735 -0.15217 
-100.00000 -100.00000 
-0.26313 -0.43222 
 0.40020 -0.24265 
-100.00000 -100.00000 
 0.31673 -0.37964 
 0.00000  0.00000 
 0.77770  0.20199 
-100.00000 -100.00000 
-100.00000 -100.00000 
-100.00000 -100.00000 
-100.00000 -0.48027 
-100.00000 -100.00000 
-100.00000 -100.00000 
-0.32942 -0.06490 
-100.00000 -100.00000 
-100.00000 -100.00000 
 0.49775  0.54101 
-100.00000 -100.00000 
 0.07387 -100.00000 
 0.04636  0.37853 
-0.21251 -0.32605 
-100.00000 -100.00000 
-0.18487 -0.34922 
-100.00000 -100.00000 
 0.13727  0.00004 
-100.00000 -100.00000 
-100.00000  0.26303 
-0.19113 -0.26033 
-100.00000 -100.00000 
-0.15758  0.13773 
-0.39003  0.14926 
 0.13748 -0.25966 
-100.00000 -100.00000 
 0.00000  0.00000 
-100.00000 -100.00000 
-100.00000 -100.00000 
 0.46696  0.19754 
 0.08063 -0.43278 
-100.00000 -100.00000 
-100.00000 -0.00008 
-0.05933  0.48531 
-100.00000 -100.00000 
-100.00000 -0.13587 
 0.00000  0.00000 
 0.48696 -0.06708 
-100.00000 -100.00000 
-100.00000 -100.00000 
 0.52811 -0.21750 
 0.22119 -0.11131 
-100.00000 -100.00000 
-100.00000 -0.26000 
-100.00000 -100.00000 
-100.00000  0.00176 
-100.00000 -100.00000 
-100.00000 -100.00000 
 0.05999  0.78273 
-0.17490  0.08242 
-0.13618 -0.54084 
 0.14449 -0.71288 
-0.84759  0.00613 
-0.05729 -0.06088 
-0.03436  0.32498 
-100.00000 -100.00000 
-100.00000 -100.00000 
-100.00000 -100.00000 
 0.00000  0.00000 
-0.51387 -0.01641 
-100.00000 -100.00000 
 0.41312 -0.60216 
-100.00000  0.13746 
-0.17406  0.65952 
-100.00000 -100.00000 
 0.00003 -0.12875 
-0.73064 -0.33394 
-100.00000 -100.00000 
-100.00000 -100.00000 
-100.00000 -100.00000 
-100.00000 -100.00000 
-100.00000 -100.00000 
-100.00000 -100.00000 
-100.00000 -100.00000 
-0.92745  0.23155 
 0.00000  0.00000 
-100.00000 -100.00000 
-0.21729  0.67448 
-100.00000 -100.00000 
-100.00000 -100.00000 
-0.00001 -0.00003 
-100.00000 -0.35420 
-100.00000 -100.00000 
-100.00000 -100.00000 
-100.00000 -100.00000 
-0.09735 -0.65644 
-100.00000 -0.13912 
 0.00938  0.13665 
 0.13677  0.62640 
-100.00000 -100.00000 
 0.26318 -0.32441 
-100.00000  0.00005 
-0.44075  0.23914 
-0.17321 -0.00188 
-100.00000 -100.00000 
 0.00000  0.00000 
-100.00000 -100.00000 
-100.00000 -100.00000 
-100.00000 -0.00423 
 0.26293 -100.00000 
-0.22605 -0.26761 
 0.26369 -0.00014 
-100.00000 -100.00000 
-100.00000 -100.00000 
-100.00000 -100.00000 
-100.00000 -0.12899 
 0.34509 -0.13669 
 0.06676 -0.14144 
-100.00000  0.67824 
-100.00000 -100.00000 
 0.02826 -0.06897 
 0.12536 -0.09991 
 0.74363  0.41927 
-100.00000 -100.00000 
-100.00000 -100.00000 
 0.14646 -0.00900 
 0.54651  0.30607 
 0.03217 -0.56968 
-100.00000 -100.00000 
 0.57166 -0.44382 
 0.01610 -0.18754 
-0.06010  0.18661 
-0.17421 -100.00000 
-100.00000 -100.00000 
 0.15782 -100.00000 
-0.06527 -0.24551 
 0.08545  0.31847 
-0.41568  0.25607 
-100.00000 -100.00000 
-0.52662 -0.17200 
-100.00000 -100.00000 
-100.00000 -100.00000 
-100.00000  0.81931 
 0.16816 -0.17904 
-100.00000 -0.00351 
 0.13703  0.37144 
-100.00000 -100.00000 
-0.41009  0.26518 
 0.85525 -0.33401 
 0.07199 -0.00431 
 0.19530 -0.36963 
-0.33290  0.53855 
-0.18995 -0.00477 
-100.00000 -100.00000 
-100.00000 -100.00000 
-100.00000 -100.00000 
 0.01881 -0.26635 
-0.34116 -0.10608 
-100.00000 -0.00003 
 0.26318  0.62612 
-100.00000 -100.00000 
 0.03302 -0.49385 
-0.14120  0.18648 
 0.17033  0.47146 
 0.02412 -0.22918 
-100.00000 -100.00000 
-100.00000 -100.00000 
-0.61141 -0.17591 
-100.00000 -100.00000 
 0.04594  0.00011 
-100.00000 -100.00000 
-100.00000  0.48573 
 0.08252  0.09302 
-0.57419 -0.38695 
-0.38127 -100.00000 
-100.00000 -100.00000 
-100.00000 -100.00000 
-100.00000  0.00009 
-0.00464 -0.38050 
 0.28209  0.00403 
-100.00000 -100.00000 
 0.29700  0.13385 
 0.86798  0.32937 
-100.00000 -0.49214 
-0.09690 -0.72399 
-100.00000 -100.00000 
-0.24330  0.00423 
 0.30672 -0.50980 
-100.00000  1.26424 
 0.42906 -0.11206 
-100.00000  0.12605 
-100.00000 -100.00000 
-0.25337 -100.00000 
 0.38570  0.01147 
-100.00000 -100.00000 
-0.13587 -0.02592 
-100.00000 -100.00000 
-0.43310  0.42666 
 0.34699 -0.17011 
-0.02718  0.05535 
 0.15882  0.01834 
-100.00000  0.00019 
 0.00000  0.00000 
-100.00000  0.26339 
 0.56001  0.02608 
-100.00000 -100.00000 
 0.13787 -0.40004 
 0.41056  0.96784 
 0.12724 -0.42422 
 0.40879  0.76324 
 0.36703  0.34859 
-100.00000 -100.00000 
 0.37851  0.27007 
-100.00000 -100.00000 
-0.00005 -100.00000 
 0.40118  0.38484 
 0.35058 -0.31738 
-100.00000 -100.00000 
-100.00000 -100.00000 
-100.00000 -100.00000 
 0.66345 -0.07427 
-0.07343 -0.20643 
 0.31417 -0.27722 
-100.00000 -0.13462 
-100.00000 -100.00000 
-100.00000 -100.00000 
-100.00000 -100.00000 
-0.03812 -0.04856 
 0.00000  0.00000 
 0.00000  0.00000 
 0.22931  0.08305 
-100.00000 -100.00000 
-100.00000 -100.00000 
 0.53094  0.59841 
-100.00000 -100.00000 
-100.00000 -100.00000 
 0.18751  0.44562 
 0.00000  0.00000 
 0.13746 -100.00000 
-100.00000 -100.00000 
-100.00000 -100.00000 
-100.00000  0.00006 
-100.00000 -100.00000 
-0.54232 -100.00000 
 0.75073  0.25759 
-0.23064 -0.22930 
-0.43768  0.05338 
-0.05409 -0.25888 
-100.00000  0.00029 
-0.26706 -0.49632 
 0.37070  0.79562 
-100.00000  0.13765 
-100.00000 -100.00000 
 0.00000  0.00000 
 0.00000  0.00000 
 0.27251  0.50931 
-100.00000 -100.00000 
 0.61450 -0.09998 
 0.43742  0.65129 
-100.00000 -0.09427 
 0.31179  0.29708 
-100.00000  0.13707 
-100.00000 -0.00012 
-100.00000 -100.00000 
-100.00000 -0.08566 
-100.00000 -100.00000 
-0.11882 -0.16604 
-100.00000 -100.00000 
-100.00000  0.00010 
 0.17059  0.31824 
-100.00000 -100.00000 
 0.75783 -0.21685 
-100.00000 -100.00000 
-100.00000  0.00014 
 0.00000  0.00000 
-0.30312 -0.59771 
 0.09191 -0.23638 
-100.00000  0.00426 
-100.00000 -0.44114 
-100.00000 -100.00000 
-100.00000  0.00012 
-100.00000 -100.00000 
 0.13755 -100.00000 
 0.00000  0.00000 
-100.00000 -100.00000 
-0.00009 -100.00000 
 0.67005 -0.17262 
-0.28952 -0.36622 
 0.00000  0.00000 
-100.00000 -100.00000 
-100.00000  0.18748 
-100.00000 -100.00000 
-100.00000 -100.00000 
-0.06174 -0.19442 
-100.00000 -100.00000 
-0.07731  0.20783 
-100.00000 -100.00000 
 0.06996 -0.34197 
 0.00358 -0.05724 
 0.26316 -100.00000 
-100.00000  0.26305 
-100.00000 -100.00000 
 0.10015 -0.20087 
-0.04306 -0.25734 
-0.52575  0.46732 
-100.00000  0.00008 
-0.20897  0.21123 
-0.20200  0.00578 
-100.00000 -100.00000 
 0.00000  0.00000 
-100.00000 -100.00000 
 0.25131  0.21834 
 0.00000  0.00000 
-100.00000 -100.00000 
-100.00000 -100.00000 
-0.06180  0.00036 
-100.00000 -100.00000 
-0.29346  0.46441 
-0.45472 -0.07360 
-100.00000 -100.00000 
-100.00000 -100.00000 
 0.00000  0.00000 
-100.00000 -100.00000 
-100.00000 -100.00000 
-0.17804 -100.00000 
 0.00000  0.00000 
-100.00000 -100.00000 
-100.00000 -100.00000 
-100.00000 -100.00000 
-100.00000 -100.00000 
 0.11256  0.01238 
-100.00000 -100.00000 
 0.26352 -0.48570 
 0.00000  0.00000 
-100.00000 -100.00000 
-100.00000 -100.00000 
-100.00000 -100.00000 
-100.00000 -100.00000 
-100.00000 -100.00000 
-100.00000 -100.00000 
-100.00000 -100.00000 
 0.43863  0.00598 
-0.58860 -0.40555 
-100.00000 -100.00000 
-100.00000 -100.00000 
-100.00000 -100.00000 
-0.30804 -100.00000 
-100.00000 -100.00000 
-100.00000 -100.00000 
-100.00000 -100.00000 
-100.00000  0.00192 
-100.00000 -100.00000 
-100.00000 -100.00000 
 0.02759  0.09137 
 0.17895  0.20198 
 0.42107 -0.32788 
 0.44945 -0.00408 
-100.00000 -100.00000 
 0.09864 -0.31493 
-100.00000 -100.00000 
 0.00000  0.00000 
 0.03410 -0.21231 
-0.31140 -0.05844 
 0.00000  0.00000 
 0.64140  0.25401 
-100.00000  0.37860 
-100.00000 -100.00000 
 0.35535 -0.04231 
 0.37848 -100.00000 
-100.00000 -100.00000 
-0.15628  0.05855 
 0.00000  0.00000 
-100.00000 -100.00000 
 0.40641  0.54802 
 1.02903 -0.13996 
-0.00002 -100.00000 
-0.32324 -0.16945 
-100.00000 -100.00000 
-100.00000 -0.42157 
 0.23187  0.57274 
-0.64417  0.58235 
 0.16544 -0.00414 
-100.00000 -100.00000 
 0.37858 -0.38244 
-0.87777 -100.00000 
-0.46337  0.23954 
 0.13742 -100.00000 
-0.35461 -0.52803 
 0.26305 -0.00181 
-100.00000 -100.00000 
-100.00000 -100.00000 
-100.00000 -100.00000 
 0.64695  0.07757 
-100.00000 -100.00000 
-0.33805 -0.10598 
 0.13759 -100.00000 
-100.00000 -100.00000 
-100.00000 -100.00000 
-100.00000 -0.26646 
 0.17031  0.22144 
-100.00000 -100.00000 
-100.00000 -100.00000 
-100.00000 -100.00000 
-100.00000 -0.14192 
-100.00000 -100.00000 
-100.00000 -100.00000 
 0.00000  0.00000 
-100.00000 -100.00000 
 0.39457  0.10611 
-100.00000 -100.00000 
-100.00000  0.00007 
 0.25313  0.17159 
-100.00000 -100.00000 
 0.13761 -0.63116 
-0.40433  0.03408 
-0.16354  0.55497 
-0.04935  0.35656 
-100.00000 -100.00000 
-100.00000 -100.00000 
 0.26307 -100.00000 
-100.00000 -100.00000 
-100.00000 -100.00000 
-0.01585  0.41203 
-100.00000 -100.00000 
-100.00000 -100.00000 
-100.00000  0.26293 
-100.00000 -100.00000 
-100.00000 -100.00000 
-0.21845 -0.00431 
-100.00000 -100.00000 
-100.00000 -0.32835 
-100.00000 -100.00000 
-100.00000 -100.00000 
-100.00000 -100.00000 
-100.00000 -0.36387 
 0.00008 -0.00150 
-0.09109 -100.00000 
-0.33165 -0.46459 
-100.00000 -100.00000 
 0.53639  0.06976 
-0.37250  0.08073 
-0.01501  0.46548 
-100.00000  0.11265 
-100.00000 -100.00000 
-0.22910  0.00017 
-100.00000 -100.00000 
 0.04680 -0.52384 
-0.04847 -100.00000 
 0.00000  0.00000 
-100.00000 -100.00000 
-0.38302  0.00996 
-100.00000 -100.00000 
-100.00000 -100.00000 
-100.00000 -0.00030 
-0.12629 -0.00013 
-0.12630 -0.61064 
-100.00000 -100.00000 
-100.00000 -100.00000 
-0.27889  0.96784 
-100.00000 -100.00000 
-100.00000 -100.00000 
-100.00000 -0.10985 
-0.00036  0.13473 
-100.00000 -100.00000 
-0.06402 -0.33238 
-100.00000  0.26518 
 0.22183 -0.10853 
 0.08842 -0.22338 
 0.11466 -0.09187 
 0.07184 -0.28179 
-100.00000 -100.00000 
-0.10697  0.03001 
-100.00000 -100.00000 
-0.12688 -0.00006 
-100.00000  0.13758 
-0.16361 -0.34375 
-0.30195 -0.61420 
-100.00000 -100.00000 
-100.00000 -100.00000 
 0.26311  1.01549 
 0.55503 -0.68888 
-0.27238 -0.07550 
 0.08526 -100.00000 
 0.24003 -100.00000 
-0.38041 -0.15308 
-0.02261 -0.08739 
-100.00000  0.26275 
-0.12629 -0.37551 
 0.00000  0.00000 
 0.08528  0.13734 
-0.13596 -0.07626 
-0.00063  0.36142 
 0.13730  0.49349 
 0.34819 -0.03577 
-0.00092  0.00024 
 0.12382 -0.26799 
-0.09953 -0.15238 
-0.00010 -100.00000 
-100.00000  0.45928 
 0.26297  0.00032 
-100.00000 -100.00000 
 0.00000  0.00000 
-100.00000 -100.00000 
-100.00000 -100.00000 
 0.00000  0.00000 
-100.00000 -100.00000 
-100.00000 -100.00000 
 0.13587  0.19360 
-0.19765  0.36899 
-100.00000 -100.00000 
-0.00728 -0.49469 
-100.00000 -100.00000 
-0.00385  0.48554 
-0.23083 -0.09129 
 0.05758  0.26074 
-0.10148 -0.34443 
 0.19972 -0.10514 
-100.00000 -100.00000 
-100.00000 -100.00000 
-100.00000 -100.00000 
-100.00000 -100.00000 
 0.00000  0.00000 
-0.00284  0.12624 
-0.19608  0.33909 
-100.00000 -100.00000 
-0.18785  0.19328 
-0.11681  0.03881 
-0.00262 -0.15429 
-0.39083  0.73945 
-100.00000 -100.00000 
-0.13797  0.13768 
-0.00002 -100.00000 
-100.00000 -100.00000 
 0.48360 -0.02908 
-0.24222 -0.37608 
 0.00000  0.00000 
-100.00000 -100.00000 
 0.00000  0.00000 
