# Supplementary material for: Enhanced ER proteostasis and temperature differentially impact the mutational tolerance of influenza hemagglutinin
Source: eLife. 2018 Sep 6;7:e38795. doi: 10.7554/eLife.38795 (PMC6172027; doi:10.7554/eLife.38795)
Supplement: Source data 1. [file elife-38795-data1.zip › Dataset_1/HA_DMS_2018_processing/filtering/filtering_DAX37vsDMSO37/compare/out_scatter_12_K.txt]

-0.28789 -0.40838 
 0.00000  0.00000 
-100.00000  0.24257 
 0.00000  0.00000 
 0.00001 -100.00000 
-100.00000 -100.00000 
-100.00000 -0.10194 
-100.00000 -100.00000 
-0.38917 -100.00000 
-100.00000  0.13785 
-100.00000 -100.00000 
-100.00000 -100.00000 
-100.00000 -100.00000 
-100.00000 -100.00000 
 0.42888  0.37867 
-100.00000 -100.00000 
-100.00000 -100.00000 
-100.00000 -100.00000 
 0.21744 -0.21740 
-100.00000  0.00157 
-100.00000 -100.00000 
-100.00000 -100.00000 
-100.00000 -100.00000 
-100.00000 -100.00000 
-100.00000 -100.00000 
-100.00000 -100.00000 
 0.32801 -0.23686 
-0.80251 -0.11150 
-100.00000 -100.00000 
-100.00000 -100.00000 
-100.00000 -100.00000 
-100.00000 -100.00000 
-100.00000 -100.00000 
-100.00000 -100.00000 
 0.04160  0.00160 
 0.10669 -0.57895 
-100.00000 -100.00000 
 0.10867  0.05343 
 0.00000  0.00000 
 0.02464 -0.23693 
-100.00000 -100.00000 
 0.21699 -100.00000 
-100.00000 -100.00000 
 0.42523 -0.13584 
-100.00000 -100.00000 
-100.00000 -100.00000 
 0.13752  0.34952 
 0.26293  0.00913 
-100.00000 -100.00000 
-100.00000 -100.00000 
-0.41897 -0.00607 
-100.00000 -0.26421 
-100.00000 -0.38383 
-0.00004 -100.00000 
-0.58598 -0.32884 
-100.00000  0.37846 
 0.00000  0.00000 
-100.00000 -100.00000 
-100.00000 -100.00000 
 0.00000  0.00000 
-100.00000 -100.00000 
 0.00000  0.00000 
-100.00000 -100.00000 
 0.21852  0.82493 
-0.77803  0.65700 
-100.00000 -100.00000 
-100.00000 -100.00000 
-0.27530  0.09353 
-100.00000 -100.00000 
-100.00000  0.44899 
 0.00000  0.00000 
-100.00000 -100.00000 
-0.16535 -0.18597 
-100.00000 -100.00000 
 0.00013 -100.00000 
-100.00000 -100.00000 
-100.00000 -100.00000 
-100.00000 -100.00000 
-100.00000 -100.00000 
-100.00000 -100.00000 
-0.16579  0.67816 
-100.00000 -100.00000 
 0.63674 -0.06491 
-100.00000 -100.00000 
-100.00000 -100.00000 
-0.16241 -100.00000 
-100.00000 -100.00000 
-100.00000 -100.00000 
-0.42790 -0.11177 
 0.48569  0.36815 
-0.61137  0.01524 
-0.01884 -100.00000 
-100.00000 -100.00000 
-100.00000 -100.00000 
-100.00000 -100.00000 
-100.00000 -100.00000 
-100.00000 -100.00000 
-0.19361  0.03952 
-100.00000 -0.40301 
-100.00000 -0.00005 
 0.02470 -0.10634 
-100.00000 -100.00000 
 0.32061 -0.07318 
-0.19289  0.22414 
-100.00000 -100.00000 
-100.00000 -0.00162 
-100.00000 -100.00000 
-100.00000 -100.00000 
-100.00000 -100.00000 
-100.00000 -100.00000 
-0.33339 -100.00000 
-100.00000 -100.00000 
-100.00000 -0.00217 
-100.00000 -100.00000 
-100.00000 -100.00000 
-0.14126 -0.14872 
-0.33938  0.06006 
-100.00000 -100.00000 
 0.01036  0.22979 
-0.11441  0.57724 
-0.45637 -0.12892 
-100.00000 -100.00000 
-100.00000 -0.00009 
-100.00000 -100.00000 
-100.00000 -100.00000 
 0.26303  0.26330 
-100.00000 -0.00001 
-100.00000 -100.00000 
-0.04456 -0.06875 
-0.08733  0.11519 
-100.00000 -100.00000 
-0.26668  0.48901 
-0.20467 -100.00000 
-100.00000 -100.00000 
 0.34969 -100.00000 
 0.00000  0.00000 
-0.33923  0.18666 
-100.00000  0.07988 
 0.20572 -100.00000 
-100.00000 -100.00000 
-100.00000 -0.13943 
 0.11647 -0.00751 
-100.00000 -100.00000 
 0.03346  0.37897 
-100.00000  0.00027 
-0.07636  0.65690 
-100.00000 -100.00000 
-100.00000  0.37864 
 0.19100  0.12285 
-100.00000 -0.13815 
-100.00000 -100.00000 
-100.00000 -100.00000 
 0.01464 -0.25857 
-100.00000  0.48664 
 0.23479 -0.98204 
-100.00000 -1.06088 
 0.00000  0.00000 
-100.00000  0.13906 
-100.00000 -100.00000 
-100.00000 -100.00000 
-100.00000 -100.00000 
 0.46828  0.31424 
 0.08247  0.41181 
-100.00000 -100.00000 
-100.00000 -100.00000 
-100.00000 -100.00000 
-100.00000 -100.00000 
 0.38042 -0.57258 
 0.00000  0.00000 
 0.00000  0.00000 
 0.25569 -100.00000 
-100.00000  0.13742 
-0.17270 -100.00000 
-100.00000 -100.00000 
 0.44859 -0.13509 
 0.00000  0.00000 
-100.00000 -100.00000 
-0.03534 -100.00000 
 0.28278 -0.05471 
-0.06442  0.37846 
-100.00000 -100.00000 
 0.33055  0.26287 
 0.50521  0.11205 
 0.08072 -0.79814 
 0.00000  0.00000 
-100.00000 -100.00000 
 0.00000  0.00000 
-0.03220  0.21335 
-100.00000 -100.00000 
-100.00000 -100.00000 
-100.00000 -100.00000 
-100.00000 -100.00000 
-100.00000 -100.00000 
-100.00000 -100.00000 
-100.00000 -100.00000 
-100.00000 -100.00000 
 0.13776 -100.00000 
-100.00000 -100.00000 
-100.00000 -100.00000 
-100.00000 -100.00000 
-0.40216 -0.25208 
-100.00000 -100.00000 
-0.25246 -0.56912 
 0.58495  0.26298 
-0.54416 -0.28994 
-100.00000 -100.00000 
-100.00000 -100.00000 
-100.00000 -100.00000 
-100.00000 -0.84977 
-0.44472  0.07302 
-0.20327 -100.00000 
 0.38853 -0.56531 
-0.46506  0.17997 
-100.00000  0.12787 
-100.00000 -100.00000 
-100.00000 -0.13582 
-100.00000 -100.00000 
-100.00000 -100.00000 
-0.54501 -0.06618 
-0.02870 -0.39977 
 0.11803  0.27173 
-100.00000 -100.00000 
-0.30356  0.50735 
 0.39335  0.01866 
-0.24182  0.55567 
-100.00000 -100.00000 
 0.00002 -0.02980 
-100.00000 -100.00000 
 0.07318 -0.28530 
 0.05963  0.11972 
-100.00000 -0.31318 
 0.00937 -0.39549 
-0.11582  0.78249 
-0.23222  0.90049 
 0.00000  0.00000 
-0.55397 -0.13546 
 0.23776 -0.05339 
-100.00000 -100.00000 
 0.27648  0.59112 
-100.00000 -100.00000 
-100.00000 -100.00000 
-0.12813 -0.30715 
-0.26619 -100.00000 
 0.15620 -0.68789 
-100.00000 -100.00000 
-100.00000 -100.00000 
-100.00000 -100.00000 
-0.07001 -100.00000 
-100.00000 -100.00000 
-100.00000 -100.00000 
-0.55119  0.07863 
 0.14923 -100.00000 
-100.00000 -100.00000 
-0.20610  0.00026 
-0.13982 -0.11023 
-100.00000 -0.12138 
 0.17573 -0.31306 
-100.00000 -100.00000 
-0.27690  0.32127 
-100.00000 -100.00000 
-100.00000 -100.00000 
-100.00000 -100.00000 
-100.00000  0.13759 
-100.00000 -100.00000 
-0.00215 -0.13498 
-100.00000 -100.00000 
-100.00000 -100.00000 
-100.00000 -0.00007 
-100.00000 -100.00000 
-100.00000 -100.00000 
-100.00000 -100.00000 
 0.76595 -0.40537 
-100.00000 -100.00000 
-0.74326  0.15450 
 0.34182 -0.21822 
-100.00000 -0.09077 
-0.02696  0.51867 
-0.54199  0.01712 
 0.00005 -100.00000 
-100.00000 -100.00000 
-100.00000 -100.00000 
-100.00000 -100.00000 
-0.66854  0.00261 
-100.00000 -100.00000 
 0.31050  0.01374 
 0.17098  0.00193 
-100.00000 -0.70510 
 0.40785  0.00461 
-100.00000 -0.44137 
-0.20215  0.00644 
-100.00000 -100.00000 
-0.30297 -0.11089 
-0.44069  0.44922 
 0.00000  0.00000 
-100.00000 -100.00000 
 0.58505  0.44935 
-100.00000  0.24274 
-100.00000 -100.00000 
-0.19326  0.71207 
-100.00000 -100.00000 
-100.00000 -100.00000 
 0.21657  0.22577 
-0.38914  0.30359 
-100.00000 -100.00000 
 0.27601 -0.26005 
-0.23072 -0.13597 
-100.00000 -100.00000 
-100.00000 -100.00000 
-0.04505  0.26320 
-100.00000 -0.08570 
 0.37851  0.11886 
-100.00000 -100.00000 
-0.00009  0.29840 
-100.00000  0.00004 
-0.29891  0.48544 
-0.04525  0.13733 
-100.00000 -100.00000 
 0.18642  0.51898 
-100.00000 -100.00000 
-100.00000 -100.00000 
 0.00000  0.00000 
-100.00000 -100.00000 
-100.00000 -100.00000 
-0.22118 -0.20989 
-100.00000 -100.00000 
-0.07504 -100.00000 
 0.00000  0.00000 
-100.00000 -100.00000 
 0.81555  0.01578 
 0.13750 -100.00000 
-100.00000 -100.00000 
 0.17008  0.24300 
-100.00000 -100.00000 
-100.00000  0.37864 
 0.59158  0.59074 
-100.00000 -0.49512 
 0.14059 -0.22903 
-100.00000 -100.00000 
 0.00001  0.11142 
-0.07786  0.53783 
-100.00000  0.23895 
-100.00000 -100.00000 
 0.16359  0.26051 
-100.00000 -100.00000 
-100.00000 -100.00000 
-100.00000 -100.00000 
-100.00000 -0.00010 
-100.00000 -100.00000 
-100.00000 -100.00000 
-100.00000 -100.00000 
-100.00000 -100.00000 
-100.00000 -100.00000 
-100.00000 -100.00000 
 0.20704  0.21150 
-100.00000 -100.00000 
-100.00000 -100.00000 
-100.00000 -100.00000 
-100.00000 -100.00000 
-100.00000 -100.00000 
 0.68592  0.26313 
-0.13281 -0.48289 
-100.00000 -100.00000 
-100.00000 -100.00000 
-100.00000 -100.00000 
-100.00000 -100.00000 
-100.00000 -100.00000 
-100.00000 -100.00000 
-100.00000 -100.00000 
-100.00000 -100.00000 
-0.07598  0.22531 
 0.00005  0.11157 
-0.21059 -0.38537 
 0.10104  0.00554 
-100.00000 -100.00000 
-100.00000 -100.00000 
-100.00000 -100.00000 
-100.00000 -100.00000 
-100.00000 -100.00000 
-100.00000 -100.00000 
-100.00000 -100.00000 
 0.61553 -0.11194 
 0.00000  0.00000 
-100.00000  0.00014 
 0.03441 -0.24509 
 0.44920  0.67816 
-0.49337 -0.21180 
-100.00000 -100.00000 
-100.00000 -100.00000 
-0.04744  0.24132 
-0.23562 -0.18958 
-100.00000 -100.00000 
 0.48550  0.11252 
 0.07655  0.27460 
 0.00000  0.00000 
-100.00000 -100.00000 
-0.16295 -0.00286 
-100.00000 -100.00000 
-100.00000 -100.00000 
-100.00000 -100.00000 
-0.12725  0.05871 
 0.00000  0.00000 
 0.25665  0.21929 
-0.84514 -0.28706 
-0.11528 -0.00323 
-0.04808 -0.59303 
-100.00000 -100.00000 
-0.39989 -0.19928 
-100.00000 -100.00000 
-100.00000 -100.00000 
-100.00000  0.13751 
 0.00000  0.00000 
-0.35317  0.37297 
-100.00000 -100.00000 
-0.04828 -0.00550 
 0.41025  0.35753 
-100.00000 -0.00009 
-0.29221  0.99595 
 0.00000  0.00000 
 0.51981  0.17307 
 0.37857 -100.00000 
-0.40988  0.37884 
-100.00000  0.48539 
-100.00000 -100.00000 
 0.13745 -100.00000 
 0.00000  0.00000 
 0.00000  0.00000 
-100.00000  0.41016 
-100.00000  0.34610 
-100.00000 -100.00000 
-100.00000 -100.00000 
-100.00000 -100.00000 
-100.00000  0.00011 
-100.00000 -100.00000 
-100.00000 -100.00000 
-100.00000 -100.00000 
 0.01865 -0.01292 
-100.00000 -100.00000 
 0.14727 -0.00195 
-100.00000 -100.00000 
 0.40488  0.33620 
-100.00000 -100.00000 
-100.00000 -100.00000 
-100.00000 -100.00000 
-100.00000 -100.00000 
-100.00000 -100.00000 
-0.50220  0.08055 
 0.05931 -0.11216 
 1.03050 -0.51571 
 0.52105 -0.35212 
-100.00000 -100.00000 
-100.00000 -100.00000 
-100.00000 -100.00000 
-100.00000 -100.00000 
-100.00000 -100.00000 
-100.00000 -100.00000 
 0.26295  0.13756 
-1.06574 -0.35311 
-100.00000 -100.00000 
 0.00000  0.00000 
 0.09218 -0.24360 
-100.00000 -100.00000 
-100.00000 -100.00000 
 0.67787  0.03532 
 0.00000  0.00000 
-100.00000 -100.00000 
 0.00000  0.00000 
-0.46244 -100.00000 
 0.47056 -0.27391 
-100.00000 -100.00000 
 0.00000  0.00000 
 0.25645  0.18741 
-100.00000  0.44594 
-100.00000 -100.00000 
 0.00000  0.00000 
-0.59660 -0.13155 
-0.05070  0.03437 
-100.00000 -100.00000 
-0.20405  0.36542 
-100.00000  0.58511 
-100.00000 -100.00000 
-100.00000 -100.00000 
-0.03331 -0.20426 
-100.00000 -100.00000 
-100.00000 -100.00000 
-100.00000 -100.00000 
 0.00000  0.00000 
-100.00000 -100.00000 
-100.00000 -100.00000 
-100.00000  0.45544 
 0.03298  0.39332 
-100.00000 -100.00000 
-0.26506  0.00943 
 0.45081  0.72147 
-100.00000 -0.35493 
-100.00000 -100.00000 
-0.20715  0.22084 
-0.26735  0.07040 
-100.00000 -100.00000 
 0.21966 -100.00000 
-100.00000 -100.00000 
-0.12688  0.11730 
-100.00000 -100.00000 
-100.00000  0.13297 
 0.00000  0.00000 
-100.00000 -100.00000 
 0.00005 -100.00000 
-0.29318  0.64178 
 0.26013  0.19832 
-100.00000 -100.00000 
 0.00000  0.00000 
-100.00000 -100.00000 
-0.00602  0.12387 
-0.21371  0.19592 
-0.08300 -0.76064 
 0.00000  0.00000 
 0.12510 -100.00000 
 0.34727 -0.81109 
-0.47953  0.64520 
-100.00000 -100.00000 
 0.00000  0.00000 
-100.00000 -100.00000 
-0.15064 -0.12225 
-100.00000 -0.41169 
-100.00000  0.01266 
-100.00000 -100.00000 
-100.00000  0.13756 
-100.00000 -100.00000 
 0.60987  0.23696 
-0.01794  0.13868 
-100.00000 -100.00000 
-0.13829 -100.00000 
-100.00000 -100.00000 
-100.00000 -100.00000 
-100.00000 -100.00000 
-100.00000 -100.00000 
-100.00000 -100.00000 
-100.00000 -100.00000 
-0.00010 -100.00000 
-100.00000 -100.00000 
-100.00000 -100.00000 
-100.00000 -100.00000 
-100.00000 -100.00000 
-100.00000 -100.00000 
-100.00000 -100.00000 
-100.00000 -100.00000 
-100.00000 -100.00000 
-100.00000 -100.00000 
-100.00000 -100.00000 
-100.00000 -100.00000 
-100.00000 -100.00000 
-100.00000 -100.00000 
-100.00000 -100.00000 
-100.00000  0.13253 
-100.00000 -100.00000 
-0.13794 -100.00000 
-0.60463  0.34001 
-100.00000 -100.00000 
-100.00000 -100.00000 
-100.00000 -100.00000 
 0.54004  0.13048 
-100.00000 -100.00000 
 0.18991  0.11921 
-0.12619  0.00023 
-100.00000 -100.00000 
-100.00000 -100.00000 
