# Supplementary material for: Enhanced ER proteostasis and temperature differentially impact the mutational tolerance of influenza hemagglutinin
Source: eLife. 2018 Sep 6;7:e38795. doi: 10.7554/eLife.38795 (PMC6172027; doi:10.7554/eLife.38795)
Supplement: Source data 1. [file elife-38795-data1.zip › Dataset_1/HA_DMS_2018_processing/filtering/filtering_DAX37vsDMSO37/compare/out_scatter_12_L.txt]

 0.06003 -0.31601 
-0.01070  0.50693 
-0.28089 -0.26566 
-0.01532  0.38656 
 0.00000  0.00000 
 0.00000  0.00000 
-0.07329 -0.25987 
 0.00000  0.00000 
 0.00000  0.00000 
 0.71884 -0.04530 
 0.15935 -0.68731 
-0.12041  0.29342 
 0.08146  0.21044 
-100.00000  0.21042 
-100.00000 -100.00000 
-100.00000 -100.00000 
-100.00000 -100.00000 
-100.00000 -100.00000 
 0.43729 -0.15225 
 0.34799 -0.38313 
-100.00000 -100.00000 
-0.29702 -100.00000 
-100.00000 -100.00000 
-100.00000 -100.00000 
 0.04150 -0.92859 
-100.00000 -100.00000 
-100.00000 -100.00000 
-100.00000 -100.00000 
 0.13756 -0.57904 
-100.00000 -100.00000 
-100.00000 -100.00000 
-100.00000 -100.00000 
-100.00000 -100.00000 
-100.00000 -100.00000 
-100.00000 -100.00000 
 0.22217 -0.23683 
 0.00000  0.00000 
-100.00000 -100.00000 
-100.00000 -100.00000 
-100.00000 -100.00000 
 0.22189  0.24267 
-100.00000 -100.00000 
 0.32811 -0.29295 
-100.00000 -100.00000 
-100.00000 -100.00000 
 0.03289 -100.00000 
 0.18062 -0.07503 
-100.00000 -100.00000 
 0.00000  0.00000 
 0.00000  0.00000 
-0.00004 -100.00000 
-100.00000 -100.00000 
 0.36601  0.06582 
-100.00000 -100.00000 
-100.00000 -100.00000 
-100.00000 -100.00000 
 0.14988  0.12705 
 0.00000  0.00000 
-100.00000 -100.00000 
-1.30385  0.11111 
 0.00000  0.00000 
-100.00000  0.00048 
-100.00000 -100.00000 
-0.57647  0.15794 
-0.17269  0.37893 
-0.03975 -0.20153 
 0.00000  0.00000 
-0.29233 -0.31644 
 0.00000  0.00000 
 0.60925 -0.29298 
-0.30167  0.19750 
-100.00000 -100.00000 
-100.00000 -100.00000 
 0.14667  0.17865 
 0.04063  0.26794 
-100.00000 -100.00000 
-0.04697 -0.44169 
 0.00000  0.00000 
 0.00000  0.00000 
-100.00000 -100.00000 
-100.00000 -100.00000 
 0.20012 -0.20182 
 0.42868  0.09921 
-100.00000 -100.00000 
-100.00000 -100.00000 
 0.03566  0.01320 
 0.00000  0.00000 
 0.00000  0.00000 
 0.01645 -0.11663 
 0.41394 -0.77503 
-0.27269  0.00810 
-0.11684  0.00515 
-0.16698  0.21062 
-100.00000 -100.00000 
-100.00000 -100.00000 
-0.20375  0.23911 
 0.35066 -0.54840 
-100.00000 -100.00000 
 0.30081 -0.13742 
 0.03586 -0.07139 
-0.03656 -0.13943 
-100.00000 -100.00000 
-100.00000  0.31870 
 0.09793 -0.06891 
-100.00000 -100.00000 
-0.23391  0.00022 
-100.00000 -100.00000 
-100.00000 -100.00000 
-0.00972  0.10209 
-100.00000 -100.00000 
 0.26303  0.43459 
 0.00000  0.00000 
-0.34097 -0.46684 
-0.00022 -100.00000 
-0.19113 -0.15164 
-100.00000 -100.00000 
-100.00000 -100.00000 
 0.00000  0.00000 
-100.00000 -100.00000 
-100.00000 -100.00000 
-0.17289 -100.00000 
 0.00000  0.00000 
-100.00000 -0.00199 
-0.25051  0.05661 
-0.44777  0.17421 
 0.19302 -0.00961 
-0.07159 -1.01119 
 0.00000  0.00000 
-100.00000 -100.00000 
-100.00000 -100.00000 
 0.90222  0.04671 
-100.00000 -100.00000 
 0.14943  0.27673 
 0.03506  0.36380 
 0.31627  0.38229 
-0.38636 -0.35091 
 0.02823 -0.62195 
-0.05741  0.57738 
 0.40515 -0.00608 
 0.12297 -0.12885 
-0.39639 -0.07135 
-100.00000 -0.13929 
 0.37825 -0.30122 
-100.00000 -100.00000 
-0.45802  0.22774 
-100.00000  0.34597 
-100.00000 -100.00000 
 0.60303  0.06969 
-100.00000 -100.00000 
 0.40670  0.28131 
 0.39608  0.88671 
-100.00000 -100.00000 
 0.38751  0.34330 
 0.14604 -0.32605 
-0.11066 -0.50939 
-100.00000 -100.00000 
 0.37518 -0.20249 
-0.25315  0.90884 
-100.00000 -0.12905 
 0.31361  0.69252 
-100.00000 -100.00000 
-100.00000 -100.00000 
-100.00000 -100.00000 
 0.00000  0.00000 
 0.00000  0.00000 
-0.44828 -0.12037 
 0.00000  0.00000 
-100.00000 -100.00000 
-0.33268  0.17446 
 0.52933  0.85345 
-0.05032 -0.28530 
 0.20543 -0.33431 
-0.17661 -0.19805 
-100.00000 -100.00000 
 0.33397  0.87914 
-0.05557  0.46422 
 0.00000  0.00000 
 0.17358 -0.36110 
 0.41236 -0.00359 
 0.29855 -0.37170 
-100.00000 -100.00000 
 0.14508 -0.15337 
-100.00000 -0.00187 
 0.61130  0.65965 
-0.40218  0.49930 
-0.00006 -0.00191 
 1.05400 -0.57263 
 0.45780 -0.55713 
-100.00000 -0.00348 
 0.00000  0.00000 
 0.16075  0.32363 
 0.00000  0.00000 
-0.06568  0.12791 
-100.00000 -100.00000 
-100.00000  0.15842 
-100.00000 -0.23524 
-100.00000 -0.34409 
 0.08230  0.18906 
-100.00000 -100.00000 
-100.00000 -0.00006 
 0.13841  0.20559 
-0.20313  0.63004 
-100.00000 -100.00000 
-0.00001  0.00222 
-0.22652 -0.10348 
 0.64466  0.11606 
 0.00000  0.00000 
-100.00000 -100.00000 
 0.20806 -0.06322 
-0.31751  0.68133 
 0.31718 -0.73474 
-0.04088 -0.16890 
-100.00000 -100.00000 
 0.13891 -0.25880 
 0.26319 -100.00000 
 0.67801  0.50802 
 0.05946  0.24324 
-0.22989 -0.10967 
-100.00000 -100.00000 
 0.33355  0.35087 
 0.09401  0.12000 
-0.48767 -0.26735 
-0.12506  0.09481 
-100.00000 -0.21539 
-100.00000  0.52823 
 0.17396  0.10529 
 0.47481  0.50683 
-0.07679 -0.16177 
-0.07858  0.00860 
 0.24412  0.18446 
 0.05144  0.15614 
 0.35157  0.27810 
-100.00000  0.00023 
 0.63399 -0.04957 
 0.42375  0.03922 
 0.48567 -0.04464 
 0.18979  0.27634 
-100.00000 -100.00000 
-100.00000 -0.34177 
 0.40394  0.52818 
-100.00000 -100.00000 
-100.00000 -100.00000 
 0.04716  0.00164 
-0.12685  0.11705 
-100.00000 -100.00000 
 0.04942  0.26365 
-0.07603  0.12642 
 0.60603  0.53731 
 0.00000  0.00000 
 0.00000  0.00000 
 0.43283 -0.23586 
-0.25382  0.22532 
 0.26320 -0.06632 
-100.00000 -100.00000 
 0.05822 -0.34150 
-0.09930  0.01991 
 0.23940  0.08938 
 0.52581 -0.36910 
-100.00000 -100.00000 
-100.00000 -100.00000 
 0.26310 -0.25887 
-100.00000 -100.00000 
-100.00000 -100.00000 
 0.00000  0.00000 
 0.23641 -0.11768 
-100.00000 -100.00000 
 0.26309  0.00851 
 0.43802  0.19973 
-100.00000 -100.00000 
-100.00000 -100.00000 
 0.17323 -0.12489 
-0.21774  0.02194 
 0.00000  0.00000 
 0.33199  0.14025 
-100.00000 -100.00000 
-0.41917 -0.45789 
-0.29081 -0.11430 
 0.07319 -0.02378 
 0.00005 -100.00000 
-100.00000 -100.00000 
-0.20308 -0.20931 
-0.86091  0.83024 
-0.09023  0.23622 
-0.24654 -0.31341 
-0.01446  0.10113 
-0.06486  0.12329 
 0.39636 -0.50710 
-0.10703  0.44611 
 0.20391  0.30364 
-0.56153  0.26174 
-100.00000 -100.00000 
-100.00000  0.00002 
-100.00000 -100.00000 
 0.21701 -0.32303 
-100.00000 -100.00000 
-0.16204 -100.00000 
-100.00000 -100.00000 
 0.06999 -0.18512 
 0.42367 -0.01574 
-100.00000 -100.00000 
-100.00000 -100.00000 
 0.39750  0.07264 
 0.30975 -0.43270 
-100.00000  0.13763 
-100.00000 -100.00000 
 0.00000  0.00000 
 0.38942  0.00805 
-0.27563  0.44291 
-100.00000  0.00195 
-100.00000 -100.00000 
 0.14471  0.00467 
 0.10088 -100.00000 
 0.03512 -0.21188 
-0.04589 -0.04703 
-100.00000  0.00183 
-0.38961 -0.25455 
-100.00000 -100.00000 
 0.61780 -0.15077 
-100.00000 -100.00000 
 0.65515 -1.14469 
 0.05451  0.00707 
-100.00000 -100.00000 
 0.17013  0.76387 
 0.29160  0.15359 
 0.26319  0.62995 
-0.31350 -0.47577 
-100.00000 -100.00000 
 0.00000  0.00000 
-100.00000 -100.00000 
-0.30225  0.50592 
-100.00000 -100.00000 
 0.26292 -100.00000 
-100.00000 -100.00000 
 0.00000  0.00000 
-100.00000 -100.00000 
-100.00000 -100.00000 
 0.39988  0.30227 
 0.13742  0.26912 
-0.83454 -0.12095 
-100.00000  0.19983 
-100.00000 -100.00000 
-100.00000 -100.00000 
-100.00000 -100.00000 
-100.00000 -100.00000 
 0.00000  0.00000 
-0.48264  0.01639 
 0.71694 -0.00010 
-100.00000 -100.00000 
 0.04337  0.44930 
-100.00000 -100.00000 
-100.00000 -100.00000 
-0.06188  0.25530 
 0.38139 -0.62197 
-100.00000 -100.00000 
-100.00000 -100.00000 
-100.00000 -100.00000 
 0.37024  0.32525 
 0.39519  0.32343 
-100.00000 -100.00000 
-0.01197  0.13131 
 0.47340 -0.55268 
-100.00000 -100.00000 
-100.00000 -100.00000 
-0.19663  0.00669 
-100.00000  0.13741 
-100.00000 -100.00000 
-100.00000 -100.00000 
-0.47960  0.30426 
-0.17709 -0.23704 
 0.24546 -0.16135 
-100.00000 -100.00000 
-100.00000 -100.00000 
 0.39697 -0.26454 
-0.00001 -100.00000 
-0.57695  0.15966 
 0.00014 -100.00000 
-100.00000 -100.00000 
-100.00000 -100.00000 
-100.00000 -100.00000 
-100.00000 -100.00000 
 0.11681 -0.63545 
 0.39990 -0.37101 
-100.00000 -100.00000 
-100.00000 -100.00000 
-100.00000 -100.00000 
-0.34899 -0.56174 
-100.00000 -100.00000 
 0.29910 -0.18861 
-100.00000 -0.13904 
-0.24465  0.15239 
 0.03395  0.25703 
 0.48550  0.00009 
-100.00000 -100.00000 
-100.00000 -100.00000 
 0.25645 -0.10566 
-100.00000 -100.00000 
-100.00000 -100.00000 
-100.00000 -0.09981 
-0.16337  0.35755 
-100.00000 -100.00000 
-100.00000  0.50880 
-0.26142  0.15253 
-100.00000 -100.00000 
-0.06474 -0.53970 
-100.00000 -100.00000 
 0.34865  0.37189 
-100.00000 -100.00000 
-0.53725  0.09981 
-0.12968 -0.36378 
-100.00000  0.00000 
-100.00000 -0.12830 
 0.35468  0.63899 
-0.09779  0.36446 
-100.00000 -100.00000 
-0.29194  0.13905 
 0.00000  0.00000 
-100.00000 -100.00000 
 0.48556 -0.00730 
-100.00000 -100.00000 
-0.61819  0.82183 
-100.00000 -100.00000 
-100.00000 -100.00000 
 0.00000  0.00000 
-100.00000 -100.00000 
-100.00000 -100.00000 
-100.00000 -100.00000 
-0.12660  0.27847 
-100.00000  0.12371 
-100.00000 -100.00000 
-100.00000 -100.00000 
-0.45538 -0.07957 
 0.00000  0.00000 
-100.00000 -100.00000 
 0.34513  0.07224 
 0.01036 -0.23714 
-100.00000 -100.00000 
-100.00000 -100.00000 
-100.00000  0.00007 
-0.43221 -100.00000 
-100.00000 -100.00000 
 0.00000  0.00000 
 0.00000  0.00000 
-100.00000 -100.00000 
 0.00000  0.00000 
 0.00000  0.00000 
-100.00000 -100.00000 
-100.00000 -100.00000 
-100.00000 -100.00000 
-100.00000 -100.00000 
-100.00000 -100.00000 
 0.00000  0.00000 
-100.00000 -0.26629 
 0.83605 -0.47333 
 0.13753  0.13759 
-100.00000 -100.00000 
 0.00000  0.00000 
-100.00000 -100.00000 
-100.00000  0.69717 
 0.26301 -100.00000 
-100.00000 -100.00000 
 0.00000  0.00000 
-100.00000 -100.00000 
-100.00000 -100.00000 
-100.00000 -0.38260 
 0.35606  0.34613 
-100.00000 -100.00000 
-100.00000 -100.00000 
 0.03125  0.26418 
 0.00000  0.00000 
-100.00000 -100.00000 
-100.00000 -0.00816 
-100.00000 -100.00000 
-100.00000 -100.00000 
 0.26979 -0.19919 
-100.00000 -0.00321 
 0.18402 -0.07590 
-0.00086 -0.12816 
 0.13752 -100.00000 
-100.00000  0.13765 
-100.00000 -100.00000 
 0.47697 -0.02626 
-0.22379  0.20984 
-0.00313 -0.62100 
-0.37326 -0.06402 
-100.00000 -100.00000 
 0.24578 -0.27564 
-100.00000  0.13479 
-100.00000 -100.00000 
-100.00000 -100.00000 
 0.03298 -0.34304 
-100.00000 -100.00000 
-0.26506 -0.26004 
-100.00000 -0.12802 
-100.00000  0.00004 
-0.10154  0.43208 
-100.00000 -100.00000 
-0.34655 -0.46645 
-100.00000 -100.00000 
-0.65061 -0.13993 
-100.00000 -0.20005 
-0.00574 -0.09167 
 0.20534 -100.00000 
-0.08115  0.12949 
-0.25531 -0.54848 
-100.00000 -100.00000 
-0.08660  0.53329 
-0.06559 -0.17193 
-0.51068  0.11894 
-0.12165 -0.23069 
-0.06838  0.40467 
 0.00000  0.00000 
-0.09834 -0.76450 
 0.19566 -0.72754 
-0.22431 -0.19307 
-100.00000 -0.24519 
-0.23775  0.13260 
 0.19474 -0.66731 
 0.20710 -0.09923 
 0.69019 -0.29574 
-0.26441 -0.45947 
 0.00000  0.00000 
-100.00000 -100.00000 
 0.34622  0.37681 
-0.37704 -0.07358 
-100.00000  0.26313 
 0.55095  0.14442 
-100.00000 -100.00000 
 0.13755 -0.10343 
 0.32998 -100.00000 
 0.00000  0.00000 
-0.14646 -100.00000 
 0.11747 -0.35214 
-100.00000 -100.00000 
-0.26809  0.01854 
-100.00000 -100.00000 
-100.00000  0.00015 
-100.00000 -100.00000 
-100.00000 -100.00000 
 0.13420  0.66105 
 0.00000  0.00000 
 0.08356  0.81815 
 0.00000  0.00000 
 0.00000  0.00000 
-100.00000  0.13748 
-100.00000  0.33913 
 0.00000  0.00000 
-100.00000 -100.00000 
-100.00000 -100.00000 
-0.12639 -0.81093 
-0.23716  0.02345 
-0.04092  0.26089 
-0.12662 -0.45601 
-0.32384 -0.21736 
-0.30179 -0.07740 
-0.14023 -0.23715 
-0.00054  0.43235 
-100.00000 -100.00000 
-0.15425  0.53972 
 0.00000  0.00000 
-0.22387  0.13477 
 0.51302 -0.39165 
-0.00002  0.20888 
-0.58620  0.13774 
-100.00000 -100.00000 
 0.20493  0.20313 
