# Supplementary material for: Enhanced ER proteostasis and temperature differentially impact the mutational tolerance of influenza hemagglutinin
Source: eLife. 2018 Sep 6;7:e38795. doi: 10.7554/eLife.38795 (PMC6172027; doi:10.7554/eLife.38795)
Supplement: Source data 1. [file elife-38795-data1.zip › Dataset_1/HA_DMS_2018_processing/filtering/filtering_DAX37vsDMSO37/compare/out_scatter_12_M.txt]

 0.00000  0.00000 
-0.07094  0.65664 
-100.00000 -100.00000 
 0.30109 -100.00000 
-100.00000 -100.00000 
-0.86835 -0.47272 
-100.00000 -0.13519 
 0.04125  0.84166 
-0.04690 -100.00000 
-100.00000 -0.31567 
-0.28811 -0.11145 
-100.00000  0.00049 
-100.00000 -100.00000 
-100.00000 -100.00000 
-100.00000 -100.00000 
-100.00000 -100.00000 
-100.00000 -100.00000 
-100.00000 -100.00000 
-100.00000 -100.00000 
 0.76105 -0.12994 
-100.00000 -100.00000 
 0.23122 -0.23608 
-100.00000 -100.00000 
-100.00000 -100.00000 
-100.00000 -100.00000 
-100.00000 -100.00000 
-100.00000 -100.00000 
-100.00000 -100.00000 
-100.00000 -100.00000 
-100.00000 -100.00000 
-100.00000 -100.00000 
 0.10590 -100.00000 
-100.00000 -100.00000 
-100.00000 -100.00000 
-100.00000 -100.00000 
 0.56311  0.14650 
-100.00000  0.37847 
-100.00000 -100.00000 
-1.14395  0.22504 
-100.00000 -100.00000 
-0.25421  0.08989 
-100.00000 -100.00000 
-0.24827 -0.25120 
-100.00000 -100.00000 
-100.00000 -100.00000 
 0.00003 -100.00000 
-100.00000  0.00390 
-100.00000 -100.00000 
 0.01102 -0.27297 
-100.00000 -100.00000 
-100.00000 -0.00022 
 0.26317 -100.00000 
-100.00000  0.67798 
-100.00000 -100.00000 
-100.00000 -100.00000 
-100.00000 -100.00000 
-100.00000  0.34945 
-100.00000 -100.00000 
-0.55908 -0.27801 
 0.00006 -0.23671 
-100.00000 -100.00000 
-0.15700 -100.00000 
-100.00000 -100.00000 
 0.05641 -0.18630 
-0.16033 -0.38011 
-100.00000 -100.00000 
-100.00000 -100.00000 
-100.00000 -0.11193 
-100.00000  0.34946 
 0.08107 -0.00008 
-100.00000 -100.00000 
-100.00000 -100.00000 
-100.00000 -100.00000 
 0.00016 -0.46205 
-100.00000 -100.00000 
-100.00000 -100.00000 
-100.00000 -100.00000 
-100.00000 -100.00000 
 0.04062 -100.00000 
-100.00000 -100.00000 
-100.00000 -100.00000 
-100.00000 -100.00000 
-100.00000  0.00014 
-100.00000 -100.00000 
-100.00000 -100.00000 
-0.29704 -100.00000 
-0.16868  0.21060 
 0.00003 -0.13591 
-0.40306 -0.54343 
-100.00000  0.63527 
-100.00000  0.07402 
-100.00000  0.48554 
-100.00000 -100.00000 
-100.00000 -100.00000 
-100.00000 -100.00000 
-0.06429  0.12363 
-100.00000 -100.00000 
-100.00000 -100.00000 
-100.00000 -100.00000 
 1.31256 -0.00005 
-100.00000 -100.00000 
-100.00000 -100.00000 
-100.00000 -100.00000 
-100.00000 -100.00000 
-100.00000 -100.00000 
-0.18984 -100.00000 
-100.00000 -100.00000 
-100.00000 -100.00000 
-100.00000 -100.00000 
-100.00000 -100.00000 
-100.00000 -100.00000 
-100.00000 -100.00000 
-0.19014  0.11176 
-100.00000  0.62605 
 0.58488 -100.00000 
-100.00000 -100.00000 
-100.00000 -100.00000 
-0.14144 -0.42531 
 0.20119 -0.65672 
-100.00000 -100.00000 
-100.00000 -100.00000 
-0.33383  0.37854 
-100.00000 -100.00000 
-100.00000 -0.21305 
-100.00000 -100.00000 
 0.09423 -100.00000 
-100.00000 -100.00000 
-0.25317 -100.00000 
-100.00000 -100.00000 
-100.00000 -100.00000 
-100.00000 -100.00000 
-100.00000 -100.00000 
-0.79138  0.30797 
-100.00000 -100.00000 
-100.00000 -100.00000 
 0.52879  0.44591 
-100.00000 -100.00000 
-0.49952 -100.00000 
-100.00000 -0.00361 
-100.00000 -100.00000 
-100.00000 -100.00000 
-100.00000 -100.00000 
-0.11215 -100.00000 
-100.00000 -100.00000 
-0.52617 -0.00743 
 0.13828 -100.00000 
-100.00000 -100.00000 
 0.07748 -100.00000 
-100.00000 -100.00000 
 0.37992 -100.00000 
-100.00000 -100.00000 
-100.00000 -100.00000 
 0.07778 -0.26560 
 0.41525  0.81694 
-0.22963 -0.29814 
-100.00000 -100.00000 
 0.09012  0.17437 
-0.21848 -0.13784 
-100.00000  0.23909 
-100.00000  0.26310 
-100.00000 -100.00000 
-100.00000 -100.00000 
-100.00000 -100.00000 
-0.33344 -0.12027 
-100.00000 -100.00000 
-100.00000 -100.00000 
-0.07769 -0.28893 
 0.30322  0.04991 
 0.10661 -0.41554 
 0.13242 -0.08659 
-100.00000 -100.00000 
-100.00000 -0.00008 
-100.00000  0.37904 
-100.00000 -100.00000 
 0.00279 -100.00000 
-0.33332  0.57014 
 0.22214  0.31894 
-100.00000 -100.00000 
-100.00000 -100.00000 
-100.00000 -0.81811 
-100.00000 -100.00000 
 0.66237 -0.04099 
-100.00000 -100.00000 
-0.03526 -100.00000 
 0.21471  0.71062 
-100.00000 -100.00000 
-100.00000 -0.00005 
-100.00000 -100.00000 
-100.00000 -100.00000 
-100.00000  0.29645 
-100.00000 -100.00000 
-100.00000  0.00232 
-100.00000 -100.00000 
-100.00000 -100.00000 
-100.00000 -100.00000 
-100.00000 -100.00000 
-0.11762 -0.13510 
-100.00000 -100.00000 
-100.00000 -100.00000 
-100.00000 -100.00000 
-100.00000 -0.31377 
-100.00000 -100.00000 
-100.00000 -100.00000 
-100.00000 -100.00000 
-0.32606  0.00009 
-100.00000 -100.00000 
-0.11850 -0.20548 
-100.00000 -100.00000 
-100.00000 -0.77789 
-100.00000 -100.00000 
-0.44657 -100.00000 
-100.00000  0.90062 
-100.00000 -100.00000 
-100.00000 -100.00000 
-100.00000 -100.00000 
 0.29032 -100.00000 
-100.00000 -100.00000 
-100.00000  0.38228 
-100.00000 -100.00000 
 0.21582  0.06472 
-0.40280 -0.83652 
-100.00000 -0.79092 
-100.00000 -100.00000 
 0.44284 -0.37686 
-100.00000  0.00757 
-100.00000  0.20010 
-100.00000  0.36202 
-100.00000 -100.00000 
-100.00000 -100.00000 
 0.12154  0.02089 
-0.06600  0.39318 
-0.57144 -0.11341 
 0.04784  0.14460 
-0.36936  0.49432 
-100.00000 -0.28011 
 0.13102 -0.38268 
 0.48617  0.81846 
-100.00000 -100.00000 
-100.00000 -0.46097 
 0.35262  0.89372 
-100.00000 -100.00000 
-0.44018  0.48551 
 0.00000  0.00000 
-100.00000  0.10876 
-100.00000 -100.00000 
-100.00000 -100.00000 
-100.00000 -100.00000 
 0.18987 -0.37403 
 0.81452  0.34983 
-100.00000 -100.00000 
-100.00000  0.28243 
-100.00000 -100.00000 
 0.05750  0.00029 
-100.00000 -100.00000 
 0.00005  0.00030 
 0.34060 -0.54477 
 0.09385  0.26941 
-100.00000 -100.00000 
-100.00000 -100.00000 
-100.00000 -100.00000 
-100.00000 -100.00000 
-100.00000 -100.00000 
-100.00000 -100.00000 
-100.00000 -100.00000 
 0.36969  0.47411 
-100.00000 -100.00000 
-100.00000 -100.00000 
-100.00000 -100.00000 
-100.00000 -0.10965 
-100.00000 -100.00000 
-100.00000 -100.00000 
-100.00000 -100.00000 
-0.82864  1.15418 
-0.20302  0.62518 
-100.00000 -100.00000 
-100.00000 -0.43870 
 0.26943  0.70962 
-100.00000 -100.00000 
-100.00000 -100.00000 
-100.00000 -100.00000 
 0.13751  0.00828 
-100.00000 -100.00000 
 0.17161  0.36183 
-100.00000 -100.00000 
 0.13766  0.11260 
-100.00000 -0.48601 
-100.00000 -100.00000 
 0.00000  0.00000 
-100.00000 -100.00000 
-100.00000 -100.00000 
-100.00000 -100.00000 
-100.00000 -100.00000 
 0.35651  0.48260 
-0.18437  0.34804 
-100.00000 -100.00000 
-100.00000 -100.00000 
-100.00000 -100.00000 
-100.00000 -100.00000 
 0.37897 -0.54170 
-100.00000 -100.00000 
-100.00000 -100.00000 
 0.43599  0.46194 
-0.27146 -100.00000 
-100.00000 -100.00000 
 0.63832 -100.00000 
-100.00000  0.37825 
-100.00000 -100.00000 
-100.00000 -100.00000 
-100.00000 -100.00000 
-100.00000 -100.00000 
 0.53277 -0.24850 
-100.00000 -100.00000 
-100.00000 -100.00000 
-0.29680 -100.00000 
-100.00000 -100.00000 
 0.41863 -0.37761 
-100.00000 -100.00000 
-0.36005 -100.00000 
-100.00000 -100.00000 
-100.00000 -100.00000 
 0.00025 -100.00000 
-100.00000 -100.00000 
-0.16279 -100.00000 
 0.57475 -0.81214 
-100.00000 -100.00000 
 0.26273 -100.00000 
-100.00000 -100.00000 
-0.29441  0.00186 
 0.21716  0.11924 
 0.00000  0.00000 
-100.00000 -100.00000 
-100.00000 -100.00000 
-100.00000 -100.00000 
-100.00000  0.00013 
-100.00000 -100.00000 
-100.00000 -100.00000 
-100.00000 -0.28579 
-100.00000 -100.00000 
-100.00000 -100.00000 
-100.00000 -0.14024 
-100.00000 -100.00000 
-100.00000 -100.00000 
-100.00000 -100.00000 
-100.00000 -100.00000 
-100.00000 -100.00000 
-100.00000 -100.00000 
 0.27408 -100.00000 
-100.00000 -100.00000 
-100.00000 -0.12221 
-100.00000 -100.00000 
-100.00000 -100.00000 
-100.00000  0.00007 
-100.00000 -100.00000 
-100.00000 -100.00000 
-100.00000 -100.00000 
-100.00000 -100.00000 
-100.00000 -100.00000 
-100.00000 -100.00000 
-100.00000 -100.00000 
 0.00000  0.00000 
-0.07663 -0.40986 
-100.00000 -100.00000 
-100.00000 -100.00000 
 0.00001 -100.00000 
-100.00000 -100.00000 
-100.00000 -100.00000 
-100.00000 -100.00000 
 0.00004 -100.00000 
 0.64872 -0.40824 
-100.00000  0.67771 
-100.00000 -100.00000 
-100.00000 -100.00000 
 0.00025 -100.00000 
-100.00000 -100.00000 
-0.72140 -0.25972 
-100.00000 -100.00000 
-100.00000 -100.00000 
-100.00000 -100.00000 
-100.00000 -100.00000 
-100.00000 -100.00000 
 0.15771  0.07481 
 0.13759  0.48526 
-100.00000 -100.00000 
-100.00000 -100.00000 
-100.00000 -100.00000 
 0.13703 -0.36951 
-100.00000 -100.00000 
 0.53667 -0.12419 
-100.00000 -100.00000 
-100.00000 -0.06829 
-100.00000 -0.38264 
-100.00000 -100.00000 
-100.00000  0.13759 
-0.42677  0.13750 
 0.18636  0.21424 
-100.00000 -100.00000 
-100.00000 -100.00000 
-100.00000 -100.00000 
-100.00000  0.13759 
-100.00000 -100.00000 
-0.09255  0.00013 
 0.00000  0.00000 
-100.00000 -100.00000 
-100.00000 -100.00000 
-100.00000 -100.00000 
 0.37875  0.49973 
-100.00000 -100.00000 
-100.00000 -0.09945 
-0.03227  0.05771 
-100.00000 -100.00000 
-100.00000 -100.00000 
-100.00000 -100.00000 
-100.00000 -100.00000 
-100.00000 -100.00000 
-0.42634 -0.54723 
-100.00000 -100.00000 
-100.00000 -100.00000 
-100.00000 -100.00000 
-0.39749  0.09048 
 0.00000  0.00000 
-100.00000 -100.00000 
-100.00000 -100.00000 
-100.00000 -100.00000 
-100.00000 -100.00000 
-100.00000 -100.00000 
-100.00000 -100.00000 
-100.00000 -100.00000 
-0.15837  0.31241 
-0.10304  0.24748 
-100.00000 -100.00000 
-100.00000 -100.00000 
-100.00000  0.37229 
-100.00000 -100.00000 
-100.00000  0.78479 
-100.00000 -100.00000 
-100.00000 -100.00000 
-100.00000 -100.00000 
-100.00000 -100.00000 
-100.00000 -0.00013 
-100.00000 -100.00000 
 0.48553  0.23926 
 0.26308 -0.00010 
-100.00000 -100.00000 
-100.00000 -100.00000 
 0.37787 -0.21364 
-100.00000 -100.00000 
-100.00000 -100.00000 
-100.00000 -100.00000 
 0.09209 -0.00793 
-100.00000 -100.00000 
-0.22892 -100.00000 
-100.00000 -100.00000 
-100.00000 -100.00000 
-100.00000 -100.00000 
-100.00000 -100.00000 
-100.00000 -100.00000 
-100.00000 -100.00000 
 0.32109 -0.51602 
-100.00000 -100.00000 
-100.00000 -100.00000 
-0.17472 -0.22757 
-100.00000 -100.00000 
 0.00008 -100.00000 
-100.00000 -100.00000 
-100.00000 -100.00000 
-100.00000 -100.00000 
-100.00000 -100.00000 
-0.06702 -0.80781 
-100.00000 -100.00000 
-0.09152 -100.00000 
-100.00000 -100.00000 
-100.00000 -100.00000 
-100.00000 -100.00000 
 0.39979  0.44583 
-100.00000 -100.00000 
-0.02227  0.00432 
-100.00000 -100.00000 
-100.00000 -100.00000 
-100.00000 -100.00000 
-100.00000 -100.00000 
-0.13784 -100.00000 
-100.00000 -100.00000 
-100.00000 -100.00000 
-0.00004 -100.00000 
-100.00000 -100.00000 
 0.36094 -0.12321 
-100.00000  0.00006 
-100.00000 -100.00000 
-100.00000 -100.00000 
-0.00405 -0.24601 
-100.00000 -100.00000 
 0.00000  0.00000 
-0.26435  0.12424 
-100.00000 -0.04514 
-100.00000 -100.00000 
-100.00000 -100.00000 
-0.47760 -0.54169 
-100.00000 -100.00000 
-0.37213  0.05301 
-100.00000 -100.00000 
-100.00000 -0.24590 
-100.00000 -100.00000 
-100.00000  0.00022 
-100.00000 -0.45634 
-100.00000 -100.00000 
-100.00000 -0.24546 
-100.00000 -100.00000 
-100.00000 -100.00000 
-0.58686 -100.00000 
-0.48844 -0.18900 
-0.00098  0.46910 
-100.00000 -100.00000 
-0.12556 -0.07971 
-100.00000 -0.00028 
-0.32367  0.32404 
 0.39431 -0.19314 
-100.00000 -100.00000 
-0.18810 -100.00000 
 0.29496  0.62922 
-100.00000 -100.00000 
 0.07528  0.00934 
-100.00000 -100.00000 
-100.00000 -100.00000 
 0.00000  0.00000 
-100.00000 -100.00000 
 0.42551 -0.21749 
-100.00000  0.12933 
-100.00000  0.13795 
 0.45885 -0.20730 
 0.48807 -0.52777 
-100.00000 -100.00000 
-100.00000  0.13777 
-100.00000 -100.00000 
-100.00000 -100.00000 
-100.00000 -100.00000 
-100.00000 -100.00000 
-100.00000 -100.00000 
-100.00000 -100.00000 
-100.00000 -100.00000 
 0.11832 -100.00000 
 0.05849  0.30920 
 0.41280 -1.02115 
-0.37988 -0.21726 
-100.00000 -100.00000 
-100.00000 -100.00000 
-0.00919  0.03115 
-100.00000 -100.00000 
-100.00000 -100.00000 
-100.00000 -100.00000 
-100.00000  0.00002 
-100.00000 -100.00000 
-100.00000 -100.00000 
 0.00000  0.00000 
-0.00134 -100.00000 
-0.00262 -100.00000 
-100.00000  0.00019 
-100.00000 -100.00000 
 0.22159 -100.00000 
-0.12645  0.00925 
-100.00000 -100.00000 
-100.00000 -100.00000 
-100.00000 -100.00000 
-0.48814  0.11872 
-100.00000 -100.00000 
-0.13806 -0.12812 
