# Supplementary material for: Enhanced ER proteostasis and temperature differentially impact the mutational tolerance of influenza hemagglutinin
Source: eLife. 2018 Sep 6;7:e38795. doi: 10.7554/eLife.38795 (PMC6172027; doi:10.7554/eLife.38795)
Supplement: Source data 1. [file elife-38795-data1.zip › Dataset_1/HA_DMS_2018_processing/filtering/filtering_DAX37vsDMSO37/compare/out_scatter_12_N.txt]

-0.00001 -100.00000 
-0.02207  0.55083 
-100.00000  0.22530 
 0.47772  0.12489 
-100.00000 -100.00000 
-100.00000 -100.00000 
-100.00000 -100.00000 
-100.00000 -100.00000 
-100.00000 -100.00000 
-100.00000 -100.00000 
-100.00000 -100.00000 
-100.00000 -100.00000 
-100.00000 -100.00000 
-100.00000 -100.00000 
-100.00000 -100.00000 
 0.17162 -0.68977 
-100.00000 -100.00000 
 0.24554 -0.08022 
-100.00000 -0.40852 
-100.00000 -100.00000 
-100.00000 -100.00000 
-100.00000 -100.00000 
-100.00000 -100.00000 
-0.28817  0.00147 
 0.08133  0.30363 
-100.00000 -0.10196 
 0.00000  0.00000 
 0.00000  0.00000 
 0.10674 -0.49518 
-0.39565  0.41529 
 0.17670 -0.67916 
-100.00000  0.12713 
-100.00000 -100.00000 
 0.24049  0.19408 
-100.00000 -100.00000 
-100.00000 -100.00000 
-100.00000 -100.00000 
-100.00000 -100.00000 
-0.19365  0.41768 
 0.00000  0.00000 
-100.00000 -100.00000 
-100.00000 -100.00000 
-100.00000 -100.00000 
-100.00000 -100.00000 
-0.05494 -0.13586 
-100.00000 -100.00000 
 0.00001 -100.00000 
 0.00000  0.00000 
-100.00000 -100.00000 
-100.00000 -100.00000 
-100.00000 -100.00000 
 0.34559 -0.11906 
-0.33832 -0.34574 
-100.00000  0.24044 
 0.00000  0.00000 
-100.00000 -100.00000 
 0.05035  0.12705 
-100.00000 -0.13689 
-100.00000 -100.00000 
 0.00344  0.14792 
-0.15760  0.00013 
-0.09759  0.17966 
-100.00000  1.16031 
-100.00000  0.11772 
-100.00000  0.74001 
-100.00000 -100.00000 
-100.00000 -100.00000 
-0.42653 -0.37496 
-100.00000 -100.00000 
 0.08107 -0.08653 
-0.22102  0.11751 
-100.00000 -100.00000 
 0.00000  0.00000 
 0.26319 -100.00000 
 0.15346 -0.13621 
-100.00000 -100.00000 
-100.00000 -100.00000 
-100.00000 -100.00000 
-100.00000 -100.00000 
-100.00000 -100.00000 
 0.00000  0.00000 
-100.00000 -100.00000 
 0.13750  0.08997 
-100.00000 -100.00000 
 0.08117 -0.38554 
 0.03752  0.18654 
-100.00000 -100.00000 
 0.00003 -100.00000 
 0.32850 -0.42420 
-0.07575  0.26945 
 1.14367  0.65661 
 0.33967  0.26475 
-100.00000 -100.00000 
-100.00000 -100.00000 
-0.03417 -0.37462 
 0.00001 -0.00190 
-100.00000 -100.00000 
-100.00000 -100.00000 
 0.09026 -0.12027 
-0.14077 -0.00005 
 0.00000  0.00000 
-0.16530  0.21365 
-100.00000  0.13772 
 0.00000  0.00000 
-100.00000 -100.00000 
-100.00000 -100.00000 
-100.00000 -100.00000 
-100.00000  0.26305 
-100.00000 -100.00000 
-100.00000 -100.00000 
 0.20922 -0.59870 
-100.00000 -100.00000 
 0.67794 -0.67294 
 0.10869 -0.36952 
-0.33491  0.11232 
-100.00000 -100.00000 
-100.00000 -100.00000 
-100.00000 -100.00000 
-100.00000 -100.00000 
-100.00000 -100.00000 
-100.00000 -100.00000 
-100.00000 -100.00000 
 0.46821  0.26712 
-100.00000  0.00025 
-100.00000 -100.00000 
 0.08998 -0.30712 
-100.00000 -0.56373 
-100.00000 -100.00000 
-100.00000 -100.00000 
-100.00000 -100.00000 
-100.00000 -100.00000 
-100.00000 -100.00000 
-100.00000 -100.00000 
-100.00000 -100.00000 
-0.48636 -0.12519 
 0.41807 -0.07018 
-0.27266  0.09355 
 0.45676  0.10427 
 0.37917 -0.55746 
-100.00000 -100.00000 
-100.00000 -100.00000 
 0.00000  0.00000 
 0.13299  0.55418 
-100.00000 -100.00000 
-100.00000 -0.01038 
 0.00000  0.00000 
-100.00000 -100.00000 
-100.00000 -100.00000 
-100.00000 -100.00000 
-100.00000 -100.00000 
-100.00000 -100.00000 
-100.00000 -100.00000 
-0.20579 -0.60085 
 0.35703  0.01069 
-100.00000 -100.00000 
 0.08263  0.06921 
 0.83775  0.57973 
 0.33642  0.36541 
-0.09758 -0.48369 
-100.00000 -100.00000 
 0.41186 -0.00479 
-0.20417  0.20776 
 0.00000  0.00000 
-100.00000 -100.00000 
-100.00000  0.12362 
-100.00000 -100.00000 
-100.00000 -100.00000 
-100.00000 -100.00000 
 0.35039 -0.10597 
 0.23841 -0.51369 
 0.20193  0.21193 
 0.20495  0.16456 
-0.00313  0.69555 
 0.13751  0.12372 
 0.27344  0.64344 
 0.66785  0.64784 
-0.03522 -100.00000 
 0.01643 -0.10647 
 0.00000  0.00000 
 0.02874 -100.00000 
 0.25783 -0.49146 
-100.00000 -0.12035 
 0.00000  0.00000 
 0.00000  0.00000 
 0.76551  0.20216 
-0.46732 -0.26651 
-0.66121  0.62828 
-100.00000 -100.00000 
-100.00000 -100.00000 
-100.00000 -100.00000 
-100.00000 -100.00000 
-100.00000 -100.00000 
-100.00000 -100.00000 
-100.00000 -100.00000 
-100.00000 -100.00000 
 0.38181  0.32610 
 0.36559  0.07061 
-100.00000 -100.00000 
-0.00005 -100.00000 
 0.66311 -0.23644 
 0.13941 -0.22457 
 0.24100 -0.25358 
-100.00000 -0.00002 
-100.00000 -100.00000 
-0.20246  0.13397 
-0.10586 -0.29294 
-100.00000 -100.00000 
-100.00000 -100.00000 
 0.29682 -0.40704 
 0.00000  0.00000 
 0.23410 -0.34670 
 0.00000  0.00000 
 0.58538 -100.00000 
 0.13757 -100.00000 
-100.00000 -100.00000 
-100.00000  0.00663 
-100.00000 -100.00000 
-100.00000  0.00008 
-100.00000 -100.00000 
 0.37851 -0.07852 
 0.00000  0.00000 
-0.20330 -100.00000 
 0.00000  0.00000 
-0.54565  0.29781 
-100.00000  0.00031 
-100.00000 -100.00000 
 0.47481 -0.67834 
-100.00000 -100.00000 
-100.00000 -100.00000 
 0.13776 -0.47825 
-0.24423  0.37887 
-0.46606 -0.11194 
-100.00000 -100.00000 
-100.00000  0.00484 
 0.03748  0.39515 
 0.65459  0.17881 
 0.79121  0.45011 
-0.10041  0.17917 
-0.30118  0.13750 
 0.14176 -0.06942 
-100.00000 -100.00000 
-100.00000 -100.00000 
-100.00000 -100.00000 
 0.00000  0.00000 
-100.00000 -100.00000 
 0.71238  0.54097 
-100.00000 -100.00000 
 0.12786  0.58523 
-100.00000 -100.00000 
-100.00000 -100.00000 
-0.42336  0.22502 
-100.00000 -0.13591 
 0.48560 -0.47827 
-0.65244  0.20036 
 0.13755  0.22454 
-100.00000 -100.00000 
 0.06025 -0.35770 
-100.00000 -100.00000 
-100.00000 -100.00000 
-100.00000 -100.00000 
 0.02911  0.01438 
-100.00000 -100.00000 
 0.00000  0.00000 
-100.00000  0.00016 
-100.00000 -100.00000 
-100.00000 -100.00000 
-100.00000 -100.00000 
-100.00000 -0.13530 
-100.00000 -100.00000 
-100.00000 -100.00000 
-100.00000 -100.00000 
-100.00000 -100.00000 
-100.00000 -100.00000 
-0.12594 -0.59057 
-100.00000 -100.00000 
 0.05703  0.10750 
-0.25413  0.23691 
-0.63860  0.16064 
-100.00000  0.17871 
-100.00000 -100.00000 
-0.06557 -0.10978 
-0.00017  0.13776 
 0.83883 -0.28990 
-100.00000 -100.00000 
 0.00000  0.00000 
 0.04426  0.08335 
-100.00000  0.09960 
-100.00000 -100.00000 
 0.08438  0.00762 
-100.00000 -0.23659 
-100.00000 -100.00000 
 0.00000  0.00000 
-100.00000 -100.00000 
-0.18446  0.66143 
-100.00000 -100.00000 
-100.00000 -100.00000 
-100.00000 -100.00000 
-100.00000 -100.00000 
-0.21078  0.42666 
-100.00000 -100.00000 
-100.00000 -100.00000 
-100.00000 -100.00000 
 0.00000  0.00000 
 0.30276  0.07912 
 0.00000  0.00000 
-100.00000 -100.00000 
-100.00000 -100.00000 
-100.00000 -100.00000 
-100.00000 -100.00000 
 0.00000  0.00000 
-100.00000 -100.00000 
 0.09198 -0.36994 
-100.00000 -100.00000 
 0.10031 -0.22884 
-100.00000  0.00002 
-100.00000 -100.00000 
-100.00000 -100.00000 
-100.00000 -0.09650 
-100.00000 -100.00000 
-100.00000 -100.00000 
 0.17715  0.44668 
-0.30766  0.13730 
-100.00000 -100.00000 
-100.00000 -100.00000 
 0.22525 -0.14984 
 0.22452 -0.29269 
-0.40256 -0.07360 
-100.00000 -100.00000 
-100.00000 -100.00000 
-100.00000 -100.00000 
-100.00000 -100.00000 
-100.00000 -100.00000 
-100.00000 -100.00000 
-100.00000 -100.00000 
-100.00000 -100.00000 
 0.00000  0.00000 
 0.45568 -0.33315 
-100.00000 -0.23338 
-100.00000 -100.00000 
-100.00000 -0.00020 
-100.00000 -0.00536 
-0.48160 -0.00136 
-100.00000 -100.00000 
-100.00000 -100.00000 
-100.00000 -100.00000 
-100.00000 -100.00000 
-100.00000 -100.00000 
-100.00000 -100.00000 
-100.00000  0.00184 
-100.00000 -100.00000 
-100.00000 -100.00000 
-100.00000 -100.00000 
-0.02465 -0.75718 
-100.00000 -100.00000 
-100.00000 -100.00000 
-100.00000 -100.00000 
-100.00000 -100.00000 
-0.19311 -0.19026 
-100.00000 -100.00000 
-100.00000 -100.00000 
 0.00011 -0.00074 
-0.06118  0.24266 
-100.00000 -100.00000 
-100.00000 -100.00000 
-100.00000 -100.00000 
-100.00000 -100.00000 
-100.00000 -100.00000 
 0.51588  0.26319 
 0.07076  0.00396 
 0.10085 -0.10165 
 0.00000  0.00000 
-100.00000 -100.00000 
-100.00000 -100.00000 
-100.00000 -100.00000 
-100.00000 -100.00000 
-100.00000 -100.00000 
-0.17726 -100.00000 
-100.00000 -100.00000 
-100.00000 -100.00000 
 0.57058  0.28453 
-100.00000 -100.00000 
-100.00000 -0.12880 
-0.18157  0.04216 
-100.00000 -100.00000 
-100.00000 -100.00000 
 0.00000  0.00000 
-100.00000 -100.00000 
-0.09137 -0.13943 
 0.00000  0.00000 
-100.00000  0.13696 
-100.00000 -0.13906 
 0.03432 -0.11960 
 0.00000  0.00000 
-0.21225  0.16301 
-100.00000 -100.00000 
 0.00000  0.00000 
-0.27824  0.26301 
-100.00000 -100.00000 
-100.00000  0.00009 
-100.00000 -100.00000 
 0.76550 -0.12885 
-100.00000 -100.00000 
 0.00000  0.00000 
 0.27809 -0.01348 
-100.00000 -100.00000 
-100.00000 -100.00000 
 0.25657 -0.19928 
-100.00000 -100.00000 
-100.00000  0.00002 
-100.00000 -0.49197 
-0.43702  0.18773 
-100.00000  0.08700 
-100.00000 -100.00000 
 0.00000  0.00000 
 0.00000  0.00000 
-100.00000 -100.00000 
-100.00000 -100.00000 
-0.33664  0.11254 
-100.00000 -100.00000 
-100.00000 -100.00000 
-100.00000 -100.00000 
 0.00000  0.00000 
-100.00000 -100.00000 
 0.00000  0.00000 
-0.35066 -0.12053 
-100.00000  0.20168 
-100.00000 -100.00000 
-1.15004  0.42646 
 0.00500 -0.72601 
-100.00000 -100.00000 
-100.00000 -100.00000 
-100.00000 -100.00000 
-0.09347  0.56686 
-100.00000 -100.00000 
-100.00000 -100.00000 
-100.00000 -100.00000 
-100.00000 -100.00000 
 0.00000  0.00000 
-100.00000 -100.00000 
-100.00000 -100.00000 
-100.00000 -100.00000 
-100.00000 -100.00000 
-100.00000 -100.00000 
-100.00000 -100.00000 
-100.00000 -100.00000 
-100.00000 -100.00000 
 0.00000  0.00000 
-100.00000 -100.00000 
-100.00000 -100.00000 
 0.37849 -0.13914 
-100.00000 -100.00000 
 0.39883 -0.42620 
-100.00000 -100.00000 
-0.44415 -0.08644 
-0.37287  0.43291 
-100.00000 -0.54760 
 0.00000  0.00000 
-100.00000 -100.00000 
 0.49940  0.16311 
 0.00000  0.00000 
-100.00000  0.00005 
-100.00000 -100.00000 
-100.00000 -0.00150 
-0.30935  0.17466 
-100.00000 -100.00000 
-0.33711 -100.00000 
 0.22547  0.31551 
-100.00000 -100.00000 
-100.00000 -100.00000 
-0.33228 -0.68259 
 0.00000  0.00000 
 0.00000  0.00000 
-100.00000 -100.00000 
-0.54615  0.19865 
-100.00000 -100.00000 
-0.24856 -0.23756 
-100.00000 -0.12816 
 0.00000  0.00000 
-100.00000 -100.00000 
-100.00000 -100.00000 
-100.00000 -100.00000 
-100.00000  0.35704 
-100.00000 -100.00000 
-100.00000  0.23952 
-0.62479  0.02382 
-0.06739  0.12380 
-100.00000 -100.00000 
 0.62786 -0.07405 
 0.00000  0.00000 
-100.00000  0.19121 
-100.00000 -100.00000 
-100.00000 -100.00000 
-0.51825 -100.00000 
-0.07172 -0.08895 
-100.00000 -100.00000 
-100.00000 -100.00000 
 0.00000  0.00000 
-100.00000 -100.00000 
 0.21055 -0.08989 
 0.13754 -0.21777 
 0.30846 -0.37698 
-100.00000 -0.35479 
-0.00191  0.02419 
-0.25092  0.06037 
-100.00000  0.13768 
-100.00000  0.00047 
 0.13758 -100.00000 
-100.00000 -100.00000 
-100.00000 -100.00000 
-0.36515  0.13484 
-100.00000 -0.19325 
 0.00000  0.00000 
-100.00000 -0.10533 
 0.00003 -100.00000 
-0.32525  0.98562 
-100.00000 -100.00000 
 0.19474 -0.14428 
-100.00000  0.12770 
-100.00000 -100.00000 
 0.17881  0.45579 
-100.00000 -100.00000 
-0.00527  0.48668 
-0.11218  0.13761 
-100.00000  0.23505 
-0.99638 -100.00000 
-100.00000 -100.00000 
-0.03489  0.35691 
-100.00000  0.00044 
-0.28618 -0.44357 
-100.00000 -100.00000 
-100.00000 -100.00000 
-0.27783 -100.00000 
-0.00507 -0.41093 
-100.00000 -100.00000 
-100.00000  0.02706 
-100.00000 -100.00000 
-100.00000 -100.00000 
 0.08038  0.26108 
-100.00000 -100.00000 
-100.00000 -100.00000 
-100.00000 -100.00000 
-100.00000 -100.00000 
-100.00000 -100.00000 
-100.00000  0.26301 
-100.00000 -100.00000 
-100.00000 -100.00000 
-100.00000 -100.00000 
-100.00000 -100.00000 
-0.00046  0.00893 
 0.79624  0.28317 
-100.00000 -100.00000 
-100.00000 -100.00000 
-100.00000 -100.00000 
-100.00000 -100.00000 
-0.10119  0.01693 
 0.00000  0.00000 
-0.13787 -100.00000 
-100.00000  0.00018 
-100.00000 -100.00000 
-100.00000 -100.00000 
-100.00000 -100.00000 
-100.00000  0.95534 
-100.00000 -100.00000 
-100.00000 -100.00000 
-100.00000  0.00010 
