# Supplementary material for: Enhanced ER proteostasis and temperature differentially impact the mutational tolerance of influenza hemagglutinin
Source: eLife. 2018 Sep 6;7:e38795. doi: 10.7554/eLife.38795 (PMC6172027; doi:10.7554/eLife.38795)
Supplement: Source data 1. [file elife-38795-data1.zip › Dataset_1/HA_DMS_2018_processing/filtering/filtering_DAX37vsDMSO37/compare/out_scatter_12_P.txt]

-100.00000 -100.00000 
-0.17027  0.68521 
-0.38997  0.36758 
-0.17103  0.44513 
-0.00433 -0.14314 
 0.13265  0.66599 
-100.00000 -100.00000 
-0.43344 -0.23321 
-0.29707 -0.13589 
-100.00000 -100.00000 
-100.00000 -0.00011 
-100.00000  0.10519 
-100.00000 -100.00000 
-100.00000 -100.00000 
-100.00000 -0.13575 
-100.00000 -100.00000 
 0.26322 -100.00000 
-100.00000 -100.00000 
 0.13766  0.13762 
-100.00000 -100.00000 
-100.00000 -100.00000 
-100.00000 -100.00000 
-100.00000 -100.00000 
-100.00000 -100.00000 
 0.01177 -0.08648 
-100.00000 -100.00000 
-100.00000 -100.00000 
-100.00000 -100.00000 
 0.03318  0.42435 
-0.15992  0.12715 
-100.00000 -100.00000 
 0.26295 -0.13590 
-100.00000 -100.00000 
-100.00000 -100.00000 
 0.13755 -0.26007 
 0.05946  0.13757 
-0.11021 -0.11511 
-100.00000 -100.00000 
-100.00000 -100.00000 
-100.00000 -100.00000 
-100.00000 -100.00000 
-0.41266 -0.23712 
-100.00000 -100.00000 
-100.00000 -100.00000 
 0.18250  0.13755 
 0.10311  0.46646 
-100.00000 -100.00000 
-100.00000 -100.00000 
 0.39675  0.00714 
-0.87180  0.18583 
-100.00000 -100.00000 
-100.00000 -100.00000 
-100.00000 -100.00000 
-100.00000 -0.12658 
-100.00000 -100.00000 
-100.00000 -100.00000 
-100.00000 -100.00000 
-0.13898  1.00106 
-100.00000 -100.00000 
-100.00000 -100.00000 
-100.00000 -100.00000 
-100.00000 -100.00000 
-100.00000 -100.00000 
-0.15999 -100.00000 
 0.28108 -0.26526 
 0.00000  0.00000 
-0.42453 -0.37098 
 0.71097  0.06299 
-100.00000 -100.00000 
-100.00000 -100.00000 
-0.23976 -100.00000 
-100.00000 -100.00000 
-100.00000 -100.00000 
-100.00000 -100.00000 
-0.68546  0.19684 
-100.00000 -100.00000 
-100.00000 -100.00000 
 0.35529 -0.61284 
 0.13752 -100.00000 
-100.00000 -100.00000 
-100.00000 -100.00000 
 0.00000  0.00000 
-100.00000 -100.00000 
-100.00000 -100.00000 
-100.00000 -100.00000 
-0.21833  0.18411 
 0.63711  0.42099 
-0.10907  0.94744 
 0.00000  0.00000 
-0.17841 -0.11621 
-100.00000  0.26329 
-0.11293 -0.40165 
-100.00000 -100.00000 
 0.14230  0.48188 
-100.00000 -100.00000 
-100.00000 -100.00000 
-100.00000 -100.00000 
-100.00000 -100.00000 
 0.81360  0.20195 
 0.00000  0.00000 
-0.45987 -100.00000 
-0.67478 -0.62174 
 0.76556  0.06032 
-100.00000 -100.00000 
-100.00000 -100.00000 
-0.04088 -0.00810 
-100.00000 -100.00000 
-100.00000 -100.00000 
 0.00000  0.00000 
-100.00000 -100.00000 
-0.14075 -0.00014 
 0.31938  0.17287 
-100.00000 -100.00000 
-100.00000 -100.00000 
-100.00000  0.68739 
-0.00929 -0.00184 
-100.00000 -100.00000 
 0.03257  0.03363 
-100.00000 -100.00000 
-100.00000 -100.00000 
-100.00000  0.00003 
-100.00000 -100.00000 
 0.00021 -100.00000 
 0.47534  0.10894 
-100.00000 -100.00000 
-0.17630  0.29747 
-0.95364  0.48904 
-100.00000 -100.00000 
-100.00000 -100.00000 
-100.00000 -100.00000 
-100.00000 -100.00000 
-0.17278 -100.00000 
-100.00000 -100.00000 
-100.00000 -100.00000 
 0.00000  0.00000 
-0.20184 -0.30263 
-100.00000 -100.00000 
 0.08977  0.09381 
-0.26981  0.60428 
-100.00000 -100.00000 
 0.00000  0.00000 
-100.00000 -100.00000 
-0.03657 -0.11297 
-0.08202 -100.00000 
-100.00000 -100.00000 
-0.20677 -0.12551 
-100.00000 -100.00000 
-100.00000  0.00013 
-100.00000 -100.00000 
-100.00000 -100.00000 
 0.49239  0.14160 
-100.00000 -100.00000 
 0.39134  0.23016 
 0.46173  0.33408 
-100.00000 -100.00000 
-0.17294 -100.00000 
-100.00000 -100.00000 
 0.28626 -0.49488 
-100.00000 -100.00000 
 0.37854  0.26310 
-100.00000 -100.00000 
-100.00000 -100.00000 
-100.00000 -100.00000 
-100.00000 -100.00000 
 0.41935 -0.12414 
-100.00000 -100.00000 
 0.14725  0.24033 
-100.00000 -100.00000 
-100.00000 -100.00000 
-100.00000 -100.00000 
 0.00028 -100.00000 
-0.25429 -0.72023 
-0.07020  0.22733 
-100.00000 -100.00000 
 0.00000  0.00000 
 0.02113  0.70246 
 0.03601  0.54613 
-0.17284  0.13732 
 0.00023 -0.00014 
 0.32095 -0.06405 
-100.00000 -100.00000 
-100.00000 -100.00000 
-100.00000 -100.00000 
-100.00000 -100.00000 
-100.00000 -100.00000 
-0.17318  0.44555 
-100.00000 -100.00000 
-0.03334  0.19145 
-100.00000 -100.00000 
 0.56264 -0.12502 
-100.00000 -100.00000 
 0.19404  0.38406 
-100.00000 -100.00000 
-100.00000 -100.00000 
-100.00000 -100.00000 
 0.17536  0.00417 
-100.00000 -0.37256 
 0.00000  0.00000 
-0.35930  0.52500 
-100.00000 -100.00000 
 0.00009 -100.00000 
 0.13764 -100.00000 
-100.00000 -100.00000 
-100.00000 -100.00000 
-0.16050  0.36991 
-100.00000 -100.00000 
 0.56220 -0.06634 
-100.00000 -100.00000 
-0.03786  0.50681 
-0.27409  0.18146 
 0.22155 -0.38296 
 0.14910 -0.13693 
 0.23593 -0.18198 
-100.00000 -100.00000 
-100.00000 -100.00000 
 0.39250 -0.04424 
-100.00000 -100.00000 
 0.13753 -100.00000 
 0.01950 -0.21556 
-0.16945 -0.30798 
-100.00000 -100.00000 
-100.00000 -100.00000 
-100.00000 -100.00000 
-100.00000 -100.00000 
-100.00000 -100.00000 
-100.00000 -100.00000 
-100.00000 -100.00000 
 0.00000  0.00000 
-100.00000 -100.00000 
 0.05963 -0.54836 
-0.24423 -100.00000 
-0.09222  0.12916 
-100.00000 -100.00000 
 0.00000  0.00000 
 0.46122  0.52266 
-100.00000 -0.00014 
-100.00000 -100.00000 
-100.00000 -100.00000 
 0.37412  0.41862 
 0.20589 -0.05149 
-100.00000 -100.00000 
-100.00000 -100.00000 
-100.00000 -100.00000 
-100.00000 -100.00000 
-100.00000 -100.00000 
-100.00000 -100.00000 
-100.00000 -100.00000 
 0.00015 -100.00000 
-100.00000 -100.00000 
-0.19590  0.01217 
 0.28071  0.23981 
 0.00000  0.00000 
-100.00000 -100.00000 
-100.00000 -100.00000 
 0.28061  0.00524 
-100.00000 -100.00000 
-100.00000 -100.00000 
-100.00000 -100.00000 
-100.00000 -100.00000 
-100.00000 -100.00000 
-100.00000  0.00009 
-100.00000 -100.00000 
-100.00000 -100.00000 
 0.06455  0.20130 
-100.00000 -100.00000 
-100.00000 -0.13525 
 0.00000  0.00000 
-100.00000 -100.00000 
-100.00000 -100.00000 
-100.00000 -100.00000 
-100.00000 -100.00000 
-100.00000 -100.00000 
-0.43165  0.02113 
-100.00000 -100.00000 
 0.48547 -0.12138 
-100.00000  0.00029 
 0.25735  0.14757 
 0.10594 -0.21563 
-0.09785 -0.04099 
-100.00000  0.13772 
-100.00000 -100.00000 
-100.00000 -100.00000 
-0.53968 -0.13489 
 0.12127  0.18179 
 0.00015  0.13794 
-100.00000 -100.00000 
-0.06673  0.52703 
-0.29836  0.19869 
-0.04498 -0.09345 
 0.69244  0.00315 
-100.00000 -100.00000 
-100.00000 -100.00000 
-100.00000 -0.34236 
-100.00000  0.00494 
-100.00000 -100.00000 
 0.13760 -100.00000 
 0.20250  0.41823 
 0.00000  0.00000 
-0.07808 -0.49439 
-100.00000  0.13761 
-100.00000 -100.00000 
-100.00000 -100.00000 
-0.17065 -0.12275 
-100.00000 -100.00000 
-100.00000  0.12701 
 0.13502 -0.07981 
 0.00000  0.00000 
-100.00000 -100.00000 
 0.27688 -0.12208 
-100.00000 -100.00000 
-100.00000 -100.00000 
 0.20386 -0.37876 
 0.00000  0.00000 
-100.00000 -100.00000 
-100.00000  0.26305 
-100.00000 -100.00000 
-100.00000 -100.00000 
-100.00000 -100.00000 
-100.00000 -100.00000 
 0.00000  0.00000 
-100.00000 -100.00000 
-100.00000 -100.00000 
-100.00000 -100.00000 
-100.00000 -100.00000 
-100.00000 -100.00000 
-1.38369 -0.46285 
-100.00000 -100.00000 
-100.00000 -100.00000 
-100.00000 -100.00000 
-100.00000 -100.00000 
-100.00000 -100.00000 
 0.13739 -100.00000 
-100.00000 -100.00000 
-0.20247  0.09912 
-100.00000  0.00002 
-100.00000 -100.00000 
-100.00000 -100.00000 
 0.00000  0.00000 
-0.22748  0.60157 
-100.00000 -100.00000 
-100.00000  0.00009 
-100.00000 -100.00000 
 0.00001 -100.00000 
-100.00000 -100.00000 
 0.49092  0.17423 
-100.00000 -100.00000 
-100.00000 -100.00000 
-100.00000  0.00002 
-100.00000 -100.00000 
-100.00000 -100.00000 
-100.00000 -100.00000 
-0.00000  0.44929 
-100.00000 -100.00000 
-100.00000 -100.00000 
-100.00000 -100.00000 
-100.00000 -100.00000 
-100.00000 -100.00000 
 0.30104 -0.15726 
-100.00000 -100.00000 
-100.00000 -100.00000 
-100.00000 -100.00000 
-100.00000 -100.00000 
-100.00000 -100.00000 
-100.00000 -100.00000 
 0.13748 -100.00000 
-100.00000 -100.00000 
-100.00000 -100.00000 
 0.48547  0.24295 
 0.32343  0.34915 
-0.02468 -100.00000 
-100.00000 -100.00000 
-100.00000 -100.00000 
 0.48575  0.19818 
-100.00000 -100.00000 
-0.03859 -0.18518 
-100.00000 -100.00000 
-100.00000 -100.00000 
-100.00000  0.00006 
-0.00002 -100.00000 
-100.00000 -100.00000 
-0.00011 -0.26610 
 0.26312 -100.00000 
-100.00000 -100.00000 
-100.00000 -100.00000 
-100.00000  0.26312 
-100.00000 -0.00090 
-0.09248  0.13749 
-100.00000 -100.00000 
-100.00000 -100.00000 
-100.00000 -100.00000 
-100.00000 -100.00000 
-100.00000 -100.00000 
-100.00000 -100.00000 
-100.00000 -100.00000 
-100.00000 -100.00000 
-100.00000 -100.00000 
 0.38267 -0.34946 
-100.00000 -100.00000 
-100.00000 -100.00000 
-100.00000 -100.00000 
-100.00000 -100.00000 
-100.00000 -100.00000 
-100.00000 -100.00000 
-0.04836 -0.19978 
-0.46283 -100.00000 
-100.00000 -100.00000 
 0.03418 -0.12842 
-100.00000 -0.10513 
-100.00000  0.00002 
-100.00000 -100.00000 
-100.00000 -100.00000 
-100.00000 -100.00000 
-100.00000 -100.00000 
-100.00000 -100.00000 
-100.00000  0.29752 
-100.00000 -100.00000 
-100.00000 -100.00000 
-100.00000 -100.00000 
-100.00000 -100.00000 
-100.00000 -100.00000 
-100.00000 -100.00000 
-100.00000 -100.00000 
-100.00000 -100.00000 
-100.00000 -100.00000 
-100.00000 -100.00000 
-100.00000 -100.00000 
-100.00000 -100.00000 
-100.00000 -100.00000 
 0.00002 -100.00000 
-100.00000 -100.00000 
-100.00000 -100.00000 
-0.42496  0.80173 
-100.00000 -100.00000 
-100.00000 -100.00000 
-100.00000 -100.00000 
-100.00000 -100.00000 
-100.00000 -100.00000 
-100.00000  0.00007 
-100.00000 -100.00000 
-100.00000 -100.00000 
-100.00000 -100.00000 
-100.00000 -100.00000 
-100.00000 -100.00000 
 0.18351  0.15764 
 0.63083  0.45739 
-100.00000 -100.00000 
-100.00000 -100.00000 
-100.00000 -100.00000 
-100.00000 -100.00000 
 0.37849 -100.00000 
-100.00000 -100.00000 
-100.00000 -100.00000 
-100.00000 -100.00000 
 0.03395 -0.00407 
-100.00000 -100.00000 
-100.00000 -100.00000 
-100.00000 -100.00000 
-100.00000 -100.00000 
-100.00000 -100.00000 
-100.00000 -100.00000 
 0.17526  0.17453 
-100.00000 -100.00000 
-100.00000 -100.00000 
-100.00000 -100.00000 
-100.00000 -100.00000 
-100.00000 -100.00000 
-100.00000 -100.00000 
-100.00000 -0.49089 
 0.25661 -100.00000 
-100.00000 -100.00000 
-100.00000 -100.00000 
-100.00000 -100.00000 
-100.00000 -0.00011 
-100.00000 -100.00000 
-100.00000  0.23921 
-100.00000 -100.00000 
-100.00000  0.13755 
-100.00000 -100.00000 
-100.00000 -100.00000 
-100.00000 -100.00000 
-0.00034  0.26273 
-100.00000 -100.00000 
-100.00000 -100.00000 
-100.00000 -100.00000 
-0.11702 -0.31839 
-0.00050  0.26375 
-100.00000 -100.00000 
 0.00021  0.13471 
-100.00000 -100.00000 
-0.79219 -0.29186 
-100.00000 -100.00000 
-100.00000 -100.00000 
-100.00000 -100.00000 
-100.00000 -100.00000 
-100.00000 -100.00000 
-100.00000 -100.00000 
-100.00000 -0.00241 
-100.00000 -100.00000 
 0.24021 -100.00000 
-100.00000 -100.00000 
-100.00000  0.23953 
-100.00000 -100.00000 
 0.00000  0.00000 
-100.00000 -100.00000 
-100.00000 -100.00000 
 0.80644  0.29793 
-0.24217 -0.49825 
 0.58521 -100.00000 
-0.39451  0.04528 
-100.00000 -100.00000 
-100.00000 -100.00000 
-100.00000 -100.00000 
-100.00000 -100.00000 
 0.32082 -100.00000 
-0.04727 -0.03902 
-100.00000 -100.00000 
-100.00000 -0.19305 
-0.00149 -0.45953 
-100.00000 -100.00000 
-0.26441  0.02401 
-100.00000 -0.83960 
-100.00000 -100.00000 
 0.25084  0.53614 
-0.36447  0.12813 
-100.00000 -100.00000 
 0.48568 -0.37215 
-0.00007 -100.00000 
-100.00000 -0.10343 
-100.00000 -100.00000 
 0.57310 -0.45006 
-100.00000 -100.00000 
-100.00000 -100.00000 
-100.00000 -100.00000 
-0.02078 -0.02375 
-100.00000  0.13736 
-100.00000 -100.00000 
-100.00000 -100.00000 
-100.00000 -100.00000 
 0.10813 -0.49152 
-0.00877  0.62432 
 0.11369 -0.06459 
 0.48605  0.07484 
-100.00000 -100.00000 
-100.00000 -100.00000 
 0.45861  0.11118 
 0.01363  0.23516 
-100.00000 -100.00000 
-100.00000  0.13752 
-100.00000 -100.00000 
-100.00000 -100.00000 
-100.00000 -100.00000 
-100.00000 -100.00000 
-100.00000 -100.00000 
-100.00000 -100.00000 
 0.62035  0.96690 
-100.00000 -100.00000 
-100.00000 -100.00000 
 0.52851  0.84577 
-100.00000 -100.00000 
-100.00000  0.13246 
-100.00000 -100.00000 
-100.00000 -100.00000 
-100.00000 -100.00000 
-100.00000 -100.00000 
-100.00000 -100.00000 
