# Supplementary material for: Enhanced ER proteostasis and temperature differentially impact the mutational tolerance of influenza hemagglutinin
Source: eLife. 2018 Sep 6;7:e38795. doi: 10.7554/eLife.38795 (PMC6172027; doi:10.7554/eLife.38795)
Supplement: Source data 1. [file elife-38795-data1.zip › Dataset_1/HA_DMS_2018_processing/filtering/filtering_DAX37vsDMSO37/compare/out_scatter_12_Q.txt]

-100.00000 -100.00000 
 0.65036 -0.06455 
 0.13760 -100.00000 
-1.07986  0.82679 
-100.00000  0.00003 
-0.16530  0.54226 
-100.00000 -100.00000 
 0.05963  0.11853 
-100.00000 -100.00000 
-100.00000  0.00035 
-100.00000 -100.00000 
-100.00000 -100.00000 
-100.00000 -100.00000 
-100.00000 -0.26020 
 0.00001 -100.00000 
-100.00000 -100.00000 
-100.00000 -100.00000 
-100.00000 -100.00000 
-0.42641 -100.00000 
-100.00000 -100.00000 
-100.00000 -100.00000 
-100.00000 -100.00000 
-100.00000 -100.00000 
-100.00000 -100.00000 
-0.02095  0.76306 
-100.00000 -100.00000 
-100.00000 -100.00000 
-100.00000 -100.00000 
-100.00000 -100.00000 
-100.00000 -100.00000 
-100.00000 -100.00000 
-100.00000  0.37851 
-100.00000 -100.00000 
-100.00000 -100.00000 
-100.00000 -100.00000 
-100.00000 -100.00000 
-0.36409 -0.12259 
-100.00000 -0.36222 
-100.00000 -100.00000 
-100.00000 -100.00000 
-100.00000 -100.00000 
-100.00000 -100.00000 
-100.00000 -100.00000 
-100.00000 -100.00000 
-0.17823  0.24266 
-100.00000 -100.00000 
 0.00001 -0.10211 
-100.00000 -100.00000 
-0.29303  0.11090 
-100.00000 -100.00000 
-0.00004  0.29664 
-100.00000 -0.00077 
-100.00000 -0.48039 
-0.06667  0.46803 
-100.00000 -100.00000 
-100.00000 -100.00000 
-100.00000 -0.23714 
-0.03032  0.13759 
-100.00000 -100.00000 
-100.00000  0.14073 
-100.00000 -100.00000 
 0.62744  0.36801 
 0.00013 -100.00000 
-100.00000  0.37854 
-0.17269 -100.00000 
 0.24481  0.10375 
-0.03554  0.13741 
 0.00000  0.00000 
-100.00000 -100.00000 
-0.25028 -0.67149 
-100.00000 -0.12275 
-100.00000 -100.00000 
 0.01123 -0.37440 
-100.00000 -100.00000 
 0.37661 -100.00000 
-100.00000 -100.00000 
-100.00000 -100.00000 
-100.00000 -100.00000 
-100.00000 -100.00000 
-100.00000 -100.00000 
-100.00000 -100.00000 
 0.58502 -0.44157 
 0.15926 -0.13574 
-100.00000 -100.00000 
-100.00000 -100.00000 
 0.05999  0.20416 
 0.08142  0.00415 
 0.08129 -0.29739 
-0.43297  0.26028 
 0.50050 -100.00000 
-0.43611  0.00687 
 0.02024  0.65723 
-100.00000 -100.00000 
-100.00000 -100.00000 
-100.00000 -100.00000 
-100.00000 -100.00000 
-100.00000 -100.00000 
-100.00000 -100.00000 
 0.20574 -0.24580 
 0.43281  0.50905 
-0.03656 -100.00000 
 0.34373  0.28047 
 0.37249 -0.20015 
-0.17296 -0.00646 
-100.00000 -100.00000 
-0.32735 -100.00000 
-100.00000 -100.00000 
 0.26308 -100.00000 
-0.06474 -0.35388 
-100.00000 -100.00000 
-100.00000 -0.17028 
-100.00000 -100.00000 
 0.13624  0.13720 
-0.00022 -0.00198 
-0.32976 -100.00000 
-0.03543  0.42764 
-100.00000 -100.00000 
-0.03559 -0.12025 
-100.00000 -100.00000 
-100.00000 -100.00000 
 0.00000  0.00000 
-100.00000 -100.00000 
 0.37872 -0.30747 
-100.00000 -0.54803 
-100.00000 -100.00000 
-100.00000 -0.08416 
-100.00000 -0.00001 
-100.00000 -100.00000 
-100.00000 -100.00000 
-100.00000 -100.00000 
-100.00000 -100.00000 
-100.00000  0.13757 
-100.00000 -100.00000 
-100.00000 -100.00000 
-100.00000 -0.71282 
-0.92134  0.36255 
-0.44856  0.34597 
 0.25032  0.10357 
-100.00000 -0.24595 
-100.00000 -100.00000 
-100.00000 -100.00000 
-100.00000  0.00005 
 0.11522  0.41158 
-100.00000 -100.00000 
-100.00000 -100.00000 
 0.31766  0.48224 
-100.00000 -100.00000 
-100.00000 -100.00000 
-100.00000  0.00010 
 0.51153 -0.09110 
-100.00000 -100.00000 
-100.00000 -100.00000 
 0.28153 -0.52760 
 0.16169  0.22245 
-0.03461 -0.01189 
-100.00000  0.08660 
 0.90177  0.25344 
-100.00000  0.25681 
-0.17469  0.00001 
-100.00000 -100.00000 
-100.00000 -100.00000 
-100.00000 -100.00000 
-100.00000 -100.00000 
-100.00000 -100.00000 
-100.00000 -0.12903 
-100.00000 -0.00009 
 0.08864  0.34596 
-100.00000 -100.00000 
 0.05853  0.58615 
 0.08133 -0.40699 
-0.34741  0.13751 
-100.00000  0.64612 
-0.17572 -0.01632 
-100.00000 -100.00000 
 0.48378  0.19736 
 0.45922  0.29920 
-100.00000  0.76597 
-100.00000  0.09429 
-0.10106 -100.00000 
 0.52216  0.34601 
-100.00000 -100.00000 
-0.10041 -1.16741 
-100.00000 -100.00000 
 0.45938  0.20181 
-100.00000  0.67821 
 0.66464 -100.00000 
-100.00000  0.10349 
 0.03944 -0.13925 
-100.00000 -100.00000 
-100.00000 -100.00000 
-100.00000 -100.00000 
 0.28242  0.00424 
-100.00000 -100.00000 
-100.00000 -100.00000 
-100.00000 -100.00000 
 0.31734  0.48546 
-0.00214  0.37862 
 0.72259  0.17948 
-100.00000 -100.00000 
-100.00000 -100.00000 
 0.29690  0.40152 
-100.00000 -0.00027 
 0.26311 -0.00002 
 0.00000  0.00000 
 0.00000  0.00000 
-100.00000 -0.09946 
-100.00000 -100.00000 
-100.00000 -100.00000 
 0.00031  0.00012 
 0.38526  0.74251 
-100.00000  0.32611 
-100.00000  0.11615 
-0.20267 -100.00000 
-100.00000  0.08922 
-100.00000 -100.00000 
-0.40150 -0.43747 
-100.00000 -100.00000 
 0.30652 -0.59047 
-100.00000 -100.00000 
 0.13750 -0.33884 
 0.03476  0.79113 
-100.00000 -100.00000 
 0.39335  0.56743 
 0.18683 -0.63169 
 0.26292  0.25778 
-100.00000 -100.00000 
-0.05453  0.00433 
 0.56021 -0.07144 
 0.16586  0.00205 
 0.38156  0.67821 
-0.13629  0.01385 
 0.20476  0.50569 
-100.00000 -100.00000 
-100.00000  0.92679 
-0.31355 -0.08282 
-0.07768 -0.51008 
 0.40472  0.36512 
-100.00000 -100.00000 
 0.00000  0.00000 
 0.35262 -0.01573 
-100.00000 -100.00000 
-100.00000 -100.00000 
-100.00000 -100.00000 
 0.05665  0.10876 
-100.00000 -100.00000 
-100.00000 -100.00000 
-100.00000 -100.00000 
-100.00000 -0.09318 
-100.00000 -100.00000 
 0.37852 -100.00000 
-0.98352  0.30533 
-0.12829 -100.00000 
-100.00000 -100.00000 
 0.45252 -0.33862 
 0.13439  0.27048 
-100.00000 -100.00000 
-0.51443  0.60687 
-100.00000 -100.00000 
-100.00000 -100.00000 
-100.00000 -100.00000 
-100.00000 -100.00000 
-100.00000 -100.00000 
-100.00000 -100.00000 
-100.00000 -0.13508 
-100.00000 -100.00000 
-100.00000 -100.00000 
 0.13756  0.11976 
-100.00000  0.11958 
-100.00000 -100.00000 
-100.00000 -100.00000 
-100.00000 -100.00000 
-0.00536 -0.21522 
-0.06603  0.13774 
 0.10428 -0.40547 
-100.00000 -100.00000 
-100.00000 -0.11038 
-0.26591 -0.02002 
 0.09304 -0.35269 
 0.13755 -100.00000 
-100.00000 -100.00000 
-100.00000 -100.00000 
-100.00000 -100.00000 
 0.55385 -0.43300 
-100.00000 -100.00000 
 0.26319  0.58919 
 0.07001 -0.19983 
-0.29906 -0.00011 
 0.00017  0.26595 
 0.07089 -0.60135 
 0.25261 -0.00012 
-100.00000 -100.00000 
-0.16221 -100.00000 
-100.00000 -100.00000 
 0.32416 -0.10349 
-100.00000 -100.00000 
 0.00000  0.00000 
-100.00000 -100.00000 
-100.00000 -100.00000 
 0.00000  0.00000 
-100.00000 -100.00000 
-100.00000 -100.00000 
-100.00000 -100.00000 
 0.68571  0.13703 
-100.00000 -100.00000 
-100.00000 -100.00000 
-100.00000 -100.00000 
-100.00000 -100.00000 
-100.00000 -100.00000 
 0.00000  0.00000 
-100.00000 -100.00000 
-100.00000 -100.00000 
 0.32327 -0.25968 
 0.27693  0.11875 
-0.29138  0.46188 
-100.00000 -100.00000 
-100.00000 -100.00000 
-100.00000 -100.00000 
-0.80464  0.00597 
-100.00000 -100.00000 
 0.17726  0.10506 
 0.11577  0.30457 
-100.00000 -100.00000 
-100.00000 -100.00000 
 0.00020 -0.00001 
-100.00000 -100.00000 
-100.00000  0.48085 
 0.23692  0.37857 
-100.00000 -100.00000 
-100.00000 -100.00000 
-100.00000 -100.00000 
-100.00000 -100.00000 
-100.00000 -100.00000 
-100.00000 -100.00000 
 0.37849  0.13763 
-100.00000 -100.00000 
-100.00000 -100.00000 
 0.24958 -0.31448 
 0.40631  0.78517 
-100.00000 -0.91129 
-100.00000  0.25357 
 0.00000  0.00000 
-100.00000 -100.00000 
-0.32677 -100.00000 
-100.00000 -100.00000 
-100.00000 -100.00000 
-100.00000 -100.00000 
-0.18137 -100.00000 
-100.00000 -100.00000 
-100.00000 -100.00000 
-100.00000 -100.00000 
-100.00000 -100.00000 
-100.00000 -100.00000 
-100.00000 -100.00000 
 0.00013 -100.00000 
-100.00000 -100.00000 
-100.00000 -100.00000 
-100.00000 -100.00000 
-100.00000 -0.21659 
-100.00000 -0.25966 
-100.00000 -100.00000 
 0.02361 -0.23712 
-100.00000 -100.00000 
-100.00000 -100.00000 
-100.00000 -100.00000 
-100.00000 -100.00000 
-100.00000 -100.00000 
-100.00000 -100.00000 
 0.32509  0.32536 
 0.12618 -0.50516 
 0.00000  0.00000 
-100.00000 -100.00000 
-100.00000 -100.00000 
 0.00000  0.00000 
-100.00000 -100.00000 
-0.00015  0.13750 
-100.00000 -100.00000 
-100.00000 -100.00000 
-100.00000 -100.00000 
-100.00000 -100.00000 
-100.00000 -100.00000 
 0.00000  0.00000 
-0.25715 -0.24276 
-100.00000 -100.00000 
-100.00000 -100.00000 
 0.00000  0.00000 
-0.50996 -0.01299 
-100.00000 -100.00000 
-100.00000 -0.00019 
-100.00000 -100.00000 
 0.14745 -0.24774 
-100.00000 -100.00000 
-100.00000 -0.29936 
-0.11609  0.00009 
-100.00000 -100.00000 
-100.00000 -100.00000 
-100.00000 -100.00000 
-0.26941 -100.00000 
-100.00000 -100.00000 
-100.00000 -100.00000 
 0.14925 -0.54737 
-100.00000 -0.00332 
-100.00000 -100.00000 
-100.00000  0.27533 
 0.35578  0.53877 
 0.00000  0.00000 
-100.00000 -100.00000 
-100.00000  0.90525 
 0.00005  0.73137 
-100.00000 -100.00000 
-0.23167 -100.00000 
-100.00000 -100.00000 
-100.00000 -0.11081 
-100.00000 -100.00000 
-100.00000 -100.00000 
 0.00020 -0.11196 
-100.00000 -100.00000 
-100.00000 -100.00000 
-0.16301  0.37854 
-100.00000 -100.00000 
-100.00000 -100.00000 
-100.00000 -0.32379 
-100.00000 -100.00000 
-100.00000 -100.00000 
-100.00000  0.00005 
-0.67023 -100.00000 
-100.00000 -100.00000 
-100.00000 -100.00000 
-100.00000 -100.00000 
-100.00000 -100.00000 
-100.00000 -100.00000 
-100.00000 -100.00000 
 0.13228 -0.13616 
-100.00000 -100.00000 
-100.00000 -100.00000 
-100.00000 -100.00000 
-100.00000 -0.00515 
-100.00000 -100.00000 
 0.69129 -0.26024 
-100.00000 -100.00000 
-100.00000  0.13748 
-100.00000 -100.00000 
-100.00000 -100.00000 
-100.00000 -100.00000 
-100.00000 -0.22840 
-0.01889  0.11193 
-100.00000 -100.00000 
-100.00000 -100.00000 
-100.00000 -100.00000 
-100.00000 -100.00000 
-100.00000 -100.00000 
-100.00000 -100.00000 
-100.00000 -100.00000 
-100.00000 -100.00000 
-0.31073  0.10284 
-100.00000 -100.00000 
-100.00000 -0.26614 
 0.00000  0.00001 
-100.00000 -100.00000 
-100.00000 -0.46939 
-100.00000  0.09437 
-100.00000 -0.00300 
-100.00000 -100.00000 
-100.00000  0.21951 
 0.07855  0.09447 
-100.00000 -100.00000 
 0.48536 -0.00184 
 0.67798 -0.00307 
 0.00000  0.00000 
-100.00000 -100.00000 
-0.33729  0.34897 
-0.04805  0.58133 
-0.22910 -100.00000 
-100.00000 -100.00000 
 0.84537  0.71320 
-100.00000 -100.00000 
 0.31848  0.61440 
-0.00002  0.00005 
-100.00000  0.13361 
-100.00000 -100.00000 
-100.00000 -100.00000 
-100.00000  0.13720 
-0.26379 -0.15528 
-100.00000 -100.00000 
-100.00000 -100.00000 
-0.00112  0.35731 
 0.11454  0.29656 
-100.00000 -100.00000 
-100.00000 -100.00000 
-100.00000 -100.00000 
-0.00036  0.12622 
-100.00000 -100.00000 
-100.00000 -100.00000 
-100.00000 -0.13171 
 0.00012 -100.00000 
-100.00000 -100.00000 
-100.00000 -0.24602 
-0.00356 -0.75409 
-0.13801 -100.00000 
-0.58932  0.39130 
-100.00000 -100.00000 
-100.00000 -100.00000 
-100.00000 -100.00000 
 0.69033 -0.04445 
-0.08528  0.23915 
-100.00000 -100.00000 
-100.00000 -100.00000 
-100.00000 -0.58530 
 0.58521 -0.00650 
-100.00000 -100.00000 
 0.75757  0.20716 
-100.00000 -0.12843 
-100.00000 -0.00014 
-100.00000 -0.17280 
-100.00000 -100.00000 
 0.24070  0.25104 
-100.00000 -100.00000 
 0.13751 -0.00532 
 0.13760  0.04648 
-100.00000 -100.00000 
-0.25595  0.51983 
-100.00000 -0.00010 
-0.10344 -100.00000 
-0.08669 -0.52841 
-100.00000 -100.00000 
-100.00000 -100.00000 
-0.15283 -100.00000 
 0.16093  0.01624 
 0.00000  0.00000 
-100.00000 -100.00000 
-100.00000  0.13698 
-100.00000 -100.00000 
-100.00000 -100.00000 
-100.00000 -100.00000 
 0.00001 -100.00000 
-100.00000 -100.00000 
-100.00000 -100.00000 
-100.00000 -100.00000 
-100.00000 -100.00000 
-100.00000 -100.00000 
-100.00000 -0.10811 
-100.00000  0.00026 
-100.00000 -100.00000 
-100.00000 -100.00000 
-100.00000 -100.00000 
-100.00000 -100.00000 
 0.11174  0.26312 
-100.00000 -100.00000 
-100.00000 -100.00000 
-100.00000 -100.00000 
-100.00000 -100.00000 
-100.00000 -100.00000 
-100.00000 -100.00000 
-100.00000 -100.00000 
-100.00000 -100.00000 
-0.32359 -0.13840 
-100.00000 -100.00000 
-100.00000 -100.00000 
 0.05628 -100.00000 
-100.00000 -100.00000 
 0.00000  0.00000 
-100.00000 -100.00000 
-0.11669 -0.12788 
-100.00000 -100.00000 
-100.00000 -100.00000 
-100.00000 -100.00000 
