# Supplementary material for: Enhanced ER proteostasis and temperature differentially impact the mutational tolerance of influenza hemagglutinin
Source: eLife. 2018 Sep 6;7:e38795. doi: 10.7554/eLife.38795 (PMC6172027; doi:10.7554/eLife.38795)
Supplement: Source data 1. [file elife-38795-data1.zip › Dataset_1/HA_DMS_2018_processing/filtering/filtering_DAX37vsDMSO37/compare/out_scatter_12_R.txt]

-0.38917 -100.00000 
-0.14162  0.07588 
-0.18153 -0.40474 
 0.09521 -0.67747 
-0.15605  0.00003 
-0.00016 -100.00000 
-100.00000 -0.34295 
 0.13435 -0.18591 
-100.00000 -100.00000 
 0.13759 -0.12223 
 0.26299  0.10455 
-100.00000  0.00049 
 0.00000 -100.00000 
 0.15954 -100.00000 
-0.15941 -100.00000 
-100.00000  0.22520 
-100.00000 -100.00000 
-100.00000 -100.00000 
-0.17025  0.56647 
 0.10706 -0.13593 
-0.06771  0.00648 
 0.37860 -100.00000 
-100.00000 -100.00000 
-100.00000 -0.65476 
-0.12973 -0.15877 
-100.00000 -100.00000 
-100.00000 -100.00000 
-100.00000 -100.00000 
-100.00000 -100.00000 
-100.00000 -100.00000 
-100.00000 -100.00000 
-0.45577  0.34952 
-100.00000 -100.00000 
-100.00000 -100.00000 
-100.00000 -0.00004 
-100.00000  0.24269 
-0.17951 -0.16242 
 0.10667 -100.00000 
-0.27166  0.65493 
-100.00000 -100.00000 
-100.00000 -100.00000 
-0.00007 -100.00000 
-100.00000 -100.00000 
-100.00000  0.37853 
-0.18134  0.76558 
-100.00000 -100.00000 
 0.49261 -0.13590 
-100.00000 -100.00000 
-100.00000 -0.26016 
-0.02421 -100.00000 
-100.00000 -0.00022 
-100.00000  0.44669 
-0.10328  0.31984 
-0.20697 -0.18318 
-100.00000 -100.00000 
-0.42629 -0.53255 
 0.27219 -0.09208 
-100.00000 -100.00000 
 0.20750  0.22321 
-0.22311 -0.55856 
-100.00000  0.00013 
-0.81161  0.62449 
 0.42269 -0.06467 
-0.18684  0.54785 
-0.16708  0.44550 
-100.00000 -100.00000 
-100.00000 -100.00000 
-0.69171  0.85333 
-100.00000 -100.00000 
 0.25668 -0.29726 
 0.82782  0.21008 
 0.19597  0.00294 
-100.00000  0.00163 
-100.00000 -100.00000 
-100.00000 -100.00000 
-0.55885  0.01262 
 0.42251 -0.35484 
 0.26317 -0.37458 
-100.00000 -100.00000 
-0.33510 -0.35455 
-100.00000 -100.00000 
-100.00000 -100.00000 
-100.00000 -100.00000 
-0.29991  0.00147 
-100.00000 -0.00007 
-100.00000 -100.00000 
 0.13755 -100.00000 
-0.28054  0.26304 
-0.04939  0.00547 
 0.90906  0.25113 
 0.00000  0.00000 
 0.37852 -0.51346 
-0.17670  0.68406 
-100.00000 -100.00000 
-100.00000 -100.00000 
-100.00000 -100.00000 
-100.00000 -100.00000 
-100.00000 -0.00005 
-0.01587  0.58401 
-100.00000 -100.00000 
 0.14123 -0.12898 
-100.00000 -100.00000 
-100.00000 -100.00000 
-0.00010 -0.38284 
-0.27843  0.15806 
-100.00000 -100.00000 
 0.50475 -0.59413 
-100.00000 -100.00000 
-100.00000 -0.00003 
 0.28986  0.38466 
-100.00000 -0.00014 
-0.03531  0.13776 
-0.19014  0.13720 
-100.00000 -100.00000 
-100.00000 -100.00000 
-100.00000 -100.00000 
-100.00000 -100.00000 
-100.00000 -100.00000 
 0.00000  0.00000 
-100.00000 -100.00000 
 0.59264  0.25624 
-100.00000 -100.00000 
-0.24083 -0.84909 
-100.00000  0.00025 
-100.00000 -100.00000 
-0.21581  0.40439 
 0.10697 -0.00001 
-100.00000 -100.00000 
-100.00000 -100.00000 
 0.00000  0.00000 
-100.00000 -100.00000 
-100.00000 -100.00000 
-100.00000 -100.00000 
-100.00000 -100.00000 
-100.00000 -100.00000 
 0.28074 -0.26901 
-100.00000 -100.00000 
-0.15205 -0.23799 
 0.00066 -0.24595 
-0.33731  0.60997 
 0.00012 -0.12903 
-100.00000 -100.00000 
-0.01262 -0.79865 
-100.00000 -100.00000 
-100.00000 -100.00000 
 0.52379 -0.23442 
-0.11541 -0.14368 
-100.00000 -0.14023 
-100.00000  0.37861 
-100.00000  0.00142 
-100.00000 -100.00000 
 0.18888  0.35496 
 0.89693 -0.23492 
-0.00046  0.43724 
 0.00000  0.00000 
 0.57769 -0.27468 
-0.34083 -0.57553 
 0.51873  0.61826 
-0.20542  0.46453 
-100.00000 -100.00000 
-100.00000 -100.00000 
 0.00000  0.00000 
-100.00000 -100.00000 
-100.00000 -100.00000 
 0.05114 -0.12903 
 0.60323 -0.25786 
-0.06696 -0.13947 
-0.87744  0.11200 
 0.04054  0.02724 
-0.45691  0.03534 
 0.56914  0.15797 
-100.00000 -100.00000 
 0.21527 -100.00000 
-100.00000 -100.00000 
 0.02254 -0.00112 
-0.32884  0.02604 
-0.17272 -0.00143 
-100.00000 -100.00000 
-100.00000  0.26289 
-0.02221 -0.01230 
-100.00000 -100.00000 
 0.03509 -0.37308 
-100.00000 -100.00000 
 0.15827  0.12378 
 0.12085 -0.23747 
-0.37852  0.17693 
 0.61781 -0.41484 
-100.00000  0.00014 
-100.00000 -100.00000 
 0.82712 -0.24467 
-100.00000 -100.00000 
 0.13757 -100.00000 
 0.22117  0.44655 
-100.00000 -100.00000 
-100.00000 -100.00000 
 0.31734  0.01109 
 0.38697 -0.48257 
 0.00003 -100.00000 
-100.00000 -100.00000 
 0.30788 -0.31340 
 0.10425  0.30046 
-100.00000 -100.00000 
 0.00008 -0.00002 
-0.19657  0.30528 
 0.34548 -0.13152 
-0.24392 -100.00000 
 0.13753  0.13741 
-100.00000 -100.00000 
 0.03562 -0.39869 
 0.64068  0.86854 
 0.02310  0.53618 
-0.47306  0.13782 
-100.00000  0.13793 
-100.00000  0.37857 
-100.00000 -100.00000 
-1.40895  0.04355 
-100.00000 -100.00000 
-100.00000  0.01032 
-100.00000 -100.00000 
-0.17758 -0.04869 
 0.04466 -0.12100 
-100.00000  0.00007 
-0.20285  0.20050 
 0.00000  0.00000 
 0.00000  0.00000 
-100.00000 -100.00000 
-0.63225  0.02089 
-0.10197  0.55866 
-0.08079  0.13770 
 0.25665  0.11274 
-100.00000 -0.46496 
-0.18135  0.18240 
 0.00000  0.00000 
 0.56133  0.28819 
 0.04820  0.54203 
 0.85409  0.25769 
 0.00000  0.00000 
-100.00000 -100.00000 
 0.13754  0.01648 
 0.07465  0.38615 
 0.25264  0.23347 
 0.00000  0.00000 
-100.00000  0.13766 
-100.00000 -0.12416 
-100.00000 -100.00000 
-100.00000 -100.00000 
 0.22776  0.38015 
-100.00000  0.00027 
 0.76565 -100.00000 
-0.20413 -100.00000 
 0.10168  0.18243 
-0.01282  0.26302 
-0.19310  0.58699 
-100.00000 -100.00000 
-0.55486  0.19907 
-100.00000 -0.12138 
 0.04551 -100.00000 
-100.00000 -100.00000 
 0.00010 -100.00000 
-100.00000 -100.00000 
-100.00000 -100.00000 
-100.00000 -0.13519 
-100.00000 -100.00000 
-100.00000  0.13766 
-100.00000 -100.00000 
-100.00000 -100.00000 
-100.00000 -100.00000 
 0.39222 -0.44926 
 0.00014 -100.00000 
-100.00000 -100.00000 
-100.00000 -100.00000 
-0.38091  0.00437 
-0.66885  0.11985 
-0.62578  0.11687 
 0.00000  0.00000 
-0.04801 -0.01145 
 0.06133 -0.56753 
 0.45297 -0.74308 
-100.00000 -0.12122 
-100.00000  0.11287 
 0.00000 -100.00000 
-100.00000 -100.00000 
-0.25863  0.66842 
-100.00000 -100.00000 
 0.05752  0.64666 
-0.28470  0.65778 
 0.26309  0.26293 
-0.18288  0.52027 
 0.58211  0.18666 
-100.00000 -100.00000 
 0.40633 -0.18541 
-100.00000 -100.00000 
 0.26301 -100.00000 
 0.31869  0.58692 
 0.21637  0.41837 
 0.18539  0.21593 
-0.56303  0.00319 
 0.00003 -100.00000 
 0.33031 -0.24629 
 0.38939  0.80019 
-100.00000 -100.00000 
-100.00000 -100.00000 
-100.00000 -0.57520 
-0.29870 -0.10121 
 0.40058 -0.20096 
-0.27157 -0.54872 
-100.00000 -100.00000 
-100.00000 -0.13560 
-0.16923  0.26151 
-100.00000 -100.00000 
-0.00000 -100.00000 
 0.02004  0.08042 
-0.49563 -0.43972 
-0.76033  0.33464 
-0.07651  0.42169 
 0.13764 -100.00000 
-0.09947 -0.06885 
-0.37295  0.66866 
 0.51553 -0.23627 
-100.00000 -0.00012 
 0.33039  0.30490 
-100.00000 -100.00000 
-100.00000 -100.00000 
 0.00000  0.00000 
-0.44122  0.26307 
 0.07352 -0.05706 
 0.63295  0.17545 
-100.00000 -100.00000 
 0.00000  0.00000 
 0.13750 -0.13560 
-100.00000 -100.00000 
-0.31290 -100.00000 
 0.67889  0.00598 
-100.00000  0.13763 
 0.00000  0.00000 
-100.00000 -100.00000 
-0.47253 -0.56172 
-100.00000  0.18165 
 0.03130  0.15975 
-0.13583 -0.39667 
-0.05059  0.43391 
-100.00000 -100.00000 
 0.00000  0.00000 
-0.18992  0.10527 
-100.00000 -100.00000 
-100.00000 -100.00000 
-0.41717 -0.15632 
-100.00000 -100.00000 
-100.00000 -100.00000 
-100.00000 -100.00000 
-100.00000 -100.00000 
-100.00000 -100.00000 
-100.00000 -100.00000 
-100.00000 -100.00000 
-0.32708  0.23427 
-0.70120 -0.38794 
 0.69731  0.08677 
-100.00000  0.00013 
 0.27687 -0.41225 
-100.00000  0.13760 
 0.48554 -0.34293 
-100.00000 -100.00000 
 0.45361  0.07491 
 0.17403  0.25545 
-100.00000 -100.00000 
-100.00000 -100.00000 
-100.00000 -100.00000 
-0.16638  0.19950 
 0.07100 -0.98985 
-0.19419  0.04670 
-100.00000 -100.00000 
-100.00000 -100.00000 
 0.56305  0.11455 
-0.21620 -0.06416 
-0.00015  0.26304 
-100.00000 -100.00000 
-100.00000 -100.00000 
-100.00000 -100.00000 
-100.00000 -100.00000 
-100.00000 -100.00000 
-0.21803  0.26950 
 0.07485  0.01118 
-0.07067 -0.18795 
 0.13765 -100.00000 
 0.31521  0.14409 
 0.10170 -0.11456 
-100.00000 -100.00000 
-100.00000 -100.00000 
 1.24766  0.74828 
-0.24124 -0.17042 
-100.00000 -100.00000 
 0.83318  0.31139 
-100.00000 -0.35343 
-0.68448 -0.06994 
-100.00000 -100.00000 
-0.09117 -100.00000 
-100.00000 -100.00000 
-100.00000 -100.00000 
-100.00000 -100.00000 
-0.00002 -100.00000 
-0.21151 -0.05107 
 0.00029 -100.00000 
 0.26301  0.11275 
 0.45725 -0.11000 
 0.09838 -0.13226 
-100.00000  0.00024 
 0.09318 -0.04563 
 0.13022  0.42386 
 0.03416  0.10501 
 0.24712 -0.09689 
-0.53656  0.75507 
-0.24924 -0.18816 
-100.00000 -100.00000 
-100.00000 -100.00000 
-0.26884  0.49017 
-100.00000 -100.00000 
-100.00000 -100.00000 
 0.73080 -0.14986 
 0.00000  0.00000 
-100.00000 -100.00000 
-100.00000 -100.00000 
-100.00000 -100.00000 
-100.00000 -100.00000 
-100.00000 -100.00000 
 0.31466  0.13696 
-0.16569  0.03167 
-100.00000 -100.00000 
-100.00000 -100.00000 
-100.00000 -100.00000 
-0.34068 -0.47905 
-100.00000 -100.00000 
-100.00000 -0.31322 
-100.00000 -100.00000 
-100.00000 -100.00000 
 0.35315 -0.02989 
-100.00000 -0.14266 
-100.00000  0.00016 
-100.00000 -100.00000 
-100.00000 -100.00000 
-100.00000 -100.00000 
-100.00000  0.00002 
-100.00000 -100.00000 
-100.00000 -100.00000 
-100.00000 -100.00000 
 0.14809 -100.00000 
-100.00000 -100.00000 
-100.00000 -100.00000 
-100.00000 -100.00000 
 0.00000  0.00000 
-100.00000 -100.00000 
-100.00000 -100.00000 
-100.00000 -100.00000 
-100.00000 -100.00000 
 0.31981  0.45226 
-100.00000 -100.00000 
 0.13972 -0.34673 
-100.00000 -100.00000 
-100.00000 -100.00000 
-0.18260  0.45610 
 0.00008  0.23945 
-100.00000  0.26308 
-100.00000 -100.00000 
-100.00000 -100.00000 
 0.12406 -0.07678 
-100.00000 -100.00000 
-0.36998 -0.54154 
-0.68452 -0.16128 
 0.34219 -0.09906 
-100.00000 -100.00000 
 0.36161  0.31913 
-100.00000 -0.26607 
-100.00000 -100.00000 
-100.00000 -100.00000 
 0.20221 -0.32945 
-100.00000 -0.00010 
 0.11452  0.68580 
 0.06661 -0.02124 
-100.00000 -100.00000 
-0.50380 -0.14799 
 0.10493  0.01722 
-100.00000 -100.00000 
-0.16287 -0.12839 
-100.00000 -100.00000 
-0.13821  0.13074 
-0.00294  0.84533 
 0.03775  1.04105 
-0.17137  0.23936 
-100.00000 -100.00000 
-100.00000 -100.00000 
-0.22477  0.04263 
-0.10170 -0.31859 
 0.26304 -100.00000 
-100.00000 -0.10825 
 0.41380 -0.42375 
-100.00000 -100.00000 
 0.00000  0.00000 
-0.16371  0.11361 
 0.35987 -0.41885 
-0.66290 -0.51857 
-100.00000 -100.00000 
 0.22104 -100.00000 
-100.00000 -100.00000 
 0.41392  0.43253 
 0.09914 -0.16052 
-100.00000 -100.00000 
-0.47736 -0.23228 
 0.44715  0.13078 
-100.00000 -100.00000 
-100.00000 -100.00000 
-0.49978  0.11423 
 0.11374 -100.00000 
-0.09068 -0.29710 
 0.00000  0.00000 
 0.15768  0.13722 
 0.08799  0.53752 
-100.00000 -0.12823 
 0.31921 -0.36727 
 0.29337 -0.61151 
-0.13813  0.13512 
 0.30715 -0.56439 
-100.00000  0.25035 
 0.00020 -100.00000 
 0.51667  0.13761 
 0.43571 -0.20046 
 0.50214  0.27333 
-100.00000 -100.00000 
-100.00000 -100.00000 
-0.08143  0.69425 
-100.00000 -100.00000 
 0.00019 -100.00000 
-100.00000 -100.00000 
-100.00000  0.00027 
 0.13750 -100.00000 
-100.00000 -100.00000 
-100.00000 -100.00000 
-100.00000 -100.00000 
-100.00000 -100.00000 
 0.08197 -0.46163 
-0.13940 -100.00000 
-0.11077 -0.12798 
-100.00000 -100.00000 
 0.36065  0.01721 
-100.00000 -100.00000 
-100.00000 -100.00000 
-100.00000 -100.00000 
-0.07439  0.05999 
 0.08151 -0.15235 
-100.00000 -100.00000 
-100.00000 -100.00000 
 0.11475  0.00932 
-100.00000 -0.24587 
-0.00420 -0.12184 
-100.00000  0.00930 
-0.00266 -0.05430 
-100.00000 -100.00000 
 0.13745 -100.00000 
-0.28803 -0.18228 
-100.00000 -100.00000 
-100.00000 -100.00000 
 0.13417  0.53486 
 0.20520 -0.50199 
 0.00000  0.00000 
-100.00000 -100.00000 
-0.58724  0.51961 
-100.00000 -100.00000 
