# Supplementary material for: Enhanced ER proteostasis and temperature differentially impact the mutational tolerance of influenza hemagglutinin
Source: eLife. 2018 Sep 6;7:e38795. doi: 10.7554/eLife.38795 (PMC6172027; doi:10.7554/eLife.38795)
Supplement: Source data 1. [file elife-38795-data1.zip › Dataset_1/HA_DMS_2018_processing/filtering/filtering_DAX37vsDMSO37/compare/out_scatter_12_S.txt]

-100.00000 -100.00000 
-0.42697 -0.10077 
-0.07633 -0.25521 
 0.78150 -0.77399 
-100.00000  0.00003 
-100.00000 -100.00000 
 0.26324 -0.00008 
-100.00000  0.13761 
-0.17468  0.42295 
-100.00000  0.69632 
-0.10886 -0.24789 
 0.20285  0.47564 
-0.15616 -0.53407 
 0.50058 -0.37986 
-0.15608  0.13766 
 0.13748 -100.00000 
-0.37583 -0.79837 
-100.00000 -100.00000 
 0.49500 -0.74955 
-100.00000 -100.00000 
 0.08122  0.12710 
-100.00000 -100.00000 
-0.26329  0.11107 
-100.00000  0.12700 
-100.00000 -100.00000 
 0.25618  0.13500 
 0.33151  0.22005 
-0.01402 -0.43233 
 0.00000  0.00000 
-0.28837 -0.85369 
-100.00000 -0.00014 
-0.16466 -0.10188 
-100.00000 -100.00000 
-100.00000 -100.00000 
-100.00000 -0.00004 
 0.00007 -100.00000 
 0.13773  0.35496 
 0.24566 -100.00000 
-100.00000 -100.00000 
-0.12100  0.36150 
-100.00000 -100.00000 
-0.08227  0.13752 
-100.00000 -100.00000 
-100.00000  0.37853 
-0.17042 -0.23690 
 0.00000  0.00000 
-100.00000 -100.00000 
-0.25526  0.46116 
-100.00000 -100.00000 
 0.26295 -100.00000 
-100.00000 -100.00000 
 0.30344 -0.61656 
 0.00000  0.00000 
-100.00000 -0.26408 
-0.53984  0.05625 
 0.05026 -0.18650 
-100.00000 -100.00000 
-100.00000 -100.00000 
-0.04277  0.24143 
 0.13436 -0.09601 
 0.21806  0.50480 
 0.48237 -0.09327 
-100.00000  0.00013 
 0.00006 -0.37542 
-0.55547 -0.13570 
-0.57311  0.20986 
-100.00000 -100.00000 
 0.45536 -0.29350 
-0.35804 -0.18638 
-0.01878 -0.26016 
 0.04020 -0.57735 
-0.03392 -0.20057 
 0.03971  0.18979 
 0.13766 -0.23713 
-0.17552  0.34594 
-0.00002 -100.00000 
-100.00000 -100.00000 
-100.00000 -100.00000 
-0.28925  0.30525 
-100.00000 -100.00000 
 0.15035 -0.35461 
-0.01139  0.09409 
-0.00000  0.00014 
 0.10529 -0.18627 
-100.00000 -100.00000 
 0.00000  0.00000 
-100.00000 -100.00000 
 0.48546  0.00291 
-0.22604  0.00121 
 0.17311  0.33636 
-0.30379 -0.14570 
 0.00000  0.00000 
-100.00000 -100.00000 
 0.00000  0.00000 
-0.16258  0.13737 
 0.13751  0.12363 
-100.00000 -100.00000 
-100.00000 -100.00000 
-0.26401  0.27843 
-0.88257 -0.62058 
-0.08411 -0.40808 
 0.00000  0.00000 
-100.00000  0.26325 
 0.16877  0.75605 
-100.00000  0.00007 
 0.08413  0.42800 
-100.00000  0.44558 
-100.00000 -100.00000 
-0.15495 -0.18914 
-100.00000 -100.00000 
 0.13749  0.13736 
-100.00000 -100.00000 
-0.00114 -0.63967 
-0.00022 -0.68590 
-0.21273  0.04999 
-100.00000 -100.00000 
-100.00000 -100.00000 
-100.00000 -100.00000 
-0.57343  0.34575 
-100.00000 -100.00000 
-100.00000  0.00003 
 0.21105  0.05648 
 0.00000  0.00000 
 0.00000  0.00000 
 0.00003  0.37893 
 0.00000  0.00000 
 0.00000  0.00000 
 0.78478  0.12065 
-100.00000 -0.00563 
-0.19002 -0.11279 
-0.15539  0.20163 
-100.00000 -100.00000 
-100.00000 -100.00000 
-0.19011 -0.00455 
 0.30422  0.74594 
 0.22678  0.02251 
-0.23499  0.11419 
 0.00000  0.00000 
 0.00000  0.00000 
-100.00000  0.00006 
 0.28529 -0.27474 
-0.03404 -0.00890 
-0.09123  0.87101 
-0.18279 -0.18530 
-0.33567  0.12339 
 0.48181 -0.37705 
-100.00000 -100.00000 
 0.14434 -0.01811 
 0.68010  0.04983 
 0.40790  0.26279 
 0.00000  0.00000 
-0.21971  0.11106 
 0.00000  0.00000 
 0.72876  0.38484 
 0.26122 -0.08817 
 0.27143  0.99120 
 0.88464  0.15094 
 0.00000  0.00000 
 0.00000  0.00000 
 0.05110 -0.30748 
-100.00000 -0.68584 
-0.06458  0.09380 
 0.01400 -0.35035 
 0.08313  0.33412 
-100.00000 -0.00597 
-100.00000 -100.00000 
-100.00000 -100.00000 
-0.22651 -0.00193 
-0.10534  0.26261 
-0.20668 -0.10750 
-0.57729 -0.17904 
-0.03557 -0.47869 
 0.00000  0.00000 
-100.00000  0.12372 
 0.68728  0.22375 
 0.11828  0.26607 
 0.50324  0.05337 
-0.12635 -0.54948 
 0.15646 -0.46974 
 0.00000  0.00000 
-100.00000 -0.00008 
-0.33763  0.40070 
 0.16133  0.07398 
 0.30625 -0.07015 
-100.00000 -100.00000 
-0.00711  0.10160 
-0.03553 -0.00005 
 0.33037  0.52587 
-100.00000 -100.00000 
-100.00000 -100.00000 
-100.00000 -100.00000 
-100.00000 -100.00000 
-100.00000 -100.00000 
 0.06536  0.47505 
-100.00000 -100.00000 
-100.00000 -100.00000 
 0.76579  0.35810 
-0.15154 -0.42168 
 0.00000  0.00000 
 0.00000  0.00000 
 0.00000  0.00000 
-0.38127  0.20766 
-100.00000 -100.00000 
-100.00000 -100.00000 
 0.43595 -0.04647 
 0.00000  0.00000 
-100.00000 -100.00000 
-100.00000  0.13758 
 0.00000  0.00000 
 0.16971 -0.46461 
-0.37577  0.11876 
-0.00667  0.77648 
-0.48648  0.20827 
 0.28252  0.28733 
-100.00000 -100.00000 
 0.00000  0.00000 
-100.00000 -100.00000 
 0.13106 -0.08385 
 0.00000  0.00000 
 0.00000  0.00000 
 0.41530  0.35586 
 0.20356 -0.21507 
-0.14976 -0.51432 
-0.58610 -0.11494 
 0.13738 -0.12099 
-0.21304  0.69340 
 0.04501  0.11138 
-0.31026 -0.28471 
 0.44122  0.35751 
 0.17511  0.34886 
-0.06639 -0.38611 
 0.26209 -0.47183 
-0.05516  0.00600 
 0.41972  0.65357 
 0.85781  0.38314 
-1.01973 -0.33969 
 0.30446  0.21036 
-0.07179 -0.23513 
-100.00000  0.00195 
-0.22118 -0.07140 
-100.00000 -100.00000 
-100.00000 -0.00094 
-100.00000 -100.00000 
 0.07047  0.30140 
-100.00000 -100.00000 
-100.00000  0.22260 
-100.00000 -100.00000 
 0.25077  0.41413 
-0.20677 -0.21143 
-100.00000 -100.00000 
-0.04109 -0.29389 
-0.03522  0.06919 
-0.45515  0.68637 
 0.08322  0.10032 
 0.22897  0.67580 
-100.00000 -100.00000 
-0.23115 -0.01572 
-0.13509  0.35018 
-100.00000 -0.00001 
-0.16937  0.44981 
-0.05314 -0.09098 
 0.25684  0.01301 
 0.78201  0.93525 
-100.00000 -100.00000 
-100.00000 -100.00000 
 0.28168  0.00712 
 0.08275  0.28741 
-0.05456 -0.08250 
-100.00000 -100.00000 
 0.24034 -0.19815 
-0.57395  0.44541 
 0.69990 -0.24450 
-100.00000 -100.00000 
 0.00000  0.00000 
-0.24357  0.11963 
-0.31914  0.06480 
-0.37556 -0.24322 
-0.01170  0.06067 
 0.00000  0.00000 
-0.33764  0.47715 
 0.26304 -0.23531 
-100.00000 -100.00000 
-0.36975  0.22586 
 0.00000  0.00000 
 0.34750  0.91092 
-0.27718  0.01404 
 0.00000  0.00000 
-0.30776  0.28503 
-0.04448  0.01415 
-0.38861 -0.27212 
 0.13766 -0.23660 
-0.02233  0.28821 
-0.07658 -0.38783 
-0.04374 -0.13235 
-0.17042  0.00461 
-100.00000 -100.00000 
-0.50989 -0.81678 
 0.50050  0.36256 
-0.18066  0.35877 
-100.00000  0.00011 
-0.05018  0.26994 
-100.00000 -100.00000 
 0.32917 -0.59588 
 0.00000  0.00000 
-0.38214 -0.19069 
-0.36038 -0.48005 
 0.57625 -0.63210 
-0.13342  0.40297 
-100.00000 -100.00000 
 0.19665  0.50554 
-100.00000 -100.00000 
 0.31869 -0.27628 
-0.06658 -0.52287 
-0.42563  0.01296 
-0.16960  0.30506 
-100.00000 -100.00000 
-100.00000 -100.00000 
-0.00956  0.16467 
-0.02504  0.00346 
-0.03948  0.31287 
-0.37338  0.13790 
-100.00000 -100.00000 
-100.00000 -100.00000 
 0.39558  0.13749 
 0.00000  0.00000 
 0.06818 -0.05988 
-0.30851 -0.25969 
-0.04717 -0.21658 
 0.37866  0.37851 
-100.00000 -100.00000 
-100.00000 -100.00000 
-0.00011 -0.13551 
-100.00000  0.13758 
-100.00000 -100.00000 
-100.00000  0.00002 
-0.20671  0.12239 
 0.15836 -0.44730 
 0.19985 -0.00631 
 0.00000  0.00000 
-0.06988 -100.00000 
-0.00002  0.13760 
-100.00000 -100.00000 
 0.35324 -0.26241 
 0.12399  0.13638 
-0.19156  0.10336 
-0.06801  0.58830 
 0.36719  0.19875 
-0.06448  0.39155 
-0.16286  0.00332 
-0.32928 -0.03164 
-0.19933 -0.23886 
 0.15003  0.09483 
-100.00000  0.00188 
-100.00000 -100.00000 
-100.00000 -100.00000 
-100.00000 -100.00000 
-100.00000  0.00006 
 0.53978  0.28591 
-100.00000 -100.00000 
-100.00000 -100.00000 
-0.53568  0.26230 
-100.00000 -100.00000 
-100.00000 -100.00000 
-100.00000 -100.00000 
-0.00003 -100.00000 
-0.38044 -0.27208 
 0.26314 -0.00012 
-100.00000 -100.00000 
 0.37867 -0.26033 
 0.22361 -0.27023 
 0.12585  0.72196 
 0.46271  0.50580 
-100.00000 -100.00000 
-100.00000 -0.25979 
 0.00000  0.00000 
 0.03653  0.41394 
-0.29851 -100.00000 
 1.03290 -0.23916 
 0.10064 -0.47975 
-100.00000 -100.00000 
-100.00000  0.23937 
 0.05608 -0.59751 
 0.00000  0.00000 
 0.00015  0.23942 
 0.00008  0.13759 
-0.06506 -0.09966 
-0.09248 -0.39505 
 0.14964 -100.00000 
-0.18271 -0.14806 
-0.01715 -0.00485 
-100.00000  0.37863 
 0.02997 -0.44631 
 0.17686  0.35707 
-100.00000  0.13750 
 0.00010 -100.00000 
-0.48171 -0.59523 
 0.00000  0.00000 
-100.00000 -100.00000 
-100.00000  0.26313 
-0.49306  0.41200 
-100.00000 -100.00000 
-100.00000 -100.00000 
 0.08454  0.81267 
-0.11816 -0.18477 
-100.00000 -100.00000 
 0.30654 -0.18772 
-0.69774 -0.68470 
 0.08633 -0.49866 
-0.75511 -0.00298 
-0.54765 -0.09682 
 0.37858 -0.13891 
-0.35317 -0.08669 
 0.07720  0.54338 
-0.19207  0.07440 
-0.00771  0.17055 
-0.25807 -0.89559 
-100.00000 -100.00000 
-100.00000 -100.00000 
-0.34096 -0.49112 
-100.00000 -100.00000 
-0.93608 -100.00000 
-0.07103  0.23049 
 0.36789 -0.07996 
-0.11909 -0.12057 
-100.00000 -100.00000 
 0.03245  0.37860 
 0.17154 -0.14517 
-100.00000  0.00040 
-100.00000 -100.00000 
-100.00000 -100.00000 
-0.69261 -0.46345 
-100.00000 -100.00000 
-100.00000 -100.00000 
-0.30794 -0.12532 
-100.00000 -100.00000 
 0.00017 -100.00000 
-100.00000 -0.23626 
 0.03921  0.25203 
-100.00000 -100.00000 
-100.00000 -100.00000 
 0.58507  0.53882 
 0.62054 -0.00668 
-100.00000 -100.00000 
-100.00000 -100.00000 
-100.00000 -100.00000 
-100.00000 -100.00000 
 0.24533 -0.09496 
-100.00000  0.58494 
-0.22912 -100.00000 
-100.00000  0.00001 
 0.42971  0.60152 
-0.22944 -100.00000 
 0.55771 -0.26727 
-100.00000 -100.00000 
-100.00000 -100.00000 
-0.54128  0.04794 
 0.16492 -0.16906 
-100.00000 -100.00000 
-100.00000 -100.00000 
 0.32111 -0.35286 
-100.00000 -100.00000 
-100.00000  0.00002 
-0.28886 -0.26592 
-100.00000 -0.13911 
-100.00000 -100.00000 
-100.00000 -100.00000 
 0.00000  0.00000 
-0.14207  0.57661 
 0.44666  0.34589 
-0.60033  0.46550 
 0.41415 -0.01353 
-0.56720  0.61842 
 0.13778 -0.13932 
-100.00000 -100.00000 
-100.00000 -0.00010 
-0.12332  0.19472 
-100.00000 -0.12816 
 0.11487  0.52170 
-100.00000 -100.00000 
-100.00000 -0.09157 
-0.06993  0.44888 
-0.12629 -100.00000 
 0.55094 -0.04610 
-100.00000 -0.58513 
-100.00000 -100.00000 
 0.35108 -0.17137 
-0.00074  0.13479 
-0.24990  0.12471 
-0.06931  0.67993 
-0.23612  0.02940 
-0.76821  0.25024 
-100.00000 -100.00000 
 0.08825 -0.00742 
 0.00000  0.00000 
-100.00000 -100.00000 
 0.12508 -100.00000 
-0.47926 -0.32347 
-0.00089 -0.10859 
-0.06870 -0.53964 
 0.12526  0.01668 
-0.69630 -0.11315 
 0.41423  0.13488 
-0.09561  0.68203 
-0.41870  0.23029 
-0.00009 -0.31840 
 0.00000  0.00000 
 0.13758 -0.12805 
 0.52144  0.12647 
 0.00000  0.00000 
 0.70353 -0.66443 
-0.31433 -0.83766 
-0.12815  0.15723 
 0.29932 -0.57745 
-0.09564  0.04604 
-0.43159 -0.08352 
-100.00000 -100.00000 
-0.96199 -0.01791 
 0.02957 -0.02329 
-100.00000 -100.00000 
-0.35780 -0.09147 
 0.25851  0.26908 
 0.55841 -0.45837 
 0.00000  0.00000 
-0.03654 -0.20046 
 0.08255 -0.16839 
-0.03896  0.34567 
-0.49230  0.03235 
 0.00005  0.13743 
-0.40365 -0.20730 
-0.00875 -0.00008 
-0.00895 -0.10560 
-0.14557 -100.00000 
 0.37851  0.13759 
 0.00000  0.00000 
-0.12903 -0.21395 
-100.00000  0.00015 
-100.00000  0.02422 
 0.00000  0.00000 
 0.00000  0.00000 
-0.21871 -0.25718 
-0.47996 -100.00000 
 0.11437 -0.24583 
 0.03908  0.40459 
-100.00000 -0.35430 
 0.00000  0.00000 
-100.00000 -100.00000 
-100.00000 -100.00000 
 0.37855  0.23952 
 0.32107 -100.00000 
 0.00000  0.00000 
 0.08402 -0.25014 
-100.00000  0.13741 
-0.11681 -0.53081 
-100.00000  0.23961 
 0.00000  0.00000 
 0.24870  0.12431 
 0.24064 -100.00000 
 0.00000  0.00000 
-0.06457 -0.05455 
-0.24222 -100.00000 
-100.00000 -0.24605 
-0.00150  0.13286 
-100.00000 -100.00000 
-0.13806 -0.24593 
-100.00000 -100.00000 
