# Supplementary material for: Enhanced ER proteostasis and temperature differentially impact the mutational tolerance of influenza hemagglutinin
Source: eLife. 2018 Sep 6;7:e38795. doi: 10.7554/eLife.38795 (PMC6172027; doi:10.7554/eLife.38795)
Supplement: Source data 1. [file elife-38795-data1.zip › Dataset_1/HA_DMS_2018_processing/filtering/filtering_DAX37vsDMSO37/compare/out_scatter_12_T.txt]

 0.31689  0.19772 
 0.09055  0.03348 
 0.61096  0.06919 
-0.56528  0.39069 
 0.00001 -100.00000 
 0.13735 -100.00000 
-0.15975 -0.17336 
-100.00000 -100.00000 
-0.15619  0.12714 
 0.46797 -0.64204 
-0.18755  0.28825 
 0.42857 -0.25953 
-0.17147  0.44552 
-0.39471 -0.12797 
 0.00000  0.00000 
-100.00000 -100.00000 
 0.74929  0.08497 
-100.00000 -100.00000 
 0.00000  0.00000 
 0.07805 -0.25279 
-100.00000 -100.00000 
 0.50948  0.00672 
-100.00000 -100.00000 
-0.15634 -0.31666 
-0.15625 -100.00000 
 0.26281  0.01068 
-100.00000 -0.21726 
-100.00000 -100.00000 
 0.38219  0.22536 
 0.00000  0.00000 
 0.48542  0.00150 
 0.00000  0.00000 
-100.00000 -100.00000 
-100.00000  0.00007 
 0.00000  0.00000 
 0.36002  0.86474 
-0.25040 -0.38762 
-100.00000 -100.00000 
-0.06277  0.00360 
 0.08085  0.00161 
-100.00000 -100.00000 
-0.24048  0.26412 
-100.00000 -100.00000 
 0.00000  0.00000 
-100.00000 -100.00000 
-100.00000 -100.00000 
-0.30480  0.00010 
 0.54916  0.00687 
-100.00000 -0.00002 
-100.00000 -100.00000 
 0.06134 -0.35149 
 1.07053 -0.48724 
 0.14082  0.51831 
-100.00000 -0.24491 
-100.00000  0.26308 
-0.16744  0.00145 
-0.05657  0.13750 
-0.55547  0.00062 
-100.00000 -100.00000 
 0.82804  0.53860 
-100.00000 -100.00000 
-100.00000 -0.13545 
-100.00000 -100.00000 
 0.76684 -0.72658 
-0.05646 -0.08182 
 0.10370  0.24237 
-100.00000 -100.00000 
 0.95198 -0.76790 
-100.00000 -100.00000 
 0.58517  0.00288 
-0.16625 -0.18624 
-100.00000  0.00000 
 0.15908 -0.21960 
 0.17082 -0.11027 
 0.00000  0.00000 
-100.00000 -100.00000 
-100.00000 -100.00000 
-100.00000 -100.00000 
-100.00000 -100.00000 
-100.00000 -100.00000 
 0.18777  0.54226 
 0.25248  0.00155 
-0.15977  0.44922 
-100.00000 -100.00000 
-100.00000 -100.00000 
-0.26574 -0.60195 
 0.10688 -100.00000 
 0.10679 -0.78024 
 0.33858  0.70220 
 0.28903  0.39050 
-0.58581 -0.36151 
 0.11265  0.11110 
-100.00000 -100.00000 
-0.16014 -100.00000 
-100.00000 -100.00000 
 0.21805 -0.40313 
-100.00000 -100.00000 
-100.00000 -100.00000 
 0.00000  0.00000 
-0.07954 -0.55737 
 0.07248  0.22609 
-0.00582  0.12732 
 0.08364  0.15815 
 0.02924 -0.52082 
-100.00000 -100.00000 
-0.52641  0.12975 
-100.00000 -100.00000 
-100.00000 -100.00000 
-100.00000 -0.00192 
-100.00000 -100.00000 
 0.13749  0.23900 
-100.00000  0.00025 
-0.67350  0.34771 
-100.00000 -100.00000 
 0.01535 -100.00000 
-100.00000  0.00005 
-100.00000 -100.00000 
-100.00000 -0.00003 
 0.00021  0.12336 
-100.00000 -100.00000 
-100.00000 -100.00000 
-100.00000 -100.00000 
 0.05523 -0.18925 
-0.07387 -0.06382 
 0.21129  0.26345 
-0.24848  0.44754 
-0.33360  0.13467 
-100.00000  0.20192 
-100.00000 -0.00176 
-0.17306 -100.00000 
-100.00000 -100.00000 
-100.00000 -100.00000 
 0.34208 -0.00755 
-100.00000 -100.00000 
-0.21724  0.34609 
 0.00303  0.61801 
 0.42591 -0.21338 
 0.39268  0.37180 
 0.25737 -0.03768 
-100.00000 -100.00000 
 0.61941  0.38219 
-0.33468  0.18693 
 0.48663 -0.00606 
 0.00000  0.00000 
 0.06676 -100.00000 
-100.00000 -100.00000 
-100.00000 -100.00000 
 0.31609  0.18587 
 0.00000  0.00000 
-0.26756  0.00142 
-100.00000 -100.00000 
-100.00000 -100.00000 
 0.15643 -0.07250 
-0.02590  0.07250 
-0.33306 -0.00362 
-100.00000  0.26339 
 0.02625  0.27334 
-0.20629 -0.00033 
 0.29444  0.22951 
-100.00000 -100.00000 
-100.00000 -100.00000 
-100.00000 -0.12883 
 0.58499  0.34620 
-100.00000 -100.00000 
-100.00000 -100.00000 
-100.00000 -100.00000 
-100.00000 -100.00000 
 0.00000  0.00000 
 1.00190  0.65957 
 0.53206  0.15919 
 0.65488  0.71144 
-0.21582  0.02871 
-0.06174  0.07170 
-100.00000 -100.00000 
 0.37091  0.45039 
-0.25483  0.13364 
 0.18171 -0.06418 
 0.00000  0.00000 
-0.04731 -0.42550 
-0.11497  0.14102 
-100.00000 -0.00008 
 0.40548 -0.11015 
 0.35080  0.53870 
-0.48279  0.30662 
 0.26317  0.34624 
 0.20533 -0.21332 
-0.10914 -1.01122 
 0.09002  0.71044 
-100.00000  0.26301 
-100.00000 -100.00000 
-100.00000 -100.00000 
 0.00006 -100.00000 
-100.00000 -100.00000 
-100.00000 -100.00000 
-100.00000  0.00012 
-100.00000 -100.00000 
-100.00000 -100.00000 
-0.16181  0.52185 
-0.06557 -0.47787 
 0.00016 -100.00000 
-0.11814  0.04677 
-100.00000 -100.00000 
-100.00000 -100.00000 
-100.00000 -100.00000 
-100.00000  0.17954 
-0.95074 -0.18709 
-100.00000 -100.00000 
-100.00000 -100.00000 
 0.35212 -0.01288 
 0.37166  0.28900 
-0.00814 -0.37309 
-0.09690  0.86510 
 0.39347  0.15741 
-0.19049 -100.00000 
 0.00015 -100.00000 
 0.13907  0.01376 
-100.00000 -100.00000 
 0.58768  0.17055 
-0.24368  0.06055 
 0.08217 -0.10123 
-0.00750 -0.20594 
 0.05974  0.84382 
 0.26330  0.32678 
 0.44986 -0.57398 
-100.00000 -100.00000 
 0.59725 -0.22759 
 0.00000  0.00000 
 0.63615  1.00262 
 0.18442 -0.29822 
 0.01427  0.60295 
 0.00068 -0.05711 
 0.33127  0.07588 
-100.00000 -100.00000 
-0.11193  0.36571 
-0.18585  0.19123 
-0.13147  0.49122 
 1.11247  0.66774 
-100.00000  0.77554 
-0.07144 -0.23604 
-0.28629  0.06422 
-100.00000 -100.00000 
-100.00000  0.00008 
 0.04670 -0.35516 
-100.00000  0.30140 
-100.00000 -0.13651 
 0.00049 -100.00000 
-100.00000 -100.00000 
 0.00000  0.00000 
-100.00000  0.82795 
-100.00000 -100.00000 
 0.05831  0.71766 
-0.06544  0.12712 
-100.00000  0.12800 
-100.00000 -100.00000 
 0.00000  0.00000 
-0.19248  0.66528 
 0.12862  0.43437 
-100.00000 -100.00000 
-100.00000 -0.37274 
 0.10746  0.01980 
 0.00000  0.00000 
-100.00000 -100.00000 
-100.00000  0.00009 
-100.00000 -100.00000 
 0.56278  0.86502 
-0.26451  0.01460 
 0.48548 -0.12125 
 0.05712  0.12773 
-100.00000  0.00233 
-0.39747 -0.00970 
-100.00000 -100.00000 
 0.60809  0.16326 
-100.00000 -100.00000 
 0.34885  0.07325 
-100.00000 -0.00009 
 0.55418 -0.41840 
-0.45468  0.28766 
-0.37050 -0.26664 
-100.00000  0.28741 
 0.28231  0.54304 
-0.05087  0.06985 
 0.08226 -0.03802 
 0.00000  0.00000 
-0.31971 -0.13841 
-0.33799 -0.20456 
 0.63125 -0.45987 
-0.29248 -0.54999 
 0.55757 -0.77924 
-0.68378 -0.49527 
 0.32336  0.52007 
-100.00000 -100.00000 
-0.04490 -0.98565 
 0.00000  0.00000 
-0.53608 -0.31591 
-100.00000 -100.00000 
-100.00000 -100.00000 
 0.00000  0.00000 
-0.56218 -0.23638 
 0.13084 -0.65555 
-100.00000 -100.00000 
 0.32987  0.72819 
 0.32975  0.31306 
-0.22255 -0.34316 
-100.00000 -0.25966 
 0.17647  0.11846 
-0.30357 -0.13597 
 0.26312  0.62979 
-100.00000 -100.00000 
-100.00000 -100.00000 
-100.00000 -0.34228 
-0.21091  0.13167 
 0.06153  0.52031 
 0.32316  0.44920 
 0.21579 -0.23469 
 0.00000  0.00000 
-0.07681 -0.27226 
-100.00000 -100.00000 
 0.36656  0.38111 
-100.00000 -100.00000 
 0.04476 -0.40775 
 0.15848  0.46240 
-100.00000 -100.00000 
 0.37845  0.13777 
-0.53731 -0.10138 
-100.00000  0.37854 
 0.00000  0.00000 
 0.68557 -0.12218 
-100.00000 -100.00000 
-0.00713 -0.29206 
 0.42157 -0.29195 
-100.00000 -100.00000 
 0.00000  0.00000 
 0.13761  0.13758 
-100.00000 -100.00000 
-100.00000 -100.00000 
-100.00000  0.23787 
 0.15758  0.04996 
-0.04115  0.26330 
 0.81705 -0.00775 
 0.37084 -0.39866 
-100.00000 -100.00000 
-100.00000 -0.00002 
-100.00000  0.00084 
-100.00000 -100.00000 
-100.00000 -100.00000 
-100.00000 -100.00000 
-100.00000 -100.00000 
-0.20056 -0.25160 
 0.12297 -0.16119 
 0.00741 -0.30799 
-100.00000 -100.00000 
-100.00000 -100.00000 
 0.28617  0.54245 
-100.00000 -100.00000 
-100.00000 -100.00000 
-100.00000 -100.00000 
-100.00000 -100.00000 
 0.00000  0.00000 
 0.26303 -100.00000 
 0.29315 -0.34220 
-0.06005 -0.51888 
-100.00000 -100.00000 
-100.00000 -100.00000 
-100.00000 -100.00000 
-100.00000 -0.00009 
-100.00000 -100.00000 
-100.00000 -100.00000 
-100.00000  0.00015 
 0.10104 -0.09356 
 0.10592 -0.14251 
 0.26308  0.00186 
-100.00000  0.13757 
-100.00000 -100.00000 
-100.00000 -100.00000 
 0.28838  0.31305 
-100.00000 -100.00000 
-100.00000 -100.00000 
 0.00602 -0.00904 
-0.08672 -0.15096 
-100.00000 -100.00000 
-100.00000 -100.00000 
-0.20743  0.21138 
 0.02992  0.62609 
 0.00000  0.00000 
-100.00000  0.00009 
 0.60137 -0.12057 
 0.18236  0.44329 
 0.57356 -0.00654 
-0.18081  0.87158 
 0.42527  0.28709 
 0.15825 -0.19942 
 0.00000  0.00000 
 0.17719 -0.01508 
-100.00000 -0.00000 
-100.00000 -100.00000 
-0.37590  0.92612 
 0.48538 -0.24513 
-100.00000 -100.00000 
 0.39988 -0.00662 
 0.25104 -0.26607 
-0.41320 -0.38315 
-100.00000 -0.81694 
 0.33939 -0.20254 
 0.00000  0.00000 
-100.00000 -100.00000 
-100.00000 -100.00000 
 0.00000  0.00000 
 0.08770  0.25628 
 0.15857 -0.00598 
-100.00000 -100.00000 
-0.28853 -0.38244 
-0.24924  0.32924 
-100.00000 -100.00000 
 0.07706 -0.78343 
 0.63805  0.44596 
-100.00000 -0.00009 
-100.00000 -100.00000 
-100.00000  0.26306 
-100.00000 -100.00000 
-0.60058 -0.35318 
-100.00000 -100.00000 
 0.14918 -100.00000 
-100.00000 -100.00000 
-0.09333 -100.00000 
 0.14786 -0.00198 
-100.00000 -100.00000 
-100.00000 -100.00000 
-100.00000 -100.00000 
-100.00000 -100.00000 
-100.00000 -100.00000 
-100.00000 -100.00000 
-0.00017 -100.00000 
-100.00000 -0.14306 
 0.14016  0.28971 
-100.00000 -100.00000 
 0.00000  0.00000 
-100.00000 -100.00000 
 0.03179 -0.26667 
-0.33230 -0.30760 
-100.00000 -100.00000 
-0.22932 -100.00000 
-100.00000 -100.00000 
-100.00000 -100.00000 
-100.00000  0.00004 
-100.00000 -100.00000 
-100.00000 -100.00000 
-0.42612 -0.12865 
-100.00000 -100.00000 
-100.00000 -100.00000 
 0.00000  0.00000 
-100.00000 -100.00000 
-100.00000 -100.00000 
-100.00000 -0.00341 
-100.00000 -100.00000 
-100.00000 -100.00000 
-0.24361 -0.13917 
 0.16492 -0.13915 
-100.00000 -100.00000 
-0.40998  0.44590 
 0.24732  0.61382 
-100.00000 -100.00000 
-100.00000 -100.00000 
-100.00000 -100.00000 
 0.42205 -0.22746 
-0.00004 -100.00000 
-0.16342  0.41187 
 0.56630 -0.08011 
 0.91437 -0.87931 
-100.00000 -100.00000 
 0.35593  0.34648 
-0.57704 -0.19953 
 0.03393  0.13767 
 0.08489 -0.48310 
 0.00064 -0.00305 
-100.00000  0.23921 
-0.55397 -0.10729 
-100.00000 -100.00000 
 0.21914  0.45742 
-100.00000 -100.00000 
-100.00000 -100.00000 
-100.00000 -1.74233 
-0.13785  0.00911 
-100.00000 -100.00000 
-100.00000 -100.00000 
-100.00000 -100.00000 
-0.48706 -0.37561 
-100.00000 -100.00000 
-100.00000 -100.00000 
-0.26372 -1.39349 
-0.38321  0.28669 
-100.00000 -100.00000 
 0.88171  0.47057 
 0.37838  0.23968 
-0.58665 -0.10853 
-100.00000 -100.00000 
-100.00000 -100.00000 
-0.34694 -0.29049 
-100.00000 -100.00000 
 0.00000  0.00000 
-100.00000 -100.00000 
-100.00000 -0.12821 
-100.00000  0.00008 
-0.43985 -0.07696 
 0.27827 -0.25080 
-100.00000 -100.00000 
 0.33434  0.61489 
 0.10575  0.13767 
 0.00025  0.13763 
 0.33956 -0.28817 
-0.26637 -0.44126 
-0.00098  0.00907 
-0.10922  0.06917 
 0.37301 -0.31305 
-100.00000 -0.25504 
 0.48092  0.82871 
 0.38990  0.33905 
-0.11715  0.12310 
 0.60059 -0.11412 
-100.00000 -0.63858 
-0.00309  0.53579 
-0.39264  0.13274 
-100.00000  0.13332 
 0.13746  0.01487 
 0.15143 -0.36965 
-100.00000  0.02627 
-100.00000  0.02374 
-0.03489 -100.00000 
-100.00000 -100.00000 
-0.16927  0.62682 
-100.00000 -100.00000 
 0.77954 -0.08776 
 0.51421  0.12645 
-0.14027 -100.00000 
 0.40998 -100.00000 
 0.00000  0.00000 
-100.00000 -0.12646 
-0.05870 -0.10108 
-100.00000  0.67806 
 0.58504  0.63777 
-0.11077  0.12573 
 0.54505  0.37599 
 0.12771 -0.35468 
 0.12495 -0.09001 
-100.00000 -100.00000 
-0.81184  0.41086 
-100.00000 -100.00000 
-100.00000 -100.00000 
-0.06739  0.21944 
 0.06644 -0.48879 
-100.00000  0.37853 
 0.22083 -100.00000 
-100.00000 -100.00000 
-0.07686 -0.28768 
-100.00000  0.00018 
-0.00044 -0.41341 
-0.39917 -0.07724 
-100.00000 -100.00000 
-0.12633 -0.12432 
-100.00000 -100.00000 
 0.48534 -0.67486 
-100.00000 -100.00000 
 0.26997  0.39986 
 0.46377  1.02373 
-100.00000 -100.00000 
 0.36066  0.23025 
