# Supplementary material for: Enhanced ER proteostasis and temperature differentially impact the mutational tolerance of influenza hemagglutinin
Source: eLife. 2018 Sep 6;7:e38795. doi: 10.7554/eLife.38795 (PMC6172027; doi:10.7554/eLife.38795)
Supplement: Source data 1. [file elife-38795-data1.zip › Dataset_1/HA_DMS_2018_processing/filtering/filtering_DAX37vsDMSO37/compare/out_scatter_12_V.txt]

 0.19579 -0.33264 
-0.16250  0.11902 
 0.42165 -0.08479 
-0.43839 -0.08876 
 0.11368 -0.21740 
-100.00000  0.26313 
 0.00000  0.00000 
-100.00000  0.82681 
 0.03372  0.18650 
-100.00000  0.74323 
-0.09307  0.76379 
-0.10538  0.71705 
 0.00000  0.00000 
 0.44805 -0.23704 
-100.00000 -0.25995 
-100.00000 -100.00000 
 0.13735 -0.43857 
 0.13753  0.13751 
 0.13208 -0.47308 
-0.00763  0.72120 
-100.00000 -100.00000 
-0.02014  0.21063 
 0.22234 -0.57899 
-100.00000 -100.00000 
-100.00000 -0.00001 
 0.15375 -0.02567 
-100.00000 -100.00000 
-100.00000 -100.00000 
-100.00000  0.13751 
-100.00000 -100.00000 
 0.26303 -0.13600 
-100.00000  0.00294 
 0.00000  0.00000 
-100.00000 -100.00000 
-100.00000 -100.00000 
-0.76193 -0.29281 
 0.37845  0.00158 
 0.13750 -100.00000 
-100.00000 -100.00000 
-100.00000 -100.00000 
 0.00000  0.00000 
 0.18520 -0.03486 
 0.00000  0.00000 
-100.00000 -100.00000 
-100.00000 -100.00000 
-100.00000 -100.00000 
 0.00000  0.00000 
-100.00000 -100.00000 
-100.00000 -100.00000 
-0.16171 -0.23736 
 0.02103 -0.25369 
-100.00000 -0.00028 
-0.27422 -0.09697 
-100.00000 -100.00000 
-100.00000 -100.00000 
 0.31799  0.24246 
 0.12292 -0.20086 
-100.00000 -100.00000 
 0.13758 -0.00005 
 0.00006 -100.00000 
-0.12388  0.05046 
-100.00000 -100.00000 
 0.26316 -0.13570 
-0.03455  0.16832 
 0.14752  0.92441 
-100.00000 -100.00000 
-0.15702 -100.00000 
-0.17033 -0.62675 
-100.00000  0.00154 
 0.25206  0.34946 
-0.28914 -0.37462 
-100.00000 -100.00000 
-100.00000 -100.00000 
 0.67132  0.35424 
 0.00013 -0.57722 
 0.32900  0.26311 
-100.00000 -100.00000 
 0.47153 -0.08036 
 0.18774  0.00417 
-100.00000  0.00164 
-100.00000 -100.00000 
-100.00000 -100.00000 
-100.00000 -0.12241 
-100.00000 -100.00000 
-100.00000  0.13743 
-100.00000 -1.17408 
-100.00000 -0.10180 
 0.13753  0.71453 
-0.12630  0.47495 
-0.06600  0.13311 
-0.27403  0.21758 
-0.35064  0.67818 
-100.00000 -100.00000 
-100.00000 -100.00000 
-100.00000 -100.00000 
-0.03131 -0.08433 
 0.00000  0.00000 
-100.00000  0.34600 
 0.00013 -0.45026 
 0.09124 -0.95592 
 0.13752 -0.00345 
-100.00000  0.84820 
-0.58628  0.21381 
 0.04068 -0.10722 
 0.09004 -100.00000 
 0.40448  0.50249 
-100.00000 -100.00000 
-100.00000 -100.00000 
-100.00000 -100.00000 
 0.09034  0.26311 
-0.68132 -0.30079 
 0.11016 -100.00000 
 0.12638 -0.46637 
-100.00000 -100.00000 
-0.33857  0.22622 
 0.40574 -0.59410 
 0.13754 -0.26648 
-100.00000 -100.00000 
-100.00000 -0.00025 
-100.00000 -100.00000 
-100.00000 -100.00000 
-0.22570 -100.00000 
 0.45962 -0.00357 
-0.21714  0.00025 
 0.00000  0.00000 
 0.05292 -0.79811 
-0.10865 -100.00000 
 0.43504 -0.34882 
-100.00000 -0.12880 
-100.00000 -100.00000 
 0.25705 -0.22836 
-100.00000  0.13757 
-0.16706  0.65912 
 0.13749  0.26310 
-100.00000 -100.00000 
 0.25433  0.43722 
 0.21918 -0.41723 
 0.20511 -0.38310 
 0.33626 -0.39572 
-100.00000 -100.00000 
-0.26863  0.13746 
-100.00000 -100.00000 
-100.00000  0.13770 
-100.00000 -100.00000 
-0.41070 -0.64671 
-0.14403  0.13353 
 0.37849 -0.00361 
 0.00000  0.00000 
-100.00000 -100.00000 
 0.00000  0.00000 
-100.00000 -100.00000 
-100.00000 -100.00000 
 1.06066  0.28492 
-0.09471 -0.00039 
-0.23680  0.04436 
-0.17294 -0.49096 
-0.34015  0.50742 
-100.00000  0.00155 
-100.00000 -100.00000 
-0.32966 -100.00000 
-100.00000 -100.00000 
-100.00000 -100.00000 
-100.00000 -100.00000 
 0.67479 -0.21780 
 0.31848 -0.13942 
-100.00000 -100.00000 
 0.44217 -0.01508 
-100.00000 -100.00000 
-0.06423 -0.22763 
 0.56138 -0.74607 
-0.26473  0.31167 
-0.06453 -0.00920 
-0.14994 -0.34705 
-100.00000 -100.00000 
-0.17504  0.63535 
-0.34273  0.14322 
 0.07614  0.26749 
 0.38341 -0.29456 
 0.35113 -0.54598 
 0.21108 -0.44197 
-100.00000 -100.00000 
 0.00000  0.00000 
-100.00000 -100.00000 
-0.46662 -0.12885 
 0.33165 -0.42241 
 0.13744 -0.12901 
 0.13564 -0.24397 
-0.11991  0.46485 
 0.00000  0.00000 
-100.00000 -100.00000 
 0.00000  0.00000 
-0.08315 -0.06130 
-100.00000 -100.00000 
 0.05903  0.00402 
 0.00000  0.00000 
-100.00000 -100.00000 
 0.00026 -100.00000 
-100.00000 -100.00000 
 0.37846  0.00030 
-100.00000 -100.00000 
-0.20310 -100.00000 
 0.61873 -0.40589 
 0.28260 -0.12137 
-100.00000 -100.00000 
 0.00013  0.11286 
-100.00000 -100.00000 
 0.17518  0.00215 
-100.00000 -100.00000 
-0.00256 -0.07697 
-0.09629 -0.24078 
-0.05455 -100.00000 
 0.20422  0.27120 
 0.43552  0.80293 
-100.00000  0.03334 
 0.00000  0.00000 
 0.07073 -0.30557 
 0.00000  0.00000 
-0.23212 -0.07386 
-100.00000 -100.00000 
 0.26493  0.41293 
-0.14501  0.00264 
-0.32724 -0.08352 
-100.00000 -0.91094 
 0.00006  0.30519 
-100.00000  0.13781 
-0.06827  0.33668 
-0.07398 -0.12120 
 0.09762  0.40703 
 0.67139 -0.05949 
 0.17725 -0.10675 
-0.08843  0.07107 
 0.21628  0.29619 
-100.00000 -100.00000 
 0.52849  0.92059 
 0.16425  0.65360 
 0.00000  0.00000 
-100.00000 -0.12076 
-0.07179  0.00439 
-0.00001 -0.34177 
-0.10506 -0.50215 
-0.28532 -100.00000 
-100.00000 -100.00000 
 0.19073  0.19349 
 0.76563  0.22376 
-100.00000 -100.00000 
-100.00000 -100.00000 
-100.00000 -100.00000 
-0.31669  0.16039 
-0.09403 -0.20041 
-0.17579  0.73047 
-0.39724  0.27814 
-100.00000  0.13749 
 0.13767  0.00583 
-100.00000  0.13777 
-100.00000  0.05948 
 0.13821 -0.24620 
 0.32022  0.35924 
 0.13785 -0.18317 
-0.04750 -0.62878 
 0.28871  0.25481 
-100.00000  0.00009 
-100.00000 -0.13519 
-100.00000 -100.00000 
 0.00001  0.00431 
-0.15358  0.20011 
-0.30915 -0.35832 
-100.00000 -100.00000 
-0.20322 -0.17031 
-100.00000 -100.00000 
 0.25435 -0.11707 
-100.00000  0.44976 
 0.13954  0.31525 
-0.20226  0.31997 
-0.36758  0.11292 
 0.26307 -0.00009 
 0.10441 -0.16981 
-0.44924 -0.12040 
 0.07849 -0.03621 
-100.00000  0.00014 
-100.00000  0.26325 
 0.34951  0.34834 
-0.40327  0.50902 
-0.21809  0.27831 
-100.00000  0.00233 
 0.09993  0.28676 
-0.10129  0.78217 
 0.26309  0.00169 
-0.56625 -0.20115 
-0.90105 -0.40813 
-100.00000 -0.21689 
-100.00000 -0.00011 
-0.56177 -100.00000 
-0.00003 -100.00000 
-0.51591  0.49243 
-100.00000 -100.00000 
-100.00000 -100.00000 
-100.00000 -100.00000 
-100.00000 -100.00000 
 0.27680 -0.29679 
-0.42378 -0.21668 
-0.43143 -0.22866 
-0.35277  0.06498 
-0.50613 -0.17316 
-100.00000 -100.00000 
 0.00007 -0.08597 
-0.16262 -0.00026 
-100.00000 -100.00000 
-0.16230 -100.00000 
-100.00000 -100.00000 
-100.00000 -100.00000 
-0.48663  0.29156 
-100.00000 -100.00000 
-100.00000 -100.00000 
 0.00000  0.00000 
 0.02940  0.17750 
 0.70993 -0.02426 
 0.32322  0.24278 
-0.44251 -0.05599 
-100.00000 -100.00000 
-100.00000 -100.00000 
 0.61772  0.65397 
-100.00000 -100.00000 
 0.00000  0.00000 
-100.00000 -100.00000 
-100.00000 -100.00000 
-0.45355 -100.00000 
-0.44116 -100.00000 
-0.16343 -100.00000 
-100.00000 -0.37390 
-0.28231  0.59600 
 0.00000  0.00000 
-100.00000 -100.00000 
-0.19453  0.00008 
 0.26301  0.00196 
-100.00000 -100.00000 
-100.00000 -100.00000 
-0.45237 -0.09923 
-100.00000 -100.00000 
 0.09930  0.12607 
-0.16686  0.14072 
-100.00000 -100.00000 
-100.00000 -100.00000 
-100.00000 -100.00000 
 0.03951  0.11887 
 0.45530  0.28071 
-0.10888 -0.18517 
-100.00000 -0.23610 
-0.04017  0.10135 
-0.10912  0.09307 
-0.93149 -0.51787 
-0.64679  0.50565 
-100.00000  0.00183 
 0.09726  0.29799 
 0.39058  0.00456 
-0.00005 -0.13561 
-0.29253 -100.00000 
-100.00000 -100.00000 
 0.21628  0.00013 
-0.04545 -0.37383 
 0.35711  0.34663 
 0.60510  0.13997 
-100.00000  0.13751 
 0.21629  0.13750 
-100.00000 -100.00000 
-100.00000 -100.00000 
-100.00000 -100.00000 
-100.00000 -100.00000 
-100.00000  0.00015 
-100.00000  0.32464 
-0.28847  0.18201 
-100.00000 -100.00000 
-0.04467 -0.37384 
-100.00000 -100.00000 
-100.00000 -100.00000 
-0.16225  0.93469 
-100.00000  0.00336 
-100.00000 -100.00000 
 0.17030  0.10845 
 0.01689 -0.17236 
 0.37860  0.13752 
-0.65458  0.23937 
 0.39990 -0.10026 
-100.00000 -100.00000 
-100.00000 -100.00000 
-100.00000 -0.22745 
-0.61771 -0.00897 
 0.17652 -0.12685 
-0.10026 -0.52534 
 0.26315 -0.10540 
-0.18753  0.80818 
-0.02606  0.35958 
-100.00000 -100.00000 
-100.00000 -100.00000 
-100.00000 -100.00000 
 0.00000  0.00000 
-100.00000 -100.00000 
-100.00000  0.23937 
 0.00000  0.00000 
-0.03233  0.04752 
-100.00000 -100.00000 
-0.50572 -0.00175 
 0.93585 -0.00915 
-0.00002 -100.00000 
-0.43856  0.17422 
-100.00000 -0.13929 
 0.05911  0.10298 
 0.03418 -100.00000 
 0.47417  0.40296 
 0.00000  0.00000 
-0.30113 -0.21409 
 0.41726 -0.26581 
-0.11174  0.23043 
-100.00000  0.00024 
-100.00000 -100.00000 
 0.03862  0.02439 
 0.44891 -0.35340 
-0.00006 -100.00000 
-100.00000 -100.00000 
-100.00000 -100.00000 
-0.03333  0.31858 
-0.00056 -100.00000 
-100.00000 -100.00000 
-100.00000  0.37851 
-100.00000 -100.00000 
-100.00000 -100.00000 
-100.00000 -100.00000 
 0.00000  0.00000 
-100.00000  0.26344 
-100.00000  0.62624 
-0.20839  0.44042 
 0.43493  0.07712 
-100.00000 -100.00000 
-100.00000 -100.00000 
 0.06693  0.58505 
-100.00000 -100.00000 
-100.00000 -100.00000 
-100.00000 -100.00000 
-100.00000 -100.00000 
-0.20114 -0.06087 
 0.00011 -0.00361 
-100.00000 -0.37117 
 0.35506 -0.63144 
 0.00000  0.00000 
-100.00000  0.00004 
-100.00000 -100.00000 
 0.26306 -100.00000 
-100.00000 -100.00000 
-100.00000  0.34620 
-100.00000 -100.00000 
-100.00000 -100.00000 
-100.00000  0.00008 
-100.00000 -0.54779 
-100.00000 -100.00000 
-100.00000 -100.00000 
-100.00000  0.13761 
 0.01645 -0.16139 
-100.00000 -100.00000 
 0.00000  0.00000 
-100.00000 -100.00000 
-100.00000  0.21943 
-100.00000 -100.00000 
-100.00000 -100.00000 
 0.13758 -0.00150 
-100.00000  0.00001 
 0.00000  0.00000 
-100.00000 -100.00000 
-0.24894  0.22683 
 0.10525  0.78758 
-0.22146 -0.07158 
 0.13745 -0.07969 
 0.13752 -100.00000 
-100.00000 -100.00000 
 0.73010  0.22064 
-0.31091 -0.18161 
 1.03377 -0.18173 
-0.54153  0.27155 
-100.00000  0.13755 
-100.00000 -100.00000 
 0.48539  0.43217 
-100.00000 -100.00000 
-100.00000 -0.06569 
-0.15455  0.89133 
 0.12514 -0.10959 
-100.00000 -100.00000 
-100.00000 -100.00000 
-0.15075  0.61508 
-100.00000 -100.00000 
-100.00000 -100.00000 
-100.00000 -100.00000 
-0.72991  0.61437 
-100.00000 -100.00000 
-0.19173  0.12498 
-0.00132  0.13502 
-100.00000 -100.00000 
 0.00000  0.00000 
-100.00000 -100.00000 
 0.02778 -0.20941 
 0.10570  0.13242 
-0.04907 -0.22016 
-100.00000 -100.00000 
-0.35030 -0.05418 
-0.00249  0.13260 
-0.05863  0.48565 
-100.00000 -0.28788 
-100.00000 -100.00000 
 0.06413  0.68468 
-0.03080 -0.01030 
-0.08981  0.35738 
-0.30795 -0.33836 
-0.12660 -0.06512 
-0.11785 -0.02245 
-0.37982  0.48925 
-100.00000 -0.24283 
-0.00154 -0.35493 
 0.81426 -0.07163 
 0.41020 -0.10794 
-0.41927  0.21395 
 0.09676  0.07576 
 0.00000  0.00000 
-0.81207 -0.31817 
-0.24948 -0.05038 
-100.00000  0.25082 
-1.13533  0.24022 
 0.15143  0.11071 
-0.16284 -100.00000 
 0.00000  0.00000 
-100.00000 -0.35610 
-100.00000 -100.00000 
 0.00280 -0.05057 
-100.00000 -100.00000 
 0.24879 -0.37743 
-0.00278  0.80576 
-100.00000 -100.00000 
-100.00000 -100.00000 
-100.00000 -100.00000 
 0.00000  0.00000 
-0.18619 -0.68386 
-0.12803 -0.31561 
-100.00000 -100.00000 
-0.42408 -0.26502 
 0.00000  0.00000 
-0.63080  0.68162 
-0.13449 -100.00000 
 0.00000  0.00000 
-100.00000  0.00009 
-100.00000 -100.00000 
 0.10326  0.25063 
 0.03310 -0.58570 
 0.43394 -0.86228 
-0.20817 -100.00000 
-0.51914  0.23029 
-100.00000 -100.00000 
 0.12241  0.48461 
 0.37861 -0.17199 
-100.00000  0.00001 
 0.58292 -0.29814 
 0.69516 -100.00000 
-0.37959  0.23944 
-100.00000 -0.10852 
-1.04539  0.13246 
-0.00046 -0.09189 
-0.10841  0.44017 
-0.00203  0.68246 
-100.00000 -100.00000 
 0.43867  0.39207 
