# Supplementary material for: Enhanced ER proteostasis and temperature differentially impact the mutational tolerance of influenza hemagglutinin
Source: eLife. 2018 Sep 6;7:e38795. doi: 10.7554/eLife.38795 (PMC6172027; doi:10.7554/eLife.38795)
Supplement: Source data 1. [file elife-38795-data1.zip › Dataset_1/HA_DMS_2018_processing/filtering/filtering_DAX37vsDMSO37/compare/out_scatter_12_W.txt]

-100.00000 -100.00000 
-100.00000  0.26364 
-100.00000 -100.00000 
 0.13766 -0.00009 
-100.00000 -0.19177 
-100.00000 -100.00000 
 1.00021 -0.00008 
-100.00000  0.00011 
-100.00000 -100.00000 
 0.00009 -100.00000 
 0.26299 -0.72811 
-100.00000 -100.00000 
-100.00000 -100.00000 
-100.00000 -100.00000 
-100.00000 -100.00000 
-100.00000 -100.00000 
-100.00000 -100.00000 
-100.00000 -100.00000 
-100.00000 -100.00000 
-100.00000 -100.00000 
 0.13751  0.12710 
-100.00000 -100.00000 
-100.00000 -100.00000 
-100.00000 -0.00013 
-100.00000 -100.00000 
-100.00000 -100.00000 
-100.00000 -100.00000 
-100.00000 -100.00000 
-100.00000 -100.00000 
-100.00000 -100.00000 
-100.00000 -100.00000 
-100.00000 -100.00000 
-100.00000 -100.00000 
-100.00000 -100.00000 
-100.00000 -100.00000 
-100.00000 -100.00000 
-100.00000 -100.00000 
-100.00000 -100.00000 
-100.00000 -100.00000 
-100.00000 -100.00000 
-100.00000 -100.00000 
-100.00000 -100.00000 
-100.00000 -100.00000 
-100.00000 -100.00000 
-100.00000 -100.00000 
-100.00000  0.00009 
-100.00000 -100.00000 
-100.00000 -100.00000 
-100.00000 -100.00000 
-100.00000 -100.00000 
-100.00000 -100.00000 
-100.00000 -100.00000 
-100.00000 -100.00000 
-100.00000 -100.00000 
-100.00000 -100.00000 
 0.09560  0.09361 
-100.00000 -100.00000 
-100.00000 -100.00000 
 0.13758 -0.00005 
 0.60565 -100.00000 
-100.00000 -100.00000 
-100.00000 -100.00000 
 0.00013 -100.00000 
-100.00000 -100.00000 
-100.00000 -100.00000 
-100.00000 -100.00000 
-100.00000 -100.00000 
-100.00000 -0.37496 
 0.22106 -0.12273 
 0.15895  0.44899 
-100.00000 -100.00000 
-100.00000 -100.00000 
-100.00000 -100.00000 
-100.00000 -100.00000 
-100.00000 -100.00000 
-100.00000 -100.00000 
 0.00000  0.00000 
-100.00000 -100.00000 
-0.15650  0.12721 
-100.00000 -100.00000 
-100.00000 -100.00000 
-100.00000 -100.00000 
-0.00000 -100.00000 
-0.54805 -100.00000 
-100.00000 -100.00000 
-100.00000 -0.13586 
-100.00000 -100.00000 
-100.00000 -100.00000 
 0.10561 -0.49640 
-100.00000 -100.00000 
 0.18814 -100.00000 
 0.32908 -100.00000 
 0.00000  0.00000 
-100.00000 -100.00000 
-100.00000 -100.00000 
-100.00000 -100.00000 
-100.00000 -100.00000 
-100.00000 -100.00000 
-100.00000 -0.20034 
 0.60775 -0.26655 
-100.00000 -100.00000 
-100.00000 -100.00000 
-100.00000 -100.00000 
 0.84790  0.41205 
-100.00000 -100.00000 
-100.00000 -100.00000 
-0.33024 -0.13938 
-100.00000 -100.00000 
-100.00000 -100.00000 
-100.00000 -100.00000 
-100.00000 -100.00000 
 0.13751 -100.00000 
-100.00000 -0.00217 
-100.00000 -100.00000 
-100.00000 -100.00000 
-100.00000 -100.00000 
-100.00000 -100.00000 
-100.00000 -100.00000 
-100.00000 -0.95074 
-100.00000 -100.00000 
-100.00000 -100.00000 
-100.00000 -100.00000 
-100.00000 -100.00000 
-100.00000 -100.00000 
-100.00000 -100.00000 
-100.00000 -100.00000 
-100.00000 -100.00000 
 0.00015 -100.00000 
-100.00000 -100.00000 
-100.00000 -0.13937 
-100.00000 -100.00000 
-100.00000 -100.00000 
-100.00000 -100.00000 
-100.00000 -100.00000 
-100.00000 -100.00000 
-100.00000  0.37871 
-100.00000 -0.00006 
-0.06487 -0.13917 
 0.42534 -0.16391 
 0.00000  0.00000 
-100.00000 -100.00000 
-100.00000 -100.00000 
-100.00000 -100.00000 
-100.00000 -100.00000 
-0.19627  0.00027 
-100.00000 -100.00000 
-100.00000 -100.00000 
-100.00000  0.00013 
-100.00000 -100.00000 
-100.00000 -100.00000 
-100.00000  0.00051 
-0.00001 -100.00000 
-0.17345 -0.00900 
-0.06866 -100.00000 
 0.27318 -0.00849 
-100.00000 -100.00000 
-100.00000 -100.00000 
-100.00000 -100.00000 
-100.00000 -100.00000 
-100.00000 -100.00000 
-100.00000 -100.00000 
-100.00000 -100.00000 
-100.00000 -100.00000 
 0.08982 -100.00000 
-100.00000 -100.00000 
 0.00000  0.00000 
-100.00000 -100.00000 
-100.00000 -100.00000 
-100.00000 -100.00000 
-100.00000 -0.00737 
-0.33434 -0.22826 
-100.00000 -100.00000 
-100.00000 -100.00000 
-0.20411 -100.00000 
-100.00000 -100.00000 
-100.00000 -0.08998 
-100.00000 -100.00000 
-100.00000  0.11191 
-100.00000 -100.00000 
-0.08848 -100.00000 
-100.00000 -100.00000 
 0.03961  0.15578 
-100.00000 -100.00000 
-100.00000 -100.00000 
 0.26317 -100.00000 
-0.27259  0.57462 
-100.00000 -100.00000 
-100.00000  0.00014 
-100.00000 -100.00000 
-100.00000 -100.00000 
-100.00000 -100.00000 
-100.00000 -100.00000 
 0.00000  0.00000 
-100.00000 -100.00000 
-100.00000 -100.00000 
-100.00000 -100.00000 
 0.00026  0.00735 
-100.00000 -100.00000 
-100.00000 -100.00000 
-100.00000 -100.00000 
-100.00000  0.34872 
-100.00000 -100.00000 
-100.00000 -100.00000 
-100.00000 -100.00000 
-100.00000 -100.00000 
-100.00000 -100.00000 
-100.00000 -100.00000 
-100.00000 -100.00000 
-100.00000 -100.00000 
-100.00000 -100.00000 
-100.00000 -100.00000 
-100.00000 -100.00000 
-100.00000 -100.00000 
-100.00000 -100.00000 
-100.00000 -100.00000 
-100.00000 -0.04424 
-100.00000 -100.00000 
 0.34564  0.71813 
-100.00000 -100.00000 
-0.20314 -100.00000 
-100.00000 -100.00000 
-100.00000  0.26493 
-100.00000 -100.00000 
-100.00000 -0.26995 
-100.00000 -100.00000 
-100.00000  0.32641 
-100.00000  0.12792 
-100.00000 -100.00000 
 0.37231 -100.00000 
-100.00000 -100.00000 
 0.38165 -1.08580 
 0.10449  0.60410 
 0.22495  0.08610 
-100.00000 -100.00000 
-100.00000 -100.00000 
-100.00000 -100.00000 
-100.00000 -0.09105 
-100.00000 -100.00000 
-100.00000 -100.00000 
-100.00000 -100.00000 
 0.25861  0.32158 
 0.26298 -0.00094 
-100.00000 -100.00000 
-100.00000 -100.00000 
-0.00001 -100.00000 
-100.00000 -100.00000 
 0.00000  0.00000 
-100.00000  0.00027 
-100.00000 -100.00000 
-100.00000 -100.00000 
-100.00000 -100.00000 
-100.00000 -100.00000 
 0.44637 -100.00000 
-100.00000 -100.00000 
-100.00000  0.16584 
-100.00000 -100.00000 
 0.30548  0.07840 
-100.00000 -100.00000 
-100.00000 -100.00000 
-100.00000 -100.00000 
-100.00000 -100.00000 
-100.00000 -100.00000 
-100.00000 -100.00000 
 0.17532  0.00242 
-100.00000 -100.00000 
-100.00000 -100.00000 
-100.00000 -100.00000 
 0.00000  0.00000 
-100.00000 -0.42785 
-100.00000 -100.00000 
 0.20177 -100.00000 
-100.00000 -100.00000 
-100.00000 -100.00000 
-0.30362  0.00007 
-100.00000 -100.00000 
-0.30504  0.29678 
 0.24286  0.42955 
-0.08617 -100.00000 
-100.00000 -100.00000 
-100.00000 -100.00000 
-100.00000 -100.00000 
-100.00000 -100.00000 
 0.16553  0.00036 
-100.00000 -100.00000 
-100.00000 -100.00000 
-100.00000 -100.00000 
-100.00000 -100.00000 
-100.00000 -0.65357 
-100.00000 -100.00000 
-100.00000 -100.00000 
-100.00000 -0.00011 
-100.00000 -0.25972 
-100.00000 -100.00000 
-100.00000 -100.00000 
 0.10089  0.00002 
-100.00000 -100.00000 
-100.00000 -100.00000 
-100.00000 -100.00000 
-0.51519  0.21087 
-100.00000 -100.00000 
-100.00000 -100.00000 
-100.00000 -100.00000 
 0.21623 -100.00000 
-100.00000 -100.00000 
-100.00000 -100.00000 
-100.00000 -100.00000 
-100.00000 -100.00000 
-100.00000 -100.00000 
-100.00000 -100.00000 
-100.00000 -100.00000 
-100.00000 -100.00000 
-100.00000 -0.13566 
-0.30803 -0.00010 
-100.00000 -100.00000 
 0.13733 -100.00000 
-100.00000 -100.00000 
-100.00000 -100.00000 
-100.00000 -100.00000 
-100.00000 -100.00000 
-100.00000 -100.00000 
-100.00000 -100.00000 
-100.00000 -100.00000 
-100.00000 -100.00000 
-100.00000  0.79024 
-100.00000 -100.00000 
-100.00000 -100.00000 
-100.00000 -100.00000 
 0.13749 -100.00000 
-100.00000 -0.21668 
-100.00000 -100.00000 
-100.00000 -100.00000 
-100.00000 -100.00000 
-100.00000 -100.00000 
-100.00000 -100.00000 
-100.00000 -100.00000 
-100.00000 -100.00000 
-100.00000 -100.00000 
-100.00000 -100.00000 
-100.00000 -100.00000 
-100.00000 -100.00000 
-100.00000 -100.00000 
-100.00000 -100.00000 
-100.00000 -100.00000 
-100.00000 -100.00000 
-100.00000 -100.00000 
-100.00000 -100.00000 
-100.00000 -100.00000 
-100.00000 -100.00000 
-100.00000 -100.00000 
-100.00000 -100.00000 
-100.00000 -100.00000 
-100.00000 -100.00000 
-100.00000 -100.00000 
-100.00000 -100.00000 
-0.06399 -0.10108 
-100.00000 -100.00000 
 0.00000  0.00000 
-100.00000 -100.00000 
-100.00000 -100.00000 
-100.00000 -100.00000 
-0.02452 -100.00000 
-100.00000 -100.00000 
 0.00008 -100.00000 
 0.00000  0.00000 
-100.00000 -100.00000 
-100.00000 -100.00000 
-100.00000 -100.00000 
-100.00000  0.00015 
-100.00000 -100.00000 
-0.06169 -100.00000 
-100.00000 -100.00000 
-100.00000 -100.00000 
-100.00000 -0.25986 
-100.00000 -100.00000 
-100.00000 -100.00000 
-100.00000 -100.00000 
-100.00000 -100.00000 
-100.00000 -100.00000 
-100.00000 -100.00000 
-100.00000 -100.00000 
-0.22943 -0.49072 
-100.00000 -0.00017 
-100.00000 -100.00000 
-100.00000 -100.00000 
-100.00000 -100.00000 
-100.00000 -0.00090 
-100.00000 -100.00000 
-100.00000 -100.00000 
-100.00000  0.00009 
-0.27257  0.52581 
-100.00000 -100.00000 
-100.00000 -100.00000 
-100.00000 -100.00000 
-100.00000 -100.00000 
-100.00000 -100.00000 
-100.00000 -100.00000 
-100.00000 -100.00000 
-100.00000  0.13757 
-100.00000 -100.00000 
-100.00000 -100.00000 
-100.00000 -100.00000 
-100.00000 -0.13922 
-100.00000 -100.00000 
-100.00000 -100.00000 
-100.00000 -100.00000 
 0.10490  0.49973 
-100.00000 -100.00000 
-100.00000  0.00038 
-100.00000 -100.00000 
-100.00000 -100.00000 
-100.00000 -100.00000 
-0.28945 -100.00000 
-0.04811  0.20235 
-100.00000 -100.00000 
 0.25174  0.34643 
-100.00000 -0.00009 
-100.00000 -100.00000 
-100.00000 -100.00000 
 0.13690 -100.00000 
-100.00000 -100.00000 
-100.00000 -100.00000 
-100.00000 -100.00000 
-100.00000 -100.00000 
-100.00000 -100.00000 
-100.00000 -100.00000 
-100.00000 -100.00000 
-100.00000 -100.00000 
-100.00000 -100.00000 
 0.26306  0.37871 
-0.34068  0.76549 
-100.00000 -100.00000 
-0.80245 -100.00000 
-100.00000 -100.00000 
-100.00000 -100.00000 
 0.00000  0.00000 
-100.00000 -100.00000 
-100.00000 -100.00000 
-100.00000 -100.00000 
-100.00000 -100.00000 
-100.00000 -100.00000 
-100.00000 -100.00000 
-100.00000 -100.00000 
-100.00000 -100.00000 
-100.00000 -100.00000 
-100.00000  0.00011 
-100.00000 -100.00000 
-100.00000 -100.00000 
-100.00000 -100.00000 
 0.15810 -0.00186 
-100.00000 -100.00000 
-0.28895  0.34634 
-100.00000 -100.00000 
 0.48549 -100.00000 
-100.00000 -100.00000 
-100.00000 -100.00000 
-100.00000 -100.00000 
-100.00000 -100.00000 
-100.00000 -100.00000 
-100.00000 -100.00000 
-100.00000 -100.00000 
-100.00000 -100.00000 
-100.00000 -100.00000 
-100.00000 -100.00000 
-100.00000 -100.00000 
-100.00000 -100.00000 
-100.00000 -100.00000 
-100.00000  0.00005 
-100.00000 -100.00000 
-100.00000 -100.00000 
-100.00000  0.06512 
 0.48545  0.00004 
-100.00000 -100.00000 
-100.00000 -100.00000 
-0.37723 -0.79727 
-100.00000 -100.00000 
-100.00000 -100.00000 
-100.00000 -100.00000 
-100.00000 -100.00000 
 0.09122  0.02372 
 0.76688 -0.18213 
-100.00000 -100.00000 
-100.00000 -100.00000 
-100.00000 -100.00000 
 0.16714 -0.00014 
-100.00000 -100.00000 
-100.00000 -100.00000 
-100.00000 -100.00000 
 0.00021 -100.00000 
-100.00000 -100.00000 
 0.26267 -1.22483 
 0.12492 -0.00005 
-100.00000 -100.00000 
-0.00013  0.13502 
-100.00000  0.07134 
-100.00000 -100.00000 
-100.00000 -100.00000 
 0.12358 -100.00000 
 0.16042  0.51962 
-100.00000  0.13189 
-100.00000 -100.00000 
-100.00000 -0.24590 
 0.11467  0.26311 
-100.00000  0.26326 
-0.44959 -100.00000 
-100.00000 -100.00000 
-100.00000  0.54450 
-0.50464 -0.80184 
-100.00000 -100.00000 
-100.00000 -100.00000 
-0.34964  0.37852 
-100.00000 -0.24619 
-100.00000 -100.00000 
-0.09211  0.23454 
-100.00000 -100.00000 
-100.00000  0.01004 
-100.00000 -100.00000 
-0.00065 -0.12834 
 0.00010 -0.21730 
-100.00000 -100.00000 
-100.00000 -100.00000 
 0.25618 -0.23691 
-0.00185 -100.00000 
-100.00000 -100.00000 
-100.00000 -0.13072 
 0.13740 -0.21474 
-0.37798 -0.07968 
-100.00000 -100.00000 
-100.00000 -100.00000 
-0.01794 -0.37046 
-0.00875 -0.00008 
-100.00000 -0.00012 
 0.13756 -100.00000 
-100.00000 -100.00000 
-100.00000 -100.00000 
-100.00000 -100.00000 
-100.00000 -100.00000 
-100.00000 -100.00000 
-100.00000 -100.00000 
-100.00000 -100.00000 
-100.00000 -100.00000 
 0.33755 -100.00000 
-100.00000 -100.00000 
-0.36670  0.16266 
-100.00000 -100.00000 
-100.00000 -100.00000 
-100.00000 -100.00000 
 0.12411 -0.10779 
-100.00000 -100.00000 
-100.00000 -100.00000 
-100.00000 -100.00000 
-100.00000 -100.00000 
 0.00000  0.00000 
-100.00000  0.00006 
 0.31970  0.00018 
-100.00000  0.26304 
-100.00000 -100.00000 
 0.09104  0.32339 
-100.00000  0.13768 
-0.00051 -100.00000 
-100.00000 -100.00000 
 0.00005 -100.00000 
-100.00000 -100.00000 
-100.00000 -100.00000 
-100.00000  0.00010 
-100.00000 -100.00000 
