# Supplementary material for: Enhanced ER proteostasis and temperature differentially impact the mutational tolerance of influenza hemagglutinin
Source: eLife. 2018 Sep 6;7:e38795. doi: 10.7554/eLife.38795 (PMC6172027; doi:10.7554/eLife.38795)
Supplement: Source data 1. [file elife-38795-data1.zip › Dataset_1/HA_DMS_2018_processing/filtering/filtering_DAX37vsDMSO37/compare/out_scatter_12_Y.txt]

-100.00000 -100.00000 
-0.27240  0.74537 
 0.26359 -0.37978 
-100.00000  0.00262 
 0.13512  0.37854 
-0.29744  0.00009 
-100.00000 -0.10194 
-100.00000 -100.00000 
-100.00000  0.12714 
 0.00000  0.00000 
-100.00000  0.09897 
-100.00000  0.00213 
-100.00000 -100.00000 
-100.00000 -100.00000 
-100.00000 -100.00000 
-0.06721  0.10442 
-100.00000 -100.00000 
-0.04747 -0.23695 
-0.29009 -100.00000 
-100.00000 -100.00000 
-0.37122 -0.08449 
-100.00000 -100.00000 
-100.00000 -100.00000 
 0.00000  0.00000 
-0.17503 -0.32671 
-100.00000 -100.00000 
 0.00009 -0.13589 
 0.18718  0.12706 
-100.00000 -100.00000 
-100.00000 -100.00000 
 0.07865  0.00404 
-100.00000 -100.00000 
-100.00000 -100.00000 
-0.04779 -0.10184 
-100.00000 -100.00000 
-100.00000 -100.00000 
 0.36002  0.00667 
-100.00000 -100.00000 
-100.00000 -100.00000 
-100.00000 -100.00000 
-100.00000 -100.00000 
-100.00000 -100.00000 
-100.00000 -100.00000 
-100.00000 -100.00000 
 0.07558 -0.21731 
-0.28392 -0.08608 
-0.33387 -0.31633 
-100.00000 -100.00000 
-100.00000 -100.00000 
-100.00000 -100.00000 
-100.00000 -100.00000 
 0.08909 -0.00152 
-0.65435  0.71112 
-0.19220  0.26305 
-100.00000 -100.00000 
-100.00000 -0.00005 
 0.10301  0.12705 
 0.13743 -100.00000 
 0.54926 -0.41248 
 0.20985  0.80241 
-100.00000 -100.00000 
 0.20279 -0.07983 
-100.00000 -100.00000 
-100.00000 -100.00000 
 0.07392 -0.11142 
-100.00000 -100.00000 
-100.00000 -100.00000 
-0.54464 -0.06575 
-100.00000  0.00003 
-100.00000 -100.00000 
 0.22180 -0.53416 
-0.01456 -0.10460 
-100.00000 -100.00000 
-100.00000 -100.00000 
 0.21998 -100.00000 
-100.00000 -100.00000 
-100.00000 -100.00000 
-100.00000 -100.00000 
 0.00001  0.00168 
-100.00000 -100.00000 
-100.00000 -100.00000 
-100.00000 -100.00000 
-100.00000  0.00312 
 0.29356 -0.29591 
 0.13445  0.00394 
-0.05147 -0.27430 
-100.00000 -100.00000 
 0.13753  0.34951 
-0.17717  0.39850 
 0.05992 -0.51917 
-0.08301 -0.12234 
 0.62861  0.79021 
-100.00000 -100.00000 
-0.01901 -0.11135 
 0.00000  0.00000 
-100.00000 -100.00000 
-100.00000 -100.00000 
-100.00000 -100.00000 
 0.13731 -0.42525 
 0.15816 -0.59194 
-100.00000 -100.00000 
-0.00889  0.10231 
-100.00000 -100.00000 
-0.29255  0.25458 
-100.00000 -100.00000 
-100.00000  0.00022 
-0.16361  0.02594 
 0.00000  0.00000 
-100.00000 -100.00000 
-100.00000 -100.00000 
-0.33441 -0.52493 
-100.00000 -100.00000 
-0.14136 -0.13967 
-0.20509 -0.63188 
 0.00000  0.00000 
-100.00000 -100.00000 
-100.00000 -100.00000 
-100.00000 -100.00000 
 0.54347 -0.41506 
-100.00000 -100.00000 
-100.00000 -100.00000 
-100.00000 -100.00000 
-100.00000  0.13741 
 0.51969  0.00025 
-100.00000 -100.00000 
-100.00000 -100.00000 
-0.20388 -100.00000 
 0.21918 -100.00000 
-100.00000 -100.00000 
-100.00000 -100.00000 
-100.00000  0.12365 
-100.00000 -100.00000 
-100.00000 -100.00000 
-100.00000 -100.00000 
-100.00000 -100.00000 
-0.20216  0.16233 
-100.00000 -100.00000 
 0.22165  0.64548 
 0.00066 -0.24595 
 0.67487 -100.00000 
-100.00000 -100.00000 
 0.50443 -0.00178 
-0.09993  0.09090 
-100.00000 -100.00000 
 0.26284 -0.00394 
 0.92997  0.73907 
-100.00000 -100.00000 
-100.00000 -100.00000 
-100.00000 -100.00000 
-100.00000 -100.00000 
-100.00000 -100.00000 
-0.06986 -0.01998 
-0.12541  0.17393 
 0.37005 -0.68056 
 0.05765 -100.00000 
-100.00000 -100.00000 
-0.21670 -100.00000 
 0.34632 -100.00000 
-100.00000 -100.00000 
-100.00000 -0.38337 
 0.00000  0.00000 
-100.00000 -100.00000 
-100.00000  0.00008 
-100.00000 -100.00000 
-100.00000 -100.00000 
-100.00000 -100.00000 
-100.00000 -100.00000 
-100.00000 -100.00000 
-100.00000 -100.00000 
-0.20149  0.31938 
 0.25569 -0.11278 
-0.03557 -0.22834 
-0.26843 -0.25357 
 0.00000  0.00000 
 0.26445  0.68175 
 0.02925 -0.55738 
 0.00021  0.13794 
-100.00000 -100.00000 
-0.17261  0.62601 
-0.09860  0.42269 
 0.00000  0.00000 
-0.27025 -100.00000 
 0.26311 -100.00000 
-100.00000 -100.00000 
 0.60330 -100.00000 
-100.00000 -100.00000 
-100.00000 -100.00000 
 0.52042 -100.00000 
-100.00000 -100.00000 
-100.00000 -100.00000 
-100.00000 -100.00000 
-100.00000 -100.00000 
-100.00000  0.00011 
-100.00000 -100.00000 
-100.00000 -100.00000 
 0.33121 -0.17029 
 0.52016  0.69343 
-100.00000 -100.00000 
 0.10265  0.89086 
-100.00000 -100.00000 
-0.13430  0.37833 
-0.27677  0.10643 
-100.00000 -100.00000 
-100.00000 -100.00000 
-100.00000 -0.27733 
-1.00859  0.26328 
-100.00000 -0.13535 
 0.00000  0.00000 
-100.00000  0.01050 
-100.00000  0.09802 
-0.76590 -100.00000 
 0.16614  0.00754 
-100.00000  0.32662 
 0.00000  0.00000 
-100.00000 -100.00000 
 0.13027 -0.51763 
-100.00000 -100.00000 
-100.00000 -0.18325 
 0.49847 -100.00000 
-0.06563 -0.05666 
-0.24415  0.37889 
 0.00000  0.00000 
 0.47558 -0.28338 
 0.13756 -100.00000 
-100.00000 -100.00000 
-0.34429  0.36506 
-0.04207  0.62747 
-100.00000 -100.00000 
 0.96385 -0.18342 
-0.16210  0.06391 
-0.46951  0.40374 
-0.27848 -0.02900 
-100.00000 -100.00000 
-100.00000  0.32676 
-0.00826  0.08065 
 0.54236  0.41890 
 0.27966 -0.42243 
-100.00000  1.18705 
-100.00000 -100.00000 
 0.05540 -0.00915 
-100.00000 -100.00000 
-100.00000 -100.00000 
-100.00000 -100.00000 
 0.32200  0.71286 
 0.00000  0.00000 
 0.00000  0.00000 
-100.00000 -0.13661 
-100.00000 -100.00000 
-100.00000 -100.00000 
-100.00000 -100.00000 
-0.13875  0.33346 
-100.00000 -100.00000 
-100.00000 -0.34077 
-100.00000  0.62656 
 0.02878  0.46275 
-100.00000 -100.00000 
 0.31305 -1.01057 
-100.00000 -0.00004 
-100.00000 -100.00000 
-100.00000 -100.00000 
-100.00000 -100.00000 
-100.00000 -100.00000 
-100.00000  0.00009 
-0.32911  0.00729 
-100.00000 -100.00000 
-100.00000 -100.00000 
-100.00000 -100.00000 
-100.00000 -100.00000 
 0.00000  0.00000 
-100.00000 -100.00000 
-0.16381 -0.23707 
-100.00000  0.26318 
-100.00000 -100.00000 
 0.08323  0.00591 
-100.00000 -0.19766 
-100.00000  0.13780 
 0.24286  0.01096 
-0.17767  0.60444 
-0.06699  0.79091 
-100.00000 -100.00000 
-100.00000 -0.00009 
-100.00000 -100.00000 
-0.08310 -0.13489 
-100.00000 -100.00000 
-0.24799 -0.92051 
-100.00000 -100.00000 
-0.16231  0.32512 
-0.53573  0.62990 
 0.17816 -0.40735 
-100.00000 -100.00000 
 0.65511 -0.55137 
 0.07047  0.69646 
-100.00000 -100.00000 
-100.00000 -0.57291 
 0.35468 -0.20104 
-100.00000 -100.00000 
-100.00000 -100.00000 
-100.00000 -100.00000 
 0.02226 -0.29220 
-100.00000 -100.00000 
-100.00000 -100.00000 
-100.00000 -100.00000 
 0.13752  1.06543 
-100.00000 -100.00000 
-100.00000 -0.40790 
-100.00000 -0.40789 
-100.00000 -100.00000 
 0.69684 -0.16107 
-100.00000 -100.00000 
 0.13755 -0.13569 
-100.00000 -100.00000 
-0.05533  0.51884 
-100.00000 -100.00000 
 0.29156  0.34461 
-100.00000  0.21106 
-100.00000 -100.00000 
-100.00000 -100.00000 
-100.00000 -100.00000 
-0.29912  0.33033 
-100.00000 -100.00000 
-100.00000 -100.00000 
 0.00000  0.00000 
-100.00000 -100.00000 
-100.00000 -100.00000 
-100.00000 -100.00000 
-100.00000 -100.00000 
-100.00000 -100.00000 
-100.00000 -100.00000 
-100.00000 -100.00000 
-100.00000 -100.00000 
-100.00000 -100.00000 
-100.00000 -100.00000 
-100.00000 -100.00000 
-100.00000 -100.00000 
-100.00000 -100.00000 
 0.00005 -100.00000 
-100.00000 -100.00000 
-100.00000 -100.00000 
-100.00000  0.26268 
-100.00000 -100.00000 
-100.00000 -100.00000 
 0.00000  0.00000 
-100.00000 -100.00000 
-100.00000 -100.00000 
-100.00000 -100.00000 
-0.00012  0.26308 
-100.00000 -100.00000 
-100.00000 -100.00000 
-100.00000 -100.00000 
-100.00000 -100.00000 
-100.00000 -100.00000 
-0.16248  0.00007 
-100.00000 -100.00000 
-100.00000 -100.00000 
-100.00000 -100.00000 
-100.00000 -100.00000 
-100.00000 -100.00000 
 0.26325  0.47117 
-100.00000 -100.00000 
-100.00000 -100.00000 
-100.00000 -0.00074 
-0.04512 -100.00000 
-100.00000 -100.00000 
-100.00000 -100.00000 
 0.00000  0.00000 
-100.00000 -100.00000 
 0.00000  0.00000 
-0.12488  0.29913 
 0.36463  0.15313 
-100.00000 -100.00000 
-0.16216 -0.23636 
-100.00000 -100.00000 
 0.00025 -0.61999 
-100.00000 -100.00000 
-100.00000  0.00000 
-100.00000 -100.00000 
 0.00000  0.00000 
-100.00000 -100.00000 
-100.00000 -100.00000 
-100.00000  0.00002 
-0.11576  0.42012 
-100.00000  0.11220 
-100.00000 -100.00000 
-100.00000 -100.00000 
-100.00000 -100.00000 
 0.37804 -0.49583 
-100.00000 -100.00000 
 0.26315 -0.35356 
-100.00000  0.28167 
-100.00000 -100.00000 
-100.00000 -100.00000 
 0.00007  0.22704 
-100.00000  0.26312 
-100.00000 -100.00000 
-100.00000 -100.00000 
-100.00000  0.23950 
-0.46237  0.06557 
-100.00000 -100.00000 
-100.00000 -100.00000 
-100.00000 -0.00002 
-100.00000 -100.00000 
-100.00000 -100.00000 
-100.00000 -0.10514 
-100.00000 -100.00000 
-100.00000 -100.00000 
-0.21167  0.87874 
-100.00000 -100.00000 
 0.06293 -0.42137 
-100.00000 -100.00000 
-100.00000  0.37040 
-100.00000 -100.00000 
-100.00000  0.24105 
 0.03379 -0.46944 
-0.22934 -100.00000 
-0.29194 -0.00793 
-100.00000  0.22661 
-100.00000 -100.00000 
-100.00000 -100.00000 
-100.00000 -100.00000 
-100.00000 -100.00000 
-100.00000 -100.00000 
-100.00000 -0.00004 
-100.00000 -100.00000 
-0.00005 -100.00000 
-100.00000 -100.00000 
-100.00000 -100.00000 
-100.00000 -100.00000 
 0.37828  0.44564 
-100.00000  0.12374 
-100.00000 -100.00000 
-100.00000 -100.00000 
-100.00000 -100.00000 
-100.00000  0.10517 
-100.00000 -100.00000 
-100.00000 -100.00000 
-100.00000 -100.00000 
 0.00000  0.00000 
-100.00000 -0.00195 
-0.00015 -100.00000 
-100.00000 -100.00000 
-100.00000  0.00002 
-100.00000 -100.00000 
-100.00000 -100.00000 
-100.00000 -100.00000 
-100.00000  0.00011 
-100.00000 -100.00000 
-0.22872 -100.00000 
-100.00000 -100.00000 
-100.00000 -100.00000 
-100.00000 -100.00000 
-100.00000 -100.00000 
-0.28974  0.23919 
-100.00000  0.12362 
 0.35588  0.09447 
-100.00000 -0.00290 
-100.00000  0.19224 
 0.13750 -100.00000 
-100.00000 -100.00000 
-100.00000 -100.00000 
 0.00008 -0.00156 
-100.00000 -100.00000 
 0.00000  0.00000 
-100.00000 -100.00000 
-100.00000 -100.00000 
-100.00000 -100.00000 
-100.00000 -100.00000 
-100.00000 -100.00000 
-100.00000 -100.00000 
-100.00000 -100.00000 
-100.00000  0.00021 
 0.03405  0.41200 
-0.22910 -100.00000 
-100.00000 -100.00000 
 0.09747  0.44585 
-100.00000 -100.00000 
-100.00000 -0.33802 
-0.24219  0.00005 
-100.00000 -100.00000 
-100.00000 -100.00000 
-0.09130 -0.04481 
 0.17891  0.35685 
-0.00035 -0.00013 
-100.00000 -1.19643 
 0.00000  0.00000 
 0.46795 -0.61372 
-100.00000 -100.00000 
 0.35418 -0.06540 
-0.32325 -0.55087 
 0.10598 -100.00000 
 0.70949 -100.00000 
 0.33076 -0.43691 
-100.00000 -100.00000 
-100.00000  0.00018 
-100.00000 -100.00000 
-100.00000 -100.00000 
-100.00000 -100.00000 
-0.00164 -0.78526 
-100.00000 -100.00000 
-100.00000 -0.59169 
 0.00000  0.00000 
 0.06269  0.33407 
 0.00000  0.00000 
-100.00000  0.13515 
 0.20495  0.04568 
 0.00000  0.00000 
 0.12506 -100.00000 
 0.22157  0.37868 
-100.00000 -100.00000 
-100.00000 -100.00000 
-0.00483 -0.15387 
-100.00000 -100.00000 
-0.41890  0.19333 
-100.00000  0.02020 
-100.00000  0.13722 
-0.12629 -0.35403 
-100.00000 -100.00000 
 0.46781  0.33551 
-0.27914  0.48494 
-100.00000  0.00015 
-0.13835 -0.12803 
-100.00000  0.23966 
-100.00000 -100.00000 
-100.00000  0.41626 
-0.00003 -100.00000 
-100.00000 -100.00000 
-0.15283  0.06411 
 0.00000  0.00000 
-100.00000 -0.24094 
-100.00000 -0.10128 
-100.00000 -100.00000 
-100.00000 -100.00000 
-100.00000  0.00027 
 0.00000  0.00000 
-100.00000 -100.00000 
-100.00000 -100.00000 
-100.00000 -100.00000 
-100.00000 -100.00000 
-100.00000 -100.00000 
-100.00000 -100.00000 
-100.00000 -100.00000 
-100.00000  0.00026 
-100.00000 -100.00000 
-0.15242  0.00007 
-100.00000 -100.00000 
-100.00000  0.00009 
-100.00000 -100.00000 
-100.00000 -100.00000 
-100.00000 -100.00000 
-100.00000 -100.00000 
-100.00000 -100.00000 
-0.00406  0.01717 
-0.00274 -0.35482 
-100.00000 -100.00000 
 0.60453  0.73413 
 0.08041 -0.18310 
-100.00000 -100.00000 
-100.00000 -100.00000 
-0.61573 -0.06542 
-100.00000 -100.00000 
-100.00000 -100.00000 
-0.06772  0.16285 
-0.26392 -100.00000 
-100.00000 -100.00000 
-0.14137  0.15460 
-100.00000 -100.00000 
