# Supplementary material for: Enhanced ER proteostasis and temperature differentially impact the mutational tolerance of influenza hemagglutinin
Source: eLife. 2018 Sep 6;7:e38795. doi: 10.7554/eLife.38795 (PMC6172027; doi:10.7554/eLife.38795)
Supplement: Source data 1. [file elife-38795-data1.zip › Dataset_1/HA_DMS_2018_processing/filtering/filtering_DAX37vsDMSO37/compare/out_scatter_13.txt]

-100.00000 -100.00000 G 0 
-100.00000 -100.00000 A 1 
 0.19579 -0.39987 V 2 
-0.08041 -0.15190 I 3 
 0.06003  0.30312 L 4 
 0.00000  0.00000 M 5 
-100.00000 -100.00000 F 6 
-100.00000 -100.00000 Y 7 
-100.00000 -100.00000 W 8 
-100.00000 -0.00008 S 9 
 0.31689  0.12633 T 10 
-0.00001 -100.00000 N 11 
-100.00000 -100.00000 Q 12 
-100.00000 -100.00000 C 13 
-100.00000 -100.00000 P 14 
-100.00000 -100.00000 H 15 
-0.38917 -0.57901 R 16 
-0.28789 -0.39439 K 17 
-100.00000 -100.00000 D 18 
-100.00000 -100.00000 E 19 
 0.34763 -0.31736 G 0 
-100.00000 -0.55640 A 1 
-0.16250  0.12326 V 2 
 0.00449 -0.09673 I 3 
-0.01070 -0.09202 L 4 
-0.07094 -0.12866 M 5 
-100.00000 -0.07635 F 6 
-0.27240 -100.00000 Y 7 
-100.00000 -100.00000 W 8 
-0.42697 -0.11861 S 9 
 0.09055 -0.06393 T 10 
-0.02207 -0.04501 N 11 
 0.65036  0.15050 Q 12 
 0.71197  0.18292 C 13 
-0.17027 -0.14048 P 14 
-0.37450 -0.80004 H 15 
-0.14162 -0.27224 R 16 
 0.00000  0.00000 K 17 
-0.16250 -100.00000 D 18 
-0.13514  0.36162 E 19 
-0.15991 -0.53765 G 0 
 0.00000  0.00000 A 1 
 0.42165  0.60908 V 2 
 0.18802 -100.00000 I 3 
-0.28089 -100.00000 L 4 
-100.00000 -100.00000 M 5 
 0.00009 -100.00000 F 6 
 0.26359 -0.10141 Y 7 
-100.00000 -100.00000 W 8 
-0.07633 -0.79771 S 9 
 0.61096  0.04481 T 10 
-100.00000  0.07108 N 11 
 0.13760  0.26304 Q 12 
-0.38997 -100.00000 C 13 
-0.38997 -100.00000 P 14 
-0.01881  0.13751 H 15 
-0.18153 -100.00000 R 16 
-100.00000 -0.18131 K 17 
 0.05950 -100.00000 D 18 
-0.16944  0.23154 E 19 
-0.15725 -100.00000 G 0 
 0.21863 -0.07275 A 1 
-0.43839  0.13769 V 2 
-0.07501  0.00090 I 3 
-0.01532 -100.00000 L 4 
 0.30109 -100.00000 M 5 
-100.00000  0.00019 F 6 
-100.00000 -100.00000 Y 7 
 0.13766 -100.00000 W 8 
 0.78150  0.41640 S 9 
-0.56528  1.05776 T 10 
 0.47772 -0.03105 N 11 
-1.07986 -0.44656 Q 12 
-100.00000  0.09353 C 13 
-0.17103 -0.16950 P 14 
 1.09561 -100.00000 H 15 
 0.09521  0.05135 R 16 
 0.00000  0.00000 K 17 
-100.00000 -100.00000 D 18 
 0.24172  0.22656 E 19 
 0.13751 -0.00005 G 0 
 0.18856  0.68325 A 1 
 0.11368 -100.00000 V 2 
-0.42930  0.23952 I 3 
 0.00000  0.00000 L 4 
-100.00000 -0.00005 M 5 
-0.40545 -0.00005 F 6 
 0.13512 -0.19122 Y 7 
-100.00000  0.31758 W 8 
-100.00000 -100.00000 S 9 
 0.00001 -100.00000 T 10 
-100.00000 -100.00000 N 11 
-100.00000  0.26298 Q 12 
 0.08887 -0.61679 C 13 
-0.00433 -0.59204 P 14 
 0.42891 -100.00000 H 15 
-0.15605 -0.31559 R 16 
 0.00001 -100.00000 K 17 
-100.00000 -100.00000 D 18 
-100.00000 -100.00000 E 19 
-100.00000 -100.00000 G 0 
 0.09382 -100.00000 A 1 
-100.00000 -0.55666 V 2 
-0.64711 -100.00000 I 3 
 0.00000  0.00000 L 4 
-0.86835  0.47102 M 5 
 0.03694 -100.00000 F 6 
-0.29744 -0.03059 Y 7 
-100.00000 -100.00000 W 8 
-100.00000 -100.00000 S 9 
 0.13735  0.00003 T 10 
-100.00000 -100.00000 N 11 
-0.16530  0.09494 Q 12 
-100.00000 -100.00000 C 13 
 0.13265  0.67990 P 14 
-100.00000 -100.00000 H 15 
-0.00016 -100.00000 R 16 
-100.00000 -100.00000 K 17 
-100.00000 -100.00000 D 18 
-100.00000 -100.00000 E 19 
 0.26324  0.48561 G 0 
 0.51503  0.07150 A 1 
 0.00000  0.00000 V 2 
-0.07767  0.15813 I 3 
-0.07329  0.61522 L 4 
-100.00000  0.00018 M 5 
-0.02157  0.23613 F 6 
-100.00000 -100.00000 Y 7 
 1.00021  0.10029 W 8 
 0.26324  0.00018 S 9 
-0.15975  0.48561 T 10 
-100.00000 -0.10953 N 11 
-100.00000 -100.00000 Q 12 
 0.48564 -100.00000 C 13 
-100.00000 -100.00000 P 14 
-100.00000 -100.00000 H 15 
-100.00000 -100.00000 R 16 
-100.00000 -100.00000 K 17 
-0.15618  0.21043 D 18 
-100.00000 -100.00000 E 19 
-100.00000 -100.00000 G 0 
-0.15640 -100.00000 A 1 
-100.00000 -0.16804 V 2 
-0.37555  0.26301 I 3 
 0.00000  0.00000 L 4 
 0.04125 -0.40644 M 5 
-100.00000 -100.00000 F 6 
-100.00000 -100.00000 Y 7 
-100.00000 -100.00000 W 8 
-100.00000 -100.00000 S 9 
-100.00000 -0.00002 T 10 
-100.00000 -100.00000 N 11 
 0.05963 -0.07625 Q 12 
-100.00000 -100.00000 C 13 
-0.43344 -0.17948 P 14 
-100.00000 -100.00000 H 15 
 0.13435  0.92598 R 16 
-100.00000 -100.00000 K 17 
-100.00000 -100.00000 D 18 
-100.00000 -100.00000 E 19 
-100.00000 -100.00000 G 0 
-100.00000 -100.00000 A 1 
 0.03372  0.31115 V 2 
-0.03404  0.18671 I 3 
 0.00000  0.00000 L 4 
-0.04690 -100.00000 M 5 
 0.22224  0.84823 F 6 
-100.00000  0.21071 Y 7 
-100.00000 -100.00000 W 8 
-0.17468 -0.31133 S 9 
-0.15619 -100.00000 T 10 
-100.00000 -100.00000 N 11 
-100.00000 -100.00000 Q 12 
-100.00000 -100.00000 C 13 
-0.29707 -100.00000 P 14 
-100.00000 -100.00000 H 15 
-100.00000  0.00011 R 16 
-0.38917 -100.00000 K 17 
-100.00000 -100.00000 D 18 
-100.00000 -100.00000 E 19 
 0.00009  0.00012 G 0 
-100.00000  0.00012 A 1 
-100.00000  0.13763 V 2 
 0.35963 -0.63746 I 3 
 0.71884  0.31712 L 4 
-100.00000 -100.00000 M 5 
 0.26312  0.52888 F 6 
 0.00000  0.00000 Y 7 
 0.00009 -100.00000 W 8 
-100.00000  0.00611 S 9 
 0.46797 -0.55764 T 10 
-100.00000  0.21020 N 11 
-100.00000 -100.00000 Q 12 
-0.42733  0.18338 C 13 
-100.00000 -100.00000 P 14 
 0.27145  0.09154 H 15 
 0.13759 -100.00000 R 16 
-100.00000 -100.00000 K 17 
 0.10663 -100.00000 D 18 
-100.00000 -100.00000 E 19 
 0.28775 -0.18080 G 0 
 0.00000  0.00000 A 1 
-0.09307  0.21189 V 2 
-0.07575 -100.00000 I 3 
 0.15935 -0.67123 L 4 
-0.28811 -100.00000 M 5 
-0.03584 -100.00000 F 6 
-100.00000 -100.00000 Y 7 
 0.26299 -100.00000 W 8 
-0.10886  0.37568 S 9 
-0.18755  0.45025 T 10 
-100.00000 -0.61287 N 11 
-100.00000 -0.03027 Q 12 
 0.28775 -100.00000 C 13 
-100.00000  0.13781 P 14 
 0.46832 -0.03439 H 15 
 0.26299 -100.00000 R 16 
-100.00000 -100.00000 K 17 
-100.00000 -100.00000 D 18 
 0.10677 -0.43071 E 19 
-100.00000 -100.00000 G 0 
-100.00000 -0.10942 A 1 
-0.10538  0.03760 V 2 
-0.05787 -0.01631 I 3 
-0.12041  0.96300 L 4 
-100.00000  0.05990 M 5 
 0.00000  0.00000 F 6 
-100.00000 -0.03042 Y 7 
-100.00000 -100.00000 W 8 
 0.20285  0.68337 S 9 
 0.42857 -100.00000 T 10 
-100.00000 -100.00000 N 11 
-100.00000 -100.00000 Q 12 
-0.15991  0.16681 C 13 
-100.00000  0.09511 P 14 
-100.00000 -100.00000 H 15 
-100.00000  0.13786 R 16 
-100.00000 -100.00000 K 17 
-100.00000 -100.00000 D 18 
-100.00000 -0.16793 E 19 
 0.10688 -100.00000 G 0 
 0.03170  0.43049 A 1 
 0.00000  0.00000 V 2 
-0.17268  0.13064 I 3 
 0.08146  0.21073 L 4 
-100.00000 -100.00000 M 5 
-100.00000 -100.00000 F 6 
-100.00000 -0.81459 Y 7 
-100.00000 -100.00000 W 8 
-0.15616 -100.00000 S 9 
-0.17147  0.00010 T 10 
-100.00000 -100.00000 N 11 
-100.00000 -100.00000 Q 12 
-100.00000 -100.00000 C 13 
-100.00000 -100.00000 P 14 
-100.00000  0.26681 H 15 
 0.00000 -100.00000 R 16 
-100.00000 -100.00000 K 17 
-100.00000 -100.00000 D 18 
-0.15955 -100.00000 E 19 
 0.11327  0.00012 G 0 
 0.00000  0.00000 A 1 
 0.44805  0.30662 V 2 
-100.00000 -100.00000 I 3 
-100.00000 -100.00000 L 4 
-100.00000 -100.00000 M 5 
-100.00000 -100.00000 F 6 
-100.00000 -100.00000 Y 7 
-100.00000 -100.00000 W 8 
 0.50058  0.30812 S 9 
-0.39471  0.16641 T 10 
-100.00000 -100.00000 N 11 
-100.00000 -100.00000 Q 12 
-100.00000 -100.00000 C 13 
-100.00000 -100.00000 P 14 
-100.00000 -100.00000 H 15 
 0.15954 -100.00000 R 16 
-100.00000 -100.00000 K 17 
 0.19573  0.26676 D 18 
-100.00000 -100.00000 E 19 
-100.00000 -100.00000 G 0 
-0.03794 -0.44469 A 1 
-100.00000  0.04896 V 2 
 0.02793  0.21938 I 3 
-100.00000 -100.00000 L 4 
-100.00000 -0.00001 M 5 
-100.00000 -100.00000 F 6 
-100.00000 -100.00000 Y 7 
-100.00000 -100.00000 W 8 
-0.15608  0.39385 S 9 
 0.00000  0.00000 T 10 
-100.00000 -100.00000 N 11 
 0.00001 -100.00000 Q 12 
-100.00000 -100.00000 C 13 
-100.00000 -0.16778 P 14 
-100.00000 -100.00000 H 15 
-0.15941 -100.00000 R 16 
 0.42888 -0.18055 K 17 
-100.00000 -100.00000 D 18 
-100.00000 -100.00000 E 19 
-0.24116  0.26934 G 0 
-0.01866  0.86768 A 1 
-100.00000 -100.00000 V 2 
-100.00000 -100.00000 I 3 
-100.00000 -100.00000 L 4 
-100.00000 -100.00000 M 5 
-100.00000 -100.00000 F 6 
-0.06721  0.59779 Y 7 
-100.00000 -100.00000 W 8 
 0.13748 -100.00000 S 9 
-100.00000 -100.00000 T 10 
 0.17162  0.20072 N 11 
-100.00000 -100.00000 Q 12 
-100.00000 -100.00000 C 13 
-100.00000 -100.00000 P 14 
-100.00000 -100.00000 H 15 
-100.00000 -100.00000 R 16 
-100.00000 -100.00000 K 17 
 0.00000  0.00000 D 18 
-0.16472  0.26687 E 19 
-0.02174 -0.09434 G 0 
 0.00000  0.00000 A 1 
 0.13735  0.18203 V 2 
-100.00000 -100.00000 I 3 
-100.00000 -100.00000 L 4 
-100.00000 -100.00000 M 5 
-100.00000 -100.00000 F 6 
-100.00000 -100.00000 Y 7 
-100.00000 -100.00000 W 8 
-0.37583  0.05972 S 9 
 0.74929  0.05696 T 10 
-100.00000 -100.00000 N 11 
-100.00000 -100.00000 Q 12 
-100.00000 -100.00000 C 13 
 0.26322 -100.00000 P 14 
-100.00000 -100.00000 H 15 
-100.00000 -100.00000 R 16 
-100.00000 -100.00000 K 17 
-100.00000 -100.00000 D 18 
 0.10681  0.26617 E 19 
-0.17693  0.17052 G 0 
-0.15997  0.26313 A 1 
 0.13753 -0.16819 V 2 
-100.00000 -100.00000 I 3 
-100.00000 -100.00000 L 4 
-100.00000 -100.00000 M 5 
-100.00000 -100.00000 F 6 
-0.04747  0.12967 Y 7 
-100.00000 -100.00000 W 8 
-100.00000 -100.00000 S 9 
-100.00000 -100.00000 T 10 
 0.24554  0.37448 N 11 
-100.00000 -100.00000 Q 12 
-100.00000 -100.00000 C 13 
-100.00000 -100.00000 P 14 
-100.00000 -100.00000 H 15 
-100.00000 -100.00000 R 16 
-100.00000 -100.00000 K 17 
 0.00000  0.00000 D 18 
 0.33955  0.31724 E 19 
-100.00000 -100.00000 G 0 
-0.06057  0.22043 A 1 
 0.13208 -0.43485 V 2 
 0.30200 -0.61816 I 3 
 0.43729 -0.71011 L 4 
-100.00000 -0.03172 M 5 
 0.48558 -100.00000 F 6 
-0.29009 -100.00000 Y 7 
-100.00000 -100.00000 W 8 
 0.49500  0.24137 S 9 
 0.00000  0.00000 T 10 
-100.00000  0.13746 N 11 
-0.42641 -100.00000 Q 12 
-100.00000 -100.00000 C 13 
 0.13766 -100.00000 P 14 
 0.14790 -0.43485 H 15 
-0.17025  0.30885 R 16 
 0.21744 -100.00000 K 17 
-100.00000 -100.00000 D 18 
 0.25047 -100.00000 E 19 
-100.00000 -100.00000 G 0 
-100.00000 -100.00000 A 1 
-0.00763  0.68554 V 2 
 0.00000  0.00000 I 3 
 0.34799  0.15503 L 4 
 0.76105 -0.13246 M 5 
-100.00000 -100.00000 F 6 
-100.00000 -100.00000 Y 7 
-100.00000 -100.00000 W 8 
-100.00000 -100.00000 S 9 
 0.07805  0.14181 T 10 
-100.00000 -100.00000 N 11 
-100.00000 -100.00000 Q 12 
-100.00000 -100.00000 C 13 
-100.00000 -100.00000 P 14 
-100.00000 -100.00000 H 15 
 0.10706 -100.00000 R 16 
-100.00000 -100.00000 K 17 
-100.00000 -100.00000 D 18 
-100.00000 -100.00000 E 19 
-100.00000 -100.00000 G 0 
-100.00000 -100.00000 A 1 
-100.00000 -100.00000 V 2 
-100.00000 -100.00000 I 3 
-100.00000 -100.00000 L 4 
-100.00000 -100.00000 M 5 
 0.33981 -0.05550 F 6 
-0.37122 -0.18350 Y 7 
 0.13751 -100.00000 W 8 
 0.08122 -100.00000 S 9 
-100.00000 -100.00000 T 10 
-100.00000 -100.00000 N 11 
-100.00000 -100.00000 Q 12 
 0.00000  0.00000 C 13 
-100.00000 -100.00000 P 14 
-100.00000 -100.00000 H 15 
-0.06771  0.31073 R 16 
-100.00000 -100.00000 K 17 
-100.00000 -100.00000 D 18 
-100.00000 -100.00000 E 19 
-100.00000 -100.00000 G 0 
-100.00000 -100.00000 A 1 
-0.02014 -0.03812 V 2 
 0.00000  0.00000 I 3 
-0.29702 -100.00000 L 4 
 0.23122 -0.27878 M 5 
-100.00000 -100.00000 F 6 
-100.00000 -100.00000 Y 7 
-100.00000 -100.00000 W 8 
-100.00000 -100.00000 S 9 
 0.50948  0.53442 T 10 
-100.00000 -0.00002 N 11 
-100.00000 -100.00000 Q 12 
-100.00000 -100.00000 C 13 
-100.00000 -100.00000 P 14 
-100.00000 -100.00000 H 15 
 0.37860 -100.00000 R 16 
-100.00000  0.13040 K 17 
-100.00000 -100.00000 D 18 
-100.00000 -100.00000 E 19 
 0.00000  0.00000 G 0 
-100.00000 -100.00000 A 1 
 0.22234  0.00002 V 2 
-100.00000 -100.00000 I 3 
-100.00000 -100.00000 L 4 
-100.00000 -100.00000 M 5 
-100.00000 -100.00000 F 6 
-100.00000 -100.00000 Y 7 
-100.00000 -100.00000 W 8 
-0.26329  0.00582 S 9 
-100.00000 -100.00000 T 10 
-100.00000 -100.00000 N 11 
-100.00000 -100.00000 Q 12 
 0.34360  0.02522 C 13 
-100.00000 -100.00000 P 14 
-100.00000 -100.00000 H 15 
-100.00000 -100.00000 R 16 
-100.00000 -100.00000 K 17 
-0.23931  0.14623 D 18 
-100.00000 -100.00000 E 19 
-100.00000 -100.00000 G 0 
-100.00000 -100.00000 A 1 
-100.00000  0.09498 V 2 
-100.00000 -100.00000 I 3 
-100.00000 -100.00000 L 4 
-100.00000 -0.00000 M 5 
-100.00000 -0.00000 F 6 
 0.00000  0.00000 Y 7 
-100.00000 -100.00000 W 8 
-100.00000 -0.18106 S 9 
-0.15634 -100.00000 T 10 
-0.28817  0.48543 N 11 
-100.00000 -100.00000 Q 12 
 0.99988  0.27026 C 13 
-100.00000 -100.00000 P 14 
-0.90837 -0.30986 H 15 
-100.00000 -100.00000 R 16 
-100.00000 -100.00000 K 17 
-0.01884 -0.03055 D 18 
-100.00000 -100.00000 E 19 
-100.00000 -100.00000 G 0 
-0.15968 -100.00000 A 1 
-100.00000 -100.00000 V 2 
-100.00000 -100.00000 I 3 
 0.04150  0.38797 L 4 
-100.00000 -0.18058 M 5 
-100.00000 -100.00000 F 6 
-0.17503  0.27115 Y 7 
-100.00000 -100.00000 W 8 
-100.00000 -100.00000 S 9 
-0.15625 -100.00000 T 10 
 0.08133  0.48554 N 11 
-0.02095  0.12236 Q 12 
-100.00000  0.00012 C 13 
 0.01177  0.26688 P 14 
 0.00000  0.00000 H 15 
-0.12973 -0.03536 R 16 
-100.00000 -100.00000 K 17 
-100.00000 -100.00000 D 18 
-100.00000 -100.00000 E 19 
-100.00000 -0.03097 G 0 
 0.00000  0.00000 A 1 
 0.15375  0.12802 V 2 
-100.00000 -100.00000 I 3 
-100.00000 -100.00000 L 4 
-100.00000 -100.00000 M 5 
-100.00000 -100.00000 F 6 
-100.00000 -100.00000 Y 7 
-100.00000 -100.00000 W 8 
 0.25618  0.09747 S 9 
 0.26281 -0.04927 T 10 
-100.00000 -100.00000 N 11 
-100.00000 -100.00000 Q 12 
-100.00000 -100.00000 C 13 
-100.00000 -100.00000 P 14 
-100.00000 -100.00000 H 15 
-100.00000 -100.00000 R 16 
-100.00000 -100.00000 K 17 
-100.00000 -100.00000 D 18 
-0.27502 -0.44310 E 19 
-100.00000 -100.00000 G 0 
-100.00000 -100.00000 A 1 
-100.00000 -100.00000 V 2 
-100.00000  0.00001 I 3 
-100.00000 -100.00000 L 4 
-100.00000 -100.00000 M 5 
-100.00000 -100.00000 F 6 
 0.00009  0.00001 Y 7 
-100.00000 -100.00000 W 8 
 0.33151 -0.01318 S 9 
-100.00000 -0.44712 T 10 
 0.00000  0.00000 N 11 
-100.00000 -100.00000 Q 12 
-100.00000 -100.00000 C 13 
-100.00000 -100.00000 P 14 
 0.00009  0.00001 H 15 
-100.00000 -100.00000 R 16 
 0.32801  0.20871 K 17 
 0.24125  0.29995 D 18 
-100.00000 -100.00000 E 19 
-100.00000 -100.00000 G 0 
-100.00000 -100.00000 A 1 
-100.00000 -100.00000 V 2 
-100.00000 -0.00006 I 3 
-100.00000 -100.00000 L 4 
-100.00000 -100.00000 M 5 
-100.00000 -100.00000 F 6 
 0.18718 -0.31896 Y 7 
-100.00000 -100.00000 W 8 
-0.01402 -0.31850 S 9 
-100.00000 -100.00000 T 10 
 0.00000  0.00000 N 11 
-100.00000 -100.00000 Q 12 
-100.00000 -100.00000 C 13 
-100.00000 -100.00000 P 14 
-100.00000 -0.00006 H 15 
-100.00000 -100.00000 R 16 
-0.80251 -0.13718 K 17 
-0.17114 -0.03799 D 18 
-100.00000 -100.00000 E 19 
-0.04732 -100.00000 G 0 
 0.32913  0.07816 A 1 
-100.00000 -100.00000 V 2 
-100.00000 -100.00000 I 3 
 0.13756 -0.31767 L 4 
-100.00000 -100.00000 M 5 
-100.00000 -100.00000 F 6 
-100.00000 -100.00000 Y 7 
-100.00000 -100.00000 W 8 
 0.00000  0.00000 S 9 
 0.38219  0.16663 T 10 
 0.10674 -100.00000 N 11 
-100.00000 -100.00000 Q 12 
-100.00000 -100.00000 C 13 
 0.03318  0.33017 P 14 
-100.00000 -100.00000 H 15 
-100.00000 -100.00000 R 16 
-100.00000 -100.00000 K 17 
-100.00000 -100.00000 D 18 
-100.00000 -100.00000 E 19 
-100.00000 -100.00000 G 0 
-0.47601 -0.03700 A 1 
-100.00000  0.00006 V 2 
 0.25735  0.35814 I 3 
-100.00000 -100.00000 L 4 
-100.00000 -100.00000 M 5 
-100.00000 -100.00000 F 6 
-100.00000 -100.00000 Y 7 
-100.00000 -100.00000 W 8 
-0.28837 -0.19200 S 9 
 0.00000  0.00000 T 10 
-0.39565  0.00963 N 11 
-100.00000 -100.00000 Q 12 
-100.00000 -100.00000 C 13 
-0.15992  0.31733 P 14 
-100.00000 -100.00000 H 15 
-100.00000 -100.00000 R 16 
-100.00000  0.00006 K 17 
-100.00000 -100.00000 D 18 
-100.00000 -100.00000 E 19 
 0.07114  0.20089 G 0 
-0.54799  0.00004 A 1 
 0.26303 -100.00000 V 2 
-100.00000 -100.00000 I 3 
-100.00000  0.00004 L 4 
-100.00000 -100.00000 M 5 
-100.00000 -100.00000 F 6 
 0.07865 -0.67048 Y 7 
-100.00000 -100.00000 W 8 
-100.00000 -100.00000 S 9 
 0.48542 -100.00000 T 10 
 0.17670  0.11742 N 11 
-100.00000 -0.03256 Q 12 
-100.00000 -100.00000 C 13 
-100.00000 -100.00000 P 14 
-100.00000  0.13754 H 15 
-100.00000 -100.00000 R 16 
-100.00000 -100.00000 K 17 
 0.00000  0.00000 D 18 
-0.76926  0.46618 E 19 
-100.00000 -100.00000 G 0 
 0.21948  0.54167 A 1 
-100.00000 -0.03193 V 2 
-0.26313  0.26437 I 3 
-100.00000 -100.00000 L 4 
 0.10590 -100.00000 M 5 
-100.00000 -100.00000 F 6 
-100.00000 -100.00000 Y 7 
-100.00000 -100.00000 W 8 
-0.16466  0.00007 S 9 
 0.00000  0.00000 T 10 
-100.00000 -0.32110 N 11 
-100.00000 -100.00000 Q 12 
-100.00000 -100.00000 C 13 
 0.26295  0.48550 P 14 
-100.00000 -100.00000 H 15 
-0.45577 -0.03193 R 16 
-100.00000 -100.00000 K 17 
-100.00000 -100.00000 D 18 
-100.00000  0.00007 E 19 
 0.13766  0.26302 G 0 
 0.43998  0.31008 A 1 
 0.00000  0.00000 V 2 
 0.40020 -0.23450 I 3 
-100.00000  0.13749 L 4 
-100.00000 -100.00000 M 5 
 0.32906 -0.07695 F 6 
-100.00000 -100.00000 Y 7 
-100.00000 -100.00000 W 8 
-100.00000 -100.00000 S 9 
-100.00000 -100.00000 T 10 
-100.00000 -100.00000 N 11 
-100.00000 -100.00000 Q 12 
-100.00000 -100.00000 C 13 
-100.00000 -100.00000 P 14 
-100.00000 -100.00000 H 15 
-100.00000 -100.00000 R 16 
-100.00000 -100.00000 K 17 
-0.01887 -0.16832 D 18 
-100.00000 -100.00000 E 19 
 0.31614 -0.08074 G 0 
-100.00000  0.26303 A 1 
-100.00000 -100.00000 V 2 
-100.00000 -100.00000 I 3 
-100.00000 -100.00000 L 4 
-100.00000 -100.00000 M 5 
-100.00000 -100.00000 F 6 
-0.04779  0.41671 Y 7 
-100.00000 -100.00000 W 8 
-100.00000 -100.00000 S 9 
-100.00000 -100.00000 T 10 
 0.24049 -0.24545 N 11 
-100.00000 -100.00000 Q 12 
-100.00000 -100.00000 C 13 
-100.00000 -100.00000 P 14 
-100.00000 -0.00001 H 15 
-100.00000 -100.00000 R 16 
-100.00000 -100.00000 K 17 
 0.00000  0.00000 D 18 
 0.33923  0.00503 E 19 
-100.00000 -100.00000 G 0 
 0.34006  0.09882 A 1 
-100.00000 -100.00000 V 2 
 0.31673 -0.31458 I 3 
-100.00000 -100.00000 L 4 
-100.00000 -100.00000 M 5 
-100.00000 -100.00000 F 6 
-100.00000 -100.00000 Y 7 
-100.00000 -100.00000 W 8 
-100.00000 -100.00000 S 9 
 0.00000  0.00000 T 10 
-100.00000 -100.00000 N 11 
-100.00000 -100.00000 Q 12 
-100.00000 -100.00000 C 13 
 0.13755 -0.31850 P 14 
-100.00000 -100.00000 H 15 
-100.00000 -0.03051 R 16 
 0.04160  0.76555 K 17 
-100.00000 -100.00000 D 18 
-100.00000 -100.00000 E 19 
-100.00000 -100.00000 G 0 
 0.01107 -100.00000 A 1 
-0.76193 -0.41501 V 2 
 0.00000  0.00000 I 3 
 0.22217 -100.00000 L 4 
 0.56311 -0.01766 M 5 
-100.00000 -100.00000 F 6 
-100.00000 -100.00000 Y 7 
-100.00000 -100.00000 W 8 
 0.00007 -100.00000 S 9 
 0.36002  0.02312 T 10 
-100.00000 -100.00000 N 11 
-100.00000 -100.00000 Q 12 
-100.00000 -100.00000 C 13 
 0.05946 -100.00000 P 14 
-100.00000 -100.00000 H 15 
-100.00000  0.37851 R 16 
 0.10669  0.16626 K 17 
-100.00000 -100.00000 D 18 
-100.00000 -100.00000 E 19 
 0.13744 -100.00000 G 0 
-100.00000 -100.00000 A 1 
 0.37845 -100.00000 V 2 
 0.77770 -0.50826 I 3 
 0.00000  0.00000 L 4 
-100.00000 -100.00000 M 5 
-0.08398 -0.48476 F 6 
 0.36002 -0.54867 Y 7 
-100.00000 -100.00000 W 8 
 0.13773 -0.44655 S 9 
-0.25040  0.18454 T 10 
-100.00000 -100.00000 N 11 
-0.36409 -0.07781 Q 12 
-100.00000 -100.00000 C 13 
-0.11021  0.18454 P 14 
-0.42620 -100.00000 H 15 
-0.17951 -0.47667 R 16 
-100.00000 -100.00000 K 17 
-100.00000 -100.00000 D 18 
-100.00000 -100.00000 E 19 
-0.10964  0.19428 G 0 
-0.49130 -100.00000 A 1 
 0.13750 -100.00000 V 2 
-100.00000 -100.00000 I 3 
-100.00000 -100.00000 L 4 
-100.00000 -100.00000 M 5 
-100.00000 -100.00000 F 6 
-100.00000 -100.00000 Y 7 
-100.00000 -100.00000 W 8 
 0.24566 -100.00000 S 9 
-100.00000 -100.00000 T 10 
-100.00000 -100.00000 N 11 
-100.00000 -0.72493 Q 12 
-100.00000 -100.00000 C 13 
-100.00000 -100.00000 P 14 
-100.00000 -100.00000 H 15 
 0.10667 -100.00000 R 16 
 0.10867 -0.63210 K 17 
-0.00107 -0.03077 D 18 
 0.00000  0.00000 E 19 
-100.00000 -100.00000 G 0 
-100.00000 -100.00000 A 1 
-100.00000 -100.00000 V 2 
-100.00000 -100.00000 I 3 
-100.00000 -100.00000 L 4 
-1.14395 -1.06866 M 5 
-100.00000 -100.00000 F 6 
-100.00000 -100.00000 Y 7 
-100.00000 -100.00000 W 8 
-100.00000 -100.00000 S 9 
-0.06277  0.10763 T 10 
-0.19365 -0.21430 N 11 
-100.00000  0.00001 Q 12 
-100.00000 -100.00000 C 13 
-100.00000 -100.00000 P 14 
-100.00000 -100.00000 H 15 
-0.27166  0.65004 R 16 
 0.00000  0.00000 K 17 
-100.00000 -100.00000 D 18 
-0.01308  0.27438 E 19 
 0.13752 -100.00000 G 0 
-100.00000  0.00021 A 1 
-100.00000 -100.00000 V 2 
-100.00000 -100.00000 I 3 
-100.00000 -100.00000 L 4 
-100.00000 -100.00000 M 5 
-100.00000 -100.00000 F 6 
-100.00000 -100.00000 Y 7 
-100.00000 -100.00000 W 8 
-0.12100  0.34544 S 9 
 0.08085 -100.00000 T 10 
 0.00000  0.00000 N 11 
-100.00000 -100.00000 Q 12 
-100.00000 -100.00000 C 13 
-100.00000 -100.00000 P 14 
-0.15649 -100.00000 H 15 
-100.00000 -100.00000 R 16 
 0.02464  0.81861 K 17 
 0.11839  0.58013 D 18 
 0.00001 -100.00000 E 19 
 0.09261  0.07055 G 0 
-0.06893  0.12941 A 1 
 0.00000  0.00000 V 2 
-100.00000 -100.00000 I 3 
 0.22189 -100.00000 L 4 
-0.25421 -0.02454 M 5 
-100.00000 -100.00000 F 6 
-100.00000 -100.00000 Y 7 
-100.00000 -100.00000 W 8 
-100.00000 -100.00000 S 9 
-100.00000 -100.00000 T 10 
-100.00000 -100.00000 N 11 
-100.00000 -100.00000 Q 12 
-100.00000 -100.00000 C 13 
-100.00000 -100.00000 P 14 
-100.00000 -100.00000 H 15 
-100.00000 -100.00000 R 16 
-100.00000 -100.00000 K 17 
-100.00000 -100.00000 D 18 
-100.00000 -100.00000 E 19 
-0.15793 -0.32256 G 0 
 0.00000  0.00000 A 1 
 0.18520 -0.10419 V 2 
-100.00000 -100.00000 I 3 
-100.00000 -100.00000 L 4 
-100.00000 -100.00000 M 5 
-100.00000 -100.00000 F 6 
-100.00000 -100.00000 Y 7 
-100.00000 -100.00000 W 8 
-0.08227 -0.18481 S 9 
-0.24048 -0.07512 T 10 
-100.00000 -100.00000 N 11 
-100.00000 -100.00000 Q 12 
-100.00000 -100.00000 C 13 
-0.41266 -100.00000 P 14 
-100.00000 -100.00000 H 15 
-0.00007 -100.00000 R 16 
 0.21699 -0.17019 K 17 
-100.00000 -100.00000 D 18 
-0.05121 -0.20701 E 19 
-100.00000 -100.00000 G 0 
 0.28579 -0.32080 A 1 
 0.00000  0.00000 V 2 
-100.00000 -100.00000 I 3 
 0.32811  0.02693 L 4 
-0.24827  0.51953 M 5 
-100.00000 -100.00000 F 6 
-100.00000 -100.00000 Y 7 
-100.00000 -100.00000 W 8 
-100.00000 -100.00000 S 9 
-100.00000 -100.00000 T 10 
-100.00000 -100.00000 N 11 
-100.00000 -100.00000 Q 12 
-100.00000 -100.00000 C 13 
-100.00000 -100.00000 P 14 
-100.00000 -100.00000 H 15 
-100.00000 -100.00000 R 16 
-100.00000 -100.00000 K 17 
-100.00000 -100.00000 D 18 
-100.00000 -100.00000 E 19 
-100.00000 -100.00000 G 0 
-0.37842  0.16705 A 1 
-100.00000 -100.00000 V 2 
-0.32942  0.12945 I 3 
-100.00000 -100.00000 L 4 
-100.00000 -100.00000 M 5 
-100.00000 -100.00000 F 6 
-100.00000 -100.00000 Y 7 
-100.00000 -100.00000 W 8 
-100.00000  0.00005 S 9 
 0.00000  0.00000 T 10 
-100.00000 -100.00000 N 11 
-100.00000 -100.00000 Q 12 
-100.00000 -100.00000 C 13 
-100.00000 -0.03418 P 14 
-100.00000 -100.00000 H 15 
-100.00000 -100.00000 R 16 
 0.42523 -0.08529 K 17 
-100.00000 -100.00000 D 18 
-100.00000 -100.00000 E 19 
-100.00000 -100.00000 G 0 
-100.00000 -100.00000 A 1 
-100.00000 -100.00000 V 2 
-100.00000 -100.00000 I 3 
-100.00000  0.00003 L 4 
-100.00000 -100.00000 M 5 
-100.00000 -100.00000 F 6 
 0.07558 -0.33459 Y 7 
-100.00000 -100.00000 W 8 
-0.17042 -100.00000 S 9 
-100.00000 -100.00000 T 10 
-0.05494  0.26306 N 11 
-0.17823  0.43601 Q 12 
-100.00000 -100.00000 C 13 
 0.18250 -0.33459 P 14 
 0.00000  0.00000 H 15 
-0.18134  0.29574 R 16 
-100.00000 -100.00000 K 17 
-0.15941 -100.00000 D 18 
-100.00000 -100.00000 E 19 
-100.00000 -100.00000 G 0 
-0.15902 -100.00000 A 1 
-100.00000  0.00010 V 2 
-100.00000 -100.00000 I 3 
 0.03289 -100.00000 L 4 
 0.00003 -100.00000 M 5 
 0.01564 -0.08844 F 6 
-0.28392  0.41203 Y 7 
-100.00000 -100.00000 W 8 
 0.00000  0.00000 S 9 
-100.00000  0.20558 T 10 
-100.00000 -100.00000 N 11 
-100.00000 -100.00000 Q 12 
-100.00000  0.13761 C 13 
 0.10311  0.49056 P 14 
-100.00000 -100.00000 H 15 
-100.00000 -100.00000 R 16 
-100.00000 -100.00000 K 17 
-100.00000 -100.00000 D 18 
-100.00000 -100.00000 E 19 
-100.00000  0.13730 G 0 
-0.19371 -0.51284 A 1 
 0.00000  0.00000 V 2 
 0.49775 -0.53055 I 3 
 0.18062 -0.22038 L 4 
-100.00000 -100.00000 M 5 
-1.08848  0.12150 F 6 
-0.33387 -0.24650 Y 7 
-100.00000 -100.00000 W 8 
-100.00000 -0.00020 S 9 
-0.30480 -100.00000 T 10 
 0.00001 -100.00000 N 11 
 0.00001 -100.00000 Q 12 
-100.00000 -100.00000 C 13 
-100.00000 -100.00000 P 14 
-100.00000 -100.00000 H 15 
 0.49261 -100.00000 R 16 
 0.13752  0.04886 K 17 
-100.00000  0.26283 D 18 
-100.00000 -100.00000 E 19 
-100.00000 -100.00000 G 0 
-100.00000 -100.00000 A 1 
-100.00000 -100.00000 V 2 
-100.00000 -100.00000 I 3 
-100.00000 -100.00000 L 4 
-100.00000 -100.00000 M 5 
-100.00000 -100.00000 F 6 
-100.00000 -100.00000 Y 7 
-100.00000 -100.00000 W 8 
-0.25526  0.58052 S 9 
 0.54916  0.46143 T 10 
 0.00000  0.00000 N 11 
-100.00000 -100.00000 Q 12 
-100.00000 -100.00000 C 13 
-100.00000  0.00014 P 14 
 0.10387 -100.00000 H 15 
-100.00000 -100.00000 R 16 
 0.26293 -0.43034 K 17 
 0.17659  0.41911 D 18 
-100.00000 -100.00000 E 19 
-100.00000 -100.00000 G 0 
-100.00000 -100.00000 A 1 
-100.00000 -100.00000 V 2 
 0.07387 -100.00000 I 3 
 0.00000  0.00000 L 4 
 0.01102  0.31168 M 5 
-100.00000 -100.00000 F 6 
-100.00000 -100.00000 Y 7 
-100.00000 -100.00000 W 8 
-100.00000 -100.00000 S 9 
-100.00000 -100.00000 T 10 
-100.00000 -100.00000 N 11 
-0.29303  0.13753 Q 12 
 0.00003 -100.00000 C 13 
 0.39675 -0.03525 P 14 
-100.00000 -100.00000 H 15 
-100.00000  0.00002 R 16 
-100.00000 -100.00000 K 17 
-100.00000 -100.00000 D 18 
-100.00000 -100.00000 E 19 
-100.00000 -100.00000 G 0 
-100.00000  0.00013 A 1 
-0.16171 -100.00000 V 2 
 0.04636  0.84812 I 3 
 0.00000  0.00000 L 4 
-100.00000 -100.00000 M 5 
-0.69933  0.01234 F 6 
-100.00000 -100.00000 Y 7 
-100.00000 -100.00000 W 8 
 0.26295 -100.00000 S 9 
-100.00000 -100.00000 T 10 
-100.00000 -100.00000 N 11 
-100.00000 -100.00000 Q 12 
-100.00000 -100.00000 C 13 
-0.87180  0.66138 P 14 
-100.00000 -100.00000 H 15 
-0.02421  0.00013 R 16 
-100.00000 -100.00000 K 17 
-100.00000 -100.00000 D 18 
-100.00000 -100.00000 E 19 
 0.29258 -0.08138 G 0 
-0.21251 -0.06011 A 1 
 0.02103 -100.00000 V 2 
-0.21251 -100.00000 I 3 
-0.00004 -100.00000 L 4 
-100.00000 -100.00000 M 5 
-100.00000 -100.00000 F 6 
-100.00000 -100.00000 Y 7 
-100.00000 -100.00000 W 8 
-100.00000  0.13742 S 9 
 0.06134 -0.52636 T 10 
-100.00000 -100.00000 N 11 
-0.00004 -100.00000 Q 12 
-0.18808 -100.00000 C 13 
-100.00000 -100.00000 P 14 
-100.00000 -100.00000 H 15 
-100.00000 -100.00000 R 16 
-0.41897 -0.33827 K 17 
 0.15984  0.06542 D 18 
 0.00000  0.00000 E 19 
 0.54838  0.15680 G 0 
-0.54563 -0.15159 A 1 
-100.00000  0.00717 V 2 
-100.00000 -100.00000 I 3 
-100.00000 -100.00000 L 4 
 0.26317 -100.00000 M 5 
-100.00000 -100.00000 F 6 
 0.08909  0.17944 Y 7 
-100.00000 -100.00000 W 8 
 0.30344 -0.02963 S 9 
 1.07053  0.00011 T 10 
 0.34559  0.17434 N 11 
-100.00000 -0.19907 Q 12 
-100.00000 -100.00000 C 13 
-100.00000 -100.00000 P 14 
-0.45162 -100.00000 H 15 
-100.00000 -100.00000 R 16 
-100.00000  0.00011 K 17 
 0.00000  0.00000 D 18 
-0.80489  0.22862 E 19 
-0.30147  0.57050 G 0 
 0.15846 -0.11494 A 1 
-0.27422 -100.00000 V 2 
-0.18487  0.05762 I 3 
 0.36601 -0.19192 L 4 
-100.00000 -0.26918 M 5 
-100.00000  0.00022 F 6 
-0.65435 -100.00000 Y 7 
-100.00000 -100.00000 W 8 
 0.00000  0.00000 S 9 
 0.14082 -100.00000 T 10 
-0.33832  0.08802 N 11 
-100.00000 -0.05786 Q 12 
-0.07235  0.00053 C 13 
-100.00000 -100.00000 P 14 
-0.17758 -100.00000 H 15 
-0.10328  0.27314 R 16 
-100.00000 -0.08629 K 17 
-100.00000  0.13773 D 18 
-0.58837  0.00096 E 19 
-100.00000 -100.00000 G 0 
-0.00004 -100.00000 A 1 
-100.00000 -100.00000 V 2 
-100.00000 -100.00000 I 3 
-100.00000 -100.00000 L 4 
-100.00000 -100.00000 M 5 
-0.00004 -100.00000 F 6 
-0.19220 -100.00000 Y 7 
-100.00000 -100.00000 W 8 
-100.00000 -100.00000 S 9 
-100.00000 -0.11509 T 10 
-100.00000  0.00039 N 11 
-0.06667 -0.06392 Q 12 
-100.00000 -100.00000 C 13 
-100.00000 -0.20143 P 14 
 0.00000  0.00000 H 15 
-0.20697  0.14255 R 16 
-0.00004 -100.00000 K 17 
-100.00000 -100.00000 D 18 
-100.00000 -100.00000 E 19 
-100.00000 -100.00000 G 0 
-100.00000 -100.00000 A 1 
-100.00000 -100.00000 V 2 
 0.13727 -100.00000 I 3 
-100.00000 -100.00000 L 4 
-100.00000 -100.00000 M 5 
-100.00000 -100.00000 F 6 
-100.00000 -100.00000 Y 7 
-100.00000 -100.00000 W 8 
-0.53984  0.31518 S 9 
-100.00000 -100.00000 T 10 
 0.00000  0.00000 N 11 
-100.00000 -100.00000 Q 12 
-100.00000 -100.00000 C 13 
-100.00000 -100.00000 P 14 
-100.00000  0.26300 H 15 
-100.00000 -100.00000 R 16 
-0.58598 -0.16313 K 17 
-0.59206 -0.43506 D 18 
-100.00000 -100.00000 E 19 
 0.00000  0.00000 G 0 
-0.19029  0.14732 A 1 
 0.31799  0.26313 V 2 
-100.00000 -100.00000 I 3 
-100.00000 -100.00000 L 4 
-100.00000 -100.00000 M 5 
-100.00000  0.00010 F 6 
-100.00000 -100.00000 Y 7 
 0.09560  0.14732 W 8 
 0.05026  0.19677 S 9 
-0.16744 -0.18174 T 10 
-100.00000 -100.00000 N 11 
-100.00000 -100.00000 Q 12 
-100.00000 -100.00000 C 13 
-100.00000 -100.00000 P 14 
 0.18804 -100.00000 H 15 
-0.42629 -0.02020 R 16 
-100.00000 -100.00000 K 17 
-100.00000 -100.00000 D 18 
 0.35004  0.29304 E 19 
-100.00000 -0.00003 G 0 
 0.18242 -0.00003 A 1 
 0.12292 -100.00000 V 2 
-100.00000 -100.00000 I 3 
 0.14988 -100.00000 L 4 
-100.00000 -0.32991 M 5 
-100.00000 -100.00000 F 6 
 0.10301  0.09043 Y 7 
-100.00000 -100.00000 W 8 
-100.00000 -100.00000 S 9 
-0.05657 -100.00000 T 10 
 0.05035  0.29957 N 11 
-100.00000 -0.17261 Q 12 
-100.00000 -100.00000 C 13 
-100.00000 -100.00000 P 14 
 0.33400 -100.00000 H 15 
 0.27219 -0.00305 R 16 
 0.00000  0.00000 K 17 
-100.00000 -100.00000 D 18 
-0.32341 -0.05883 E 19 
-100.00000 -100.00000 G 0 
-100.00000 -100.00000 A 1 
-100.00000 -100.00000 V 2 
-0.19113 -0.50086 I 3 
 0.00000  0.00000 L 4 
-100.00000 -100.00000 M 5 
-100.00000 -100.00000 F 6 
 0.13743  0.13751 Y 7 
-100.00000 -100.00000 W 8 
-100.00000 -100.00000 S 9 
-0.55547 -100.00000 T 10 
-100.00000  0.00001 N 11 
-0.03032 -100.00000 Q 12 
-100.00000 -100.00000 C 13 
-0.13898  0.55252 P 14 
-100.00000 -100.00000 H 15 
-100.00000 -0.05104 R 16 
-100.00000 -100.00000 K 17 
-100.00000 -100.00000 D 18 
-100.00000 -100.00000 E 19 
-100.00000 -100.00000 G 0 
 0.00007 -100.00000 A 1 
 0.13758  0.37852 V 2 
-100.00000 -100.00000 I 3 
-100.00000 -100.00000 L 4 
-0.55908 -0.93904 M 5 
 0.37858  0.30779 F 6 
 0.54926  0.42613 Y 7 
 0.13758  0.00001 W 8 
-0.04277 -0.17764 S 9 
-100.00000 -100.00000 T 10 
-100.00000 -100.00000 N 11 
-100.00000 -100.00000 Q 12 
 0.00000  0.00000 C 13 
-100.00000 -100.00000 P 14 
-100.00000 -100.00000 H 15 
 0.20750 -0.25194 R 16 
-100.00000 -100.00000 K 17 
-100.00000 -100.00000 D 18 
-100.00000 -100.00000 E 19 
-100.00000 -100.00000 G 0 
 0.03725  0.37090 A 1 
 0.00006  0.00025 V 2 
-0.15758 -100.00000 I 3 
-1.30385  0.24361 L 4 
 0.00006  0.02966 M 5 
 0.18576 -100.00000 F 6 
 0.20985 -0.01612 Y 7 
 0.60565 -100.00000 W 8 
 0.13436  0.74788 S 9 
 0.82804 -0.32375 T 10 
 0.00344 -0.11468 N 11 
-100.00000  0.76578 Q 12 
-100.00000 -100.00000 C 13 
-100.00000 -100.00000 P 14 
 0.03016 -100.00000 H 15 
-0.22311  0.52960 R 16 
 0.00000  0.00000 K 17 
-100.00000 -100.00000 D 18 
-0.30385  0.12843 E 19 
-100.00000 -100.00000 G 0 
-100.00000 -100.00000 A 1 
-0.12388  0.35492 V 2 
-0.39003  0.26141 I 3 
 0.00000  0.00000 L 4 
-100.00000  0.14247 M 5 
-0.39405 -0.32241 F 6 
-100.00000 -100.00000 Y 7 
-100.00000 -100.00000 W 8 
 0.21806  0.43633 S 9 
-100.00000 -100.00000 T 10 
-0.15760  0.00014 N 11 
-100.00000 -100.00000 Q 12 
-100.00000 -100.00000 C 13 
-100.00000 -0.32224 P 14 
-100.00000 -100.00000 H 15 
-100.00000 -100.00000 R 16 
-100.00000 -100.00000 K 17 
-100.00000 -100.00000 D 18 
-100.00000 -100.00000 E 19 
-0.07871 -0.00023 G 0 
 0.58493 -0.03181 A 1 
-100.00000 -100.00000 V 2 
 0.13748 -100.00000 I 3 
-100.00000 -100.00000 L 4 
-0.15700 -100.00000 M 5 
-0.02472 -0.64056 F 6 
 0.20279 -0.69776 Y 7 
-100.00000  0.05786 W 8 
 0.48237  0.13727 S 9 
-100.00000 -0.18314 T 10 
-0.09759 -0.40896 N 11 
 0.62744  0.26280 Q 12 
-100.00000 -100.00000 C 13 
-100.00000 -100.00000 P 14 
-0.01950  0.09372 H 15 
-0.81161 -0.31734 R 16 
 0.00000  0.00000 K 17 
-100.00000 -0.31892 D 18 
 0.42053  0.03058 E 19 
 0.00000  0.00000 G 0 
-100.00000 -100.00000 A 1 
 0.26316  0.26310 V 2 
-100.00000 -100.00000 I 3 
-100.00000 -100.00000 L 4 
-100.00000 -100.00000 M 5 
-100.00000 -100.00000 F 6 
-100.00000 -100.00000 Y 7 
 0.00013 -100.00000 W 8 
-100.00000 -100.00000 S 9 
-100.00000 -100.00000 T 10 
-100.00000 -100.00000 N 11 
 0.00013 -100.00000 Q 12 
-100.00000 -100.00000 C 13 
-100.00000 -100.00000 P 14 
-100.00000 -100.00000 H 15 
 0.42269  0.54770 R 16 
-100.00000 -100.00000 K 17 
-100.00000 -100.00000 D 18 
 0.40283 -0.16689 E 19 
-100.00000 -100.00000 G 0 
 0.56498  0.13776 A 1 
-0.03455  0.06868 V 2 
 0.00000  0.00000 I 3 
-0.57647 -0.43475 L 4 
 0.05641  0.13751 M 5 
-100.00000 -100.00000 F 6 
-100.00000 -100.00000 Y 7 
-100.00000 -100.00000 W 8 
 0.00006 -100.00000 S 9 
 0.76684  0.48209 T 10 
-100.00000 -100.00000 N 11 
-100.00000 -100.00000 Q 12 
-100.00000 -100.00000 C 13 
-0.15999 -100.00000 P 14 
-0.05651 -0.03663 H 15 
-0.18684  0.36493 R 16 
 0.21852  0.47234 K 17 
-100.00000 -100.00000 D 18 
-100.00000 -100.00000 E 19 
-0.05721  0.05307 G 0 
 0.00000  0.00000 A 1 
 0.14752  0.31882 V 2 
-100.00000 -100.00000 I 3 
-0.17269  0.03770 L 4 
-0.16033 -100.00000 M 5 
-100.00000 -100.00000 F 6 
 0.07392  0.00029 Y 7 
-100.00000 -100.00000 W 8 
-0.55547  0.51994 S 9 
-0.05646  0.72958 T 10 
-100.00000 -0.20485 N 11 
-0.17269 -100.00000 Q 12 
-100.00000 -100.00000 C 13 
 0.28108  0.27680 P 14 
-100.00000 -100.00000 H 15 
-0.16708  0.28753 R 16 
-0.77803 -100.00000 K 17 
 0.34017 -0.16771 D 18 
 0.25562  0.17921 E 19 
-100.00000 -100.00000 G 0 
-0.00002 -100.00000 A 1 
-100.00000 -100.00000 V 2 
-100.00000 -100.00000 I 3 
-0.03975 -0.00722 L 4 
-100.00000 -100.00000 M 5 
-100.00000 -100.00000 F 6 
-100.00000 -100.00000 Y 7 
-100.00000 -100.00000 W 8 
-0.57311 -0.05110 S 9 
 0.10370  0.52174 T 10 
-100.00000 -100.00000 N 11 
 0.24481 -0.44574 Q 12 
-100.00000 -100.00000 C 13 
 0.00000  0.00000 P 14 
-100.00000 -100.00000 H 15 
-100.00000  0.00001 R 16 
-100.00000 -100.00000 K 17 
-100.00000 -100.00000 D 18 
-100.00000 -100.00000 E 19 
-100.00000 -100.00000 G 0 
-100.00000 -100.00000 A 1 
-0.15702 -0.18256 V 2 
 0.46696  0.33038 I 3 
 0.00000  0.00000 L 4 
-100.00000 -100.00000 M 5 
-100.00000 -100.00000 F 6 
-100.00000 -100.00000 Y 7 
-100.00000 -100.00000 W 8 
-100.00000 -100.00000 S 9 
-100.00000 -100.00000 T 10 
-100.00000 -100.00000 N 11 
-0.03554 -100.00000 Q 12 
-100.00000 -100.00000 C 13 
-0.42453  0.02579 P 14 
-100.00000 -100.00000 H 15 
-100.00000 -100.00000 R 16 
-100.00000 -100.00000 K 17 
-100.00000 -100.00000 D 18 
-100.00000 -100.00000 E 19 
-100.00000 -100.00000 G 0 
-1.12462  0.04619 A 1 
-0.17033 -0.31346 V 2 
 0.08063 -0.41485 I 3 
-0.29233  0.68284 L 4 
-100.00000 -100.00000 M 5 
-0.07722 -100.00000 F 6 
-0.54464 -100.00000 Y 7 
-100.00000 -100.00000 W 8 
 0.45536 -0.15397 S 9 
 0.95198 -100.00000 T 10 
-0.42653 -100.00000 N 11 
 0.00000  0.00000 Q 12 
 0.13748 -100.00000 C 13 
 0.71097  0.58510 P 14 
-0.04802  0.09479 H 15 
-0.69171  0.56737 R 16 
-0.27530  0.90523 K 17 
 0.25154 -0.16825 D 18 
 0.73485 -0.34929 E 19 
-100.00000 -100.00000 G 0 
-100.00000 -100.00000 A 1 
-100.00000 -0.03212 V 2 
-100.00000 -100.00000 I 3 
 0.00000  0.00000 L 4 
-100.00000 -0.16963 M 5 
-0.28418 -0.19564 F 6 
-100.00000 -100.00000 Y 7 
 0.22106  0.26302 W 8 
-0.35804 -0.09861 S 9 
-100.00000 -100.00000 T 10 
-100.00000 -100.00000 N 11 
-100.00000 -100.00000 Q 12 
-100.00000 -100.00000 C 13 
-100.00000 -100.00000 P 14 
-100.00000 -100.00000 H 15 
-100.00000 -100.00000 R 16 
-100.00000 -100.00000 K 17 
-100.00000 -100.00000 D 18 
-100.00000 -100.00000 E 19 
 0.00000  0.00000 G 0 
 0.18799  0.18180 A 1 
 0.25206 -0.07695 V 2 
-100.00000 -100.00000 I 3 
 0.60925 -0.13473 L 4 
 0.08107 -0.03067 M 5 
 0.22223 -100.00000 F 6 
-100.00000 -100.00000 Y 7 
 0.15895  0.48566 W 8 
-0.01878  0.44658 S 9 
 0.58517 -100.00000 T 10 
 0.08107 -100.00000 N 11 
-0.25028  0.09791 Q 12 
-100.00000 -100.00000 C 13 
-100.00000 -100.00000 P 14 
 0.10675  0.76577 H 15 
 0.25668 -0.13473 R 16 
-100.00000  0.54454 K 17 
 0.33735 -0.31896 D 18 
 0.02575  0.56734 E 19 
-0.17729  0.00003 G 0 
-0.04813 -100.00000 A 1 
-0.28914 -100.00000 V 2 
-0.05933  0.00003 I 3 
-0.30167  0.37854 L 4 
-100.00000 -100.00000 M 5 
-100.00000  0.13753 F 6 
 0.22180 -100.00000 Y 7 
-100.00000 -100.00000 W 8 
 0.04020 -0.31808 S 9 
-0.16625  0.41662 T 10 
-0.22102 -0.04687 N 11 
-100.00000 -100.00000 Q 12 
-100.00000 -100.00000 C 13 
-0.23976 -0.16211 P 14 
 0.22077 -0.44276 H 15 
 0.82782  0.55225 R 16 
 0.00000  0.00000 K 17 
-100.00000 -0.19255 D 18 
-0.07368 -0.01046 E 19 
-0.01860 -100.00000 G 0 
-100.00000 -100.00000 A 1 
-100.00000 -100.00000 V 2 
-100.00000 -100.00000 I 3 
-100.00000 -100.00000 L 4 
-100.00000 -100.00000 M 5 
-0.15945  0.16719 F 6 
-0.01456  0.68311 Y 7 
-100.00000  0.09516 W 8 
-0.03392 -0.19136 S 9 
-100.00000 -100.00000 T 10 
-100.00000 -100.00000 N 11 
-100.00000 -100.00000 Q 12 
 0.00000  0.00000 C 13 
-100.00000 -100.00000 P 14 
-100.00000 -100.00000 H 15 
 0.19597 -0.39960 R 16 
-100.00000 -100.00000 K 17 
-100.00000 -100.00000 D 18 
-100.00000 -100.00000 E 19 
-100.00000 -0.42650 G 0 
-0.15633 -0.63650 A 1 
-100.00000 -100.00000 V 2 
-100.00000  0.13754 I 3 
-100.00000 -100.00000 L 4 
-100.00000 -100.00000 M 5 
-100.00000 -100.00000 F 6 
-100.00000 -100.00000 Y 7 
-100.00000 -100.00000 W 8 
 0.03971  0.74379 S 9 
 0.15908 -0.22658 T 10 
 0.00000  0.00000 N 11 
 0.01123  0.09489 Q 12 
-100.00000 -100.00000 C 13 
-100.00000 -100.00000 P 14 
-100.00000  0.13754 H 15 
-100.00000 -0.20119 R 16 
-0.16535  0.10047 K 17 
 0.04839 -0.27905 D 18 
-100.00000 -100.00000 E 19 
-100.00000 -100.00000 G 0 
-100.00000 -100.00000 A 1 
 0.67132 -0.26669 V 2 
 0.00000  0.00000 I 3 
 0.14667  0.07653 L 4 
 0.00016 -0.58814 M 5 
 0.32733 -0.20963 F 6 
-100.00000 -100.00000 Y 7 
-100.00000 -100.00000 W 8 
 0.13766 -100.00000 S 9 
 0.17082  0.35172 T 10 
 0.26319 -0.32600 N 11 
-100.00000 -100.00000 Q 12 
-100.00000 -100.00000 C 13 
-100.00000 -0.00006 P 14 
-100.00000 -100.00000 H 15 
-100.00000 -100.00000 R 16 
-100.00000 -100.00000 K 17 
-100.00000 -100.00000 D 18 
-100.00000 -100.00000 E 19 
-100.00000 -100.00000 G 0 
-0.13055  0.08573 A 1 
 0.00013  0.06891 V 2 
 0.48696 -0.27355 I 3 
 0.04063 -0.33029 L 4 
-100.00000 -100.00000 M 5 
-100.00000 -100.00000 F 6 
 0.21998 -0.00004 Y 7 
-100.00000 -100.00000 W 8 
-0.17552 -0.56903 S 9 
 0.00000  0.00000 T 10 
 0.15346  0.20679 N 11 
 0.37661 -100.00000 Q 12 
-100.00000 -0.00004 C 13 
-0.68546  0.37847 P 14 
 0.26317  0.13746 H 15 
-100.00000 -100.00000 R 16 
 0.00013 -100.00000 K 17 
-100.00000 -100.00000 D 18 
-100.00000 -0.03422 E 19 
 0.00000  0.00000 G 0 
-0.28855 -0.16799 A 1 
 0.32900 -0.19195 V 2 
-100.00000 -100.00000 I 3 
-100.00000 -100.00000 L 4 
-100.00000 -100.00000 M 5 
-100.00000 -100.00000 F 6 
-100.00000 -100.00000 Y 7 
-100.00000 -100.00000 W 8 
-0.00002 -100.00000 S 9 
-100.00000 -100.00000 T 10 
-100.00000 -100.00000 N 11 
-100.00000 -100.00000 Q 12 
-100.00000 -100.00000 C 13 
-100.00000 -100.00000 P 14 
-100.00000 -100.00000 H 15 
-0.55885  0.97221 R 16 
-100.00000 -100.00000 K 17 
-100.00000 -100.00000 D 18 
 0.59787  0.42388 E 19 
 0.46845 -0.45483 G 0 
-100.00000 -100.00000 A 1 
-100.00000 -100.00000 V 2 
-100.00000 -100.00000 I 3 
-0.04697 -0.10898 L 4 
-100.00000 -100.00000 M 5 
-100.00000 -100.00000 F 6 
-100.00000 -100.00000 Y 7 
 0.00000  0.00000 W 8 
-100.00000 -100.00000 S 9 
-100.00000 -100.00000 T 10 
-100.00000 -100.00000 N 11 
-100.00000 -100.00000 Q 12 
 0.58506  0.26305 C 13 
-100.00000 -100.00000 P 14 
-100.00000 -100.00000 H 15 
 0.42251 -100.00000 R 16 
-100.00000 -100.00000 K 17 
-100.00000 -100.00000 D 18 
-100.00000 -100.00000 E 19 
-100.00000 -100.00000 G 0 
-100.00000 -100.00000 A 1 
 0.47153 -100.00000 V 2 
 0.52811 -0.09611 I 3 
 0.00000  0.00000 L 4 
-100.00000 -100.00000 M 5 
-0.03206 -0.05410 F 6 
-100.00000 -100.00000 Y 7 
-100.00000 -100.00000 W 8 
-100.00000 -100.00000 S 9 
-100.00000 -100.00000 T 10 
-100.00000 -100.00000 N 11 
-100.00000 -100.00000 Q 12 
-100.00000 -100.00000 C 13 
 0.35529  0.20677 P 14 
-100.00000  0.26305 H 15 
 0.26317  0.26305 R 16 
-100.00000 -100.00000 K 17 
-100.00000 -100.00000 D 18 
-100.00000 -100.00000 E 19 
-100.00000 -100.00000 G 0 
-100.00000 -100.00000 A 1 
 0.18774 -0.43172 V 2 
 0.22119 -100.00000 I 3 
 0.00000  0.00000 L 4 
 0.04062 -0.05594 M 5 
 0.42172  0.21023 F 6 
 0.00001 -100.00000 Y 7 
-0.15650 -100.00000 W 8 
-0.28925  0.17238 S 9 
-100.00000 -100.00000 T 10 
-100.00000 -100.00000 N 11 
-100.00000 -100.00000 Q 12 
-100.00000 -100.00000 C 13 
 0.13752 -100.00000 P 14 
-100.00000 -100.00000 H 15 
-100.00000 -100.00000 R 16 
-100.00000 -100.00000 K 17 
-100.00000 -100.00000 D 18 
-100.00000 -100.00000 E 19 
 0.00000  0.00000 G 0 
-0.15992 -100.00000 A 1 
-100.00000  0.52947 V 2 
-100.00000 -100.00000 I 3 
-100.00000 -100.00000 L 4 
-100.00000 -100.00000 M 5 
-100.00000 -100.00000 F 6 
-100.00000 -100.00000 Y 7 
-100.00000 -100.00000 W 8 
-100.00000 -100.00000 S 9 
-100.00000  0.00011 T 10 
-100.00000 -100.00000 N 11 
-100.00000 -100.00000 Q 12 
-100.00000 -100.00000 C 13 
-100.00000 -100.00000 P 14 
-100.00000  0.00011 H 15 
-0.33510  0.60748 R 16 
-100.00000 -100.00000 K 17 
-100.00000 -100.00000 D 18 
-0.29976  0.23202 E 19 
-100.00000 -100.00000 G 0 
 0.11211 -100.00000 A 1 
-100.00000 -100.00000 V 2 
-100.00000 -100.00000 I 3 
-100.00000 -100.00000 L 4 
-100.00000 -100.00000 M 5 
-100.00000 -100.00000 F 6 
-100.00000 -100.00000 Y 7 
-100.00000 -100.00000 W 8 
 0.15035  0.09989 S 9 
 0.18777  0.21019 T 10 
 0.00000  0.00000 N 11 
-100.00000 -100.00000 Q 12 
-100.00000 -100.00000 C 13 
-100.00000 -100.00000 P 14 
-0.25682  0.12949 H 15 
-100.00000 -100.00000 R 16 
-0.16579  0.12949 K 17 
 0.10011 -0.31423 D 18 
-100.00000 -100.00000 E 19 
-100.00000 -100.00000 G 0 
-100.00000 -100.00000 A 1 
-100.00000 -100.00000 V 2 
-100.00000 -100.00000 I 3 
 0.20012  0.50804 L 4 
-100.00000 -100.00000 M 5 
-100.00000 -100.00000 F 6 
-100.00000 -100.00000 Y 7 
-100.00000 -100.00000 W 8 
-0.01139  0.14639 S 9 
 0.25248  0.09513 T 10 
-100.00000 -100.00000 N 11 
 0.58502 -0.07605 Q 12 
-100.00000 -100.00000 C 13 
 0.00000  0.00000 P 14 
-100.00000 -100.00000 H 15 
-100.00000 -100.00000 R 16 
-100.00000 -100.00000 K 17 
-100.00000 -100.00000 D 18 
-100.00000 -100.00000 E 19 
-0.24197  0.42225 G 0 
 0.28769 -0.13415 A 1 
-100.00000  0.26605 V 2 
-100.00000 -100.00000 I 3 
 0.42868 -0.16830 L 4 
-100.00000 -100.00000 M 5 
-0.16512 -0.44235 F 6 
-100.00000  0.31712 Y 7 
-0.00000 -100.00000 W 8 
-0.00000  0.13738 S 9 
-0.15977 -0.40730 T 10 
 0.13750 -0.31204 N 11 
 0.15926  0.35916 Q 12 
-100.00000 -100.00000 C 13 
-100.00000 -100.00000 P 14 
-100.00000 -100.00000 H 15 
-100.00000 -100.00000 R 16 
 0.63674 -0.49578 K 17 
-0.74020 -0.30981 D 18 
 0.00000  0.00000 E 19 
-100.00000 -100.00000 G 0 
-100.00000 -100.00000 A 1 
-100.00000 -100.00000 V 2 
-100.00000 -100.00000 I 3 
-100.00000 -100.00000 L 4 
-100.00000 -100.00000 M 5 
-0.02024 -0.00000 F 6 
 0.29356 -0.43054 Y 7 
-0.54805  0.20832 W 8 
 0.10529  0.20832 S 9 
-100.00000 -100.00000 T 10 
-100.00000 -100.00000 N 11 
-100.00000 -100.00000 Q 12 
 0.00000  0.00000 C 13 
-100.00000 -100.00000 P 14 
-100.00000 -100.00000 H 15 
-0.29991  0.30546 R 16 
-100.00000 -100.00000 K 17 
-100.00000 -100.00000 D 18 
-100.00000 -100.00000 E 19 
 0.74045 -0.10073 G 0 
-100.00000 -100.00000 A 1 
-100.00000  0.03056 V 2 
-100.00000 -100.00000 I 3 
-100.00000 -100.00000 L 4 
-100.00000 -100.00000 M 5 
-100.00000 -100.00000 F 6 
 0.13445 -0.09396 Y 7 
-100.00000 -100.00000 W 8 
-100.00000 -100.00000 S 9 
-100.00000 -100.00000 T 10 
 0.08117  0.27420 N 11 
-100.00000 -100.00000 Q 12 
-100.00000 -100.00000 C 13 
-100.00000 -100.00000 P 14 
 0.00017 -100.00000 H 15 
-100.00000 -100.00000 R 16 
-100.00000 -100.00000 K 17 
 0.00000  0.00000 D 18 
 0.83277 -0.41365 E 19 
 0.23918 -0.41331 G 0 
-0.37515  0.61944 A 1 
-100.00000  0.07183 V 2 
 0.05999  0.00873 I 3 
 0.03566 -0.53711 L 4 
-0.29704 -100.00000 M 5 
 0.26318  0.06013 F 6 
-0.05147  0.28486 Y 7 
-100.00000 -0.02273 W 8 
 0.00000  0.00000 S 9 
-0.26574  0.09513 T 10 
 0.03752 -0.19159 N 11 
 0.05999 -100.00000 Q 12 
-100.00000 -100.00000 C 13 
-0.21833 -0.62033 P 14 
 0.95879  0.07459 H 15 
-100.00000  0.41706 R 16 
-0.16241 -100.00000 K 17 
 0.22219 -100.00000 D 18 
 0.23176  0.23762 E 19 
-100.00000 -0.00013 G 0 
-100.00000 -100.00000 A 1 
-100.00000  0.13738 V 2 
-0.17490 -0.03056 I 3 
 0.00000  0.00000 L 4 
-0.16868 -0.59265 M 5 
-100.00000 -100.00000 F 6 
-100.00000 -100.00000 Y 7 
-100.00000 -100.00000 W 8 
-100.00000 -100.00000 S 9 
 0.10688 -100.00000 T 10 
-100.00000 -100.00000 N 11 
 0.08142 -0.43063 Q 12 
-100.00000 -100.00000 C 13 
 0.63711 -0.30960 P 14 
-100.00000 -100.00000 H 15 
 0.13755 -0.31847 R 16 
-100.00000 -100.00000 K 17 
-100.00000 -100.00000 D 18 
-100.00000 -100.00000 E 19 
 0.00003 -100.00000 G 0 
 0.41781  0.16678 A 1 
 0.13753 -0.16813 V 2 
-0.13618 -0.31361 I 3 
 0.00000  0.00000 L 4 
 0.00003 -100.00000 M 5 
 0.13128 -0.31038 F 6 
 0.13753 -0.00006 Y 7 
-100.00000 -100.00000 W 8 
 0.48546 -100.00000 S 9 
 0.10679 -100.00000 T 10 
 0.00003 -100.00000 N 11 
 0.08129  0.03050 Q 12 
-100.00000 -100.00000 C 13 
-0.10907  0.14582 P 14 
-0.28815 -0.19190 H 15 
-0.28054 -0.19190 R 16 
-100.00000 -100.00000 K 17 
 0.00003 -100.00000 D 18 
-100.00000 -100.00000 E 19 
-1.13620  0.35536 G 0 
-0.11954  0.51415 A 1 
-0.12630 -0.06208 V 2 
 0.14449  0.35338 I 3 
 0.01645  0.32465 L 4 
-0.40306 -0.23011 M 5 
 0.30177 -0.44446 F 6 
-0.17717  0.44048 Y 7 
 0.10561 -0.75751 W 8 
-0.22604  0.50950 S 9 
 0.33858 -0.25733 T 10 
 0.32850 -0.39076 N 11 
-0.43297 -0.02762 Q 12 
-100.00000 -100.00000 C 13 
 0.00000  0.00000 P 14 
 0.40779 -0.03586 H 15 
-0.04939  0.67837 R 16 
-0.42790 -100.00000 K 17 
-0.41983  0.10822 D 18 
-0.15743 -0.45299 E 19 
-0.16704 -100.00000 G 0 
 0.00000  0.00000 A 1 
-0.06600 -0.28547 V 2 
-0.84759  0.26965 I 3 
 0.41394 -0.54689 L 4 
-100.00000 -0.18085 M 5 
-0.03100 -0.31888 F 6 
 0.05992  0.50976 Y 7 
-100.00000 -100.00000 W 8 
 0.17311 -0.48726 S 9 
 0.28903 -0.36748 T 10 
-0.07575  0.55775 N 11 
 0.50050  0.19033 Q 12 
-100.00000 -100.00000 C 13 
-0.17841  0.13977 P 14 
-0.17186  0.59723 H 15 
 0.90906 -0.27886 R 16 
 0.48569 -0.16831 K 17 
-0.17904  0.55069 D 18 
-0.47562  0.08139 E 19 
-0.05285 -0.21215 G 0 
 0.04413 -0.99115 A 1 
-0.27403  0.00584 V 2 
-0.05729 -0.14315 I 3 
-0.27269  0.07186 L 4 
-100.00000 -0.66229 M 5 
-0.00013  0.13734 F 6 
-0.08301 -100.00000 Y 7 
 0.18814 -0.16809 W 8 
-0.30379  0.31443 S 9 
-0.58581  0.31085 T 10 
 1.14367 -100.00000 N 11 
-0.43611  0.35657 Q 12 
-100.00000 -100.00000 C 13 
-100.00000 -100.00000 P 14 
-0.59019 -100.00000 H 15 
 0.00000  0.00000 R 16 
-0.61137 -0.23725 K 17 
-100.00000 -0.26851 D 18 
 0.26930 -0.16687 E 19 
-0.41020 -100.00000 G 0 
 0.52173  0.44307 A 1 
-0.35064 -100.00000 V 2 
-0.03436  0.21043 I 3 
-0.11684  0.38881 L 4 
-100.00000 -100.00000 M 5 
-0.49122 -100.00000 F 6 
 0.62861 -100.00000 Y 7 
 0.32908 -100.00000 W 8 
 0.00000  0.00000 S 9 
 0.11265 -0.53765 T 10 
 0.33967 -100.00000 N 11 
 0.02024 -100.00000 Q 12 
-100.00000 -100.00000 C 13 
-0.11293  0.00119 P 14 
-100.00000 -0.31671 H 15 
 0.37852  0.13766 R 16 
-0.01884 -100.00000 K 17 
-0.02263 -100.00000 D 18 
 0.11265  0.41688 E 19 
-0.00002 -100.00000 G 0 
-100.00000 -100.00000 A 1 
-100.00000 -100.00000 V 2 
-100.00000 -100.00000 I 3 
-0.16698 -100.00000 L 4 
-100.00000 -100.00000 M 5 
-100.00000 -100.00000 F 6 
-100.00000 -100.00000 Y 7 
 0.00000  0.00000 W 8 
-100.00000 -100.00000 S 9 
-100.00000 -100.00000 T 10 
-100.00000 -100.00000 N 11 
-100.00000 -100.00000 Q 12 
 0.13749 -0.03043 C 13 
-100.00000 -100.00000 P 14 
-100.00000 -100.00000 H 15 
-0.17670 -0.22043 R 16 
-100.00000 -100.00000 K 17 
-100.00000 -100.00000 D 18 
-100.00000 -100.00000 E 19 
-0.45607 -0.15377 G 0 
 0.17948  0.40051 A 1 
-100.00000 -100.00000 V 2 
-100.00000 -100.00000 I 3 
-100.00000 -100.00000 L 4 
-100.00000 -100.00000 M 5 
-0.37622 -0.31515 F 6 
-0.01901  0.37855 Y 7 
-100.00000 -100.00000 W 8 
 0.00000  0.00000 S 9 
-0.16014 -100.00000 T 10 
-100.00000 -100.00000 N 11 
-100.00000 -100.00000 Q 12 
-0.00007 -100.00000 C 13 
 0.14230  0.12186 P 14 
-100.00000 -100.00000 H 15 
-100.00000 -100.00000 R 16 
-100.00000 -100.00000 K 17 
-100.00000 -100.00000 D 18 
-100.00000 -100.00000 E 19 
-0.00000 -100.00000 G 0 
-100.00000 -100.00000 A 1 
-100.00000 -100.00000 V 2 
-100.00000 -100.00000 I 3 
-100.00000 -100.00000 L 4 
-100.00000 -100.00000 M 5 
-100.00000 -100.00000 F 6 
 0.00000  0.00000 Y 7 
-100.00000 -0.00006 W 8 
-0.16258 -100.00000 S 9 
-100.00000 -100.00000 T 10 
-0.03417 -0.69370 N 11 
-100.00000 -100.00000 Q 12 
-0.23781 -0.13357 C 13 
-100.00000 -100.00000 P 14 
 0.06685  0.08140 H 15 
-100.00000 -100.00000 R 16 
-100.00000 -100.00000 K 17 
 0.37851 -0.03052 D 18 
-100.00000 -100.00000 E 19 
-100.00000 -100.00000 G 0 
-100.00000 -100.00000 A 1 
-0.03131 -0.37016 V 2 
 0.00000  0.00000 I 3 
-0.20375  0.22483 L 4 
-0.06429 -100.00000 M 5 
-100.00000 -0.20968 F 6 
-100.00000 -100.00000 Y 7 
-100.00000 -100.00000 W 8 
 0.13751  0.13755 S 9 
 0.21805  0.60725 T 10 
 0.00001  0.26308 N 11 
-100.00000 -100.00000 Q 12 
-100.00000 -100.00000 C 13 
-100.00000 -100.00000 P 14 
-100.00000 -100.00000 H 15 
-100.00000 -100.00000 R 16 
-100.00000 -100.00000 K 17 
-100.00000 -100.00000 D 18 
-100.00000 -100.00000 E 19 
-100.00000 -0.25520 G 0 
-0.40896  0.22497 A 1 
 0.00000  0.00000 V 2 
-0.51387 -0.42843 I 3 
 0.35066  0.48539 L 4 
-100.00000 -100.00000 M 5 
-100.00000 -100.00000 F 6 
-100.00000 -100.00000 Y 7 
-100.00000 -100.00000 W 8 
-100.00000 -100.00000 S 9 
-100.00000 -100.00000 T 10 
-100.00000 -100.00000 N 11 
-100.00000 -100.00000 Q 12 
-100.00000 -100.00000 C 13 
-100.00000 -100.00000 P 14 
-100.00000 -100.00000 H 15 
-100.00000 -100.00000 R 16 
-100.00000 -100.00000 K 17 
-100.00000 -100.00000 D 18 
-0.17303 -100.00000 E 19 
-0.19258 -0.30668 G 0 
-100.00000 -0.00005 A 1 
-100.00000 -0.25531 V 2 
-100.00000 -100.00000 I 3 
-100.00000 -100.00000 L 4 
-100.00000 -100.00000 M 5 
-100.00000 -100.00000 F 6 
-100.00000 -100.00000 Y 7 
-100.00000 -100.00000 W 8 
-100.00000 -100.00000 S 9 
-100.00000 -100.00000 T 10 
-100.00000 -100.00000 N 11 
-100.00000 -100.00000 Q 12 
-100.00000 -100.00000 C 13 
-100.00000 -100.00000 P 14 
-100.00000 -100.00000 H 15 
-100.00000 -100.00000 R 16 
-0.19361  0.36503 K 17 
 0.43839 -0.55524 D 18 
 0.00000  0.00000 E 19 
-0.20892 -0.24890 G 0 
-0.02914 -0.07858 A 1 
 0.00013 -0.06832 V 2 
 0.41312  0.36253 I 3 
 0.30081  0.13750 L 4 
-100.00000 -100.00000 M 5 
-100.00000 -0.00001 F 6 
 0.13731 -100.00000 Y 7 
-100.00000  0.16488 W 8 
-0.26401  0.21024 S 9 
 0.00000  0.00000 T 10 
 0.09026 -0.70129 N 11 
 0.20574 -100.00000 Q 12 
-100.00000 -100.00000 C 13 
 0.81360  0.07026 P 14 
-100.00000 -100.00000 H 15 
-0.01587 -0.50491 R 16 
-100.00000  0.87766 K 17 
 0.51374 -0.02927 D 18 
-0.12573 -0.41779 E 19 
 0.67813  0.46823 G 0 
-0.55580  0.16867 A 1 
 0.09124 -100.00000 V 2 
-100.00000  0.00013 I 3 
 0.03586  0.18157 L 4 
 1.31256 -0.25560 M 5 
-0.65636  0.31349 F 6 
 0.15816  0.26317 Y 7 
 0.60775 -100.00000 W 8 
-0.88257 -0.29643 S 9 
-0.07954 -0.21636 T 10 
-0.14077  0.37512 N 11 
 0.43281  0.48748 Q 12 
-100.00000 -100.00000 C 13 
 0.00000  0.00000 P 14 
-0.52797 -100.00000 H 15 
-100.00000 -100.00000 R 16 
-100.00000  0.67729 K 17 
-100.00000 -0.38990 D 18 
 0.41209  0.09080 E 19 
 0.12883 -0.29414 G 0 
 0.67062  0.71416 A 1 
 0.13752 -100.00000 V 2 
-0.17406 -100.00000 I 3 
-0.03656 -0.00007 L 4 
-100.00000 -100.00000 M 5 
-100.00000 -100.00000 F 6 
-100.00000  0.26296 Y 7 
-100.00000 -0.00007 W 8 
-0.08411 -0.57515 S 9 
 0.07248 -0.61602 T 10 
 0.00000  0.00000 N 11 
-0.03656 -100.00000 Q 12 
-100.00000 -100.00000 C 13 
-0.45987 -100.00000 P 14 
 0.37853  0.00753 H 15 
 0.14123  0.10784 R 16 
 0.02470 -0.07522 K 17 
-0.32066  0.66685 D 18 
 0.01584 -100.00000 E 19 
-0.08730  0.13758 G 0 
 0.20560 -0.34831 A 1 
-100.00000 -100.00000 V 2 
-100.00000 -100.00000 I 3 
-100.00000 -100.00000 L 4 
-100.00000 -100.00000 M 5 
 0.59262 -100.00000 F 6 
-0.00889 -100.00000 Y 7 
-100.00000  0.13758 W 8 
 0.00000  0.00000 S 9 
-0.00582 -100.00000 T 10 
-0.16530 -100.00000 N 11 
 0.34373 -100.00000 Q 12 
-100.00000 -100.00000 C 13 
-0.67478  0.15469 P 14 
-100.00000 -100.00000 H 15 
-100.00000 -100.00000 R 16 
-100.00000 -100.00000 K 17 
-100.00000 -100.00000 D 18 
-100.00000  0.00007 E 19 
 0.22846  0.12442 G 0 
-0.52563  0.09104 A 1 
-0.58628 -0.11729 V 2 
 0.00003  0.05294 I 3 
-100.00000 -0.00000 L 4 
-100.00000 -100.00000 M 5 
-100.00000 -100.00000 F 6 
-100.00000 -100.00000 Y 7 
-100.00000 -100.00000 W 8 
-100.00000 -100.00000 S 9 
 0.08364  0.06328 T 10 
-100.00000 -0.00000 N 11 
 0.37249 -0.39344 Q 12 
-100.00000 -100.00000 C 13 
 0.76556 -100.00000 P 14 
-100.00000 -100.00000 H 15 
-100.00000 -100.00000 R 16 
 0.32061 -0.52663 K 17 
-0.52563  0.23543 D 18 
 0.00000  0.00000 E 19 
 0.15811 -100.00000 G 0 
 0.26294  0.67819 A 1 
 0.04068 -0.43277 V 2 
-0.73064  0.26810 I 3 
 0.09793 -0.20963 L 4 
-100.00000 -0.20963 M 5 
 0.07837 -0.62058 F 6 
-0.29255 -0.21354 Y 7 
 0.84790  0.36651 W 8 
 0.16877 -0.23858 S 9 
 0.02924  0.04486 T 10 
 0.00000  0.00000 N 11 
-0.17296 -0.22384 Q 12 
-0.08822 -100.00000 C 13 
-100.00000 -100.00000 P 14 
-0.10074 -100.00000 H 15 
-0.00010  0.13762 R 16 
-0.19289  0.83489 K 17 
-0.06655  0.39658 D 18 
 0.10724  0.13762 E 19 
 0.00000  0.00000 G 0 
-100.00000  0.27558 A 1 
 0.09004  0.67813 V 2 
-100.00000 -100.00000 I 3 
-100.00000 -100.00000 L 4 
-100.00000 -100.00000 M 5 
-100.00000 -100.00000 F 6 
-100.00000 -100.00000 Y 7 
-100.00000 -100.00000 W 8 
-100.00000 -100.00000 S 9 
-100.00000 -100.00000 T 10 
-100.00000 -100.00000 N 11 
-100.00000 -100.00000 Q 12 
-100.00000 -100.00000 C 13 
-100.00000 -100.00000 P 14 
-100.00000 -100.00000 H 15 
-0.27843 -0.06705 R 16 
-100.00000 -100.00000 K 17 
-100.00000 -100.00000 D 18 
 0.16912  0.18174 E 19 
-0.20376 -0.13003 G 0 
 0.00000  0.00000 A 1 
 0.40448 -0.06462 V 2 
-100.00000 -100.00000 I 3 
-0.23391 -0.00000 L 4 
-0.18984 -100.00000 M 5 
-100.00000 -100.00000 F 6 
-100.00000 -100.00000 Y 7 
-100.00000 -100.00000 W 8 
 0.08413  0.16863 S 9 
-0.52641 -0.02043 T 10 
-100.00000 -100.00000 N 11 
-0.32735 -100.00000 Q 12 
 0.13744 -100.00000 C 13 
-0.04088 -100.00000 P 14 
-100.00000 -100.00000 H 15 
-100.00000 -100.00000 R 16 
-100.00000 -100.00000 K 17 
-100.00000 -100.00000 D 18 
-0.14080 -0.01455 E 19 
-0.17332  0.48546 G 0 
-100.00000 -100.00000 A 1 
-100.00000 -100.00000 V 2 
-100.00000 -100.00000 I 3 
-100.00000 -100.00000 L 4 
-100.00000 -100.00000 M 5 
 0.11721  0.27502 F 6 
-0.16361 -0.09244 Y 7 
-0.33024  0.00003 W 8 
-100.00000 -0.25652 S 9 
-100.00000 -100.00000 T 10 
-100.00000 -100.00000 N 11 
-100.00000 -100.00000 Q 12 
 0.00000  0.00000 C 13 
-100.00000 -100.00000 P 14 
-100.00000 -100.00000 H 15 
 0.50475  0.29111 R 16 
-100.00000 -100.00000 K 17 
-100.00000 -100.00000 D 18 
-100.00000 -100.00000 E 19 
-100.00000 -100.00000 G 0 
-100.00000 -100.00000 A 1 
-100.00000 -100.00000 V 2 
-100.00000 -100.00000 I 3 
-100.00000 -100.00000 L 4 
-100.00000 -100.00000 M 5 
-0.18982 -0.55568 F 6 
 0.00000  0.00000 Y 7 
-100.00000 -100.00000 W 8 
-100.00000 -0.00007 S 9 
-100.00000 -100.00000 T 10 
-100.00000 -0.00007 N 11 
 0.26308 -100.00000 Q 12 
 0.00649 -0.19834 C 13 
-100.00000 -100.00000 P 14 
 0.45901 -0.14721 H 15 
-100.00000 -100.00000 R 16 
-100.00000 -100.00000 K 17 
-0.03540 -0.00007 D 18 
-100.00000 -100.00000 E 19 
-100.00000 -100.00000 G 0 
-100.00000 -100.00000 A 1 
-100.00000 -100.00000 V 2 
-100.00000 -100.00000 I 3 
-0.00972  1.20172 L 4 
-100.00000 -100.00000 M 5 
-100.00000 -100.00000 F 6 
-100.00000 -100.00000 Y 7 
-100.00000 -100.00000 W 8 
-0.15495  0.28459 S 9 
-100.00000 -0.41868 T 10 
-100.00000 -100.00000 N 11 
-0.06474  0.05296 Q 12 
-100.00000 -100.00000 C 13 
 0.00000  0.00000 P 14 
-100.00000 -100.00000 H 15 
-100.00000 -100.00000 R 16 
-100.00000 -100.00000 K 17 
-100.00000 -100.00000 D 18 
-100.00000 -100.00000 E 19 
 0.00000  0.00000 G 0 
-100.00000 -100.00000 A 1 
 0.09034 -0.07200 V 2 
-100.00000 -100.00000 I 3 
-100.00000 -100.00000 L 4 
-100.00000 -100.00000 M 5 
-100.00000 -100.00000 F 6 
-100.00000 -100.00000 Y 7 
-100.00000 -100.00000 W 8 
-100.00000 -100.00000 S 9 
-100.00000 -100.00000 T 10 
-100.00000 -100.00000 N 11 
-100.00000 -100.00000 Q 12 
-100.00000 -100.00000 C 13 
-100.00000 -100.00000 P 14 
-100.00000 -100.00000 H 15 
 0.28986  0.16678 R 16 
-100.00000 -100.00000 K 17 
-100.00000 -100.00000 D 18 
 0.33264  0.41460 E 19 
 0.47868 -0.35352 G 0 
 0.13749 -0.12990 A 1 
-0.68132 -0.07234 V 2 
-100.00000 -100.00000 I 3 
 0.26303  0.46823 L 4 
-100.00000 -100.00000 M 5 
-100.00000 -100.00000 F 6 
-0.33441 -0.46995 Y 7 
-100.00000 -100.00000 W 8 
 0.13749 -0.39294 S 9 
 0.13749 -0.42120 T 10 
 0.20922  0.07848 N 11 
-100.00000 -0.18984 Q 12 
-100.00000 -100.00000 C 13 
-0.14075  0.45506 P 14 
-100.00000 -100.00000 H 15 
-100.00000  0.53306 R 16 
-0.33339 -100.00000 K 17 
 0.00000  0.00000 D 18 
-0.45639 -0.02937 E 19 
-100.00000 -100.00000 G 0 
-100.00000 -100.00000 A 1 
 0.11016 -0.06694 V 2 
-0.92745  0.05485 I 3 
 0.00000  0.00000 L 4 
-100.00000 -100.00000 M 5 
 0.26690 -0.83362 F 6 
-100.00000 -100.00000 Y 7 
 0.13751 -100.00000 W 8 
-100.00000 -100.00000 S 9 
-100.00000 -100.00000 T 10 
-100.00000 -100.00000 N 11 
-100.00000 -100.00000 Q 12 
-100.00000 -100.00000 C 13 
 0.31938 -0.34110 P 14 
 0.20570 -0.25526 H 15 
-0.03531 -100.00000 R 16 
-100.00000 -100.00000 K 17 
-100.00000 -100.00000 D 18 
-100.00000 -100.00000 E 19 
 0.32888 -0.24577 G 0 
-0.49738 -0.57128 A 1 
 0.12638  0.36514 V 2 
 0.00000  0.00000 I 3 
-0.34097 -100.00000 L 4 
-0.19014 -100.00000 M 5 
 0.52775  0.58512 F 6 
-0.14136  0.75065 Y 7 
-100.00000 -100.00000 W 8 
-0.00114 -0.04247 S 9 
-0.67350  0.00878 T 10 
 0.67794  0.58530 N 11 
 0.13624 -100.00000 Q 12 
 0.13737 -0.57128 C 13 
-100.00000 -100.00000 P 14 
-0.43889  0.02938 H 15 
-0.19014 -0.17707 R 16 
-100.00000 -0.07228 K 17 
 0.13737 -100.00000 D 18 
 0.30787 -100.00000 E 19 
-0.81565  0.11631 G 0 
-0.22716 -0.00006 A 1 
-100.00000 -100.00000 V 2 
-100.00000 -100.00000 I 3 
-0.00022 -0.56655 L 4 
-100.00000 -100.00000 M 5 
-100.00000 -100.00000 F 6 
-0.20509  0.28349 Y 7 
-100.00000 -100.00000 W 8 
-0.00022 -0.39458 S 9 
-100.00000 -100.00000 T 10 
 0.10869  0.06951 N 11 
-0.00022 -100.00000 Q 12 
-100.00000 -100.00000 C 13 
-100.00000 -100.00000 P 14 
-0.20509  0.17801 H 15 
-100.00000 -100.00000 R 16 
-100.00000 -100.00000 K 17 
 0.00000  0.00000 D 18 
-0.61754 -1.00075 E 19 
 0.41064 -0.21180 G 0 
-0.03682 -0.32865 A 1 
-0.33857 -100.00000 V 2 
-0.21729  0.30329 I 3 
-0.19113  0.16784 L 4 
 0.58488 -100.00000 M 5 
 0.08871 -0.29713 F 6 
 0.00000  0.00000 Y 7 
-100.00000 -100.00000 W 8 
-0.21273  0.28783 S 9 
 0.01535 -100.00000 T 10 
-0.33491 -100.00000 N 11 
-0.32976 -100.00000 Q 12 
-0.12105  0.06475 C 13 
-100.00000 -100.00000 P 14 
 0.10093  0.08041 H 15 
-100.00000 -100.00000 R 16 
-100.00000 -100.00000 K 17 
-100.00000 -100.00000 D 18 
-100.00000 -100.00000 E 19 
 0.19472 -0.45642 G 0 
 0.33174  0.45429 A 1 
 0.40574 -0.17787 V 2 
-100.00000 -100.00000 I 3 
-100.00000 -100.00000 L 4 
-100.00000 -100.00000 M 5 
-100.00000 -100.00000 F 6 
-100.00000 -100.00000 Y 7 
-100.00000 -100.00000 W 8 
-100.00000 -100.00000 S 9 
-100.00000 -100.00000 T 10 
-100.00000 -100.00000 N 11 
-0.03543 -100.00000 Q 12 
-100.00000 -100.00000 C 13 
-0.00929 -0.34983 P 14 
-100.00000 -100.00000 H 15 
-100.00000 -100.00000 R 16 
-0.14126 -0.67741 K 17 
 0.24624 -0.42187 D 18 
 0.00000  0.00000 E 19 
 0.45939  0.50053 G 0 
-100.00000 -100.00000 A 1 
 0.13754 -100.00000 V 2 
-100.00000 -100.00000 I 3 
-100.00000 -100.00000 L 4 
-100.00000 -100.00000 M 5 
-100.00000 -100.00000 F 6 
-100.00000 -100.00000 Y 7 
-100.00000 -100.00000 W 8 
-100.00000 -100.00000 S 9 
-100.00000 -100.00000 T 10 
-100.00000 -100.00000 N 11 
-100.00000 -100.00000 Q 12 
-100.00000 -100.00000 C 13 
-100.00000 -100.00000 P 14 
-100.00000 -100.00000 H 15 
-100.00000 -100.00000 R 16 
-0.33938  0.12135 K 17 
 0.67811  0.05339 D 18 
 0.00000  0.00000 E 19 
-100.00000 -100.00000 G 0 
-100.00000 -100.00000 A 1 
-100.00000 -100.00000 V 2 
-0.00001 -0.20988 I 3 
 0.00000  0.00000 L 4 
-0.14144  0.36478 M 5 
-100.00000 -100.00000 F 6 
-100.00000 -100.00000 Y 7 
-100.00000 -100.00000 W 8 
-100.00000 -100.00000 S 9 
-100.00000 -100.00000 T 10 
-100.00000 -100.00000 N 11 
-0.03559 -0.07238 Q 12 
-100.00000 -100.00000 C 13 
 0.03257  0.79132 P 14 
-100.00000 -100.00000 H 15 
-100.00000 -100.00000 R 16 
-100.00000 -100.00000 K 17 
-100.00000 -100.00000 D 18 
-100.00000 -100.00000 E 19 
 0.33497 -0.04862 G 0 
-100.00000 -100.00000 A 1 
-100.00000 -0.21001 V 2 
-100.00000 -100.00000 I 3 
-100.00000 -100.00000 L 4 
 0.20119 -0.06664 M 5 
 0.61389  0.37851 F 6 
 0.54347  0.13750 Y 7 
-100.00000  0.37495 W 8 
-0.57343 -0.02396 S 9 
 0.00021 -100.00000 T 10 
-100.00000 -100.00000 N 11 
-100.00000 -100.00000 Q 12 
-100.00000 -100.00000 C 13 
-100.00000 -100.00000 P 14 
-100.00000 -0.11707 H 15 
 0.00000  0.00000 R 16 
 0.01036 -0.12153 K 17 
-100.00000 -100.00000 D 18 
-100.00000 -100.00000 E 19 
 0.16274 -0.10626 G 0 
-100.00000  0.13749 A 1 
-100.00000  0.37523 V 2 
-100.00000 -100.00000 I 3 
-100.00000 -100.00000 L 4 
-100.00000 -100.00000 M 5 
-100.00000 -100.00000 F 6 
-100.00000 -100.00000 Y 7 
-100.00000 -100.00000 W 8 
-100.00000 -100.00000 S 9 
-100.00000 -100.00000 T 10 
-100.00000 -100.00000 N 11 
-100.00000 -100.00000 Q 12 
-100.00000 -100.00000 C 13 
-100.00000 -100.00000 P 14 
-100.00000 -100.00000 H 15 
-100.00000 -100.00000 R 16 
-0.11441 -0.30158 K 17 
-0.01339  0.02974 D 18 
 0.00000  0.00000 E 19 
 0.00001 -100.00000 G 0 
-100.00000 -100.00000 A 1 
-100.00000 -100.00000 V 2 
-100.00000 -100.00000 I 3 
-0.17289  0.27573 L 4 
-100.00000 -100.00000 M 5 
-100.00000 -100.00000 F 6 
-100.00000 -100.00000 Y 7 
-100.00000 -100.00000 W 8 
-100.00000 -100.00000 S 9 
-100.00000 -100.00000 T 10 
-100.00000 -100.00000 N 11 
 0.00000  0.00000 Q 12 
-100.00000 -100.00000 C 13 
-100.00000 -100.00000 P 14 
 0.21529 -0.46972 H 15 
 0.59264  0.36920 R 16 
-0.45637  0.13753 K 17 
-100.00000 -100.00000 D 18 
-100.00000 -0.01426 E 19 
-100.00000 -100.00000 G 0 
-100.00000 -100.00000 A 1 
-0.22570 -0.70174 V 2 
-100.00000 -100.00000 I 3 
 0.00000  0.00000 L 4 
-0.33383  0.05312 M 5 
 0.33177  0.12241 F 6 
-100.00000 -100.00000 Y 7 
-100.00000 -0.20991 W 8 
 0.21105  0.43577 S 9 
-100.00000 -100.00000 T 10 
-100.00000 -100.00000 N 11 
-100.00000 -100.00000 Q 12 
-100.00000 -100.00000 C 13 
-100.00000 -100.00000 P 14 
-100.00000 -100.00000 H 15 
-100.00000 -100.00000 R 16 
-100.00000 -100.00000 K 17 
-100.00000 -100.00000 D 18 
-100.00000 -100.00000 E 19 
 0.06308  0.18420 G 0 
-100.00000 -100.00000 A 1 
 0.45962  0.82387 V 2 
-0.09735  0.16593 I 3 
-100.00000 -0.17613 L 4 
-100.00000  1.20182 M 5 
 1.02900 -100.00000 F 6 
-100.00000 -100.00000 Y 7 
-100.00000 -100.00000 W 8 
 0.00000  0.00000 S 9 
 0.05523 -100.00000 T 10 
 0.46821  0.29664 N 11 
 0.37872 -100.00000 Q 12 
-0.00853 -0.56999 C 13 
 0.00021 -100.00000 P 14 
-100.00000 -0.39231 H 15 
-0.24083 -0.14029 R 16 
-100.00000 -0.20937 K 17 
-100.00000 -100.00000 D 18 
-100.00000 -0.20937 E 19 
 0.00010 -0.25711 G 0 
 0.43722 -100.00000 A 1 
-0.21714 -0.01610 V 2 
-100.00000 -100.00000 I 3 
-0.25051  0.37429 L 4 
-100.00000 -100.00000 M 5 
-100.00000 -100.00000 F 6 
 0.51969  0.58515 Y 7 
-100.00000 -100.00000 W 8 
 0.00000  0.00000 S 9 
-0.07387 -100.00000 T 10 
-100.00000 -100.00000 N 11 
-100.00000  0.08873 Q 12 
-100.00000 -100.00000 C 13 
 0.47534  0.31436 P 14 
-100.00000 -100.00000 H 15 
-100.00000 -100.00000 R 16 
-100.00000 -100.00000 K 17 
 0.37861 -0.37409 D 18 
-100.00000  0.56092 E 19 
 0.13754 -100.00000 G 0 
 0.06889 -0.16670 A 1 
 0.00000  0.00000 V 2 
 0.00938  0.15278 I 3 
-0.44777  0.67817 L 4 
-100.00000 -100.00000 M 5 
 0.17159  0.36584 F 6 
-100.00000 -100.00000 Y 7 
-100.00000 -100.00000 W 8 
 0.00003 -100.00000 S 9 
 0.21129 -0.04326 T 10 
-100.00000 -100.00000 N 11 
-100.00000 -100.00000 Q 12 
-0.03540 -100.00000 C 13 
-100.00000 -100.00000 P 14 
-100.00000 -100.00000 H 15 
-100.00000 -100.00000 R 16 
-100.00000 -100.00000 K 17 
-100.00000 -100.00000 D 18 
-100.00000  0.00010 E 19 
 0.74284 -100.00000 G 0 
 0.52997  0.05742 A 1 
 0.05292 -0.26921 V 2 
 0.13677 -0.00002 I 3 
 0.19302  0.52922 L 4 
 0.09423 -100.00000 M 5 
-100.00000 -100.00000 F 6 
-100.00000  0.96979 Y 7 
-100.00000 -100.00000 W 8 
 0.00000  0.00000 S 9 
-0.24848 -0.37125 T 10 
 0.08998 -0.34929 N 11 
-100.00000 -0.45621 Q 12 
-100.00000 -100.00000 C 13 
-0.17630 -0.67281 P 14 
-100.00000 -100.00000 H 15 
-0.21581 -100.00000 R 16 
 0.26303 -0.48330 K 17 
-0.57373 -100.00000 D 18 
-0.41273 -100.00000 E 19 
 0.13738  0.00026 G 0 
 0.05106  0.00026 A 1 
-0.10865 -100.00000 V 2 
-100.00000 -100.00000 I 3 
-0.07159  0.09123 L 4 
-100.00000 -100.00000 M 5 
-100.00000 -100.00000 F 6 
-0.20388  0.27584 Y 7 
-100.00000 -100.00000 W 8 
 0.00000  0.00000 S 9 
-0.33360  0.67763 T 10 
-100.00000 -100.00000 N 11 
-100.00000 -0.20172 Q 12 
-100.00000 -100.00000 C 13 
-0.95364  0.62960 P 14 
-100.00000 -100.00000 H 15 
 0.10697  0.36281 R 16 
-100.00000 -100.00000 K 17 
 0.13738 -100.00000 D 18 
-100.00000  0.55545 E 19 
 0.00015 -100.00000 G 0 
-0.03553 -100.00000 A 1 
 0.43504 -0.43936 V 2 
 0.26318 -0.01507 I 3 
 0.00000  0.00000 L 4 
-0.25317 -0.59916 M 5 
-0.24228 -0.07081 F 6 
 0.21918 -0.00013 Y 7 
 0.00015 -0.21023 W 8 
 0.78478  0.56357 S 9 
-100.00000 -100.00000 T 10 
-100.00000 -100.00000 N 11 
-100.00000 -100.00000 Q 12 
-100.00000 -100.00000 C 13 
-100.00000 -100.00000 P 14 
-100.00000 -100.00000 H 15 
-100.00000 -100.00000 R 16 
-100.00000 -100.00000 K 17 
-100.00000 -100.00000 D 18 
-100.00000 -100.00000 E 19 
-0.27907  0.20543 G 0 
-0.06460 -100.00000 A 1 
-100.00000 -0.29335 V 2 
-100.00000 -100.00000 I 3 
-100.00000 -100.00000 L 4 
-100.00000 -100.00000 M 5 
-100.00000 -100.00000 F 6 
-100.00000 -100.00000 Y 7 
-100.00000 -100.00000 W 8 
-100.00000 -100.00000 S 9 
-100.00000 -100.00000 T 10 
-100.00000 -100.00000 N 11 
-100.00000 -100.00000 Q 12 
-100.00000 -100.00000 C 13 
-100.00000 -100.00000 P 14 
-100.00000 -100.00000 H 15 
-100.00000 -100.00000 R 16 
-0.04456 -0.20534 K 17 
 0.13660  0.55534 D 18 
 0.00000  0.00000 E 19 
 0.05795 -0.59998 G 0 
-100.00000 -100.00000 A 1 
-100.00000 -100.00000 V 2 
-0.44075 -0.21644 I 3 
-100.00000 -100.00000 L 4 
-100.00000 -100.00000 M 5 
-100.00000 -100.00000 F 6 
-100.00000 -100.00000 Y 7 
-100.00000 -100.00000 W 8 
-0.19002  0.13750 S 9 
-0.17306  0.48542 T 10 
-100.00000 -100.00000 N 11 
-100.00000 -100.00000 Q 12 
-100.00000 -100.00000 C 13 
-100.00000 -100.00000 P 14 
-100.00000 -100.00000 H 15 
 0.00000  0.00000 R 16 
-0.08733  0.31601 K 17 
-100.00000 -100.00000 D 18 
-100.00000 -100.00000 E 19 
-100.00000 -100.00000 G 0 
-100.00000 -100.00000 A 1 
 0.25705  0.02779 V 2 
-0.17321 -0.21053 I 3 
 0.90222  0.06716 L 4 
-100.00000 -100.00000 M 5 
 0.00000  0.00000 F 6 
-100.00000  0.67811 Y 7 
-100.00000 -100.00000 W 8 
-0.15539 -0.03213 S 9 
-100.00000 -100.00000 T 10 
-100.00000 -100.00000 N 11 
-100.00000 -100.00000 Q 12 
-100.00000 -100.00000 C 13 
-100.00000 -100.00000 P 14 
-100.00000 -100.00000 H 15 
-100.00000 -100.00000 R 16 
-100.00000 -100.00000 K 17 
-100.00000 -100.00000 D 18 
-100.00000 -100.00000 E 19 
-0.18395 -0.10622 G 0 
-100.00000 -0.41709 A 1 
-100.00000 -100.00000 V 2 
-100.00000 -100.00000 I 3 
-100.00000 -100.00000 L 4 
-100.00000 -100.00000 M 5 
-100.00000 -100.00000 F 6 
-100.00000 -100.00000 Y 7 
-100.00000 -100.00000 W 8 
-100.00000 -100.00000 S 9 
-100.00000 -100.00000 T 10 
-100.00000 -100.00000 N 11 
-100.00000 -100.00000 Q 12 
-100.00000 -100.00000 C 13 
-0.17278 -0.20945 P 14 
-100.00000 -100.00000 H 15 
-100.00000 -100.00000 R 16 
-0.26668  0.50118 K 17 
-0.03528  0.28575 D 18 
 0.00000  0.00000 E 19 
-100.00000 -100.00000 G 0 
-100.00000 -100.00000 A 1 
-0.16706 -0.46705 V 2 
 0.00000  0.00000 I 3 
 0.14943  0.74353 L 4 
-0.79138 -0.22833 M 5 
-100.00000 -100.00000 F 6 
-100.00000 -100.00000 Y 7 
-100.00000 -100.00000 W 8 
-100.00000 -100.00000 S 9 
 0.34208  0.28410 T 10 
-100.00000 -100.00000 N 11 
-100.00000 -100.00000 Q 12 
-100.00000 -100.00000 C 13 
-100.00000 -100.00000 P 14 
-100.00000 -100.00000 H 15 
-100.00000 -100.00000 R 16 
-0.20467  0.26303 K 17 
-100.00000 -100.00000 D 18 
-100.00000 -100.00000 E 19 
-100.00000 -100.00000 G 0 
-100.00000 -100.00000 A 1 
 0.13749 -100.00000 V 2 
-100.00000  0.00001 I 3 
 0.03506 -0.18286 L 4 
-100.00000 -100.00000 M 5 
 0.00000  0.00000 F 6 
-100.00000 -100.00000 Y 7 
-100.00000 -0.25592 W 8 
-0.19011  0.44393 S 9 
-100.00000 -100.00000 T 10 
-100.00000 -100.00000 N 11 
-100.00000 -100.00000 Q 12 
-100.00000 -0.07257 C 13 
-100.00000 -100.00000 P 14 
-100.00000 -100.00000 H 15 
-100.00000 -100.00000 R 16 
-100.00000 -100.00000 K 17 
-100.00000 -100.00000 D 18 
-100.00000 -100.00000 E 19 
-100.00000 -100.00000 G 0 
-0.19088  0.19050 A 1 
-100.00000 -100.00000 V 2 
-100.00000 -100.00000 I 3 
 0.31627  0.12057 L 4 
-100.00000 -100.00000 M 5 
-100.00000 -100.00000 F 6 
-100.00000 -100.00000 Y 7 
-100.00000 -100.00000 W 8 
 0.30422  0.31274 S 9 
-0.21724 -0.11901 T 10 
-0.48636  0.22924 N 11 
-100.00000 -100.00000 Q 12 
-100.00000 -100.00000 C 13 
 0.00000  0.00000 P 14 
 0.38040 -0.32547 H 15 
-100.00000 -100.00000 R 16 
 0.34969 -100.00000 K 17 
-0.59576  0.24530 D 18 
-0.22747  0.16306 E 19 
 0.08318  0.55579 G 0 
 0.06375 -0.00502 A 1 
 0.25433 -0.32863 V 2 
-100.00000  0.58733 I 3 
-0.38636  0.64551 L 4 
 0.52879 -0.41267 M 5 
 0.82804  0.42601 F 6 
-0.20216  0.35286 Y 7 
-100.00000 -0.41267 W 8 
 0.22678  0.27003 S 9 
 0.00303 -0.11004 T 10 
 0.41807 -0.45434 N 11 
-0.92134 -1.49008 Q 12 
-100.00000 -100.00000 C 13 
-0.20184  0.58467 P 14 
-0.31732 -100.00000 H 15 
 0.28074  0.68310 R 16 
 0.00000  0.00000 K 17 
-0.47121 -0.01497 D 18 
-0.52445 -0.67532 E 19 
 0.07286 -0.11129 G 0 
 0.25717 -0.06818 A 1 
 0.21918 -0.06882 V 2 
 0.26293 -0.00016 I 3 
 0.02823 -0.48385 L 4 
-100.00000 -100.00000 M 5 
-0.03573 -100.00000 F 6 
-100.00000 -100.00000 Y 7 
-100.00000 -100.00000 W 8 
-0.23499 -0.55216 S 9 
 0.42591  0.21561 T 10 
-0.27266 -100.00000 N 11 
-0.44856 -100.00000 Q 12 
-100.00000 -100.00000 C 13 
-100.00000 -100.00000 P 14 
-0.08845 -100.00000 H 15 
-100.00000 -100.00000 R 16 
-0.33923 -0.69030 K 17 
-0.50598 -0.03157 D 18 
 0.00000  0.00000 E 19 
-0.31277  0.51859 G 0 
 0.07814 -0.08318 A 1 
 0.20511  0.07241 V 2 
-0.22605  0.44681 I 3 
-0.05741 -0.21005 L 4 
-0.49952 -100.00000 M 5 
-0.61771 -0.21005 F 6 
 0.22165 -0.41781 Y 7 
-0.06487  0.58505 W 8 
 0.00000  0.00000 S 9 
 0.39268  0.62634 T 10 
 0.45676 -0.20069 N 11 
 0.25032 -100.00000 Q 12 
-0.19040 -100.00000 C 13 
 0.08977 -0.07255 P 14 
-1.34074  0.09098 H 15 
-0.15205 -0.21191 R 16 
-100.00000 -100.00000 K 17 
-100.00000 -100.00000 D 18 
 0.17066 -0.03720 E 19 
 0.07902  0.37845 G 0 
 0.56852 -0.05009 A 1 
 0.33626 -100.00000 V 2 
 0.26369 -100.00000 I 3 
 0.40515  0.24264 L 4 
-100.00000 -100.00000 M 5 
 0.13605 -100.00000 F 6 
 0.00066 -100.00000 Y 7 
 0.42534 -100.00000 W 8 
 0.00000  0.00000 S 9 
 0.25737 -0.46915 T 10 
 0.37917  0.16767 N 11 
-100.00000  0.08875 Q 12 
-100.00000 -100.00000 C 13 
-0.26981  0.25066 P 14 
 0.15782 -100.00000 H 15 
 0.00066 -0.00006 R 16 
 0.20572 -100.00000 K 17 
-100.00000 -100.00000 D 18 
-100.00000 -100.00000 E 19 
 0.41183 -100.00000 G 0 
-100.00000 -100.00000 A 1 
-100.00000 -100.00000 V 2 
-100.00000 -100.00000 I 3 
 0.12297  0.53270 L 4 
-100.00000 -100.00000 M 5 
-0.15492 -0.13027 F 6 
 0.67487 -100.00000 Y 7 
 0.00000  0.00000 W 8 
-100.00000 -100.00000 S 9 
-100.00000 -100.00000 T 10 
-100.00000 -100.00000 N 11 
-100.00000 -100.00000 Q 12 
 0.11761 -0.01479 C 13 
-100.00000 -100.00000 P 14 
-100.00000 -100.00000 H 15 
-0.33731  0.57866 R 16 
-100.00000 -100.00000 K 17 
-100.00000 -100.00000 D 18 
-100.00000 -100.00000 E 19 
 0.00012 -0.20456 G 0 
 0.13263 -0.21075 A 1 
-0.26863 -0.25812 V 2 
-100.00000 -0.07381 I 3 
-0.39639 -0.48038 L 4 
-100.00000  0.01244 M 5 
-100.00000  0.00004 F 6 
-100.00000 -100.00000 Y 7 
-100.00000 -100.00000 W 8 
 0.28529  0.43746 S 9 
 0.61941  0.30306 T 10 
-100.00000 -100.00000 N 11 
-100.00000  0.13754 Q 12 
-100.00000 -100.00000 C 13 
 0.00000  0.00000 P 14 
 0.67819 -0.32730 H 15 
 0.00012 -100.00000 R 16 
-100.00000  0.00004 K 17 
-100.00000 -100.00000 D 18 
 0.01234 -100.00000 E 19 
-100.00000 -100.00000 G 0 
-100.00000 -100.00000 A 1 
-100.00000 -100.00000 V 2 
-100.00000 -0.21074 I 3 
-100.00000 -100.00000 L 4 
-100.00000 -100.00000 M 5 
-100.00000 -100.00000 F 6 
 0.50443 -0.29470 Y 7 
-100.00000 -100.00000 W 8 
-0.03404  0.05489 S 9 
-0.33468  0.58505 T 10 
 0.00000  0.00000 N 11 
-100.00000 -100.00000 Q 12 
-100.00000 -100.00000 C 13 
-100.00000 -100.00000 P 14 
-0.03614  0.37860 H 15 
-100.00000 -100.00000 R 16 
 0.11647  0.28343 K 17 
-0.42277  0.51266 D 18 
 0.13747 -100.00000 E 19 
-100.00000 -100.00000 G 0 
-0.03657 -100.00000 A 1 
-100.00000 -100.00000 V 2 
-100.00000 -100.00000 I 3 
 0.37825  0.13760 L 4 
-0.11215 -100.00000 M 5 
 0.69098  0.27366 F 6 
-0.09993  0.02069 Y 7 
-100.00000 -100.00000 W 8 
-0.09123  0.05127 S 9 
 0.48663 -0.68344 T 10 
 0.13299  0.54168 N 11 
 0.11522  0.10768 Q 12 
-100.00000 -100.00000 C 13 
-0.03657 -100.00000 P 14 
 0.00000  0.00000 H 15 
-0.01262  0.14080 R 16 
-100.00000 -100.00000 K 17 
-100.00000 -100.00000 D 18 
-100.00000 -100.00000 E 19 
 0.09564 -0.04183 G 0 
 0.12210 -0.41781 A 1 
-100.00000 -100.00000 V 2 
 0.34509 -0.27534 I 3 
-100.00000 -100.00000 L 4 
-100.00000 -100.00000 M 5 
-100.00000 -100.00000 F 6 
-100.00000 -100.00000 Y 7 
-100.00000 -100.00000 W 8 
-0.18279 -100.00000 S 9 
 0.00000  0.00000 T 10 
-100.00000 -100.00000 N 11 
-100.00000 -100.00000 Q 12 
-100.00000 -100.00000 C 13 
-0.08202 -0.16206 P 14 
-100.00000 -100.00000 H 15 
-100.00000 -100.00000 R 16 
 0.03346 -0.16206 K 17 
-100.00000 -100.00000 D 18 
-100.00000 -100.00000 E 19 
-0.64287  0.19255 G 0 
-0.13484 -100.00000 A 1 
-0.41070 -0.00015 V 2 
 0.06676  0.13759 I 3 
-0.45802 -0.00019 L 4 
-0.52617 -0.26305 M 5 
 0.00000  0.00000 F 6 
 0.26284  0.26312 Y 7 
-0.19627 -100.00000 W 8 
-0.33567 -0.00022 S 9 
 0.06676 -100.00000 T 10 
-100.00000 -0.34801 N 11 
-100.00000  0.13759 Q 12 
-100.00000 -0.12555 C 13 
-100.00000 -100.00000 P 14 
-0.00020 -100.00000 H 15 
-100.00000 -100.00000 R 16 
-100.00000 -100.00000 K 17 
 0.46286  0.01169 D 18 
 0.00776  0.47374 E 19 
-0.47871  0.49257 G 0 
 0.13252  0.53572 A 1 
-0.14403  0.45754 V 2 
-100.00000  0.13803 I 3 
-100.00000 -100.00000 L 4 
 0.13828 -100.00000 M 5 
-100.00000  0.44396 F 6 
 0.92997 -0.05736 Y 7 
-100.00000 -100.00000 W 8 
 0.48181  0.42439 S 9 
-100.00000 -0.12742 T 10 
 0.00000  0.00000 N 11 
 0.31766  0.04537 Q 12 
-100.00000 -100.00000 C 13 
-0.20677  0.37904 P 14 
 0.56374  0.80290 H 15 
 0.52379 -0.19984 R 16 
-0.07636 -0.27635 K 17 
 0.26443 -0.05530 D 18 
 0.44228  0.19912 E 19 
 0.00000  0.00000 G 0 
-100.00000 -100.00000 A 1 
 0.37849 -100.00000 V 2 
-100.00000 -100.00000 I 3 
-100.00000 -100.00000 L 4 
-100.00000 -100.00000 M 5 
-100.00000 -100.00000 F 6 
-100.00000 -100.00000 Y 7 
-100.00000 -100.00000 W 8 
-100.00000 -100.00000 S 9 
-100.00000 -100.00000 T 10 
-100.00000 -100.00000 N 11 
-100.00000 -100.00000 Q 12 
-100.00000 -100.00000 C 13 
-100.00000 -100.00000 P 14 
-100.00000 -100.00000 H 15 
-0.11541 -0.56828 R 16 
-100.00000 -100.00000 K 17 
-100.00000 -100.00000 D 18 
-0.20430  0.28039 E 19 
-100.00000 -0.45027 G 0 
 0.20690  0.62372 A 1 
 0.00000  0.00000 V 2 
 0.02826  0.09904 I 3 
 0.60303  0.34254 L 4 
 0.07748 -100.00000 M 5 
-100.00000 -100.00000 F 6 
-100.00000 -100.00000 Y 7 
-100.00000 -100.00000 W 8 
 0.14434  0.29528 S 9 
 0.31609  0.13157 T 10 
-100.00000 -100.00000 N 11 
-100.00000 -100.00000 Q 12 
-100.00000 -100.00000 C 13 
-100.00000  0.00049 P 14 
-100.00000 -100.00000 H 15 
-100.00000 -100.00000 R 16 
-100.00000 -100.00000 K 17 
-100.00000 -100.00000 D 18 
-0.35721 -100.00000 E 19 
-100.00000 -100.00000 G 0 
-0.08288  0.21157 A 1 
-100.00000 -100.00000 V 2 
 0.12536 -0.29531 I 3 
-100.00000 -100.00000 L 4 
-100.00000 -100.00000 M 5 
-100.00000 -100.00000 F 6 
-100.00000 -100.00000 Y 7 
-100.00000 -100.00000 W 8 
 0.68010 -0.19341 S 9 
 0.00000  0.00000 T 10 
-100.00000 -100.00000 N 11 
-100.00000 -100.00000 Q 12 
-100.00000 -100.00000 C 13 
-100.00000 -100.00000 P 14 
-100.00000 -100.00000 H 15 
-100.00000 -100.00000 R 16 
 0.19100 -100.00000 K 17 
-100.00000 -100.00000 D 18 
-100.00000 -100.00000 E 19 
-100.00000  0.02445 G 0 
 0.44358  0.81253 A 1 
 0.00000  0.00000 V 2 
 0.74363 -0.17661 I 3 
 0.40670  0.91332 L 4 
 0.37992  0.24684 M 5 
 0.32393 -0.37991 F 6 
-100.00000 -100.00000 Y 7 
-100.00000 -100.00000 W 8 
 0.40790 -0.06916 S 9 
-0.26756  0.00087 T 10 
-100.00000 -100.00000 N 11 
 0.51153  0.88016 Q 12 
-100.00000 -100.00000 C 13 
-100.00000 -100.00000 P 14 
-100.00000 -100.00000 H 15 
-100.00000 -100.00000 R 16 
-100.00000 -100.00000 K 17 
-100.00000 -100.00000 D 18 
-0.50182 -100.00000 E 19 
-100.00000 -100.00000 G 0 
-0.10659 -100.00000 A 1 
-100.00000 -100.00000 V 2 
-100.00000 -100.00000 I 3 
 0.39608 -0.11679 L 4 
-100.00000 -100.00000 M 5 
-100.00000 -100.00000 F 6 
-100.00000 -100.00000 Y 7 
-100.00000 -100.00000 W 8 
 0.00000  0.00000 S 9 
-100.00000  0.67811 T 10 
-100.00000 -100.00000 N 11 
-100.00000 -100.00000 Q 12 
-100.00000 -100.00000 C 13 
 0.49239  0.52707 P 14 
-100.00000 -100.00000 H 15 
-100.00000 -100.00000 R 16 
-100.00000 -100.00000 K 17 
-100.00000 -100.00000 D 18 
-100.00000 -100.00000 E 19 
-100.00000 -100.00000 G 0 
-100.00000 -100.00000 A 1 
-100.00000 -100.00000 V 2 
-100.00000 -100.00000 I 3 
-100.00000 -100.00000 L 4 
-100.00000 -100.00000 M 5 
-0.05213 -0.07251 F 6 
-0.06986  0.06446 Y 7 
-0.00001 -100.00000 W 8 
-0.21971  0.13547 S 9 
-100.00000 -100.00000 T 10 
-100.00000 -100.00000 N 11 
-100.00000 -100.00000 Q 12 
 0.00000  0.00000 C 13 
-100.00000 -100.00000 P 14 
-100.00000 -100.00000 H 15 
 0.18888  0.48549 R 16 
-100.00000 -100.00000 K 17 
-100.00000 -100.00000 D 18 
-100.00000 -100.00000 E 19 
 0.93385  0.01835 G 0 
-0.19268  0.27707 A 1 
 1.06066 -0.20333 V 2 
 0.14646  0.09953 I 3 
 0.38751  0.67967 L 4 
 0.07778 -100.00000 M 5 
-0.01465  0.52151 F 6 
-0.12541 -0.28281 Y 7 
-0.17345 -100.00000 W 8 
 0.00000  0.00000 S 9 
 0.15643  0.55214 T 10 
-0.20579  0.37635 N 11 
 0.28153  0.37451 Q 12 
-0.06217 -100.00000 C 13 
 0.39134  0.63984 P 14 
 0.03112  0.20771 H 15 
 0.89693 -0.18848 R 16 
 0.01464  0.03101 K 17 
 0.26544 -100.00000 D 18 
 0.18647  0.23290 E 19 
 0.37987 -100.00000 G 0 
 0.20254 -0.14636 A 1 
-0.09471 -0.36764 V 2 
 0.54651  1.01918 I 3 
 0.14604 -0.28080 L 4 
 0.41525  0.30303 M 5 
 0.13887  0.13929 F 6 
 0.37005 -0.71086 Y 7 
-0.06866 -100.00000 W 8 
 0.72876 -0.12814 S 9 
-0.02590  0.64863 T 10 
 0.35703  0.24789 N 11 
 0.16169  0.28739 Q 12 
 0.00136 -100.00000 C 13 
 0.46173  0.70581 P 14 
 0.00000  0.00000 H 15 
-0.00046  0.21821 R 16 
-100.00000 -100.00000 K 17 
-0.02735  0.72191 D 18 
-0.60698  0.26166 E 19 
 0.42128  0.63160 G 0 
-0.59372  0.06752 A 1 
-0.23680 -0.07268 V 2 
 0.03217 -0.14673 I 3 
-0.11066 -0.01639 L 4 
-0.22963 -0.48754 M 5 
-100.00000  0.25367 F 6 
 0.05765  0.35369 Y 7 
 0.27318  0.14489 W 8 
 0.26122 -0.03395 S 9 
-0.33306  0.11974 T 10 
-100.00000  0.13906 N 11 
-0.03461 -0.16027 Q 12 
-100.00000 -100.00000 C 13 
-100.00000 -100.00000 P 14 
-100.00000  0.09052 H 15 
 0.00000  0.00000 R 16 
 0.23479 -0.15843 K 17 
-0.30742 -100.00000 D 18 
 0.20960  0.04609 E 19 
 0.00000  0.00000 G 0 
 0.84370  0.28379 A 1 
-0.17294 -0.13125 V 2 
-100.00000 -100.00000 I 3 
-100.00000 -100.00000 L 4 
-100.00000 -100.00000 M 5 
-0.01940 -100.00000 F 6 
-100.00000 -100.00000 Y 7 
-100.00000 -100.00000 W 8 
 0.27143 -100.00000 S 9 
-100.00000 -100.00000 T 10 
 0.08263 -100.00000 N 11 
-100.00000  0.59989 Q 12 
-100.00000 -100.00000 C 13 
-0.17294 -100.00000 P 14 
 0.26266 -100.00000 H 15 
 0.57769 -0.22608 R 16 
-100.00000 -100.00000 K 17 
 0.00074 -0.11623 D 18 
 0.58204  0.93776 E 19 
-0.53234 -0.10010 G 0 
-0.01025 -100.00000 A 1 
-0.34015  0.62669 V 2 
 0.57166 -0.36313 I 3 
 0.37518  0.09121 L 4 
 0.09012 -100.00000 M 5 
 0.60642  0.88947 F 6 
-0.21670  0.27335 Y 7 
-100.00000 -100.00000 W 8 
 0.88464 -0.27083 S 9 
 0.02625 -0.08337 T 10 
 0.83775 -0.25181 N 11 
 0.90177  0.97089 Q 12 
-100.00000 -100.00000 C 13 
-100.00000 -100.00000 P 14 
-0.46770  0.64865 H 15 
-0.34083  0.08807 R 16 
 0.00000  0.00000 K 17 
 0.01424 -0.07282 D 18 
 0.10556 -0.24349 E 19 
 0.04030  0.11763 G 0 
-0.45264 -0.50910 A 1 
-100.00000 -100.00000 V 2 
 0.01610  0.27385 I 3 
-0.25315  0.67447 L 4 
-0.21848 -100.00000 M 5 
-100.00000 -100.00000 F 6 
 0.34632 -100.00000 Y 7 
-100.00000 -100.00000 W 8 
 0.00000  0.00000 S 9 
-0.20629 -100.00000 T 10 
 0.33642 -0.13575 N 11 
-100.00000 -100.00000 Q 12 
-100.00000 -100.00000 C 13 
 0.28626  0.22729 P 14 
 0.08891 -0.29247 H 15 
 0.51873  0.13731 R 16 
-100.00000 -100.00000 K 17 
-100.00000 -100.00000 D 18 
-100.00000 -100.00000 E 19 
 0.02726 -0.08338 G 0 
-0.07879  0.13589 A 1 
-100.00000 -100.00000 V 2 
-0.06010  0.04952 I 3 
-100.00000 -0.21352 L 4 
-100.00000 -0.00023 M 5 
-100.00000 -100.00000 F 6 
-100.00000 -100.00000 Y 7 
-100.00000 -100.00000 W 8 
 0.00000  0.00000 S 9 
 0.29444 -1.04833 T 10 
-0.09758 -0.93819 N 11 
-0.17469 -0.70256 Q 12 
-0.06746  0.13727 C 13 
-100.00000 -100.00000 P 14 
-100.00000  0.37828 H 15 
-0.20542 -0.01393 R 16 
-100.00000 -100.00000 K 17 
-100.00000  0.25305 D 18 
 0.34248 -100.00000 E 19 
-100.00000 -100.00000 G 0 
-100.00000 -100.00000 A 1 
-0.32966 -0.42375 V 2 
-0.17421 -100.00000 I 3 
 0.31361  0.25704 L 4 
-100.00000 -100.00000 M 5 
 0.00000  0.00000 F 6 
-100.00000 -100.00000 Y 7 
-100.00000 -100.00000 W 8 
 0.05110  0.92465 S 9 
-100.00000 -100.00000 T 10 
-100.00000 -100.00000 N 11 
-100.00000 -100.00000 Q 12 
 0.08882  0.26309 C 13 
 0.37854 -100.00000 P 14 
-100.00000 -100.00000 H 15 
-100.00000 -100.00000 R 16 
-100.00000 -100.00000 K 17 
-100.00000 -100.00000 D 18 
-100.00000 -100.00000 E 19 
-100.00000 -100.00000 G 0 
-100.00000 -100.00000 A 1 
-100.00000 -100.00000 V 2 
-100.00000 -100.00000 I 3 
-100.00000 -100.00000 L 4 
-100.00000 -100.00000 M 5 
-100.00000 -0.39371 F 6 
 0.00000  0.00000 Y 7 
-100.00000 -100.00000 W 8 
-100.00000 -100.00000 S 9 
-100.00000 -100.00000 T 10 
 0.41186 -100.00000 N 11 
-100.00000 -100.00000 Q 12 
-0.25465 -0.29061 C 13 
-100.00000 -100.00000 P 14 
 0.49016 -0.43500 H 15 
-100.00000 -100.00000 R 16 
-100.00000 -100.00000 K 17 
-100.00000 -100.00000 D 18 
-100.00000 -100.00000 E 19 
-0.04507 -0.23829 G 0 
-100.00000 -100.00000 A 1 
-100.00000 -100.00000 V 2 
 0.15782 -0.29318 I 3 
-100.00000 -100.00000 L 4 
-100.00000 -100.00000 M 5 
-100.00000 -100.00000 F 6 
-100.00000 -100.00000 Y 7 
-100.00000 -100.00000 W 8 
-0.06458  0.09189 S 9 
-100.00000 -100.00000 T 10 
-0.20417  0.10543 N 11 
-100.00000 -100.00000 Q 12 
-100.00000 -100.00000 C 13 
-100.00000 -100.00000 P 14 
 0.54303 -0.00004 H 15 
 0.00000  0.00000 R 16 
 0.46828  0.12173 K 17 
-100.00000 -100.00000 D 18 
-100.00000 -100.00000 E 19 
-100.00000 -100.00000 G 0 
-100.00000 -100.00000 A 1 
-100.00000 -100.00000 V 2 
-0.06527  0.37420 I 3 
-100.00000 -100.00000 L 4 
-100.00000 -100.00000 M 5 
-100.00000 -100.00000 F 6 
-100.00000 -100.00000 Y 7 
-100.00000 -100.00000 W 8 
 0.01400 -0.36344 S 9 
 0.58499 -100.00000 T 10 
 0.00000  0.00000 N 11 
-100.00000 -100.00000 Q 12 
-100.00000 -100.00000 C 13 
-100.00000 -100.00000 P 14 
 0.05744  0.05227 H 15 
-100.00000 -100.00000 R 16 
 0.08247 -0.11920 K 17 
-0.08994  0.06138 D 18 
-100.00000 -100.00000 E 19 
-100.00000 -100.00000 G 0 
-100.00000 -100.00000 A 1 
 0.67479 -100.00000 V 2 
 0.08545 -100.00000 I 3 
 0.00000  0.00000 L 4 
-0.33344 -0.25639 M 5 
 0.26310  0.48549 F 6 
-100.00000 -100.00000 Y 7 
 0.08982 -100.00000 W 8 
 0.08313  0.16819 S 9 
-100.00000 -100.00000 T 10 
-100.00000 -100.00000 N 11 
-100.00000 -100.00000 Q 12 
-100.00000 -100.00000 C 13 
-100.00000 -100.00000 P 14 
-100.00000 -100.00000 H 15 
-100.00000 -100.00000 R 16 
-100.00000 -100.00000 K 17 
-100.00000 -100.00000 D 18 
-100.00000 -100.00000 E 19 
-100.00000  0.37863 G 0 
-100.00000 -100.00000 A 1 
 0.31848 -100.00000 V 2 
-0.41568  0.09267 I 3 
 0.00000  0.00000 L 4 
-100.00000 -100.00000 M 5 
-100.00000 -0.39276 F 6 
-100.00000 -100.00000 Y 7 
-100.00000 -100.00000 W 8 
-100.00000  0.00012 S 9 
-100.00000 -100.00000 T 10 
-100.00000 -100.00000 N 11 
-100.00000 -100.00000 Q 12 
-100.00000 -100.00000 C 13 
 0.41935  0.88866 P 14 
-0.18987 -100.00000 H 15 
 0.05114 -100.00000 R 16 
-100.00000 -100.00000 K 17 
-100.00000 -100.00000 D 18 
-100.00000 -100.00000 E 19 
 0.31234 -0.07015 G 0 
-100.00000 -100.00000 A 1 
-100.00000 -100.00000 V 2 
-100.00000 -100.00000 I 3 
-0.44828 -0.13003 L 4 
-100.00000 -100.00000 M 5 
-100.00000 -100.00000 F 6 
-100.00000 -100.00000 Y 7 
 0.00000  0.00000 W 8 
-100.00000 -100.00000 S 9 
-100.00000 -100.00000 T 10 
-100.00000 -100.00000 N 11 
-100.00000 -100.00000 Q 12 
-0.78257 -0.13003 C 13 
-100.00000 -100.00000 P 14 
-100.00000 -100.00000 H 15 
 0.60323 -0.27760 R 16 
-100.00000 -100.00000 K 17 
-100.00000 -100.00000 D 18 
-100.00000 -100.00000 E 19 
-100.00000 -100.00000 G 0 
-100.00000 -100.00000 A 1 
 0.44217  0.51171 V 2 
-0.52662 -0.22185 I 3 
 0.00000  0.00000 L 4 
-0.07769 -0.61677 M 5 
-100.00000 -100.00000 F 6 
-100.00000 -100.00000 Y 7 
-100.00000 -100.00000 W 8 
-100.00000 -100.00000 S 9 
-100.00000 -100.00000 T 10 
-100.00000 -100.00000 N 11 
 0.08864  0.08796 Q 12 
-100.00000 -100.00000 C 13 
 0.14725  0.24460 P 14 
-100.00000 -100.00000 H 15 
-0.06696  0.08796 R 16 
-100.00000 -100.00000 K 17 
-100.00000 -100.00000 D 18 
-100.00000 -100.00000 E 19 
-0.17322  0.00022 G 0 
 0.17556  0.07748 A 1 
-100.00000 -100.00000 V 2 
-100.00000 -100.00000 I 3 
-100.00000  0.00022 L 4 
 0.30322  0.80826 M 5 
-100.00000 -100.00000 F 6 
-100.00000 -0.21022 Y 7 
-100.00000 -100.00000 W 8 
-0.22651 -0.27944 S 9 
 0.00000  0.00000 T 10 
-100.00000 -100.00000 N 11 
-100.00000 -100.00000 Q 12 
-100.00000 -100.00000 C 13 
-100.00000  0.26325 P 14 
-100.00000 -100.00000 H 15 
-0.87744  0.00022 R 16 
 0.38042  0.41574 K 17 
-100.00000 -100.00000 D 18 
-100.00000 -100.00000 E 19 
 0.49422  0.01250 G 0 
 0.36328 -0.03475 A 1 
-0.06423 -0.40816 V 2 
-100.00000 -100.00000 I 3 
-0.33268  0.26304 L 4 
 0.10661  0.01250 M 5 
-100.00000 -100.00000 F 6 
-100.00000 -100.00000 Y 7 
-100.00000 -100.00000 W 8 
-0.10534 -0.06755 S 9 
 1.00190 -0.33862 T 10 
 0.35039 -0.03107 N 11 
 0.05853  0.05753 Q 12 
-100.00000 -100.00000 C 13 
-100.00000 -100.00000 P 14 
-0.25444  0.09170 H 15 
 0.04054  0.40838 R 16 
 0.00000  0.00000 K 17 
-100.00000 -100.00000 D 18 
 0.10066  0.16165 E 19 
-100.00000 -100.00000 G 0 
 0.31098  0.46235 A 1 
 0.56138 -100.00000 V 2 
-100.00000  0.00065 I 3 
 0.52933 -0.45371 L 4 
 0.13242 -0.29668 M 5 
-100.00000  0.00065 F 6 
-0.20149  0.37371 Y 7 
-100.00000  0.27418 W 8 
-0.20668  0.23168 S 9 
 0.53206  0.02839 T 10 
 0.23841  0.40373 N 11 
 0.08133 -0.07375 Q 12 
-100.00000 -100.00000 C 13 
-100.00000 -100.00000 P 14 
-0.02463 -0.01747 H 15 
-0.45691  0.20251 R 16 
 0.00000  0.00000 K 17 
 0.51894 -100.00000 D 18 
 0.50393  0.06671 E 19 
 0.00000  0.00000 G 0 
-0.04832 -0.29618 A 1 
-0.26473 -0.47591 V 2 
 0.16816 -100.00000 I 3 
-0.05032  0.04648 L 4 
-100.00000 -100.00000 M 5 
 0.12054 -0.21128 F 6 
 0.25569 -100.00000 Y 7 
-0.33434  0.16723 W 8 
-0.57729  0.11883 S 9 
 0.65488  0.03309 T 10 
 0.20193  0.06366 N 11 
-0.34741 -0.68388 Q 12 
-100.00000 -100.00000 C 13 
 0.00028 -100.00000 P 14 
 0.37879  0.29393 H 15 
 0.56914  0.16536 R 16 
 0.25569 -100.00000 K 17 
 0.33367  0.61899 D 18 
-0.30031  0.86960 E 19 
-0.17862  0.10717 G 0 
 0.54318 -0.34880 A 1 
-0.06453  0.28510 V 2 
-100.00000 -0.39297 I 3 
 0.20543 -0.43856 L 4 
-100.00000 -100.00000 M 5 
-100.00000 -100.00000 F 6 
-0.03557  0.37867 Y 7 
-100.00000 -100.00000 W 8 
-0.03557  0.30735 S 9 
-0.21582  0.04431 T 10 
 0.20495  0.07452 N 11 
-100.00000 -100.00000 Q 12 
-100.00000 -100.00000 C 13 
-0.25429  0.23616 P 14 
-0.00004 -100.00000 H 15 
-100.00000 -100.00000 R 16 
-100.00000 -100.00000 K 17 
 0.00000  0.00000 D 18 
-0.19882  0.46414 E 19 
 0.26905 -0.20987 G 0 
-0.33082  0.11463 A 1 
-0.14994  0.05748 V 2 
 0.13703 -0.03013 I 3 
-0.17661 -0.10133 L 4 
-100.00000 -0.20987 M 5 
-0.07020 -0.34491 F 6 
-0.26843  0.03698 Y 7 
-100.00000 -100.00000 W 8 
 0.00000  0.00000 S 9 
-0.06174  0.02671 T 10 
-0.00313  0.04297 N 11 
-0.17572  0.16864 Q 12 
-100.00000 -100.00000 C 13 
-0.07020 -0.28132 P 14 
 0.20146 -0.12750 H 15 
 0.21527 -100.00000 R 16 
-0.17270 -100.00000 K 17 
 0.21307  0.55330 D 18 
 0.32465 -0.60804 E 19 
-100.00000 -100.00000 G 0 
-100.00000 -100.00000 A 1 
-100.00000 -100.00000 V 2 
-100.00000 -100.00000 I 3 
-100.00000 -100.00000 L 4 
-100.00000 -100.00000 M 5 
-0.68196 -0.20995 F 6 
 0.00000  0.00000 Y 7 
-0.20411 -0.15673 W 8 
-100.00000  0.00014 S 9 
-100.00000 -100.00000 T 10 
 0.13751  0.27548 N 11 
-100.00000 -100.00000 Q 12 
 0.40517  0.32801 C 13 
-100.00000 -100.00000 P 14 
-0.11833  0.75361 H 15 
-100.00000 -100.00000 R 16 
-100.00000 -100.00000 K 17 
-100.00000 -100.00000 D 18 
-100.00000 -100.00000 E 19 
 0.58378 -0.23925 G 0 
-0.03248  0.27271 A 1 
-0.17504 -100.00000 V 2 
-0.41009  0.51971 I 3 
 0.33397  0.48043 L 4 
 0.00279 -0.25423 M 5 
-100.00000 -100.00000 F 6 
 0.26445  0.13512 Y 7 
-100.00000  0.00142 W 8 
 0.68728  0.08130 S 9 
 0.37091  0.48564 T 10 
 0.27344  0.35989 N 11 
 0.48378 -0.19346 Q 12 
-100.00000  0.00142 C 13 
 0.00000  0.00000 P 14 
 0.68509  0.21575 H 15 
 0.02254  0.36517 R 16 
 0.44859 -100.00000 K 17 
-0.05116 -100.00000 D 18 
-0.00665  0.42402 E 19 
-100.00000 -0.32257 G 0 
 0.39859  0.31146 A 1 
-0.34273  0.37292 V 2 
 0.85525  0.46857 I 3 
-0.05557  0.26101 L 4 
-0.33332 -0.68294 M 5 
 0.21533 -0.42884 F 6 
 0.02925 -0.89992 Y 7 
-100.00000 -0.20950 W 8 
 0.11828 -0.35872 S 9 
-0.25483  0.73188 T 10 
 0.66785  0.28546 N 11 
 0.45922  0.78094 Q 12 
-100.00000  0.10743 C 13 
 0.02113  0.91671 P 14 
 0.52774 -0.31239 H 15 
-0.32884 -0.39225 R 16 
 0.00000  0.00000 K 17 
-100.00000 -100.00000 D 18 
-0.39888 -0.09569 E 19 
-100.00000 -100.00000 G 0 
 0.39861  0.78408 A 1 
 0.07614  0.15887 V 2 
 0.07199  0.09319 I 3 
 0.00000  0.00000 L 4 
 0.22214  0.65221 M 5 
 0.18839 -100.00000 F 6 
 0.00021 -100.00000 Y 7 
-100.00000 -100.00000 W 8 
 0.50324 -100.00000 S 9 
 0.18171  0.04921 T 10 
-0.03522 -100.00000 N 11 
-100.00000  0.26359 Q 12 
-100.00000 -100.00000 C 13 
 0.03601  0.42982 P 14 
-0.22517  0.13806 H 15 
-0.17272 -0.20917 R 16 
-100.00000 -100.00000 K 17 
-100.00000 -100.00000 D 18 
-100.00000 -100.00000 E 19 
 0.58033 -100.00000 G 0 
 0.03974  0.70187 A 1 
 0.38341 -100.00000 V 2 
 0.19530  0.21712 I 3 
 0.17358 -0.02798 L 4 
-100.00000 -100.00000 M 5 
-100.00000 -100.00000 F 6 
-100.00000 -0.26510 Y 7 
-100.00000 -100.00000 W 8 
-0.12635 -0.76042 S 9 
 0.00000  0.00000 T 10 
 0.01643  0.05322 N 11 
-100.00000  0.00017 Q 12 
-100.00000  0.00017 C 13 
-0.17284  0.26321 P 14 
-100.00000 -100.00000 H 15 
-100.00000 -0.56428 R 16 
-0.03534 -100.00000 K 17 
-100.00000 -100.00000 D 18 
-0.11481 -100.00000 E 19 
-100.00000  0.51531 G 0 
 1.29407 -0.31458 A 1 
 0.35113  0.27578 V 2 
-0.33290 -100.00000 I 3 
 0.41236 -0.39268 L 4 
-100.00000 -100.00000 M 5 
-0.17261 -100.00000 F 6 
-0.17261  0.37531 Y 7 
-100.00000 -100.00000 W 8 
 0.15646 -0.19153 S 9 
-0.04731 -0.06414 T 10 
 0.00000  0.00000 N 11 
-0.10106 -100.00000 Q 12 
 0.26327 -100.00000 C 13 
 0.00023 -100.00000 P 14 
-0.17261  0.00002 H 15 
-100.00000 -100.00000 R 16 
 0.28278  0.12300 K 17 
 0.05526  0.67771 D 18 
 0.53366 -100.00000 E 19 
-0.08848  0.26318 G 0 
-0.03048  0.42239 A 1 
 0.21108  0.19177 V 2 
-0.18995  0.00014 I 3 
 0.29855  0.58510 L 4 
-100.00000 -100.00000 M 5 
 0.49271 -0.10778 F 6 
-0.09860  0.05315 Y 7 
-0.08848  0.00014 W 8 
 0.00000  0.00000 S 9 
-0.11497  0.23577 T 10 
 0.02874  0.37234 N 11 
 0.52216 -100.00000 Q 12 
-100.00000  0.00014 C 13 
 0.32095 -0.09324 P 14 
-100.00000 -100.00000 H 15 
-0.02221  0.00014 R 16 
-0.06442 -100.00000 K 17 
-100.00000  0.26318 D 18 
-0.17163  0.27554 E 19 
-100.00000 -100.00000 G 0 
-100.00000 -100.00000 A 1 
-100.00000 -100.00000 V 2 
-100.00000 -100.00000 I 3 
-100.00000 -100.00000 L 4 
-100.00000 -100.00000 M 5 
 0.31264 -100.00000 F 6 
 0.00000  0.00000 Y 7 
-100.00000 -100.00000 W 8 
-100.00000 -0.07205 S 9 
-100.00000 -100.00000 T 10 
 0.25783 -0.12950 N 11 
-100.00000 -100.00000 Q 12 
-0.00871  0.24694 C 13 
-100.00000 -100.00000 P 14 
 0.10179  0.15266 H 15 
-100.00000 -100.00000 R 16 
-100.00000 -100.00000 K 17 
-100.00000  0.00005 D 18 
-100.00000 -100.00000 E 19 
-100.00000  0.13805 G 0 
 0.81286 -0.08785 A 1 
 0.00000  0.00000 V 2 
-100.00000 -0.20957 I 3 
 0.14508  0.29902 L 4 
 0.66237 -0.05347 M 5 
 0.37403  0.16288 F 6 
-0.27025 -0.69299 Y 7 
 0.03961  0.13805 W 8 
-0.33763  0.60996 S 9 
 0.40548  0.36714 T 10 
-100.00000  1.20219 N 11 
-0.10041  0.45020 Q 12 
-0.02207 -100.00000 C 13 
-100.00000 -100.00000 P 14 
-0.41630 -100.00000 H 15 
 0.03509  0.04397 R 16 
 0.33055  0.76632 K 17 
-100.00000 -100.00000 D 18 
 0.09023  1.00055 E 19 
-100.00000 -100.00000 G 0 
-100.00000 -100.00000 A 1 
-100.00000 -100.00000 V 2 
-100.00000 -100.00000 I 3 
-100.00000 -100.00000 L 4 
-100.00000 -100.00000 M 5 
-100.00000 -100.00000 F 6 
 0.26311 -0.55516 Y 7 
-100.00000 -100.00000 W 8 
 0.16133 -0.10703 S 9 
 0.35080  0.13745 T 10 
 0.00000  0.00000 N 11 
-100.00000 -100.00000 Q 12 
-100.00000 -100.00000 C 13 
-100.00000 -100.00000 P 14 
-100.00000 -100.00000 H 15 
-100.00000 -100.00000 R 16 
 0.50521 -0.55516 K 17 
-0.08704 -0.15695 D 18 
-100.00000 -100.00000 E 19 
-0.32716  0.92785 G 0 
-0.53232  0.00011 A 1 
-0.46662 -100.00000 V 2 
 0.01881  0.00011 I 3 
 0.61130 -0.06978 L 4 
-0.03526  0.19221 M 5 
 0.58513  0.29880 F 6 
-100.00000  0.16886 Y 7 
-100.00000 -100.00000 W 8 
 0.30625 -0.04160 S 9 
-0.48279  0.02976 T 10 
 0.00000  0.00000 N 11 
 0.45938  0.05338 Q 12 
-100.00000 -100.00000 C 13 
-100.00000 -100.00000 P 14 
 0.38138  0.26314 H 15 
 0.15827  0.00323 R 16 
 0.08072  0.14680 K 17 
-0.05549  0.01422 D 18 
 0.66114 -0.21916 E 19 
 0.25745  0.37853 G 0 
-100.00000  0.13752 A 1 
 0.33165 -100.00000 V 2 
-0.34116 -0.17776 I 3 
-0.40218 -0.07265 L 4 
 0.21471 -100.00000 M 5 
-100.00000  0.29753 F 6 
 0.60330 -100.00000 Y 7 
 0.26317 -100.00000 W 8 
-100.00000 -100.00000 S 9 
 0.26317  0.27527 T 10 
 0.76551 -0.40182 N 11 
-100.00000  0.60643 Q 12 
-100.00000 -100.00000 C 13 
-100.00000 -100.00000 P 14 
-100.00000 -100.00000 H 15 
 0.12085  0.06784 R 16 
 0.00000  0.00000 K 17 
-100.00000 -100.00000 D 18 
-0.13275 -0.13778 E 19 
 0.00000  0.00000 G 0 
 0.25722  0.00032 A 1 
 0.13744 -0.39323 V 2 
-100.00000 -100.00000 I 3 
-0.00006  0.37231 L 4 
-100.00000 -100.00000 M 5 
-100.00000 -100.00000 F 6 
-100.00000  0.00032 Y 7 
-0.27259  0.55410 W 8 
-0.00711  0.00032 S 9 
 0.20533  0.16868 T 10 
-0.46732 -0.07049 N 11 
 0.66464  0.37883 Q 12 
-100.00000 -100.00000 C 13 
-0.17318 -100.00000 P 14 
-100.00000 -100.00000 H 15 
-0.37852  0.84462 R 16 
-100.00000 -100.00000 K 17 
-0.58649 -100.00000 D 18 
 0.26798  0.25966 E 19 
-100.00000 -100.00000 G 0 
 0.21080 -100.00000 A 1 
 0.13564  0.13748 V 2 
 0.26318  0.46799 I 3 
 1.05400 -0.36612 L 4 
-100.00000 -100.00000 M 5 
-100.00000 -100.00000 F 6 
-100.00000 -100.00000 Y 7 
-100.00000 -100.00000 W 8 
-0.03553 -100.00000 S 9 
-0.10914 -0.19086 T 10 
-0.66121 -0.22046 N 11 
-100.00000 -100.00000 Q 12 
 0.13765 -0.00002 C 13 
-100.00000 -100.00000 P 14 
-100.00000 -100.00000 H 15 
 0.61781  0.00954 R 16 
 0.00000  0.00000 K 17 
-100.00000 -100.00000 D 18 
 0.05212  0.07694 E 19 
 0.41868  0.76643 G 0 
 0.59252 -100.00000 A 1 
-0.11991  0.37509 V 2 
-100.00000 -100.00000 I 3 
 0.45780  0.28492 L 4 
-100.00000 -100.00000 M 5 
-100.00000 -100.00000 F 6 
 0.52042 -0.13012 Y 7 
-100.00000 -100.00000 W 8 
 0.33037  0.99176 S 9 
 0.09002 -0.07237 T 10 
-100.00000 -100.00000 N 11 
 0.03944 -0.77494 Q 12 
-100.00000 -100.00000 C 13 
-0.03334 -100.00000 P 14 
-100.00000  0.00014 H 15 
-100.00000  0.55567 R 16 
-0.03220  0.06942 K 17 
-0.39830 -0.00008 D 18 
 0.00000  0.00000 E 19 
-100.00000 -100.00000 G 0 
 0.55869  0.97150 A 1 
 0.00000  0.00000 V 2 
 0.03302  0.30493 I 3 
-100.00000  0.26328 L 4 
-100.00000 -100.00000 M 5 
-100.00000 -100.00000 F 6 
-100.00000 -100.00000 Y 7 
-100.00000 -100.00000 W 8 
-100.00000 -100.00000 S 9 
-100.00000  0.00024 T 10 
-100.00000 -100.00000 N 11 
-100.00000 -100.00000 Q 12 
-100.00000 -100.00000 C 13 
-100.00000 -100.00000 P 14 
-100.00000 -100.00000 H 15 
-100.00000 -100.00000 R 16 
-100.00000 -100.00000 K 17 
 0.08990  0.48567 D 18 
-100.00000 -100.00000 E 19 
-100.00000 -100.00000 G 0 
-100.00000 -100.00000 A 1 
-100.00000 -100.00000 V 2 
-0.14120 -100.00000 I 3 
 0.00000  0.00000 L 4 
-100.00000 -0.00012 M 5 
 0.35927 -0.21017 F 6 
-100.00000 -100.00000 Y 7 
-100.00000 -100.00000 W 8 
-100.00000 -100.00000 S 9 
-100.00000 -100.00000 T 10 
-100.00000 -100.00000 N 11 
-100.00000 -100.00000 Q 12 
-100.00000 -100.00000 C 13 
 0.56264 -0.12089 P 14 
-0.23431 -0.69003 H 15 
 0.82712  0.23542 R 16 
-100.00000 -100.00000 K 17 
-100.00000 -100.00000 D 18 
-100.00000 -100.00000 E 19 
-100.00000 -100.00000 G 0 
 0.39150 -0.05652 A 1 
 0.00000  0.00000 V 2 
 0.17033  0.00006 I 3 
 0.16075  0.44061 L 4 
-100.00000 -100.00000 M 5 
-100.00000 -100.00000 F 6 
-100.00000 -100.00000 Y 7 
-100.00000 -100.00000 W 8 
-100.00000 -100.00000 S 9 
-100.00000 -100.00000 T 10 
-100.00000 -100.00000 N 11 
-100.00000 -100.00000 Q 12 
-100.00000 -100.00000 C 13 
-100.00000 -100.00000 P 14 
-100.00000 -100.00000 H 15 
-100.00000 -100.00000 R 16 
-100.00000 -100.00000 K 17 
-100.00000 -100.00000 D 18 
 0.48563  0.26306 E 19 
-100.00000 -100.00000 G 0 
-100.00000 -100.00000 A 1 
-0.08315 -0.00011 V 2 
 0.02412  0.39206 I 3 
 0.00000  0.00000 L 4 
-100.00000 -100.00000 M 5 
-100.00000  0.37852 F 6 
-100.00000 -100.00000 Y 7 
-100.00000 -100.00000 W 8 
-100.00000 -100.00000 S 9 
 0.00006  0.00001 T 10 
-100.00000 -100.00000 N 11 
 0.28242 -100.00000 Q 12 
-100.00000 -100.00000 C 13 
 0.19404  0.13703 P 14 
-100.00000 -100.00000 H 15 
 0.13757 -100.00000 R 16 
-100.00000 -100.00000 K 17 
-100.00000 -100.00000 D 18 
-100.00000 -100.00000 E 19 
-100.00000 -100.00000 G 0 
-100.00000 -100.00000 A 1 
-100.00000 -100.00000 V 2 
-100.00000 -100.00000 I 3 
-0.06568 -100.00000 L 4 
-100.00000 -100.00000 M 5 
 0.17467 -100.00000 F 6 
-100.00000  0.08653 Y 7 
 0.00000  0.00000 W 8 
-100.00000 -100.00000 S 9 
-100.00000 -100.00000 T 10 
-100.00000 -100.00000 N 11 
-100.00000 -100.00000 Q 12 
-0.05439 -0.09404 C 13 
-100.00000 -100.00000 P 14 
-100.00000 -100.00000 H 15 
 0.22117  0.18307 R 16 
-100.00000 -100.00000 K 17 
-100.00000 -100.00000 D 18 
-100.00000 -100.00000 E 19 
 0.00000  0.00000 G 0 
 0.37853  0.28763 A 1 
 0.05903 -0.00243 V 2 
-100.00000 -100.00000 I 3 
-100.00000 -100.00000 L 4 
-100.00000 -100.00000 M 5 
-100.00000 -100.00000 F 6 
-100.00000 -100.00000 Y 7 
-100.00000 -100.00000 W 8 
 0.06536  0.06321 S 9 
-100.00000 -100.00000 T 10 
-100.00000 -100.00000 N 11 
-100.00000 -100.00000 Q 12 
-0.11969 -0.00243 C 13 
-100.00000 -100.00000 P 14 
-100.00000 -100.00000 H 15 
-100.00000 -0.35205 R 16 
-100.00000 -100.00000 K 17 
-0.01095 -0.51260 D 18 
-100.00000 -100.00000 E 19 
-0.27737  0.48557 G 0 
 0.27136 -0.00457 A 1 
 0.00000  0.00000 V 2 
-0.61141  0.52894 I 3 
-100.00000 -0.34958 L 4 
-100.00000 -100.00000 M 5 
-0.19785  0.26318 F 6 
-100.00000 -100.00000 Y 7 
-100.00000 -100.00000 W 8 
-100.00000 -100.00000 S 9 
-100.00000 -100.00000 T 10 
-100.00000 -100.00000 N 11 
-100.00000 -100.00000 Q 12 
-100.00000 -100.00000 C 13 
-100.00000 -100.00000 P 14 
-100.00000 -100.00000 H 15 
-100.00000 -100.00000 R 16 
-100.00000 -100.00000 K 17 
-100.00000 -100.00000 D 18 
-100.00000 -100.00000 E 19 
-100.00000 -100.00000 G 0 
-100.00000 -100.00000 A 1 
-100.00000 -100.00000 V 2 
-100.00000 -100.00000 I 3 
-100.00000 -100.00000 L 4 
-100.00000 -100.00000 M 5 
-100.00000 -100.00000 F 6 
 0.33121 -0.49952 Y 7 
-100.00000 -100.00000 W 8 
-100.00000 -100.00000 S 9 
-100.00000 -100.00000 T 10 
 0.38181 -0.41633 N 11 
 0.31734  1.00002 Q 12 
-100.00000 -100.00000 C 13 
 0.17536  0.26305 P 14 
 0.00000  0.00000 H 15 
 0.31734  0.07647 R 16 
-100.00000 -100.00000 K 17 
-100.00000 -100.00000 D 18 
-100.00000 -100.00000 E 19 
-100.00000 -100.00000 G 0 
-0.54852 -100.00000 A 1 
 0.00026  0.13726 V 2 
 0.04594 -0.00024 I 3 
-100.00000 -100.00000 L 4 
-0.11762 -0.00024 M 5 
-0.76441 -100.00000 F 6 
 0.52016 -0.41587 Y 7 
 0.00026 -0.34845 W 8 
 0.76579 -0.68625 S 9 
-100.00000 -100.00000 T 10 
 0.36559 -0.06082 N 11 
-0.00214 -0.51532 Q 12 
 0.37877  0.26279 C 13 
-100.00000  0.41463 P 14 
 0.00000  0.00000 H 15 
 0.38697  0.22170 R 16 
 0.13776 -100.00000 K 17 
 0.00026 -100.00000 D 18 
-100.00000 -0.00024 E 19 
-100.00000 -100.00000 G 0 
-100.00000 -100.00000 A 1 
-100.00000 -100.00000 V 2 
-100.00000 -100.00000 I 3 
 0.08230  0.22042 L 4 
-100.00000 -100.00000 M 5 
-100.00000 -100.00000 F 6 
-100.00000 -100.00000 Y 7 
-100.00000 -100.00000 W 8 
-0.15154  0.18201 S 9 
-0.16181 -100.00000 T 10 
-100.00000 -100.00000 N 11 
 0.72259 -0.32414 Q 12 
-100.00000 -100.00000 C 13 
 0.00000  0.00000 P 14 
-100.00000 -100.00000 H 15 
 0.00003 -100.00000 R 16 
-100.00000 -100.00000 K 17 
-100.00000 -100.00000 D 18 
-100.00000 -100.00000 E 19 
-0.00005 -100.00000 G 0 
-100.00000 -100.00000 A 1 
 0.37846 -100.00000 V 2 
-100.00000 -0.00018 I 3 
-100.00000 -100.00000 L 4 
-100.00000 -100.00000 M 5 
-0.45617  0.22120 F 6 
 0.10265  0.19226 Y 7 
-100.00000 -100.00000 W 8 
 0.00000  0.00000 S 9 
-0.06557 -100.00000 T 10 
-0.00005 -100.00000 N 11 
-100.00000 -100.00000 Q 12 
-0.38102 -100.00000 C 13 
-0.35930  0.32094 P 14 
-100.00000 -100.00000 H 15 
-100.00000 -100.00000 R 16 
-100.00000 -100.00000 K 17 
-100.00000 -100.00000 D 18 
-100.00000 -100.00000 E 19 
 0.07507  0.53354 G 0 
-100.00000 -100.00000 A 1 
-100.00000 -100.00000 V 2 
 0.08252 -0.07652 I 3 
-100.00000 -100.00000 L 4 
-100.00000 -100.00000 M 5 
-100.00000 -100.00000 F 6 
-100.00000 -100.00000 Y 7 
-100.00000 -100.00000 W 8 
 0.00000  0.00000 S 9 
 0.00016  0.09806 T 10 
 0.66311 -0.72010 N 11 
-100.00000 -100.00000 Q 12 
 0.13767 -0.00008 C 13 
-100.00000 -100.00000 P 14 
-100.00000 -100.00000 H 15 
 0.30788 -0.26528 R 16 
-100.00000 -100.00000 K 17 
-100.00000 -100.00000 D 18 
-0.20325 -100.00000 E 19 
 0.34555  0.09861 G 0 
-0.27663 -0.00043 A 1 
-0.20310 -100.00000 V 2 
-0.57419 -100.00000 I 3 
 0.13841  0.35298 L 4 
-100.00000 -100.00000 M 5 
 0.28029 -100.00000 F 6 
-0.13430 -100.00000 Y 7 
-100.00000 -100.00000 W 8 
 0.00000  0.00000 S 9 
-0.11814  0.26300 T 10 
 0.13941 -0.34902 N 11 
 0.29690 -100.00000 Q 12 
 0.10425  0.13747 C 13 
 0.00009 -0.00043 P 14 
 0.59063 -0.00004 H 15 
 0.10425 -0.55334 R 16 
-0.40216 -100.00000 K 17 
-100.00000  0.29466 D 18 
-100.00000 -100.00000 E 19 
 0.00950  0.15035 G 0 
-100.00000 -0.73812 A 1 
 0.61873  0.22198 V 2 
-0.38127 -100.00000 I 3 
-0.20313  0.13746 L 4 
-100.00000 -100.00000 M 5 
-100.00000 -100.00000 F 6 
-0.27677 -0.54145 Y 7 
-100.00000 -100.00000 W 8 
-0.38127 -100.00000 S 9 
-100.00000 -100.00000 T 10 
 0.24100 -0.14359 N 11 
-100.00000 -100.00000 Q 12 
-100.00000 -100.00000 C 13 
 0.13764 -100.00000 P 14 
-100.00000 -100.00000 H 15 
-100.00000 -100.00000 R 16 
-100.00000 -100.00000 K 17 
 0.00000  0.00000 D 18 
 0.35116 -0.00176 E 19 
-0.00738  0.82373 G 0 
-100.00000 -100.00000 A 1 
 0.28260  0.00036 V 2 
-100.00000 -100.00000 I 3 
-100.00000 -100.00000 L 4 
-100.00000 -100.00000 M 5 
-100.00000 -100.00000 F 6 
-100.00000 -100.00000 Y 7 
-100.00000 -100.00000 W 8 
-100.00000 -100.00000 S 9 
-100.00000 -100.00000 T 10 
-100.00000 -100.00000 N 11 
 0.26311 -100.00000 Q 12 
-100.00000 -100.00000 C 13 
-100.00000 -100.00000 P 14 
-100.00000 -100.00000 H 15 
 0.00008 -100.00000 R 16 
-0.25246  0.47441 K 17 
 0.75682 -0.33645 D 18 
 0.00000  0.00000 E 19 
-100.00000 -100.00000 G 0 
-0.00242  0.50250 A 1 
-100.00000 -100.00000 V 2 
-100.00000 -100.00000 I 3 
-0.00001  0.13759 L 4 
-100.00000 -100.00000 M 5 
-100.00000 -100.00000 F 6 
-100.00000 -100.00000 Y 7 
-100.00000 -100.00000 W 8 
-100.00000 -100.00000 S 9 
-100.00000 -100.00000 T 10 
-100.00000 -100.00000 N 11 
 0.00000  0.00000 Q 12 
-100.00000 -100.00000 C 13 
-100.00000  0.00000 P 14 
-0.54449 -0.34798 H 15 
-0.19657  0.67816 R 16 
 0.58495  0.22240 K 17 
-100.00000 -100.00000 D 18 
-100.00000  0.26312 E 19 
-100.00000  0.37420 G 0 
 0.54532 -0.29956 A 1 
 0.00013 -0.12544 V 2 
-100.00000 -100.00000 I 3 
-0.22652 -0.75221 L 4 
-0.32606 -100.00000 M 5 
-100.00000 -100.00000 F 6 
-100.00000 -100.00000 Y 7 
-100.00000 -0.41509 W 8 
 0.43595  0.54049 S 9 
-100.00000  0.11557 T 10 
-0.20246  0.15505 N 11 
 0.00000  0.00000 Q 12 
-100.00000 -100.00000 C 13 
-0.16050  0.09958 P 14 
-0.30316 -0.24525 H 15 
 0.34548 -0.17012 R 16 
-0.54416 -100.00000 K 17 
 0.29820 -100.00000 D 18 
 0.20429  0.44037 E 19 
 0.18203 -0.17617 G 0 
-100.00000 -0.32250 A 1 
-100.00000  0.44030 V 2 
-0.00464 -0.00058 I 3 
 0.64466 -100.00000 L 4 
-100.00000 -100.00000 M 5 
-0.13456 -0.12563 F 6 
-1.00859 -100.00000 Y 7 
-100.00000 -100.00000 W 8 
 0.00000  0.00000 S 9 
-0.95074 -0.37261 T 10 
-0.10586  0.22158 N 11 
-100.00000  0.00014 Q 12 
-100.00000  0.26317 C 13 
-100.00000 -100.00000 P 14 
-100.00000 -100.00000 H 15 
-0.24392  0.11538 R 16 
-100.00000 -100.00000 K 17 
-0.08667 -100.00000 D 18 
-0.11839  0.33765 E 19 
-100.00000 -100.00000 G 0 
-100.00000 -100.00000 A 1 
 0.17518  0.13747 V 2 
 0.28209 -0.76049 I 3 
 0.00000  0.00000 L 4 
-0.11850 -100.00000 M 5 
-0.13492 -0.00104 F 6 
-100.00000 -100.00000 Y 7 
-100.00000 -100.00000 W 8 
-100.00000 -100.00000 S 9 
-100.00000 -100.00000 T 10 
-100.00000 -100.00000 N 11 
-100.00000 -100.00000 Q 12 
-100.00000 -100.00000 C 13 
 0.56220  0.19184 P 14 
-0.41997 -0.22319 H 15 
 0.13753  0.37848 R 16 
-100.00000 -100.00000 K 17 
-100.00000 -100.00000 D 18 
-100.00000 -100.00000 E 19 
-100.00000 -100.00000 G 0 
-100.00000 -100.00000 A 1 
-100.00000 -100.00000 V 2 
-100.00000 -100.00000 I 3 
-100.00000 -100.00000 L 4 
-100.00000 -100.00000 M 5 
-100.00000 -100.00000 F 6 
 0.00000  0.00000 Y 7 
-100.00000 -100.00000 W 8 
-100.00000 -0.48856 S 9 
-100.00000 -100.00000 T 10 
-100.00000 -100.00000 N 11 
-100.00000 -100.00000 Q 12 
 0.22392 -0.46534 C 13 
-100.00000 -100.00000 P 14 
 0.50299 -0.28772 H 15 
-100.00000 -100.00000 R 16 
-100.00000 -100.00000 K 17 
-100.00000 -100.00000 D 18 
-100.00000 -100.00000 E 19 
-0.10976  0.20378 G 0 
 0.46701 -0.05764 A 1 
-0.00256 -100.00000 V 2 
 0.29700  0.58491 I 3 
 0.20806 -0.09363 L 4 
-100.00000 -0.12559 M 5 
-100.00000  0.09921 F 6 
-100.00000 -100.00000 Y 7 
-100.00000 -100.00000 W 8 
 0.00000  0.00000 S 9 
 0.35212 -0.00122 T 10 
 0.29682  0.23943 N 11 
 0.00031  0.24648 Q 12 
-100.00000  0.37883 C 13 
-0.03786 -0.00052 P 14 
 0.10435  0.06959 H 15 
 0.03562  0.41498 R 16 
-100.00000 -100.00000 K 17 
 0.82056 -100.00000 D 18 
-0.45328 -100.00000 E 19 
 0.39091 -0.58347 G 0 
-100.00000  0.04219 A 1 
-0.09629  0.10089 V 2 
 0.86798  0.45219 I 3 
-0.31751  0.35299 L 4 
-100.00000 -100.00000 M 5 
 0.06062  0.28115 F 6 
-100.00000  0.37931 Y 7 
-100.00000 -100.00000 W 8 
 0.16971  0.49510 S 9 
 0.37166  0.03681 T 10 
 0.00000  0.00000 N 11 
 0.38526  0.42780 Q 12 
-100.00000 -100.00000 C 13 
-0.27409  0.85910 P 14 
-0.16740 -100.00000 H 15 
 0.64068 -0.47504 R 16 
-0.44472  0.05198 K 17 
 0.32890  0.88586 D 18 
-100.00000  0.00079 E 19 
 0.00000  0.00000 G 0 
-0.26234 -0.33901 A 1 
-0.05455 -0.17146 V 2 
-100.00000 -0.00015 I 3 
 0.31718 -0.41775 L 4 
-0.44657 -100.00000 M 5 
-0.14221  0.26288 F 6 
-0.76590 -100.00000 Y 7 
-100.00000 -100.00000 W 8 
-0.37577 -0.35008 S 9 
-0.00814 -0.38138 T 10 
 0.23410  0.75356 N 11 
-100.00000 -100.00000 Q 12 
-100.00000 -100.00000 C 13 
 0.22155  0.15046 P 14 
-100.00000 -100.00000 H 15 
 0.02310 -0.24308 R 16 
-0.20327 -100.00000 K 17 
-0.40247 -100.00000 D 18 
 0.59004  0.35123 E 19 
-0.00485  0.32218 G 0 
 0.51978  1.05071 A 1 
 0.20422  0.73652 V 2 
-0.09690  1.07018 I 3 
-0.04088  0.44066 L 4 
-100.00000 -100.00000 M 5 
 0.68983 -100.00000 F 6 
 0.16614 -0.67840 Y 7 
-100.00000 -100.00000 W 8 
-0.00667  0.27269 S 9 
-0.09690 -0.08260 T 10 
 0.00000  0.00000 N 11 
-100.00000  0.64382 Q 12 
-100.00000 -100.00000 C 13 
 0.14910  0.01918 P 14 
 0.62124  1.00049 H 15 
-0.47306 -100.00000 R 16 
 0.38853 -0.23468 K 17 
-0.46505 -0.27809 D 18 
 0.11428  0.00049 E 19 
-0.68596  0.11523 G 0 
 0.00000  0.00000 A 1 
 0.43552 -0.06786 V 2 
-100.00000 -0.26329 I 3 
-100.00000 -100.00000 L 4 
-100.00000 -100.00000 M 5 
-100.00000 -100.00000 F 6 
-100.00000  0.26290 Y 7 
-100.00000 -0.00013 W 8 
-0.48648 -0.10751 S 9 
 0.39347 -0.07879 T 10 
 0.58538 -0.00013 N 11 
-0.20267 -100.00000 Q 12 
-100.00000 -100.00000 C 13 
 0.23593 -0.47284 P 14 
-100.00000 -0.00013 H 15 
-100.00000 -100.00000 R 16 
-0.46506  0.75842 K 17 
 0.04588 -0.29996 D 18 
-100.00000 -100.00000 E 19 
-100.00000 -100.00000 G 0 
-100.00000 -100.00000 A 1 
-100.00000  0.58513 V 2 
-0.24330  0.36247 I 3 
 0.13891 -0.12552 L 4 
-100.00000 -100.00000 M 5 
-100.00000  0.37868 F 6 
 0.00000  0.00000 Y 7 
-100.00000 -100.00000 W 8 
 0.28252  0.03903 S 9 
-0.19049 -100.00000 T 10 
 0.13757 -100.00000 N 11 
-100.00000 -100.00000 Q 12 
 0.70498  0.43266 C 13 
-100.00000 -100.00000 P 14 
 0.04324  0.22181 H 15 
-100.00000 -100.00000 R 16 
-100.00000 -0.26302 K 17 
-100.00000  0.00016 D 18 
-100.00000 -100.00000 E 19 
-0.20299 -100.00000 G 0 
-0.00615 -0.00095 A 1 
 0.00000  0.00000 V 2 
 0.30672 -0.26421 I 3 
 0.26319 -100.00000 L 4 
-100.00000 -100.00000 M 5 
 0.26319  0.26301 F 6 
-100.00000 -100.00000 Y 7 
-100.00000 -100.00000 W 8 
-100.00000 -100.00000 S 9 
 0.00015 -100.00000 T 10 
-100.00000 -100.00000 N 11 
-100.00000 -100.00000 Q 12 
-100.00000 -100.00000 C 13 
-100.00000 -100.00000 P 14 
-100.00000 -100.00000 H 15 
-100.00000 -100.00000 R 16 
-100.00000 -100.00000 K 17 
-100.00000 -0.00002 D 18 
-100.00000 -100.00000 E 19 
-100.00000 -100.00000 G 0 
 0.16637 -0.29923 A 1 
 0.07073 -0.26280 V 2 
-100.00000 -100.00000 I 3 
 0.67801  0.26342 L 4 
 0.29032 -100.00000 M 5 
-0.17089 -0.04337 F 6 
 0.13027  0.32245 Y 7 
-100.00000 -100.00000 W 8 
 0.00000  0.00000 S 9 
 0.13907  0.09983 T 10 
-100.00000 -100.00000 N 11 
-0.40150 -100.00000 Q 12 
-0.81141 -0.10663 C 13 
 0.39250  0.54098 P 14 
-100.00000 -100.00000 H 15 
-1.40895  0.26350 R 16 
-100.00000 -100.00000 K 17 
-0.20291 -100.00000 D 18 
-100.00000 -100.00000 E 19 
-100.00000  0.26298 G 0 
 0.32973  0.64989 A 1 
 0.00000  0.00000 V 2 
 0.42906 -0.68404 I 3 
 0.05946  0.37846 L 4 
-100.00000 -100.00000 M 5 
-100.00000 -100.00000 F 6 
-100.00000 -100.00000 Y 7 
-100.00000 -100.00000 W 8 
-100.00000 -100.00000 S 9 
-100.00000 -100.00000 T 10 
-100.00000 -100.00000 N 11 
-100.00000 -100.00000 Q 12 
-100.00000 -100.00000 C 13 
-100.00000 -100.00000 P 14 
-100.00000 -100.00000 H 15 
-100.00000 -100.00000 R 16 
-100.00000 -100.00000 K 17 
-100.00000 -100.00000 D 18 
-100.00000 -0.26433 E 19 
-100.00000 -0.09656 G 0 
 0.00000  0.00000 A 1 
-0.23212 -0.29417 V 2 
-100.00000 -100.00000 I 3 
-0.22989  0.18995 L 4 
-100.00000 -100.00000 M 5 
-0.81860 -100.00000 F 6 
-100.00000 -0.00027 Y 7 
 0.34564 -100.00000 W 8 
 0.13106 -0.07712 S 9 
 0.58768  0.14112 T 10 
-100.00000 -100.00000 N 11 
 0.30652 -0.36224 Q 12 
-0.13678 -100.00000 C 13 
 0.13753 -100.00000 P 14 
-0.07648  0.11026 H 15 
-100.00000 -100.00000 R 16 
-100.00000 -100.00000 K 17 
-100.00000 -100.00000 D 18 
-0.04459 -0.41849 E 19 
 0.46681 -0.34842 G 0 
 0.29124  0.30123 A 1 
-100.00000 -100.00000 V 2 
-100.00000 -100.00000 I 3 
-100.00000  0.00014 L 4 
-100.00000 -100.00000 M 5 
-0.31354 -0.11670 F 6 
 0.49847 -0.29057 Y 7 
-100.00000 -100.00000 W 8 
 0.00000  0.00000 S 9 
-0.24368  0.58510 T 10 
-100.00000 -0.00023 N 11 
-100.00000 -100.00000 Q 12 
-100.00000  0.26317 C 13 
 0.01950  0.25254 P 14 
-100.00000 -100.00000 H 15 
-100.00000 -100.00000 R 16 
-0.54501  0.66274 K 17 
 0.00015 -100.00000 D 18 
-100.00000 -100.00000 E 19 
-0.07751 -0.00113 G 0 
-0.75383  0.93836 A 1 
 0.26493 -100.00000 V 2 
-0.25337 -100.00000 I 3 
 0.33355  0.16337 L 4 
 0.21582 -100.00000 M 5 
 0.38183 -0.08330 F 6 
-0.06563  0.13762 Y 7 
-0.20314 -100.00000 W 8 
 0.00000  0.00000 S 9 
 0.08217  0.23308 T 10 
 0.37851  0.29441 N 11 
 0.13750 -0.21019 Q 12 
-100.00000 -100.00000 C 13 
-0.16945  0.03478 P 14 
-0.70970 -100.00000 H 15 
-0.17758  0.15907 R 16 
-0.02870 -0.31714 K 17 
 0.58065 -100.00000 D 18 
 0.36858 -0.17076 E 19 
 0.15981  0.84793 G 0 
-0.15698 -100.00000 A 1 
-0.14501 -0.26354 V 2 
 0.38570 -0.12604 I 3 
 0.09401 -0.58655 L 4 
-0.40280 -100.00000 M 5 
-100.00000 -0.00007 F 6 
-0.24415  0.48536 Y 7 
-100.00000 -100.00000 W 8 
 0.41530 -0.46460 S 9 
-0.00750 -0.26484 T 10 
 0.00000  0.00000 N 11 
 0.03476 -100.00000 Q 12 
-100.00000 -100.00000 C 13 
-100.00000 -100.00000 P 14 
-0.62206 -0.00050 H 15 
 0.04466  0.23952 R 16 
 0.11803  0.48536 K 17 
 0.33053  0.24688 D 18 
-100.00000 -100.00000 E 19 
-100.00000 -100.00000 G 0 
-0.00007 -100.00000 A 1 
-0.32724  0.00006 V 2 
-100.00000 -100.00000 I 3 
-0.48767  0.34703 L 4 
-100.00000  0.13756 M 5 
-0.06579  0.58502 F 6 
 0.00000  0.00000 Y 7 
-100.00000  0.13756 W 8 
 0.20356 -0.12576 S 9 
 0.05974 -100.00000 T 10 
-0.20330 -0.26326 N 11 
-100.00000 -100.00000 Q 12 
 0.59032 -0.16169 C 13 
-100.00000 -100.00000 P 14 
-0.18843  0.04325 H 15 
-100.00000  0.00006 R 16 
-100.00000 -100.00000 K 17 
-100.00000 -100.00000 D 18 
-100.00000 -100.00000 E 19 
-0.45148  0.07007 G 0 
-0.14976  0.44177 A 1 
-100.00000 -100.00000 V 2 
-0.13587 -0.09389 I 3 
-0.12506  0.19536 L 4 
-100.00000  0.00091 M 5 
-0.05063 -0.00053 F 6 
 0.47558  0.35389 Y 7 
-100.00000 -100.00000 W 8 
-0.14976  0.09238 S 9 
 0.26330  0.00091 T 10 
 0.00000  0.00000 N 11 
 0.39335 -0.19266 Q 12 
 0.13776 -100.00000 C 13 
-100.00000 -100.00000 P 14 
-0.76015  0.11433 H 15 
-0.20285  0.00091 R 16 
-0.30356  0.13842 K 17 
-0.17462  0.17999 D 18 
 0.08247  0.56288 E 19 
 0.35851 -0.37594 G 0 
 0.09079 -100.00000 A 1 
 0.00006 -0.00193 V 2 
-100.00000 -100.00000 I 3 
-100.00000  0.00000 L 4 
 0.44284 -0.36485 M 5 
-100.00000  0.00000 F 6 
 0.13756 -100.00000 Y 7 
-100.00000  0.29913 W 8 
-0.58610  0.67808 S 9 
 0.44986 -0.12639 T 10 
-0.54565 -0.12639 N 11 
 0.18683  0.27864 Q 12 
-100.00000 -100.00000 C 13 
-100.00000 -100.00000 P 14 
-0.12117  0.00000 H 15 
 0.00000  0.00000 R 16 
 0.39335  0.03369 K 17 
-100.00000 -100.00000 D 18 
-100.00000 -100.00000 E 19 
-0.17222  0.44972 G 0 
-100.00000 -100.00000 A 1 
-100.00000 -0.48578 V 2 
-0.43310  0.51422 I 3 
-100.00000  0.52307 L 4 
-100.00000 -100.00000 M 5 
-100.00000 -100.00000 F 6 
-100.00000 -100.00000 Y 7 
-100.00000 -100.00000 W 8 
 0.13738 -100.00000 S 9 
-100.00000 -100.00000 T 10 
-100.00000 -100.00000 N 11 
 0.26292  0.26313 Q 12 
-100.00000 -100.00000 C 13 
-100.00000 -100.00000 P 14 
-100.00000 -100.00000 H 15 
 0.00000  0.00000 R 16 
-0.24182 -0.37308 K 17 
-100.00000 -100.00000 D 18 
-100.00000 -100.00000 E 19 
-100.00000 -100.00000 G 0 
-100.00000 -100.00000 A 1 
-0.06827  0.07605 V 2 
 0.34699 -0.26795 I 3 
 0.17396  0.15061 L 4 
-100.00000 -100.00000 M 5 
 0.00000  0.00000 F 6 
-0.34429 -0.33685 Y 7 
-100.00000 -100.00000 W 8 
-0.21304 -0.00404 S 9 
 0.59725 -0.12663 T 10 
-100.00000 -100.00000 N 11 
-100.00000 -100.00000 Q 12 
-100.00000 -100.00000 C 13 
-100.00000 -100.00000 P 14 
 0.85285  0.22129 H 15 
-100.00000 -100.00000 R 16 
-100.00000 -100.00000 K 17 
 0.00027 -0.00012 D 18 
 0.72280 -100.00000 E 19 
-100.00000 -100.00000 G 0 
 0.24857  0.34921 A 1 
-0.07398  0.30265 V 2 
-0.02718  0.30581 I 3 
 0.47481  0.41729 L 4 
-100.00000 -100.00000 M 5 
 0.00002 -0.12529 F 6 
-0.04207  0.09946 Y 7 
-100.00000 -100.00000 W 8 
 0.04501  0.28902 S 9 
 0.00000  0.00000 T 10 
 0.47481 -0.07463 N 11 
-0.05453 -100.00000 Q 12 
-100.00000 -100.00000 C 13 
-100.00000  0.00068 P 14 
-100.00000 -100.00000 H 15 
-0.63225 -100.00000 R 16 
 0.00002 -0.60881 K 17 
 0.26306 -100.00000 D 18 
 0.05977 -100.00000 E 19 
-100.00000 -100.00000 G 0 
 0.71184  1.33825 A 1 
 0.09762  0.15996 V 2 
 0.15882  0.27326 I 3 
-0.07679 -0.43200 L 4 
-100.00000 -100.00000 M 5 
-100.00000 -100.00000 F 6 
-100.00000 -100.00000 Y 7 
-100.00000 -100.00000 W 8 
-0.31026  0.04455 S 9 
 0.63615 -0.63374 T 10 
-100.00000 -100.00000 N 11 
 0.56021  0.65913 Q 12 
-100.00000 -100.00000 C 13 
 0.00000  0.00000 P 14 
-100.00000 -100.00000 H 15 
-0.10197  0.83900 R 16 
-100.00000 -100.00000 K 17 
-100.00000 -100.00000 D 18 
-100.00000 -100.00000 E 19 
-0.18965 -0.12425 G 0 
 0.56690  0.26279 A 1 
 0.67139 -0.23623 V 2 
-100.00000  0.26279 I 3 
-0.07858 -0.01967 L 4 
-100.00000 -100.00000 M 5 
 0.57207 -0.05374 F 6 
 0.96385 -0.03900 Y 7 
 0.37231 -0.25976 W 8 
 0.44122  0.01256 S 9 
 0.18442  0.30210 T 10 
-100.00000 -100.00000 N 11 
 0.16586 -0.14030 Q 12 
 0.13889 -100.00000 C 13 
-100.00000 -100.00000 P 14 
 0.18624  0.37827 H 15 
-0.08079 -100.00000 R 16 
 0.07318 -0.44921 K 17 
 0.15383 -0.37967 D 18 
 0.00000  0.00000 E 19 
-100.00000 -100.00000 G 0 
 0.26329 -0.30300 A 1 
 0.17725 -0.09781 V 2 
 0.00000  0.00000 I 3 
 0.24412  1.04806 L 4 
 0.12154  0.04475 M 5 
 0.21689 -100.00000 F 6 
-0.16210  0.37873 Y 7 
-100.00000 -100.00000 W 8 
 0.17511  0.67829 S 9 
 0.01427  0.31545 T 10 
 0.13776 -0.00141 N 11 
 0.38156  0.84822 Q 12 
-0.25501 -100.00000 C 13 
 0.05963  0.26326 P 14 
-100.00000  0.26326 H 15 
 0.25665 -0.68151 R 16 
 0.05963 -100.00000 K 17 
-100.00000 -100.00000 D 18 
-100.00000  0.13772 E 19 
-100.00000  0.00028 G 0 
 0.00000  0.00000 A 1 
-0.08843  0.19634 V 2 
-100.00000 -0.12525 I 3 
 0.05144  0.04477 L 4 
-0.06600  0.62930 M 5 
-0.16696 -0.29982 F 6 
-0.46951  0.10842 Y 7 
 0.38165  0.45863 W 8 
-0.06639  0.11370 S 9 
 0.00068 -0.14306 T 10 
-0.24423 -0.00044 N 11 
-0.13629  0.16179 Q 12 
 0.29554  0.15156 C 13 
-0.24423  0.00071 P 14 
-0.96272 -0.58576 H 15 
-100.00000  0.13821 R 16 
-100.00000 -100.00000 K 17 
 0.20323 -0.58540 D 18 
-100.00000 -100.00000 E 19 
 0.02005 -0.76383 G 0 
 0.00000  0.00000 A 1 
 0.21628  0.37748 V 2 
 0.56001  0.17474 I 3 
 0.35157  0.02586 L 4 
-0.57144  0.08380 M 5 
-0.12387  0.61631 F 6 
-0.27848  0.57743 Y 7 
 0.10449  0.20004 W 8 
 0.26209  0.02518 S 9 
 0.33127 -0.07596 T 10 
-0.46606 -0.70229 N 11 
 0.20476  0.19055 Q 12 
-0.65341  0.27801 C 13 
-0.09222 -0.12106 P 14 
 0.33861  0.80148 H 15 
-0.18135 -0.09334 R 16 
 0.00937  0.00094 K 17 
 0.28331  0.34986 D 18 
 0.32196 -0.04735 E 19 
 0.08500 -0.05317 G 0 
-100.00000 -100.00000 A 1 
-100.00000 -100.00000 V 2 
-100.00000 -100.00000 I 3 
-100.00000 -100.00000 L 4 
 0.04784 -0.45087 M 5 
-100.00000 -100.00000 F 6 
-100.00000 -100.00000 Y 7 
 0.22495  0.58496 W 8 
-0.05516 -0.09503 S 9 
-100.00000 -100.00000 T 10 
-100.00000 -100.00000 N 11 
-100.00000 -100.00000 Q 12 
-100.00000 -100.00000 C 13 
-100.00000 -100.00000 P 14 
-100.00000 -100.00000 H 15 
 0.00000  0.00000 R 16 
-0.11582  0.27682 K 17 
-100.00000 -100.00000 D 18 
-100.00000 -100.00000 E 19 
-100.00000 -100.00000 G 0 
-0.31301  0.16608 A 1 
 0.52849  0.26322 V 2 
 0.13787 -100.00000 I 3 
 0.63399  0.42423 L 4 
-0.36936 -100.00000 M 5 
 0.67844 -100.00000 F 6 
-100.00000 -100.00000 Y 7 
-100.00000 -100.00000 W 8 
 0.41972  0.17539 S 9 
-0.11193  0.04922 T 10 
-100.00000 -100.00000 N 11 
-100.00000 -100.00000 Q 12 
-100.00000 -0.00264 C 13 
 0.00000  0.00000 P 14 
 0.06311  0.21506 H 15 
 0.56133 -0.36990 R 16 
-0.23222  0.08130 K 17 
-100.00000 -100.00000 D 18 
-100.00000 -100.00000 E 19 
-100.00000 -100.00000 G 0 
 0.24016  0.65635 A 1 
 0.16425  0.36361 V 2 
 0.41056 -0.34365 I 3 
 0.42375  0.50611 L 4 
-100.00000 -100.00000 M 5 
 0.06427 -0.35984 F 6 
-0.00826 -100.00000 Y 7 
-100.00000 -100.00000 W 8 
 0.85781  0.73887 S 9 
-0.18585  0.27326 T 10 
 0.03748  0.57304 N 11 
-0.31355  0.08762 Q 12 
-100.00000 -100.00000 C 13 
 0.46122  0.26429 P 14 
-100.00000 -100.00000 H 15 
 0.04820  0.28740 R 16 
 0.00000  0.00000 K 17 
-100.00000 -100.00000 D 18 
-0.04725  0.56117 E 19 
-0.06841 -100.00000 G 0 
 0.28859 -0.04704 A 1 
 0.00000  0.00000 V 2 
 0.12724 -0.02314 I 3 
 0.48567  0.00831 L 4 
 0.13102  0.13762 M 5 
-100.00000 -0.35681 F 6 
 0.54236 -100.00000 Y 7 
-100.00000  0.26315 W 8 
-1.01973  0.03056 S 9 
-0.13147 -0.26818 T 10 
 0.65459 -0.35525 N 11 
-0.07768  0.68875 Q 12 
 0.55962  0.67819 C 13 
-100.00000 -100.00000 P 14 
 0.72009  1.31679 H 15 
 0.85409 -0.43325 R 16 
-0.55397  0.11034 K 17 
 0.61346 -100.00000 D 18 
 0.08338 -100.00000 E 19 
 0.36109  0.08121 G 0 
 0.20992 -1.23784 A 1 
-100.00000 -100.00000 V 2 
 0.40879 -0.32541 I 3 
 0.18979  0.45002 L 4 
 0.48617  1.00035 M 5 
-0.44570 -0.19584 F 6 
 0.27966 -0.16705 Y 7 
-100.00000 -100.00000 W 8 
 0.30446  0.50467 S 9 
 1.11247  1.00035 T 10 
 0.79121  0.02652 N 11 
 0.40472  0.49582 Q 12 
-100.00000 -100.00000 C 13 
-100.00000  0.00035 P 14 
-0.33009 -0.43971 H 15 
 0.00000  0.00000 R 16 
 0.23776  0.56398 K 17 
-0.22024  0.48577 D 18 
 0.16542 -0.24741 E 19 
 0.17749  0.12808 G 0 
-100.00000 -100.00000 A 1 
-0.07179 -100.00000 V 2 
 0.36703 -0.46481 I 3 
-100.00000  0.92196 L 4 
-100.00000 -100.00000 M 5 
-100.00000 -100.00000 F 6 
-100.00000  0.62351 Y 7 
-100.00000 -100.00000 W 8 
-0.07179  0.13772 S 9 
-100.00000  0.13019 T 10 
-0.10041 -0.11765 N 11 
-100.00000 -100.00000 Q 12 
-100.00000 -100.00000 C 13 
-100.00000 -100.00000 P 14 
-100.00000 -100.00000 H 15 
-100.00000  0.26325 R 16 
-100.00000 -100.00000 K 17 
 0.00000  0.00000 D 18 
 0.53050  0.48564 E 19 
-100.00000 -100.00000 G 0 
-100.00000 -100.00000 A 1 
-0.00001 -100.00000 V 2 
-100.00000  0.44178 I 3 
-100.00000 -100.00000 L 4 
-100.00000 -100.00000 M 5 
-100.00000 -100.00000 F 6 
-100.00000 -100.00000 Y 7 
-100.00000 -100.00000 W 8 
-100.00000  0.10338 S 9 
-0.07144  0.13758 T 10 
-0.30118 -100.00000 N 11 
 0.00000  0.00000 Q 12 
-100.00000 -100.00000 C 13 
 0.37412  0.67815 P 14 
-0.48974  0.11985 H 15 
 0.13754  0.18032 R 16 
 0.27648 -0.55070 K 17 
-100.00000 -100.00000 D 18 
-100.00000 -100.00000 E 19 
-100.00000 -100.00000 G 0 
-0.10506  0.33358 A 1 
-0.10506 -100.00000 V 2 
 0.37851  0.03596 I 3 
 0.40394 -0.03839 L 4 
 0.35262 -100.00000 M 5 
-100.00000 -100.00000 F 6 
 0.05540  0.26370 Y 7 
-100.00000 -100.00000 W 8 
-0.22118  0.55536 S 9 
-0.28629 -0.00660 T 10 
 0.14176  0.49071 N 11 
 0.35262  0.51240 Q 12 
-100.00000 -100.00000 C 13 
 0.20589  0.00595 P 14 
 0.00000  0.00000 H 15 
 0.07465  0.60603 R 16 
-100.00000 -0.31997 K 17 
-100.00000 -100.00000 D 18 
-100.00000  0.00066 E 19 
 0.00000  0.00000 G 0 
-100.00000 -100.00000 A 1 
-0.28532 -100.00000 V 2 
-100.00000 -100.00000 I 3 
-100.00000 -100.00000 L 4 
-100.00000 -100.00000 M 5 
-100.00000 -100.00000 F 6 
-100.00000 -100.00000 Y 7 
 0.25861  0.02141 W 8 
-100.00000 -100.00000 S 9 
-100.00000 -100.00000 T 10 
-100.00000 -100.00000 N 11 
-100.00000 -100.00000 Q 12 
-100.00000 -100.00000 C 13 
-100.00000 -100.00000 P 14 
-100.00000 -100.00000 H 15 
 0.25264  0.54216 R 16 
-100.00000 -100.00000 K 17 
-100.00000 -100.00000 D 18 
 0.34271 -0.74019 E 19 
-0.11244  0.65995 G 0 
-100.00000 -100.00000 A 1 
-100.00000 -100.00000 V 2 
-0.00005 -100.00000 I 3 
-100.00000 -100.00000 L 4 
-0.44018  0.34776 M 5 
-100.00000 -100.00000 F 6 
-100.00000 -100.00000 Y 7 
 0.26298 -100.00000 W 8 
-100.00000  0.26323 S 9 
-100.00000 -100.00000 T 10 
-100.00000 -100.00000 N 11 
-100.00000 -100.00000 Q 12 
-100.00000 -100.00000 C 13 
-100.00000 -100.00000 P 14 
-100.00000 -100.00000 H 15 
 0.00000  0.00000 R 16 
-0.12813  0.01910 K 17 
-100.00000 -100.00000 D 18 
-100.00000 -100.00000 E 19 
-100.00000 -100.00000 G 0 
-100.00000 -100.00000 A 1 
 0.19073  0.56990 V 2 
 0.40118  0.18365 I 3 
 0.04716 -100.00000 L 4 
 0.00000  0.00000 M 5 
-100.00000 -100.00000 F 6 
-100.00000 -100.00000 Y 7 
-100.00000 -100.00000 W 8 
-100.00000 -100.00000 S 9 
 0.04670  0.01736 T 10 
-100.00000 -100.00000 N 11 
-100.00000 -100.00000 Q 12 
-100.00000 -100.00000 C 13 
-100.00000 -100.00000 P 14 
-100.00000 -100.00000 H 15 
-100.00000 -100.00000 R 16 
-0.26619 -100.00000 K 17 
-100.00000 -100.00000 D 18 
-100.00000 -100.00000 E 19 
-0.03644 -0.31117 G 0 
-0.20637 -100.00000 A 1 
 0.76563 -0.56706 V 2 
 0.35058 -0.46197 I 3 
-0.12685  0.17426 L 4 
-100.00000 -100.00000 M 5 
-0.44738  0.00011 F 6 
 0.32200  0.17426 Y 7 
-100.00000  0.58507 W 8 
 0.07047  0.36690 S 9 
-100.00000 -100.00000 T 10 
 0.00000  0.00000 N 11 
 0.05665 -100.00000 Q 12 
-100.00000 -100.00000 C 13 
-100.00000 -100.00000 P 14 
-0.03644  0.27379 H 15 
-100.00000 -100.00000 R 16 
 0.15620  0.35894 K 17 
 0.20652  0.39601 D 18 
 0.13759 -100.00000 E 19 
-100.00000 -100.00000 G 0 
-100.00000 -100.00000 A 1 
-100.00000 -100.00000 V 2 
-100.00000 -100.00000 I 3 
-100.00000 -100.00000 L 4 
-100.00000 -100.00000 M 5 
-0.00001 -100.00000 F 6 
 0.00000  0.00000 Y 7 
-0.00001 -100.00000 W 8 
-100.00000 -100.00000 S 9 
-100.00000 -100.00000 T 10 
-100.00000  0.13752 N 11 
-100.00000 -100.00000 Q 12 
-0.17925  0.11429 C 13 
-100.00000 -100.00000 P 14 
 0.18818 -0.08196 H 15 
-100.00000 -100.00000 R 16 
-100.00000 -100.00000 K 17 
-100.00000 -100.00000 D 18 
-100.00000 -100.00000 E 19 
-100.00000  0.00038 G 0 
 0.00049 -100.00000 A 1 
-100.00000 -100.00000 V 2 
-100.00000 -100.00000 I 3 
 0.04942  0.13789 L 4 
-100.00000 -100.00000 M 5 
-100.00000 -100.00000 F 6 
 0.00000  0.00000 Y 7 
-100.00000 -100.00000 W 8 
-100.00000 -100.00000 S 9 
 0.00049 -100.00000 T 10 
 0.71238  0.92638 N 11 
-100.00000 -100.00000 Q 12 
 0.07457  1.19547 C 13 
-100.00000 -100.00000 P 14 
 0.50848  0.41535 H 15 
-100.00000 -100.00000 R 16 
-100.00000 -100.00000 K 17 
 0.37900 -100.00000 D 18 
-100.00000 -100.00000 E 19 
-0.07603 -100.00000 G 0 
-100.00000 -100.00000 A 1 
-100.00000 -100.00000 V 2 
-100.00000 -100.00000 I 3 
-0.07603  0.37861 L 4 
-100.00000 -100.00000 M 5 
-100.00000 -100.00000 F 6 
-100.00000 -100.00000 Y 7 
 0.00000  0.00000 W 8 
-100.00000 -100.00000 S 9 
-100.00000 -100.00000 T 10 
-100.00000 -100.00000 N 11 
-100.00000 -100.00000 Q 12 
 0.13755 -0.14597 C 13 
-100.00000 -100.00000 P 14 
-100.00000 -100.00000 H 15 
 0.22776  0.37664 R 16 
-100.00000 -100.00000 K 17 
-100.00000 -100.00000 D 18 
-100.00000 -100.00000 E 19 
-100.00000 -100.00000 G 0 
-0.23972  0.33915 A 1 
-0.31669  0.13769 V 2 
 0.66345 -0.18703 I 3 
 0.60603  0.50384 L 4 
 0.18987  0.00018 M 5 
-100.00000  0.63707 F 6 
-100.00000  0.00018 Y 7 
-100.00000 -100.00000 W 8 
 0.25077 -0.78768 S 9 
 0.00000  0.00000 T 10 
 0.12786  0.67826 N 11 
-100.00000 -100.00000 Q 12 
-100.00000 -100.00000 C 13 
 0.00015  0.00018 P 14 
-100.00000  0.56995 H 15 
-100.00000 -0.31929 R 16 
-0.07001 -100.00000 K 17 
-100.00000  0.13769 D 18 
-100.00000 -100.00000 E 19 
-100.00000 -100.00000 G 0 
-100.00000 -100.00000 A 1 
-0.09403 -0.14193 V 2 
-0.07343  0.63982 I 3 
 0.00000  0.00000 L 4 
 0.81452 -0.11918 M 5 
 0.29096  0.23181 F 6 
-100.00000 -100.00000 Y 7 
-100.00000  0.00015 W 8 
-0.20677  0.73877 S 9 
-100.00000 -100.00000 T 10 
-100.00000 -100.00000 N 11 
-100.00000 -100.00000 Q 12 
 0.00011 -100.00000 C 13 
-100.00000 -100.00000 P 14 
-100.00000 -100.00000 H 15 
 0.76565 -100.00000 R 16 
-100.00000 -100.00000 K 17 
-100.00000 -100.00000 D 18 
-100.00000 -100.00000 E 19 
-100.00000 -100.00000 G 0 
-100.00000  0.00017 A 1 
-0.17579  0.84816 V 2 
 0.31417  0.41533 I 3 
 0.00000  0.00000 L 4 
-100.00000 -100.00000 M 5 
-100.00000 -100.00000 F 6 
-100.00000 -100.00000 Y 7 
-100.00000 -100.00000 W 8 
-100.00000 -100.00000 S 9 
-100.00000 -100.00000 T 10 
-100.00000 -100.00000 N 11 
 0.37852  0.00017 Q 12 
-100.00000 -100.00000 C 13 
-0.19590  0.10824 P 14 
-100.00000 -100.00000 H 15 
-0.20413  0.00017 R 16 
-100.00000 -100.00000 K 17 
-100.00000 -100.00000 D 18 
-100.00000 -100.00000 E 19 
 0.50640  0.08771 G 0 
-0.30788 -0.23237 A 1 
-0.39724  0.58502 V 2 
-100.00000 -0.09891 I 3 
 0.43283  0.09513 L 4 
-100.00000 -100.00000 M 5 
-0.20097  0.27570 F 6 
-0.13875  0.43616 Y 7 
-100.00000 -100.00000 W 8 
-0.04109  0.11293 S 9 
 0.05831  0.40599 T 10 
-0.42336 -0.42084 N 11 
-0.98352  0.09513 Q 12 
-100.00000 -100.00000 C 13 
 0.28071  0.21551 P 14 
-0.00029 -0.27486 H 15 
 0.10168 -0.04516 R 16 
-0.55119 -0.06032 K 17 
-0.66404 -0.07045 D 18 
 0.00000  0.00000 E 19 
-100.00000 -100.00000 G 0 
-0.38315 -0.01227 A 1 
-100.00000 -0.27530 V 2 
-100.00000 -100.00000 I 3 
-0.25382  0.34160 L 4 
-100.00000 -100.00000 M 5 
-100.00000 -100.00000 F 6 
-100.00000 -100.00000 Y 7 
-100.00000 -100.00000 W 8 
-0.03522  0.55750 S 9 
-0.06544 -0.02746 T 10 
-100.00000 -0.60619 N 11 
-0.12829 -100.00000 Q 12 
-100.00000 -100.00000 C 13 
 0.00000  0.00000 P 14 
-0.06544 -100.00000 H 15 
-0.01282 -0.01227 R 16 
 0.14923 -100.00000 K 17 
-100.00000 -100.00000 D 18 
-100.00000 -100.00000 E 19 
 0.00000  0.00000 G 0 
-0.06803  0.92616 A 1 
 0.13767 -0.42620 V 2 
-100.00000 -100.00000 I 3 
 0.26320  0.67823 L 4 
 0.05750 -100.00000 M 5 
 0.17297 -100.00000 F 6 
-100.00000 -100.00000 Y 7 
 0.44637 -100.00000 W 8 
-0.45515  0.26320 S 9 
-100.00000 -100.00000 T 10 
 0.48560 -0.36712 N 11 
-100.00000 -0.35640 Q 12 
-100.00000 -100.00000 C 13 
-100.00000 -100.00000 P 14 
-100.00000 -0.48274 H 15 
-0.19310  0.77475 R 16 
-100.00000 -100.00000 K 17 
 0.61446 -100.00000 D 18 
 0.11240 -0.20100 E 19 
 0.00001 -0.23819 G 0 
-0.00712 -0.18520 A 1 
-100.00000  0.00032 V 2 
-100.00000 -100.00000 I 3 
-100.00000 -100.00000 L 4 
-100.00000 -100.00000 M 5 
-100.00000 -100.00000 F 6 
-100.00000 -0.09773 Y 7 
-100.00000 -100.00000 W 8 
 0.08322  0.00032 S 9 
-100.00000 -100.00000 T 10 
-0.65244  0.42867 N 11 
 0.45252  0.51524 Q 12 
-100.00000 -100.00000 C 13 
-100.00000 -100.00000 P 14 
 1.11571  0.40949 H 15 
-100.00000 -100.00000 R 16 
-0.20610 -100.00000 K 17 
 0.00000  0.00000 D 18 
 0.67302  0.74740 E 19 
-100.00000 -100.00000 G 0 
 0.11211  0.48508 A 1 
-100.00000  0.00023 V 2 
-0.03812 -0.42541 I 3 
 0.05822 -100.00000 L 4 
 0.00005 -100.00000 M 5 
-100.00000  0.51199 F 6 
 0.02878 -0.12643 Y 7 
-100.00000 -0.37043 W 8 
 0.22897 -0.18783 S 9 
 0.00000  0.00000 T 10 
 0.13755 -0.00281 N 11 
 0.13439  0.09456 Q 12 
-100.00000 -100.00000 C 13 
 0.28061  0.21959 P 14 
-0.20482  0.48566 H 15 
-0.55486  0.37875 R 16 
-0.13982 -0.00281 K 17 
-100.00000 -100.00000 D 18 
-100.00000 -0.00786 E 19 
-100.00000 -100.00000 G 0 
-100.00000 -100.00000 A 1 
 0.13821  0.11316 V 2 
 0.00000  0.00000 I 3 
-0.09930  0.05337 L 4 
 0.34060 -0.00231 M 5 
-100.00000 -100.00000 F 6 
-100.00000 -100.00000 Y 7 
-100.00000 -100.00000 W 8 
-100.00000 -100.00000 S 9 
-0.19248  0.63570 T 10 
-100.00000 -100.00000 N 11 
-100.00000 -100.00000 Q 12 
-100.00000 -100.00000 C 13 
-100.00000 -100.00000 P 14 
-100.00000 -100.00000 H 15 
-100.00000  0.26315 R 16 
-100.00000  0.00012 K 17 
-100.00000 -100.00000 D 18 
-100.00000 -100.00000 E 19 
-0.30377  0.45807 G 0 
-0.27564 -0.10208 A 1 
 0.32022  0.07780 V 2 
 0.00000  0.00000 I 3 
 0.23940 -0.22412 L 4 
 0.09385  0.22831 M 5 
 0.72399  0.22187 F 6 
 0.31305  0.27766 Y 7 
 0.30548  1.33849 W 8 
-0.23115 -0.10792 S 9 
 0.12862 -0.17213 T 10 
 0.06025 -100.00000 N 11 
-0.51443  0.26968 Q 12 
 0.22608 -100.00000 C 13 
-100.00000 -100.00000 P 14 
-100.00000 -100.00000 H 15 
 0.04551  0.00016 R 16 
 0.17573  0.16856 K 17 
-100.00000 -100.00000 D 18 
-100.00000  0.00016 E 19 
-100.00000 -100.00000 G 0 
-100.00000 -100.00000 A 1 
 0.13785  0.58313 V 2 
 0.22931 -0.26593 I 3 
 0.52581  0.67368 L 4 
-100.00000 -100.00000 M 5 
 0.00000  0.00000 F 6 
-100.00000 -0.34975 Y 7 
-100.00000 -100.00000 W 8 
-0.13509 -0.46301 S 9 
-100.00000 -100.00000 T 10 
-100.00000 -100.00000 N 11 
-100.00000 -100.00000 Q 12 
-0.20331 -100.00000 C 13 
-100.00000 -100.00000 P 14 
-100.00000 -100.00000 H 15 
-100.00000 -100.00000 R 16 
-100.00000 -100.00000 K 17 
-100.00000 -100.00000 D 18 
-100.00000 -100.00000 E 19 
 0.37828  0.13474 G 0 
 0.26314  0.11494 A 1 
-0.04750  0.27915 V 2 
-100.00000 -100.00000 I 3 
-100.00000 -100.00000 L 4 
-100.00000 -100.00000 M 5 
-100.00000 -100.00000 F 6 
-100.00000 -100.00000 Y 7 
-100.00000 -100.00000 W 8 
-100.00000 -0.12607 S 9 
-100.00000  0.22185 T 10 
-100.00000 -100.00000 N 11 
-100.00000  0.00005 Q 12 
-100.00000 -100.00000 C 13 
-100.00000 -100.00000 P 14 
 0.20344 -100.00000 H 15 
 0.00010 -100.00000 R 16 
-0.27690 -0.06340 K 17 
-0.16992 -0.11759 D 18 
 0.00000  0.00000 E 19 
-0.69488  0.26303 G 0 
 0.00000  0.00000 A 1 
 0.28871  0.09826 V 2 
-100.00000 -100.00000 I 3 
-100.00000 -100.00000 L 4 
-100.00000 -100.00000 M 5 
-100.00000 -100.00000 F 6 
-100.00000 -100.00000 Y 7 
-100.00000 -100.00000 W 8 
-0.16937  0.50216 S 9 
 0.10746 -0.35519 T 10 
-100.00000 -100.00000 N 11 
-100.00000 -100.00000 Q 12 
-100.00000 -100.00000 C 13 
-100.00000 -0.26337 P 14 
-100.00000 -100.00000 H 15 
-100.00000 -100.00000 R 16 
-100.00000 -100.00000 K 17 
-100.00000 -100.00000 D 18 
-0.06579  0.26303 E 19 
-100.00000 -100.00000 G 0 
-0.04654 -0.00071 A 1 
-100.00000 -100.00000 V 2 
 0.53094 -0.26380 I 3 
 0.26310 -100.00000 L 4 
-100.00000 -100.00000 M 5 
-100.00000 -100.00000 F 6 
-100.00000 -100.00000 Y 7 
-100.00000 -100.00000 W 8 
-0.05314  0.19181 S 9 
 0.00000  0.00000 T 10 
 0.02911  0.22218 N 11 
-100.00000 -100.00000 Q 12 
-100.00000 -100.00000 C 13 
-100.00000 -100.00000 P 14 
-100.00000 -100.00000 H 15 
-100.00000 -100.00000 R 16 
-100.00000 -100.00000 K 17 
-100.00000 -100.00000 D 18 
 0.37858  0.13751 E 19 
 0.00000  0.00000 G 0 
-100.00000 -100.00000 A 1 
-100.00000 -0.58754 V 2 
-100.00000 -100.00000 I 3 
-100.00000 -100.00000 L 4 
-100.00000 -100.00000 M 5 
-100.00000 -100.00000 F 6 
-100.00000 -100.00000 Y 7 
-100.00000 -100.00000 W 8 
 0.25684  0.36582 S 9 
-100.00000 -100.00000 T 10 
-100.00000 -100.00000 N 11 
-100.00000 -100.00000 Q 12 
-100.00000  0.26312 C 13 
-100.00000 -100.00000 P 14 
-100.00000 -100.00000 H 15 
-100.00000 -100.00000 R 16 
-100.00000 -100.00000 K 17 
 0.19198  0.89146 D 18 
-100.00000 -100.00000 E 19 
-100.00000 -100.00000 G 0 
-100.00000 -100.00000 A 1 
-100.00000 -100.00000 V 2 
-100.00000  0.13760 I 3 
-100.00000 -100.00000 L 4 
-100.00000 -100.00000 M 5 
-100.00000 -100.00000 F 6 
-100.00000  0.00010 Y 7 
-100.00000 -100.00000 W 8 
 0.78201  0.66251 S 9 
-100.00000 -100.00000 T 10 
 0.00000  0.00000 N 11 
-100.00000 -100.00000 Q 12 
-100.00000 -100.00000 C 13 
-100.00000 -100.00000 P 14 
-0.24386 -100.00000 H 15 
-100.00000 -100.00000 R 16 
-100.00000  0.00010 K 17 
 0.13844  0.64270 D 18 
-100.00000 -100.00000 E 19 
-100.00000 -100.00000 G 0 
-100.00000 -100.00000 A 1 
 0.00001  0.00016 V 2 
 0.18751 -0.00066 I 3 
 0.00000  0.00000 L 4 
-100.00000 -100.00000 M 5 
-100.00000  0.41472 F 6 
-0.32911  0.37867 Y 7 
 0.17532  0.61290 W 8 
-100.00000 -100.00000 S 9 
-100.00000 -100.00000 T 10 
-100.00000 -100.00000 N 11 
-100.00000 -0.10757 Q 12 
-100.00000 -100.00000 C 13 
 0.06455  0.02644 P 14 
-100.00000 -100.00000 H 15 
-100.00000 -0.12585 R 16 
-100.00000 -100.00000 K 17 
-100.00000 -100.00000 D 18 
-100.00000 -100.00000 E 19 
-100.00000 -100.00000 G 0 
 0.17576 -0.00072 A 1 
-0.15358  0.89277 V 2 
 0.00000  0.00000 I 3 
 0.23641 -0.82027 L 4 
 0.36969  0.50159 M 5 
-100.00000 -100.00000 F 6 
-100.00000 -100.00000 Y 7 
-100.00000 -100.00000 W 8 
-100.00000 -100.00000 S 9 
 0.56278  0.27979 T 10 
-100.00000 -100.00000 N 11 
-100.00000 -100.00000 Q 12 
-100.00000 -100.00000 C 13 
-100.00000 -100.00000 P 14 
-100.00000 -100.00000 H 15 
-100.00000  0.00008 R 16 
-0.00215 -0.67851 K 17 
-100.00000 -100.00000 D 18 
-100.00000 -100.00000 E 19 
 0.37847 -100.00000 G 0 
 0.00000  0.00000 A 1 
-0.30915  0.65251 V 2 
 0.13746  0.36049 I 3 
-100.00000 -100.00000 L 4 
-100.00000 -100.00000 M 5 
-100.00000 -100.00000 F 6 
-100.00000 -100.00000 Y 7 
-100.00000 -100.00000 W 8 
 0.28168 -0.00116 S 9 
-0.26451 -0.08788 T 10 
-100.00000 -100.00000 N 11 
-100.00000 -100.00000 Q 12 
-100.00000 -100.00000 C 13 
-100.00000 -100.00000 P 14 
-100.00000 -100.00000 H 15 
-100.00000 -100.00000 R 16 
-100.00000 -100.00000 K 17 
-100.00000 -100.00000 D 18 
 0.04395 -100.00000 E 19 
-100.00000 -100.00000 G 0 
-100.00000 -100.00000 A 1 
-100.00000 -100.00000 V 2 
-100.00000 -100.00000 I 3 
 0.26309 -0.00099 L 4 
-100.00000 -100.00000 M 5 
-100.00000 -100.00000 F 6 
-100.00000 -100.00000 Y 7 
-100.00000 -100.00000 W 8 
 0.08275 -0.06902 S 9 
 0.48548  0.13751 T 10 
-100.00000 -100.00000 N 11 
 0.13756  0.00001 Q 12 
-100.00000 -100.00000 C 13 
 0.00000  0.00000 P 14 
-100.00000 -100.00000 H 15 
-100.00000 -100.00000 R 16 
-100.00000 -100.00000 K 17 
-100.00000 -100.00000 D 18 
-100.00000 -100.00000 E 19 
-0.04730  0.07601 G 0 
-0.24391  0.11480 A 1 
-0.20322  1.16925 V 2 
-100.00000 -100.00000 I 3 
 0.43802  0.18088 L 4 
-100.00000 -100.00000 M 5 
-100.00000 -100.00000 F 6 
-100.00000 -100.00000 Y 7 
 0.00000  0.00000 W 8 
-0.05456 -0.67974 S 9 
 0.05712 -100.00000 T 10 
-100.00000 -100.00000 N 11 
-100.00000 -100.00000 Q 12 
 0.58509 -0.12621 C 13 
-100.00000 -100.00000 P 14 
-100.00000 -100.00000 H 15 
 0.39222  0.13525 R 16 
-100.00000 -100.00000 K 17 
-100.00000 -100.00000 D 18 
 0.13763  0.00011 E 19 
-100.00000  0.00005 G 0 
-100.00000 -100.00000 A 1 
-100.00000 -100.00000 V 2 
-100.00000 -100.00000 I 3 
-100.00000 -100.00000 L 4 
-100.00000 -100.00000 M 5 
-100.00000 -0.09850 F 6 
 0.00000  0.00000 Y 7 
-100.00000  0.50229 W 8 
-100.00000 -100.00000 S 9 
-100.00000 -100.00000 T 10 
-100.00000 -100.00000 N 11 
-100.00000 -100.00000 Q 12 
 0.72422  0.41438 C 13 
-100.00000 -100.00000 P 14 
 0.27996  0.07287 H 15 
 0.00014 -100.00000 R 16 
-100.00000 -100.00000 K 17 
-100.00000  0.00005 D 18 
-100.00000 -100.00000 E 19 
 0.68167  0.18189 G 0 
 0.00000  0.00000 A 1 
 0.25435 -0.00703 V 2 
-100.00000 -100.00000 I 3 
-100.00000 -100.00000 L 4 
-100.00000 -100.00000 M 5 
-100.00000 -100.00000 F 6 
-100.00000 -100.00000 Y 7 
-100.00000 -100.00000 W 8 
 0.24034  0.24267 S 9 
-0.39747  0.23010 T 10 
-100.00000 -100.00000 N 11 
-100.00000 -100.00000 Q 12 
-100.00000 -100.00000 C 13 
-100.00000 -100.00000 P 14 
-100.00000 -100.00000 H 15 
-100.00000 -100.00000 R 16 
-100.00000 -100.00000 K 17 
-100.00000 -0.26532 D 18 
-100.00000 -100.00000 E 19 
-100.00000 -100.00000 G 0 
-100.00000 -100.00000 A 1 
-100.00000 -100.00000 V 2 
-0.54232  0.13750 I 3 
 0.17323 -0.17301 L 4 
-100.00000 -100.00000 M 5 
 0.00000  0.00000 F 6 
-0.16381  0.90133 Y 7 
 0.20177 -0.48966 W 8 
-0.57395 -0.29758 S 9 
-100.00000 -100.00000 T 10 
-100.00000 -100.00000 N 11 
-100.00000 -100.00000 Q 12 
-0.00007 -100.00000 C 13 
-100.00000 -100.00000 P 14 
 0.07991 -0.00000 H 15 
-100.00000 -100.00000 R 16 
-100.00000 -100.00000 K 17 
-100.00000 -100.00000 D 18 
-100.00000 -100.00000 E 19 
 0.04654  0.54220 G 0 
 0.00000  0.00000 A 1 
 0.13954  0.07125 V 2 
 0.75073  0.58285 I 3 
-0.21774  0.58458 L 4 
-100.00000 -100.00000 M 5 
-100.00000 -100.00000 F 6 
-100.00000 -100.00000 Y 7 
-100.00000 -100.00000 W 8 
 0.69990  0.12839 S 9 
 0.60809  0.13647 T 10 
-100.00000 -100.00000 N 11 
-0.00536 -100.00000 Q 12 
 0.13792  0.00031 C 13 
-100.00000 -100.00000 P 14 
-0.38091 -100.00000 H 15 
-0.38091 -100.00000 R 16 
 0.76595 -100.00000 K 17 
-100.00000 -100.00000 D 18 
-0.38653 -0.10779 E 19 
-100.00000 -100.00000 G 0 
 0.79646  0.65153 A 1 
-0.20226 -0.33831 V 2 
-0.23064  0.40431 I 3 
 0.00000  0.00000 L 4 
-0.82864  0.99974 M 5 
-100.00000 -100.00000 F 6 
-100.00000 -100.00000 Y 7 
-100.00000 -100.00000 W 8 
-100.00000 -100.00000 S 9 
-100.00000 -100.00000 T 10 
-100.00000 -100.00000 N 11 
-0.06603  0.09899 Q 12 
-100.00000 -100.00000 C 13 
-0.43165 -0.07997 P 14 
-100.00000 -100.00000 H 15 
-0.66885 -100.00000 R 16 
-100.00000 -100.00000 K 17 
-100.00000 -100.00000 D 18 
-100.00000 -100.00000 E 19 
 0.04477 -0.02273 G 0 
-0.05041 -0.12487 A 1 
-0.36758 -0.41436 V 2 
-0.43768 -100.00000 I 3 
 0.33199  0.58566 L 4 
-0.20302 -100.00000 M 5 
-100.00000 -100.00000 F 6 
 0.08323 -0.22172 Y 7 
-0.30362 -100.00000 W 8 
 0.00000  0.00000 S 9 
 0.34885 -0.02965 T 10 
-0.12594  1.19054 N 11 
 0.10428 -100.00000 Q 12 
-0.25297  0.00067 C 13 
-100.00000 -100.00000 P 14 
-0.05405  0.96417 H 15 
-0.62578 -0.34721 R 16 
-0.74326  0.32261 K 17 
-0.25297  0.36846 D 18 
-0.00504  0.84201 E 19 
-0.56102  0.64328 G 0 
-100.00000 -100.00000 A 1 
 0.26307 -100.00000 V 2 
-0.05409  0.58510 I 3 
-100.00000 -100.00000 L 4 
-100.00000 -100.00000 M 5 
 0.17544 -100.00000 F 6 
-100.00000  0.13764 Y 7 
-100.00000 -100.00000 W 8 
-0.24357  0.00014 S 9 
-100.00000  0.58510 T 10 
-100.00000 -100.00000 N 11 
-100.00000 -100.00000 Q 12 
-100.00000 -100.00000 C 13 
 0.48547 -100.00000 P 14 
-0.06556  0.00014 H 15 
 0.00000  0.00000 R 16 
 0.34182 -0.00103 K 17 
-100.00000 -100.00000 D 18 
-100.00000 -100.00000 E 19 
 0.00000  0.00000 G 0 
 0.12313  0.52942 A 1 
 0.10441 -0.00037 V 2 
-100.00000 -100.00000 I 3 
-0.41917 -100.00000 L 4 
-100.00000  0.48549 M 5 
-100.00000 -100.00000 F 6 
-100.00000 -100.00000 Y 7 
-0.30504  0.34656 W 8 
-0.31914 -0.06848 S 9 
 0.55418  0.14253 T 10 
 0.05703  0.07214 N 11 
-100.00000 -0.09403 Q 12 
 0.38196 -100.00000 C 13 
-100.00000 -100.00000 P 14 
-0.17320 -100.00000 H 15 
-0.04801 -0.63951 R 16 
-100.00000  0.00006 K 17 
 0.54366  0.42453 D 18 
 0.24354 -0.26486 E 19 
 0.67732  1.04299 G 0 
-0.53480  0.29727 A 1 
-0.44924 -0.63012 V 2 
-0.26706 -0.29588 I 3 
-0.29081  0.15446 L 4 
 0.26943 -100.00000 M 5 
 0.00000  0.00000 F 6 
 0.24286 -0.37372 Y 7 
 0.24286 -100.00000 W 8 
-0.37556  0.53622 S 9 
-0.45468 -0.30142 T 10 
-0.25413 -0.00063 N 11 
-0.26591 -0.34914 Q 12 
 0.58421  0.13688 C 13 
 0.25735 -0.24748 P 14 
-0.13113  0.16809 H 15 
 0.06133 -0.80968 R 16 
-0.02696 -0.00183 K 17 
 0.20530 -100.00000 D 18 
 0.07152  0.09832 E 19 
 0.08818 -0.12962 G 0 
 0.53115 -0.07400 A 1 
 0.07849  0.35445 V 2 
 0.37070  0.18906 I 3 
 0.07319  1.41297 L 4 
-100.00000 -100.00000 M 5 
 0.16347  0.18906 F 6 
-0.17767 -1.00812 Y 7 
-0.08617 -0.14439 W 8 
-0.01170 -0.31833 S 9 
-0.37050 -0.27334 T 10 
-0.63860 -0.47509 N 11 
 0.09304  0.25673 Q 12 
-100.00000 -100.00000 C 13 
 0.10594  0.09141 P 14 
 0.52900  0.08274 H 15 
 0.45297  0.00006 R 16 
-0.54199 -0.05199 K 17 
 0.39134  0.99369 D 18 
 0.00000  0.00000 E 19 
-0.06699 -100.00000 G 0 
-0.67934 -0.26634 A 1 
-100.00000 -100.00000 V 2 
-100.00000 -100.00000 I 3 
 0.00005 -100.00000 L 4 
-100.00000 -100.00000 M 5 
 0.20136 -0.12821 F 6 
-0.06699  0.26325 Y 7 
-100.00000 -100.00000 W 8 
 0.00000  0.00000 S 9 
-100.00000  0.77180 T 10 
-100.00000  0.76712 N 11 
 0.13755 -0.22820 Q 12 
 0.64350 -100.00000 C 13 
-0.09785  0.15786 P 14 
 0.17402 -100.00000 H 15 
-100.00000 -100.00000 R 16 
 0.00005 -100.00000 K 17 
-100.00000 -100.00000 D 18 
-100.00000 -100.00000 E 19 
 0.00000  0.00000 G 0 
 0.48565  0.26329 A 1 
-100.00000  0.11491 V 2 
-100.00000 -100.00000 I 3 
-100.00000 -100.00000 L 4 
-100.00000 -100.00000 M 5 
-100.00000 -100.00000 F 6 
-100.00000 -100.00000 Y 7 
-100.00000 -100.00000 W 8 
-0.33764  0.15046 S 9 
 0.28231 -100.00000 T 10 
-100.00000  0.00025 N 11 
-100.00000 -100.00000 Q 12 
 0.38185  0.32136 C 13 
-100.00000 -100.00000 P 14 
-100.00000  0.00025 H 15 
-100.00000  0.48568 R 16 
-100.00000 -100.00000 K 17 
 0.87355  0.46577 D 18 
-100.00000 -100.00000 E 19 
-100.00000 -100.00000 G 0 
-100.00000 -100.00000 A 1 
 0.34951  0.80672 V 2 
 0.00000  0.00000 I 3 
-0.20308 -100.00000 L 4 
 0.13751 -100.00000 M 5 
-0.48057 -0.33809 F 6 
-100.00000 -0.00020 Y 7 
-100.00000 -100.00000 W 8 
 0.26304  0.48556 S 9 
-0.05087  0.37728 T 10 
-0.06557  0.00014 N 11 
-100.00000 -100.00000 Q 12 
-100.00000 -100.00000 C 13 
-100.00000 -100.00000 P 14 
-100.00000 -100.00000 H 15 
 0.00000 -100.00000 R 16 
-100.00000 -100.00000 K 17 
-100.00000 -100.00000 D 18 
-100.00000 -100.00000 E 19 
-100.00000 -100.00000 G 0 
-100.00000 -100.00000 A 1 
-0.40327  0.87397 V 2 
 0.00000  0.00000 I 3 
-0.86091  0.12348 L 4 
-100.00000 -0.26354 M 5 
-0.77864  0.11497 F 6 
-100.00000 -100.00000 Y 7 
-100.00000 -100.00000 W 8 
-100.00000 -100.00000 S 9 
 0.08226  0.73533 T 10 
-0.00017 -100.00000 N 11 
-100.00000 -100.00000 Q 12 
-100.00000 -100.00000 C 13 
-100.00000 -100.00000 P 14 
-100.00000 -100.00000 H 15 
-100.00000 -100.00000 R 16 
-100.00000 -100.00000 K 17 
-100.00000 -100.00000 D 18 
-100.00000 -100.00000 E 19 
-100.00000 -100.00000 G 0 
 0.62311  0.77718 A 1 
-0.21809  0.08682 V 2 
 0.27251 -0.26441 I 3 
-0.09023 -0.10132 L 4 
 0.17161  0.72650 M 5 
 0.58505 -0.10734 F 6 
-0.08310 -0.05423 Y 7 
 0.16553 -100.00000 W 8 
-0.36975  0.43926 S 9 
 0.00000  0.00000 T 10 
 0.83883  0.26332 N 11 
 0.55385  0.28869 Q 12 
-0.37841  0.36215 C 13 
-0.53968  0.11535 P 14 
-100.00000 -100.00000 H 15 
-0.25863  0.03802 R 16 
-0.66854 -0.23542 K 17 
-100.00000 -100.00000 D 18 
 0.29689 -100.00000 E 19 
-100.00000 -100.00000 G 0 
 0.26299 -0.62936 A 1 
-100.00000 -100.00000 V 2 
-100.00000 -100.00000 I 3 
-0.24654 -0.30543 L 4 
-100.00000 -100.00000 M 5 
-100.00000 -100.00000 F 6 
-100.00000 -100.00000 Y 7 
-100.00000 -100.00000 W 8 
 0.00000  0.00000 S 9 
-0.31971 -0.07571 T 10 
-100.00000 -100.00000 N 11 
-100.00000 -100.00000 Q 12 
-100.00000 -100.00000 C 13 
 0.12127  0.98948 P 14 
-100.00000 -100.00000 H 15 
-100.00000 -100.00000 R 16 
-100.00000 -100.00000 K 17 
-100.00000 -100.00000 D 18 
-100.00000 -100.00000 E 19 
 1.03297  0.77050 G 0 
 0.13766  0.18897 A 1 
 0.09993 -100.00000 V 2 
 0.61450 -0.12954 I 3 
-0.01446 -0.22950 L 4 
 0.13766 -0.06588 M 5 
-100.00000 -100.00000 F 6 
-0.24799 -100.00000 Y 7 
-100.00000 -100.00000 W 8 
 0.34750  0.08011 S 9 
-0.33799  0.38262 T 10 
 0.00000  0.00000 N 11 
 0.26319 -100.00000 Q 12 
-100.00000 -100.00000 C 13 
 0.00015 -100.00000 P 14 
 0.31050  0.31792 H 15 
 0.05752 -0.42770 R 16 
 0.31050  0.25037 K 17 
-0.34308  0.01870 D 18 
-0.14187  0.30353 E 19 
 0.14379  0.22433 G 0 
 0.00000  0.00000 A 1 
-0.10129 -0.34295 V 2 
 0.43742 -0.23674 I 3 
-0.06486  0.08974 L 4 
-100.00000 -100.00000 M 5 
-100.00000 -100.00000 F 6 
-100.00000  0.19229 Y 7 
-100.00000 -100.00000 W 8 
-0.27718 -0.40968 S 9 
 0.63125 -1.08116 T 10 
 0.04426  0.09025 N 11 
 0.07001 -0.00929 Q 12 
-100.00000 -0.66327 C 13 
-100.00000 -0.00039 P 14 
-0.18415  0.37812 H 15 
-0.28470 -100.00000 R 16 
 0.17098 -0.27335 K 17 
-100.00000 -100.00000 D 18 
 0.11542  0.23214 E 19 
-100.00000 -100.00000 G 0 
-0.13763 -100.00000 A 1 
 0.26309 -0.15467 V 2 
-100.00000 -0.45806 I 3 
 0.39636  0.14300 L 4 
-100.00000 -100.00000 M 5 
-100.00000  0.00006 F 6 
-0.16231 -100.00000 Y 7 
-100.00000 -100.00000 W 8 
 0.00000  0.00000 S 9 
-0.29248 -0.39756 T 10 
-100.00000 -100.00000 N 11 
-0.29906 -100.00000 Q 12 
-100.00000 -100.00000 C 13 
-0.06673  0.50332 P 14 
 0.50829 -100.00000 H 15 
 0.26309 -100.00000 R 16 
-100.00000  0.00006 K 17 
-0.29248  0.10285 D 18 
 0.54402  0.37857 E 19 
-100.00000 -0.29156 G 0 
-100.00000  0.13763 A 1 
-0.56625 -0.37424 V 2 
 0.31179  0.19512 I 3 
-0.10703 -0.11455 L 4 
 0.00000  0.00000 M 5 
-0.63952  0.13763 F 6 
-0.53573  0.62642 Y 7 
-100.00000 -100.00000 W 8 
-0.30776 -0.23245 S 9 
 0.55757  0.43009 T 10 
-100.00000 -100.00000 N 11 
 0.00017 -100.00000 Q 12 
-100.00000  0.00012 C 13 
-0.29836  0.10458 P 14 
-0.16200 -100.00000 H 15 
-0.18288 -0.03939 R 16 
 0.40785 -0.15487 K 17 
-100.00000 -100.00000 D 18 
-100.00000 -100.00000 E 19 
-0.20962 -0.31828 G 0 
-0.53596  0.15887 A 1 
-0.90105 -100.00000 V 2 
-100.00000 -100.00000 I 3 
 0.20391 -0.15609 L 4 
-100.00000  0.42653 M 5 
-100.00000  0.34711 F 6 
 0.17816 -0.58822 Y 7 
-100.00000 -100.00000 W 8 
-0.04448 -0.10106 S 9 
-0.68378  0.63633 T 10 
 0.08438 -0.36516 N 11 
 0.07089 -1.08589 Q 12 
-0.00011 -0.22665 C 13 
-0.04498  0.13716 P 14 
 0.00000  0.00000 H 15 
 0.58211 -0.48206 R 16 
-100.00000 -100.00000 K 17 
 0.36026 -100.00000 D 18 
 0.13740 -0.15456 E 19 
-0.12016  0.60250 G 0 
-0.04483  0.23129 A 1 
-100.00000  0.61229 V 2 
-100.00000  0.37847 I 3 
-0.56153 -100.00000 L 4 
-100.00000 -100.00000 M 5 
-100.00000 -100.00000 F 6 
-100.00000 -100.00000 Y 7 
-100.00000 -100.00000 W 8 
-0.38861 -0.63365 S 9 
 0.32336 -0.15505 T 10 
-100.00000 -0.81120 N 11 
 0.25261 -100.00000 Q 12 
-100.00000 -100.00000 C 13 
 0.69244  0.29323 P 14 
-100.00000 -100.00000 H 15 
-100.00000 -100.00000 R 16 
-0.20215 -0.15889 K 17 
 0.29344 -0.29005 D 18 
 0.00000  0.00000 E 19 
-100.00000  0.26311 G 0 
-100.00000 -100.00000 A 1 
-100.00000 -100.00000 V 2 
-100.00000 -100.00000 I 3 
-100.00000 -100.00000 L 4 
-100.00000 -100.00000 M 5 
-0.18474 -100.00000 F 6 
 0.65511  0.06752 Y 7 
-100.00000 -100.00000 W 8 
 0.13766  0.00007 S 9 
-100.00000 -100.00000 T 10 
-100.00000 -100.00000 N 11 
-100.00000 -100.00000 Q 12 
 0.00000  0.00000 C 13 
-100.00000 -100.00000 P 14 
-100.00000 -100.00000 H 15 
 0.40633  0.38491 R 16 
-100.00000 -100.00000 K 17 
-100.00000 -100.00000 D 18 
-100.00000 -100.00000 E 19 
-100.00000 -100.00000 G 0 
-100.00000 -100.00000 A 1 
-0.56177 -100.00000 V 2 
-100.00000 -0.15523 I 3 
-100.00000 -0.00023 L 4 
-100.00000 -100.00000 M 5 
 0.00004 -100.00000 F 6 
 0.07047  0.01245 Y 7 
-100.00000 -100.00000 W 8 
-0.02233 -0.21417 S 9 
-0.04490 -0.53444 T 10 
 0.00000  0.00000 N 11 
-0.16221 -100.00000 Q 12 
-100.00000 -100.00000 C 13 
-100.00000 -100.00000 P 14 
 0.19611 -0.24534 H 15 
-100.00000 -100.00000 R 16 
-0.30297  0.63408 K 17 
 0.28634 -0.26230 D 18 
-0.18822 -100.00000 E 19 
-100.00000 -100.00000 G 0 
-0.23156  0.57964 A 1 
-0.00003 -100.00000 V 2 
-100.00000 -100.00000 I 3 
-100.00000 -100.00000 L 4 
 0.35651  0.35490 M 5 
-100.00000 -100.00000 F 6 
-100.00000 -100.00000 Y 7 
-100.00000 -100.00000 W 8 
-0.07658  0.61232 S 9 
 0.00000  0.00000 T 10 
-100.00000 -100.00000 N 11 
-100.00000 -100.00000 Q 12 
-100.00000 -100.00000 C 13 
-100.00000 -0.03980 P 14 
-100.00000 -100.00000 H 15 
 0.26301 -100.00000 R 16 
-0.44069  0.08667 K 17 
-100.00000 -100.00000 D 18 
-100.00000 -100.00000 E 19 
 0.42269 -100.00000 G 0 
 0.42244 -0.01656 A 1 
-0.51591 -0.45144 V 2 
-0.11882  0.11479 I 3 
 0.21701  0.24098 L 4 
-0.18437  0.32670 M 5 
 0.13002 -0.54693 F 6 
-100.00000 -100.00000 Y 7 
-100.00000  0.00002 W 8 
-0.04374  0.28141 S 9 
-0.53608  0.07456 T 10 
-0.18446 -0.05847 N 11 
 0.32416  0.10937 Q 12 
-100.00000 -100.00000 C 13 
-100.00000  0.61187 P 14 
 0.22351 -100.00000 H 15 
 0.31869 -0.59033 R 16 
 0.00000  0.00000 K 17 
 0.39544 -100.00000 D 18 
-0.26520  0.04153 E 19 
 0.26308 -100.00000 G 0 
-100.00000 -0.00005 A 1 
-100.00000 -100.00000 V 2 
-100.00000 -100.00000 I 3 
-100.00000 -100.00000 L 4 
-100.00000 -100.00000 M 5 
-0.28671  0.38636 F 6 
 0.35468 -0.46792 Y 7 
 0.10089 -100.00000 W 8 
-0.17042 -0.53421 S 9 
-100.00000 -100.00000 T 10 
-100.00000 -0.00005 N 11 
-100.00000 -100.00000 Q 12 
 0.00000  0.00000 C 13 
-100.00000 -100.00000 P 14 
-100.00000 -100.00000 H 15 
 0.21637 -0.06369 R 16 
-100.00000 -100.00000 K 17 
-100.00000 -100.00000 D 18 
-100.00000 -100.00000 E 19 
-100.00000 -100.00000 G 0 
-100.00000 -100.00000 A 1 
-100.00000 -100.00000 V 2 
-100.00000 -100.00000 I 3 
-0.16204 -0.01563 L 4 
-100.00000 -100.00000 M 5 
-100.00000 -100.00000 F 6 
-100.00000 -100.00000 Y 7 
-100.00000 -100.00000 W 8 
-100.00000 -100.00000 S 9 
-100.00000 -100.00000 T 10 
-100.00000 -100.00000 N 11 
 0.00000  0.00000 Q 12 
-100.00000 -100.00000 C 13 
 0.13760  0.16695 P 14 
 0.21647  0.10990 H 15 
 0.18539  0.36630 R 16 
 0.58505 -0.15630 K 17 
-100.00000 -100.00000 D 18 
-100.00000  0.00010 E 19 
-100.00000 -100.00000 G 0 
-0.41933 -0.25164 A 1 
-100.00000 -100.00000 V 2 
 0.17059  0.32680 I 3 
-100.00000 -100.00000 L 4 
-100.00000 -100.00000 M 5 
-100.00000 -100.00000 F 6 
-100.00000 -100.00000 Y 7 
-100.00000 -100.00000 W 8 
-0.50989 -100.00000 S 9 
 0.00000  0.00000 T 10 
-100.00000 -100.00000 N 11 
-100.00000 -100.00000 Q 12 
-100.00000  0.00002 C 13 
 0.20250  0.20465 P 14 
-100.00000 -100.00000 H 15 
-0.56303 -100.00000 R 16 
-100.00000  0.38556 K 17 
-100.00000 -100.00000 D 18 
-100.00000 -100.00000 E 19 
-100.00000 -0.00007 G 0 
-0.30331 -100.00000 A 1 
-100.00000 -100.00000 V 2 
-100.00000 -100.00000 I 3 
 0.06999  0.16622 L 4 
-100.00000 -100.00000 M 5 
-100.00000 -100.00000 F 6 
-100.00000 -100.00000 Y 7 
-100.00000 -100.00000 W 8 
 0.50050 -0.43655 S 9 
-0.56218 -0.02919 T 10 
-100.00000 -100.00000 N 11 
-100.00000 -100.00000 Q 12 
-100.00000 -100.00000 C 13 
 0.00000  0.00000 P 14 
 0.14415 -100.00000 H 15 
 0.00003 -100.00000 R 16 
-100.00000 -100.00000 K 17 
-100.00000 -100.00000 D 18 
-100.00000 -100.00000 E 19 
 0.00046 -100.00000 G 0 
 0.10094  0.41830 A 1 
 0.27680 -0.83081 V 2 
 0.75783 -0.71464 I 3 
 0.42367 -0.08892 L 4 
 0.37897 -100.00000 M 5 
-0.28597 -0.00001 F 6 
 0.02226  0.28439 Y 7 
-0.51519 -100.00000 W 8 
-0.18066  0.19280 S 9 
 0.13084  0.20080 T 10 
-0.21078 -0.41598 N 11 
 0.00000  0.00000 Q 12 
 0.17372  0.22479 C 13 
-0.07808  0.59107 P 14 
 0.36050 -0.35542 H 15 
 0.33031 -0.00758 R 16 
-0.19326  0.01044 K 17 
 0.15978  0.10931 D 18 
 0.15013 -100.00000 E 19 
 0.00000  0.00000 G 0 
-0.16205  0.26308 A 1 
-0.42378 -0.29150 V 2 
-100.00000 -100.00000 I 3 
-100.00000 -100.00000 L 4 
-100.00000 -100.00000 M 5 
-100.00000 -100.00000 F 6 
-100.00000 -100.00000 Y 7 
-100.00000 -100.00000 W 8 
-100.00000  0.00004 S 9 
-100.00000 -100.00000 T 10 
-100.00000 -100.00000 N 11 
-100.00000 -100.00000 Q 12 
-100.00000 -100.00000 C 13 
-100.00000 -100.00000 P 14 
-100.00000 -100.00000 H 15 
 0.38939  0.53648 R 16 
-100.00000 -100.00000 K 17 
-100.00000 -100.00000 D 18 
 0.36472 -0.04848 E 19 
 0.26300 -0.02838 G 0 
 0.00000  0.00000 A 1 
-0.43143 -0.06323 V 2 
-100.00000 -100.00000 I 3 
-100.00000 -100.00000 L 4 
-100.00000 -100.00000 M 5 
-100.00000 -100.00000 F 6 
-100.00000 -100.00000 Y 7 
-100.00000 -100.00000 W 8 
-0.05018  0.42914 S 9 
 0.32987  0.11768 T 10 
-100.00000 -100.00000 N 11 
-100.00000 -100.00000 Q 12 
-100.00000 -100.00000 C 13 
-100.00000 -100.00000 P 14 
-100.00000 -100.00000 H 15 
-100.00000 -100.00000 R 16 
-100.00000 -100.00000 K 17 
-0.17048  0.29355 D 18 
-100.00000  0.00008 E 19 
-100.00000 -100.00000 G 0 
-100.00000 -100.00000 A 1 
-0.35277  0.33590 V 2 
 0.00000  0.00000 I 3 
 0.39750 -0.38040 L 4 
 0.43599 -0.15821 M 5 
-100.00000 -100.00000 F 6 
-100.00000 -100.00000 Y 7 
-100.00000 -100.00000 W 8 
-100.00000 -100.00000 S 9 
 0.32975 -0.66596 T 10 
-100.00000 -100.00000 N 11 
-100.00000 -0.00008 Q 12 
-100.00000 -100.00000 C 13 
-100.00000 -100.00000 P 14 
-100.00000 -100.00000 H 15 
-100.00000 -0.15312 R 16 
 0.21657 -100.00000 K 17 
-100.00000 -100.00000 D 18 
-100.00000 -100.00000 E 19 
 0.32314  0.23170 G 0 
 0.13167  0.52464 A 1 
-0.50613  0.11026 V 2 
-0.30312 -0.57195 I 3 
 0.30975  0.33598 L 4 
-0.27146  0.79961 M 5 
 0.25215 -100.00000 F 6 
 0.13752  0.75030 Y 7 
 0.21623 -100.00000 W 8 
 0.32917  0.19676 S 9 
-0.22255  0.18178 T 10 
 0.00000  0.00000 N 11 
 0.68571 -0.22227 Q 12 
-100.00000 -100.00000 C 13 
-0.17065 -100.00000 P 14 
-0.17759  0.10658 H 15 
-100.00000 -100.00000 R 16 
-0.38914  0.42903 K 17 
-0.36151  0.10475 D 18 
 0.25552  0.16364 E 19 
-0.01459 -1.38300 G 0 
-100.00000 -100.00000 A 1 
-100.00000 -100.00000 V 2 
 0.09191  0.19350 I 3 
-100.00000 -100.00000 L 4 
-100.00000 -100.00000 M 5 
-100.00000 -100.00000 F 6 
-100.00000 -100.00000 Y 7 
-100.00000 -100.00000 W 8 
 0.00000  0.00000 S 9 
-100.00000 -0.15340 T 10 
 0.30276  0.08566 N 11 
-100.00000 -100.00000 Q 12 
-100.00000 -0.15527 C 13 
-100.00000 -100.00000 P 14 
 0.00011 -100.00000 H 15 
-0.29870 -0.25668 R 16 
-100.00000 -100.00000 K 17 
-100.00000 -100.00000 D 18 
-100.00000 -100.00000 E 19 
 0.53904 -100.00000 G 0 
-0.60471 -100.00000 A 1 
 0.00007 -0.32330 V 2 
-100.00000  0.29163 I 3 
-100.00000 -100.00000 L 4 
 0.63832 -100.00000 M 5 
-100.00000 -100.00000 F 6 
-100.00000 -100.00000 Y 7 
-100.00000 -100.00000 W 8 
-0.38214 -0.05189 S 9 
 0.17647  0.04806 T 10 
 0.00000  0.00000 N 11 
-100.00000 -100.00000 Q 12 
-100.00000 -100.00000 C 13 
-100.00000 -100.00000 P 14 
-0.44173 -0.42025 H 15 
 0.40058 -0.23126 R 16 
 0.27601 -0.25414 K 17 
-0.00854  0.02673 D 18 
-100.00000 -100.00000 E 19 
-100.00000 -100.00000 G 0 
-0.08581 -0.15443 A 1 
-0.16262 -100.00000 V 2 
-100.00000 -0.55207 I 3 
 0.00000  0.00000 L 4 
-100.00000 -100.00000 M 5 
-0.32048  0.03143 F 6 
-100.00000 -100.00000 Y 7 
-100.00000 -100.00000 W 8 
-0.36038 -100.00000 S 9 
-0.30357 -100.00000 T 10 
-100.00000 -100.00000 N 11 
-100.00000 -100.00000 Q 12 
-0.07701  0.10358 C 13 
 0.13502  0.57546 P 14 
-0.31621 -0.39716 H 15 
-0.27157  0.07248 R 16 
-0.23072 -0.15792 K 17 
-100.00000 -100.00000 D 18 
-100.00000 -100.00000 E 19 
-100.00000 -100.00000 G 0 
 0.00008 -100.00000 A 1 
-100.00000 -100.00000 V 2 
-100.00000 -100.00000 I 3 
 0.38942  0.05363 L 4 
-100.00000 -100.00000 M 5 
-100.00000 -100.00000 F 6 
-100.00000 -100.00000 Y 7 
-100.00000 -100.00000 W 8 
 0.57625 -0.00558 S 9 
 0.26312 -0.50391 T 10 
-100.00000 -100.00000 N 11 
-100.00000 -100.00000 Q 12 
-100.00000 -100.00000 C 13 
 0.00000  0.00000 P 14 
-0.28865  0.56022 H 15 
-100.00000 -100.00000 R 16 
-100.00000 -100.00000 K 17 
-100.00000 -100.00000 D 18 
-100.00000 -100.00000 E 19 
-100.00000 -100.00000 G 0 
-100.00000 -100.00000 A 1 
-0.16230 -100.00000 V 2 
-100.00000  0.13758 I 3 
-0.27563  0.27329 L 4 
-100.00000 -100.00000 M 5 
 0.00000  0.00000 F 6 
 0.69684  0.10547 Y 7 
-100.00000 -100.00000 W 8 
-0.13342  0.26772 S 9 
-100.00000 -100.00000 T 10 
-100.00000 -100.00000 N 11 
-100.00000 -100.00000 Q 12 
-100.00000 -0.02896 C 13 
-100.00000 -100.00000 P 14 
-100.00000 -100.00000 H 15 
-100.00000 -100.00000 R 16 
-100.00000 -100.00000 K 17 
-100.00000 -100.00000 D 18 
-100.00000 -100.00000 E 19 
-100.00000 -100.00000 G 0 
-100.00000 -100.00000 A 1 
-100.00000 -100.00000 V 2 
-100.00000 -100.00000 I 3 
-100.00000 -100.00000 L 4 
-100.00000 -100.00000 M 5 
-100.00000 -100.00000 F 6 
-100.00000 -100.00000 Y 7 
-100.00000 -100.00000 W 8 
-100.00000 -100.00000 S 9 
-100.00000 -100.00000 T 10 
-100.00000 -100.00000 N 11 
 0.00000  0.00000 Q 12 
-100.00000 -100.00000 C 13 
 0.27688  0.10978 P 14 
-0.46554  0.05043 H 15 
-0.16923  0.29395 R 16 
-0.04505 -0.15325 K 17 
-100.00000 -100.00000 D 18 
-100.00000 -100.00000 E 19 
-100.00000 -100.00000 G 0 
-100.00000 -100.00000 A 1 
-100.00000 -100.00000 V 2 
 0.13755 -100.00000 I 3 
-100.00000 -100.00000 L 4 
-100.00000 -100.00000 M 5 
-100.00000 -100.00000 F 6 
 0.13755 -100.00000 Y 7 
-100.00000 -100.00000 W 8 
 0.19665  0.04359 S 9 
-100.00000 -0.03928 T 10 
 0.00000  0.00000 N 11 
-100.00000 -100.00000 Q 12 
-100.00000 -100.00000 C 13 
-100.00000 -100.00000 P 14 
-100.00000 -0.00001 H 15 
-100.00000 -100.00000 R 16 
-100.00000 -0.26285 K 17 
-0.14168 -0.07950 D 18 
-100.00000 -100.00000 E 19 
-100.00000 -100.00000 G 0 
-100.00000 -100.00000 A 1 
-0.48663 -0.31998 V 2 
 0.00000  0.00000 I 3 
 0.14471  0.22533 L 4 
 0.53277 -0.15989 M 5 
-100.00000 -100.00000 F 6 
-100.00000 -100.00000 Y 7 
-100.00000 -100.00000 W 8 
-100.00000 -100.00000 S 9 
-0.21091  0.27166 T 10 
-100.00000 -100.00000 N 11 
-100.00000 -100.00000 Q 12 
-100.00000 -100.00000 C 13 
-100.00000 -100.00000 P 14 
-100.00000 -100.00000 H 15 
-0.00000 -0.15319 R 16 
 0.37851  0.22533 K 17 
-100.00000 -100.00000 D 18 
-100.00000 -100.00000 E 19 
-0.46539  0.22541 G 0 
-0.11144 -0.26308 A 1 
-100.00000 -100.00000 V 2 
-100.00000 -100.00000 I 3 
 0.10088  0.13760 L 4 
-100.00000 -100.00000 M 5 
-100.00000 -100.00000 F 6 
-0.05533  0.11697 Y 7 
-100.00000 -100.00000 W 8 
 0.31869  0.36664 S 9 
 0.06153  0.13760 T 10 
 0.09198 -0.05663 N 11 
 0.32327  0.08693 Q 12 
-100.00000 -100.00000 C 13 
 0.20386 -0.36312 P 14 
 0.00000  0.00000 H 15 
 0.02004  0.34761 R 16 
-100.00000 -100.00000 K 17 
 0.14863 -0.40610 D 18 
-100.00000 -100.00000 E 19 
-100.00000 -100.00000 G 0 
-0.67173 -0.15735 A 1 
-100.00000 -100.00000 V 2 
-0.00009 -100.00000 I 3 
 0.03512  0.32670 L 4 
-100.00000 -100.00000 M 5 
-100.00000 -100.00000 F 6 
-100.00000 -100.00000 Y 7 
-0.30803 -100.00000 W 8 
-0.06658 -0.15873 S 9 
 0.32316  0.13755 T 10 
-100.00000 -100.00000 N 11 
 0.27693  0.22532 Q 12 
-100.00000 -100.00000 C 13 
 0.00000  0.00000 P 14 
-0.17739 -0.45691 H 15 
-0.49563  0.45979 R 16 
-0.00009  0.10615 K 17 
-100.00000 -100.00000 D 18 
-100.00000 -100.00000 E 19 
-0.04589 -100.00000 G 0 
 0.29404 -0.23337 A 1 
 0.00000  0.00000 V 2 
 0.67005  0.07021 I 3 
-0.04589  0.18173 L 4 
-0.29680 -100.00000 M 5 
-0.68994 -0.37503 F 6 
 0.29156  0.58998 Y 7 
-100.00000 -100.00000 W 8 
-0.42563 -0.39869 S 9 
 0.21579 -100.00000 T 10 
 0.10031 -0.00024 N 11 
-0.29138 -0.16326 Q 12 
-100.00000 -100.00000 C 13 
-100.00000 -100.00000 P 14 
-0.43453 -0.42899 H 15 
-0.76033 -0.46718 R 16 
-100.00000 -100.00000 K 17 
 0.02175  0.67783 D 18 
-100.00000 -100.00000 E 19 
 0.07043 -0.45541 G 0 
-0.16960  0.05235 A 1 
 0.02940 -0.39727 V 2 
-0.28952 -0.40708 I 3 
-100.00000 -100.00000 L 4 
-100.00000 -100.00000 M 5 
-0.41078 -100.00000 F 6 
-100.00000  0.11000 Y 7 
 0.13733 -100.00000 W 8 
-0.16960  0.06194 S 9 
 0.00000  0.00000 T 10 
-100.00000 -100.00000 N 11 
-100.00000 -100.00000 Q 12 
-0.67382  0.28366 C 13 
-100.00000 -100.00000 P 14 
-0.30315 -0.00019 H 15 
-0.07651  0.13732 R 16 
-0.29891 -0.02907 K 17 
-100.00000 -100.00000 D 18 
-100.00000 -100.00000 E 19 
-100.00000 -100.00000 G 0 
-100.00000 -100.00000 A 1 
 0.70993  0.17939 V 2 
 0.00000  0.00000 I 3 
-0.38961  0.01893 L 4 
 0.41863  0.39904 M 5 
-100.00000 -100.00000 F 6 
-100.00000 -100.00000 Y 7 
-100.00000 -100.00000 W 8 
-100.00000 -100.00000 S 9 
-0.07681  0.45922 T 10 
-100.00000 -100.00000 N 11 
-100.00000 -100.00000 Q 12 
-100.00000 -100.00000 C 13 
-100.00000 -100.00000 P 14 
-100.00000 -100.00000 H 15 
 0.13764 -0.41839 R 16 
-0.04525 -0.01574 K 17 
-100.00000 -100.00000 D 18 
-100.00000 -100.00000 E 19 
 0.00000  0.00000 G 0 
-100.00000 -100.00000 A 1 
 0.32322 -0.15442 V 2 
-100.00000 -100.00000 I 3 
-100.00000 -100.00000 L 4 
-100.00000 -100.00000 M 5 
-100.00000 -100.00000 F 6 
-100.00000 -100.00000 Y 7 
-100.00000 -100.00000 W 8 
-100.00000 -100.00000 S 9 
-100.00000  0.00003 T 10 
-100.00000  0.13753 N 11 
-100.00000 -100.00000 Q 12 
-100.00000 -100.00000 C 13 
-100.00000 -100.00000 P 14 
-100.00000 -100.00000 H 15 
-0.09947  0.05034 R 16 
-100.00000 -100.00000 K 17 
-100.00000 -100.00000 D 18 
 0.61102  0.29348 E 19 
 0.53394  0.07065 G 0 
 0.42423  0.20557 A 1 
-0.44251  0.27314 V 2 
-100.00000  0.10980 I 3 
 0.61780  0.13773 L 4 
-0.36005  0.13773 M 5 
-100.00000  0.00023 F 6 
-100.00000 -100.00000 Y 7 
-100.00000 -100.00000 W 8 
-0.00956 -0.36991 S 9 
 0.36656  0.15972 T 10 
-100.00000 -0.45774 N 11 
-0.80464  0.17374 Q 12 
 0.00012 -100.00000 C 13 
-100.00000 -100.00000 P 14 
 0.95484  1.42868 H 15 
-0.37295 -1.04544 R 16 
 0.18642  0.21331 K 17 
 0.04471 -0.15818 D 18 
 0.00000  0.00000 E 19 
-100.00000 -100.00000 G 0 
-100.00000 -100.00000 A 1 
-100.00000 -100.00000 V 2 
-100.00000 -100.00000 I 3 
-100.00000 -100.00000 L 4 
-100.00000 -100.00000 M 5 
-0.29034 -0.15547 F 6 
-0.29912  0.36449 Y 7 
-100.00000 -0.29198 W 8 
-0.02504  0.26320 S 9 
-100.00000 -100.00000 T 10 
-100.00000 -100.00000 N 11 
-100.00000 -100.00000 Q 12 
 0.00000  0.00000 C 13 
-100.00000 -100.00000 P 14 
-100.00000 -100.00000 H 15 
 0.51553  0.22522 R 16 
-100.00000 -100.00000 K 17 
-100.00000 -100.00000 D 18 
-100.00000 -100.00000 E 19 
-100.00000 -100.00000 G 0 
 0.13759 -100.00000 A 1 
-100.00000 -100.00000 V 2 
-100.00000 -100.00000 I 3 
 0.65515 -0.39426 L 4 
-100.00000 -100.00000 M 5 
-100.00000 -100.00000 F 6 
-100.00000 -100.00000 Y 7 
-100.00000 -100.00000 W 8 
-0.03948  0.49950 S 9 
 0.04476 -0.53489 T 10 
-100.00000 -100.00000 N 11 
 0.17726  0.03557 Q 12 
-100.00000 -100.00000 C 13 
 0.00000  0.00000 P 14 
-100.00000 -100.00000 H 15 
-100.00000 -100.00000 R 16 
-100.00000 -100.00000 K 17 
-100.00000 -100.00000 D 18 
-100.00000 -100.00000 E 19 
-100.00000 -100.00000 G 0 
 0.00025  0.33168 A 1 
 0.61772 -0.48353 V 2 
-0.06174 -0.16022 I 3 
 0.05451  0.32644 L 4 
 0.00025  0.08583 M 5 
-100.00000 -100.00000 F 6 
-100.00000 -100.00000 Y 7 
-100.00000 -100.00000 W 8 
-0.37338  0.00001 S 9 
 0.15848 -0.36884 T 10 
 0.17715 -0.06588 N 11 
 0.11577 -0.40912 Q 12 
-100.00000 -100.00000 C 13 
-100.00000 -100.00000 P 14 
-0.17077  0.00001 H 15 
 0.33039  0.36242 R 16 
 0.00000  0.00000 K 17 
-100.00000 -100.00000 D 18 
 0.22177  0.67808 E 19 
-100.00000 -100.00000 G 0 
-100.00000 -100.00000 A 1 
-100.00000 -100.00000 V 2 
-100.00000 -100.00000 I 3 
-100.00000 -100.00000 L 4 
-100.00000 -100.00000 M 5 
 0.32203  0.17601 F 6 
 0.00000  0.00000 Y 7 
-100.00000 -100.00000 W 8 
-100.00000 -100.00000 S 9 
-100.00000 -100.00000 T 10 
-0.30766 -0.01549 N 11 
-100.00000 -100.00000 Q 12 
 0.26451  0.16278 C 13 
-100.00000 -100.00000 P 14 
-0.13602  0.23573 H 15 
-100.00000 -100.00000 R 16 
-100.00000 -100.00000 K 17 
-0.30247 -100.00000 D 18 
-100.00000 -100.00000 E 19 
-0.00007 -100.00000 G 0 
 0.27535  0.02130 A 1 
 0.00000  0.00000 V 2 
-0.07731  0.01573 I 3 
 0.17013 -0.01751 L 4 
-0.16279 -100.00000 M 5 
-0.30901  0.19253 F 6 
-100.00000 -100.00000 Y 7 
-100.00000 -100.00000 W 8 
-100.00000 -100.00000 S 9 
 0.37845  0.00006 T 10 
-100.00000 -100.00000 N 11 
-100.00000 -100.00000 Q 12 
-100.00000 -100.00000 C 13 
-100.00000 -100.00000 P 14 
-100.00000 -100.00000 H 15 
-100.00000 -100.00000 R 16 
-100.00000 -100.00000 K 17 
-0.73897  0.08562 D 18 
-100.00000 -100.00000 E 19 
 0.59129  0.19173 G 0 
-0.02493 -100.00000 A 1 
-100.00000 -100.00000 V 2 
-100.00000 -100.00000 I 3 
 0.29160 -0.28223 L 4 
 0.57475  0.63311 M 5 
-100.00000 -100.00000 F 6 
-100.00000 -100.00000 Y 7 
-100.00000  0.22921 W 8 
 0.39558  0.33163 S 9 
-0.53731  0.08563 T 10 
-100.00000 -100.00000 N 11 
 0.00020 -100.00000 Q 12 
-100.00000 -100.00000 C 13 
-100.00000 -100.00000 P 14 
 0.36951 -100.00000 H 15 
 0.00000  0.00000 R 16 
-0.22118  0.01330 K 17 
-100.00000 -100.00000 D 18 
-100.00000 -100.00000 E 19 
 0.24575 -0.16366 G 0 
-100.00000 -100.00000 A 1 
-100.00000 -100.00000 V 2 
 0.06996 -0.15658 I 3 
 0.26319 -100.00000 L 4 
-100.00000 -100.00000 M 5 
-100.00000 -100.00000 F 6 
-100.00000 -100.00000 Y 7 
-100.00000 -100.00000 W 8 
 0.00000  0.00000 S 9 
-100.00000 -100.00000 T 10 
 0.22525 -0.06176 N 11 
-100.00000 -100.00000 Q 12 
 0.26319 -100.00000 C 13 
-100.00000 -100.00000 P 14 
-100.00000 -100.00000 H 15 
-0.44122 -0.04110 R 16 
-100.00000 -100.00000 K 17 
-100.00000 -100.00000 D 18 
-100.00000 -100.00000 E 19 
-0.10705 -0.02294 G 0 
 0.02810 -0.38184 A 1 
-0.45355  0.44412 V 2 
 0.00358  0.91817 I 3 
-0.31350  0.10259 L 4 
 0.26273  0.51763 M 5 
 0.10037 -100.00000 F 6 
-100.00000 -100.00000 Y 7 
-100.00000 -100.00000 W 8 
 0.06818 -0.83372 S 9 
 0.00000  0.00000 T 10 
 0.22452 -0.02294 N 11 
-100.00000  0.37344 Q 12 
-100.00000 -100.00000 C 13 
-1.38369 -0.58247 P 14 
-100.00000  0.24235 H 15 
 0.07352  0.51763 R 16 
-0.07504 -0.00022 K 17 
-100.00000 -100.00000 D 18 
 0.41725  0.01128 E 19 
 0.00013 -100.00000 G 0 
-100.00000 -100.00000 A 1 
-0.44116 -100.00000 V 2 
 0.26316 -100.00000 I 3 
-100.00000 -100.00000 L 4 
-100.00000 -100.00000 M 5 
-100.00000 -100.00000 F 6 
-100.00000 -100.00000 Y 7 
-100.00000 -100.00000 W 8 
-0.30851 -0.83732 S 9 
 0.68557 -0.02944 T 10 
-0.40256  0.39659 N 11 
 0.23692  0.10943 Q 12 
-100.00000 -100.00000 C 13 
-100.00000 -100.00000 P 14 
-100.00000 -100.00000 H 15 
 0.63295  0.12220 R 16 
 0.00000  0.00000 K 17 
-100.00000 -100.00000 D 18 
 0.48415  0.57834 E 19 
-100.00000 -100.00000 G 0 
-100.00000 -100.00000 A 1 
-0.16343 -0.03175 V 2 
-100.00000 -100.00000 I 3 
 0.00000  0.00000 L 4 
-0.29441 -0.05401 M 5 
 0.27476 -0.28479 F 6 
-100.00000 -100.00000 Y 7 
 0.13749 -100.00000 W 8 
-0.04717  0.08372 S 9 
-100.00000 -100.00000 T 10 
-100.00000 -100.00000 N 11 
-100.00000 -100.00000 Q 12 
-100.00000 -100.00000 C 13 
-100.00000 -0.00001 P 14 
-100.00000 -100.00000 H 15 
-100.00000 -100.00000 R 16 
-100.00000 -100.00000 K 17 
-100.00000 -100.00000 D 18 
-100.00000 -100.00000 E 19 
-0.09719 -0.15209 G 0 
-100.00000 -100.00000 A 1 
-100.00000  0.00004 V 2 
-100.00000 -100.00000 I 3 
-100.00000 -100.00000 L 4 
 0.21716  0.40381 M 5 
-100.00000 -100.00000 F 6 
-100.00000 -100.00000 Y 7 
-100.00000 -0.40937 W 8 
 0.37866 -0.01981 S 9 
-0.00713 -0.29918 T 10 
-100.00000 -100.00000 N 11 
-100.00000 -100.00000 Q 12 
-100.00000 -100.00000 C 13 
-100.00000 -100.00000 P 14 
-100.00000 -100.00000 H 15 
 0.00000  0.00000 R 16 
 0.81555  0.29642 K 17 
-100.00000 -100.00000 D 18 
-100.00000 -100.00000 E 19 
-100.00000 -100.00000 G 0 
-100.00000 -100.00000 A 1 
-0.28231 -0.17169 V 2 
 0.10015  0.22926 I 3 
-0.30225 -0.05437 L 4 
 0.00000  0.00000 M 5 
-100.00000 -100.00000 F 6 
-100.00000 -100.00000 Y 7 
-100.00000 -100.00000 W 8 
-100.00000 -100.00000 S 9 
 0.42157  0.42542 T 10 
-100.00000 -100.00000 N 11 
-100.00000 -100.00000 Q 12 
-100.00000 -100.00000 C 13 
-100.00000 -100.00000 P 14 
-100.00000 -100.00000 H 15 
 0.13750 -100.00000 R 16 
 0.13750 -100.00000 K 17 
-100.00000 -100.00000 D 18 
-100.00000 -100.00000 E 19 
-0.16443 -0.00001 G 0 
 0.38905  0.03867 A 1 
 0.00000  0.00000 V 2 
-0.04306 -0.03381 I 3 
-100.00000 -100.00000 L 4 
-100.00000 -100.00000 M 5 
-100.00000 -100.00000 F 6 
-100.00000 -100.00000 Y 7 
-100.00000 -100.00000 W 8 
-100.00000 -100.00000 S 9 
-100.00000 -100.00000 T 10 
-100.00000 -100.00000 N 11 
-100.00000 -100.00000 Q 12 
-0.16443 -0.00001 C 13 
-100.00000 -100.00000 P 14 
-100.00000 -100.00000 H 15 
-100.00000 -100.00000 R 16 
-100.00000 -100.00000 K 17 
-100.00000 -100.00000 D 18 
-100.00000 -100.00000 E 19 
-100.00000 -100.00000 G 0 
-0.23869  1.03702 A 1 
-100.00000 -100.00000 V 2 
-0.52575  0.37036 I 3 
 0.26292 -100.00000 L 4 
-100.00000 -100.00000 M 5 
-100.00000 -100.00000 F 6 
-100.00000 -100.00000 Y 7 
-100.00000 -100.00000 W 8 
-0.00011 -100.00000 S 9 
 0.00000  0.00000 T 10 
-100.00000 -100.00000 N 11 
-100.00000 -100.00000 Q 12 
-100.00000 -100.00000 C 13 
 0.13739 -100.00000 P 14 
-100.00000 -100.00000 H 15 
-0.31290 -100.00000 R 16 
 0.17008  0.15326 K 17 
-100.00000 -100.00000 D 18 
-100.00000 -100.00000 E 19 
 0.00000  0.00000 G 0 
-100.00000 -100.00000 A 1 
-0.19453 -0.30830 V 2 
-100.00000 -100.00000 I 3 
-100.00000 -100.00000 L 4 
-100.00000 -100.00000 M 5 
-100.00000 -100.00000 F 6 
-100.00000 -100.00000 Y 7 
-100.00000 -100.00000 W 8 
-100.00000 -100.00000 S 9 
 0.13761  0.10068 T 10 
-100.00000 -100.00000 N 11 
-100.00000 -100.00000 Q 12 
-100.00000 -100.00000 C 13 
-100.00000 -100.00000 P 14 
-100.00000 -100.00000 H 15 
 0.67889  0.04461 R 16 
-100.00000 -100.00000 K 17 
-100.00000 -100.00000 D 18 
 0.28665  0.16930 E 19 
-100.00000 -100.00000 G 0 
-100.00000 -100.00000 A 1 
 0.26301  0.10249 V 2 
-0.20897  0.37299 I 3 
 0.00000  0.00000 L 4 
-100.00000 -100.00000 M 5 
-100.00000 -100.00000 F 6 
-100.00000 -100.00000 Y 7 
-100.00000 -100.00000 W 8 
-100.00000 -100.00000 S 9 
-100.00000 -100.00000 T 10 
-100.00000 -100.00000 N 11 
 0.37849 -100.00000 Q 12 
-100.00000 -100.00000 C 13 
-0.20247 -0.01689 P 14 
-100.00000 -100.00000 H 15 
-100.00000  0.48552 R 16 
-100.00000  0.13760 K 17 
-100.00000 -100.00000 D 18 
-100.00000 -100.00000 E 19 
 0.43958  0.29998 G 0 
-100.00000 -100.00000 A 1 
-100.00000 -100.00000 V 2 
-0.20200 -0.16728 I 3 
-100.00000  0.00004 L 4 
-100.00000 -100.00000 M 5 
-100.00000 -100.00000 F 6 
-100.00000 -100.00000 Y 7 
-100.00000 -100.00000 W 8 
-100.00000  0.37855 S 9 
-100.00000 -100.00000 T 10 
-100.00000 -100.00000 N 11 
-100.00000 -100.00000 Q 12 
-100.00000 -100.00000 C 13 
-100.00000 -100.00000 P 14 
-100.00000 -100.00000 H 15 
 0.00000  0.00000 R 16 
 0.59158 -0.16275 K 17 
-100.00000 -100.00000 D 18 
 0.13763  0.13754 E 19 
-100.00000 -100.00000 G 0 
-100.00000 -100.00000 A 1 
-100.00000 -100.00000 V 2 
-100.00000 -100.00000 I 3 
-100.00000 -100.00000 L 4 
-100.00000 -100.00000 M 5 
-100.00000 -100.00000 F 6 
 0.00005 -100.00000 Y 7 
-100.00000 -100.00000 W 8 
-0.20671 -100.00000 S 9 
-100.00000 -0.35005 T 10 
 0.00000  0.00000 N 11 
-100.00000 -100.00000 Q 12 
-100.00000 -100.00000 C 13 
-100.00000 -100.00000 P 14 
-100.00000 -100.00000 H 15 
-100.00000 -100.00000 R 16 
-100.00000 -100.00000 K 17 
-0.11124 -100.00000 D 18 
-100.00000 -100.00000 E 19 
-100.00000 -0.18032 G 0 
-100.00000 -100.00000 A 1 
-0.45237  0.33727 V 2 
 0.00000  0.00000 I 3 
 0.39988  0.03771 L 4 
-100.00000  0.19819 M 5 
-100.00000 -0.07776 F 6 
-100.00000 -100.00000 Y 7 
-100.00000 -100.00000 W 8 
 0.15836  0.06667 S 9 
 0.15758  0.50498 T 10 
 0.45568  0.19434 N 11 
 0.24958  0.09970 Q 12 
 0.08552 -100.00000 C 13 
-100.00000 -100.00000 P 14 
-100.00000 -100.00000 H 15 
-0.47253 -0.27151 R 16 
 0.14059  0.04911 K 17 
-100.00000  0.00027 D 18 
-100.00000 -100.00000 E 19 
-100.00000 -100.00000 G 0 
-100.00000 -100.00000 A 1 
-100.00000 -100.00000 V 2 
-100.00000 -100.00000 I 3 
 0.13742  0.07592 L 4 
-100.00000 -100.00000 M 5 
-100.00000 -100.00000 F 6 
-100.00000 -100.00000 Y 7 
-100.00000 -100.00000 W 8 
 0.19985  0.07592 S 9 
-0.04115  0.26308 T 10 
-100.00000 -100.00000 N 11 
 0.40631 -0.01589 Q 12 
-100.00000 -100.00000 C 13 
 0.00000  0.00000 P 14 
-0.16245 -100.00000 H 15 
-100.00000 -100.00000 R 16 
-100.00000 -100.00000 K 17 
-100.00000 -100.00000 D 18 
-100.00000 -100.00000 E 19 
 0.23775  0.22932 G 0 
-0.19020 -0.11286 A 1 
 0.09930 -100.00000 V 2 
 0.25131 -0.61315 I 3 
-0.83454  0.07239 L 4 
-100.00000 -100.00000 M 5 
-0.11530 -0.13111 F 6 
-100.00000 -100.00000 Y 7 
-100.00000 -100.00000 W 8 
 0.00000  0.00000 S 9 
 0.81705 -0.62824 T 10 
-100.00000 -100.00000 N 11 
-100.00000 -100.00000 Q 12 
 0.00001 -100.00000 C 13 
-0.22748  0.59330 P 14 
-100.00000 -100.00000 H 15 
 0.03130 -100.00000 R 16 
 0.00001  0.18787 K 17 
-100.00000 -100.00000 D 18 
-100.00000 -100.00000 E 19 
-100.00000 -100.00000 G 0 
-100.00000 -100.00000 A 1 
-0.16686  0.32329 V 2 
 0.00000  0.00000 I 3 
-100.00000  0.02287 L 4 
-100.00000 -100.00000 M 5 
-100.00000 -100.00000 F 6 
-100.00000 -100.00000 Y 7 
-100.00000 -100.00000 W 8 
-0.06988 -100.00000 S 9 
 0.37084 -0.17937 T 10 
-100.00000 -100.00000 N 11 
-100.00000 -100.00000 Q 12 
-100.00000 -100.00000 C 13 
-100.00000 -100.00000 P 14 
-100.00000 -100.00000 H 15 
-0.13583 -0.63641 R 16 
-0.07786 -0.23062 K 17 
-100.00000 -100.00000 D 18 
-100.00000 -100.00000 E 19 
-100.00000 -100.00000 G 0 
-100.00000 -100.00000 A 1 
-100.00000 -100.00000 V 2 
-100.00000 -100.00000 I 3 
-100.00000  0.13757 L 4 
-100.00000  0.00007 M 5 
-100.00000 -100.00000 F 6 
-100.00000 -100.00000 Y 7 
-100.00000 -100.00000 W 8 
-0.00002 -100.00000 S 9 
-100.00000 -100.00000 T 10 
-100.00000 -100.00000 N 11 
 0.00000  0.00000 Q 12 
-100.00000 -100.00000 C 13 
-100.00000 -100.00000 P 14 
 0.13749 -100.00000 H 15 
-0.05059 -100.00000 R 16 
-100.00000 -100.00000 K 17 
-100.00000 -100.00000 D 18 
-0.35250 -100.00000 E 19 
-100.00000 -100.00000 G 0 
-100.00000 -100.00000 A 1 
-100.00000 -100.00000 V 2 
-100.00000 -100.00000 I 3 
-100.00000 -100.00000 L 4 
-100.00000 -100.00000 M 5 
 0.48528 -100.00000 F 6 
 0.00000  0.00000 Y 7 
-100.00000 -100.00000 W 8 
-100.00000 -100.00000 S 9 
-100.00000 -100.00000 T 10 
-0.48160 -0.04084 N 11 
-100.00000 -100.00000 Q 12 
-0.45198  0.06781 C 13 
-100.00000 -100.00000 P 14 
-0.11426  0.19792 H 15 
-100.00000 -100.00000 R 16 
-100.00000 -100.00000 K 17 
-100.00000  0.13760 D 18 
-100.00000 -100.00000 E 19 
-0.11884  0.20281 G 0 
-100.00000 -100.00000 A 1 
-100.00000 -100.00000 V 2 
-0.06180  0.76572 I 3 
-100.00000 -100.00000 L 4 
-100.00000 -100.00000 M 5 
-100.00000 -100.00000 F 6 
-100.00000 -100.00000 Y 7 
-100.00000 -100.00000 W 8 
 0.35324 -100.00000 S 9 
-100.00000  0.41403 T 10 
-100.00000 -100.00000 N 11 
-0.32677  0.13769 Q 12 
-100.00000 -100.00000 C 13 
 0.00001 -100.00000 P 14 
-100.00000 -100.00000 H 15 
 0.00000  0.00000 R 16 
 0.16359  0.05200 K 17 
-100.00000 -100.00000 D 18 
-100.00000  0.00018 E 19 
 0.00000  0.00000 G 0 
-0.18289 -0.05527 A 1 
 0.03951  0.10768 V 2 
-100.00000 -100.00000 I 3 
-100.00000 -100.00000 L 4 
-100.00000 -100.00000 M 5 
-100.00000 -100.00000 F 6 
-100.00000 -100.00000 Y 7 
-100.00000 -100.00000 W 8 
 0.12399  0.20839 S 9 
-100.00000 -100.00000 T 10 
-100.00000 -100.00000 N 11 
-100.00000 -100.00000 Q 12 
-0.30283 -0.40320 C 13 
-100.00000 -100.00000 P 14 
-100.00000 -100.00000 H 15 
-0.18992  0.10768 R 16 
-100.00000 -100.00000 K 17 
-0.04911 -0.75579 D 18 
-100.00000 -100.00000 E 19 
-100.00000 -100.00000 G 0 
-100.00000 -100.00000 A 1 
 0.45530  0.65217 V 2 
-0.29346 -0.39969 I 3 
 0.00000  0.00000 L 4 
-100.00000 -0.15818 M 5 
-100.00000 -100.00000 F 6 
-100.00000  0.00002 Y 7 
-100.00000 -100.00000 W 8 
-0.19156  0.22033 S 9 
-100.00000 -100.00000 T 10 
-100.00000 -100.00000 N 11 
-100.00000  0.00002 Q 12 
-100.00000 -100.00000 C 13 
 0.49092 -0.07490 P 14 
-100.00000 -100.00000 H 15 
-100.00000  0.00002 R 16 
-100.00000 -100.00000 K 17 
-100.00000 -100.00000 D 18 
-100.00000 -100.00000 E 19 
-100.00000 -100.00000 G 0 
-100.00000 -100.00000 A 1 
-0.10888 -0.04862 V 2 
-0.45472  0.02335 I 3 
-0.48264  0.36674 L 4 
-100.00000 -100.00000 M 5 
 0.00000  0.00000 F 6 
-0.00012 -100.00000 Y 7 
-100.00000 -100.00000 W 8 
-0.06801  0.64326 S 9 
-100.00000 -100.00000 T 10 
-100.00000 -100.00000 N 11 
-100.00000 -100.00000 Q 12 
-100.00000  0.00011 C 13 
-100.00000 -100.00000 P 14 
-100.00000 -100.00000 H 15 
-100.00000 -100.00000 R 16 
-100.00000 -100.00000 K 17 
-100.00000 -100.00000 D 18 
-100.00000 -100.00000 E 19 
 0.00000  0.00000 G 0 
 0.13765  0.42923 A 1 
-100.00000 -100.00000 V 2 
-100.00000 -100.00000 I 3 
 0.71694  0.18926 L 4 
 0.27408 -100.00000 M 5 
-100.00000 -100.00000 F 6 
-100.00000 -0.29616 Y 7 
-100.00000 -100.00000 W 8 
 0.36719 -100.00000 S 9 
-100.00000 -100.00000 T 10 
-100.00000 -100.00000 N 11 
-0.18137 -0.61390 Q 12 
-100.00000 -100.00000 C 13 
-100.00000 -100.00000 P 14 
-100.00000 -100.00000 H 15 
-0.41717 -0.72576 R 16 
-100.00000  0.13737 K 17 
-100.00000 -100.00000 D 18 
 0.18921 -0.41886 E 19 
-100.00000 -0.01737 G 0 
 0.00000  0.00000 A 1 
-0.04017  0.00606 V 2 
-100.00000 -100.00000 I 3 
-100.00000 -100.00000 L 4 
-100.00000 -100.00000 M 5 
-100.00000 -100.00000 F 6 
-100.00000 -100.00000 Y 7 
-100.00000 -100.00000 W 8 
-0.06448 -0.01413 S 9 
-0.20056 -0.41480 T 10 
-100.00000 -100.00000 N 11 
-100.00000 -100.00000 Q 12 
-100.00000 -100.00000 C 13 
-100.00000 -100.00000 P 14 
-100.00000 -100.00000 H 15 
-100.00000 -100.00000 R 16 
-100.00000 -100.00000 K 17 
-0.17996  0.10816 D 18 
-100.00000 -100.00000 E 19 
-100.00000 -100.00000 G 0 
 0.13752 -100.00000 A 1 
-0.10912 -0.12478 V 2 
 0.00000  0.00000 I 3 
 0.04337 -0.28409 L 4 
-100.00000  0.08424 M 5 
-100.00000 -100.00000 F 6 
-100.00000 -100.00000 Y 7 
-100.00000 -100.00000 W 8 
-0.16286  0.26306 S 9 
 0.12297  0.29596 T 10 
-100.00000  0.10842 N 11 
-100.00000 -100.00000 Q 12 
-100.00000 -100.00000 C 13 
-100.00000 -100.00000 P 14 
-100.00000 -100.00000 H 15 
-100.00000 -100.00000 R 16 
-100.00000 -100.00000 K 17 
-100.00000 -100.00000 D 18 
-100.00000 -100.00000 E 19 
-100.00000 -0.01661 G 0 
 0.00000  0.00000 A 1 
-0.93149  0.55949 V 2 
-100.00000 -100.00000 I 3 
-100.00000 -100.00000 L 4 
-100.00000 -100.00000 M 5 
-100.00000 -100.00000 F 6 
-100.00000 -100.00000 Y 7 
-100.00000 -100.00000 W 8 
-0.32928 -0.48195 S 9 
 0.00741 -0.47764 T 10 
-100.00000 -100.00000 N 11 
-100.00000 -100.00000 Q 12 
-100.00000 -100.00000 C 13 
-100.00000  0.13737 P 14 
-100.00000 -100.00000 H 15 
-100.00000 -100.00000 R 16 
-100.00000 -100.00000 K 17 
 0.04399 -0.15707 D 18 
-100.00000 -100.00000 E 19 
 0.00000  0.00000 G 0 
-100.00000 -100.00000 A 1 
-0.64679  0.18932 V 2 
-100.00000 -100.00000 I 3 
-100.00000 -100.00000 L 4 
-100.00000 -100.00000 M 5 
-100.00000 -100.00000 F 6 
-100.00000 -100.00000 Y 7 
-100.00000 -100.00000 W 8 
-0.19933  0.30631 S 9 
-100.00000 -100.00000 T 10 
-100.00000 -100.00000 N 11 
-100.00000 -100.00000 Q 12 
-0.16405 -100.00000 C 13 
-100.00000 -100.00000 P 14 
-100.00000 -100.00000 H 15 
-100.00000 -100.00000 R 16 
-100.00000 -100.00000 K 17 
-0.21394 -0.08661 D 18 
-100.00000 -100.00000 E 19 
-100.00000 -100.00000 G 0 
-100.00000 -100.00000 A 1 
-100.00000  0.00005 V 2 
-0.17804 -100.00000 I 3 
-0.06188  0.37039 L 4 
-100.00000 -100.00000 M 5 
 0.00000  0.00000 F 6 
-0.16248 -0.01608 Y 7 
-100.00000 -100.00000 W 8 
 0.15003  0.25655 S 9 
-100.00000 -100.00000 T 10 
-100.00000 -100.00000 N 11 
-100.00000 -100.00000 Q 12 
-100.00000  0.00005 C 13 
-0.00000 -100.00000 P 14 
-100.00000 -100.00000 H 15 
-100.00000 -100.00000 R 16 
-100.00000 -100.00000 K 17 
-100.00000 -100.00000 D 18 
-100.00000 -100.00000 E 19 
-100.00000 -100.00000 G 0 
-100.00000 -100.00000 A 1 
 0.09726 -0.16233 V 2 
 0.00000  0.00000 I 3 
 0.38139 -0.05706 L 4 
-100.00000 -100.00000 M 5 
-100.00000 -100.00000 F 6 
-100.00000 -100.00000 Y 7 
-100.00000 -100.00000 W 8 
-100.00000 -0.39698 S 9 
 0.28617 -0.15803 T 10 
-0.02465 -0.15439 N 11 
-100.00000 -100.00000 Q 12 
-100.00000 -100.00000 C 13 
-100.00000 -100.00000 P 14 
-100.00000 -100.00000 H 15 
-100.00000 -100.00000 R 16 
-100.00000 -100.00000 K 17 
-100.00000 -100.00000 D 18 
-100.00000 -100.00000 E 19 
 0.33420  0.19419 G 0 
-0.31117 -100.00000 A 1 
 0.39058 -0.16720 V 2 
-100.00000 -100.00000 I 3 
-100.00000 -100.00000 L 4 
-100.00000 -100.00000 M 5 
-100.00000 -100.00000 F 6 
-100.00000 -100.00000 Y 7 
-100.00000 -100.00000 W 8 
-100.00000 -100.00000 S 9 
-100.00000 -100.00000 T 10 
-100.00000 -100.00000 N 11 
 0.00013 -100.00000 Q 12 
-100.00000 -100.00000 C 13 
-100.00000 -100.00000 P 14 
-100.00000 -100.00000 H 15 
-100.00000 -100.00000 R 16 
 0.20704 -0.07276 K 17 
 0.11082 -0.43063 D 18 
 0.00000  0.00000 E 19 
 0.00000  0.00000 G 0 
-100.00000 -100.00000 A 1 
-0.00005  0.13749 V 2 
-100.00000 -100.00000 I 3 
-100.00000 -100.00000 L 4 
-100.00000 -100.00000 M 5 
-100.00000 -100.00000 F 6 
-100.00000 -100.00000 Y 7 
-0.06399  0.22398 W 8 
-100.00000 -100.00000 S 9 
-100.00000 -100.00000 T 10 
-100.00000 -100.00000 N 11 
-100.00000 -100.00000 Q 12 
-100.00000 -100.00000 C 13 
-100.00000 -100.00000 P 14 
-100.00000 -100.00000 H 15 
-0.32708 -0.45633 R 16 
-100.00000 -100.00000 K 17 
-100.00000 -100.00000 D 18 
 0.02498  0.05472 E 19 
 0.00000  0.00000 G 0 
-100.00000 -100.00000 A 1 
-0.29253 -0.29190 V 2 
-100.00000 -100.00000 I 3 
-100.00000 -100.00000 L 4 
-100.00000 -100.00000 M 5 
-100.00000 -100.00000 F 6 
-100.00000 -100.00000 Y 7 
-100.00000 -100.00000 W 8 
-100.00000 -100.00000 S 9 
-100.00000 -100.00000 T 10 
-100.00000 -100.00000 N 11 
-100.00000 -100.00000 Q 12 
-100.00000 -100.00000 C 13 
-100.00000 -100.00000 P 14 
-100.00000 -100.00000 H 15 
-0.70120  0.20613 R 16 
-100.00000 -100.00000 K 17 
-100.00000 -100.00000 D 18 
-0.00052  0.40695 E 19 
-100.00000 -100.00000 G 0 
-100.00000 -100.00000 A 1 
-100.00000 -100.00000 V 2 
-100.00000 -100.00000 I 3 
 0.37024 -0.71636 L 4 
-100.00000 -100.00000 M 5 
-100.00000 -100.00000 F 6 
-100.00000 -100.00000 Y 7 
 0.00000  0.00000 W 8 
-100.00000 -100.00000 S 9 
-100.00000 -100.00000 T 10 
-100.00000 -100.00000 N 11 
-100.00000 -100.00000 Q 12 
-0.30269 -0.02886 C 13 
-100.00000 -100.00000 P 14 
-100.00000 -100.00000 H 15 
 0.69731 -0.77311 R 16 
-100.00000 -100.00000 K 17 
-100.00000 -100.00000 D 18 
-100.00000 -100.00000 E 19 
-100.00000 -100.00000 G 0 
-0.22232  0.44655 A 1 
 0.21628 -0.04998 V 2 
 0.11256 -0.26977 I 3 
 0.39519  0.13279 L 4 
-100.00000 -100.00000 M 5 
-100.00000 -100.00000 F 6 
 0.26325 -100.00000 Y 7 
-100.00000 -100.00000 W 8 
 0.53978  0.04956 S 9 
 0.00000  0.00000 T 10 
-0.19311 -0.26460 N 11 
-100.00000 -100.00000 Q 12 
 0.00022 -100.00000 C 13 
 0.30104  0.48487 P 14 
 0.27674 -0.26460 H 15 
-100.00000 -100.00000 R 16 
-100.00000 -100.00000 K 17 
-100.00000  0.00008 D 18 
-100.00000 -100.00000 E 19 
 0.00000  0.00000 G 0 
-0.00000  0.19295 A 1 
-0.04545 -0.02944 V 2 
-100.00000 -100.00000 I 3 
-100.00000 -100.00000 L 4 
-100.00000 -100.00000 M 5 
-100.00000 -100.00000 F 6 
-100.00000 -100.00000 Y 7 
-100.00000 -100.00000 W 8 
-100.00000 -100.00000 S 9 
 0.26303 -100.00000 T 10 
-100.00000 -100.00000 N 11 
-100.00000 -100.00000 Q 12 
-100.00000 -100.00000 C 13 
-100.00000 -100.00000 P 14 
-100.00000 -100.00000 H 15 
 0.27687 -0.02104 R 16 
-100.00000 -100.00000 K 17 
-100.00000 -100.00000 D 18 
-0.19093 -0.35212 E 19 
-100.00000 -100.00000 G 0 
-100.00000 -100.00000 A 1 
 0.35711  0.48615 V 2 
 0.26352 -0.16057 I 3 
-0.01197  0.03157 L 4 
 0.00000  0.00000 M 5 
-100.00000 -100.00000 F 6 
-100.00000 -100.00000 Y 7 
-100.00000 -100.00000 W 8 
-100.00000 -100.00000 S 9 
 0.29315  0.34728 T 10 
-100.00000 -100.00000 N 11 
-100.00000 -100.00000 Q 12 
-100.00000 -100.00000 C 13 
-100.00000 -100.00000 P 14 
-100.00000 -100.00000 H 15 
-100.00000 -100.00000 R 16 
 0.68592  0.08669 K 17 
-100.00000 -100.00000 D 18 
-100.00000 -100.00000 E 19 
-100.00000 -100.00000 G 0 
 0.00011 -100.00000 A 1 
 0.60510  0.22250 V 2 
 0.00000  0.00000 I 3 
 0.47340  0.37758 L 4 
-0.07663 -0.26733 M 5 
-0.30776 -100.00000 F 6 
-100.00000 -0.00049 Y 7 
-0.02452 -100.00000 W 8 
-0.53568 -100.00000 S 9 
-0.06005 -0.32786 T 10 
 0.00011 -100.00000 N 11 
 0.02361 -100.00000 Q 12 
-100.00000 -100.00000 C 13 
-100.00000 -100.00000 P 14 
-100.00000 -100.00000 H 15 
 0.48554 -0.15522 R 16 
-0.13281 -0.53961 K 17 
-100.00000 -100.00000 D 18 
-100.00000 -100.00000 E 19 
 0.81649  0.25484 G 0 
-100.00000 -0.27190 A 1 
-100.00000 -100.00000 V 2 
-100.00000 -100.00000 I 3 
-100.00000 -100.00000 L 4 
-100.00000 -100.00000 M 5 
-100.00000 -100.00000 F 6 
-0.04512 -0.04951 Y 7 
-100.00000 -100.00000 W 8 
-100.00000 -100.00000 S 9 
-100.00000 -100.00000 T 10 
-0.06118 -0.15955 N 11 
-100.00000 -100.00000 Q 12 
-100.00000 -100.00000 C 13 
-100.00000 -100.00000 P 14 
-100.00000 -100.00000 H 15 
-100.00000 -100.00000 R 16 
-100.00000 -100.00000 K 17 
 0.00000  0.00000 D 18 
 0.52768 -0.15643 E 19 
 0.00000  0.00000 G 0 
 0.26312 -100.00000 A 1 
 0.21629  0.22504 V 2 
-100.00000 -100.00000 I 3 
-100.00000 -100.00000 L 4 
-100.00000 -100.00000 M 5 
-100.00000 -100.00000 F 6 
-100.00000 -100.00000 Y 7 
 0.00008 -100.00000 W 8 
-100.00000 -100.00000 S 9 
-100.00000 -100.00000 T 10 
-100.00000 -100.00000 N 11 
-100.00000 -100.00000 Q 12 
-100.00000 -100.00000 C 13 
-100.00000 -100.00000 P 14 
-100.00000 -100.00000 H 15 
 0.45361  0.01586 R 16 
-100.00000 -100.00000 K 17 
-100.00000 -100.00000 D 18 
 0.00616 -0.00741 E 19 
 0.00001  0.10952 G 0 
-100.00000 -100.00000 A 1 
-100.00000 -100.00000 V 2 
-100.00000 -100.00000 I 3 
-0.19663  0.10952 L 4 
 0.00001 -100.00000 M 5 
 0.00001 -0.00001 F 6 
-100.00000 -100.00000 Y 7 
 0.00000  0.00000 W 8 
-100.00000 -100.00000 S 9 
-100.00000 -100.00000 T 10 
-100.00000 -100.00000 N 11 
-100.00000 -100.00000 Q 12 
 0.21619  0.10952 C 13 
-100.00000 -100.00000 P 14 
-100.00000 -100.00000 H 15 
 0.17403 -0.50527 R 16 
-100.00000 -100.00000 K 17 
-100.00000 -100.00000 D 18 
-100.00000 -100.00000 E 19 
-100.00000 -100.00000 G 0 
-100.00000 -100.00000 A 1 
-100.00000 -100.00000 V 2 
-100.00000 -100.00000 I 3 
-100.00000 -100.00000 L 4 
-100.00000 -100.00000 M 5 
-100.00000 -100.00000 F 6 
 0.00000  0.00000 Y 7 
-100.00000 -100.00000 W 8 
-0.00003 -0.29160 S 9 
-100.00000 -100.00000 T 10 
-100.00000 -0.41795 N 11 
-100.00000 -100.00000 Q 12 
-0.37210  0.48669 C 13 
 0.13748 -100.00000 P 14 
 0.05857  0.49331 H 15 
-100.00000 -100.00000 R 16 
-100.00000 -100.00000 K 17 
-100.00000 -100.00000 D 18 
-100.00000 -100.00000 E 19 
 0.00000  0.00000 G 0 
-100.00000 -100.00000 A 1 
-100.00000  0.22518 V 2 
-100.00000 -100.00000 I 3 
-100.00000 -100.00000 L 4 
-100.00000 -100.00000 M 5 
-100.00000 -100.00000 F 6 
-100.00000 -100.00000 Y 7 
-100.00000 -100.00000 W 8 
-0.38044  0.50747 S 9 
-100.00000 -100.00000 T 10 
-100.00000 -100.00000 N 11 
-100.00000 -100.00000 Q 12 
 0.21619  0.08649 C 13 
-100.00000 -100.00000 P 14 
-100.00000 -100.00000 H 15 
-100.00000  0.00011 R 16 
-100.00000 -100.00000 K 17 
 0.13160  0.32777 D 18 
-100.00000 -100.00000 E 19 
-100.00000 -100.00000 G 0 
-100.00000 -100.00000 A 1 
-100.00000 -100.00000 V 2 
-100.00000 -100.00000 I 3 
-100.00000 -100.00000 L 4 
-100.00000 -100.00000 M 5 
 0.19692 -0.25572 F 6 
 0.00000  0.00000 Y 7 
-100.00000 -100.00000 W 8 
 0.26314  0.00004 S 9 
-100.00000 -100.00000 T 10 
-100.00000 -100.00000 N 11 
-100.00000 -100.00000 Q 12 
 0.50220  0.42923 C 13 
-100.00000 -100.00000 P 14 
 0.07173  0.00478 H 15 
-100.00000 -100.00000 R 16 
-100.00000 -100.00000 K 17 
-100.00000 -100.00000 D 18 
-100.00000 -100.00000 E 19 
-100.00000 -100.00000 G 0 
 0.68581 -100.00000 A 1 
-100.00000 -100.00000 V 2 
-100.00000 -100.00000 I 3 
-0.47960  0.18443 L 4 
 0.00004 -100.00000 M 5 
-0.05041  0.00013 F 6 
-0.12488  0.03274 Y 7 
-100.00000  0.43190 W 8 
-100.00000 -100.00000 S 9 
-100.00000 -100.00000 T 10 
 0.51588 -0.03936 N 11 
 0.32509 -0.26302 Q 12 
-100.00000 -100.00000 C 13 
 0.48547  0.26316 P 14 
 0.00000  0.00000 H 15 
-0.16638  0.37431 R 16 
-100.00000 -100.00000 K 17 
 0.00004 -100.00000 D 18 
-100.00000 -100.00000 E 19 
-100.00000 -100.00000 G 0 
-100.00000 -100.00000 A 1 
-100.00000  0.26314 V 2 
 0.43863  0.03629 I 3 
-0.17709 -100.00000 L 4 
 0.64872 -100.00000 M 5 
-0.28647  0.98435 F 6 
 0.36463  0.61239 Y 7 
-100.00000 -100.00000 W 8 
 0.37867 -100.00000 S 9 
 0.10104 -100.00000 T 10 
 0.07076 -0.47882 N 11 
 0.12618  0.50794 Q 12 
 0.05218 -0.29167 C 13 
 0.32343 -100.00000 P 14 
 0.00000  0.00000 H 15 
 0.07100 -0.28055 R 16 
-100.00000 -100.00000 K 17 
-100.00000 -100.00000 D 18 
-100.00000 -100.00000 E 19 
-100.00000 -100.00000 G 0 
-100.00000 -0.01544 A 1 
-0.28847 -0.27414 V 2 
-0.58860  0.08721 I 3 
 0.24546  0.08721 L 4 
-100.00000 -100.00000 M 5 
-0.04484  0.04411 F 6 
-100.00000 -100.00000 Y 7 
-0.06169 -0.01544 W 8 
 0.22361  0.04051 S 9 
 0.10592 -100.00000 T 10 
 0.10085 -100.00000 N 11 
 0.00000  0.00000 Q 12 
 0.10085 -0.36559 C 13 
-0.02468 -0.15450 P 14 
 0.03553  0.25899 H 15 
-0.19419  0.07275 R 16 
-0.07598  0.90440 K 17 
-100.00000 -100.00000 D 18 
-100.00000  0.42853 E 19 
-100.00000 -100.00000 G 0 
-100.00000 -100.00000 A 1 
-100.00000 -100.00000 V 2 
-100.00000  0.13750 I 3 
-100.00000 -100.00000 L 4 
-100.00000 -100.00000 M 5 
-100.00000 -100.00000 F 6 
-0.16216 -100.00000 Y 7 
-100.00000 -100.00000 W 8 
 0.12585  0.16701 S 9 
 0.26308 -0.39660 T 10 
 0.00000  0.00000 N 11 
-100.00000 -100.00000 Q 12 
-100.00000 -100.00000 C 13 
-100.00000 -0.00001 P 14 
-0.02466 -100.00000 H 15 
-100.00000 -100.00000 R 16 
 0.00005 -0.03944 K 17 
 0.21276  0.12394 D 18 
-100.00000 -100.00000 E 19 
 0.68753  0.06325 G 0 
-0.16226  0.51645 A 1 
-0.04467 -0.39642 V 2 
-100.00000 -100.00000 I 3 
-100.00000 -100.00000 L 4 
-100.00000 -100.00000 M 5 
-100.00000 -100.00000 F 6 
-100.00000 -100.00000 Y 7 
-100.00000 -100.00000 W 8 
 0.46271 -0.45650 S 9 
-100.00000 -100.00000 T 10 
-100.00000 -100.00000 N 11 
-100.00000 -100.00000 Q 12 
-100.00000 -100.00000 C 13 
-100.00000 -100.00000 P 14 
-100.00000 -100.00000 H 15 
-100.00000 -100.00000 R 16 
-0.21059  0.11388 K 17 
-0.28629  0.52157 D 18 
 0.00000  0.00000 E 19 
-100.00000  0.00013 G 0 
 0.10104 -100.00000 A 1 
-100.00000 -100.00000 V 2 
-100.00000 -100.00000 I 3 
 0.39697 -0.03952 L 4 
 0.00025 -100.00000 M 5 
-100.00000 -0.15688 F 6 
 0.00025 -100.00000 Y 7 
-100.00000 -100.00000 W 8 
-100.00000 -100.00000 S 9 
-100.00000 -100.00000 T 10 
-100.00000 -100.00000 N 11 
 0.00000  0.00000 Q 12 
-100.00000 -100.00000 C 13 
 0.48575  0.43184 P 14 
 0.07078  0.45160 H 15 
 0.56305 -0.08569 R 16 
 0.10104  0.08686 K 17 
 0.11653 -100.00000 D 18 
-0.06174  0.34556 E 19 
 0.00000  0.00000 G 0 
-100.00000 -100.00000 A 1 
-100.00000  0.13748 V 2 
-0.30804 -100.00000 I 3 
-0.00001 -100.00000 L 4 
-100.00000 -100.00000 M 5 
-100.00000 -100.00000 F 6 
-100.00000 -100.00000 Y 7 
-100.00000 -100.00000 W 8 
-100.00000 -100.00000 S 9 
-100.00000 -100.00000 T 10 
-100.00000 -100.00000 N 11 
-100.00000 -100.00000 Q 12 
-100.00000 -100.00000 C 13 
-100.00000 -100.00000 P 14 
-100.00000 -100.00000 H 15 
-0.21620 -0.45028 R 16 
-100.00000 -100.00000 K 17 
-100.00000 -100.00000 D 18 
 0.30987  0.29989 E 19 
-100.00000  0.13757 G 0 
 0.11657  0.25850 A 1 
-0.16225 -0.00568 V 2 
-100.00000 -100.00000 I 3 
-0.57695 -0.01784 L 4 
-0.72140 -100.00000 M 5 
-100.00000 -100.00000 F 6 
-100.00000 -100.00000 Y 7 
-100.00000 -100.00000 W 8 
 0.00000  0.00000 S 9 
 0.28838  0.50815 T 10 
-100.00000 -100.00000 N 11 
-0.00015  0.00007 Q 12 
-100.00000 -100.00000 C 13 
-0.03859  0.05098 P 14 
-0.04493 -100.00000 H 15 
-0.00015 -100.00000 R 16 
-100.00000 -100.00000 K 17 
 0.04513 -0.15403 D 18 
 0.07055  0.13757 E 19 
 0.00000  0.00000 G 0 
 0.27697  0.20563 A 1 
-100.00000  0.14330 V 2 
-100.00000 -100.00000 I 3 
 0.00014 -100.00000 L 4 
-100.00000 -100.00000 M 5 
-100.00000 -100.00000 F 6 
-100.00000 -100.00000 Y 7 
-100.00000 -100.00000 W 8 
 0.03653  0.06462 S 9 
-100.00000 -0.15451 T 10 
-100.00000 -100.00000 N 11 
-100.00000 -100.00000 Q 12 
-0.35401  0.09163 C 13 
-100.00000 -100.00000 P 14 
-100.00000 -100.00000 H 15 
-100.00000 -100.00000 R 16 
-100.00000 -100.00000 K 17 
 0.72256 -0.16255 D 18 
-100.00000 -100.00000 E 19 
-100.00000 -100.00000 G 0 
-100.00000 -100.00000 A 1 
-100.00000 -100.00000 V 2 
-100.00000 -100.00000 I 3 
-100.00000 -100.00000 L 4 
-100.00000 -100.00000 M 5 
-0.16272  0.22532 F 6 
 0.00000  0.00000 Y 7 
-100.00000 -100.00000 W 8 
-0.29851  0.00001 S 9 
-100.00000 -100.00000 T 10 
-0.17726  0.33223 N 11 
-100.00000 -100.00000 Q 12 
-0.06030  0.35830 C 13 
-100.00000 -100.00000 P 14 
 0.44296 -0.46793 H 15 
-100.00000 -100.00000 R 16 
-100.00000 -100.00000 K 17 
 0.10088  0.00001 D 18 
-100.00000 -100.00000 E 19 
-100.00000 -100.00000 G 0 
 0.00000  0.00000 A 1 
 0.17030  0.28786 V 2 
-100.00000 -100.00000 I 3 
-100.00000 -100.00000 L 4 
-100.00000 -100.00000 M 5 
-0.30869 -100.00000 F 6 
-100.00000 -100.00000 Y 7 
-100.00000 -100.00000 W 8 
 1.03290  0.21975 S 9 
 0.00602  0.12161 T 10 
-100.00000 -100.00000 N 11 
-100.00000 -100.00000 Q 12 
-0.04110  0.12120 C 13 
-100.00000 -0.15367 P 14 
-100.00000 -100.00000 H 15 
-100.00000 -100.00000 R 16 
-100.00000 -100.00000 K 17 
-100.00000 -100.00000 D 18 
 0.58524  0.29212 E 19 
-0.20315 -0.25091 G 0 
 0.00000  0.00000 A 1 
 0.01689  0.09267 V 2 
-100.00000 -100.00000 I 3 
-100.00000 -100.00000 L 4 
-100.00000 -100.00000 M 5 
-100.00000 -100.00000 F 6 
-100.00000 -100.00000 Y 7 
-100.00000 -100.00000 W 8 
 0.10064 -0.36375 S 9 
-0.08672  0.61227 T 10 
-100.00000 -100.00000 N 11 
-100.00000 -100.00000 Q 12 
-100.00000 -100.00000 C 13 
-0.00002 -100.00000 P 14 
-100.00000 -100.00000 H 15 
-100.00000  0.00009 R 16 
-100.00000 -100.00000 K 17 
-100.00000 -100.00000 D 18 
-0.02489  0.33217 E 19 
-0.06067  0.42713 G 0 
 0.13759 -100.00000 A 1 
 0.37860 -0.15334 V 2 
-100.00000 -100.00000 I 3 
-100.00000 -100.00000 L 4 
-100.00000 -100.00000 M 5 
-100.00000 -100.00000 F 6 
-100.00000 -0.29193 Y 7 
-100.00000 -100.00000 W 8 
-100.00000 -100.00000 S 9 
-100.00000 -100.00000 T 10 
 0.57058 -0.21181 N 11 
-100.00000 -100.00000 Q 12 
-100.00000 -100.00000 C 13 
-100.00000 -100.00000 P 14 
-100.00000 -100.00000 H 15 
-100.00000 -100.00000 R 16 
-100.00000 -100.00000 K 17 
 0.00000  0.00000 D 18 
-0.30316  0.33209 E 19 
-100.00000 -100.00000 G 0 
-0.21553  0.26187 A 1 
-0.65458 -0.32309 V 2 
 0.02759 -0.00117 I 3 
 0.11681  0.30868 L 4 
 0.15771 -0.64502 M 5 
-100.00000  0.79304 F 6 
-0.11576 -0.44797 Y 7 
-0.22943 -100.00000 W 8 
-100.00000  0.48492 S 9 
-100.00000 -100.00000 T 10 
-100.00000 -100.00000 N 11 
 0.00000  0.00000 Q 12 
-100.00000 -100.00000 C 13 
-0.00011  0.00031 P 14 
-0.37600  0.48574 H 15 
-0.21803 -0.07553 R 16 
 0.61553  1.45015 K 17 
-100.00000 -100.00000 D 18 
-100.00000  0.13781 E 19 
 0.00009 -0.09863 G 0 
-0.30228  0.41594 A 1 
 0.39990 -0.78351 V 2 
 0.17895  0.41594 I 3 
 0.39990 -0.11856 L 4 
 0.13759  0.48529 M 5 
-100.00000 -100.00000 F 6 
-100.00000 -100.00000 Y 7 
-100.00000 -0.73523 W 8 
 0.05608 -0.44655 S 9 
-0.20743  0.26394 T 10 
-100.00000  0.92586 N 11 
-0.25715 -0.07258 Q 12 
-100.00000 -100.00000 C 13 
 0.26312 -0.32102 P 14 
-100.00000  0.67794 H 15 
 0.07485 -0.05653 R 16 
 0.00000  0.00000 K 17 
-100.00000 -0.09863 D 18 
 0.41641 -0.38138 E 19 
 0.33796 -0.35771 G 0 
-100.00000  0.48535 A 1 
-100.00000 -100.00000 V 2 
 0.42107 -0.09931 I 3 
-100.00000 -100.00000 L 4 
-100.00000 -0.00008 M 5 
-100.00000 -100.00000 F 6 
-100.00000 -100.00000 Y 7 
-100.00000 -100.00000 W 8 
 0.00000  0.00000 S 9 
 0.02992 -100.00000 T 10 
-0.18157  0.29014 N 11 
-100.00000 -100.00000 Q 12 
-100.00000  0.37844 C 13 
-100.00000 -100.00000 P 14 
-100.00000 -100.00000 H 15 
-0.07067 -0.41466 R 16 
-100.00000 -100.00000 K 17 
-100.00000 -100.00000 D 18 
-100.00000 -100.00000 E 19 
-100.00000 -100.00000 G 0 
 0.71147  0.18200 A 1 
-100.00000 -100.00000 V 2 
 0.44945  0.48548 I 3 
-100.00000 -100.00000 L 4 
-100.00000 -100.00000 M 5 
-100.00000 -100.00000 F 6 
-100.00000 -100.00000 Y 7 
-100.00000 -100.00000 W 8 
 0.00015  0.26309 S 9 
 0.00000  0.00000 T 10 
-100.00000 -100.00000 N 11 
-100.00000 -100.00000 Q 12 
 0.37866 -100.00000 C 13 
-100.00000 -100.00000 P 14 
-100.00000 -100.00000 H 15 
 0.13765 -100.00000 R 16 
 0.03441 -100.00000 K 17 
-100.00000 -100.00000 D 18 
-100.00000 -100.00000 E 19 
-100.00000 -100.00000 G 0 
-0.17475  0.58506 A 1 
-100.00000  0.00010 V 2 
-100.00000 -100.00000 I 3 
-100.00000 -100.00000 L 4 
-100.00000 -100.00000 M 5 
-100.00000 -100.00000 F 6 
-100.00000 -100.00000 Y 7 
-100.00000 -100.00000 W 8 
 0.00008  0.13760 S 9 
-100.00000 -100.00000 T 10 
-100.00000 -100.00000 N 11 
 0.00000  0.00000 Q 12 
-100.00000 -100.00000 C 13 
-100.00000  0.00010 P 14 
 0.48551  0.26313 H 15 
 0.31521  0.00188 R 16 
 0.44920  0.18186 K 17 
-100.00000 -100.00000 D 18 
-100.00000  0.37861 E 19 
-0.00047 -0.09875 G 0 
 0.17078 -0.07262 A 1 
-0.61771  0.26262 V 2 
 0.09864  1.03701 I 3 
-0.34899  0.26550 L 4 
 0.13703 -0.48947 M 5 
-100.00000 -100.00000 F 6 
 0.37804 -100.00000 Y 7 
-100.00000 -100.00000 W 8 
-0.06506 -0.45243 S 9 
 0.60137 -0.73498 T 10 
 0.00000  0.00000 N 11 
-0.50996  1.00078 Q 12 
-100.00000 -100.00000 C 13 
-100.00000 -100.00000 P 14 
-100.00000  0.00078 H 15 
 0.10170 -0.27160 R 16 
-0.49337 -0.28384 K 17 
 0.05878 -0.32018 D 18 
-100.00000 -0.44548 E 19 
-0.22998 -100.00000 G 0 
 0.00000  0.00000 A 1 
 0.17652  0.10842 V 2 
-100.00000 -100.00000 I 3 
-100.00000 -100.00000 L 4 
-100.00000 -100.00000 M 5 
-100.00000 -100.00000 F 6 
-100.00000 -100.00000 Y 7 
-100.00000 -100.00000 W 8 
-0.09248 -0.10063 S 9 
 0.18236 -0.54666 T 10 
-100.00000 -100.00000 N 11 
-100.00000 -100.00000 Q 12 
-100.00000 -100.00000 C 13 
-0.09248  0.26302 P 14 
-100.00000 -100.00000 H 15 
-100.00000 -100.00000 R 16 
-100.00000 -100.00000 K 17 
-0.16529  0.37850 D 18 
-100.00000 -100.00000 E 19 
-100.00000 -100.00000 G 0 
-100.00000 -100.00000 A 1 
-0.10026 -0.12800 V 2 
 0.00000  0.00000 I 3 
 0.29910 -1.09813 L 4 
 0.53667 -100.00000 M 5 
-100.00000  0.26289 F 6 
 0.26315 -100.00000 Y 7 
-100.00000 -100.00000 W 8 
 0.14964  0.37837 S 9 
 0.57356  0.26356 T 10 
-0.09137 -0.44694 N 11 
-100.00000 -100.00000 Q 12 
-100.00000 -100.00000 C 13 
-100.00000 -100.00000 P 14 
-100.00000 -100.00000 H 15 
-100.00000 -100.00000 R 16 
-100.00000 -100.00000 K 17 
-100.00000 -100.00000 D 18 
-100.00000 -100.00000 E 19 
-100.00000 -100.00000 G 0 
 0.17058  0.13743 A 1 
 0.26315 -100.00000 V 2 
 0.03410 -100.00000 I 3 
-100.00000 -100.00000 L 4 
-100.00000 -100.00000 M 5 
-100.00000 -100.00000 F 6 
-100.00000 -100.00000 Y 7 
-100.00000 -100.00000 W 8 
-0.18271 -1.31878 S 9 
-0.18081  0.67938 T 10 
 0.00000  0.00000 N 11 
-100.00000 -100.00000 Q 12 
-100.00000 -100.00000 C 13 
-100.00000 -100.00000 P 14 
 0.07773 -100.00000 H 15 
 1.24766  0.92800 R 16 
-0.04744 -0.81674 K 17 
-0.10137  0.44602 D 18 
 0.14958 -100.00000 E 19 
 0.00000  0.00000 G 0 
 0.00739  0.44196 A 1 
-0.18753 -0.02319 V 2 
-0.31140  0.17467 I 3 
-0.24465 -0.22512 L 4 
-100.00000  0.63990 M 5 
-0.18404  0.84635 F 6 
-100.00000 -100.00000 Y 7 
-0.27257  0.48459 W 8 
-0.01715  0.10699 S 9 
 0.42527  0.29498 T 10 
-100.00000 -100.00000 N 11 
 0.14745 -100.00000 Q 12 
-0.15051 -0.86384 C 13 
-100.00000 -100.00000 P 14 
-0.05022  0.00018 H 15 
-0.24124 -0.07922 R 16 
-0.23562 -1.39136 K 17 
-100.00000 -100.00000 D 18 
-0.85347  0.79271 E 19 
-100.00000 -100.00000 G 0 
-100.00000 -100.00000 A 1 
-0.02606  0.40527 V 2 
 0.00000  0.00000 I 3 
 0.03395 -100.00000 L 4 
-100.00000  0.43382 M 5 
-100.00000  0.00013 F 6 
-100.00000 -100.00000 Y 7 
-100.00000 -100.00000 W 8 
-100.00000 -0.58434 S 9 
 0.15825  0.00086 T 10 
-100.00000 -0.44684 N 11 
-100.00000 -100.00000 Q 12 
-100.00000 -100.00000 C 13 
-100.00000 -100.00000 P 14 
-100.00000 -100.00000 H 15 
-100.00000 -100.00000 R 16 
-100.00000 -100.00000 K 17 
-100.00000 -100.00000 D 18 
-100.00000 -100.00000 E 19 
-100.00000 -100.00000 G 0 
-0.30490 -0.29124 A 1 
-100.00000 -100.00000 V 2 
 0.64140  0.95241 I 3 
 0.48550 -100.00000 L 4 
-100.00000 -100.00000 M 5 
-100.00000 -100.00000 F 6 
 0.00007  0.26435 Y 7 
-100.00000 -100.00000 W 8 
 0.02997  0.37860 S 9 
 0.00000  0.00000 T 10 
 0.03432 -0.14946 N 11 
-100.00000 -100.00000 Q 12 
-100.00000 -100.00000 C 13 
-100.00000 -100.00000 P 14 
-0.63162 -100.00000 H 15 
 0.83318  0.00255 R 16 
 0.48550  0.37860 K 17 
-100.00000 -100.00000 D 18 
 0.00007  0.13759 E 19 
-100.00000 -100.00000 G 0 
-100.00000 -100.00000 A 1 
-100.00000 -100.00000 V 2 
-100.00000 -100.00000 I 3 
-100.00000 -100.00000 L 4 
-100.00000 -100.00000 M 5 
-100.00000 -100.00000 F 6 
-100.00000 -100.00000 Y 7 
-100.00000 -100.00000 W 8 
 0.17686  0.09248 S 9 
 0.17719  0.76413 T 10 
 0.00000  0.00000 N 11 
-0.11609  0.00014 Q 12 
 0.37852 -100.00000 C 13 
-100.00000 -100.00000 P 14 
-0.53934  0.37865 H 15 
-100.00000 -100.00000 R 16 
 0.07655 -0.32295 K 17 
-0.25923  0.17994 D 18 
-100.00000 -100.00000 E 19 
-100.00000 -100.00000 G 0 
-100.00000 -100.00000 A 1 
-100.00000 -100.00000 V 2 
-100.00000 -100.00000 I 3 
-100.00000 -100.00000 L 4 
-0.42677 -100.00000 M 5 
-100.00000 -100.00000 F 6 
-100.00000 -100.00000 Y 7 
-100.00000 -100.00000 W 8 
-100.00000 -100.00000 S 9 
-100.00000 -0.00001 T 10 
-0.21225  0.26396 N 11 
-100.00000  0.37850 Q 12 
-100.00000 -100.00000 C 13 
-100.00000 -100.00000 P 14 
-100.00000 -100.00000 H 15 
-0.68448 -0.32083 R 16 
 0.00000  0.00000 K 17 
-100.00000 -100.00000 D 18 
-0.00298 -0.32101 E 19 
 0.13760  0.13737 G 0 
-0.04810 -0.20665 A 1 
 0.00000  0.00000 V 2 
 0.35535  0.34084 I 3 
 0.25645 -0.20665 L 4 
 0.18636 -0.63416 M 5 
-100.00000 -100.00000 F 6 
-100.00000 -100.00000 Y 7 
-100.00000 -100.00000 W 8 
 0.00010 -100.00000 S 9 
-100.00000 -100.00000 T 10 
-100.00000 -100.00000 N 11 
-100.00000 -100.00000 Q 12 
-100.00000 -100.00000 C 13 
-100.00000 -100.00000 P 14 
-100.00000 -100.00000 H 15 
-100.00000 -100.00000 R 16 
-100.00000 -100.00000 K 17 
-100.00000 -100.00000 D 18 
-100.00000 -0.58516 E 19 
-100.00000 -100.00000 G 0 
-0.00004 -100.00000 A 1 
-100.00000 -100.00000 V 2 
 0.37848 -100.00000 I 3 
-100.00000 -100.00000 L 4 
-100.00000 -100.00000 M 5 
-100.00000 -100.00000 F 6 
-100.00000 -100.00000 Y 7 
-100.00000 -100.00000 W 8 
-0.48171  1.20172 S 9 
-0.37590  0.13759 T 10 
 0.00000  0.00000 N 11 
-100.00000 -100.00000 Q 12 
-100.00000 -100.00000 C 13 
-100.00000 -100.00000 P 14 
-100.00000 -100.00000 H 15 
-0.09117 -100.00000 R 16 
-0.16295 -0.31975 K 17 
 0.10572  0.07256 D 18 
-100.00000 -100.00000 E 19 
-100.00000 -100.00000 G 0 
-0.12915  1.37855 A 1 
-100.00000 -100.00000 V 2 
-100.00000 -100.00000 I 3 
-100.00000 -100.00000 L 4 
-100.00000 -100.00000 M 5 
-0.11445 -0.61933 F 6 
-0.46237  0.48546 Y 7 
-100.00000 -100.00000 W 8 
 0.00000  0.00000 S 9 
 0.48538  0.00003 T 10 
-0.27824  0.37855 N 11 
-0.26941 -1.05631 Q 12 
-100.00000 -100.00000 C 13 
 0.38267  0.00216 P 14 
-0.00004 -100.00000 H 15 
-100.00000 -100.00000 R 16 
-100.00000 -100.00000 K 17 
-100.00000 -100.00000 D 18 
-100.00000 -100.00000 E 19 
-100.00000 -100.00000 G 0 
-0.32221 -0.65761 A 1 
 0.00000  0.00000 V 2 
-0.15628 -0.91804 I 3 
-100.00000  0.48522 L 4 
-100.00000 -100.00000 M 5 
 0.35603  0.84779 F 6 
-100.00000 -100.00000 Y 7 
-100.00000 -100.00000 W 8 
-100.00000 -100.00000 S 9 
-100.00000 -100.00000 T 10 
-100.00000 -100.00000 N 11 
-100.00000 -100.00000 Q 12 
-100.00000 -100.00000 C 13 
-100.00000 -100.00000 P 14 
-100.00000 -100.00000 H 15 
-100.00000 -100.00000 R 16 
-100.00000 -100.00000 K 17 
 0.03410  0.13730 D 18 
-100.00000 -100.00000 E 19 
-100.00000 -100.00000 G 0 
 0.00004 -100.00000 A 1 
-0.03233  0.22427 V 2 
 0.00000  0.00000 I 3 
-0.16337  0.26390 L 4 
-100.00000 -0.44659 M 5 
-100.00000 -100.00000 F 6 
-100.00000 -100.00000 Y 7 
-100.00000 -100.00000 W 8 
-100.00000 -0.58409 S 9 
 0.39988 -0.64218 T 10 
-100.00000 -100.00000 N 11 
-100.00000 -100.00000 Q 12 
-100.00000 -100.00000 C 13 
-100.00000 -100.00000 P 14 
-100.00000 -100.00000 H 15 
-100.00000 -0.00014 R 16 
-100.00000 -100.00000 K 17 
-100.00000 -100.00000 D 18 
-100.00000 -100.00000 E 19 
 0.48120 -0.16896 G 0 
 0.14925  0.26301 A 1 
-100.00000  0.13748 V 2 
-100.00000 -100.00000 I 3 
-100.00000 -100.00000 L 4 
-100.00000 -100.00000 M 5 
-100.00000 -100.00000 F 6 
-100.00000 -100.00000 Y 7 
-100.00000 -100.00000 W 8 
-0.49306  0.37848 S 9 
 0.25104 -0.00003 T 10 
-100.00000 -100.00000 N 11 
 0.14925  0.26343 Q 12 
-100.00000 -100.00000 C 13 
-100.00000 -100.00000 P 14 
-0.22927 -100.00000 H 15 
-0.00002 -100.00000 R 16 
-0.12725 -0.02546 K 17 
-0.51880 -0.38251 D 18 
 0.00000  0.00000 E 19 
-100.00000 -100.00000 G 0 
-0.08018 -100.00000 A 1 
-0.50572  0.26313 V 2 
 0.40641 -0.32476 I 3 
-100.00000  0.00010 L 4 
-0.09255 -100.00000 M 5 
-100.00000 -100.00000 F 6 
-100.00000 -100.00000 Y 7 
-100.00000 -100.00000 W 8 
-100.00000  0.26313 S 9 
-0.41320 -0.20928 T 10 
 0.76550  0.09028 N 11 
-100.00000 -100.00000 Q 12 
-100.00000 -100.00000 C 13 
-100.00000 -100.00000 P 14 
-100.00000 -100.00000 H 15 
-0.21151 -0.25065 R 16 
 0.00000  0.00000 K 17 
-100.00000 -100.00000 D 18 
 0.06924  0.89763 E 19 
-100.00000 -100.00000 G 0 
-100.00000 -100.00000 A 1 
 0.93585 -0.65752 V 2 
 1.02903  1.08537 I 3 
-0.26142 -1.04028 L 4 
 0.00000  0.00000 M 5 
 0.17071  0.00007 F 6 
-100.00000  0.00007 Y 7 
-100.00000  0.00007 W 8 
-100.00000 -100.00000 S 9 
-100.00000  1.00007 T 10 
-100.00000 -100.00000 N 11 
-100.00000 -100.00000 Q 12 
-100.00000 -100.00000 C 13 
-100.00000 -100.00000 P 14 
-100.00000 -100.00000 H 15 
 0.00029 -100.00000 R 16 
 0.25665  0.00076 K 17 
-100.00000 -100.00000 D 18 
-100.00000 -100.00000 E 19 
 0.38281 -100.00000 G 0 
 0.44931 -0.44595 A 1 
-0.00002 -100.00000 V 2 
-0.00002 -100.00000 I 3 
-100.00000 -100.00000 L 4 
-100.00000 -100.00000 M 5 
-100.00000 -100.00000 F 6 
-100.00000 -100.00000 Y 7 
-100.00000 -100.00000 W 8 
 0.08454  0.18344 S 9 
 0.33939 -100.00000 T 10 
 0.00000  0.00000 N 11 
-100.00000 -0.58345 Q 12 
-100.00000 -100.00000 C 13 
-100.00000 -100.00000 P 14 
-100.00000  0.67823 H 15 
 0.26301  0.00016 R 16 
-0.84514 -0.73437 K 17 
-0.25387  0.73983 D 18 
-100.00000 -100.00000 E 19 
 0.19370 -0.07957 G 0 
-0.33123  0.95176 A 1 
-0.43856  0.26394 V 2 
-0.32324 -1.32067 I 3 
-0.06474 -0.07248 L 4 
-100.00000 -100.00000 M 5 
-0.11528  1.00105 F 6 
-100.00000 -100.00000 Y 7 
-100.00000 -100.00000 W 8 
-0.11816 -0.52295 S 9 
 0.00000  0.00000 T 10 
 0.27809  1.00114 N 11 
 0.35578  0.79422 Q 12 
-0.00004  0.00067 C 13 
-0.04836  0.13771 P 14 
-0.22918 -0.44678 H 15 
 0.45725  0.36742 R 16 
-0.11528 -100.00000 K 17 
-100.00000 -100.00000 D 18 
-100.00000 -100.00000 E 19 
-0.62390  0.13942 G 0 
 0.55443  0.76703 A 1 
-100.00000  0.37875 V 2 
-100.00000  0.00023 I 3 
-100.00000 -100.00000 L 4 
-100.00000 -100.00000 M 5 
-100.00000 -100.00000 F 6 
-100.00000 -100.00000 Y 7 
-100.00000 -100.00000 W 8 
-100.00000 -100.00000 S 9 
-100.00000 -100.00000 T 10 
-100.00000 -100.00000 N 11 
 0.00000  0.00000 Q 12 
-0.09152 -0.20538 C 13 
-0.46283  0.26327 P 14 
-0.13674  1.13774 H 15 
 0.09838  0.33567 R 16 
-0.04808 -0.20538 K 17 
-100.00000 -100.00000 D 18 
-0.60033 -100.00000 E 19 
 0.42168 -100.00000 G 0 
-100.00000 -100.00000 A 1 
 0.05911  0.13874 V 2 
-100.00000  0.37858 I 3 
 0.34865  0.29871 L 4 
 0.37875 -100.00000 M 5 
 0.00000  0.00000 F 6 
-0.21167 -0.20561 Y 7 
 0.10490 -100.00000 W 8 
 0.30654 -0.12755 S 9 
-100.00000 -100.00000 T 10 
-100.00000 -100.00000 N 11 
-100.00000 -100.00000 Q 12 
 0.00024 -100.00000 C 13 
-100.00000 -100.00000 P 14 
-100.00000 -100.00000 H 15 
-100.00000 -100.00000 R 16 
-100.00000 -100.00000 K 17 
-100.00000 -100.00000 D 18 
-100.00000 -100.00000 E 19 
-100.00000 -100.00000 G 0 
-0.14705  0.40314 A 1 
 0.03418 -100.00000 V 2 
 0.23187 -0.24055 I 3 
-100.00000 -100.00000 L 4 
-100.00000 -100.00000 M 5 
-100.00000 -100.00000 F 6 
-100.00000 -100.00000 Y 7 
-100.00000 -100.00000 W 8 
-0.69774 -100.00000 S 9 
 0.00000  0.00000 T 10 
 0.25657 -100.00000 N 11 
-100.00000 -100.00000 Q 12 
-100.00000 -100.00000 C 13 
 0.03418  0.26303 P 14 
-100.00000  0.26564 H 15 
 0.09318  0.09455 R 16 
-0.39989 -0.20501 K 17 
-100.00000 -100.00000 D 18 
-100.00000 -100.00000 E 19 
-100.00000 -100.00000 G 0 
 0.00000  0.00000 A 1 
 0.47417 -0.18308 V 2 
-0.64417 -100.00000 I 3 
-0.53725 -0.42722 L 4 
-100.00000 -100.00000 M 5 
-0.04789 -0.00008 F 6 
 0.06293 -100.00000 Y 7 
-100.00000 -0.00008 W 8 
 0.08633  0.00111 S 9 
 0.08770 -0.11847 T 10 
-100.00000 -100.00000 N 11 
 0.00005  0.34175 Q 12 
-100.00000  0.37843 C 13 
-100.00000 -100.00000 P 14 
-100.00000 -100.00000 H 15 
 0.13022  0.07150 R 16 
-100.00000 -0.00008 K 17 
-0.12142 -0.62038 D 18 
-100.00000 -100.00000 E 19 
 0.03092 -0.64297 G 0 
 0.33914  0.00101 A 1 
 0.00000  0.00000 V 2 
 0.16544 -100.00000 I 3 
-0.12968 -100.00000 L 4 
-0.03227  0.48652 M 5 
-100.00000 -100.00000 F 6 
-100.00000 -100.00000 Y 7 
-100.00000 -100.00000 W 8 
-0.75511  0.26286 S 9 
 0.15857 -1.42775 T 10 
-100.00000 -100.00000 N 11 
-100.00000 -100.00000 Q 12 
 0.03416 -0.65796 C 13 
-100.00000 -100.00000 P 14 
-100.00000 -100.00000 H 15 
 0.03416 -100.00000 R 16 
-100.00000 -100.00000 K 17 
-100.00000 -100.00000 D 18 
-100.00000 -100.00000 E 19 
 0.00000  0.00000 G 0 
-0.43095  0.54789 A 1 
-0.30113 -100.00000 V 2 
-100.00000 -100.00000 I 3 
-100.00000 -100.00000 L 4 
-100.00000 -100.00000 M 5 
-100.00000 -100.00000 F 6 
-100.00000  0.58527 Y 7 
-100.00000 -100.00000 W 8 
-0.54765 -0.18538 S 9 
-100.00000 -100.00000 T 10 
-100.00000 -100.00000 N 11 
-0.23167 -100.00000 Q 12 
 0.76517 -100.00000 C 13 
-100.00000 -100.00000 P 14 
 0.13714  0.66947 H 15 
 0.24712  0.19452 R 16 
-100.00000 -100.00000 K 17 
-0.26569  0.63811 D 18 
-100.00000 -100.00000 E 19 
 0.30717  0.26488 G 0 
-100.00000 -100.00000 A 1 
 0.41726 -100.00000 V 2 
 0.37858 -100.00000 I 3 
-100.00000 -100.00000 L 4 
-100.00000 -100.00000 M 5 
-100.00000 -100.00000 F 6 
-100.00000 -100.00000 Y 7 
-100.00000 -100.00000 W 8 
 0.37858 -100.00000 S 9 
-0.28853  1.43308 T 10 
-0.43702  0.26430 N 11 
-100.00000  0.58508 Q 12 
-100.00000 -100.00000 C 13 
-100.00000 -100.00000 P 14 
-100.00000 -100.00000 H 15 
-0.53656  0.34231 R 16 
 0.00000  0.00000 K 17 
-100.00000 -100.00000 D 18 
 0.34629 -0.99758 E 19 
-0.12243  0.19530 G 0 
 0.36776  1.37910 A 1 
-0.11174  0.08282 V 2 
-0.87777  1.07098 I 3 
 0.35468  0.26507 L 4 
-100.00000  0.00059 M 5 
-0.22226  0.00059 F 6 
-100.00000  0.58555 Y 7 
-0.28945 -100.00000 W 8 
-0.35317 -100.00000 S 9 
-0.24924  0.41060 T 10 
-100.00000 -100.00000 N 11 
-100.00000 -0.47161 Q 12 
 0.13730  0.13809 C 13 
-100.00000 -100.00000 P 14 
-100.00000 -0.51254 H 15 
-0.24924  0.73852 R 16 
-0.35317  0.61918 K 17 
-0.65538 -0.44591 D 18 
 0.00000  0.00000 E 19 
-100.00000 -100.00000 G 0 
-100.00000 -100.00000 A 1 
-100.00000 -100.00000 V 2 
-0.46337 -0.62176 I 3 
-0.09779  0.09294 L 4 
-100.00000 -100.00000 M 5 
 0.00000  0.00000 F 6 
 0.03379  0.34086 Y 7 
-0.04811  0.84802 W 8 
 0.07720 -0.47426 S 9 
-100.00000 -100.00000 T 10 
-100.00000 -100.00000 N 11 
-100.00000 -100.00000 Q 12 
-100.00000 -100.00000 C 13 
-100.00000 -100.00000 P 14 
-100.00000 -100.00000 H 15 
-100.00000 -100.00000 R 16 
-100.00000 -100.00000 K 17 
-100.00000 -100.00000 D 18 
-100.00000 -100.00000 E 19 
 0.00681 -0.29736 G 0 
-0.31131  0.76557 A 1 
-100.00000 -100.00000 V 2 
 0.13742 -100.00000 I 3 
-100.00000 -100.00000 L 4 
-100.00000 -100.00000 M 5 
-100.00000 -100.00000 F 6 
-0.22934 -100.00000 Y 7 
-100.00000 -100.00000 W 8 
-0.19207  0.02797 S 9 
 0.07706 -100.00000 T 10 
 0.00000  0.00000 N 11 
-100.00000 -100.00000 Q 12 
-100.00000 -100.00000 C 13 
-100.00000 -100.00000 P 14 
 0.14917  0.13754 H 15 
-100.00000 -100.00000 R 16 
-0.04828  1.07042 K 17 
-0.08758  0.11154 D 18 
-100.00000 -100.00000 E 19 
 0.86482  0.00213 G 0 
-0.01287 -100.00000 A 1 
 0.03862  0.40243 V 2 
-0.35461 -0.25360 I 3 
-0.29194 -0.67521 L 4 
-0.42634 -100.00000 M 5 
 0.34549  0.26283 F 6 
-0.29194 -0.44650 Y 7 
 0.25174 -100.00000 W 8 
-0.00771 -0.21943 S 9 
 0.63805  0.58475 T 10 
 0.00000  0.00000 N 11 
 0.00020  0.07193 Q 12 
 0.25174 -100.00000 C 13 
-100.00000 -100.00000 P 14 
 0.24792  0.26283 H 15 
-0.26884 -100.00000 R 16 
 0.41025  0.99979 K 17 
 0.17528  0.84779 D 18 
 0.84820  0.13730 E 19 
-100.00000 -100.00000 G 0 
-100.00000 -100.00000 A 1 
 0.44891  0.37873 V 2 
 0.26305  0.13772 I 3 
 0.00000  0.00000 L 4 
-100.00000 -100.00000 M 5 
-0.28938  0.91067 F 6 
-100.00000 -0.44756 Y 7 
-100.00000 -100.00000 W 8 
-0.25807  0.48541 S 9 
-100.00000 -100.00000 T 10 
-100.00000 -100.00000 N 11 
-100.00000 -100.00000 Q 12 
-100.00000 -100.00000 C 13 
-100.00000 -100.00000 P 14 
-100.00000 -100.00000 H 15 
-100.00000  0.67829 R 16 
-100.00000 -100.00000 K 17 
-100.00000 -100.00000 D 18 
-100.00000 -100.00000 E 19 
-0.50146  1.13759 G 0 
-100.00000 -100.00000 A 1 
-0.00006  0.00009 V 2 
-100.00000 -100.00000 I 3 
-100.00000 -100.00000 L 4 
-100.00000 -100.00000 M 5 
-100.00000 -100.00000 F 6 
-100.00000 -100.00000 Y 7 
-100.00000 -100.00000 W 8 
-100.00000 -100.00000 S 9 
-100.00000 -100.00000 T 10 
-100.00000 -100.00000 N 11 
-100.00000 -100.00000 Q 12 
-100.00000 -100.00000 C 13 
-100.00000 -100.00000 P 14 
-100.00000 -100.00000 H 15 
-100.00000 -100.00000 R 16 
-0.29221  1.00009 K 17 
-100.00000 -0.86180 D 18 
 0.00000  0.00000 E 19 
-100.00000 -100.00000 G 0 
-100.00000 -100.00000 A 1 
-100.00000 -100.00000 V 2 
-100.00000  0.13763 I 3 
 0.48556  0.26316 L 4 
-100.00000 -100.00000 M 5 
 0.00013  0.00012 F 6 
-100.00000 -100.00000 Y 7 
-100.00000 -100.00000 W 8 
-100.00000 -100.00000 S 9 
-100.00000  0.13763 T 10 
-0.33664 -0.32057 N 11 
-0.16301 -0.32057 Q 12 
-100.00000 -100.00000 C 13 
-100.00000 -100.00000 P 14 
-100.00000 -100.00000 H 15 
 0.73080  0.79491 R 16 
 0.00000  0.00000 K 17 
-100.00000 -100.00000 D 18 
 0.64434  0.92612 E 19 
-0.78965 -0.24957 G 0 
-100.00000 -100.00000 A 1 
-100.00000 -100.00000 V 2 
-100.00000 -100.00000 I 3 
-100.00000 -100.00000 L 4 
-0.39749  0.53038 M 5 
-100.00000 -100.00000 F 6 
-100.00000 -100.00000 Y 7 
 0.13690 -100.00000 W 8 
-0.34096 -0.00382 S 9 
-100.00000 -100.00000 T 10 
-100.00000 -100.00000 N 11 
-100.00000 -100.00000 Q 12 
-100.00000 -100.00000 C 13 
-100.00000 -100.00000 P 14 
-100.00000 -100.00000 H 15 
 0.00000  0.00000 R 16 
 0.51981  0.21487 K 17 
-100.00000 -100.00000 D 18 
-100.00000 -100.00000 E 19 
-100.00000 -100.00000 G 0 
-100.00000 -100.00000 A 1 
-0.03333 -0.25813 V 2 
 0.64695  0.76535 I 3 
-0.61819 -0.09965 L 4 
 0.00000  0.00000 M 5 
-100.00000  0.26308 F 6 
-100.00000 -100.00000 Y 7 
-100.00000 -100.00000 W 8 
-100.00000 -100.00000 S 9 
-0.60058 -0.00011 T 10 
-100.00000 -100.00000 N 11 
-100.00000 -100.00000 Q 12 
-100.00000 -100.00000 C 13 
-100.00000 -100.00000 P 14 
-100.00000 -100.00000 H 15 
-100.00000 -100.00000 R 16 
 0.37857  0.00004 K 17 
-100.00000 -100.00000 D 18 
-100.00000 -100.00000 E 19 
-0.20352  0.36919 G 0 
-100.00000 -100.00000 A 1 
-0.00056 -100.00000 V 2 
-100.00000 -100.00000 I 3 
-100.00000 -100.00000 L 4 
-100.00000 -100.00000 M 5 
-100.00000 -100.00000 F 6 
-100.00000 -100.00000 Y 7 
-100.00000 -100.00000 W 8 
-0.93608 -100.00000 S 9 
-100.00000 -100.00000 T 10 
-100.00000 -100.00000 N 11 
-100.00000 -100.00000 Q 12 
-100.00000 -100.00000 C 13 
-100.00000 -100.00000 P 14 
-100.00000 -100.00000 H 15 
-100.00000 -100.00000 R 16 
-0.40988 -0.22414 K 17 
-0.97324 -0.86597 D 18 
 0.00000  0.00000 E 19 
-100.00000 -100.00000 G 0 
-100.00000 -100.00000 A 1 
-100.00000 -100.00000 V 2 
-0.33805 -0.23422 I 3 
-100.00000 -100.00000 L 4 
-100.00000 -100.00000 M 5 
-100.00000 -100.00000 F 6 
-100.00000  0.00016 Y 7 
-100.00000 -100.00000 W 8 
-0.07103  0.48567 S 9 
 0.14918  0.48559 T 10 
 0.00000  0.00000 N 11 
-100.00000 -100.00000 Q 12 
-100.00000 -100.00000 C 13 
-100.00000 -100.00000 P 14 
-0.16411  0.58512 H 15 
-100.00000 -100.00000 R 16 
-100.00000 -100.00000 K 17 
 0.24372  0.76569 D 18 
-100.00000 -100.00000 E 19 
-100.00000 -100.00000 G 0 
-100.00000 -100.00000 A 1 
-100.00000 -0.44732 V 2 
 0.13759 -100.00000 I 3 
 0.00000  0.00000 L 4 
-100.00000 -100.00000 M 5 
-100.00000 -100.00000 F 6 
-100.00000 -100.00000 Y 7 
-100.00000 -100.00000 W 8 
 0.36789  0.13770 S 9 
-100.00000 -100.00000 T 10 
-100.00000 -100.00000 N 11 
-100.00000 -100.00000 Q 12 
-100.00000 -100.00000 C 13 
-100.00000 -100.00000 P 14 
-100.00000 -100.00000 H 15 
-100.00000 -100.00000 R 16 
-100.00000 -100.00000 K 17 
-100.00000 -100.00000 D 18 
-100.00000 -100.00000 E 19 
-100.00000 -100.00000 G 0 
 0.26299 -100.00000 A 1 
-100.00000 -100.00000 V 2 
-100.00000 -100.00000 I 3 
-100.00000 -100.00000 L 4 
-100.00000 -100.00000 M 5 
-100.00000 -100.00000 F 6 
-0.00005 -0.00029 Y 7 
-100.00000 -100.00000 W 8 
-0.11909 -1.63505 S 9 
-0.09333 -0.00029 T 10 
 0.00000  0.00000 N 11 
-100.00000 -100.00000 Q 12 
-100.00000 -100.00000 C 13 
-100.00000 -100.00000 P 14 
-0.76354 -100.00000 H 15 
-100.00000 -100.00000 R 16 
 0.13745 -0.00029 K 17 
-0.22090 -0.74788 D 18 
-100.00000 -100.00000 E 19 
-100.00000 -100.00000 G 0 
-100.00000 -100.00000 A 1 
-100.00000 -0.56436 V 2 
-100.00000 -100.00000 I 3 
-100.00000 -100.00000 L 4 
-100.00000 -100.00000 M 5 
-100.00000 -100.00000 F 6 
-100.00000 -100.00000 Y 7 
-100.00000 -100.00000 W 8 
-100.00000 -100.00000 S 9 
 0.14786 -100.00000 T 10 
-0.35066  0.08863 N 11 
-0.67023 -0.32859 Q 12 
-100.00000 -100.00000 C 13 
-100.00000 -100.00000 P 14 
-100.00000 -100.00000 H 15 
 0.31466  0.21880 R 16 
 0.00000  0.00000 K 17 
-100.00000 -100.00000 D 18 
 0.53333 -0.25951 E 19 
-100.00000 -100.00000 G 0 
-100.00000 -100.00000 A 1 
-100.00000 -100.00000 V 2 
-100.00000 -100.00000 I 3 
-100.00000 -100.00000 L 4 
-100.00000 -100.00000 M 5 
-100.00000 -100.00000 F 6 
-100.00000 -100.00000 Y 7 
-100.00000 -100.00000 W 8 
 0.03245 -100.00000 S 9 
-100.00000 -100.00000 T 10 
-100.00000  0.08895 N 11 
-100.00000  0.13742 Q 12 
-100.00000 -100.00000 C 13 
-100.00000 -100.00000 P 14 
-100.00000 -100.00000 H 15 
-0.16569 -0.18390 R 16 
 0.00000  0.00000 K 17 
-100.00000 -100.00000 D 18 
-0.57678 -0.65127 E 19 
 0.37859  0.13764 G 0 
 0.67815 -0.42610 A 1 
 0.00000  0.00000 V 2 
 0.17031  0.53543 I 3 
-0.12660  0.07948 L 4 
-100.00000  0.45526 M 5 
-100.00000  0.00014 F 6 
-100.00000 -100.00000 Y 7 
-100.00000 -100.00000 W 8 
 0.17154 -0.09605 S 9 
-100.00000 -100.00000 T 10 
-100.00000 -100.00000 N 11 
-100.00000 -100.00000 Q 12 
-100.00000 -100.00000 C 13 
-100.00000 -100.00000 P 14 
-100.00000 -100.00000 H 15 
-100.00000 -100.00000 R 16 
-100.00000 -0.33871 K 17 
-100.00000  0.00014 D 18 
-100.00000 -100.00000 E 19 
-0.01338  1.32812 G 0 
-100.00000 -0.00003 A 1 
-100.00000 -100.00000 V 2 
-100.00000 -100.00000 I 3 
-100.00000 -100.00000 L 4 
-0.15837  0.00618 M 5 
-100.00000 -100.00000 F 6 
 0.37828 -100.00000 Y 7 
-100.00000 -100.00000 W 8 
-100.00000 -100.00000 S 9 
-100.00000 -100.00000 T 10 
-1.15004 -1.15107 N 11 
-100.00000 -100.00000 Q 12 
-100.00000 -100.00000 C 13 
-100.00000 -100.00000 P 14 
-100.00000 -100.00000 H 15 
-100.00000 -100.00000 R 16 
-100.00000 -0.46038 K 17 
 0.00000  0.00000 D 18 
-0.08950  0.37849 E 19 
 0.17967  0.69770 G 0 
-0.23137 -100.00000 A 1 
-100.00000 -1.20042 V 2 
-100.00000 -100.00000 I 3 
-100.00000 -100.00000 L 4 
-0.10304 -0.01792 M 5 
-100.00000 -100.00000 F 6 
-100.00000  0.37828 Y 7 
 0.26306 -100.00000 W 8 
-100.00000 -100.00000 S 9 
-100.00000 -100.00000 T 10 
 0.00500 -0.86864 N 11 
-100.00000 -100.00000 Q 12 
-100.00000 -100.00000 C 13 
 0.00002 -100.00000 P 14 
-100.00000 -100.00000 H 15 
-100.00000 -100.00000 R 16 
-100.00000 -100.00000 K 17 
 0.00000  0.00000 D 18 
 1.07041  0.40603 E 19 
 0.00000  0.00000 G 0 
-100.00000 -0.00000 A 1 
-0.20839 -100.00000 V 2 
-100.00000 -100.00000 I 3 
-100.00000 -100.00000 L 4 
-100.00000 -100.00000 M 5 
-100.00000 -100.00000 F 6 
-100.00000 -100.00000 Y 7 
-0.34068  0.48542 W 8 
-100.00000 -100.00000 S 9 
-100.00000 -100.00000 T 10 
-100.00000 -100.00000 N 11 
-100.00000 -100.00000 Q 12 
-100.00000 -100.00000 C 13 
-100.00000 -100.00000 P 14 
-100.00000 -100.00000 H 15 
-0.34068 -0.00504 R 16 
-100.00000 -100.00000 K 17 
-100.00000 -100.00000 D 18 
-0.09670 -0.07444 E 19 
-100.00000 -100.00000 G 0 
-100.00000 -100.00000 A 1 
 0.43493 -0.25551 V 2 
-100.00000 -0.63402 I 3 
-0.45538 -0.73084 L 4 
-100.00000 -100.00000 M 5 
 0.00000  0.00000 F 6 
-100.00000 -0.63402 Y 7 
-100.00000 -100.00000 W 8 
-0.69261 -0.14859 S 9 
-100.00000 -100.00000 T 10 
-100.00000 -100.00000 N 11 
-100.00000 -100.00000 Q 12 
 0.01989  0.13730 C 13 
-100.00000 -100.00000 P 14 
-100.00000 -100.00000 H 15 
-100.00000 -100.00000 R 16 
-100.00000 -100.00000 K 17 
-100.00000 -100.00000 D 18 
-100.00000 -100.00000 E 19 
-0.00017 -100.00000 G 0 
-100.00000 -100.00000 A 1 
-100.00000 -100.00000 V 2 
-100.00000 -100.00000 I 3 
 0.00000  0.00000 L 4 
-100.00000  0.48554 M 5 
-100.00000 -100.00000 F 6 
-100.00000 -100.00000 Y 7 
-0.80245 -100.00000 W 8 
-100.00000 -100.00000 S 9 
-0.00017 -100.00000 T 10 
-100.00000 -100.00000 N 11 
 0.13228  0.26314 Q 12 
-100.00000 -100.00000 C 13 
-0.42496  0.06626 P 14 
-100.00000 -100.00000 H 15 
-100.00000 -100.00000 R 16 
-100.00000 -100.00000 K 17 
-100.00000 -100.00000 D 18 
-0.00017 -100.00000 E 19 
 0.56406  0.58493 G 0 
-0.45465 -100.00000 A 1 
-100.00000 -0.00003 V 2 
-100.00000 -100.00000 I 3 
-100.00000 -100.00000 L 4 
-100.00000 -100.00000 M 5 
-100.00000 -100.00000 F 6 
-100.00000  0.13747 Y 7 
-100.00000 -100.00000 W 8 
-100.00000 -100.00000 S 9 
-100.00000 -100.00000 T 10 
-0.09347 -0.78568 N 11 
-100.00000 -100.00000 Q 12 
-100.00000 -100.00000 C 13 
-100.00000 -100.00000 P 14 
-100.00000 -0.00003 H 15 
-100.00000 -100.00000 R 16 
-100.00000 -100.00000 K 17 
 0.00000  0.00000 D 18 
 0.80839  0.47344 E 19 
-100.00000 -100.00000 G 0 
-100.00000 -100.00000 A 1 
 0.06693  0.67819 V 2 
 0.00000  0.00000 I 3 
 0.34513  0.09980 L 4 
-100.00000  0.37863 M 5 
 0.37854  0.13762 F 6 
-100.00000 -100.00000 Y 7 
-100.00000 -100.00000 W 8 
-0.30794 -0.14043 S 9 
 0.14016  0.51165 T 10 
-100.00000 -0.24734 N 11 
-100.00000 -100.00000 Q 12 
-100.00000 -100.00000 C 13 
-100.00000 -100.00000 P 14 
-100.00000 -100.00000 H 15 
-100.00000 -100.00000 R 16 
-100.00000 -100.00000 K 17 
-100.00000 -100.00000 D 18 
-100.00000 -100.00000 E 19 
-100.00000 -100.00000 G 0 
-100.00000 -100.00000 A 1 
-100.00000 -100.00000 V 2 
-100.00000 -100.00000 I 3 
 0.01036  0.00166 L 4 
-100.00000 -100.00000 M 5 
-100.00000 -100.00000 F 6 
-100.00000 -100.00000 Y 7 
 0.00000  0.00000 W 8 
-100.00000 -100.00000 S 9 
-100.00000 -100.00000 T 10 
-100.00000 -100.00000 N 11 
-100.00000 -100.00000 Q 12 
-0.11517 -0.67641 C 13 
-100.00000 -100.00000 P 14 
 0.00004 -100.00000 H 15 
 0.35315  1.20170 R 16 
-100.00000 -100.00000 K 17 
-100.00000 -100.00000 D 18 
-100.00000 -100.00000 E 19 
-100.00000 -100.00000 G 0 
 0.82187  0.91925 A 1 
-100.00000 -100.00000 V 2 
 0.39457  0.03885 I 3 
-100.00000 -100.00000 L 4 
-100.00000 -100.00000 M 5 
-100.00000 -100.00000 F 6 
-100.00000 -100.00000 Y 7 
-100.00000 -100.00000 W 8 
 0.00017 -100.00000 S 9 
 0.00000  0.00000 T 10 
-100.00000 -100.00000 N 11 
-100.00000 -100.00000 Q 12 
-100.00000 -100.00000 C 13 
-100.00000  0.00021 P 14 
-100.00000 -100.00000 H 15 
-100.00000 -100.00000 R 16 
 0.01865 -100.00000 K 17 
-100.00000 -100.00000 D 18 
-100.00000 -100.00000 E 19 
-100.00000 -100.00000 G 0 
-100.00000 -100.00000 A 1 
-100.00000 -100.00000 V 2 
-100.00000 -100.00000 I 3 
-100.00000 -100.00000 L 4 
-100.00000 -100.00000 M 5 
 0.26311 -100.00000 F 6 
 0.00000  0.00000 Y 7 
-100.00000 -100.00000 W 8 
-100.00000 -100.00000 S 9 
-100.00000 -100.00000 T 10 
-100.00000 -100.00000 N 11 
-100.00000 -100.00000 Q 12 
-0.08245  0.19300 C 13 
-100.00000 -100.00000 P 14 
 0.49561 -0.52787 H 15 
-100.00000 -100.00000 R 16 
-100.00000 -100.00000 K 17 
-100.00000  0.26301 D 18 
-100.00000 -100.00000 E 19 
-100.00000 -100.00000 G 0 
-100.00000 -100.00000 A 1 
-100.00000 -100.00000 V 2 
-100.00000 -100.00000 I 3 
-100.00000 -100.00000 L 4 
-100.00000 -100.00000 M 5 
-100.00000 -100.00000 F 6 
-100.00000 -0.74764 Y 7 
-100.00000 -100.00000 W 8 
 0.03921  0.33389 S 9 
 0.03179 -100.00000 T 10 
 0.00000  0.00000 N 11 
 0.69129  0.48537 Q 12 
-100.00000 -100.00000 C 13 
-100.00000 -100.00000 P 14 
 0.13768 -0.32908 H 15 
-100.00000 -100.00000 R 16 
 0.14727 -0.21360 K 17 
 0.39424 -0.01279 D 18 
-100.00000 -100.00000 E 19 
-0.29471 -100.00000 G 0 
 0.00000  0.00000 A 1 
-0.20114 -0.62662 V 2 
 0.25313 -100.00000 I 3 
-0.43221 -100.00000 L 4 
-100.00000 -100.00000 M 5 
-100.00000 -100.00000 F 6 
-0.00015 -100.00000 Y 7 
-100.00000 -100.00000 W 8 
-100.00000  0.16908 S 9 
-0.33230 -0.05423 T 10 
-100.00000 -100.00000 N 11 
-100.00000 -100.00000 Q 12 
-100.00000 -0.00020 C 13 
-100.00000 -100.00000 P 14 
-100.00000 -100.00000 H 15 
-100.00000 -100.00000 R 16 
-100.00000 -100.00000 K 17 
-100.00000 -100.00000 D 18 
-0.12234  0.13731 E 19 
 0.31094 -1.01161 G 0 
-100.00000 -0.00016 A 1 
 0.00011 -100.00000 V 2 
-100.00000 -100.00000 I 3 
-100.00000 -100.00000 L 4 
-100.00000 -100.00000 M 5 
-100.00000 -100.00000 F 6 
-100.00000 -100.00000 Y 7 
-100.00000 -100.00000 W 8 
-100.00000 -100.00000 S 9 
-100.00000 -100.00000 T 10 
-100.00000 -100.00000 N 11 
-100.00000 -100.00000 Q 12 
-100.00000 -100.00000 C 13 
-100.00000 -100.00000 P 14 
-100.00000 -100.00000 H 15 
-100.00000 -100.00000 R 16 
 0.40488 -0.49786 K 17 
 0.37862  0.26288 D 18 
 0.00000  0.00000 E 19 
-100.00000 -100.00000 G 0 
-100.00000 -100.00000 A 1 
-100.00000 -100.00000 V 2 
 0.13761 -0.62294 I 3 
 0.00000  0.00000 L 4 
 0.48553 -0.32293 M 5 
 0.25085 -0.41649 F 6 
-100.00000 -100.00000 Y 7 
-100.00000  0.37842 W 8 
 0.58507 -100.00000 S 9 
-0.22932 -100.00000 T 10 
-100.00000 -100.00000 N 11 
-100.00000 -100.00000 Q 12 
-100.00000 -100.00000 C 13 
-100.00000 -100.00000 P 14 
-100.00000 -100.00000 H 15 
-100.00000 -100.00000 R 16 
-100.00000 -100.00000 K 17 
-100.00000 -100.00000 D 18 
-100.00000 -100.00000 E 19 
-100.00000 -100.00000 G 0 
-100.00000 -100.00000 A 1 
 0.35506 -100.00000 V 2 
-0.40433  0.67823 I 3 
 0.00000  0.00000 L 4 
 0.26308 -100.00000 M 5 
-0.29068  0.00016 F 6 
-100.00000 -100.00000 Y 7 
-100.00000 -100.00000 W 8 
 0.62054  0.99782 S 9 
-100.00000 -100.00000 T 10 
-100.00000 -100.00000 N 11 
-100.00000 -100.00000 Q 12 
-100.00000 -100.00000 C 13 
-100.00000 -100.00000 P 14 
-100.00000 -100.00000 H 15 
-100.00000 -100.00000 R 16 
-100.00000 -100.00000 K 17 
-100.00000 -100.00000 D 18 
-100.00000 -100.00000 E 19 
 0.26297 -100.00000 G 0 
 0.24504  0.05048 A 1 
 0.00000  0.00000 V 2 
-0.16354  0.37342 I 3 
-100.00000 -100.00000 L 4 
-100.00000 -100.00000 M 5 
-0.76763 -100.00000 F 6 
-100.00000 -100.00000 Y 7 
-100.00000 -100.00000 W 8 
-100.00000 -100.00000 S 9 
-100.00000 -100.00000 T 10 
-100.00000 -100.00000 N 11 
-100.00000 -100.00000 Q 12 
-100.00000 -100.00000 C 13 
-100.00000 -100.00000 P 14 
-100.00000 -100.00000 H 15 
-100.00000 -100.00000 R 16 
-100.00000 -100.00000 K 17 
-100.00000  0.13749 D 18 
-100.00000 -100.00000 E 19 
-100.00000 -100.00000 G 0 
-100.00000 -100.00000 A 1 
-100.00000 -100.00000 V 2 
-0.04935  0.58498 I 3 
 0.00000  0.00000 L 4 
-100.00000 -100.00000 M 5 
-100.00000 -100.00000 F 6 
-100.00000 -100.00000 Y 7 
-100.00000 -100.00000 W 8 
-100.00000 -100.00000 S 9 
-100.00000 -100.00000 T 10 
-100.00000 -100.00000 N 11 
-100.00000  0.13752 Q 12 
-100.00000 -100.00000 C 13 
 0.18351 -0.25644 P 14 
-100.00000 -100.00000 H 15 
-100.00000 -100.00000 R 16 
-100.00000 -100.00000 K 17 
-100.00000 -100.00000 D 18 
-100.00000 -100.00000 E 19 
-100.00000 -100.00000 G 0 
-100.00000 -100.00000 A 1 
-100.00000  0.00004 V 2 
-100.00000 -100.00000 I 3 
 0.00000  0.00000 L 4 
 0.37787  0.67811 M 5 
-100.00000  0.00004 F 6 
-100.00000 -100.00000 Y 7 
-100.00000 -100.00000 W 8 
-100.00000 -100.00000 S 9 
-100.00000 -100.00000 T 10 
-100.00000 -100.00000 N 11 
-0.01889 -0.58984 Q 12 
-100.00000 -100.00000 C 13 
 0.63083  0.09333 P 14 
-100.00000 -100.00000 H 15 
 0.14809 -100.00000 R 16 
-100.00000 -100.00000 K 17 
-100.00000 -100.00000 D 18 
-100.00000 -100.00000 E 19 
 0.38294  1.88753 G 0 
-100.00000 -0.58545 A 1 
 0.26306 -100.00000 V 2 
-100.00000 -100.00000 I 3 
-100.00000 -100.00000 L 4 
-100.00000 -100.00000 M 5 
-100.00000 -100.00000 F 6 
-100.00000 -100.00000 Y 7 
-100.00000 -100.00000 W 8 
-100.00000 -100.00000 S 9 
-100.00000 -100.00000 T 10 
-100.00000 -100.00000 N 11 
-100.00000 -100.00000 Q 12 
-100.00000 -100.00000 C 13 
-100.00000 -100.00000 P 14 
-100.00000 -100.00000 H 15 
-100.00000 -100.00000 R 16 
-0.50220 -1.13033 K 17 
-0.04836 -0.20694 D 18 
 0.00000  0.00000 E 19 
-100.00000 -100.00000 G 0 
-100.00000 -100.00000 A 1 
-100.00000 -100.00000 V 2 
 0.26307 -100.00000 I 3 
-100.00000 -100.00000 L 4 
-100.00000 -100.00000 M 5 
-100.00000 -100.00000 F 6 
-0.22872  0.26312 Y 7 
-100.00000 -100.00000 W 8 
 0.24533  1.07048 S 9 
-0.42612 -0.32037 T 10 
 0.00000  0.00000 N 11 
-100.00000 -100.00000 Q 12 
-100.00000 -100.00000 C 13 
-100.00000 -100.00000 P 14 
 0.13753  0.13759 H 15 
-100.00000 -100.00000 R 16 
 0.05931  0.13759 K 17 
 0.24827  0.00156 D 18 
-100.00000 -100.00000 E 19 
 0.51953 -0.78616 G 0 
 0.13771  0.13728 A 1 
-100.00000 -100.00000 V 2 
-100.00000 -100.00000 I 3 
-100.00000 -100.00000 L 4 
-100.00000 -100.00000 M 5 
-100.00000 -100.00000 F 6 
-100.00000 -100.00000 Y 7 
-100.00000 -100.00000 W 8 
-100.00000 -100.00000 S 9 
-100.00000 -100.00000 T 10 
-100.00000 -100.00000 N 11 
-100.00000 -100.00000 Q 12 
-100.00000 -100.00000 C 13 
-100.00000 -100.00000 P 14 
-100.00000 -100.00000 H 15 
-100.00000 -100.00000 R 16 
 1.03050 -0.47420 K 17 
-0.49243 -0.47420 D 18 
 0.00000  0.00000 E 19 
-0.00916 -0.25807 G 0 
-100.00000 -100.00000 A 1 
-100.00000 -100.00000 V 2 
-100.00000 -100.00000 I 3 
-100.00000 -100.00000 L 4 
 0.09209 -1.09981 M 5 
-100.00000 -100.00000 F 6 
-100.00000 -100.00000 Y 7 
 0.15810 -0.32224 W 8 
-0.22912  0.13712 S 9 
-100.00000 -100.00000 T 10 
-100.00000 -100.00000 N 11 
-100.00000 -100.00000 Q 12 
-100.00000 -100.00000 C 13 
-100.00000 -100.00000 P 14 
-100.00000 -100.00000 H 15 
 0.00000  0.00000 R 16 
 0.52105 -0.58523 K 17 
-100.00000 -100.00000 D 18 
-100.00000 -100.00000 E 19 
-100.00000 -100.00000 G 0 
-0.35343 -0.60522 A 1 
-100.00000 -100.00000 V 2 
-0.01585  0.00014 I 3 
-100.00000 -100.00000 L 4 
-100.00000 -100.00000 M 5 
-100.00000 -100.00000 F 6 
-100.00000 -100.00000 Y 7 
-100.00000 -100.00000 W 8 
-100.00000 -0.58482 S 9 
 0.00000  0.00000 T 10 
 0.37849 -0.62119 N 11 
-100.00000 -100.00000 Q 12 
-100.00000 -100.00000 C 13 
 0.37849 -0.00016 P 14 
-100.00000 -100.00000 H 15 
-100.00000 -100.00000 R 16 
-100.00000 -100.00000 K 17 
-100.00000 -100.00000 D 18 
-100.00000 -100.00000 E 19 
-100.00000 -100.00000 G 0 
-100.00000 -100.00000 A 1 
-100.00000 -100.00000 V 2 
-100.00000 -100.00000 I 3 
 0.00000  0.00000 L 4 
-0.22892  0.26315 M 5 
 0.14959  0.58508 F 6 
-100.00000 -100.00000 Y 7 
-0.28895 -0.44672 W 8 
 0.42971  1.00073 S 9 
-100.00000 -100.00000 T 10 
-100.00000 -100.00000 N 11 
-100.00000 -100.00000 Q 12 
-100.00000 -100.00000 C 13 
-100.00000 -100.00000 P 14 
-100.00000 -100.00000 H 15 
-100.00000 -100.00000 R 16 
-100.00000 -100.00000 K 17 
-100.00000 -100.00000 D 18 
-100.00000 -100.00000 E 19 
-0.58751 -0.32425 G 0 
-100.00000 -100.00000 A 1 
-100.00000 -0.00006 V 2 
-100.00000 -100.00000 I 3 
-100.00000 -100.00000 L 4 
-100.00000 -100.00000 M 5 
-100.00000 -100.00000 F 6 
-0.28974  0.26298 Y 7 
-100.00000 -100.00000 W 8 
-0.22944 -100.00000 S 9 
-100.00000 -100.00000 T 10 
 0.39883 -0.20863 N 11 
-100.00000 -100.00000 Q 12 
-100.00000 -100.00000 C 13 
-100.00000 -100.00000 P 14 
-100.00000 -100.00000 H 15 
-100.00000 -100.00000 R 16 
-100.00000 -100.00000 K 17 
 0.00000  0.00000 D 18 
-0.37786  0.37846 E 19 
-100.00000 -100.00000 G 0 
-100.00000 -100.00000 A 1 
-100.00000 -0.32331 V 2 
-100.00000  0.48550 I 3 
 0.83605 -0.06144 L 4 
-100.00000 -100.00000 M 5 
 0.00000  0.00000 F 6 
-100.00000  0.48550 Y 7 
 0.48549 -100.00000 W 8 
 0.55771  0.26049 S 9 
-100.00000 -100.00000 T 10 
-100.00000 -100.00000 N 11 
-100.00000 -100.00000 Q 12 
-100.00000 -100.00000 C 13 
-100.00000 -100.00000 P 14 
-100.00000 -100.00000 H 15 
-100.00000 -100.00000 R 16 
-100.00000 -100.00000 K 17 
-100.00000 -100.00000 D 18 
-100.00000 -100.00000 E 19 
-100.00000 -100.00000 G 0 
-100.00000 -100.00000 A 1 
-100.00000 -100.00000 V 2 
-100.00000 -100.00000 I 3 
 0.13753 -100.00000 L 4 
-100.00000 -100.00000 M 5 
-100.00000 -100.00000 F 6 
 0.35588 -0.41361 Y 7 
-100.00000 -100.00000 W 8 
-100.00000 -100.00000 S 9 
-100.00000 -100.00000 T 10 
-0.44415  0.84897 N 11 
-0.31073  0.58502 Q 12 
-100.00000 -100.00000 C 13 
 0.03395  0.13756 P 14 
 0.00000  0.00000 H 15 
 0.31981 -0.22037 R 16 
-100.00000 -100.00000 K 17 
-100.00000 -100.00000 D 18 
-100.00000 -100.00000 E 19 
-0.18023 -0.58243 G 0 
-0.16342 -100.00000 A 1 
-100.00000  0.13766 V 2 
-100.00000 -100.00000 I 3 
-100.00000 -100.00000 L 4 
-100.00000 -100.00000 M 5 
-100.00000 -100.00000 F 6 
-100.00000  0.26319 Y 7 
-100.00000 -100.00000 W 8 
-100.00000 -100.00000 S 9 
-100.00000 -100.00000 T 10 
-0.37287  0.35844 N 11 
-100.00000 -100.00000 Q 12 
-100.00000 -100.00000 C 13 
-100.00000 -100.00000 P 14 
-100.00000 -100.00000 H 15 
-100.00000 -100.00000 R 16 
-100.00000 -100.00000 K 17 
 0.00000  0.00000 D 18 
-0.09989  1.37986 E 19 
-0.42725  0.00028 G 0 
-100.00000 -100.00000 A 1 
 0.01645  0.84828 V 2 
-0.21845  0.37879 I 3 
 0.00000  0.00000 L 4 
-100.00000 -100.00000 M 5 
 0.02947 -100.00000 F 6 
-100.00000 -100.00000 Y 7 
-100.00000 -100.00000 W 8 
-0.54128  0.26096 S 9 
-0.24361  0.00028 T 10 
-100.00000 -100.00000 N 11 
-100.00000 -100.00000 Q 12 
-100.00000 -100.00000 C 13 
-100.00000 -100.00000 P 14 
 0.26295 -100.00000 H 15 
 0.13972  0.13779 R 16 
 0.26295 -100.00000 K 17 
-0.00008  1.13779 D 18 
-100.00000  0.17976 E 19 
-100.00000 -100.00000 G 0 
-100.00000 -100.00000 A 1 
-100.00000 -100.00000 V 2 
-100.00000 -100.00000 I 3 
-100.00000 -100.00000 L 4 
-100.00000 -100.00000 M 5 
-100.00000 -100.00000 F 6 
 0.13750 -100.00000 Y 7 
-100.00000 -100.00000 W 8 
 0.16492 -0.07352 S 9 
 0.16492 -0.00007 T 10 
 0.00000  0.00000 N 11 
 0.00000 -100.00000 Q 12 
-100.00000 -100.00000 C 13 
-100.00000 -100.00000 P 14 
 0.03391 -100.00000 H 15 
-100.00000 -100.00000 R 16 
-1.06574 -0.86202 K 17 
 0.77088 -0.23399 D 18 
-100.00000 -100.00000 E 19 
-0.22914  0.13741 G 0 
-0.13037 -0.32270 A 1 
 0.00000  0.00000 V 2 
-100.00000 -0.00055 I 3 
-100.00000 -100.00000 L 4 
 0.32109 -0.44861 M 5 
-100.00000 -100.00000 F 6 
-100.00000 -100.00000 Y 7 
-100.00000 -100.00000 W 8 
-100.00000 -100.00000 S 9 
-100.00000 -100.00000 T 10 
-100.00000 -100.00000 N 11 
-100.00000 -100.00000 Q 12 
-100.00000 -100.00000 C 13 
-100.00000 -100.00000 P 14 
-100.00000 -100.00000 H 15 
-100.00000 -100.00000 R 16 
-100.00000 -100.00000 K 17 
-100.00000 -100.00000 D 18 
 0.13754 -100.00000 E 19 
-100.00000 -100.00000 G 0 
-0.00002 -100.00000 A 1 
-100.00000 -100.00000 V 2 
-100.00000 -100.00000 I 3 
 0.26301 -100.00000 L 4 
-100.00000 -100.00000 M 5 
-100.00000 -100.00000 F 6 
-100.00000 -100.00000 Y 7 
-100.00000 -100.00000 W 8 
-100.00000 -100.00000 S 9 
-0.40998 -0.62083 T 10 
 0.49940  0.58508 N 11 
-100.00000  0.26315 Q 12 
-100.00000 -100.00000 C 13 
-100.00000 -100.00000 P 14 
-100.00000 -100.00000 H 15 
-0.18260  0.90094 R 16 
 0.00000  0.00000 K 17 
-100.00000 -100.00000 D 18 
 0.01818  0.11954 E 19 
-100.00000 -100.00000 G 0 
 0.17451  0.84821 A 1 
-100.00000 -100.00000 V 2 
-100.00000 -100.00000 I 3 
-100.00000 -100.00000 L 4 
-100.00000 -100.00000 M 5 
-100.00000 -100.00000 F 6 
 0.00008  0.13752 Y 7 
-100.00000 -100.00000 W 8 
 0.32111 -0.32162 S 9 
 0.24732  1.07040 T 10 
 0.00000  0.00000 N 11 
-100.00000 -0.32162 Q 12 
-100.00000 -100.00000 C 13 
-100.00000 -100.00000 P 14 
 0.03394  0.37853 H 15 
 0.00008  0.00001 R 16 
 0.09218  0.58498 K 17 
-0.11844 -0.79791 D 18 
-100.00000 -100.00000 E 19 
-100.00000 -100.00000 G 0 
-100.00000 -100.00000 A 1 
-100.00000 -100.00000 V 2 
-100.00000  0.26390 I 3 
 0.00000  0.00000 L 4 
-0.17472  0.48629 M 5 
-100.00000 -100.00000 F 6 
-100.00000 -100.00000 Y 7 
-100.00000 -100.00000 W 8 
-100.00000 -100.00000 S 9 
-100.00000 -100.00000 T 10 
-100.00000 -100.00000 N 11 
-100.00000 -100.00000 Q 12 
-100.00000 -100.00000 C 13 
 0.17526  0.41590 P 14 
-100.00000 -100.00000 H 15 
-100.00000  0.26314 R 16 
-100.00000 -100.00000 K 17 
-100.00000 -100.00000 D 18 
-100.00000 -100.00000 E 19 
-100.00000 -100.00000 G 0 
-100.00000 -100.00000 A 1 
-100.00000 -100.00000 V 2 
-100.00000 -100.00000 I 3 
-100.00000 -100.00000 L 4 
-100.00000 -100.00000 M 5 
-100.00000 -100.00000 F 6 
 0.00000  0.00000 Y 7 
-100.00000 -100.00000 W 8 
-100.00000 -100.00000 S 9 
-100.00000 -100.00000 T 10 
-100.00000  0.26310 N 11 
-100.00000 -100.00000 Q 12 
 0.69000  1.04863 C 13 
-100.00000 -100.00000 P 14 
 0.13037 -0.73437 H 15 
-100.00000 -100.00000 R 16 
-100.00000 -100.00000 K 17 
-100.00000 -100.00000 D 18 
-100.00000 -100.00000 E 19 
 0.17900  0.53716 G 0 
 0.14967  0.41587 A 1 
 0.13758  0.37879 V 2 
 0.00008 -100.00000 I 3 
-100.00000 -100.00000 L 4 
 0.00008  0.00028 M 5 
-100.00000 -100.00000 F 6 
-100.00000 -100.00000 Y 7 
-100.00000 -100.00000 W 8 
-0.28886 -100.00000 S 9 
-100.00000  0.13779 T 10 
-100.00000  0.13779 N 11 
-100.00000  0.00028 Q 12 
-100.00000 -100.00000 C 13 
-100.00000 -100.00000 P 14 
-100.00000 -100.00000 H 15 
-100.00000 -100.00000 R 16 
 0.67787  0.48670 K 17 
 0.01868  0.64282 D 18 
 0.00000  0.00000 E 19 
-100.00000  0.18204 G 0 
-100.00000 -100.00000 A 1 
-100.00000 -100.00000 V 2 
-0.09109 -100.00000 I 3 
-100.00000 -100.00000 L 4 
-100.00000 -100.00000 M 5 
-100.00000 -0.00005 F 6 
-100.00000 -100.00000 Y 7 
-100.00000 -100.00000 W 8 
-100.00000 -0.07176 S 9 
 0.42205 -100.00000 T 10 
-0.30935 -0.60250 N 11 
 0.07855  0.26298 Q 12 
-100.00000 -100.00000 C 13 
-100.00000 -100.00000 P 14 
-100.00000 -100.00000 H 15 
 0.12406 -0.11760 R 16 
 0.00000  0.00000 K 17 
-100.00000 -100.00000 D 18 
 0.46360  0.48690 E 19 
-100.00000 -100.00000 G 0 
-0.03209 -0.54248 A 1 
 0.00000  0.00000 V 2 
-0.33165  0.03756 I 3 
 0.35606 -100.00000 L 4 
-100.00000 -100.00000 M 5 
-100.00000 -100.00000 F 6 
-100.00000 -100.00000 Y 7 
-100.00000 -100.00000 W 8 
-100.00000 -100.00000 S 9 
-0.00004 -100.00000 T 10 
-100.00000 -100.00000 N 11 
-100.00000 -100.00000 Q 12 
-100.00000 -100.00000 C 13 
-100.00000 -100.00000 P 14 
-100.00000 -100.00000 H 15 
-100.00000 -100.00000 R 16 
-100.00000 -100.00000 K 17 
-100.00000 -100.00000 D 18 
-100.00000 -0.00003 E 19 
-100.00000  0.05795 G 0 
-100.00000 -0.39456 A 1 
-100.00000 -100.00000 V 2 
-100.00000 -100.00000 I 3 
-100.00000 -100.00000 L 4 
-100.00000 -100.00000 M 5 
-100.00000 -100.00000 F 6 
-100.00000 -100.00000 Y 7 
-100.00000 -100.00000 W 8 
-100.00000  0.37833 S 9 
-0.16342 -100.00000 T 10 
-0.33711 -0.32082 N 11 
 0.48536 -100.00000 Q 12 
-100.00000 -0.00018 C 13 
-100.00000 -100.00000 P 14 
-100.00000 -100.00000 H 15 
-0.36998  0.00137 R 16 
 0.00000  0.00000 K 17 
-100.00000 -100.00000 D 18 
 0.17895 -0.07289 E 19 
-0.34897  0.24333 G 0 
-0.16373 -0.08449 A 1 
-0.24894  0.58487 V 2 
 0.53639  0.48534 I 3 
-100.00000  0.37842 L 4 
-100.00000 -100.00000 M 5 
-100.00000 -100.00000 F 6 
-100.00000 -100.00000 Y 7 
-100.00000 -100.00000 W 8 
 0.00000  0.00000 S 9 
 0.56630  0.37842 T 10 
 0.22547 -0.13554 N 11 
 0.67798 -100.00000 Q 12 
 0.13741 -100.00000 C 13 
-100.00000 -100.00000 P 14 
-100.00000 -100.00000 H 15 
-0.68452 -0.88851 R 16 
-0.46244 -0.00009 K 17 
-100.00000 -100.00000 D 18 
-100.00000 -100.00000 E 19 
-100.00000 -100.00000 G 0 
-0.59983  0.58518 A 1 
 0.10525  0.07257 V 2 
-0.37250 -0.32041 I 3 
 0.03125  0.58518 L 4 
-0.06702  0.58812 M 5 
-100.00000 -100.00000 F 6 
-100.00000 -100.00000 Y 7 
-100.00000 -100.00000 W 8 
-0.14207 -0.23229 S 9 
 0.91437  0.05496 T 10 
-100.00000 -100.00000 N 11 
 0.00000  0.00000 Q 12 
-0.28867 -100.00000 C 13 
-100.00000  0.58518 P 14 
 0.16571  0.76575 H 15 
 0.34219 -0.47058 R 16 
 0.47056  0.26521 K 17 
-100.00000 -100.00000 D 18 
 0.13762 -100.00000 E 19 
-100.00000 -0.00001 G 0 
-100.00000 -100.00000 A 1 
-0.22146  0.48542 V 2 
-0.01501  0.09376 I 3 
 0.00000  0.00000 L 4 
-100.00000 -100.00000 M 5 
-100.00000 -0.58431 F 6 
-100.00000 -100.00000 Y 7 
-100.00000 -100.00000 W 8 
 0.44666 -0.32095 S 9 
-100.00000 -100.00000 T 10 
-100.00000 -100.00000 N 11 
-100.00000 -100.00000 Q 12 
-100.00000 -100.00000 C 13 
 0.25661 -100.00000 P 14 
-100.00000 -100.00000 H 15 
-100.00000 -100.00000 R 16 
-100.00000 -100.00000 K 17 
-100.00000 -100.00000 D 18 
-100.00000 -100.00000 E 19 
-100.00000 -100.00000 G 0 
-100.00000  0.00121 A 1 
 0.13745  0.13724 V 2 
-100.00000 -100.00000 I 3 
-100.00000  0.26278 L 4 
-0.09152  0.00072 M 5 
-100.00000 -0.20573 F 6 
-100.00000 -100.00000 Y 7 
-100.00000  0.00072 W 8 
-0.60033  0.13724 S 9 
 0.35593 -0.32072 T 10 
-0.33228 -100.00000 N 11 
-0.33729  0.15152 Q 12 
-100.00000 -100.00000 C 13 
-100.00000 -100.00000 P 14 
-0.42659 -100.00000 H 15 
 0.36161 -0.90471 R 16 
 0.00000  0.00000 K 17 
-100.00000 -100.00000 D 18 
 0.11454 -0.73547 E 19 
-0.61787 -0.58391 G 0 
-0.04805  0.00014 A 1 
 0.13752 -100.00000 V 2 
-100.00000 -100.00000 I 3 
-100.00000 -100.00000 L 4 
-100.00000 -100.00000 M 5 
-100.00000  0.13764 F 6 
 0.03405  0.13764 Y 7 
 0.48545  0.32343 W 8 
 0.41415  0.00105 S 9 
-0.57704  0.26408 T 10 
 0.00000  0.00000 N 11 
-0.04805 -100.00000 Q 12 
-100.00000 -100.00000 C 13 
-100.00000 -100.00000 P 14 
-100.00000 -100.00000 H 15 
-100.00000 -100.00000 R 16 
 0.25645  0.58510 K 17 
-0.06205  0.95214 D 18 
-100.00000 -100.00000 E 19 
-100.00000 -100.00000 G 0 
-100.00000 -100.00000 A 1 
-100.00000 -100.00000 V 2 
-0.22910 -100.00000 I 3 
-100.00000 -100.00000 L 4 
-100.00000 -100.00000 M 5 
-100.00000 -100.00000 F 6 
-0.22910 -100.00000 Y 7 
-100.00000 -100.00000 W 8 
-0.56720  0.04735 S 9 
 0.03393 -100.00000 T 10 
 0.00000  0.00000 N 11 
-0.22910 -100.00000 Q 12 
-100.00000 -100.00000 C 13 
-100.00000 -100.00000 P 14 
-0.09160 -100.00000 H 15 
-100.00000 -100.00000 R 16 
-100.00000  0.37859 K 17 
-0.41537  0.11869 D 18 
-100.00000 -100.00000 E 19 
 0.92628  0.37875 G 0 
 0.00000  0.00000 A 1 
 0.73010  0.37922 V 2 
-100.00000 -100.00000 I 3 
-100.00000 -100.00000 L 4 
-100.00000 -100.00000 M 5 
-100.00000 -100.00000 F 6 
-100.00000 -100.00000 Y 7 
-100.00000 -100.00000 W 8 
 0.13778  0.48567 S 9 
 0.08489  0.79441 T 10 
-100.00000 -100.00000 N 11 
-100.00000 -100.00000 Q 12 
-100.00000 -100.00000 C 13 
-100.00000 -100.00000 P 14 
-100.00000 -100.00000 H 15 
-100.00000 -100.00000 R 16 
-100.00000 -100.00000 K 17 
 0.00028  0.00024 D 18 
-100.00000 -100.00000 E 19 
-0.22872 -100.00000 G 0 
 0.19629  0.26409 A 1 
-0.31091 -0.03856 V 2 
 0.04680 -0.22285 I 3 
 0.26979  0.76066 L 4 
 0.39979 -100.00000 M 5 
 0.15384 -0.30971 F 6 
 0.09747 -0.55299 Y 7 
-0.37723 -100.00000 W 8 
-100.00000 -100.00000 S 9 
 0.00064  0.09884 T 10 
-0.54615 -0.98190 N 11 
 0.84537 -100.00000 Q 12 
 0.44936 -0.03866 C 13 
-100.00000 -100.00000 P 14 
-100.00000 -0.03856 H 15 
 0.20221  0.87225 R 16 
 0.00000  0.00000 K 17 
-100.00000 -100.00000 D 18 
-0.33509 -0.75109 E 19 
-0.93839 -0.15142 G 0 
 0.14925  0.48551 A 1 
 1.03377 -0.44705 V 2 
-0.04847  0.37859 I 3 
-100.00000 -100.00000 L 4 
-100.00000 -100.00000 M 5 
-100.00000 -100.00000 F 6 
-100.00000 -100.00000 Y 7 
-100.00000 -100.00000 W 8 
-100.00000 -0.20604 S 9 
-100.00000  0.00008 T 10 
-100.00000 -100.00000 N 11 
-100.00000  0.63285 Q 12 
-100.00000 -100.00000 C 13 
-100.00000 -100.00000 P 14 
-100.00000 -100.00000 H 15 
-100.00000 -100.00000 R 16 
-0.59660  0.90088 K 17 
-0.07791 -0.83582 D 18 
 0.00000  0.00000 E 19 
-100.00000 -100.00000 G 0 
-100.00000 -0.10111 A 1 
-0.54153  0.05370 V 2 
 0.00000  0.00000 I 3 
 0.18402 -0.15602 L 4 
-0.02227 -100.00000 M 5 
-100.00000 -0.22304 F 6 
-100.00000  0.13756 Y 7 
-100.00000  0.00006 W 8 
-0.12332 -0.35252 S 9 
-0.55397  0.34749 T 10 
-0.24856  0.16876 N 11 
 0.31848 -100.00000 Q 12 
 0.27858 -100.00000 C 13 
-100.00000 -100.00000 P 14 
-100.00000 -100.00000 H 15 
 0.11452  0.48255 R 16 
-0.05070 -0.25344 K 17 
-100.00000 -100.00000 D 18 
-100.00000  0.15548 E 19 
 0.00000  0.00000 G 0 
-100.00000 -100.00000 A 1 
-100.00000  0.03991 V 2 
-100.00000 -100.00000 I 3 
-0.00086  0.26311 L 4 
-100.00000 -100.00000 M 5 
 0.44470 -0.32373 F 6 
-0.24219 -0.03786 Y 7 
-100.00000 -100.00000 W 8 
-100.00000 -100.00000 S 9 
-100.00000 -100.00000 T 10 
-100.00000 -100.00000 N 11 
-0.00002 -100.00000 Q 12 
-100.00000 -100.00000 C 13 
-100.00000 -100.00000 P 14 
 0.13748 -100.00000 H 15 
 0.06661  0.35419 R 16 
-100.00000 -100.00000 K 17 
-100.00000 -100.00000 D 18 
-0.61115  0.05329 E 19 
-100.00000 -100.00000 G 0 
-100.00000 -100.00000 A 1 
-100.00000 -100.00000 V 2 
-0.38302  0.00000 I 3 
 0.13752  0.00000 L 4 
-100.00000 -100.00000 M 5 
-100.00000 -100.00000 F 6 
-100.00000 -100.00000 Y 7 
-100.00000 -100.00000 W 8 
 0.11487  0.02575 S 9 
 0.21914 -0.12079 T 10 
 0.00000  0.00000 N 11 
-100.00000 -100.00000 Q 12 
-100.00000 -100.00000 C 13 
-100.00000 -100.00000 P 14 
-0.32845  0.13751 H 15 
-100.00000  0.13751 R 16 
-0.20405 -0.55921 K 17 
 0.68737  0.40633 D 18 
-100.00000 -100.00000 E 19 
 0.00000  0.00000 G 0 
-100.00000 -100.00000 A 1 
 0.48539 -0.15358 V 2 
-100.00000 -100.00000 I 3 
-100.00000 -100.00000 L 4 
-100.00000 -100.00000 M 5 
-100.00000 -100.00000 F 6 
-100.00000 -100.00000 Y 7 
 0.09122  0.26302 W 8 
-100.00000 -100.00000 S 9 
-100.00000 -100.00000 T 10 
-100.00000 -100.00000 N 11 
-100.00000 -100.00000 Q 12 
-100.00000 -100.00000 C 13 
-100.00000 -100.00000 P 14 
-100.00000 -100.00000 H 15 
-0.50380 -0.29999 R 16 
-100.00000 -100.00000 K 17 
-100.00000 -100.00000 D 18 
 0.14173  0.18651 E 19 
-100.00000 -0.41802 G 0 
-100.00000 -100.00000 A 1 
-100.00000 -100.00000 V 2 
-100.00000 -100.00000 I 3 
-100.00000 -100.00000 L 4 
-100.00000 -100.00000 M 5 
 0.48556  0.03894 F 6 
-0.09130 -0.20925 Y 7 
 0.76688  0.63678 W 8 
-100.00000 -0.22410 S 9 
-100.00000 -100.00000 T 10 
-100.00000 -100.00000 N 11 
-100.00000 -100.00000 Q 12 
 0.00000  0.00000 C 13 
-100.00000 -100.00000 P 14 
-100.00000 -100.00000 H 15 
 0.10493 -0.00398 R 16 
-100.00000 -100.00000 K 17 
-100.00000 -100.00000 D 18 
-100.00000 -100.00000 E 19 
-100.00000 -100.00000 G 0 
-100.00000 -100.00000 A 1 
-100.00000 -0.03790 V 2 
-100.00000  0.00013 I 3 
 0.47697  0.84511 L 4 
-0.13784 -100.00000 M 5 
 0.00000  0.00000 F 6 
 0.17891  0.37864 Y 7 
-100.00000 -100.00000 W 8 
-0.06993 -0.15489 S 9 
-100.00000 -100.00000 T 10 
-100.00000 -100.00000 N 11 
-100.00000 -100.00000 Q 12 
 0.13767  0.13763 C 13 
-0.00034 -100.00000 P 14 
-100.00000 -100.00000 H 15 
-100.00000 -100.00000 R 16 
-100.00000 -100.00000 K 17 
-100.00000 -100.00000 D 18 
-100.00000 -100.00000 E 19 
 0.40420  0.00336 G 0 
 0.65655 -100.00000 A 1 
-0.15455 -0.20794 V 2 
-0.12629 -100.00000 I 3 
-0.22379  0.78549 L 4 
-100.00000 -100.00000 M 5 
 0.00014 -100.00000 F 6 
-0.00035 -100.00000 Y 7 
-100.00000 -100.00000 W 8 
-0.12629  0.26307 S 9 
-0.13785  0.00003 T 10 
-100.00000  0.00003 N 11 
-0.26379 -100.00000 Q 12 
-100.00000 -100.00000 C 13 
-100.00000 -100.00000 P 14 
-100.00000 -100.00000 H 15 
-0.16287 -100.00000 R 16 
-0.03331 -0.01461 K 17 
 0.23239 -0.17394 D 18 
 0.00000  0.00000 E 19 
-100.00000 -100.00000 G 0 
-100.00000 -100.00000 A 1 
 0.12514 -0.08561 V 2 
-0.12630 -100.00000 I 3 
-0.00313  0.20383 L 4 
-100.00000 -100.00000 M 5 
 0.00000  0.00000 F 6 
-100.00000 -0.58660 Y 7 
-100.00000 -100.00000 W 8 
 0.55094 -0.19861 S 9 
-100.00000 -100.00000 T 10 
-100.00000 -100.00000 N 11 
-100.00000 -100.00000 Q 12 
-100.00000 -0.08561 C 13 
-100.00000 -100.00000 P 14 
-100.00000 -100.00000 H 15 
-100.00000 -100.00000 R 16 
-100.00000 -100.00000 K 17 
-100.00000 -100.00000 D 18 
-100.00000 -100.00000 E 19 
-100.00000 -100.00000 G 0 
-100.00000 -100.00000 A 1 
-100.00000 -100.00000 V 2 
-100.00000 -100.00000 I 3 
-0.37326 -0.15417 L 4 
-0.00004 -100.00000 M 5 
-0.00004 -0.10246 F 6 
 0.00000  0.00000 Y 7 
 0.16714  0.36138 W 8 
-100.00000 -0.15417 S 9 
-100.00000 -100.00000 T 10 
-100.00000 -0.41720 N 11 
-100.00000 -100.00000 Q 12 
-0.00527  0.21421 C 13 
-100.00000 -100.00000 P 14 
-0.03297  0.43194 H 15 
-0.13821 -100.00000 R 16 
-100.00000 -100.00000 K 17 
 0.24030 -0.22358 D 18 
-100.00000 -100.00000 E 19 
-100.00000 -100.00000 G 0 
-100.00000 -100.00000 A 1 
-100.00000 -100.00000 V 2 
-100.00000 -100.00000 I 3 
-100.00000  0.13756 L 4 
-100.00000 -100.00000 M 5 
-100.00000 -100.00000 F 6 
 0.46795 -0.15453 Y 7 
-100.00000 -100.00000 W 8 
-100.00000 -100.00000 S 9 
-100.00000 -100.00000 T 10 
-0.62479  0.36170 N 11 
-0.00112 -0.15356 Q 12 
-100.00000 -100.00000 C 13 
-0.11702  0.03978 P 14 
 0.00000  0.00000 H 15 
-0.00294  0.54228 R 16 
-100.00000 -100.00000 K 17 
-100.00000 -100.00000 D 18 
-100.00000 -100.00000 E 19 
-0.24232 -100.00000 G 0 
 0.41202  0.06887 A 1 
-0.15075 -100.00000 V 2 
-0.27889 -100.00000 I 3 
 0.24578  0.67816 L 4 
 0.36094 -100.00000 M 5 
-100.00000 -100.00000 F 6 
-100.00000 -100.00000 Y 7 
-100.00000 -100.00000 W 8 
 0.35108  0.25990 S 9 
-0.48706 -0.86563 T 10 
-0.06739  0.06887 N 11 
 0.11454  0.08277 Q 12 
 0.00003 -100.00000 C 13 
-0.00050  0.00009 P 14 
-100.00000  0.13759 H 15 
 0.03775 -0.05241 R 16 
 0.00000  0.00000 K 17 
 0.00003 -100.00000 D 18 
-0.14064  0.78507 E 19 
-100.00000 -0.00002 G 0 
-100.00000 -100.00000 A 1 
-100.00000 -100.00000 V 2 
-100.00000 -100.00000 I 3 
-100.00000 -100.00000 L 4 
-100.00000 -100.00000 M 5 
-0.00052 -0.03738 F 6 
 0.35418  0.05719 Y 7 
-100.00000 -100.00000 W 8 
-0.00074 -100.00000 S 9 
-100.00000 -100.00000 T 10 
-100.00000 -100.00000 N 11 
-100.00000 -100.00000 Q 12 
 0.00000  0.00000 C 13 
-100.00000 -100.00000 P 14 
-100.00000 -100.00000 H 15 
-0.17137 -0.15370 R 16 
-100.00000 -100.00000 K 17 
-100.00000 -100.00000 D 18 
-100.00000 -100.00000 E 19 
 0.34787  0.49759 G 0 
-100.00000 -100.00000 A 1 
-100.00000 -0.15339 V 2 
-100.00000 -100.00000 I 3 
-100.00000 -100.00000 L 4 
-100.00000 -100.00000 M 5 
-100.00000 -100.00000 F 6 
-0.32325 -0.47616 Y 7 
 0.00021 -100.00000 W 8 
-0.24990 -0.10325 S 9 
-100.00000 -100.00000 T 10 
 0.62786 -0.19682 N 11 
-100.00000 -100.00000 Q 12 
-100.00000 -100.00000 C 13 
 0.00021 -100.00000 P 14 
-100.00000 -100.00000 H 15 
-100.00000 -100.00000 R 16 
-100.00000 -100.00000 K 17 
 0.00000  0.00000 D 18 
-0.10086  0.17872 E 19 
-100.00000 -100.00000 G 0 
-100.00000 -100.00000 A 1 
-100.00000 -100.00000 V 2 
-100.00000 -100.00000 I 3 
-100.00000 -100.00000 L 4 
-100.00000 -100.00000 M 5 
-100.00000 -100.00000 F 6 
 0.10598 -0.08545 Y 7 
-100.00000 -100.00000 W 8 
-0.06931  0.18756 S 9 
-0.26372  0.76548 T 10 
 0.00000  0.00000 N 11 
-100.00000 -100.00000 Q 12 
-100.00000 -100.00000 C 13 
-100.00000 -100.00000 P 14 
 0.12515  0.04008 H 15 
-100.00000 -100.00000 R 16 
-100.00000 -100.00000 K 17 
 0.07730 -0.39882 D 18 
-100.00000 -100.00000 E 19 
-0.26392  0.30681 G 0 
-0.16416  0.26196 A 1 
-0.72991  0.16789 V 2 
-0.00036 -0.25491 I 3 
 0.03298  0.13771 L 4 
-0.00405 -0.27957 M 5 
 0.24000 -0.22347 F 6 
 0.70949 -0.22347 Y 7 
 0.26267  0.00021 W 8 
-0.23612  0.15982 S 9 
-0.38321 -0.11280 T 10 
-100.00000  0.00021 N 11 
-0.00036 -100.00000 Q 12 
-100.00000 -100.00000 C 13 
-0.79219  0.13771 P 14 
-100.00000 -0.22347 H 15 
-0.22477 -0.06584 R 16 
 0.03298 -0.10529 K 17 
-0.68371  1.00021 D 18 
 0.00000  0.00000 E 19 
-100.00000 -0.08608 G 0 
-100.00000 -100.00000 A 1 
-100.00000 -100.00000 V 2 
-100.00000 -100.00000 I 3 
-100.00000 -100.00000 L 4 
-100.00000 -100.00000 M 5 
-0.26592 -0.08608 F 6 
 0.33076 -0.02526 Y 7 
 0.12492 -0.32459 W 8 
-0.76821 -0.60264 S 9 
-100.00000 -100.00000 T 10 
-100.00000 -100.00000 N 11 
-100.00000 -100.00000 Q 12 
 0.00000  0.00000 C 13 
-100.00000 -100.00000 P 14 
-100.00000 -100.00000 H 15 
-0.10170 -0.10220 R 16 
-100.00000 -100.00000 K 17 
-100.00000 -100.00000 D 18 
-100.00000 -100.00000 E 19 
-100.00000 -100.00000 G 0 
-100.00000 -100.00000 A 1 
-0.19173 -0.00771 V 2 
-0.06402  0.24989 I 3 
-0.26506  0.62351 L 4 
 0.00000  0.00000 M 5 
-100.00000 -100.00000 F 6 
-100.00000 -100.00000 Y 7 
-100.00000 -100.00000 W 8 
-100.00000 -100.00000 S 9 
 0.88171  0.25794 T 10 
-100.00000 -100.00000 N 11 
-100.00000 -100.00000 Q 12 
-100.00000 -100.00000 C 13 
-100.00000 -100.00000 P 14 
-100.00000 -100.00000 H 15 
 0.26304  0.26094 R 16 
-0.26506 -0.08698 K 17 
-100.00000 -100.00000 D 18 
-100.00000 -100.00000 E 19 
-0.19517  0.36058 G 0 
-0.23814  0.51303 A 1 
-0.00132  0.26329 V 2 
-100.00000 -0.08570 I 3 
-100.00000 -100.00000 L 4 
-0.26435  0.16831 M 5 
-0.00013 -100.00000 F 6 
-100.00000 -100.00000 Y 7 
-0.00013 -100.00000 W 8 
 0.08825  0.43465 S 9 
 0.37838 -0.35371 T 10 
-0.51825  0.02286 N 11 
-100.00000 -100.00000 Q 12 
-100.00000 -100.00000 C 13 
-100.00000 -100.00000 P 14 
 0.10514  0.13776 H 15 
-100.00000 -0.60219 R 16 
 0.45081  0.41509 K 17 
 0.33946 -0.56062 D 18 
 0.00000  0.00000 E 19 
 0.54510  0.60914 G 0 
 0.34767 -0.36005 A 1 
-100.00000 -100.00000 V 2 
 0.22183  0.48547 I 3 
-100.00000 -100.00000 L 4 
-100.00000  0.00004 M 5 
-100.00000 -100.00000 F 6 
-100.00000 -100.00000 Y 7 
-100.00000 -100.00000 W 8 
 0.00000  0.00000 S 9 
-0.58665  0.58500 T 10 
-0.07172 -0.38669 N 11 
 0.00012 -0.10086 Q 12 
 0.26315 -100.00000 C 13 
-100.00000 -100.00000 P 14 
-100.00000 -100.00000 H 15 
 0.41380  0.48410 R 16 
-100.00000 -100.00000 K 17 
-100.00000 -100.00000 D 18 
-0.00232  0.00004 E 19 
-100.00000 -0.00020 G 0 
-0.14079 -0.40436 A 1 
 0.00000  0.00000 V 2 
 0.08842 -0.70387 I 3 
-0.10154  0.26195 L 4 
-100.00000 -100.00000 M 5 
-100.00000 -100.00000 F 6 
-100.00000 -100.00000 Y 7 
-100.00000 -100.00000 W 8 
-100.00000 -100.00000 S 9 
-100.00000 -100.00000 T 10 
-100.00000 -100.00000 N 11 
-100.00000 -100.00000 Q 12 
-100.00000 -100.00000 C 13 
-100.00000 -100.00000 P 14 
-100.00000 -100.00000 H 15 
-100.00000 -100.00000 R 16 
-100.00000 -100.00000 K 17 
-100.00000 -100.00000 D 18 
-0.12653  0.13730 E 19 
 0.05862 -0.32552 G 0 
-100.00000 -100.00000 A 1 
-100.00000 -100.00000 V 2 
 0.11466 -0.20836 I 3 
-100.00000 -100.00000 L 4 
-100.00000 -100.00000 M 5 
-100.00000 -100.00000 F 6 
-100.00000 -100.00000 Y 7 
-100.00000 -100.00000 W 8 
 0.12508 -0.58687 S 9 
-100.00000 -0.00022 T 10 
-100.00000 -100.00000 N 11 
-100.00000 -0.00022 Q 12 
-100.00000 -100.00000 C 13 
-100.00000 -100.00000 P 14 
-100.00000 -100.00000 H 15 
 0.00000  0.00000 R 16 
-0.20715 -0.64812 K 17 
-100.00000 -100.00000 D 18 
-100.00000 -100.00000 E 19 
-0.82389 -0.09962 G 0 
-0.51312  0.08925 A 1 
 0.02778 -0.25223 V 2 
 0.07184  0.34815 I 3 
-0.34655 -0.02956 L 4 
-0.47760 -0.61940 M 5 
-0.00242  0.04712 F 6 
-0.00164  0.13606 Y 7 
 0.12358 -100.00000 W 8 
-0.47926 -0.34736 S 9 
-0.34694 -0.53986 T 10 
 0.00000  0.00000 N 11 
-0.00356 -0.35005 Q 12 
-0.17307 -100.00000 C 13 
-100.00000 -100.00000 P 14 
-0.39960 -0.58029 H 15 
-0.16371  0.58207 R 16 
-0.26735 -0.12391 K 17 
-0.32050 -0.82389 D 18 
-0.05988 -0.00145 E 19 
 0.00000  0.00000 G 0 
-0.20454 -1.06269 A 1 
 0.10570  0.06879 V 2 
-100.00000 -100.00000 I 3 
-100.00000 -100.00000 L 4 
-100.00000 -100.00000 M 5 
-100.00000 -100.00000 F 6 
-100.00000 -100.00000 Y 7 
 0.16042  0.04864 W 8 
-0.00089 -0.62466 S 9 
-100.00000 -100.00000 T 10 
-100.00000 -100.00000 N 11 
-0.13801 -100.00000 Q 12 
-100.00000 -100.00000 C 13 
-100.00000 -100.00000 P 14 
-100.00000 -100.00000 H 15 
 0.35987  0.64664 R 16 
-100.00000 -100.00000 K 17 
-100.00000 -0.00003 D 18 
-0.54798  0.12567 E 19 
 0.10535 -100.00000 G 0 
-0.03525 -0.38820 A 1 
-0.04907 -0.88081 V 2 
-0.10697 -0.53353 I 3 
-0.65061 -0.11442 L 4 
-0.37213 -0.58259 M 5 
 0.18396 -100.00000 F 6 
-100.00000 -0.25685 Y 7 
-100.00000 -100.00000 W 8 
-0.06870 -0.38843 S 9 
 0.00000  0.00000 T 10 
 0.21055  0.20070 N 11 
-0.58932 -100.00000 Q 12 
-100.00000  0.37762 C 13 
 0.24021 -100.00000 P 14 
-0.12674 -100.00000 H 15 
-0.66290 -0.19827 R 16 
 0.21966 -1.12123 K 17 
-100.00000 -0.29327 D 18 
-0.00156 -100.00000 E 19 
-100.00000 -100.00000 G 0 
-100.00000 -100.00000 A 1 
-100.00000 -100.00000 V 2 
-100.00000 -100.00000 I 3 
-100.00000 -100.00000 L 4 
-100.00000 -100.00000 M 5 
-100.00000 -100.00000 F 6 
 0.00000  0.00000 Y 7 
-100.00000 -100.00000 W 8 
 0.12526  0.26310 S 9 
-100.00000 -100.00000 T 10 
 0.13754 -100.00000 N 11 
-100.00000 -100.00000 Q 12 
-0.33896 -0.15361 C 13 
-100.00000 -100.00000 P 14 
 0.28743  0.31611 H 15 
-100.00000 -100.00000 R 16 
-100.00000 -100.00000 K 17 
-100.00000  0.00007 D 18 
-100.00000 -100.00000 E 19 
 0.34990 -0.06470 G 0 
-0.00346 -0.32673 A 1 
-0.35030  0.45445 V 2 
-0.12688 -100.00000 I 3 
-0.00574  0.13771 L 4 
-100.00000 -100.00000 M 5 
-100.00000  0.26324 F 6 
 0.06269  0.53125 Y 7 
-100.00000 -100.00000 W 8 
-0.69630  0.36134 S 9 
-100.00000 -100.00000 T 10 
 0.30846  0.12635 N 11 
-100.00000 -100.00000 Q 12 
 0.75709  0.84820 C 13 
-100.00000 -0.35513 P 14 
-100.00000 -0.06270 H 15 
 0.22104 -100.00000 R 16 
-0.12688  0.19683 K 17 
 0.00000  0.00000 D 18 
 0.22104  0.45445 E 19 
-0.36469 -0.18767 G 0 
-0.16272  0.10779 A 1 
-0.00249 -100.00000 V 2 
-100.00000 -100.00000 I 3 
 0.20534 -0.82303 L 4 
-100.00000 -100.00000 M 5 
-0.00137 -100.00000 F 6 
 0.00000  0.00000 Y 7 
 0.11467 -100.00000 W 8 
 0.41423  0.15534 S 9 
-100.00000 -100.00000 T 10 
-100.00000 -0.08567 N 11 
-100.00000 -100.00000 Q 12 
 0.06801  0.48272 C 13 
-100.00000 -100.00000 P 14 
-0.09943  0.20748 H 15 
-100.00000 -100.00000 R 16 
-100.00000 -100.00000 K 17 
-100.00000 -100.00000 D 18 
-0.13795 -100.00000 E 19 
-0.34983 -0.22352 G 0 
 0.55032 -100.00000 A 1 
-0.05863 -100.00000 V 2 
-0.16361  0.37853 I 3 
-0.08115 -0.10219 L 4 
-100.00000  0.26191 M 5 
-100.00000 -100.00000 F 6 
-100.00000 -100.00000 Y 7 
-100.00000 -100.00000 W 8 
-0.09561  0.19764 S 9 
-0.43985 -0.44170 T 10 
-0.00191 -100.00000 N 11 
 0.69033  0.36144 Q 12 
-100.00000 -100.00000 C 13 
 0.00000  0.00000 P 14 
-100.00000 -100.00000 H 15 
 0.41392 -0.15781 R 16 
-100.00000 -100.00000 K 17 
-100.00000 -100.00000 D 18 
-0.26415 -100.00000 E 19 
 0.20495 -0.22378 G 0 
-0.10167 -0.74173 A 1 
-100.00000  0.34832 V 2 
-0.30195 -100.00000 I 3 
-0.25531 -0.06534 L 4 
-100.00000  0.03926 M 5 
-0.00111 -100.00000 F 6 
 0.20495 -100.00000 Y 7 
-0.44959 -100.00000 W 8 
-0.41870 -0.53482 S 9 
 0.27827 -0.45896 T 10 
-0.25092 -0.06218 N 11 
-0.08528 -0.22378 Q 12 
-100.00000 -100.00000 C 13 
-100.00000 -100.00000 P 14 
-0.00452 -0.07803 H 15 
 0.09914 -0.96549 R 16 
 0.00000  0.00000 K 17 
-100.00000 -100.00000 D 18 
 0.07985  0.25975 E 19 
-100.00000 -100.00000 G 0 
-100.00000 -100.00000 A 1 
-100.00000 -100.00000 V 2 
-100.00000 -100.00000 I 3 
-100.00000 -100.00000 L 4 
-100.00000 -100.00000 M 5 
 0.16787  0.26320 F 6 
 0.00000  0.00000 Y 7 
-100.00000 -100.00000 W 8 
-0.00009 -100.00000 S 9 
-100.00000 -100.00000 T 10 
-100.00000  0.37868 N 11 
-100.00000 -100.00000 Q 12 
-0.67081  0.05317 C 13 
-100.00000 -100.00000 P 14 
-0.27513  0.68883 H 15 
-100.00000 -100.00000 R 16 
-100.00000 -100.00000 K 17 
-0.00009 -100.00000 D 18 
-100.00000 -100.00000 E 19 
-0.24230  0.03976 G 0 
-0.26395  0.00022 A 1 
 0.06413 -0.36133 V 2 
-100.00000 -100.00000 I 3 
-0.08660  0.51284 L 4 
-100.00000 -100.00000 M 5 
-0.16718  0.34878 F 6 
 0.12506 -100.00000 Y 7 
-100.00000  0.02590 W 8 
 0.00000  0.00000 S 9 
 0.33434 -0.32558 T 10 
-100.00000 -100.00000 N 11 
-100.00000 -100.00000 Q 12 
-0.24230  0.00022 C 13 
 0.80644  0.97836 P 14 
-100.00000  0.68792 H 15 
-0.47736 -0.19970 R 16 
 0.00005  0.41267 K 17 
-100.00000 -100.00000 D 18 
 0.75276  0.00022 E 19 
 0.08384 -0.00382 G 0 
 0.26785 -0.61399 A 1 
-0.03080  0.43162 V 2 
 0.26311  0.25961 I 3 
-0.06559  0.04433 L 4 
-100.00000 -100.00000 M 5 
-100.00000 -100.00000 F 6 
 0.22157  0.58363 Y 7 
-0.50464 -100.00000 W 8 
 0.13758 -0.47616 S 9 
 0.10575  0.00016 T 10 
 0.13758 -100.00000 N 11 
-100.00000 -100.00000 Q 12 
-100.00000 -100.00000 C 13 
-0.24217  0.26170 P 14 
-100.00000  0.13766 H 15 
 0.44715 -100.00000 R 16 
-0.29318  0.23856 K 17 
 0.03788 -0.00183 D 18 
 0.00000  0.00000 E 19 
-0.20495  0.20636 G 0 
 0.17662 -0.22333 A 1 
-0.08981  0.28447 V 2 
 0.55503  0.26128 I 3 
-0.51068 -0.51824 L 4 
-100.00000  0.13766 M 5 
-0.30791 -100.00000 F 6 
-100.00000  0.03970 Y 7 
-100.00000 -100.00000 W 8 
 0.52144 -0.11944 S 9 
 0.00025 -100.00000 T 10 
-100.00000 -100.00000 N 11 
 0.58521 -100.00000 Q 12 
-100.00000 -100.00000 C 13 
 0.58521  0.00015 P 14 
-100.00000 -100.00000 H 15 
-100.00000  0.00015 R 16 
 0.26013  0.31826 K 17 
 0.58341 -0.00239 D 18 
 0.00000  0.00000 E 19 
-0.13806 -100.00000 G 0 
-0.00265 -0.09170 A 1 
-0.30795 -0.11066 V 2 
-0.27238  0.21824 I 3 
-0.12165 -0.38591 L 4 
-0.58686 -100.00000 M 5 
-100.00000 -100.00000 F 6 
-100.00000 -100.00000 Y 7 
-100.00000 -100.00000 W 8 
 0.00000  0.00000 S 9 
 0.33956 -0.10078 T 10 
-100.00000 -100.00000 N 11 
-100.00000 -100.00000 Q 12 
-0.24993  0.00009 C 13 
-0.39451  0.70313 P 14 
-100.00000 -100.00000 H 15 
-100.00000 -100.00000 R 16 
-100.00000 -100.00000 K 17 
-100.00000 -100.00000 D 18 
-100.00000 -100.00000 E 19 
 0.24035 -0.44146 G 0 
-100.00000 -0.08717 A 1 
-0.12660 -0.47689 V 2 
 0.08526 -0.23821 I 3 
-0.06838 -0.22783 L 4 
-0.48844  0.02561 M 5 
 0.11440  0.27219 F 6 
-0.00483 -100.00000 Y 7 
-0.34964  0.17067 W 8 
 0.70353  0.03633 S 9 
-0.26637  0.52311 T 10 
-0.36515 -0.11233 N 11 
 0.75757  0.13769 Q 12 
-100.00000  0.00019 C 13 
-100.00000 -100.00000 P 14 
-0.26562 -100.00000 H 15 
-0.49978  0.13113 R 16 
 0.00000  0.00000 K 17 
 0.12487 -100.00000 D 18 
 0.37081  0.25898 E 19 
 0.55463 -100.00000 G 0 
-0.40515  0.00006 A 1 
-0.11785  0.15511 V 2 
 0.24003 -100.00000 I 3 
 0.00000  0.00000 L 4 
-0.00098  0.25862 M 5 
-0.81454 -0.62516 F 6 
-100.00000 -100.00000 Y 7 
-100.00000  0.13756 W 8 
-0.31433  0.06672 S 9 
-0.00098  0.06858 T 10 
-100.00000 -100.00000 N 11 
-100.00000 -100.00000 Q 12 
 0.37844  0.26309 C 13 
-100.00000 -100.00000 P 14 
-100.00000 -100.00000 H 15 
 0.11374 -100.00000 R 16 
-100.00000 -100.00000 K 17 
-100.00000 -100.00000 D 18 
 0.32019 -100.00000 E 19 
-0.00434  0.03918 G 0 
-100.00000 -100.00000 A 1 
-0.37982 -0.50085 V 2 
-0.38041 -100.00000 I 3 
-0.09834  0.33784 L 4 
-100.00000 -0.27463 M 5 
-0.13838  0.36111 F 6 
-0.41890 -0.32512 Y 7 
-100.00000 -100.00000 W 8 
-0.12815  0.31588 S 9 
-0.10922 -0.62620 T 10 
 0.00000  0.00000 N 11 
-100.00000 -100.00000 Q 12 
 0.41360 -100.00000 C 13 
-100.00000 -100.00000 P 14 
-0.07443 -100.00000 H 15 
-0.09068 -0.27997 R 16 
-0.00602  0.09736 K 17 
-0.13863 -0.15898 D 18 
 0.10501 -100.00000 E 19 
-0.43248 -0.72891 G 0 
 0.10530  0.46515 A 1 
-100.00000  0.67791 V 2 
-0.02261  0.13734 I 3 
 0.19566  0.02820 L 4 
-0.12556  0.63376 M 5 
-100.00000  0.32891 F 6 
-100.00000 -100.00000 Y 7 
-0.09211 -0.52500 W 8 
 0.29932  0.04880 S 9 
 0.37301 -0.28583 T 10 
-100.00000 -0.09733 N 11 
-100.00000  0.14367 Q 12 
-0.00015 -100.00000 C 13 
-100.00000 -100.00000 P 14 
-100.00000 -0.00016 H 15 
 0.00000  0.00000 R 16 
-0.21371  0.01724 K 17 
 0.28555 -100.00000 D 18 
-100.00000 -100.00000 E 19 
 0.02878 -0.34094 G 0 
 0.12494  0.13732 A 1 
-0.00154 -100.00000 V 2 
-100.00000 -100.00000 I 3 
-0.22431 -0.22365 L 4 
-100.00000 -0.22365 M 5 
 0.44687  0.26097 F 6 
-100.00000 -100.00000 Y 7 
-100.00000 -100.00000 W 8 
-0.09564 -0.47712 S 9 
-100.00000 -100.00000 T 10 
 0.00003 -100.00000 N 11 
-100.00000 -0.15519 Q 12 
-100.00000 -100.00000 C 13 
 0.32082 -100.00000 P 14 
-100.00000 -100.00000 H 15 
 0.15768 -0.00018 R 16 
-0.08300 -0.40828 K 17 
 0.10537 -0.03007 D 18 
 0.00000  0.00000 E 19 
-0.10128 -0.27247 G 0 
-0.17342 -100.00000 A 1 
 0.81426 -0.29417 V 2 
-0.12629 -100.00000 I 3 
-100.00000  0.46843 L 4 
-0.32367  0.54222 M 5 
 0.54662  0.05506 F 6 
-0.12629  0.00000 Y 7 
-100.00000 -100.00000 W 8 
-0.43159 -0.43017 S 9 
 0.48092  0.22653 T 10 
-0.32525  0.35886 N 11 
 0.24070  0.37851 Q 12 
-100.00000 -100.00000 C 13 
-0.04727 -100.00000 P 14 
-0.37965  0.13751 H 15 
 0.08799  0.15033 R 16 
 0.00000  0.00000 K 17 
 0.24867 -100.00000 D 18 
 0.19890 -0.07526 E 19 
-100.00000 -100.00000 G 0 
-100.00000 -100.00000 A 1 
 0.41020  0.37270 V 2 
 0.00000  0.00000 I 3 
-0.23775  0.26190 L 4 
 0.39431  0.07944 M 5 
-100.00000 -100.00000 F 6 
-100.00000 -100.00000 Y 7 
-100.00000 -100.00000 W 8 
-100.00000 -100.00000 S 9 
 0.38990  0.19200 T 10 
-100.00000 -100.00000 N 11 
-100.00000 -100.00000 Q 12 
-100.00000 -100.00000 C 13 
-100.00000 -100.00000 P 14 
-100.00000 -100.00000 H 15 
-100.00000  0.15498 R 16 
 0.12510  0.26317 K 17 
-100.00000 -100.00000 D 18 
-100.00000 -100.00000 E 19 
 0.07276  0.18255 G 0 
-0.12610  0.39721 A 1 
-0.41927 -0.12520 V 2 
 0.08528  0.15481 I 3 
 0.19474  0.35789 L 4 
-100.00000 -100.00000 M 5 
 0.24035 -100.00000 F 6 
 0.46781 -0.15668 Y 7 
-0.00065 -100.00000 W 8 
-0.96199 -0.22910 S 9 
-0.11715 -0.47726 T 10 
 0.19474 -0.42191 N 11 
 0.13751 -0.48063 Q 12 
-100.00000 -100.00000 C 13 
-100.00000 -100.00000 P 14 
-0.00065 -0.00412 H 15 
 0.31921  0.25891 R 16 
 0.34727 -0.15534 K 17 
 0.00000  0.00000 D 18 
 0.11619  0.20589 E 19 
 0.00000  0.00000 G 0 
 0.29825  0.21955 A 1 
 0.09676  0.15452 V 2 
-0.13596 -0.56368 I 3 
 0.20710  0.31540 L 4 
-0.18810 -100.00000 M 5 
-0.88703 -0.10071 F 6 
-0.27914 -100.00000 Y 7 
 0.00010 -100.00000 W 8 
 0.02957  0.10258 S 9 
 0.60059  0.06436 T 10 
-100.00000 -100.00000 N 11 
 0.13760  0.08918 Q 12 
-100.00000 -100.00000 C 13 
-0.00149  0.10626 P 14 
 0.24024 -0.06366 H 15 
 0.29337  0.26724 R 16 
-0.47953 -0.00393 K 17 
-100.00000 -100.00000 D 18 
-0.45935  0.06122 E 19 
-100.00000 -0.08646 G 0 
-0.18147 -0.35617 A 1 
 0.00000  0.00000 V 2 
-0.00063 -0.08646 I 3 
 0.69019  0.32193 L 4 
 0.29496  0.92822 M 5 
 0.13757 -100.00000 F 6 
-100.00000 -100.00000 Y 7 
-100.00000 -100.00000 W 8 
-100.00000 -100.00000 S 9 
-100.00000 -0.52035 T 10 
-100.00000 -100.00000 N 11 
-100.00000 -100.00000 Q 12 
-100.00000 -100.00000 C 13 
-100.00000 -100.00000 P 14 
-100.00000 -100.00000 H 15 
-0.13813 -100.00000 R 16 
-100.00000 -100.00000 K 17 
-100.00000 -100.00000 D 18 
-100.00000  0.03908 E 19 
 0.10509  0.00026 G 0 
 0.36036 -0.08586 A 1 
-0.81207 -0.03842 V 2 
 0.13730 -0.22337 I 3 
-0.26441 -100.00000 L 4 
-100.00000 -100.00000 M 5 
-0.35013 -100.00000 F 6 
-0.13835 -100.00000 Y 7 
-100.00000 -100.00000 W 8 
-0.35780  0.34537 S 9 
-0.00309  0.03967 T 10 
 0.17881  0.41941 N 11 
-0.25595  0.76579 Q 12 
-100.00000 -100.00000 C 13 
-0.26441 -0.15390 P 14 
-0.06110 -100.00000 H 15 
 0.30715  0.48138 R 16 
 0.00000  0.00000 K 17 
-0.11730  0.13776 D 18 
-0.32308  0.15023 E 19 
-100.00000 -0.58901 G 0 
-100.00000 -100.00000 A 1 
-0.24948  0.36083 V 2 
 0.34819 -0.74303 I 3 
 0.00000  0.00000 L 4 
 0.07528  0.16688 M 5 
 0.67355  0.54140 F 6 
-100.00000 -100.00000 Y 7 
 0.25618 -0.24053 W 8 
 0.25851  0.32857 S 9 
-0.39264 -100.00000 T 10 
-100.00000 -100.00000 N 11 
-100.00000 -100.00000 Q 12 
-100.00000 -100.00000 C 13 
-100.00000 -100.00000 P 14 
-100.00000 -100.00000 H 15 
-100.00000 -100.00000 R 16 
-100.00000 -100.00000 K 17 
-100.00000 -100.00000 D 18 
-100.00000 -100.00000 E 19 
 0.13520  0.36687 G 0 
-100.00000  0.06619 A 1 
-100.00000  0.58524 V 2 
-0.00092 -100.00000 I 3 
-100.00000 -100.00000 L 4 
-100.00000 -100.00000 M 5 
-100.00000 -100.00000 F 6 
-100.00000  0.00027 Y 7 
-0.00185 -100.00000 W 8 
 0.55841 -0.21214 S 9 
-100.00000  0.25518 T 10 
-0.00527 -0.06578 N 11 
-0.10344  0.00027 Q 12 
-100.00000 -100.00000 C 13 
-100.00000 -100.00000 P 14 
-100.00000 -100.00000 H 15 
 0.00020  0.48570 R 16 
-0.15064  0.74994 K 17 
 0.39204  0.40934 D 18 
 0.00000  0.00000 E 19 
-0.11974 -100.00000 G 0 
-100.00000  1.22980 A 1 
-1.13533  0.26352 V 2 
 0.12382  0.00048 I 3 
 0.34622  0.42796 L 4 
-100.00000 -100.00000 M 5 
-100.00000 -100.00000 F 6 
-100.00000 -100.00000 Y 7 
-100.00000 -100.00000 W 8 
 0.00000  0.00000 S 9 
 0.13746 -0.15661 T 10 
-0.11218  0.26352 N 11 
-0.08669 -0.48159 Q 12 
-100.00000 -100.00000 C 13 
 0.25084  0.04688 P 14 
-0.00171 -100.00000 H 15 
 0.51667  0.08251 R 16 
-100.00000  0.84848 K 17 
-100.00000  0.19599 D 18 
-0.00613 -100.00000 E 19 
-100.00000 -0.25355 G 0 
 0.13747  0.58517 A 1 
 0.15143 -0.07695 V 2 
-0.09953  0.07617 I 3 
-0.37704  0.59445 L 4 
 0.00000  0.00000 M 5 
-0.01175 -100.00000 F 6 
-0.00003 -100.00000 Y 7 
-100.00000 -100.00000 W 8 
-0.03654  0.66503 S 9 
 0.15143 -0.29370 T 10 
-100.00000 -100.00000 N 11 
-100.00000  0.35016 Q 12 
 0.26301 -100.00000 C 13 
-0.36447 -100.00000 P 14 
-100.00000 -100.00000 H 15 
 0.43571  0.00948 R 16 
-100.00000 -0.11605 K 17 
-0.14925  0.00020 D 18 
-100.00000 -0.25355 E 19 
 0.00000  0.00000 G 0 
-0.00010 -100.00000 A 1 
-0.16284  0.48549 V 2 
-0.00010 -100.00000 I 3 
-100.00000 -100.00000 L 4 
-100.00000 -100.00000 M 5 
 0.13740 -100.00000 F 6 
-100.00000 -100.00000 Y 7 
 0.13740 -0.00760 W 8 
 0.08255 -100.00000 S 9 
-100.00000 -100.00000 T 10 
-0.99638 -100.00000 N 11 
-100.00000 -100.00000 Q 12 
-100.00000 -100.00000 C 13 
-100.00000 -100.00000 P 14 
-0.00010 -100.00000 H 15 
 0.50214 -0.19020 R 16 
-100.00000 -100.00000 K 17 
 0.25421  0.49490 D 18 
-0.37489 -0.01712 E 19 
-0.15604 -100.00000 G 0 
-0.77913  1.22190 A 1 
 0.00000  0.00000 V 2 
-100.00000 -100.00000 I 3 
 0.55095  0.84579 L 4 
 0.42551 -0.18383 M 5 
 0.53682  0.37888 F 6 
-0.15283 -100.00000 Y 7 
-0.37798 -100.00000 W 8 
-0.03896 -0.19421 S 9 
-100.00000  0.00036 T 10 
-100.00000 -100.00000 N 11 
-0.15283  0.00036 Q 12 
-100.00000 -100.00000 C 13 
 0.48568 -100.00000 P 14 
-100.00000  0.27900 H 15 
-100.00000 -100.00000 R 16 
-100.00000  0.00036 K 17 
-100.00000  0.00036 D 18 
 0.13775 -0.10802 E 19 
-100.00000 -100.00000 G 0 
-100.00000 -100.00000 A 1 
-100.00000 -100.00000 V 2 
 0.26297 -100.00000 I 3 
-100.00000 -100.00000 L 4 
-100.00000 -0.49547 M 5 
-0.29792 -0.13538 F 6 
 0.00000  0.00000 Y 7 
-100.00000 -100.00000 W 8 
-0.49230  0.67799 S 9 
-0.03489 -0.12370 T 10 
-0.03489 -100.00000 N 11 
 0.16093 -100.00000 Q 12 
 0.12998 -0.37102 C 13 
-0.00007 -100.00000 P 14 
 0.11250  0.24926 H 15 
-100.00000 -100.00000 R 16 
-100.00000 -100.00000 K 17 
-0.15667 -0.27288 D 18 
-0.17983 -0.00008 E 19 
-100.00000  1.14359 G 0 
-100.00000 -100.00000 A 1 
-100.00000  0.00064 V 2 
-100.00000 -100.00000 I 3 
 0.13755  0.26367 L 4 
-100.00000  0.00064 M 5 
-100.00000 -100.00000 F 6 
-100.00000 -100.00000 Y 7 
-100.00000 -100.00000 W 8 
 0.00005 -0.00276 S 9 
-100.00000  0.13814 T 10 
-100.00000 -100.00000 N 11 
 0.00000  0.00000 Q 12 
-100.00000 -100.00000 C 13 
-100.00000  0.09435 P 14 
 0.09802  0.85204 H 15 
-0.08143  0.42800 R 16 
 0.60987  0.48606 K 17 
 0.10737 -100.00000 D 18 
-100.00000 -100.00000 E 19 
-100.00000 -100.00000 G 0 
-100.00000 -100.00000 A 1 
 0.00280  0.36325 V 2 
 0.00000  0.00000 I 3 
 0.32998 -100.00000 L 4 
 0.45885 -100.00000 M 5 
-100.00000 -100.00000 F 6 
-100.00000 -100.00000 Y 7 
-0.01794 -100.00000 W 8 
-0.40365  0.22599 S 9 
-0.16927  0.00617 T 10 
-0.28618 -0.21622 N 11 
-100.00000  0.00360 Q 12 
-100.00000 -0.47926 C 13 
-100.00000 -100.00000 P 14 
-100.00000 -0.25944 H 15 
-100.00000 -100.00000 R 16 
-0.01794  0.00000 K 17 
-100.00000 -100.00000 D 18 
 0.13754 -100.00000 E 19 
-100.00000 -100.00000 G 0 
 0.00019 -100.00000 A 1 
-100.00000 -100.00000 V 2 
-100.00000 -0.00003 I 3 
 0.00000  0.00000 L 4 
 0.48807 -0.12316 M 5 
 0.48562 -100.00000 F 6 
-100.00000 -100.00000 Y 7 
-0.00875  0.13747 W 8 
-0.00875  0.13747 S 9 
-100.00000 -100.00000 T 10 
-100.00000 -100.00000 N 11 
-100.00000 -0.10819 Q 12 
-100.00000 -100.00000 C 13 
 0.57310 -0.07989 P 14 
-100.00000 -100.00000 H 15 
 0.00019 -0.37569 R 16 
-100.00000 -100.00000 K 17 
-100.00000 -100.00000 D 18 
-100.00000 -100.00000 E 19 
-100.00000  0.13753 G 0 
 0.00000  0.00000 A 1 
 0.24879  0.05496 V 2 
-100.00000 -100.00000 I 3 
-0.14646  0.00003 L 4 
-100.00000 -100.00000 M 5 
-100.00000 -100.00000 F 6 
-100.00000 -100.00000 Y 7 
-100.00000 -100.00000 W 8 
-0.00895 -0.07273 S 9 
 0.77954  0.21496 T 10 
-100.00000 -100.00000 N 11 
-100.00000 -100.00000 Q 12 
-100.00000 -100.00000 C 13 
-100.00000 -100.00000 P 14 
-100.00000 -100.00000 H 15 
-100.00000  0.00003 R 16 
-0.13829 -100.00000 K 17 
-100.00000 -100.00000 D 18 
-0.14201 -0.24318 E 19 
-100.00000 -100.00000 G 0 
-100.00000 -100.00000 A 1 
-0.00278  0.42295 V 2 
 0.00000  0.00000 I 3 
 0.11747 -0.30373 L 4 
-100.00000 -100.00000 M 5 
-0.13222 -0.09989 F 6 
-100.00000  0.00006 Y 7 
 0.13756 -100.00000 W 8 
-0.14557 -0.23739 S 9 
 0.51421  0.33837 T 10 
-0.27783 -100.00000 N 11 
-100.00000 -100.00000 Q 12 
-100.00000 -100.00000 C 13 
-100.00000 -100.00000 P 14 
-100.00000 -100.00000 H 15 
-100.00000 -100.00000 R 16 
-100.00000 -100.00000 K 17 
-100.00000  0.00006 D 18 
-100.00000 -100.00000 E 19 
-100.00000 -100.00000 G 0 
-0.00000 -100.00000 A 1 
-100.00000 -100.00000 V 2 
-100.00000 -100.00000 I 3 
-100.00000  0.00002 L 4 
-100.00000 -100.00000 M 5 
-0.14027  0.00002 F 6 
 0.00000  0.00000 Y 7 
-100.00000 -100.00000 W 8 
 0.37851 -0.42654 S 9 
-0.14027 -100.00000 T 10 
-0.00507  0.44910 N 11 
-100.00000 -100.00000 Q 12 
 0.14796  0.32571 C 13 
-100.00000 -100.00000 P 14 
-0.04911 -0.13411 H 15 
 0.13750 -100.00000 R 16 
-100.00000 -100.00000 K 17 
-0.00277  0.37853 D 18 
-100.00000 -100.00000 E 19 
-100.00000 -100.00000 G 0 
 0.13751  0.13762 A 1 
-100.00000 -100.00000 V 2 
-100.00000 -100.00000 I 3 
-0.26809  0.26315 L 4 
-100.00000 -100.00000 M 5 
-100.00000 -100.00000 F 6 
-100.00000 -100.00000 Y 7 
-100.00000 -100.00000 W 8 
 0.00000  0.00000 S 9 
 0.40998 -0.49050 T 10 
-100.00000 -100.00000 N 11 
 0.00001 -100.00000 Q 12 
-100.00000 -100.00000 C 13 
-0.02078  0.75757 P 14 
-100.00000 -100.00000 H 15 
-100.00000 -100.00000 R 16 
-100.00000 -100.00000 K 17 
-100.00000 -100.00000 D 18 
-100.00000 -100.00000 E 19 
 0.44211 -100.00000 G 0 
-0.20665 -0.07954 A 1 
-100.00000 -100.00000 V 2 
 0.13587  0.42328 I 3 
-100.00000 -100.00000 L 4 
-100.00000 -100.00000 M 5 
-100.00000 -100.00000 F 6 
-100.00000 -100.00000 Y 7 
-100.00000 -100.00000 W 8 
-0.12903  0.07858 S 9 
 0.00000  0.00000 T 10 
-100.00000 -0.03457 N 11 
-100.00000 -100.00000 Q 12 
-100.00000 -100.00000 C 13 
-100.00000  0.13754 P 14 
-100.00000 -100.00000 H 15 
-100.00000 -100.00000 R 16 
-100.00000 -100.00000 K 17 
-100.00000 -100.00000 D 18 
-100.00000 -100.00000 E 19 
-0.33143  0.13766 G 0 
 0.51930  0.32737 A 1 
 0.00000  0.00000 V 2 
-0.19765  0.23503 I 3 
-100.00000 -100.00000 L 4 
-100.00000 -100.00000 M 5 
-0.14532  0.58512 F 6 
-100.00000 -100.00000 Y 7 
-100.00000 -100.00000 W 8 
-100.00000 -100.00000 S 9 
-100.00000 -0.24180 T 10 
-100.00000 -100.00000 N 11 
-100.00000 -100.00000 Q 12 
-0.00003 -100.00000 C 13 
-100.00000 -100.00000 P 14 
-100.00000 -100.00000 H 15 
-100.00000 -100.00000 R 16 
-100.00000 -100.00000 K 17 
-100.00000  0.26319 D 18 
-100.00000 -100.00000 E 19 
-100.00000 -100.00000 G 0 
 0.00000  0.00000 A 1 
-0.18619 -0.63064 V 2 
-100.00000  0.00001 I 3 
-100.00000  0.13751 L 4 
-100.00000 -100.00000 M 5 
-100.00000 -100.00000 F 6 
-100.00000 -100.00000 Y 7 
-100.00000 -100.00000 W 8 
-100.00000 -0.04110 S 9 
-0.05870  0.17442 T 10 
-100.00000 -100.00000 N 11 
-100.00000 -100.00000 Q 12 
-100.00000 -100.00000 C 13 
-100.00000 -100.00000 P 14 
-100.00000 -100.00000 H 15 
-100.00000 -100.00000 R 16 
-100.00000 -100.00000 K 17 
-100.00000  0.13751 D 18 
-100.00000 -100.00000 E 19 
-0.12017 -0.03499 G 0 
-0.14556 -0.08759 A 1 
-0.12803 -0.00003 V 2 
-0.00728  0.17432 I 3 
-100.00000 -100.00000 L 4 
-100.00000 -100.00000 M 5 
-100.00000 -100.00000 F 6 
-100.00000 -100.00000 Y 7 
-100.00000 -100.00000 W 8 
 0.00000  0.00000 S 9 
-100.00000 -0.04882 T 10 
 0.08038  0.20993 N 11 
-100.00000 -100.00000 Q 12 
-0.62191 -0.15950 C 13 
-100.00000 -100.00000 P 14 
-100.00000 -100.00000 H 15 
 0.08197 -100.00000 R 16 
-0.00010 -100.00000 K 17 
-100.00000 -100.00000 D 18 
-100.00000 -100.00000 E 19 
-100.00000 -100.00000 G 0 
 0.37859 -100.00000 A 1 
-100.00000  1.05228 V 2 
-100.00000 -100.00000 I 3 
 0.13420  0.03824 L 4 
-100.00000 -100.00000 M 5 
-100.00000 -100.00000 F 6 
-100.00000 -100.00000 Y 7 
-100.00000 -100.00000 W 8 
 0.00000  0.00000 S 9 
 0.58504  0.26346 T 10 
-100.00000 -100.00000 N 11 
-100.00000 -100.00000 Q 12 
-100.00000 -100.00000 C 13 
 0.10813  0.05516 P 14 
-100.00000 -100.00000 H 15 
-0.13940 -100.00000 R 16 
-100.00000 -100.00000 K 17 
-100.00000 -100.00000 D 18 
-100.00000 -100.00000 E 19 
 0.12420 -0.08724 G 0 
-0.10400  0.26306 A 1 
-0.42408 -0.23184 V 2 
-0.00385  0.31366 I 3 
 0.00000  0.00000 L 4 
 0.11832 -0.20391 M 5 
-0.19459  0.50684 F 6 
-100.00000 -100.00000 Y 7 
-100.00000 -100.00000 W 8 
-0.21871  0.04666 S 9 
-0.11077 -0.15613 T 10 
-100.00000 -100.00000 N 11 
-100.00000 -0.15613 Q 12 
-100.00000 -100.00000 C 13 
-0.00877  0.11068 P 14 
-100.00000 -100.00000 H 15 
-0.11077 -0.21196 R 16 
-100.00000 -100.00000 K 17 
-100.00000 -100.00000 D 18 
-100.00000 -100.00000 E 19 
-100.00000 -100.00000 G 0 
 0.12451 -0.21038 A 1 
 0.00000  0.00000 V 2 
-0.23083 -0.00002 I 3 
 0.08356 -100.00000 L 4 
 0.05849  0.25670 M 5 
-0.12732  0.13748 F 6 
-100.00000 -100.00000 Y 7 
 0.33755 -0.00393 W 8 
-0.47996 -100.00000 S 9 
 0.54505 -100.00000 T 10 
-100.00000 -100.00000 N 11 
-100.00000 -100.00000 Q 12 
-100.00000 -100.00000 C 13 
 0.11369 -0.15496 P 14 
-100.00000 -100.00000 H 15 
-100.00000 -100.00000 R 16 
-100.00000 -100.00000 K 17 
-100.00000 -100.00000 D 18 
-0.22539 -100.00000 E 19 
-100.00000 -100.00000 G 0 
 0.12771 -0.47725 A 1 
-0.63080  0.26182 V 2 
 0.05758 -0.15532 I 3 
 0.00000  0.00000 L 4 
 0.41280 -0.22361 M 5 
-0.35204 -0.12688 F 6 
-100.00000 -100.00000 Y 7 
-100.00000 -100.00000 W 8 
 0.11437 -0.00004 S 9 
 0.12771 -0.22361 T 10 
-100.00000 -100.00000 N 11 
-100.00000 -100.00000 Q 12 
-0.12664 -0.35439 C 13 
 0.48605  0.66209 P 14 
-0.26414 -100.00000 H 15 
 0.36065 -0.74073 R 16 
-100.00000 -100.00000 K 17 
-100.00000 -100.00000 D 18 
-100.00000 -100.00000 E 19 
-100.00000 -0.60238 G 0 
-0.04268 -0.46102 A 1 
-0.13449  0.13749 V 2 
-0.10148 -100.00000 I 3 
 0.00000  0.00000 L 4 
-0.37988 -0.08594 M 5 
 0.48348  0.03959 F 6 
-0.15242 -100.00000 Y 7 
-0.36670  0.52841 W 8 
 0.03908 -0.11793 S 9 
 0.12495 -100.00000 T 10 
-100.00000 -100.00000 N 11 
-100.00000 -100.00000 Q 12 
-100.00000 -100.00000 C 13 
-100.00000 -100.00000 P 14 
-100.00000 -100.00000 H 15 
-100.00000 -100.00000 R 16 
-100.00000 -100.00000 K 17 
-100.00000 -100.00000 D 18 
-100.00000 -100.00000 E 19 
-0.13880  0.13762 G 0 
-0.13379 -0.37894 A 1 
 0.00000  0.00000 V 2 
 0.19972  0.52774 I 3 
-100.00000 -100.00000 L 4 
-100.00000 -100.00000 M 5 
-0.00000  0.26003 F 6 
-100.00000 -100.00000 Y 7 
-100.00000 -100.00000 W 8 
-100.00000  0.00012 S 9 
-100.00000 -100.00000 T 10 
-100.00000 -100.00000 N 11 
-100.00000 -100.00000 Q 12 
-100.00000 -100.00000 C 13 
-100.00000 -100.00000 P 14 
-100.00000 -100.00000 H 15 
-100.00000 -100.00000 R 16 
-100.00000 -100.00000 K 17 
-0.24428  0.37863 D 18 
-100.00000 -100.00000 E 19 
-100.00000 -100.00000 G 0 
-0.11677 -0.08565 A 1 
-100.00000 -100.00000 V 2 
-100.00000 -100.00000 I 3 
-100.00000  0.00021 L 4 
-100.00000 -100.00000 M 5 
-0.37981  0.45492 F 6 
-100.00000  0.26324 Y 7 
-100.00000 -100.00000 W 8 
 0.00000  0.00000 S 9 
-0.81184 -0.61431 T 10 
-100.00000 -100.00000 N 11 
-100.00000 -100.00000 Q 12 
-100.00000 -100.00000 C 13 
 0.45861  0.50357 P 14 
-100.00000 -100.00000 H 15 
-100.00000 -100.00000 R 16 
-100.00000 -100.00000 K 17 
-100.00000 -100.00000 D 18 
-100.00000 -100.00000 E 19 
-100.00000 -0.00010 G 0 
-100.00000 -100.00000 A 1 
-100.00000 -100.00000 V 2 
-100.00000 -100.00000 I 3 
 0.00000  0.00000 L 4 
-0.00919 -0.43610 M 5 
-100.00000 -100.00000 F 6 
-100.00000 -100.00000 Y 7 
-100.00000 -100.00000 W 8 
-100.00000 -100.00000 S 9 
-100.00000 -100.00000 T 10 
-100.00000 -100.00000 N 11 
 0.11174  0.26294 Q 12 
-100.00000 -100.00000 C 13 
 0.01363 -0.11129 P 14 
-100.00000 -100.00000 H 15 
-0.07439 -0.25135 R 16 
-100.00000 -100.00000 K 17 
-100.00000 -100.00000 D 18 
-100.00000 -100.00000 E 19 
 0.00000  0.00000 G 0 
-100.00000  0.15295 A 1 
 0.10326  0.15295 V 2 
-100.00000 -100.00000 I 3 
-100.00000 -100.00000 L 4 
-100.00000 -100.00000 M 5 
-100.00000 -100.00000 F 6 
-100.00000 -100.00000 Y 7 
 0.12411  0.48539 W 8 
-100.00000 -100.00000 S 9 
-100.00000 -100.00000 T 10 
-100.00000 -100.00000 N 11 
-100.00000 -100.00000 Q 12 
-100.00000 -100.00000 C 13 
-100.00000 -100.00000 P 14 
-100.00000 -100.00000 H 15 
 0.08151 -0.75156 R 16 
-100.00000 -100.00000 K 17 
-100.00000 -100.00000 D 18 
 0.15393  0.18024 E 19 
 0.19097  0.18547 G 0 
 0.00000  0.00000 A 1 
 0.03310 -0.43513 V 2 
-100.00000 -100.00000 I 3 
-100.00000 -100.00000 L 4 
-100.00000 -100.00000 M 5 
-100.00000 -100.00000 F 6 
-100.00000 -100.00000 Y 7 
-100.00000 -100.00000 W 8 
 0.37855 -0.15426 S 9 
-0.06739 -0.11216 T 10 
-100.00000 -100.00000 N 11 
-100.00000 -100.00000 Q 12 
-100.00000 -0.00008 C 13 
-100.00000 -0.00008 P 14 
-100.00000 -100.00000 H 15 
-100.00000 -100.00000 R 16 
-100.00000 -100.00000 K 17 
-100.00000 -100.00000 D 18 
 0.41408  0.15479 E 19 
-100.00000 -100.00000 G 0 
 0.44700 -100.00000 A 1 
 0.43394  0.25816 V 2 
 0.00000  0.00000 I 3 
-0.12639 -0.74114 L 4 
-100.00000 -100.00000 M 5 
-0.41766 -0.41687 F 6 
-100.00000 -100.00000 Y 7 
-100.00000 -100.00000 W 8 
 0.32107  0.37850 S 9 
 0.06644 -0.13450 T 10 
-0.00046  0.45462 N 11 
-100.00000 -100.00000 Q 12 
-0.43907 -100.00000 C 13 
-100.00000 -100.00000 P 14 
-100.00000 -100.00000 H 15 
-100.00000 -100.00000 R 16 
-100.00000 -100.00000 K 17 
-100.00000 -100.00000 D 18 
-100.00000 -100.00000 E 19 
 0.23173  0.55407 G 0 
-100.00000 -0.18807 A 1 
-0.20817 -0.22063 V 2 
-0.00284 -0.74044 I 3 
-0.23716  0.26218 L 4 
-100.00000 -100.00000 M 5 
 0.51314  0.84598 F 6 
-100.00000 -100.00000 Y 7 
-100.00000 -100.00000 W 8 
 0.00000  0.00000 S 9 
-100.00000  0.00002 T 10 
 0.79624 -0.05296 N 11 
-100.00000 -100.00000 Q 12 
 0.48371 -100.00000 C 13 
-100.00000 -100.00000 P 14 
-100.00000 -100.00000 H 15 
 0.11475 -0.74000 R 16 
-100.00000 -100.00000 K 17 
-100.00000 -100.00000 D 18 
-100.00000 -100.00000 E 19 
 0.13745 -0.61653 G 0 
-0.00005 -100.00000 A 1 
-0.51914 -0.21022 V 2 
-0.19608 -0.03939 I 3 
-0.04092 -0.06558 L 4 
-100.00000 -100.00000 M 5 
 0.00000  0.00000 F 6 
-0.00406  0.26017 Y 7 
-100.00000 -100.00000 W 8 
 0.08402 -0.46323 S 9 
 0.22083 -0.61653 T 10 
-100.00000 -100.00000 N 11 
-100.00000 -0.00013 Q 12 
-0.26459 -100.00000 C 13 
-100.00000 -100.00000 P 14 
-100.00000 -100.00000 H 15 
-100.00000 -100.00000 R 16 
-100.00000 -100.00000 K 17 
-100.00000 -100.00000 D 18 
-0.13838 -100.00000 E 19 
 0.41208  0.42790 G 0 
-0.13809 -100.00000 A 1 
-100.00000 -100.00000 V 2 
-100.00000 -100.00000 I 3 
-0.12662  0.16791 L 4 
-100.00000 -100.00000 M 5 
-100.00000 -100.00000 F 6 
-0.00274 -100.00000 Y 7 
 0.00000  0.00000 W 8 
-100.00000 -100.00000 S 9 
-100.00000 -100.00000 T 10 
-100.00000 -100.00000 N 11 
-100.00000 -100.00000 Q 12 
-0.00109 -0.03854 C 13 
-100.00000 -100.00000 P 14 
-100.00000 -100.00000 H 15 
-0.00420 -0.28360 R 16 
-100.00000 -100.00000 K 17 
-100.00000 -100.00000 D 18 
-100.00000 -0.15401 E 19 
 0.14216  0.54230 G 0 
-0.18785  0.05278 A 1 
 0.12241  0.13327 V 2 
-0.18785 -0.15516 I 3 
-0.32384  0.26219 L 4 
 0.00000  0.00000 M 5 
-100.00000 -100.00000 F 6 
-100.00000 -100.00000 Y 7 
-100.00000 -100.00000 W 8 
-0.11681  0.00009 S 9 
-0.07686 -0.00208 T 10 
-100.00000 -100.00000 N 11 
-100.00000 -100.00000 Q 12 
-100.00000 -100.00000 C 13 
-100.00000 -100.00000 P 14 
-100.00000 -100.00000 H 15 
-100.00000  0.26312 R 16 
-100.00000 -100.00000 K 17 
-100.00000 -100.00000 D 18 
-100.00000 -100.00000 E 19 
-100.00000 -100.00000 G 0 
-0.41727 -100.00000 A 1 
 0.37861 -100.00000 V 2 
-0.11681  0.18603 I 3 
-0.30179  0.19787 L 4 
-0.00134 -0.58137 M 5 
 0.20866  0.06851 F 6 
 0.60453  0.49577 Y 7 
 0.31970 -0.32443 W 8 
-100.00000 -0.08596 S 9 
-100.00000  0.00001 T 10 
-100.00000 -100.00000 N 11 
-100.00000 -100.00000 Q 12 
 0.00000  0.00000 C 13 
-100.00000 -100.00000 P 14 
-100.00000 -100.00000 H 15 
-0.00266 -0.25455 R 16 
-100.00000 -100.00000 K 17 
-100.00000 -100.00000 D 18 
-100.00000 -100.00000 E 19 
-100.00000 -100.00000 G 0 
 0.21906 -0.39119 A 1 
-100.00000  0.17900 V 2 
-0.00262 -0.10111 I 3 
-0.14023 -0.03771 L 4 
-0.00262 -100.00000 M 5 
 0.26138 -0.32429 F 6 
 0.08041  0.17900 Y 7 
-100.00000 -0.15436 W 8 
 0.00000  0.00000 S 9 
-0.00044 -100.00000 T 10 
-0.10119 -100.00000 N 11 
-0.32359 -0.00000 Q 12 
-100.00000 -100.00000 C 13 
 0.62035  0.84682 P 14 
-100.00000 -100.00000 H 15 
-100.00000 -100.00000 R 16 
-0.13794  0.48385 K 17 
-100.00000 -100.00000 D 18 
-0.11662 -0.73885 E 19 
 0.51300 -100.00000 G 0 
-100.00000 -100.00000 A 1 
 0.58292  0.50977 V 2 
-0.39083  0.69396 I 3 
-0.00054  0.15553 L 4 
-100.00000 -100.00000 M 5 
-100.00000 -100.00000 F 6 
-100.00000 -100.00000 Y 7 
-100.00000 -100.00000 W 8 
 0.24870  0.19905 S 9 
-0.39917  0.33938 T 10 
 0.00000  0.00000 N 11 
-100.00000 -100.00000 Q 12 
-100.00000 -100.00000 C 13 
-100.00000 -100.00000 P 14 
-0.00054  0.09145 H 15 
 0.13745 -0.20811 R 16 
-0.60463 -0.13844 K 17 
 0.25919  0.52972 D 18 
-100.00000 -100.00000 E 19 
 0.00000  0.00000 G 0 
-0.12643 -100.00000 A 1 
 0.69516  0.26320 V 2 
-100.00000 -100.00000 I 3 
-100.00000 -100.00000 L 4 
-100.00000 -100.00000 M 5 
-100.00000 -100.00000 F 6 
-100.00000 -100.00000 Y 7 
 0.09104  0.02530 W 8 
 0.24064 -100.00000 S 9 
-100.00000 -100.00000 T 10 
-0.13787 -100.00000 N 11 
-100.00000 -100.00000 Q 12 
-100.00000 -100.00000 C 13 
-100.00000 -100.00000 P 14 
-100.00000 -100.00000 H 15 
-0.28803  1.00932 R 16 
-100.00000 -100.00000 K 17 
-100.00000 -100.00000 D 18 
 0.84593  0.19218 E 19 
-100.00000 -100.00000 G 0 
-0.05519  0.20816 A 1 
-0.37959  0.00005 V 2 
-0.13797 -100.00000 I 3 
-0.15425 -0.00139 L 4 
 0.22159 -100.00000 M 5 
-0.37442  0.61528 F 6 
-0.61573  0.34947 Y 7 
-100.00000 -100.00000 W 8 
 0.00000  0.00000 S 9 
-0.12633  0.04962 T 10 
-100.00000  0.00005 N 11 
 0.05628  0.00005 Q 12 
-100.00000 -100.00000 C 13 
 0.52851 -0.63984 P 14 
-100.00000 -100.00000 H 15 
-100.00000 -100.00000 R 16 
-100.00000 -100.00000 K 17 
-100.00000 -100.00000 D 18 
-100.00000  0.00005 E 19 
-100.00000 -100.00000 G 0 
-100.00000 -100.00000 A 1 
-100.00000  0.26232 V 2 
-0.00002 -100.00000 I 3 
 0.00000  0.00000 L 4 
-0.12645  0.26173 M 5 
-100.00000  0.13757 F 6 
-100.00000 -100.00000 Y 7 
-0.00051 -0.08561 W 8 
-0.06457  0.26015 S 9 
-100.00000 -100.00000 T 10 
-100.00000 -100.00000 N 11 
-100.00000 -100.00000 Q 12 
-100.00000 -100.00000 C 13 
-100.00000 -100.00000 P 14 
-100.00000 -100.00000 H 15 
-100.00000 -100.00000 R 16 
-100.00000 -100.00000 K 17 
-100.00000 -100.00000 D 18 
-100.00000 -100.00000 E 19 
-100.00000 -100.00000 G 0 
-100.00000 -100.00000 A 1 
-1.04539 -0.15322 V 2 
-100.00000 -100.00000 I 3 
-0.22387  0.37852 L 4 
-100.00000  0.00000 M 5 
-100.00000 -100.00000 F 6 
-100.00000 -100.00000 Y 7 
-100.00000  0.00000 W 8 
-0.24222 -100.00000 S 9 
 0.48534 -100.00000 T 10 
-100.00000 -100.00000 N 11 
 0.00000  0.00000 Q 12 
-100.00000 -100.00000 C 13 
-100.00000  0.26234 P 14 
-100.00000 -0.08558 H 15 
 0.13417  0.12819 R 16 
 0.54004  0.26304 K 17 
-100.00000 -100.00000 D 18 
-0.00253 -0.47685 E 19 
-0.24226  0.13767 G 0 
-100.00000 -0.27899 A 1 
-0.00046  0.25996 V 2 
 0.48360 -100.00000 I 3 
 0.51302  0.09111 L 4 
-100.00000 -100.00000 M 5 
-0.10847  0.12574 F 6 
-0.06772  0.24353 Y 7 
 0.00005  0.26320 W 8 
-100.00000  0.37868 S 9 
-100.00000 -100.00000 T 10 
-100.00000 -100.00000 N 11 
-100.00000 -100.00000 Q 12 
 0.00000  0.00000 C 13 
-100.00000 -100.00000 P 14 
-100.00000 -100.00000 H 15 
 0.20520 -0.20845 R 16 
-100.00000 -100.00000 K 17 
-100.00000 -100.00000 D 18 
-100.00000 -100.00000 E 19 
-0.46908 -0.35766 G 0 
 0.26302 -0.00005 A 1 
-0.10841 -0.22321 V 2 
-0.24222  0.26222 I 3 
-0.00002  0.16853 L 4 
-100.00000 -100.00000 M 5 
 0.24052  0.03982 F 6 
-0.26392 -0.00005 Y 7 
-100.00000 -100.00000 W 8 
-0.00150  0.13746 S 9 
 0.26997 -0.00184 T 10 
-100.00000 -100.00000 N 11 
-0.11669 -0.41643 Q 12 
-100.00000 -100.00000 C 13 
-100.00000 -100.00000 P 14 
-100.00000 -100.00000 H 15 
 0.00000  0.00000 R 16 
 0.18991  0.19343 K 17 
-0.12641 -100.00000 D 18 
 0.24052 -0.41643 E 19 
-100.00000 -100.00000 G 0 
-100.00000 -100.00000 A 1 
-0.00203 -0.08063 V 2 
 0.00000  0.00000 I 3 
-0.58620  0.15559 L 4 
-0.48814  0.11590 M 5 
-100.00000 -100.00000 F 6 
-100.00000 -100.00000 Y 7 
-100.00000 -100.00000 W 8 
-100.00000 -100.00000 S 9 
 0.46377 -0.11754 T 10 
-100.00000 -100.00000 N 11 
-100.00000 -100.00000 Q 12 
-100.00000 -100.00000 C 13 
-100.00000 -100.00000 P 14 
-100.00000 -100.00000 H 15 
-100.00000  0.00002 R 16 
-0.12619  0.26250 K 17 
-100.00000 -100.00000 D 18 
-100.00000 -100.00000 E 19 
 0.22147  0.15547 G 0 
-100.00000 -100.00000 A 1 
-100.00000 -100.00000 V 2 
-100.00000 -100.00000 I 3 
-100.00000 -100.00000 L 4 
-100.00000 -100.00000 M 5 
-0.62403 -0.20805 F 6 
-0.14137  0.45218 Y 7 
-100.00000 -0.27872 W 8 
-0.13806 -0.08554 S 9 
-100.00000 -100.00000 T 10 
-100.00000 -100.00000 N 11 
-100.00000 -100.00000 Q 12 
 0.00000  0.00000 C 13 
-100.00000 -100.00000 P 14 
-100.00000 -100.00000 H 15 
-0.58724  0.02664 R 16 
-100.00000 -100.00000 K 17 
-0.13806 -100.00000 D 18 
-100.00000 -100.00000 E 19 
-100.00000 -100.00000 G 0 
-100.00000 -100.00000 A 1 
 0.43867  0.33827 V 2 
 0.00000  0.00000 I 3 
 0.20493 -0.03859 L 4 
-0.13806 -100.00000 M 5 
-100.00000  0.15496 F 6 
-100.00000 -100.00000 Y 7 
-100.00000 -100.00000 W 8 
-100.00000  0.00005 S 9 
 0.36066 -0.15407 T 10 
-100.00000  0.26308 N 11 
-100.00000 -100.00000 Q 12 
-100.00000 -100.00000 C 13 
-100.00000 -100.00000 P 14 
-100.00000 -100.00000 H 15 
-100.00000 -100.00000 R 16 
-100.00000 -100.00000 K 17 
-100.00000 -100.00000 D 18 
-100.00000 -100.00000 E 19 
