# Supplementary material for: Enhanced ER proteostasis and temperature differentially impact the mutational tolerance of influenza hemagglutinin
Source: eLife. 2018 Sep 6;7:e38795. doi: 10.7554/eLife.38795 (PMC6172027; doi:10.7554/eLife.38795)
Supplement: Source data 1. [file elife-38795-data1.zip › Dataset_1/HA_DMS_2018_processing/filtering/filtering_DAX37vsDMSO37/compare/out_scatter_13_A.txt]

-100.00000 -100.00000 
-100.00000 -0.55640 
 0.00000  0.00000 
 0.21863 -0.07275 
 0.18856  0.68325 
 0.09382 -100.00000 
 0.51503  0.07150 
-0.15640 -100.00000 
-100.00000 -100.00000 
-100.00000  0.00012 
 0.00000  0.00000 
-100.00000 -0.10942 
 0.03170  0.43049 
 0.00000  0.00000 
-0.03794 -0.44469 
-0.01866  0.86768 
 0.00000  0.00000 
-0.15997  0.26313 
-0.06057  0.22043 
-100.00000 -100.00000 
-100.00000 -100.00000 
-100.00000 -100.00000 
-100.00000 -100.00000 
-100.00000 -100.00000 
-0.15968 -100.00000 
 0.00000  0.00000 
-100.00000 -100.00000 
-100.00000 -100.00000 
 0.32913  0.07816 
-0.47601 -0.03700 
-0.54799  0.00004 
 0.21948  0.54167 
 0.43998  0.31008 
-100.00000  0.26303 
 0.34006  0.09882 
 0.01107 -100.00000 
-100.00000 -100.00000 
-0.49130 -100.00000 
-100.00000 -100.00000 
-100.00000  0.00021 
-0.06893  0.12941 
 0.00000  0.00000 
 0.28579 -0.32080 
-0.37842  0.16705 
-100.00000 -100.00000 
-0.15902 -100.00000 
-0.19371 -0.51284 
-100.00000 -100.00000 
-100.00000 -100.00000 
-100.00000  0.00013 
-0.21251 -0.06011 
-0.54563 -0.15159 
 0.15846 -0.11494 
-0.00004 -100.00000 
-100.00000 -100.00000 
-0.19029  0.14732 
 0.18242 -0.00003 
-100.00000 -100.00000 
 0.00007 -100.00000 
 0.03725  0.37090 
-100.00000 -100.00000 
 0.58493 -0.03181 
-100.00000 -100.00000 
 0.56498  0.13776 
 0.00000  0.00000 
-0.00002 -100.00000 
-100.00000 -100.00000 
-1.12462  0.04619 
-100.00000 -100.00000 
 0.18799  0.18180 
-0.04813 -100.00000 
-100.00000 -100.00000 
-0.15633 -0.63650 
-100.00000 -100.00000 
-0.13055  0.08573 
-0.28855 -0.16799 
-100.00000 -100.00000 
-100.00000 -100.00000 
-100.00000 -100.00000 
-0.15992 -100.00000 
 0.11211 -100.00000 
-100.00000 -100.00000 
 0.28769 -0.13415 
-100.00000 -100.00000 
-100.00000 -100.00000 
-0.37515  0.61944 
-100.00000 -100.00000 
 0.41781  0.16678 
-0.11954  0.51415 
 0.00000  0.00000 
 0.04413 -0.99115 
 0.52173  0.44307 
-100.00000 -100.00000 
 0.17948  0.40051 
-100.00000 -100.00000 
-100.00000 -100.00000 
-0.40896  0.22497 
-100.00000 -0.00005 
-0.02914 -0.07858 
-0.55580  0.16867 
 0.67062  0.71416 
 0.20560 -0.34831 
-0.52563  0.09104 
 0.26294  0.67819 
-100.00000  0.27558 
 0.00000  0.00000 
-100.00000 -100.00000 
-100.00000 -100.00000 
-100.00000 -100.00000 
-100.00000 -100.00000 
 0.13749 -0.12990 
-100.00000 -100.00000 
-0.49738 -0.57128 
-0.22716 -0.00006 
-0.03682 -0.32865 
 0.33174  0.45429 
-100.00000 -100.00000 
-100.00000 -100.00000 
-100.00000 -100.00000 
-100.00000  0.13749 
-100.00000 -100.00000 
-100.00000 -100.00000 
-100.00000 -100.00000 
 0.43722 -100.00000 
 0.06889 -0.16670 
 0.52997  0.05742 
 0.05106  0.00026 
-0.03553 -100.00000 
-0.06460 -100.00000 
-100.00000 -100.00000 
-100.00000 -100.00000 
-100.00000 -0.41709 
-100.00000 -100.00000 
-100.00000 -100.00000 
-0.19088  0.19050 
 0.06375 -0.00502 
 0.25717 -0.06818 
 0.07814 -0.08318 
 0.56852 -0.05009 
-100.00000 -100.00000 
 0.13263 -0.21075 
-100.00000 -100.00000 
-0.03657 -100.00000 
 0.12210 -0.41781 
-0.13484 -100.00000 
 0.13252  0.53572 
-100.00000 -100.00000 
 0.20690  0.62372 
-0.08288  0.21157 
 0.44358  0.81253 
-0.10659 -100.00000 
-100.00000 -100.00000 
-0.19268  0.27707 
 0.20254 -0.14636 
-0.59372  0.06752 
 0.84370  0.28379 
-0.01025 -100.00000 
-0.45264 -0.50910 
-0.07879  0.13589 
-100.00000 -100.00000 
-100.00000 -100.00000 
-100.00000 -100.00000 
-100.00000 -100.00000 
-100.00000 -100.00000 
-100.00000 -100.00000 
-100.00000 -100.00000 
-100.00000 -100.00000 
 0.17556  0.07748 
 0.36328 -0.03475 
 0.31098  0.46235 
-0.04832 -0.29618 
 0.54318 -0.34880 
-0.33082  0.11463 
-100.00000 -100.00000 
-0.03248  0.27271 
 0.39859  0.31146 
 0.39861  0.78408 
 0.03974  0.70187 
 1.29407 -0.31458 
-0.03048  0.42239 
-100.00000 -100.00000 
 0.81286 -0.08785 
-100.00000 -100.00000 
-0.53232  0.00011 
-100.00000  0.13752 
 0.25722  0.00032 
 0.21080 -100.00000 
 0.59252 -100.00000 
 0.55869  0.97150 
-100.00000 -100.00000 
 0.39150 -0.05652 
-100.00000 -100.00000 
-100.00000 -100.00000 
 0.37853  0.28763 
 0.27136 -0.00457 
-100.00000 -100.00000 
-0.54852 -100.00000 
-100.00000 -100.00000 
-100.00000 -100.00000 
-100.00000 -100.00000 
-0.27663 -0.00043 
-100.00000 -0.73812 
-100.00000 -100.00000 
-0.00242  0.50250 
 0.54532 -0.29956 
-100.00000 -0.32250 
-100.00000 -100.00000 
-100.00000 -100.00000 
 0.46701 -0.05764 
-100.00000  0.04219 
-0.26234 -0.33901 
 0.51978  1.05071 
 0.00000  0.00000 
-100.00000 -100.00000 
-0.00615 -0.00095 
 0.16637 -0.29923 
 0.32973  0.64989 
 0.00000  0.00000 
 0.29124  0.30123 
-0.75383  0.93836 
-0.15698 -100.00000 
-0.00007 -100.00000 
-0.14976  0.44177 
 0.09079 -100.00000 
-100.00000 -100.00000 
-100.00000 -100.00000 
 0.24857  0.34921 
 0.71184  1.33825 
 0.56690  0.26279 
 0.26329 -0.30300 
 0.00000  0.00000 
 0.00000  0.00000 
-100.00000 -100.00000 
-0.31301  0.16608 
 0.24016  0.65635 
 0.28859 -0.04704 
 0.20992 -1.23784 
-100.00000 -100.00000 
-100.00000 -100.00000 
-0.10506  0.33358 
-100.00000 -100.00000 
-100.00000 -100.00000 
-100.00000 -100.00000 
-0.20637 -100.00000 
-100.00000 -100.00000 
 0.00049 -100.00000 
-100.00000 -100.00000 
-0.23972  0.33915 
-100.00000 -100.00000 
-100.00000  0.00017 
-0.30788 -0.23237 
-0.38315 -0.01227 
-0.06803  0.92616 
-0.00712 -0.18520 
 0.11211  0.48508 
-100.00000 -100.00000 
-0.27564 -0.10208 
-100.00000 -100.00000 
 0.26314  0.11494 
 0.00000  0.00000 
-0.04654 -0.00071 
-100.00000 -100.00000 
-100.00000 -100.00000 
-100.00000 -100.00000 
 0.17576 -0.00072 
 0.00000  0.00000 
-100.00000 -100.00000 
-0.24391  0.11480 
-100.00000 -100.00000 
 0.00000  0.00000 
-100.00000 -100.00000 
 0.00000  0.00000 
 0.79646  0.65153 
-0.05041 -0.12487 
-100.00000 -100.00000 
 0.12313  0.52942 
-0.53480  0.29727 
 0.53115 -0.07400 
-0.67934 -0.26634 
 0.48565  0.26329 
-100.00000 -100.00000 
-100.00000 -100.00000 
 0.62311  0.77718 
 0.26299 -0.62936 
 0.13766  0.18897 
 0.00000  0.00000 
-0.13763 -100.00000 
-100.00000  0.13763 
-0.53596  0.15887 
-0.04483  0.23129 
-100.00000 -100.00000 
-100.00000 -100.00000 
-0.23156  0.57964 
 0.42244 -0.01656 
-100.00000 -0.00005 
-100.00000 -100.00000 
-0.41933 -0.25164 
-0.30331 -100.00000 
 0.10094  0.41830 
-0.16205  0.26308 
 0.00000  0.00000 
-100.00000 -100.00000 
 0.13167  0.52464 
-100.00000 -100.00000 
-0.60471 -100.00000 
-0.08581 -0.15443 
 0.00008 -100.00000 
-100.00000 -100.00000 
-100.00000 -100.00000 
-100.00000 -100.00000 
-100.00000 -100.00000 
-0.11144 -0.26308 
-0.67173 -0.15735 
 0.29404 -0.23337 
-0.16960  0.05235 
-100.00000 -100.00000 
-100.00000 -100.00000 
 0.42423  0.20557 
-100.00000 -100.00000 
 0.13759 -100.00000 
 0.00025  0.33168 
-100.00000 -100.00000 
 0.27535  0.02130 
-0.02493 -100.00000 
-100.00000 -100.00000 
 0.02810 -0.38184 
-100.00000 -100.00000 
-100.00000 -100.00000 
-100.00000 -100.00000 
-100.00000 -100.00000 
 0.38905  0.03867 
-0.23869  1.03702 
-100.00000 -100.00000 
-100.00000 -100.00000 
-100.00000 -100.00000 
-100.00000 -100.00000 
-100.00000 -100.00000 
-100.00000 -100.00000 
-0.19020 -0.11286 
-100.00000 -100.00000 
-100.00000 -100.00000 
-100.00000 -100.00000 
-100.00000 -100.00000 
-0.18289 -0.05527 
-100.00000 -100.00000 
-100.00000 -100.00000 
 0.13765  0.42923 
 0.00000  0.00000 
 0.13752 -100.00000 
 0.00000  0.00000 
-100.00000 -100.00000 
-100.00000 -100.00000 
-100.00000 -100.00000 
-0.31117 -100.00000 
-100.00000 -100.00000 
-100.00000 -100.00000 
-100.00000 -100.00000 
-0.22232  0.44655 
-0.00000  0.19295 
-100.00000 -100.00000 
 0.00011 -100.00000 
-100.00000 -0.27190 
 0.26312 -100.00000 
-100.00000 -100.00000 
-100.00000 -100.00000 
-100.00000 -100.00000 
-100.00000 -100.00000 
 0.68581 -100.00000 
-100.00000 -100.00000 
-100.00000 -0.01544 
-100.00000 -100.00000 
-0.16226  0.51645 
 0.10104 -100.00000 
-100.00000 -100.00000 
 0.11657  0.25850 
 0.27697  0.20563 
-100.00000 -100.00000 
 0.00000  0.00000 
 0.00000  0.00000 
 0.13759 -100.00000 
-0.21553  0.26187 
-0.30228  0.41594 
-100.00000  0.48535 
 0.71147  0.18200 
-0.17475  0.58506 
 0.17078 -0.07262 
 0.00000  0.00000 
-100.00000 -100.00000 
 0.17058  0.13743 
 0.00739  0.44196 
-100.00000 -100.00000 
-0.30490 -0.29124 
-100.00000 -100.00000 
-100.00000 -100.00000 
-0.04810 -0.20665 
-0.00004 -100.00000 
-0.12915  1.37855 
-0.32221 -0.65761 
 0.00004 -100.00000 
 0.14925  0.26301 
-0.08018 -100.00000 
-100.00000 -100.00000 
 0.44931 -0.44595 
-0.33123  0.95176 
 0.55443  0.76703 
-100.00000 -100.00000 
-0.14705  0.40314 
 0.00000  0.00000 
 0.33914  0.00101 
-0.43095  0.54789 
-100.00000 -100.00000 
 0.36776  1.37910 
-100.00000 -100.00000 
-0.31131  0.76557 
-0.01287 -100.00000 
-100.00000 -100.00000 
-100.00000 -100.00000 
-100.00000 -100.00000 
-100.00000 -100.00000 
-100.00000 -100.00000 
-100.00000 -100.00000 
-100.00000 -100.00000 
-100.00000 -100.00000 
 0.26299 -100.00000 
-100.00000 -100.00000 
-100.00000 -100.00000 
 0.67815 -0.42610 
-100.00000 -0.00003 
-0.23137 -100.00000 
-100.00000 -0.00000 
-100.00000 -100.00000 
-100.00000 -100.00000 
-0.45465 -100.00000 
-100.00000 -100.00000 
-100.00000 -100.00000 
 0.82187  0.91925 
-100.00000 -100.00000 
-100.00000 -100.00000 
 0.00000  0.00000 
-100.00000 -0.00016 
-100.00000 -100.00000 
-100.00000 -100.00000 
 0.24504  0.05048 
-100.00000 -100.00000 
-100.00000 -100.00000 
-100.00000 -0.58545 
-100.00000 -100.00000 
 0.13771  0.13728 
-100.00000 -100.00000 
-0.35343 -0.60522 
-100.00000 -100.00000 
-100.00000 -100.00000 
-100.00000 -100.00000 
-100.00000 -100.00000 
-0.16342 -100.00000 
-100.00000 -100.00000 
-100.00000 -100.00000 
-0.13037 -0.32270 
-0.00002 -100.00000 
 0.17451  0.84821 
-100.00000 -100.00000 
-100.00000 -100.00000 
 0.14967  0.41587 
-100.00000 -100.00000 
-0.03209 -0.54248 
-100.00000 -0.39456 
-0.16373 -0.08449 
-0.59983  0.58518 
-100.00000 -100.00000 
-100.00000  0.00121 
-0.04805  0.00014 
-100.00000 -100.00000 
 0.00000  0.00000 
 0.19629  0.26409 
 0.14925  0.48551 
-100.00000 -0.10111 
-100.00000 -100.00000 
-100.00000 -100.00000 
-100.00000 -100.00000 
-100.00000 -100.00000 
-100.00000 -100.00000 
 0.65655 -100.00000 
-100.00000 -100.00000 
-100.00000 -100.00000 
-100.00000 -100.00000 
 0.41202  0.06887 
-100.00000 -100.00000 
-100.00000 -100.00000 
-100.00000 -100.00000 
-0.16416  0.26196 
-100.00000 -100.00000 
-100.00000 -100.00000 
-0.23814  0.51303 
 0.34767 -0.36005 
-0.14079 -0.40436 
-100.00000 -100.00000 
-0.51312  0.08925 
-0.20454 -1.06269 
-0.03525 -0.38820 
-100.00000 -100.00000 
-0.00346 -0.32673 
-0.16272  0.10779 
 0.55032 -100.00000 
-0.10167 -0.74173 
-100.00000 -100.00000 
-0.26395  0.00022 
 0.26785 -0.61399 
 0.17662 -0.22333 
-0.00265 -0.09170 
-100.00000 -0.08717 
-0.40515  0.00006 
-100.00000 -100.00000 
 0.10530  0.46515 
 0.12494  0.13732 
-0.17342 -100.00000 
-100.00000 -100.00000 
-0.12610  0.39721 
 0.29825  0.21955 
-0.18147 -0.35617 
 0.36036 -0.08586 
-100.00000 -100.00000 
-100.00000  0.06619 
-100.00000  1.22980 
 0.13747  0.58517 
-0.00010 -100.00000 
-0.77913  1.22190 
-100.00000 -100.00000 
-100.00000 -100.00000 
-100.00000 -100.00000 
 0.00019 -100.00000 
 0.00000  0.00000 
-100.00000 -100.00000 
-0.00000 -100.00000 
 0.13751  0.13762 
-0.20665 -0.07954 
 0.51930  0.32737 
 0.00000  0.00000 
-0.14556 -0.08759 
 0.37859 -100.00000 
-0.10400  0.26306 
 0.12451 -0.21038 
 0.12771 -0.47725 
-0.04268 -0.46102 
-0.13379 -0.37894 
-0.11677 -0.08565 
-100.00000 -100.00000 
-100.00000  0.15295 
 0.00000  0.00000 
 0.44700 -100.00000 
-100.00000 -0.18807 
-0.00005 -100.00000 
-0.13809 -100.00000 
-0.18785  0.05278 
-0.41727 -100.00000 
 0.21906 -0.39119 
-100.00000 -100.00000 
-0.12643 -100.00000 
-0.05519  0.20816 
-100.00000 -100.00000 
-100.00000 -100.00000 
-100.00000 -0.27899 
 0.26302 -0.00005 
-100.00000 -100.00000 
-100.00000 -100.00000 
-100.00000 -100.00000 
