# Supplementary material for: Enhanced ER proteostasis and temperature differentially impact the mutational tolerance of influenza hemagglutinin
Source: eLife. 2018 Sep 6;7:e38795. doi: 10.7554/eLife.38795 (PMC6172027; doi:10.7554/eLife.38795)
Supplement: Source data 1. [file elife-38795-data1.zip › Dataset_1/HA_DMS_2018_processing/filtering/filtering_DAX37vsDMSO37/compare/out_scatter_13_C.txt]

-100.00000 -100.00000 
 0.71197  0.18292 
-0.38997 -100.00000 
-100.00000  0.09353 
 0.08887 -0.61679 
-100.00000 -100.00000 
 0.48564 -100.00000 
-100.00000 -100.00000 
-100.00000 -100.00000 
-0.42733  0.18338 
 0.28775 -100.00000 
-0.15991  0.16681 
-100.00000 -100.00000 
-100.00000 -100.00000 
-100.00000 -100.00000 
-100.00000 -100.00000 
-100.00000 -100.00000 
-100.00000 -100.00000 
-100.00000 -100.00000 
-100.00000 -100.00000 
 0.00000  0.00000 
-100.00000 -100.00000 
 0.34360  0.02522 
 0.99988  0.27026 
-100.00000  0.00012 
-100.00000 -100.00000 
-100.00000 -100.00000 
-100.00000 -100.00000 
-100.00000 -100.00000 
-100.00000 -100.00000 
-100.00000 -100.00000 
-100.00000 -100.00000 
-100.00000 -100.00000 
-100.00000 -100.00000 
-100.00000 -100.00000 
-100.00000 -100.00000 
-100.00000 -100.00000 
-100.00000 -100.00000 
-100.00000 -100.00000 
-100.00000 -100.00000 
-100.00000 -100.00000 
-100.00000 -100.00000 
-100.00000 -100.00000 
-100.00000 -100.00000 
-100.00000 -100.00000 
-100.00000  0.13761 
-100.00000 -100.00000 
-100.00000 -100.00000 
 0.00003 -100.00000 
-100.00000 -100.00000 
-0.18808 -100.00000 
-100.00000 -100.00000 
-0.07235  0.00053 
-100.00000 -100.00000 
-100.00000 -100.00000 
-100.00000 -100.00000 
-100.00000 -100.00000 
-100.00000 -100.00000 
 0.00000  0.00000 
-100.00000 -100.00000 
-100.00000 -100.00000 
-100.00000 -100.00000 
-100.00000 -100.00000 
-100.00000 -100.00000 
-100.00000 -100.00000 
-100.00000 -100.00000 
-100.00000 -100.00000 
 0.13748 -100.00000 
-100.00000 -100.00000 
-100.00000 -100.00000 
-100.00000 -100.00000 
 0.00000  0.00000 
-100.00000 -100.00000 
-100.00000 -100.00000 
-100.00000 -0.00004 
-100.00000 -100.00000 
 0.58506  0.26305 
-100.00000 -100.00000 
-100.00000 -100.00000 
-100.00000 -100.00000 
-100.00000 -100.00000 
-100.00000 -100.00000 
-100.00000 -100.00000 
 0.00000  0.00000 
-100.00000 -100.00000 
-100.00000 -100.00000 
-100.00000 -100.00000 
-100.00000 -100.00000 
-100.00000 -100.00000 
-100.00000 -100.00000 
-100.00000 -100.00000 
-100.00000 -100.00000 
 0.13749 -0.03043 
-0.00007 -100.00000 
-0.23781 -0.13357 
-100.00000 -100.00000 
-100.00000 -100.00000 
-100.00000 -100.00000 
-100.00000 -100.00000 
-100.00000 -100.00000 
-100.00000 -100.00000 
-100.00000 -100.00000 
-100.00000 -100.00000 
-0.08822 -100.00000 
-100.00000 -100.00000 
 0.13744 -100.00000 
 0.00000  0.00000 
 0.00649 -0.19834 
-100.00000 -100.00000 
-100.00000 -100.00000 
-100.00000 -100.00000 
-100.00000 -100.00000 
 0.13737 -0.57128 
-100.00000 -100.00000 
-0.12105  0.06475 
-100.00000 -100.00000 
-100.00000 -100.00000 
-100.00000 -100.00000 
-100.00000 -100.00000 
-100.00000 -100.00000 
-100.00000 -100.00000 
-100.00000 -100.00000 
-0.00853 -0.56999 
-100.00000 -100.00000 
-0.03540 -100.00000 
-100.00000 -100.00000 
-100.00000 -100.00000 
-100.00000 -100.00000 
-100.00000 -100.00000 
-100.00000 -100.00000 
-100.00000 -100.00000 
-100.00000 -100.00000 
-100.00000 -100.00000 
-100.00000 -0.07257 
-100.00000 -100.00000 
-100.00000 -100.00000 
-100.00000 -100.00000 
-0.19040 -100.00000 
-100.00000 -100.00000 
 0.11761 -0.01479 
-100.00000 -100.00000 
-100.00000 -100.00000 
-100.00000 -100.00000 
-100.00000 -100.00000 
-100.00000 -0.12555 
-100.00000 -100.00000 
-100.00000 -100.00000 
-100.00000 -100.00000 
-100.00000 -100.00000 
-100.00000 -100.00000 
-100.00000 -100.00000 
 0.00000  0.00000 
-0.06217 -100.00000 
 0.00136 -100.00000 
-100.00000 -100.00000 
-100.00000 -100.00000 
-100.00000 -100.00000 
-100.00000 -100.00000 
-0.06746  0.13727 
 0.08882  0.26309 
-0.25465 -0.29061 
-100.00000 -100.00000 
-100.00000 -100.00000 
-100.00000 -100.00000 
-100.00000 -100.00000 
-0.78257 -0.13003 
-100.00000 -100.00000 
-100.00000 -100.00000 
-100.00000 -100.00000 
-100.00000 -100.00000 
-100.00000 -100.00000 
-100.00000 -100.00000 
-100.00000 -100.00000 
 0.40517  0.32801 
-100.00000  0.00142 
-100.00000  0.10743 
-100.00000 -100.00000 
-100.00000  0.00017 
 0.26327 -100.00000 
-100.00000  0.00014 
-0.00871  0.24694 
-0.02207 -100.00000 
-100.00000 -100.00000 
-100.00000 -100.00000 
-100.00000 -100.00000 
-100.00000 -100.00000 
 0.13765 -0.00002 
-100.00000 -100.00000 
-100.00000 -100.00000 
-100.00000 -100.00000 
-100.00000 -100.00000 
-100.00000 -100.00000 
-0.05439 -0.09404 
-0.11969 -0.00243 
-100.00000 -100.00000 
-100.00000 -100.00000 
 0.37877  0.26279 
-100.00000 -100.00000 
-0.38102 -100.00000 
 0.13767 -0.00008 
 0.10425  0.13747 
-100.00000 -100.00000 
-100.00000 -100.00000 
-100.00000 -100.00000 
-100.00000 -100.00000 
-100.00000  0.26317 
-100.00000 -100.00000 
 0.22392 -0.46534 
-100.00000  0.37883 
-100.00000 -100.00000 
-100.00000 -100.00000 
-100.00000 -100.00000 
-100.00000 -100.00000 
 0.70498  0.43266 
-100.00000 -100.00000 
-0.81141 -0.10663 
-100.00000 -100.00000 
-0.13678 -100.00000 
-100.00000  0.26317 
-100.00000 -100.00000 
-100.00000 -100.00000 
 0.59032 -0.16169 
 0.13776 -100.00000 
-100.00000 -100.00000 
-100.00000 -100.00000 
-100.00000 -100.00000 
-100.00000 -100.00000 
-100.00000 -100.00000 
 0.13889 -100.00000 
-0.25501 -100.00000 
 0.29554  0.15156 
-0.65341  0.27801 
-100.00000 -100.00000 
-100.00000 -0.00264 
-100.00000 -100.00000 
 0.55962  0.67819 
-100.00000 -100.00000 
-100.00000 -100.00000 
-100.00000 -100.00000 
-100.00000 -100.00000 
-100.00000 -100.00000 
-100.00000 -100.00000 
-100.00000 -100.00000 
-100.00000 -100.00000 
-0.17925  0.11429 
 0.07457  1.19547 
 0.13755 -0.14597 
-100.00000 -100.00000 
 0.00011 -100.00000 
-100.00000 -100.00000 
-100.00000 -100.00000 
-100.00000 -100.00000 
-100.00000 -100.00000 
-100.00000 -100.00000 
-100.00000 -100.00000 
-100.00000 -100.00000 
 0.22608 -100.00000 
-0.20331 -100.00000 
-100.00000 -100.00000 
-100.00000 -100.00000 
-100.00000 -100.00000 
-100.00000  0.26312 
-100.00000 -100.00000 
-100.00000 -100.00000 
-100.00000 -100.00000 
-100.00000 -100.00000 
-100.00000 -100.00000 
 0.58509 -0.12621 
 0.72422  0.41438 
-100.00000 -100.00000 
-0.00007 -100.00000 
 0.13792  0.00031 
-100.00000 -100.00000 
-0.25297  0.00067 
-100.00000 -100.00000 
 0.38196 -100.00000 
 0.58421  0.13688 
-100.00000 -100.00000 
 0.64350 -100.00000 
 0.38185  0.32136 
-100.00000 -100.00000 
-100.00000 -100.00000 
-0.37841  0.36215 
-100.00000 -100.00000 
-100.00000 -100.00000 
-100.00000 -0.66327 
-100.00000 -100.00000 
-100.00000  0.00012 
-0.00011 -0.22665 
-100.00000 -100.00000 
 0.00000  0.00000 
-100.00000 -100.00000 
-100.00000 -100.00000 
-100.00000 -100.00000 
 0.00000  0.00000 
-100.00000 -100.00000 
-100.00000  0.00002 
-100.00000 -100.00000 
 0.17372  0.22479 
-100.00000 -100.00000 
-100.00000 -100.00000 
-100.00000 -100.00000 
-100.00000 -100.00000 
-100.00000 -0.15527 
-100.00000 -100.00000 
-0.07701  0.10358 
-100.00000 -100.00000 
-100.00000 -0.02896 
-100.00000 -100.00000 
-100.00000 -100.00000 
-100.00000 -100.00000 
-100.00000 -100.00000 
-100.00000 -100.00000 
-100.00000 -100.00000 
-0.67382  0.28366 
-100.00000 -100.00000 
-100.00000 -100.00000 
 0.00012 -100.00000 
 0.00000  0.00000 
-100.00000 -100.00000 
-100.00000 -100.00000 
 0.26451  0.16278 
-100.00000 -100.00000 
-100.00000 -100.00000 
 0.26319 -100.00000 
-100.00000 -100.00000 
-100.00000 -100.00000 
-100.00000 -100.00000 
-100.00000 -100.00000 
-100.00000 -100.00000 
-0.16443 -0.00001 
-100.00000 -100.00000 
-100.00000 -100.00000 
-100.00000 -100.00000 
-100.00000 -100.00000 
-100.00000 -100.00000 
 0.08552 -100.00000 
-100.00000 -100.00000 
 0.00001 -100.00000 
-100.00000 -100.00000 
-100.00000 -100.00000 
-0.45198  0.06781 
-100.00000 -100.00000 
-0.30283 -0.40320 
-100.00000 -100.00000 
-100.00000  0.00011 
-100.00000 -100.00000 
-100.00000 -100.00000 
-100.00000 -100.00000 
-100.00000 -100.00000 
-0.16405 -100.00000 
-100.00000  0.00005 
-100.00000 -100.00000 
-100.00000 -100.00000 
-100.00000 -100.00000 
-100.00000 -100.00000 
-0.30269 -0.02886 
 0.00022 -100.00000 
-100.00000 -100.00000 
-100.00000 -100.00000 
-100.00000 -100.00000 
-100.00000 -100.00000 
-100.00000 -100.00000 
 0.21619  0.10952 
-0.37210  0.48669 
 0.21619  0.08649 
 0.50220  0.42923 
-100.00000 -100.00000 
 0.05218 -0.29167 
 0.10085 -0.36559 
-100.00000 -100.00000 
-100.00000 -100.00000 
-100.00000 -100.00000 
-100.00000 -100.00000 
-100.00000 -100.00000 
-0.35401  0.09163 
-0.06030  0.35830 
-0.04110  0.12120 
-100.00000 -100.00000 
-100.00000 -100.00000 
-100.00000 -100.00000 
-100.00000 -100.00000 
-100.00000  0.37844 
 0.37866 -100.00000 
-100.00000 -100.00000 
-100.00000 -100.00000 
-100.00000 -100.00000 
-100.00000 -100.00000 
-100.00000 -100.00000 
-0.15051 -0.86384 
-100.00000 -100.00000 
-100.00000 -100.00000 
 0.37852 -100.00000 
-100.00000 -100.00000 
-100.00000 -100.00000 
-100.00000 -100.00000 
-100.00000 -100.00000 
-100.00000 -100.00000 
-100.00000 -100.00000 
-100.00000 -100.00000 
-100.00000 -100.00000 
-100.00000 -100.00000 
-100.00000 -100.00000 
-0.00004  0.00067 
-0.09152 -0.20538 
 0.00024 -100.00000 
-100.00000 -100.00000 
-100.00000  0.37843 
 0.03416 -0.65796 
 0.76517 -100.00000 
-100.00000 -100.00000 
 0.13730  0.13809 
-100.00000 -100.00000 
-100.00000 -100.00000 
 0.25174 -100.00000 
-100.00000 -100.00000 
-100.00000 -100.00000 
-100.00000 -100.00000 
-100.00000 -100.00000 
-100.00000 -100.00000 
-100.00000 -100.00000 
-100.00000 -100.00000 
-100.00000 -100.00000 
-100.00000 -100.00000 
-100.00000 -100.00000 
-100.00000 -100.00000 
-100.00000 -100.00000 
-100.00000 -100.00000 
-100.00000 -100.00000 
-100.00000 -100.00000 
 0.01989  0.13730 
-100.00000 -100.00000 
-100.00000 -100.00000 
-100.00000 -100.00000 
-0.11517 -0.67641 
-100.00000 -100.00000 
-0.08245  0.19300 
-100.00000 -100.00000 
-100.00000 -0.00020 
-100.00000 -100.00000 
-100.00000 -100.00000 
-100.00000 -100.00000 
-100.00000 -100.00000 
-100.00000 -100.00000 
-100.00000 -100.00000 
-100.00000 -100.00000 
-100.00000 -100.00000 
-100.00000 -100.00000 
-100.00000 -100.00000 
-100.00000 -100.00000 
-100.00000 -100.00000 
-100.00000 -100.00000 
-100.00000 -100.00000 
-100.00000 -100.00000 
-100.00000 -100.00000 
-100.00000 -100.00000 
-100.00000 -100.00000 
-100.00000 -100.00000 
-100.00000 -100.00000 
-100.00000 -100.00000 
-100.00000 -100.00000 
 0.69000  1.04863 
-100.00000 -100.00000 
-100.00000 -100.00000 
-100.00000 -100.00000 
-100.00000 -0.00018 
 0.13741 -100.00000 
-0.28867 -100.00000 
-100.00000 -100.00000 
-100.00000 -100.00000 
-100.00000 -100.00000 
-100.00000 -100.00000 
-100.00000 -100.00000 
 0.44936 -0.03866 
-100.00000 -100.00000 
 0.27858 -100.00000 
-100.00000 -100.00000 
-100.00000 -100.00000 
-100.00000 -100.00000 
 0.00000  0.00000 
 0.13767  0.13763 
-100.00000 -100.00000 
-100.00000 -0.08561 
-0.00527  0.21421 
-100.00000 -100.00000 
 0.00003 -100.00000 
 0.00000  0.00000 
-100.00000 -100.00000 
-100.00000 -100.00000 
-100.00000 -100.00000 
 0.00000  0.00000 
-100.00000 -100.00000 
-100.00000 -100.00000 
 0.26315 -100.00000 
-100.00000 -100.00000 
-100.00000 -100.00000 
-0.17307 -100.00000 
-100.00000 -100.00000 
-100.00000  0.37762 
-0.33896 -0.15361 
 0.75709  0.84820 
 0.06801  0.48272 
-100.00000 -100.00000 
-100.00000 -100.00000 
-0.67081  0.05317 
-0.24230  0.00022 
-100.00000 -100.00000 
-100.00000 -100.00000 
-0.24993  0.00009 
-100.00000  0.00019 
 0.37844  0.26309 
 0.41360 -100.00000 
-0.00015 -100.00000 
-100.00000 -100.00000 
-100.00000 -100.00000 
-100.00000 -100.00000 
-100.00000 -100.00000 
-100.00000 -100.00000 
-100.00000 -100.00000 
-100.00000 -100.00000 
-100.00000 -100.00000 
-100.00000 -100.00000 
-100.00000 -100.00000 
 0.26301 -100.00000 
-100.00000 -100.00000 
-100.00000 -100.00000 
 0.12998 -0.37102 
-100.00000 -100.00000 
-100.00000 -0.47926 
-100.00000 -100.00000 
-100.00000 -100.00000 
-100.00000 -100.00000 
 0.14796  0.32571 
-100.00000 -100.00000 
-100.00000 -100.00000 
-0.00003 -100.00000 
-100.00000 -100.00000 
-0.62191 -0.15950 
-100.00000 -100.00000 
-100.00000 -100.00000 
-100.00000 -100.00000 
-0.12664 -0.35439 
-100.00000 -100.00000 
-100.00000 -100.00000 
-100.00000 -100.00000 
-100.00000 -100.00000 
-100.00000 -100.00000 
-100.00000 -0.00008 
-0.43907 -100.00000 
 0.48371 -100.00000 
-0.26459 -100.00000 
-0.00109 -0.03854 
-100.00000 -100.00000 
 0.00000  0.00000 
-100.00000 -100.00000 
-100.00000 -100.00000 
-100.00000 -100.00000 
-100.00000 -100.00000 
-100.00000 -100.00000 
-100.00000 -100.00000 
 0.00000  0.00000 
-100.00000 -100.00000 
-100.00000 -100.00000 
 0.00000  0.00000 
-100.00000 -100.00000 
