# Supplementary material for: Enhanced ER proteostasis and temperature differentially impact the mutational tolerance of influenza hemagglutinin
Source: eLife. 2018 Sep 6;7:e38795. doi: 10.7554/eLife.38795 (PMC6172027; doi:10.7554/eLife.38795)
Supplement: Source data 1. [file elife-38795-data1.zip › Dataset_1/HA_DMS_2018_processing/filtering/filtering_DAX37vsDMSO37/compare/out_scatter_13_D.txt]

-100.00000 -100.00000 
-0.16250 -100.00000 
 0.05950 -100.00000 
-100.00000 -100.00000 
-100.00000 -100.00000 
-100.00000 -100.00000 
-0.15618  0.21043 
-100.00000 -100.00000 
-100.00000 -100.00000 
 0.10663 -100.00000 
-100.00000 -100.00000 
-100.00000 -100.00000 
-100.00000 -100.00000 
 0.19573  0.26676 
-100.00000 -100.00000 
 0.00000  0.00000 
-100.00000 -100.00000 
 0.00000  0.00000 
-100.00000 -100.00000 
-100.00000 -100.00000 
-100.00000 -100.00000 
-100.00000 -100.00000 
-0.23931  0.14623 
-0.01884 -0.03055 
-100.00000 -100.00000 
-100.00000 -100.00000 
 0.24125  0.29995 
-0.17114 -0.03799 
-100.00000 -100.00000 
-100.00000 -100.00000 
 0.00000  0.00000 
-100.00000 -100.00000 
-0.01887 -0.16832 
 0.00000  0.00000 
-100.00000 -100.00000 
-100.00000 -100.00000 
-100.00000 -100.00000 
-0.00107 -0.03077 
-100.00000 -100.00000 
 0.11839  0.58013 
-100.00000 -100.00000 
-100.00000 -100.00000 
-100.00000 -100.00000 
-100.00000 -100.00000 
-0.15941 -100.00000 
-100.00000 -100.00000 
-100.00000  0.26283 
 0.17659  0.41911 
-100.00000 -100.00000 
-100.00000 -100.00000 
 0.15984  0.06542 
 0.00000  0.00000 
-100.00000  0.13773 
-100.00000 -100.00000 
-0.59206 -0.43506 
-100.00000 -100.00000 
-100.00000 -100.00000 
-100.00000 -100.00000 
-100.00000 -100.00000 
-100.00000 -100.00000 
-100.00000 -100.00000 
-100.00000 -0.31892 
-100.00000 -100.00000 
-100.00000 -100.00000 
 0.34017 -0.16771 
-100.00000 -100.00000 
-100.00000 -100.00000 
 0.25154 -0.16825 
-100.00000 -100.00000 
 0.33735 -0.31896 
-100.00000 -0.19255 
-100.00000 -100.00000 
 0.04839 -0.27905 
-100.00000 -100.00000 
-100.00000 -100.00000 
-100.00000 -100.00000 
-100.00000 -100.00000 
-100.00000 -100.00000 
-100.00000 -100.00000 
-100.00000 -100.00000 
 0.10011 -0.31423 
-100.00000 -100.00000 
-0.74020 -0.30981 
-100.00000 -100.00000 
 0.00000  0.00000 
 0.22219 -100.00000 
-100.00000 -100.00000 
 0.00003 -100.00000 
-0.41983  0.10822 
-0.17904  0.55069 
-100.00000 -0.26851 
-0.02263 -100.00000 
-100.00000 -100.00000 
-100.00000 -100.00000 
 0.37851 -0.03052 
-100.00000 -100.00000 
-100.00000 -100.00000 
 0.43839 -0.55524 
 0.51374 -0.02927 
-100.00000 -0.38990 
-0.32066  0.66685 
-100.00000 -100.00000 
-0.52563  0.23543 
-0.06655  0.39658 
-100.00000 -100.00000 
-100.00000 -100.00000 
-100.00000 -100.00000 
-0.03540 -0.00007 
-100.00000 -100.00000 
-100.00000 -100.00000 
 0.00000  0.00000 
-100.00000 -100.00000 
 0.13737 -100.00000 
 0.00000  0.00000 
-100.00000 -100.00000 
 0.24624 -0.42187 
 0.67811  0.05339 
-100.00000 -100.00000 
-100.00000 -100.00000 
-0.01339  0.02974 
-100.00000 -100.00000 
-100.00000 -100.00000 
-100.00000 -100.00000 
 0.37861 -0.37409 
-100.00000 -100.00000 
-0.57373 -100.00000 
 0.13738 -100.00000 
-100.00000 -100.00000 
 0.13660  0.55534 
-100.00000 -100.00000 
-100.00000 -100.00000 
-0.03528  0.28575 
-100.00000 -100.00000 
-100.00000 -100.00000 
-0.59576  0.24530 
-0.47121 -0.01497 
-0.50598 -0.03157 
-100.00000 -100.00000 
-100.00000 -100.00000 
-100.00000 -100.00000 
-100.00000 -100.00000 
-0.42277  0.51266 
-100.00000 -100.00000 
-100.00000 -100.00000 
 0.46286  0.01169 
 0.26443 -0.05530 
-100.00000 -100.00000 
-100.00000 -100.00000 
-100.00000 -100.00000 
-100.00000 -100.00000 
-100.00000 -100.00000 
-100.00000 -100.00000 
 0.26544 -100.00000 
-0.02735  0.72191 
-0.30742 -100.00000 
 0.00074 -0.11623 
 0.01424 -0.07282 
-100.00000 -100.00000 
-100.00000  0.25305 
-100.00000 -100.00000 
-100.00000 -100.00000 
-100.00000 -100.00000 
-0.08994  0.06138 
-100.00000 -100.00000 
-100.00000 -100.00000 
-100.00000 -100.00000 
-100.00000 -100.00000 
-100.00000 -100.00000 
-100.00000 -100.00000 
 0.51894 -100.00000 
 0.33367  0.61899 
 0.00000  0.00000 
 0.21307  0.55330 
-100.00000 -100.00000 
-0.05116 -100.00000 
-100.00000 -100.00000 
-100.00000 -100.00000 
-100.00000 -100.00000 
 0.05526  0.67771 
-100.00000  0.26318 
-100.00000  0.00005 
-100.00000 -100.00000 
-0.08704 -0.15695 
-0.05549  0.01422 
-100.00000 -100.00000 
-0.58649 -100.00000 
-100.00000 -100.00000 
-0.39830 -0.00008 
 0.08990  0.48567 
-100.00000 -100.00000 
-100.00000 -100.00000 
-100.00000 -100.00000 
-100.00000 -100.00000 
-0.01095 -0.51260 
-100.00000 -100.00000 
-100.00000 -100.00000 
 0.00026 -100.00000 
-100.00000 -100.00000 
-100.00000 -100.00000 
-100.00000 -100.00000 
-100.00000  0.29466 
 0.00000  0.00000 
 0.75682 -0.33645 
-100.00000 -100.00000 
 0.29820 -100.00000 
-0.08667 -100.00000 
-100.00000 -100.00000 
-100.00000 -100.00000 
 0.82056 -100.00000 
 0.32890  0.88586 
-0.40247 -100.00000 
-0.46505 -0.27809 
 0.04588 -0.29996 
-100.00000  0.00016 
-100.00000 -0.00002 
-0.20291 -100.00000 
-100.00000 -100.00000 
-100.00000 -100.00000 
 0.00015 -100.00000 
 0.58065 -100.00000 
 0.33053  0.24688 
-100.00000 -100.00000 
-0.17462  0.17999 
-100.00000 -100.00000 
-100.00000 -100.00000 
 0.00027 -0.00012 
 0.26306 -100.00000 
-100.00000 -100.00000 
 0.15383 -0.37967 
-100.00000 -100.00000 
 0.20323 -0.58540 
 0.28331  0.34986 
-100.00000 -100.00000 
-100.00000 -100.00000 
-100.00000 -100.00000 
 0.61346 -100.00000 
-0.22024  0.48577 
 0.00000  0.00000 
-100.00000 -100.00000 
-100.00000 -100.00000 
-100.00000 -100.00000 
-100.00000 -100.00000 
-100.00000 -100.00000 
 0.20652  0.39601 
-100.00000 -100.00000 
 0.37900 -100.00000 
-100.00000 -100.00000 
-100.00000  0.13769 
-100.00000 -100.00000 
-100.00000 -100.00000 
-0.66404 -0.07045 
-100.00000 -100.00000 
 0.61446 -100.00000 
 0.00000  0.00000 
-100.00000 -100.00000 
-100.00000 -100.00000 
-100.00000 -100.00000 
-100.00000 -100.00000 
-0.16992 -0.11759 
-100.00000 -100.00000 
-100.00000 -100.00000 
 0.19198  0.89146 
 0.13844  0.64270 
-100.00000 -100.00000 
-100.00000 -100.00000 
-100.00000 -100.00000 
-100.00000 -100.00000 
-100.00000 -100.00000 
-100.00000  0.00005 
-100.00000 -0.26532 
-100.00000 -100.00000 
-100.00000 -100.00000 
-100.00000 -100.00000 
-0.25297  0.36846 
-100.00000 -100.00000 
 0.54366  0.42453 
 0.20530 -100.00000 
 0.39134  0.99369 
-100.00000 -100.00000 
 0.87355  0.46577 
-100.00000 -100.00000 
-100.00000 -100.00000 
-100.00000 -100.00000 
-100.00000 -100.00000 
-0.34308  0.01870 
-100.00000 -100.00000 
-0.29248  0.10285 
-100.00000 -100.00000 
 0.36026 -100.00000 
 0.29344 -0.29005 
-100.00000 -100.00000 
 0.28634 -0.26230 
-100.00000 -100.00000 
 0.39544 -100.00000 
-100.00000 -100.00000 
-100.00000 -100.00000 
-100.00000 -100.00000 
-100.00000 -100.00000 
 0.15978  0.10931 
-100.00000 -100.00000 
-0.17048  0.29355 
-100.00000 -100.00000 
-0.36151  0.10475 
-100.00000 -100.00000 
-0.00854  0.02673 
-100.00000 -100.00000 
-100.00000 -100.00000 
-100.00000 -100.00000 
-100.00000 -100.00000 
-0.14168 -0.07950 
-100.00000 -100.00000 
 0.14863 -0.40610 
-100.00000 -100.00000 
 0.02175  0.67783 
-100.00000 -100.00000 
-100.00000 -100.00000 
-100.00000 -100.00000 
 0.04471 -0.15818 
-100.00000 -100.00000 
-100.00000 -100.00000 
-100.00000 -100.00000 
-0.30247 -100.00000 
-0.73897  0.08562 
-100.00000 -100.00000 
-100.00000 -100.00000 
-100.00000 -100.00000 
-100.00000 -100.00000 
-100.00000 -100.00000 
-100.00000 -100.00000 
-100.00000 -100.00000 
-100.00000 -100.00000 
-100.00000 -100.00000 
-100.00000 -100.00000 
-100.00000 -100.00000 
-100.00000 -100.00000 
-0.11124 -100.00000 
-100.00000  0.00027 
-100.00000 -100.00000 
-100.00000 -100.00000 
-100.00000 -100.00000 
-100.00000 -100.00000 
-100.00000  0.13760 
-100.00000 -100.00000 
-0.04911 -0.75579 
-100.00000 -100.00000 
-100.00000 -100.00000 
-100.00000 -100.00000 
-0.17996  0.10816 
-100.00000 -100.00000 
 0.04399 -0.15707 
-0.21394 -0.08661 
-100.00000 -100.00000 
-100.00000 -100.00000 
 0.11082 -0.43063 
-100.00000 -100.00000 
-100.00000 -100.00000 
-100.00000 -100.00000 
-100.00000  0.00008 
-100.00000 -100.00000 
-100.00000 -100.00000 
-100.00000 -100.00000 
 0.00000  0.00000 
-100.00000 -100.00000 
-100.00000 -100.00000 
-100.00000 -100.00000 
 0.13160  0.32777 
-100.00000 -100.00000 
 0.00004 -100.00000 
-100.00000 -100.00000 
-100.00000 -100.00000 
 0.21276  0.12394 
-0.28629  0.52157 
 0.11653 -100.00000 
-100.00000 -100.00000 
 0.04513 -0.15403 
 0.72256 -0.16255 
 0.10088  0.00001 
-100.00000 -100.00000 
-100.00000 -100.00000 
 0.00000  0.00000 
-100.00000 -100.00000 
-100.00000 -0.09863 
-100.00000 -100.00000 
-100.00000 -100.00000 
-100.00000 -100.00000 
 0.05878 -0.32018 
-0.16529  0.37850 
-100.00000 -100.00000 
-0.10137  0.44602 
-100.00000 -100.00000 
-100.00000 -100.00000 
-100.00000 -100.00000 
-0.25923  0.17994 
-100.00000 -100.00000 
-100.00000 -100.00000 
 0.10572  0.07256 
-100.00000 -100.00000 
 0.03410  0.13730 
-100.00000 -100.00000 
-0.51880 -0.38251 
-100.00000 -100.00000 
-100.00000 -100.00000 
-0.25387  0.73983 
-100.00000 -100.00000 
-100.00000 -100.00000 
-100.00000 -100.00000 
-100.00000 -100.00000 
-0.12142 -0.62038 
-100.00000 -100.00000 
-0.26569  0.63811 
-100.00000 -100.00000 
-0.65538 -0.44591 
-100.00000 -100.00000 
-0.08758  0.11154 
 0.17528  0.84779 
-100.00000 -100.00000 
-100.00000 -0.86180 
-100.00000 -100.00000 
-100.00000 -100.00000 
-100.00000 -100.00000 
-0.97324 -0.86597 
 0.24372  0.76569 
-100.00000 -100.00000 
-0.22090 -0.74788 
-100.00000 -100.00000 
-100.00000 -100.00000 
-100.00000  0.00014 
 0.00000  0.00000 
 0.00000  0.00000 
-100.00000 -100.00000 
-100.00000 -100.00000 
-100.00000 -100.00000 
 0.00000  0.00000 
-100.00000 -100.00000 
-100.00000 -100.00000 
-100.00000 -100.00000 
-100.00000  0.26301 
 0.39424 -0.01279 
-100.00000 -100.00000 
 0.37862  0.26288 
-100.00000 -100.00000 
-100.00000 -100.00000 
-100.00000  0.13749 
-100.00000 -100.00000 
-100.00000 -100.00000 
-0.04836 -0.20694 
 0.24827  0.00156 
-0.49243 -0.47420 
-100.00000 -100.00000 
-100.00000 -100.00000 
-100.00000 -100.00000 
 0.00000  0.00000 
-100.00000 -100.00000 
-100.00000 -100.00000 
 0.00000  0.00000 
-0.00008  1.13779 
 0.77088 -0.23399 
-100.00000 -100.00000 
-100.00000 -100.00000 
-0.11844 -0.79791 
-100.00000 -100.00000 
-100.00000 -100.00000 
 0.01868  0.64282 
-100.00000 -100.00000 
-100.00000 -100.00000 
-100.00000 -100.00000 
-100.00000 -100.00000 
-100.00000 -100.00000 
-100.00000 -100.00000 
-100.00000 -100.00000 
-0.06205  0.95214 
-0.41537  0.11869 
 0.00028  0.00024 
-100.00000 -100.00000 
-0.07791 -0.83582 
-100.00000 -100.00000 
-100.00000 -100.00000 
 0.68737  0.40633 
-100.00000 -100.00000 
-100.00000 -100.00000 
-100.00000 -100.00000 
 0.23239 -0.17394 
-100.00000 -100.00000 
 0.24030 -0.22358 
-100.00000 -100.00000 
 0.00003 -100.00000 
-100.00000 -100.00000 
 0.00000  0.00000 
 0.07730 -0.39882 
-0.68371  1.00021 
-100.00000 -100.00000 
-100.00000 -100.00000 
 0.33946 -0.56062 
-100.00000 -100.00000 
-100.00000 -100.00000 
-100.00000 -100.00000 
-0.32050 -0.82389 
-100.00000 -0.00003 
-100.00000 -0.29327 
-100.00000  0.00007 
 0.00000  0.00000 
-100.00000 -100.00000 
-100.00000 -100.00000 
-100.00000 -100.00000 
-0.00009 -100.00000 
-100.00000 -100.00000 
 0.03788 -0.00183 
 0.58341 -0.00239 
-100.00000 -100.00000 
 0.12487 -100.00000 
-100.00000 -100.00000 
-0.13863 -0.15898 
 0.28555 -100.00000 
 0.10537 -0.03007 
 0.24867 -100.00000 
-100.00000 -100.00000 
 0.00000  0.00000 
-100.00000 -100.00000 
-100.00000 -100.00000 
-0.11730  0.13776 
-100.00000 -100.00000 
 0.39204  0.40934 
-100.00000  0.19599 
-0.14925  0.00020 
 0.25421  0.49490 
-100.00000  0.00036 
-0.15667 -0.27288 
 0.10737 -100.00000 
-100.00000 -100.00000 
-100.00000 -100.00000 
-100.00000 -100.00000 
-100.00000  0.00006 
-0.00277  0.37853 
-100.00000 -100.00000 
-100.00000 -100.00000 
-100.00000  0.26319 
-100.00000  0.13751 
-100.00000 -100.00000 
-100.00000 -100.00000 
-100.00000 -100.00000 
-100.00000 -100.00000 
-100.00000 -100.00000 
-100.00000 -100.00000 
-0.24428  0.37863 
-100.00000 -100.00000 
-100.00000 -100.00000 
-100.00000 -100.00000 
-100.00000 -100.00000 
-100.00000 -100.00000 
-100.00000 -100.00000 
-100.00000 -100.00000 
-100.00000 -100.00000 
-100.00000 -100.00000 
-100.00000 -100.00000 
-100.00000 -100.00000 
 0.25919  0.52972 
-100.00000 -100.00000 
-100.00000 -100.00000 
-100.00000 -100.00000 
-100.00000 -100.00000 
-100.00000 -100.00000 
-0.12641 -100.00000 
-100.00000 -100.00000 
-0.13806 -100.00000 
-100.00000 -100.00000 
