# Supplementary material for: Enhanced ER proteostasis and temperature differentially impact the mutational tolerance of influenza hemagglutinin
Source: eLife. 2018 Sep 6;7:e38795. doi: 10.7554/eLife.38795 (PMC6172027; doi:10.7554/eLife.38795)
Supplement: Source data 1. [file elife-38795-data1.zip › Dataset_1/HA_DMS_2018_processing/filtering/filtering_DAX37vsDMSO37/compare/out_scatter_13_E.txt]

-100.00000 -100.00000 
-0.13514  0.36162 
-0.16944  0.23154 
 0.24172  0.22656 
-100.00000 -100.00000 
-100.00000 -100.00000 
-100.00000 -100.00000 
-100.00000 -100.00000 
-100.00000 -100.00000 
-100.00000 -100.00000 
 0.10677 -0.43071 
-100.00000 -0.16793 
-0.15955 -100.00000 
-100.00000 -100.00000 
-100.00000 -100.00000 
-0.16472  0.26687 
 0.10681  0.26617 
 0.33955  0.31724 
 0.25047 -100.00000 
-100.00000 -100.00000 
-100.00000 -100.00000 
-100.00000 -100.00000 
-100.00000 -100.00000 
-100.00000 -100.00000 
-100.00000 -100.00000 
-0.27502 -0.44310 
-100.00000 -100.00000 
-100.00000 -100.00000 
-100.00000 -100.00000 
-100.00000 -100.00000 
-0.76926  0.46618 
-100.00000  0.00007 
-100.00000 -100.00000 
 0.33923  0.00503 
-100.00000 -100.00000 
-100.00000 -100.00000 
-100.00000 -100.00000 
 0.00000  0.00000 
-0.01308  0.27438 
 0.00001 -100.00000 
-100.00000 -100.00000 
-0.05121 -0.20701 
-100.00000 -100.00000 
-100.00000 -100.00000 
-100.00000 -100.00000 
-100.00000 -100.00000 
-100.00000 -100.00000 
-100.00000 -100.00000 
-100.00000 -100.00000 
-100.00000 -100.00000 
 0.00000  0.00000 
-0.80489  0.22862 
-0.58837  0.00096 
-100.00000 -100.00000 
-100.00000 -100.00000 
 0.35004  0.29304 
-0.32341 -0.05883 
-100.00000 -100.00000 
-100.00000 -100.00000 
-0.30385  0.12843 
-100.00000 -100.00000 
 0.42053  0.03058 
 0.40283 -0.16689 
-100.00000 -100.00000 
 0.25562  0.17921 
-100.00000 -100.00000 
-100.00000 -100.00000 
 0.73485 -0.34929 
-100.00000 -100.00000 
 0.02575  0.56734 
-0.07368 -0.01046 
-100.00000 -100.00000 
-100.00000 -100.00000 
-100.00000 -100.00000 
-100.00000 -0.03422 
 0.59787  0.42388 
-100.00000 -100.00000 
-100.00000 -100.00000 
-100.00000 -100.00000 
-0.29976  0.23202 
-100.00000 -100.00000 
-100.00000 -100.00000 
 0.00000  0.00000 
-100.00000 -100.00000 
 0.83277 -0.41365 
 0.23176  0.23762 
-100.00000 -100.00000 
-100.00000 -100.00000 
-0.15743 -0.45299 
-0.47562  0.08139 
 0.26930 -0.16687 
 0.11265  0.41688 
-100.00000 -100.00000 
-100.00000 -100.00000 
-100.00000 -100.00000 
-100.00000 -100.00000 
-0.17303 -100.00000 
 0.00000  0.00000 
-0.12573 -0.41779 
 0.41209  0.09080 
 0.01584 -100.00000 
-100.00000  0.00007 
 0.00000  0.00000 
 0.10724  0.13762 
 0.16912  0.18174 
-0.14080 -0.01455 
-100.00000 -100.00000 
-100.00000 -100.00000 
-100.00000 -100.00000 
 0.33264  0.41460 
-0.45639 -0.02937 
-100.00000 -100.00000 
 0.30787 -100.00000 
-0.61754 -1.00075 
-100.00000 -100.00000 
 0.00000  0.00000 
 0.00000  0.00000 
-100.00000 -100.00000 
-100.00000 -100.00000 
 0.00000  0.00000 
-100.00000 -0.01426 
-100.00000 -100.00000 
-100.00000 -0.20937 
-100.00000  0.56092 
-100.00000  0.00010 
-0.41273 -100.00000 
-100.00000  0.55545 
-100.00000 -100.00000 
 0.00000  0.00000 
-100.00000 -100.00000 
-100.00000 -100.00000 
 0.00000  0.00000 
-100.00000 -100.00000 
-100.00000 -100.00000 
-0.22747  0.16306 
-0.52445 -0.67532 
 0.00000  0.00000 
 0.17066 -0.03720 
-100.00000 -100.00000 
-100.00000 -100.00000 
 0.01234 -100.00000 
 0.13747 -100.00000 
-100.00000 -100.00000 
-100.00000 -100.00000 
 0.00776  0.47374 
 0.44228  0.19912 
-0.20430  0.28039 
-0.35721 -100.00000 
-100.00000 -100.00000 
-0.50182 -100.00000 
-100.00000 -100.00000 
-100.00000 -100.00000 
 0.18647  0.23290 
-0.60698  0.26166 
 0.20960  0.04609 
 0.58204  0.93776 
 0.10556 -0.24349 
-100.00000 -100.00000 
 0.34248 -100.00000 
-100.00000 -100.00000 
-100.00000 -100.00000 
-100.00000 -100.00000 
-100.00000 -100.00000 
-100.00000 -100.00000 
-100.00000 -100.00000 
-100.00000 -100.00000 
-100.00000 -100.00000 
-100.00000 -100.00000 
 0.10066  0.16165 
 0.50393  0.06671 
-0.30031  0.86960 
-0.19882  0.46414 
 0.32465 -0.60804 
-100.00000 -100.00000 
-0.00665  0.42402 
-0.39888 -0.09569 
-100.00000 -100.00000 
-0.11481 -100.00000 
 0.53366 -100.00000 
-0.17163  0.27554 
-100.00000 -100.00000 
 0.09023  1.00055 
-100.00000 -100.00000 
 0.66114 -0.21916 
-0.13275 -0.13778 
 0.26798  0.25966 
 0.05212  0.07694 
 0.00000  0.00000 
-100.00000 -100.00000 
-100.00000 -100.00000 
 0.48563  0.26306 
-100.00000 -100.00000 
-100.00000 -100.00000 
-100.00000 -100.00000 
-100.00000 -100.00000 
-100.00000 -100.00000 
-100.00000 -0.00024 
-100.00000 -100.00000 
-100.00000 -100.00000 
-0.20325 -100.00000 
-100.00000 -100.00000 
 0.35116 -0.00176 
 0.00000  0.00000 
-100.00000  0.26312 
 0.20429  0.44037 
-0.11839  0.33765 
-100.00000 -100.00000 
-100.00000 -100.00000 
-0.45328 -100.00000 
-100.00000  0.00079 
 0.59004  0.35123 
 0.11428  0.00049 
-100.00000 -100.00000 
-100.00000 -100.00000 
-100.00000 -100.00000 
-100.00000 -100.00000 
-100.00000 -0.26433 
-0.04459 -0.41849 
-100.00000 -100.00000 
 0.36858 -0.17076 
-100.00000 -100.00000 
-100.00000 -100.00000 
 0.08247  0.56288 
-100.00000 -100.00000 
-100.00000 -100.00000 
 0.72280 -100.00000 
 0.05977 -100.00000 
-100.00000 -100.00000 
 0.00000  0.00000 
-100.00000  0.13772 
-100.00000 -100.00000 
 0.32196 -0.04735 
-100.00000 -100.00000 
-100.00000 -100.00000 
-0.04725  0.56117 
 0.08338 -100.00000 
 0.16542 -0.24741 
 0.53050  0.48564 
-100.00000 -100.00000 
-100.00000  0.00066 
 0.34271 -0.74019 
-100.00000 -100.00000 
-100.00000 -100.00000 
 0.13759 -100.00000 
-100.00000 -100.00000 
-100.00000 -100.00000 
-100.00000 -100.00000 
-100.00000 -100.00000 
-100.00000 -100.00000 
-100.00000 -100.00000 
 0.00000  0.00000 
-100.00000 -100.00000 
 0.11240 -0.20100 
 0.67302  0.74740 
-100.00000 -0.00786 
-100.00000 -100.00000 
-100.00000  0.00016 
-100.00000 -100.00000 
 0.00000  0.00000 
-0.06579  0.26303 
 0.37858  0.13751 
-100.00000 -100.00000 
-100.00000 -100.00000 
-100.00000 -100.00000 
-100.00000 -100.00000 
 0.04395 -100.00000 
-100.00000 -100.00000 
 0.13763  0.00011 
-100.00000 -100.00000 
-100.00000 -100.00000 
-100.00000 -100.00000 
-0.38653 -0.10779 
-100.00000 -100.00000 
-0.00504  0.84201 
-100.00000 -100.00000 
 0.24354 -0.26486 
 0.07152  0.09832 
 0.00000  0.00000 
-100.00000 -100.00000 
-100.00000 -100.00000 
-100.00000 -100.00000 
-100.00000 -100.00000 
 0.29689 -100.00000 
-100.00000 -100.00000 
-0.14187  0.30353 
 0.11542  0.23214 
 0.54402  0.37857 
-100.00000 -100.00000 
 0.13740 -0.15456 
 0.00000  0.00000 
-100.00000 -100.00000 
-0.18822 -100.00000 
-100.00000 -100.00000 
-0.26520  0.04153 
-100.00000 -100.00000 
-100.00000  0.00010 
-100.00000 -100.00000 
-100.00000 -100.00000 
 0.15013 -100.00000 
 0.36472 -0.04848 
-100.00000  0.00008 
-100.00000 -100.00000 
 0.25552  0.16364 
-100.00000 -100.00000 
-100.00000 -100.00000 
-100.00000 -100.00000 
-100.00000 -100.00000 
-100.00000 -100.00000 
-100.00000 -100.00000 
-100.00000 -100.00000 
-100.00000 -100.00000 
-100.00000 -100.00000 
-100.00000 -100.00000 
-100.00000 -100.00000 
-100.00000 -100.00000 
-100.00000 -100.00000 
 0.61102  0.29348 
 0.00000  0.00000 
-100.00000 -100.00000 
-100.00000 -100.00000 
 0.22177  0.67808 
-100.00000 -100.00000 
-100.00000 -100.00000 
-100.00000 -100.00000 
-100.00000 -100.00000 
 0.41725  0.01128 
 0.48415  0.57834 
-100.00000 -100.00000 
-100.00000 -100.00000 
-100.00000 -100.00000 
-100.00000 -100.00000 
-100.00000 -100.00000 
 0.28665  0.16930 
-100.00000 -100.00000 
 0.13763  0.13754 
-100.00000 -100.00000 
-100.00000 -100.00000 
-100.00000 -100.00000 
-100.00000 -100.00000 
-100.00000 -100.00000 
-0.35250 -100.00000 
-100.00000 -100.00000 
-100.00000  0.00018 
-100.00000 -100.00000 
-100.00000 -100.00000 
-100.00000 -100.00000 
 0.18921 -0.41886 
-100.00000 -100.00000 
-100.00000 -100.00000 
-100.00000 -100.00000 
-100.00000 -100.00000 
-100.00000 -100.00000 
-100.00000 -100.00000 
 0.00000  0.00000 
 0.02498  0.05472 
-0.00052  0.40695 
-100.00000 -100.00000 
-100.00000 -100.00000 
-0.19093 -0.35212 
-100.00000 -100.00000 
-100.00000 -100.00000 
 0.52768 -0.15643 
 0.00616 -0.00741 
-100.00000 -100.00000 
-100.00000 -100.00000 
-100.00000 -100.00000 
-100.00000 -100.00000 
-100.00000 -100.00000 
-100.00000 -100.00000 
-100.00000  0.42853 
-100.00000 -100.00000 
 0.00000  0.00000 
-0.06174  0.34556 
 0.30987  0.29989 
 0.07055  0.13757 
-100.00000 -100.00000 
-100.00000 -100.00000 
 0.58524  0.29212 
-0.02489  0.33217 
-0.30316  0.33209 
-100.00000  0.13781 
 0.41641 -0.38138 
-100.00000 -100.00000 
-100.00000 -100.00000 
-100.00000  0.37861 
-100.00000 -0.44548 
-100.00000 -100.00000 
-100.00000 -100.00000 
 0.14958 -100.00000 
-0.85347  0.79271 
-100.00000 -100.00000 
 0.00007  0.13759 
-100.00000 -100.00000 
-0.00298 -0.32101 
-100.00000 -0.58516 
-100.00000 -100.00000 
-100.00000 -100.00000 
-100.00000 -100.00000 
-100.00000 -100.00000 
 0.00000  0.00000 
 0.06924  0.89763 
-100.00000 -100.00000 
-100.00000 -100.00000 
-100.00000 -100.00000 
-0.60033 -100.00000 
-100.00000 -100.00000 
-100.00000 -100.00000 
-100.00000 -100.00000 
-100.00000 -100.00000 
-100.00000 -100.00000 
 0.34629 -0.99758 
 0.00000  0.00000 
-100.00000 -100.00000 
-100.00000 -100.00000 
 0.84820  0.13730 
-100.00000 -100.00000 
 0.00000  0.00000 
 0.64434  0.92612 
-100.00000 -100.00000 
-100.00000 -100.00000 
 0.00000  0.00000 
-100.00000 -100.00000 
-100.00000 -100.00000 
-100.00000 -100.00000 
 0.53333 -0.25951 
-0.57678 -0.65127 
-100.00000 -100.00000 
-0.08950  0.37849 
 1.07041  0.40603 
-0.09670 -0.07444 
-100.00000 -100.00000 
-0.00017 -100.00000 
 0.80839  0.47344 
-100.00000 -100.00000 
-100.00000 -100.00000 
-100.00000 -100.00000 
-100.00000 -100.00000 
-100.00000 -100.00000 
-0.12234  0.13731 
 0.00000  0.00000 
-100.00000 -100.00000 
-100.00000 -100.00000 
-100.00000 -100.00000 
-100.00000 -100.00000 
-100.00000 -100.00000 
 0.00000  0.00000 
-100.00000 -100.00000 
 0.00000  0.00000 
-100.00000 -100.00000 
-100.00000 -100.00000 
-100.00000 -100.00000 
-0.37786  0.37846 
-100.00000 -100.00000 
-100.00000 -100.00000 
-0.09989  1.37986 
-100.00000  0.17976 
-100.00000 -100.00000 
 0.13754 -100.00000 
 0.01818  0.11954 
-100.00000 -100.00000 
-100.00000 -100.00000 
-100.00000 -100.00000 
 0.00000  0.00000 
 0.46360  0.48690 
-100.00000 -0.00003 
 0.17895 -0.07289 
-100.00000 -100.00000 
 0.13762 -100.00000 
-100.00000 -100.00000 
 0.11454 -0.73547 
-100.00000 -100.00000 
-100.00000 -100.00000 
-100.00000 -100.00000 
-0.33509 -0.75109 
 0.00000  0.00000 
-100.00000  0.15548 
-0.61115  0.05329 
-100.00000 -100.00000 
 0.14173  0.18651 
-100.00000 -100.00000 
-100.00000 -100.00000 
 0.00000  0.00000 
-100.00000 -100.00000 
-100.00000 -100.00000 
-100.00000 -100.00000 
-0.14064  0.78507 
-100.00000 -100.00000 
-0.10086  0.17872 
-100.00000 -100.00000 
 0.00000  0.00000 
-100.00000 -100.00000 
-100.00000 -100.00000 
 0.00000  0.00000 
-0.00232  0.00004 
-0.12653  0.13730 
-100.00000 -100.00000 
-0.05988 -0.00145 
-0.54798  0.12567 
-0.00156 -100.00000 
-100.00000 -100.00000 
 0.22104  0.45445 
-0.13795 -100.00000 
-0.26415 -100.00000 
 0.07985  0.25975 
-100.00000 -100.00000 
 0.75276  0.00022 
 0.00000  0.00000 
 0.00000  0.00000 
-100.00000 -100.00000 
 0.37081  0.25898 
 0.32019 -100.00000 
 0.10501 -100.00000 
-100.00000 -100.00000 
 0.00000  0.00000 
 0.19890 -0.07526 
-100.00000 -100.00000 
 0.11619  0.20589 
-0.45935  0.06122 
-100.00000  0.03908 
-0.32308  0.15023 
-100.00000 -100.00000 
 0.00000  0.00000 
-0.00613 -100.00000 
-100.00000 -0.25355 
-0.37489 -0.01712 
 0.13775 -0.10802 
-0.17983 -0.00008 
-100.00000 -100.00000 
 0.13754 -100.00000 
-100.00000 -100.00000 
-0.14201 -0.24318 
-100.00000 -100.00000 
-100.00000 -100.00000 
-100.00000 -100.00000 
-100.00000 -100.00000 
-100.00000 -100.00000 
-100.00000 -100.00000 
-100.00000 -100.00000 
-100.00000 -100.00000 
-100.00000 -100.00000 
-0.22539 -100.00000 
-100.00000 -100.00000 
-100.00000 -100.00000 
-100.00000 -100.00000 
-100.00000 -100.00000 
-100.00000 -100.00000 
 0.15393  0.18024 
 0.41408  0.15479 
-100.00000 -100.00000 
-100.00000 -100.00000 
-0.13838 -100.00000 
-100.00000 -0.15401 
-100.00000 -100.00000 
-100.00000 -100.00000 
-0.11662 -0.73885 
-100.00000 -100.00000 
 0.84593  0.19218 
-100.00000  0.00005 
-100.00000 -100.00000 
-0.00253 -0.47685 
-100.00000 -100.00000 
 0.24052 -0.41643 
-100.00000 -100.00000 
-100.00000 -100.00000 
-100.00000 -100.00000 
