# Supplementary material for: Enhanced ER proteostasis and temperature differentially impact the mutational tolerance of influenza hemagglutinin
Source: eLife. 2018 Sep 6;7:e38795. doi: 10.7554/eLife.38795 (PMC6172027; doi:10.7554/eLife.38795)
Supplement: Source data 1. [file elife-38795-data1.zip › Dataset_1/HA_DMS_2018_processing/filtering/filtering_DAX37vsDMSO37/compare/out_scatter_13_F.txt]

-100.00000 -100.00000 
-100.00000 -0.07635 
 0.00009 -100.00000 
-100.00000  0.00019 
-0.40545 -0.00005 
 0.03694 -100.00000 
-0.02157  0.23613 
-100.00000 -100.00000 
 0.22224  0.84823 
 0.26312  0.52888 
-0.03584 -100.00000 
 0.00000  0.00000 
-100.00000 -100.00000 
-100.00000 -100.00000 
-100.00000 -100.00000 
-100.00000 -100.00000 
-100.00000 -100.00000 
-100.00000 -100.00000 
 0.48558 -100.00000 
-100.00000 -100.00000 
 0.33981 -0.05550 
-100.00000 -100.00000 
-100.00000 -100.00000 
-100.00000 -0.00000 
-100.00000 -100.00000 
-100.00000 -100.00000 
-100.00000 -100.00000 
-100.00000 -100.00000 
-100.00000 -100.00000 
-100.00000 -100.00000 
-100.00000 -100.00000 
-100.00000 -100.00000 
 0.32906 -0.07695 
-100.00000 -100.00000 
-100.00000 -100.00000 
-100.00000 -100.00000 
-0.08398 -0.48476 
-100.00000 -100.00000 
-100.00000 -100.00000 
-100.00000 -100.00000 
-100.00000 -100.00000 
-100.00000 -100.00000 
-100.00000 -100.00000 
-100.00000 -100.00000 
-100.00000 -100.00000 
 0.01564 -0.08844 
-1.08848  0.12150 
-100.00000 -100.00000 
-100.00000 -100.00000 
-0.69933  0.01234 
-100.00000 -100.00000 
-100.00000 -100.00000 
-100.00000  0.00022 
-0.00004 -100.00000 
-100.00000 -100.00000 
-100.00000  0.00010 
-100.00000 -100.00000 
-100.00000 -100.00000 
 0.37858  0.30779 
 0.18576 -100.00000 
-0.39405 -0.32241 
-0.02472 -0.64056 
-100.00000 -100.00000 
-100.00000 -100.00000 
-100.00000 -100.00000 
-100.00000 -100.00000 
-100.00000 -100.00000 
-0.07722 -100.00000 
-0.28418 -0.19564 
 0.22223 -100.00000 
-100.00000  0.13753 
-0.15945  0.16719 
-100.00000 -100.00000 
 0.32733 -0.20963 
-100.00000 -100.00000 
-100.00000 -100.00000 
-100.00000 -100.00000 
-0.03206 -0.05410 
 0.42172  0.21023 
-100.00000 -100.00000 
-100.00000 -100.00000 
-100.00000 -100.00000 
-0.16512 -0.44235 
-0.02024 -0.00000 
-100.00000 -100.00000 
 0.26318  0.06013 
-100.00000 -100.00000 
 0.13128 -0.31038 
 0.30177 -0.44446 
-0.03100 -0.31888 
-0.00013  0.13734 
-0.49122 -100.00000 
-100.00000 -100.00000 
-0.37622 -0.31515 
-100.00000 -100.00000 
-100.00000 -0.20968 
-100.00000 -100.00000 
-100.00000 -100.00000 
-100.00000 -0.00001 
-0.65636  0.31349 
-100.00000 -100.00000 
 0.59262 -100.00000 
-100.00000 -100.00000 
 0.07837 -0.62058 
-100.00000 -100.00000 
-100.00000 -100.00000 
 0.11721  0.27502 
-0.18982 -0.55568 
-100.00000 -100.00000 
-100.00000 -100.00000 
-100.00000 -100.00000 
 0.26690 -0.83362 
 0.52775  0.58512 
-100.00000 -100.00000 
 0.08871 -0.29713 
-100.00000 -100.00000 
-100.00000 -100.00000 
-100.00000 -100.00000 
 0.61389  0.37851 
-100.00000 -100.00000 
-100.00000 -100.00000 
 0.33177  0.12241 
 1.02900 -100.00000 
-100.00000 -100.00000 
 0.17159  0.36584 
-100.00000 -100.00000 
-100.00000 -100.00000 
-0.24228 -0.07081 
-100.00000 -100.00000 
-100.00000 -100.00000 
 0.00000  0.00000 
-100.00000 -100.00000 
-100.00000 -100.00000 
 0.00000  0.00000 
-100.00000 -100.00000 
 0.82804  0.42601 
-0.03573 -100.00000 
-0.61771 -0.21005 
 0.13605 -100.00000 
-0.15492 -0.13027 
-100.00000  0.00004 
-100.00000 -100.00000 
 0.69098  0.27366 
-100.00000 -100.00000 
 0.00000  0.00000 
-100.00000  0.44396 
-100.00000 -100.00000 
-100.00000 -100.00000 
-100.00000 -100.00000 
 0.32393 -0.37991 
-100.00000 -100.00000 
-0.05213 -0.07251 
-0.01465  0.52151 
 0.13887  0.13929 
-100.00000  0.25367 
-0.01940 -100.00000 
 0.60642  0.88947 
-100.00000 -100.00000 
-100.00000 -100.00000 
 0.00000  0.00000 
-100.00000 -0.39371 
-100.00000 -100.00000 
-100.00000 -100.00000 
 0.26310  0.48549 
-100.00000 -0.39276 
-100.00000 -100.00000 
-100.00000 -100.00000 
-100.00000 -100.00000 
-100.00000 -100.00000 
-100.00000  0.00065 
 0.12054 -0.21128 
-100.00000 -100.00000 
-0.07020 -0.34491 
-0.68196 -0.20995 
-100.00000 -100.00000 
 0.21533 -0.42884 
 0.18839 -100.00000 
-100.00000 -100.00000 
-0.17261 -100.00000 
 0.49271 -0.10778 
 0.31264 -100.00000 
 0.37403  0.16288 
-100.00000 -100.00000 
 0.58513  0.29880 
-100.00000  0.29753 
-100.00000 -100.00000 
-100.00000 -100.00000 
-100.00000 -100.00000 
-100.00000 -100.00000 
 0.35927 -0.21017 
-100.00000 -100.00000 
-100.00000  0.37852 
 0.17467 -100.00000 
-100.00000 -100.00000 
-0.19785  0.26318 
-100.00000 -100.00000 
-0.76441 -100.00000 
-100.00000 -100.00000 
-0.45617  0.22120 
-100.00000 -100.00000 
 0.28029 -100.00000 
-100.00000 -100.00000 
-100.00000 -100.00000 
-100.00000 -100.00000 
-100.00000 -100.00000 
-0.13456 -0.12563 
-0.13492 -0.00104 
-100.00000 -100.00000 
-100.00000  0.09921 
 0.06062  0.28115 
-0.14221  0.26288 
 0.68983 -100.00000 
-100.00000 -100.00000 
-100.00000  0.37868 
 0.26319  0.26301 
-0.17089 -0.04337 
-100.00000 -100.00000 
-0.81860 -100.00000 
-0.31354 -0.11670 
 0.38183 -0.08330 
-100.00000 -0.00007 
-0.06579  0.58502 
-0.05063 -0.00053 
-100.00000  0.00000 
-100.00000 -100.00000 
 0.00000  0.00000 
 0.00002 -0.12529 
-100.00000 -100.00000 
 0.57207 -0.05374 
 0.21689 -100.00000 
-0.16696 -0.29982 
-0.12387  0.61631 
-100.00000 -100.00000 
 0.67844 -100.00000 
 0.06427 -0.35984 
-100.00000 -0.35681 
-0.44570 -0.19584 
-100.00000 -100.00000 
-100.00000 -100.00000 
-100.00000 -100.00000 
-100.00000 -100.00000 
-100.00000 -100.00000 
-100.00000 -100.00000 
-0.44738  0.00011 
-0.00001 -100.00000 
-100.00000 -100.00000 
-100.00000 -100.00000 
-100.00000  0.63707 
 0.29096  0.23181 
-100.00000 -100.00000 
-0.20097  0.27570 
-100.00000 -100.00000 
 0.17297 -100.00000 
-100.00000 -100.00000 
-100.00000  0.51199 
-100.00000 -100.00000 
 0.72399  0.22187 
 0.00000  0.00000 
-100.00000 -100.00000 
-100.00000 -100.00000 
-100.00000 -100.00000 
-100.00000 -100.00000 
-100.00000 -100.00000 
-100.00000  0.41472 
-100.00000 -100.00000 
-100.00000 -100.00000 
-100.00000 -100.00000 
-100.00000 -100.00000 
-100.00000 -0.09850 
-100.00000 -100.00000 
 0.00000  0.00000 
-100.00000 -100.00000 
-100.00000 -100.00000 
-100.00000 -100.00000 
 0.17544 -100.00000 
-100.00000 -100.00000 
 0.00000  0.00000 
 0.16347  0.18906 
 0.20136 -0.12821 
-100.00000 -100.00000 
-0.48057 -0.33809 
-0.77864  0.11497 
 0.58505 -0.10734 
-100.00000 -100.00000 
-100.00000 -100.00000 
-100.00000 -100.00000 
-100.00000  0.00006 
-0.63952  0.13763 
-100.00000  0.34711 
-100.00000 -100.00000 
-0.18474 -100.00000 
 0.00004 -100.00000 
-100.00000 -100.00000 
 0.13002 -0.54693 
-0.28671  0.38636 
-100.00000 -100.00000 
-100.00000 -100.00000 
-100.00000 -100.00000 
-0.28597 -0.00001 
-100.00000 -100.00000 
-100.00000 -100.00000 
-100.00000 -100.00000 
 0.25215 -100.00000 
-100.00000 -100.00000 
-100.00000 -100.00000 
-0.32048  0.03143 
-100.00000 -100.00000 
 0.00000  0.00000 
-100.00000 -100.00000 
-100.00000 -100.00000 
-100.00000 -100.00000 
-100.00000 -100.00000 
-100.00000 -100.00000 
-0.68994 -0.37503 
-0.41078 -100.00000 
-100.00000 -100.00000 
-100.00000 -100.00000 
-100.00000  0.00023 
-0.29034 -0.15547 
-100.00000 -100.00000 
-100.00000 -100.00000 
 0.32203  0.17601 
-0.30901  0.19253 
-100.00000 -100.00000 
-100.00000 -100.00000 
 0.10037 -100.00000 
-100.00000 -100.00000 
 0.27476 -0.28479 
-100.00000 -100.00000 
-100.00000 -100.00000 
-100.00000 -100.00000 
-100.00000 -100.00000 
-100.00000 -100.00000 
-100.00000 -100.00000 
-100.00000 -100.00000 
-100.00000 -100.00000 
-100.00000 -0.07776 
-100.00000 -100.00000 
-0.11530 -0.13111 
-100.00000 -100.00000 
-100.00000 -100.00000 
 0.48528 -100.00000 
-100.00000 -100.00000 
-100.00000 -100.00000 
-100.00000 -100.00000 
 0.00000  0.00000 
-100.00000 -100.00000 
-100.00000 -100.00000 
-100.00000 -100.00000 
-100.00000 -100.00000 
-100.00000 -100.00000 
 0.00000  0.00000 
-100.00000 -100.00000 
-100.00000 -100.00000 
-100.00000 -100.00000 
-100.00000 -100.00000 
-100.00000 -100.00000 
-100.00000 -100.00000 
-100.00000 -100.00000 
-100.00000 -100.00000 
-0.30776 -100.00000 
-100.00000 -100.00000 
-100.00000 -100.00000 
 0.00001 -0.00001 
-100.00000 -100.00000 
-100.00000 -100.00000 
 0.19692 -0.25572 
-0.05041  0.00013 
-0.28647  0.98435 
-0.04484  0.04411 
-100.00000 -100.00000 
-100.00000 -100.00000 
-100.00000 -0.15688 
-100.00000 -100.00000 
-100.00000 -100.00000 
-100.00000 -100.00000 
-0.16272  0.22532 
-0.30869 -100.00000 
-100.00000 -100.00000 
-100.00000 -100.00000 
-100.00000  0.79304 
-100.00000 -100.00000 
-100.00000 -100.00000 
-100.00000 -100.00000 
-100.00000 -100.00000 
-100.00000 -100.00000 
-100.00000 -100.00000 
-100.00000  0.26289 
-100.00000 -100.00000 
-0.18404  0.84635 
-100.00000  0.00013 
-100.00000 -100.00000 
-100.00000 -100.00000 
-100.00000 -100.00000 
-100.00000 -100.00000 
-100.00000 -100.00000 
-0.11445 -0.61933 
 0.35603  0.84779 
-100.00000 -100.00000 
-100.00000 -100.00000 
-100.00000 -100.00000 
 0.17071  0.00007 
-100.00000 -100.00000 
-0.11528  1.00105 
-100.00000 -100.00000 
 0.00000  0.00000 
-100.00000 -100.00000 
-0.04789 -0.00008 
-100.00000 -100.00000 
-100.00000 -100.00000 
-100.00000 -100.00000 
-0.22226  0.00059 
 0.00000  0.00000 
-100.00000 -100.00000 
 0.34549  0.26283 
-0.28938  0.91067 
-100.00000 -100.00000 
 0.00013  0.00012 
-100.00000 -100.00000 
-100.00000  0.26308 
-100.00000 -100.00000 
-100.00000 -100.00000 
-100.00000 -100.00000 
-100.00000 -100.00000 
-100.00000 -100.00000 
-100.00000 -100.00000 
-100.00000  0.00014 
-100.00000 -100.00000 
-100.00000 -100.00000 
-100.00000 -100.00000 
 0.00000  0.00000 
-100.00000 -100.00000 
-100.00000 -100.00000 
 0.37854  0.13762 
-100.00000 -100.00000 
-100.00000 -100.00000 
 0.26311 -100.00000 
-100.00000 -100.00000 
-100.00000 -100.00000 
-100.00000 -100.00000 
 0.25085 -0.41649 
-0.29068  0.00016 
-0.76763 -100.00000 
-100.00000 -100.00000 
-100.00000  0.00004 
-100.00000 -100.00000 
-100.00000 -100.00000 
-100.00000 -100.00000 
-100.00000 -100.00000 
-100.00000 -100.00000 
 0.14959  0.58508 
-100.00000 -100.00000 
 0.00000  0.00000 
-100.00000 -100.00000 
-100.00000 -100.00000 
 0.02947 -100.00000 
-100.00000 -100.00000 
-100.00000 -100.00000 
-100.00000 -100.00000 
-100.00000 -100.00000 
-100.00000 -100.00000 
-100.00000 -100.00000 
-100.00000 -100.00000 
-100.00000 -0.00005 
-100.00000 -100.00000 
-100.00000 -100.00000 
-100.00000 -100.00000 
-100.00000 -100.00000 
-100.00000 -0.58431 
-100.00000 -0.20573 
-100.00000  0.13764 
-100.00000 -100.00000 
-100.00000 -100.00000 
 0.15384 -0.30971 
-100.00000 -100.00000 
-100.00000 -0.22304 
 0.44470 -0.32373 
-100.00000 -100.00000 
-100.00000 -100.00000 
 0.48556  0.03894 
 0.00000  0.00000 
 0.00014 -100.00000 
 0.00000  0.00000 
-0.00004 -0.10246 
-100.00000 -100.00000 
-100.00000 -100.00000 
-0.00052 -0.03738 
-100.00000 -100.00000 
-100.00000 -100.00000 
 0.24000 -0.22347 
-0.26592 -0.08608 
-100.00000 -100.00000 
-0.00013 -100.00000 
-100.00000 -100.00000 
-100.00000 -100.00000 
-100.00000 -100.00000 
-0.00242  0.04712 
-100.00000 -100.00000 
 0.18396 -100.00000 
-100.00000 -100.00000 
-100.00000  0.26324 
-0.00137 -100.00000 
-100.00000 -100.00000 
-0.00111 -100.00000 
 0.16787  0.26320 
-0.16718  0.34878 
-100.00000 -100.00000 
-0.30791 -100.00000 
-100.00000 -100.00000 
 0.11440  0.27219 
-0.81454 -0.62516 
-0.13838  0.36111 
-100.00000  0.32891 
 0.44687  0.26097 
 0.54662  0.05506 
-100.00000 -100.00000 
 0.24035 -100.00000 
-0.88703 -0.10071 
 0.13757 -100.00000 
-0.35013 -100.00000 
 0.67355  0.54140 
-100.00000 -100.00000 
-100.00000 -100.00000 
-0.01175 -100.00000 
 0.13740 -100.00000 
 0.53682  0.37888 
-0.29792 -0.13538 
-100.00000 -100.00000 
-100.00000 -100.00000 
 0.48562 -100.00000 
-100.00000 -100.00000 
-0.13222 -0.09989 
-0.14027  0.00002 
-100.00000 -100.00000 
-100.00000 -100.00000 
-0.14532  0.58512 
-100.00000 -100.00000 
-100.00000 -100.00000 
-100.00000 -100.00000 
-0.19459  0.50684 
-0.12732  0.13748 
-0.35204 -0.12688 
 0.48348  0.03959 
-0.00000  0.26003 
-0.37981  0.45492 
-100.00000 -100.00000 
-100.00000 -100.00000 
-100.00000 -100.00000 
-0.41766 -0.41687 
 0.51314  0.84598 
 0.00000  0.00000 
-100.00000 -100.00000 
-100.00000 -100.00000 
 0.20866  0.06851 
 0.26138 -0.32429 
-100.00000 -100.00000 
-100.00000 -100.00000 
-0.37442  0.61528 
-100.00000  0.13757 
-100.00000 -100.00000 
-0.10847  0.12574 
 0.24052  0.03982 
-100.00000 -100.00000 
-0.62403 -0.20805 
-100.00000  0.15496 
