# Supplementary material for: Enhanced ER proteostasis and temperature differentially impact the mutational tolerance of influenza hemagglutinin
Source: eLife. 2018 Sep 6;7:e38795. doi: 10.7554/eLife.38795 (PMC6172027; doi:10.7554/eLife.38795)
Supplement: Source data 1. [file elife-38795-data1.zip › Dataset_1/HA_DMS_2018_processing/filtering/filtering_DAX37vsDMSO37/compare/out_scatter_13_G.txt]

-100.00000 -100.00000 
 0.34763 -0.31736 
-0.15991 -0.53765 
-0.15725 -100.00000 
 0.13751 -0.00005 
-100.00000 -100.00000 
 0.26324  0.48561 
-100.00000 -100.00000 
-100.00000 -100.00000 
 0.00009  0.00012 
 0.28775 -0.18080 
-100.00000 -100.00000 
 0.10688 -100.00000 
 0.11327  0.00012 
-100.00000 -100.00000 
-0.24116  0.26934 
-0.02174 -0.09434 
-0.17693  0.17052 
-100.00000 -100.00000 
-100.00000 -100.00000 
-100.00000 -100.00000 
-100.00000 -100.00000 
 0.00000  0.00000 
-100.00000 -100.00000 
-100.00000 -100.00000 
-100.00000 -0.03097 
-100.00000 -100.00000 
-100.00000 -100.00000 
-0.04732 -100.00000 
-100.00000 -100.00000 
 0.07114  0.20089 
-100.00000 -100.00000 
 0.13766  0.26302 
 0.31614 -0.08074 
-100.00000 -100.00000 
-100.00000 -100.00000 
 0.13744 -100.00000 
-0.10964  0.19428 
-100.00000 -100.00000 
 0.13752 -100.00000 
 0.09261  0.07055 
-0.15793 -0.32256 
-100.00000 -100.00000 
-100.00000 -100.00000 
-100.00000 -100.00000 
-100.00000 -100.00000 
-100.00000  0.13730 
-100.00000 -100.00000 
-100.00000 -100.00000 
-100.00000 -100.00000 
 0.29258 -0.08138 
 0.54838  0.15680 
-0.30147  0.57050 
-100.00000 -100.00000 
-100.00000 -100.00000 
 0.00000  0.00000 
-100.00000 -0.00003 
-100.00000 -100.00000 
-100.00000 -100.00000 
-100.00000 -100.00000 
-100.00000 -100.00000 
-0.07871 -0.00023 
 0.00000  0.00000 
-100.00000 -100.00000 
-0.05721  0.05307 
-100.00000 -100.00000 
-100.00000 -100.00000 
-100.00000 -100.00000 
-100.00000 -100.00000 
 0.00000  0.00000 
-0.17729  0.00003 
-0.01860 -100.00000 
-100.00000 -0.42650 
-100.00000 -100.00000 
-100.00000 -100.00000 
 0.00000  0.00000 
 0.46845 -0.45483 
-100.00000 -100.00000 
-100.00000 -100.00000 
 0.00000  0.00000 
-100.00000 -100.00000 
-100.00000 -100.00000 
-0.24197  0.42225 
-100.00000 -100.00000 
 0.74045 -0.10073 
 0.23918 -0.41331 
-100.00000 -0.00013 
 0.00003 -100.00000 
-1.13620  0.35536 
-0.16704 -100.00000 
-0.05285 -0.21215 
-0.41020 -100.00000 
-0.00002 -100.00000 
-0.45607 -0.15377 
-0.00000 -100.00000 
-100.00000 -100.00000 
-100.00000 -0.25520 
-0.19258 -0.30668 
-0.20892 -0.24890 
 0.67813  0.46823 
 0.12883 -0.29414 
-0.08730  0.13758 
 0.22846  0.12442 
 0.15811 -100.00000 
 0.00000  0.00000 
-0.20376 -0.13003 
-0.17332  0.48546 
-100.00000 -100.00000 
-100.00000 -100.00000 
 0.00000  0.00000 
 0.47868 -0.35352 
-100.00000 -100.00000 
 0.32888 -0.24577 
-0.81565  0.11631 
 0.41064 -0.21180 
 0.19472 -0.45642 
 0.45939  0.50053 
-100.00000 -100.00000 
 0.33497 -0.04862 
 0.16274 -0.10626 
 0.00001 -100.00000 
-100.00000 -100.00000 
 0.06308  0.18420 
 0.00010 -0.25711 
 0.13754 -100.00000 
 0.74284 -100.00000 
 0.13738  0.00026 
 0.00015 -100.00000 
-0.27907  0.20543 
 0.05795 -0.59998 
-100.00000 -100.00000 
-0.18395 -0.10622 
-100.00000 -100.00000 
-100.00000 -100.00000 
-100.00000 -100.00000 
 0.08318  0.55579 
 0.07286 -0.11129 
-0.31277  0.51859 
 0.07902  0.37845 
 0.41183 -100.00000 
 0.00012 -0.20456 
-100.00000 -100.00000 
-100.00000 -100.00000 
 0.09564 -0.04183 
-0.64287  0.19255 
-0.47871  0.49257 
 0.00000  0.00000 
-100.00000 -0.45027 
-100.00000 -100.00000 
-100.00000  0.02445 
-100.00000 -100.00000 
-100.00000 -100.00000 
 0.93385  0.01835 
 0.37987 -100.00000 
 0.42128  0.63160 
 0.00000  0.00000 
-0.53234 -0.10010 
 0.04030  0.11763 
 0.02726 -0.08338 
-100.00000 -100.00000 
-100.00000 -100.00000 
-0.04507 -0.23829 
-100.00000 -100.00000 
-100.00000 -100.00000 
-100.00000  0.37863 
 0.31234 -0.07015 
-100.00000 -100.00000 
-0.17322  0.00022 
 0.49422  0.01250 
-100.00000 -100.00000 
 0.00000  0.00000 
-0.17862  0.10717 
 0.26905 -0.20987 
-100.00000 -100.00000 
 0.58378 -0.23925 
-100.00000 -0.32257 
-100.00000 -100.00000 
 0.58033 -100.00000 
-100.00000  0.51531 
-0.08848  0.26318 
-100.00000 -100.00000 
-100.00000  0.13805 
-100.00000 -100.00000 
-0.32716  0.92785 
 0.25745  0.37853 
 0.00000  0.00000 
-100.00000 -100.00000 
 0.41868  0.76643 
-100.00000 -100.00000 
-100.00000 -100.00000 
-100.00000 -100.00000 
-100.00000 -100.00000 
-100.00000 -100.00000 
 0.00000  0.00000 
-0.27737  0.48557 
-100.00000 -100.00000 
-100.00000 -100.00000 
-100.00000 -100.00000 
-0.00005 -100.00000 
 0.07507  0.53354 
 0.34555  0.09861 
 0.00950  0.15035 
-0.00738  0.82373 
-100.00000 -100.00000 
-100.00000  0.37420 
 0.18203 -0.17617 
-100.00000 -100.00000 
-100.00000 -100.00000 
-0.10976  0.20378 
 0.39091 -0.58347 
 0.00000  0.00000 
-0.00485  0.32218 
-0.68596  0.11523 
-100.00000 -100.00000 
-0.20299 -100.00000 
-100.00000 -100.00000 
-100.00000  0.26298 
-100.00000 -0.09656 
 0.46681 -0.34842 
-0.07751 -0.00113 
 0.15981  0.84793 
-100.00000 -100.00000 
-0.45148  0.07007 
 0.35851 -0.37594 
-0.17222  0.44972 
-100.00000 -100.00000 
-100.00000 -100.00000 
-100.00000 -100.00000 
-0.18965 -0.12425 
-100.00000 -100.00000 
-100.00000  0.00028 
 0.02005 -0.76383 
 0.08500 -0.05317 
-100.00000 -100.00000 
-100.00000 -100.00000 
-0.06841 -100.00000 
 0.36109  0.08121 
 0.17749  0.12808 
-100.00000 -100.00000 
-100.00000 -100.00000 
 0.00000  0.00000 
-0.11244  0.65995 
-100.00000 -100.00000 
-0.03644 -0.31117 
-100.00000 -100.00000 
-100.00000  0.00038 
-0.07603 -100.00000 
-100.00000 -100.00000 
-100.00000 -100.00000 
-100.00000 -100.00000 
 0.50640  0.08771 
-100.00000 -100.00000 
 0.00000  0.00000 
 0.00001 -0.23819 
-100.00000 -100.00000 
-100.00000 -100.00000 
-0.30377  0.45807 
-100.00000 -100.00000 
 0.37828  0.13474 
-0.69488  0.26303 
-100.00000 -100.00000 
 0.00000  0.00000 
-100.00000 -100.00000 
-100.00000 -100.00000 
-100.00000 -100.00000 
 0.37847 -100.00000 
-100.00000 -100.00000 
-0.04730  0.07601 
-100.00000  0.00005 
 0.68167  0.18189 
-100.00000 -100.00000 
 0.04654  0.54220 
-100.00000 -100.00000 
 0.04477 -0.02273 
-0.56102  0.64328 
 0.00000  0.00000 
 0.67732  1.04299 
 0.08818 -0.12962 
-0.06699 -100.00000 
 0.00000  0.00000 
-100.00000 -100.00000 
-100.00000 -100.00000 
-100.00000 -100.00000 
-100.00000 -100.00000 
 1.03297  0.77050 
 0.14379  0.22433 
-100.00000 -100.00000 
-100.00000 -0.29156 
-0.20962 -0.31828 
-0.12016  0.60250 
-100.00000  0.26311 
-100.00000 -100.00000 
-100.00000 -100.00000 
 0.42269 -100.00000 
 0.26308 -100.00000 
-100.00000 -100.00000 
-100.00000 -100.00000 
-100.00000 -0.00007 
 0.00046 -100.00000 
 0.00000  0.00000 
 0.26300 -0.02838 
-100.00000 -100.00000 
 0.32314  0.23170 
-0.01459 -1.38300 
 0.53904 -100.00000 
-100.00000 -100.00000 
-100.00000 -100.00000 
-100.00000 -100.00000 
-100.00000 -100.00000 
-100.00000 -100.00000 
-100.00000 -100.00000 
-0.46539  0.22541 
-100.00000 -100.00000 
-0.04589 -100.00000 
 0.07043 -0.45541 
-100.00000 -100.00000 
 0.00000  0.00000 
 0.53394  0.07065 
-100.00000 -100.00000 
-100.00000 -100.00000 
-100.00000 -100.00000 
-100.00000 -100.00000 
-0.00007 -100.00000 
 0.59129  0.19173 
 0.24575 -0.16366 
-0.10705 -0.02294 
 0.00013 -100.00000 
-100.00000 -100.00000 
-0.09719 -0.15209 
-100.00000 -100.00000 
-0.16443 -0.00001 
-100.00000 -100.00000 
 0.00000  0.00000 
-100.00000 -100.00000 
 0.43958  0.29998 
-100.00000 -100.00000 
-100.00000 -0.18032 
-100.00000 -100.00000 
 0.23775  0.22932 
-100.00000 -100.00000 
-100.00000 -100.00000 
-100.00000 -100.00000 
-0.11884  0.20281 
 0.00000  0.00000 
-100.00000 -100.00000 
-100.00000 -100.00000 
 0.00000  0.00000 
-100.00000 -0.01737 
-100.00000 -100.00000 
-100.00000 -0.01661 
 0.00000  0.00000 
-100.00000 -100.00000 
-100.00000 -100.00000 
 0.33420  0.19419 
 0.00000  0.00000 
 0.00000  0.00000 
-100.00000 -100.00000 
-100.00000 -100.00000 
 0.00000  0.00000 
-100.00000 -100.00000 
-100.00000 -100.00000 
 0.81649  0.25484 
 0.00000  0.00000 
 0.00001  0.10952 
-100.00000 -100.00000 
 0.00000  0.00000 
-100.00000 -100.00000 
-100.00000 -100.00000 
-100.00000 -100.00000 
-100.00000 -100.00000 
-100.00000 -100.00000 
 0.68753  0.06325 
-100.00000  0.00013 
 0.00000  0.00000 
-100.00000  0.13757 
 0.00000  0.00000 
-100.00000 -100.00000 
-100.00000 -100.00000 
-0.20315 -0.25091 
-0.06067  0.42713 
-100.00000 -100.00000 
 0.00009 -0.09863 
 0.33796 -0.35771 
-100.00000 -100.00000 
-100.00000 -100.00000 
-0.00047 -0.09875 
-0.22998 -100.00000 
-100.00000 -100.00000 
-100.00000 -100.00000 
 0.00000  0.00000 
-100.00000 -100.00000 
-100.00000 -100.00000 
-100.00000 -100.00000 
-100.00000 -100.00000 
 0.13760  0.13737 
-100.00000 -100.00000 
-100.00000 -100.00000 
-100.00000 -100.00000 
-100.00000 -100.00000 
 0.48120 -0.16896 
-100.00000 -100.00000 
-100.00000 -100.00000 
 0.38281 -100.00000 
 0.19370 -0.07957 
-0.62390  0.13942 
 0.42168 -100.00000 
-100.00000 -100.00000 
-100.00000 -100.00000 
 0.03092 -0.64297 
 0.00000  0.00000 
 0.30717  0.26488 
-0.12243  0.19530 
-100.00000 -100.00000 
 0.00681 -0.29736 
 0.86482  0.00213 
-100.00000 -100.00000 
-0.50146  1.13759 
-100.00000 -100.00000 
-0.78965 -0.24957 
-100.00000 -100.00000 
-0.20352  0.36919 
-100.00000 -100.00000 
-100.00000 -100.00000 
-100.00000 -100.00000 
-100.00000 -100.00000 
-100.00000 -100.00000 
 0.37859  0.13764 
-0.01338  1.32812 
 0.17967  0.69770 
 0.00000  0.00000 
-100.00000 -100.00000 
-0.00017 -100.00000 
 0.56406  0.58493 
-100.00000 -100.00000 
-100.00000 -100.00000 
-100.00000 -100.00000 
-100.00000 -100.00000 
-100.00000 -100.00000 
-0.29471 -100.00000 
 0.31094 -1.01161 
-100.00000 -100.00000 
-100.00000 -100.00000 
 0.26297 -100.00000 
-100.00000 -100.00000 
-100.00000 -100.00000 
 0.38294  1.88753 
-100.00000 -100.00000 
 0.51953 -0.78616 
-0.00916 -0.25807 
-100.00000 -100.00000 
-100.00000 -100.00000 
-0.58751 -0.32425 
-100.00000 -100.00000 
-100.00000 -100.00000 
-0.18023 -0.58243 
-0.42725  0.00028 
-100.00000 -100.00000 
-0.22914  0.13741 
-100.00000 -100.00000 
-100.00000 -100.00000 
-100.00000 -100.00000 
-100.00000 -100.00000 
 0.17900  0.53716 
-100.00000  0.18204 
-100.00000 -100.00000 
-100.00000  0.05795 
-0.34897  0.24333 
-100.00000 -100.00000 
-100.00000 -0.00001 
-100.00000 -100.00000 
-0.61787 -0.58391 
-100.00000 -100.00000 
 0.92628  0.37875 
-0.22872 -100.00000 
-0.93839 -0.15142 
-100.00000 -100.00000 
 0.00000  0.00000 
-100.00000 -100.00000 
 0.00000  0.00000 
-100.00000 -0.41802 
-100.00000 -100.00000 
 0.40420  0.00336 
-100.00000 -100.00000 
-100.00000 -100.00000 
-100.00000 -100.00000 
-0.24232 -100.00000 
-100.00000 -0.00002 
 0.34787  0.49759 
-100.00000 -100.00000 
-0.26392  0.30681 
-100.00000 -0.08608 
-100.00000 -100.00000 
-0.19517  0.36058 
 0.54510  0.60914 
-100.00000 -0.00020 
 0.05862 -0.32552 
-0.82389 -0.09962 
 0.00000  0.00000 
 0.10535 -100.00000 
-100.00000 -100.00000 
 0.34990 -0.06470 
-0.36469 -0.18767 
-0.34983 -0.22352 
 0.20495 -0.22378 
-100.00000 -100.00000 
-0.24230  0.03976 
 0.08384 -0.00382 
-0.20495  0.20636 
-0.13806 -100.00000 
 0.24035 -0.44146 
 0.55463 -100.00000 
-0.00434  0.03918 
-0.43248 -0.72891 
 0.02878 -0.34094 
-0.10128 -0.27247 
-100.00000 -100.00000 
 0.07276  0.18255 
 0.00000  0.00000 
-100.00000 -0.08646 
 0.10509  0.00026 
-100.00000 -0.58901 
 0.13520  0.36687 
-0.11974 -100.00000 
-100.00000 -0.25355 
 0.00000  0.00000 
-0.15604 -100.00000 
-100.00000 -100.00000 
-100.00000  1.14359 
-100.00000 -100.00000 
-100.00000 -100.00000 
-100.00000  0.13753 
-100.00000 -100.00000 
-100.00000 -100.00000 
-100.00000 -100.00000 
 0.44211 -100.00000 
-0.33143  0.13766 
-100.00000 -100.00000 
-0.12017 -0.03499 
-100.00000 -100.00000 
 0.12420 -0.08724 
-100.00000 -100.00000 
-100.00000 -100.00000 
-100.00000 -0.60238 
-0.13880  0.13762 
-100.00000 -100.00000 
-100.00000 -0.00010 
 0.00000  0.00000 
 0.19097  0.18547 
-100.00000 -100.00000 
 0.23173  0.55407 
 0.13745 -0.61653 
 0.41208  0.42790 
 0.14216  0.54230 
-100.00000 -100.00000 
-100.00000 -100.00000 
 0.51300 -100.00000 
 0.00000  0.00000 
-100.00000 -100.00000 
-100.00000 -100.00000 
-100.00000 -100.00000 
-0.24226  0.13767 
-0.46908 -0.35766 
-100.00000 -100.00000 
 0.22147  0.15547 
-100.00000 -100.00000 
