# Supplementary material for: Enhanced ER proteostasis and temperature differentially impact the mutational tolerance of influenza hemagglutinin
Source: eLife. 2018 Sep 6;7:e38795. doi: 10.7554/eLife.38795 (PMC6172027; doi:10.7554/eLife.38795)
Supplement: Source data 1. [file elife-38795-data1.zip › Dataset_1/HA_DMS_2018_processing/filtering/filtering_DAX37vsDMSO37/compare/out_scatter_13_H.txt]

-100.00000 -100.00000 
-0.37450 -0.80004 
-0.01881  0.13751 
 1.09561 -100.00000 
 0.42891 -100.00000 
-100.00000 -100.00000 
-100.00000 -100.00000 
-100.00000 -100.00000 
-100.00000 -100.00000 
 0.27145  0.09154 
 0.46832 -0.03439 
-100.00000 -100.00000 
-100.00000  0.26681 
-100.00000 -100.00000 
-100.00000 -100.00000 
-100.00000 -100.00000 
-100.00000 -100.00000 
-100.00000 -100.00000 
 0.14790 -0.43485 
-100.00000 -100.00000 
-100.00000 -100.00000 
-100.00000 -100.00000 
-100.00000 -100.00000 
-0.90837 -0.30986 
 0.00000  0.00000 
-100.00000 -100.00000 
 0.00009  0.00001 
-100.00000 -0.00006 
-100.00000 -100.00000 
-100.00000 -100.00000 
-100.00000  0.13754 
-100.00000 -100.00000 
-100.00000 -100.00000 
-100.00000 -0.00001 
-100.00000 -100.00000 
-100.00000 -100.00000 
-0.42620 -100.00000 
-100.00000 -100.00000 
-100.00000 -100.00000 
-0.15649 -100.00000 
-100.00000 -100.00000 
-100.00000 -100.00000 
-100.00000 -100.00000 
-100.00000 -100.00000 
 0.00000  0.00000 
-100.00000 -100.00000 
-100.00000 -100.00000 
 0.10387 -100.00000 
-100.00000 -100.00000 
-100.00000 -100.00000 
-100.00000 -100.00000 
-0.45162 -100.00000 
-0.17758 -100.00000 
 0.00000  0.00000 
-100.00000  0.26300 
 0.18804 -100.00000 
 0.33400 -100.00000 
-100.00000 -100.00000 
-100.00000 -100.00000 
 0.03016 -100.00000 
-100.00000 -100.00000 
-0.01950  0.09372 
-100.00000 -100.00000 
-0.05651 -0.03663 
-100.00000 -100.00000 
-100.00000 -100.00000 
-100.00000 -100.00000 
-0.04802  0.09479 
-100.00000 -100.00000 
 0.10675  0.76577 
 0.22077 -0.44276 
-100.00000 -100.00000 
-100.00000  0.13754 
-100.00000 -100.00000 
 0.26317  0.13746 
-100.00000 -100.00000 
-100.00000 -100.00000 
-100.00000  0.26305 
-100.00000 -100.00000 
-100.00000  0.00011 
-0.25682  0.12949 
-100.00000 -100.00000 
-100.00000 -100.00000 
-100.00000 -100.00000 
 0.00017 -100.00000 
 0.95879  0.07459 
-100.00000 -100.00000 
-0.28815 -0.19190 
 0.40779 -0.03586 
-0.17186  0.59723 
-0.59019 -100.00000 
-100.00000 -0.31671 
-100.00000 -100.00000 
-100.00000 -100.00000 
 0.06685  0.08140 
-100.00000 -100.00000 
-100.00000 -100.00000 
-100.00000 -100.00000 
-100.00000 -100.00000 
-0.52797 -100.00000 
 0.37853  0.00753 
-100.00000 -100.00000 
-100.00000 -100.00000 
-0.10074 -100.00000 
-100.00000 -100.00000 
-100.00000 -100.00000 
-100.00000 -100.00000 
 0.45901 -0.14721 
-100.00000 -100.00000 
-100.00000 -100.00000 
-100.00000 -100.00000 
 0.20570 -0.25526 
-0.43889  0.02938 
-0.20509  0.17801 
 0.10093  0.08041 
-100.00000 -100.00000 
-100.00000 -100.00000 
-100.00000 -100.00000 
-100.00000 -0.11707 
-100.00000 -100.00000 
 0.21529 -0.46972 
-100.00000 -100.00000 
-100.00000 -0.39231 
-100.00000 -100.00000 
-100.00000 -100.00000 
-100.00000 -100.00000 
-100.00000 -100.00000 
-100.00000 -100.00000 
-100.00000 -100.00000 
-100.00000 -100.00000 
-100.00000 -100.00000 
-100.00000 -100.00000 
-100.00000 -100.00000 
-100.00000 -100.00000 
 0.38040 -0.32547 
-0.31732 -100.00000 
-0.08845 -100.00000 
-1.34074  0.09098 
 0.15782 -100.00000 
-100.00000 -100.00000 
 0.67819 -0.32730 
-0.03614  0.37860 
 0.00000  0.00000 
-100.00000 -100.00000 
-0.00020 -100.00000 
 0.56374  0.80290 
-100.00000 -100.00000 
-100.00000 -100.00000 
-100.00000 -100.00000 
-100.00000 -100.00000 
-100.00000 -100.00000 
-100.00000 -100.00000 
 0.03112  0.20771 
 0.00000  0.00000 
-100.00000  0.09052 
 0.26266 -100.00000 
-0.46770  0.64865 
 0.08891 -0.29247 
-100.00000  0.37828 
-100.00000 -100.00000 
 0.49016 -0.43500 
 0.54303 -0.00004 
 0.05744  0.05227 
-100.00000 -100.00000 
-0.18987 -100.00000 
-100.00000 -100.00000 
-100.00000 -100.00000 
-100.00000 -100.00000 
-0.25444  0.09170 
-0.02463 -0.01747 
 0.37879  0.29393 
-0.00004 -100.00000 
 0.20146 -0.12750 
-0.11833  0.75361 
 0.68509  0.21575 
 0.52774 -0.31239 
-0.22517  0.13806 
-100.00000 -100.00000 
-0.17261  0.00002 
-100.00000 -100.00000 
 0.10179  0.15266 
-0.41630 -100.00000 
-100.00000 -100.00000 
 0.38138  0.26314 
-100.00000 -100.00000 
-100.00000 -100.00000 
-100.00000 -100.00000 
-100.00000  0.00014 
-100.00000 -100.00000 
-0.23431 -0.69003 
-100.00000 -100.00000 
-100.00000 -100.00000 
-100.00000 -100.00000 
-100.00000 -100.00000 
-100.00000 -100.00000 
 0.00000  0.00000 
 0.00000  0.00000 
-100.00000 -100.00000 
-100.00000 -100.00000 
-100.00000 -100.00000 
 0.59063 -0.00004 
-100.00000 -100.00000 
-100.00000 -100.00000 
-0.54449 -0.34798 
-0.30316 -0.24525 
-100.00000 -100.00000 
-0.41997 -0.22319 
 0.50299 -0.28772 
 0.10435  0.06959 
-0.16740 -100.00000 
-100.00000 -100.00000 
 0.62124  1.00049 
-100.00000 -0.00013 
 0.04324  0.22181 
-100.00000 -100.00000 
-100.00000 -100.00000 
-100.00000 -100.00000 
-0.07648  0.11026 
-100.00000 -100.00000 
-0.70970 -100.00000 
-0.62206 -0.00050 
-0.18843  0.04325 
-0.76015  0.11433 
-0.12117  0.00000 
-100.00000 -100.00000 
 0.85285  0.22129 
-100.00000 -100.00000 
-100.00000 -100.00000 
 0.18624  0.37827 
-100.00000  0.26326 
-0.96272 -0.58576 
 0.33861  0.80148 
-100.00000 -100.00000 
 0.06311  0.21506 
-100.00000 -100.00000 
 0.72009  1.31679 
-0.33009 -0.43971 
-100.00000 -100.00000 
-0.48974  0.11985 
 0.00000  0.00000 
-100.00000 -100.00000 
-100.00000 -100.00000 
-100.00000 -100.00000 
-0.03644  0.27379 
 0.18818 -0.08196 
 0.50848  0.41535 
-100.00000 -100.00000 
-100.00000  0.56995 
-100.00000 -100.00000 
-100.00000 -100.00000 
-0.00029 -0.27486 
-0.06544 -100.00000 
-100.00000 -0.48274 
 1.11571  0.40949 
-0.20482  0.48566 
-100.00000 -100.00000 
-100.00000 -100.00000 
-100.00000 -100.00000 
 0.20344 -100.00000 
-100.00000 -100.00000 
-100.00000 -100.00000 
-100.00000 -100.00000 
-0.24386 -100.00000 
-100.00000 -100.00000 
-100.00000 -100.00000 
-100.00000 -100.00000 
-100.00000 -100.00000 
-100.00000 -100.00000 
 0.27996  0.07287 
-100.00000 -100.00000 
 0.07991 -0.00000 
-0.38091 -100.00000 
-100.00000 -100.00000 
-0.05405  0.96417 
-0.06556  0.00014 
-0.17320 -100.00000 
-0.13113  0.16809 
 0.52900  0.08274 
 0.17402 -100.00000 
-100.00000  0.00025 
-100.00000 -100.00000 
-100.00000 -100.00000 
-100.00000 -100.00000 
-100.00000 -100.00000 
 0.31050  0.31792 
-0.18415  0.37812 
 0.50829 -100.00000 
-0.16200 -100.00000 
 0.00000  0.00000 
-100.00000 -100.00000 
-100.00000 -100.00000 
 0.19611 -0.24534 
-100.00000 -100.00000 
 0.22351 -100.00000 
-100.00000 -100.00000 
 0.21647  0.10990 
-100.00000 -100.00000 
 0.14415 -100.00000 
 0.36050 -0.35542 
-100.00000 -100.00000 
-100.00000 -100.00000 
-100.00000 -100.00000 
-0.17759  0.10658 
 0.00011 -100.00000 
-0.44173 -0.42025 
-0.31621 -0.39716 
-0.28865  0.56022 
-100.00000 -100.00000 
-0.46554  0.05043 
-100.00000 -0.00001 
-100.00000 -100.00000 
 0.00000  0.00000 
-0.17739 -0.45691 
-0.43453 -0.42899 
-0.30315 -0.00019 
-100.00000 -100.00000 
-100.00000 -100.00000 
 0.95484  1.42868 
-100.00000 -100.00000 
-100.00000 -100.00000 
-0.17077  0.00001 
-0.13602  0.23573 
-100.00000 -100.00000 
 0.36951 -100.00000 
-100.00000 -100.00000 
-100.00000  0.24235 
-100.00000 -100.00000 
-100.00000 -100.00000 
-100.00000 -100.00000 
-100.00000 -100.00000 
-100.00000 -100.00000 
-100.00000 -100.00000 
-100.00000 -100.00000 
-100.00000 -100.00000 
-100.00000 -100.00000 
-100.00000 -100.00000 
-100.00000 -100.00000 
-0.16245 -100.00000 
-100.00000 -100.00000 
-100.00000 -100.00000 
 0.13749 -100.00000 
-0.11426  0.19792 
-100.00000 -100.00000 
-100.00000 -100.00000 
-100.00000 -100.00000 
-100.00000 -100.00000 
-100.00000 -100.00000 
-100.00000 -100.00000 
-100.00000 -100.00000 
-100.00000 -100.00000 
-100.00000 -100.00000 
-100.00000 -100.00000 
-100.00000 -100.00000 
-100.00000 -100.00000 
-100.00000 -100.00000 
-100.00000 -100.00000 
-100.00000 -100.00000 
 0.27674 -0.26460 
-100.00000 -100.00000 
-100.00000 -100.00000 
-100.00000 -100.00000 
-100.00000 -100.00000 
-100.00000 -100.00000 
-100.00000 -100.00000 
 0.05857  0.49331 
-100.00000 -100.00000 
 0.07173  0.00478 
 0.00000  0.00000 
 0.00000  0.00000 
 0.03553  0.25899 
-0.02466 -100.00000 
-100.00000 -100.00000 
 0.07078  0.45160 
-100.00000 -100.00000 
-0.04493 -100.00000 
-100.00000 -100.00000 
 0.44296 -0.46793 
-100.00000 -100.00000 
-100.00000 -100.00000 
-100.00000 -100.00000 
-0.37600  0.48574 
-100.00000  0.67794 
-100.00000 -100.00000 
-100.00000 -100.00000 
 0.48551  0.26313 
-100.00000  0.00078 
-100.00000 -100.00000 
-100.00000 -100.00000 
 0.07773 -100.00000 
-0.05022  0.00018 
-100.00000 -100.00000 
-0.63162 -100.00000 
-0.53934  0.37865 
-100.00000 -100.00000 
-100.00000 -100.00000 
-100.00000 -100.00000 
-0.00004 -100.00000 
-100.00000 -100.00000 
-100.00000 -100.00000 
-0.22927 -100.00000 
-100.00000 -100.00000 
-100.00000 -100.00000 
-100.00000  0.67823 
-0.22918 -0.44678 
-0.13674  1.13774 
-100.00000 -100.00000 
-100.00000  0.26564 
-100.00000 -100.00000 
-100.00000 -100.00000 
 0.13714  0.66947 
-100.00000 -100.00000 
-100.00000 -0.51254 
-100.00000 -100.00000 
 0.14917  0.13754 
 0.24792  0.26283 
-100.00000 -100.00000 
-100.00000 -100.00000 
-100.00000 -100.00000 
-100.00000 -100.00000 
-100.00000 -100.00000 
-100.00000 -100.00000 
-0.16411  0.58512 
-100.00000 -100.00000 
-0.76354 -100.00000 
-100.00000 -100.00000 
-100.00000 -100.00000 
-100.00000 -100.00000 
-100.00000 -100.00000 
-100.00000 -100.00000 
-100.00000 -100.00000 
-100.00000 -100.00000 
-100.00000 -100.00000 
-100.00000 -0.00003 
-100.00000 -100.00000 
 0.00004 -100.00000 
-100.00000 -100.00000 
 0.49561 -0.52787 
 0.13768 -0.32908 
-100.00000 -100.00000 
-100.00000 -100.00000 
-100.00000 -100.00000 
-100.00000 -100.00000 
-100.00000 -100.00000 
-100.00000 -100.00000 
-100.00000 -100.00000 
-100.00000 -100.00000 
 0.13753  0.13759 
-100.00000 -100.00000 
-100.00000 -100.00000 
-100.00000 -100.00000 
-100.00000 -100.00000 
-100.00000 -100.00000 
-100.00000 -100.00000 
 0.00000  0.00000 
-100.00000 -100.00000 
 0.26295 -100.00000 
 0.03391 -100.00000 
-100.00000 -100.00000 
-100.00000 -100.00000 
 0.03394  0.37853 
-100.00000 -100.00000 
 0.13037 -0.73437 
-100.00000 -100.00000 
-100.00000 -100.00000 
-100.00000 -100.00000 
-100.00000 -100.00000 
-100.00000 -100.00000 
 0.16571  0.76575 
-100.00000 -100.00000 
-0.42659 -100.00000 
-100.00000 -100.00000 
-0.09160 -100.00000 
-100.00000 -100.00000 
-100.00000 -0.03856 
-100.00000 -100.00000 
-100.00000 -100.00000 
 0.13748 -100.00000 
-0.32845  0.13751 
-100.00000 -100.00000 
-100.00000 -100.00000 
-100.00000 -100.00000 
-100.00000 -100.00000 
-100.00000 -100.00000 
-0.03297  0.43194 
 0.00000  0.00000 
-100.00000  0.13759 
-100.00000 -100.00000 
-100.00000 -100.00000 
 0.12515  0.04008 
-100.00000 -0.22347 
-100.00000 -100.00000 
-100.00000 -100.00000 
 0.10514  0.13776 
-100.00000 -100.00000 
-100.00000 -100.00000 
-100.00000 -100.00000 
-0.39960 -0.58029 
-100.00000 -100.00000 
-0.12674 -100.00000 
 0.28743  0.31611 
-100.00000 -0.06270 
-0.09943  0.20748 
-100.00000 -100.00000 
-0.00452 -0.07803 
-0.27513  0.68883 
-100.00000  0.68792 
-100.00000  0.13766 
-100.00000 -100.00000 
-100.00000 -100.00000 
-0.26562 -100.00000 
-100.00000 -100.00000 
-0.07443 -100.00000 
-100.00000 -0.00016 
-100.00000 -100.00000 
-0.37965  0.13751 
-100.00000 -100.00000 
-0.00065 -0.00412 
 0.24024 -0.06366 
-100.00000 -100.00000 
-0.06110 -100.00000 
-100.00000 -100.00000 
-100.00000 -100.00000 
-0.00171 -100.00000 
-100.00000 -100.00000 
-0.00010 -100.00000 
-100.00000  0.27900 
 0.11250  0.24926 
 0.09802  0.85204 
-100.00000 -0.25944 
-100.00000 -100.00000 
-100.00000 -100.00000 
-100.00000 -100.00000 
-0.04911 -0.13411 
-100.00000 -100.00000 
-100.00000 -100.00000 
-100.00000 -100.00000 
-100.00000 -100.00000 
-100.00000 -100.00000 
-100.00000 -100.00000 
-100.00000 -100.00000 
-100.00000 -100.00000 
-0.26414 -100.00000 
-100.00000 -100.00000 
-100.00000 -100.00000 
-100.00000 -100.00000 
-100.00000 -100.00000 
-100.00000 -100.00000 
-100.00000 -100.00000 
-100.00000 -100.00000 
-100.00000 -100.00000 
-100.00000 -100.00000 
-100.00000 -100.00000 
-100.00000 -100.00000 
-100.00000 -100.00000 
-100.00000 -100.00000 
-0.00054  0.09145 
-100.00000 -100.00000 
-100.00000 -100.00000 
-100.00000 -100.00000 
-100.00000 -0.08558 
-100.00000 -100.00000 
-100.00000 -100.00000 
-100.00000 -100.00000 
-100.00000 -100.00000 
-100.00000 -100.00000 
