# Supplementary material for: Enhanced ER proteostasis and temperature differentially impact the mutational tolerance of influenza hemagglutinin
Source: eLife. 2018 Sep 6;7:e38795. doi: 10.7554/eLife.38795 (PMC6172027; doi:10.7554/eLife.38795)
Supplement: Source data 1. [file elife-38795-data1.zip › Dataset_1/HA_DMS_2018_processing/filtering/filtering_DAX37vsDMSO37/compare/out_scatter_13_I.txt]

-0.08041 -0.15190 
 0.00449 -0.09673 
 0.18802 -100.00000 
-0.07501  0.00090 
-0.42930  0.23952 
-0.64711 -100.00000 
-0.07767  0.15813 
-0.37555  0.26301 
-0.03404  0.18671 
 0.35963 -0.63746 
-0.07575 -100.00000 
-0.05787 -0.01631 
-0.17268  0.13064 
-100.00000 -100.00000 
 0.02793  0.21938 
-100.00000 -100.00000 
-100.00000 -100.00000 
-100.00000 -100.00000 
 0.30200 -0.61816 
 0.00000  0.00000 
-100.00000 -100.00000 
 0.00000  0.00000 
-100.00000 -100.00000 
-100.00000 -100.00000 
-100.00000 -100.00000 
-100.00000 -100.00000 
-100.00000  0.00001 
-100.00000 -0.00006 
-100.00000 -100.00000 
 0.25735  0.35814 
-100.00000 -100.00000 
-0.26313  0.26437 
 0.40020 -0.23450 
-100.00000 -100.00000 
 0.31673 -0.31458 
 0.00000  0.00000 
 0.77770 -0.50826 
-100.00000 -100.00000 
-100.00000 -100.00000 
-100.00000 -100.00000 
-100.00000 -100.00000 
-100.00000 -100.00000 
-100.00000 -100.00000 
-0.32942  0.12945 
-100.00000 -100.00000 
-100.00000 -100.00000 
 0.49775 -0.53055 
-100.00000 -100.00000 
 0.07387 -100.00000 
 0.04636  0.84812 
-0.21251 -100.00000 
-100.00000 -100.00000 
-0.18487  0.05762 
-100.00000 -100.00000 
 0.13727 -100.00000 
-100.00000 -100.00000 
-100.00000 -100.00000 
-0.19113 -0.50086 
-100.00000 -100.00000 
-0.15758 -100.00000 
-0.39003  0.26141 
 0.13748 -100.00000 
-100.00000 -100.00000 
 0.00000  0.00000 
-100.00000 -100.00000 
-100.00000 -100.00000 
 0.46696  0.33038 
 0.08063 -0.41485 
-100.00000 -100.00000 
-100.00000 -100.00000 
-0.05933  0.00003 
-100.00000 -100.00000 
-100.00000  0.13754 
 0.00000  0.00000 
 0.48696 -0.27355 
-100.00000 -100.00000 
-100.00000 -100.00000 
 0.52811 -0.09611 
 0.22119 -100.00000 
-100.00000 -100.00000 
-100.00000 -100.00000 
-100.00000 -100.00000 
-100.00000 -100.00000 
-100.00000 -100.00000 
-100.00000 -100.00000 
 0.05999  0.00873 
-0.17490 -0.03056 
-0.13618 -0.31361 
 0.14449  0.35338 
-0.84759  0.26965 
-0.05729 -0.14315 
-0.03436  0.21043 
-100.00000 -100.00000 
-100.00000 -100.00000 
-100.00000 -100.00000 
 0.00000  0.00000 
-0.51387 -0.42843 
-100.00000 -100.00000 
 0.41312  0.36253 
-100.00000  0.00013 
-0.17406 -100.00000 
-100.00000 -100.00000 
 0.00003  0.05294 
-0.73064  0.26810 
-100.00000 -100.00000 
-100.00000 -100.00000 
-100.00000 -100.00000 
-100.00000 -100.00000 
-100.00000 -100.00000 
-100.00000 -100.00000 
-100.00000 -100.00000 
-0.92745  0.05485 
 0.00000  0.00000 
-100.00000 -100.00000 
-0.21729  0.30329 
-100.00000 -100.00000 
-100.00000 -100.00000 
-0.00001 -0.20988 
-100.00000 -100.00000 
-100.00000 -100.00000 
-100.00000 -100.00000 
-100.00000 -100.00000 
-0.09735  0.16593 
-100.00000 -100.00000 
 0.00938  0.15278 
 0.13677 -0.00002 
-100.00000 -100.00000 
 0.26318 -0.01507 
-100.00000 -100.00000 
-0.44075 -0.21644 
-0.17321 -0.21053 
-100.00000 -100.00000 
 0.00000  0.00000 
-100.00000  0.00001 
-100.00000 -100.00000 
-100.00000  0.58733 
 0.26293 -0.00016 
-0.22605  0.44681 
 0.26369 -100.00000 
-100.00000 -100.00000 
-100.00000 -0.07381 
-100.00000 -0.21074 
-100.00000 -100.00000 
 0.34509 -0.27534 
 0.06676  0.13759 
-100.00000  0.13803 
-100.00000 -100.00000 
 0.02826  0.09904 
 0.12536 -0.29531 
 0.74363 -0.17661 
-100.00000 -100.00000 
-100.00000 -100.00000 
 0.14646  0.09953 
 0.54651  1.01918 
 0.03217 -0.14673 
-100.00000 -100.00000 
 0.57166 -0.36313 
 0.01610  0.27385 
-0.06010  0.04952 
-0.17421 -100.00000 
-100.00000 -100.00000 
 0.15782 -0.29318 
-0.06527  0.37420 
 0.08545 -100.00000 
-0.41568  0.09267 
-100.00000 -100.00000 
-0.52662 -0.22185 
-100.00000 -100.00000 
-100.00000 -100.00000 
-100.00000  0.00065 
 0.16816 -100.00000 
-100.00000 -0.39297 
 0.13703 -0.03013 
-100.00000 -100.00000 
-0.41009  0.51971 
 0.85525  0.46857 
 0.07199  0.09319 
 0.19530  0.21712 
-0.33290 -100.00000 
-0.18995  0.00014 
-100.00000 -100.00000 
-100.00000 -0.20957 
-100.00000 -100.00000 
 0.01881  0.00011 
-0.34116 -0.17776 
-100.00000 -100.00000 
 0.26318  0.46799 
-100.00000 -100.00000 
 0.03302  0.30493 
-0.14120 -100.00000 
 0.17033  0.00006 
 0.02412  0.39206 
-100.00000 -100.00000 
-100.00000 -100.00000 
-0.61141  0.52894 
-100.00000 -100.00000 
 0.04594 -0.00024 
-100.00000 -100.00000 
-100.00000 -0.00018 
 0.08252 -0.07652 
-0.57419 -100.00000 
-0.38127 -100.00000 
-100.00000 -100.00000 
-100.00000 -100.00000 
-100.00000 -100.00000 
-0.00464 -0.00058 
 0.28209 -0.76049 
-100.00000 -100.00000 
 0.29700  0.58491 
 0.86798  0.45219 
-100.00000 -0.00015 
-0.09690  1.07018 
-100.00000 -0.26329 
-0.24330  0.36247 
 0.30672 -0.26421 
-100.00000 -100.00000 
 0.42906 -0.68404 
-100.00000 -100.00000 
-100.00000 -100.00000 
-0.25337 -100.00000 
 0.38570 -0.12604 
-100.00000 -100.00000 
-0.13587 -0.09389 
-100.00000 -100.00000 
-0.43310  0.51422 
 0.34699 -0.26795 
-0.02718  0.30581 
 0.15882  0.27326 
-100.00000  0.26279 
 0.00000  0.00000 
-100.00000 -0.12525 
 0.56001  0.17474 
-100.00000 -100.00000 
 0.13787 -100.00000 
 0.41056 -0.34365 
 0.12724 -0.02314 
 0.40879 -0.32541 
 0.36703 -0.46481 
-100.00000  0.44178 
 0.37851  0.03596 
-100.00000 -100.00000 
-0.00005 -100.00000 
 0.40118  0.18365 
 0.35058 -0.46197 
-100.00000 -100.00000 
-100.00000 -100.00000 
-100.00000 -100.00000 
 0.66345 -0.18703 
-0.07343  0.63982 
 0.31417  0.41533 
-100.00000 -0.09891 
-100.00000 -100.00000 
-100.00000 -100.00000 
-100.00000 -100.00000 
-0.03812 -0.42541 
 0.00000  0.00000 
 0.00000  0.00000 
 0.22931 -0.26593 
-100.00000 -100.00000 
-100.00000 -100.00000 
 0.53094 -0.26380 
-100.00000 -100.00000 
-100.00000  0.13760 
 0.18751 -0.00066 
 0.00000  0.00000 
 0.13746  0.36049 
-100.00000 -100.00000 
-100.00000 -100.00000 
-100.00000 -100.00000 
-100.00000 -100.00000 
-0.54232  0.13750 
 0.75073  0.58285 
-0.23064  0.40431 
-0.43768 -100.00000 
-0.05409  0.58510 
-100.00000 -100.00000 
-0.26706 -0.29588 
 0.37070  0.18906 
-100.00000 -100.00000 
-100.00000 -100.00000 
 0.00000  0.00000 
 0.00000  0.00000 
 0.27251 -0.26441 
-100.00000 -100.00000 
 0.61450 -0.12954 
 0.43742 -0.23674 
-100.00000 -0.45806 
 0.31179  0.19512 
-100.00000 -100.00000 
-100.00000  0.37847 
-100.00000 -100.00000 
-100.00000 -0.15523 
-100.00000 -100.00000 
-0.11882  0.11479 
-100.00000 -100.00000 
-100.00000 -100.00000 
 0.17059  0.32680 
-100.00000 -100.00000 
 0.75783 -0.71464 
-100.00000 -100.00000 
-100.00000 -100.00000 
 0.00000  0.00000 
-0.30312 -0.57195 
 0.09191  0.19350 
-100.00000  0.29163 
-100.00000 -0.55207 
-100.00000 -100.00000 
-100.00000  0.13758 
-100.00000 -100.00000 
 0.13755 -100.00000 
 0.00000  0.00000 
-100.00000 -100.00000 
-0.00009 -100.00000 
 0.67005  0.07021 
-0.28952 -0.40708 
 0.00000  0.00000 
-100.00000 -100.00000 
-100.00000  0.10980 
-100.00000 -100.00000 
-100.00000 -100.00000 
-0.06174 -0.16022 
-100.00000 -100.00000 
-0.07731  0.01573 
-100.00000 -100.00000 
 0.06996 -0.15658 
 0.00358  0.91817 
 0.26316 -100.00000 
-100.00000 -100.00000 
-100.00000 -100.00000 
 0.10015  0.22926 
-0.04306 -0.03381 
-0.52575  0.37036 
-100.00000 -100.00000 
-0.20897  0.37299 
-0.20200 -0.16728 
-100.00000 -100.00000 
 0.00000  0.00000 
-100.00000 -100.00000 
 0.25131 -0.61315 
 0.00000  0.00000 
-100.00000 -100.00000 
-100.00000 -100.00000 
-0.06180  0.76572 
-100.00000 -100.00000 
-0.29346 -0.39969 
-0.45472  0.02335 
-100.00000 -100.00000 
-100.00000 -100.00000 
 0.00000  0.00000 
-100.00000 -100.00000 
-100.00000 -100.00000 
-0.17804 -100.00000 
 0.00000  0.00000 
-100.00000 -100.00000 
-100.00000 -100.00000 
-100.00000 -100.00000 
-100.00000 -100.00000 
 0.11256 -0.26977 
-100.00000 -100.00000 
 0.26352 -0.16057 
 0.00000  0.00000 
-100.00000 -100.00000 
-100.00000 -100.00000 
-100.00000 -100.00000 
-100.00000 -100.00000 
-100.00000 -100.00000 
-100.00000 -100.00000 
-100.00000 -100.00000 
 0.43863  0.03629 
-0.58860  0.08721 
-100.00000  0.13750 
-100.00000 -100.00000 
-100.00000 -100.00000 
-0.30804 -100.00000 
-100.00000 -100.00000 
-100.00000 -100.00000 
-100.00000 -100.00000 
-100.00000 -100.00000 
-100.00000 -100.00000 
-100.00000 -100.00000 
 0.02759 -0.00117 
 0.17895  0.41594 
 0.42107 -0.09931 
 0.44945  0.48548 
-100.00000 -100.00000 
 0.09864  1.03701 
-100.00000 -100.00000 
 0.00000  0.00000 
 0.03410 -100.00000 
-0.31140  0.17467 
 0.00000  0.00000 
 0.64140  0.95241 
-100.00000 -100.00000 
-100.00000 -100.00000 
 0.35535  0.34084 
 0.37848 -100.00000 
-100.00000 -100.00000 
-0.15628 -0.91804 
 0.00000  0.00000 
-100.00000 -100.00000 
 0.40641 -0.32476 
 1.02903  1.08537 
-0.00002 -100.00000 
-0.32324 -1.32067 
-100.00000  0.00023 
-100.00000  0.37858 
 0.23187 -0.24055 
-0.64417 -100.00000 
 0.16544 -100.00000 
-100.00000 -100.00000 
 0.37858 -100.00000 
-0.87777  1.07098 
-0.46337 -0.62176 
 0.13742 -100.00000 
-0.35461 -0.25360 
 0.26305  0.13772 
-100.00000 -100.00000 
-100.00000  0.13763 
-100.00000 -100.00000 
 0.64695  0.76535 
-100.00000 -100.00000 
-0.33805 -0.23422 
 0.13759 -100.00000 
-100.00000 -100.00000 
-100.00000 -100.00000 
-100.00000 -100.00000 
 0.17031  0.53543 
-100.00000 -100.00000 
-100.00000 -100.00000 
-100.00000 -100.00000 
-100.00000 -0.63402 
-100.00000 -100.00000 
-100.00000 -100.00000 
 0.00000  0.00000 
-100.00000 -100.00000 
 0.39457  0.03885 
-100.00000 -100.00000 
-100.00000 -100.00000 
 0.25313 -100.00000 
-100.00000 -100.00000 
 0.13761 -0.62294 
-0.40433  0.67823 
-0.16354  0.37342 
-0.04935  0.58498 
-100.00000 -100.00000 
-100.00000 -100.00000 
 0.26307 -100.00000 
-100.00000 -100.00000 
-100.00000 -100.00000 
-0.01585  0.00014 
-100.00000 -100.00000 
-100.00000 -100.00000 
-100.00000  0.48550 
-100.00000 -100.00000 
-100.00000 -100.00000 
-0.21845  0.37879 
-100.00000 -100.00000 
-100.00000 -0.00055 
-100.00000 -100.00000 
-100.00000 -100.00000 
-100.00000  0.26390 
-100.00000 -100.00000 
 0.00008 -100.00000 
-0.09109 -100.00000 
-0.33165  0.03756 
-100.00000 -100.00000 
 0.53639  0.48534 
-0.37250 -0.32041 
-0.01501  0.09376 
-100.00000 -100.00000 
-100.00000 -100.00000 
-0.22910 -100.00000 
-100.00000 -100.00000 
 0.04680 -0.22285 
-0.04847  0.37859 
 0.00000  0.00000 
-100.00000 -100.00000 
-0.38302  0.00000 
-100.00000 -100.00000 
-100.00000 -100.00000 
-100.00000  0.00013 
-0.12629 -100.00000 
-0.12630 -100.00000 
-100.00000 -100.00000 
-100.00000 -100.00000 
-0.27889 -100.00000 
-100.00000 -100.00000 
-100.00000 -100.00000 
-100.00000 -100.00000 
-0.00036 -0.25491 
-100.00000 -100.00000 
-0.06402  0.24989 
-100.00000 -0.08570 
 0.22183  0.48547 
 0.08842 -0.70387 
 0.11466 -0.20836 
 0.07184  0.34815 
-100.00000 -100.00000 
-0.10697 -0.53353 
-100.00000 -100.00000 
-0.12688 -100.00000 
-100.00000 -100.00000 
-0.16361  0.37853 
-0.30195 -100.00000 
-100.00000 -100.00000 
-100.00000 -100.00000 
 0.26311  0.25961 
 0.55503  0.26128 
-0.27238  0.21824 
 0.08526 -0.23821 
 0.24003 -100.00000 
-0.38041 -100.00000 
-0.02261  0.13734 
-100.00000 -100.00000 
-0.12629 -100.00000 
 0.00000  0.00000 
 0.08528  0.15481 
-0.13596 -0.56368 
-0.00063 -0.08646 
 0.13730 -0.22337 
 0.34819 -0.74303 
-0.00092 -100.00000 
 0.12382  0.00048 
-0.09953  0.07617 
-0.00010 -100.00000 
-100.00000 -100.00000 
 0.26297 -100.00000 
-100.00000 -100.00000 
 0.00000  0.00000 
-100.00000 -0.00003 
-100.00000 -100.00000 
 0.00000  0.00000 
-100.00000 -100.00000 
-100.00000 -100.00000 
 0.13587  0.42328 
-0.19765  0.23503 
-100.00000  0.00001 
-0.00728  0.17432 
-100.00000 -100.00000 
-0.00385  0.31366 
-0.23083 -0.00002 
 0.05758 -0.15532 
-0.10148 -100.00000 
 0.19972  0.52774 
-100.00000 -100.00000 
-100.00000 -100.00000 
-100.00000 -100.00000 
-100.00000 -100.00000 
 0.00000  0.00000 
-0.00284 -0.74044 
-0.19608 -0.03939 
-100.00000 -100.00000 
-0.18785 -0.15516 
-0.11681  0.18603 
-0.00262 -0.10111 
-0.39083  0.69396 
-100.00000 -100.00000 
-0.13797 -100.00000 
-0.00002 -100.00000 
-100.00000 -100.00000 
 0.48360 -100.00000 
-0.24222  0.26222 
 0.00000  0.00000 
-100.00000 -100.00000 
 0.00000  0.00000 
