# Supplementary material for: Enhanced ER proteostasis and temperature differentially impact the mutational tolerance of influenza hemagglutinin
Source: eLife. 2018 Sep 6;7:e38795. doi: 10.7554/eLife.38795 (PMC6172027; doi:10.7554/eLife.38795)
Supplement: Source data 1. [file elife-38795-data1.zip › Dataset_1/HA_DMS_2018_processing/filtering/filtering_DAX37vsDMSO37/compare/out_scatter_13_K.txt]

-0.28789 -0.39439 
 0.00000  0.00000 
-100.00000 -0.18131 
 0.00000  0.00000 
 0.00001 -100.00000 
-100.00000 -100.00000 
-100.00000 -100.00000 
-100.00000 -100.00000 
-0.38917 -100.00000 
-100.00000 -100.00000 
-100.00000 -100.00000 
-100.00000 -100.00000 
-100.00000 -100.00000 
-100.00000 -100.00000 
 0.42888 -0.18055 
-100.00000 -100.00000 
-100.00000 -100.00000 
-100.00000 -100.00000 
 0.21744 -100.00000 
-100.00000 -100.00000 
-100.00000 -100.00000 
-100.00000  0.13040 
-100.00000 -100.00000 
-100.00000 -100.00000 
-100.00000 -100.00000 
-100.00000 -100.00000 
 0.32801  0.20871 
-0.80251 -0.13718 
-100.00000 -100.00000 
-100.00000  0.00006 
-100.00000 -100.00000 
-100.00000 -100.00000 
-100.00000 -100.00000 
-100.00000 -100.00000 
 0.04160  0.76555 
 0.10669  0.16626 
-100.00000 -100.00000 
 0.10867 -0.63210 
 0.00000  0.00000 
 0.02464  0.81861 
-100.00000 -100.00000 
 0.21699 -0.17019 
-100.00000 -100.00000 
 0.42523 -0.08529 
-100.00000 -100.00000 
-100.00000 -100.00000 
 0.13752  0.04886 
 0.26293 -0.43034 
-100.00000 -100.00000 
-100.00000 -100.00000 
-0.41897 -0.33827 
-100.00000  0.00011 
-100.00000 -0.08629 
-0.00004 -100.00000 
-0.58598 -0.16313 
-100.00000 -100.00000 
 0.00000  0.00000 
-100.00000 -100.00000 
-100.00000 -100.00000 
 0.00000  0.00000 
-100.00000 -100.00000 
 0.00000  0.00000 
-100.00000 -100.00000 
 0.21852  0.47234 
-0.77803 -100.00000 
-100.00000 -100.00000 
-100.00000 -100.00000 
-0.27530  0.90523 
-100.00000 -100.00000 
-100.00000  0.54454 
 0.00000  0.00000 
-100.00000 -100.00000 
-0.16535  0.10047 
-100.00000 -100.00000 
 0.00013 -100.00000 
-100.00000 -100.00000 
-100.00000 -100.00000 
-100.00000 -100.00000 
-100.00000 -100.00000 
-100.00000 -100.00000 
-0.16579  0.12949 
-100.00000 -100.00000 
 0.63674 -0.49578 
-100.00000 -100.00000 
-100.00000 -100.00000 
-0.16241 -100.00000 
-100.00000 -100.00000 
-100.00000 -100.00000 
-0.42790 -100.00000 
 0.48569 -0.16831 
-0.61137 -0.23725 
-0.01884 -100.00000 
-100.00000 -100.00000 
-100.00000 -100.00000 
-100.00000 -100.00000 
-100.00000 -100.00000 
-100.00000 -100.00000 
-0.19361  0.36503 
-100.00000  0.87766 
-100.00000  0.67729 
 0.02470 -0.07522 
-100.00000 -100.00000 
 0.32061 -0.52663 
-0.19289  0.83489 
-100.00000 -100.00000 
-100.00000 -100.00000 
-100.00000 -100.00000 
-100.00000 -100.00000 
-100.00000 -100.00000 
-100.00000 -100.00000 
-0.33339 -100.00000 
-100.00000 -100.00000 
-100.00000 -0.07228 
-100.00000 -100.00000 
-100.00000 -100.00000 
-0.14126 -0.67741 
-0.33938  0.12135 
-100.00000 -100.00000 
 0.01036 -0.12153 
-0.11441 -0.30158 
-0.45637  0.13753 
-100.00000 -100.00000 
-100.00000 -0.20937 
-100.00000 -100.00000 
-100.00000 -100.00000 
 0.26303 -0.48330 
-100.00000 -100.00000 
-100.00000 -100.00000 
-0.04456 -0.20534 
-0.08733  0.31601 
-100.00000 -100.00000 
-0.26668  0.50118 
-0.20467  0.26303 
-100.00000 -100.00000 
 0.34969 -100.00000 
 0.00000  0.00000 
-0.33923 -0.69030 
-100.00000 -100.00000 
 0.20572 -100.00000 
-100.00000 -100.00000 
-100.00000  0.00004 
 0.11647  0.28343 
-100.00000 -100.00000 
 0.03346 -0.16206 
-100.00000 -100.00000 
-0.07636 -0.27635 
-100.00000 -100.00000 
-100.00000 -100.00000 
 0.19100 -100.00000 
-100.00000 -100.00000 
-100.00000 -100.00000 
-100.00000 -100.00000 
 0.01464  0.03101 
-100.00000 -100.00000 
 0.23479 -0.15843 
-100.00000 -100.00000 
 0.00000  0.00000 
-100.00000 -100.00000 
-100.00000 -100.00000 
-100.00000 -100.00000 
-100.00000 -100.00000 
 0.46828  0.12173 
 0.08247 -0.11920 
-100.00000 -100.00000 
-100.00000 -100.00000 
-100.00000 -100.00000 
-100.00000 -100.00000 
 0.38042  0.41574 
 0.00000  0.00000 
 0.00000  0.00000 
 0.25569 -100.00000 
-100.00000 -100.00000 
-0.17270 -100.00000 
-100.00000 -100.00000 
 0.44859 -100.00000 
 0.00000  0.00000 
-100.00000 -100.00000 
-0.03534 -100.00000 
 0.28278  0.12300 
-0.06442 -100.00000 
-100.00000 -100.00000 
 0.33055  0.76632 
 0.50521 -0.55516 
 0.08072  0.14680 
 0.00000  0.00000 
-100.00000 -100.00000 
 0.00000  0.00000 
-0.03220  0.06942 
-100.00000 -100.00000 
-100.00000 -100.00000 
-100.00000 -100.00000 
-100.00000 -100.00000 
-100.00000 -100.00000 
-100.00000 -100.00000 
-100.00000 -100.00000 
-100.00000 -100.00000 
 0.13776 -100.00000 
-100.00000 -100.00000 
-100.00000 -100.00000 
-100.00000 -100.00000 
-0.40216 -100.00000 
-100.00000 -100.00000 
-0.25246  0.47441 
 0.58495  0.22240 
-0.54416 -100.00000 
-100.00000 -100.00000 
-100.00000 -100.00000 
-100.00000 -100.00000 
-100.00000 -100.00000 
-0.44472  0.05198 
-0.20327 -100.00000 
 0.38853 -0.23468 
-0.46506  0.75842 
-100.00000 -0.26302 
-100.00000 -100.00000 
-100.00000 -100.00000 
-100.00000 -100.00000 
-100.00000 -100.00000 
-0.54501  0.66274 
-0.02870 -0.31714 
 0.11803  0.48536 
-100.00000 -100.00000 
-0.30356  0.13842 
 0.39335  0.03369 
-0.24182 -0.37308 
-100.00000 -100.00000 
 0.00002 -0.60881 
-100.00000 -100.00000 
 0.07318 -0.44921 
 0.05963 -100.00000 
-100.00000 -100.00000 
 0.00937  0.00094 
-0.11582  0.27682 
-0.23222  0.08130 
 0.00000  0.00000 
-0.55397  0.11034 
 0.23776  0.56398 
-100.00000 -100.00000 
 0.27648 -0.55070 
-100.00000 -0.31997 
-100.00000 -100.00000 
-0.12813  0.01910 
-0.26619 -100.00000 
 0.15620  0.35894 
-100.00000 -100.00000 
-100.00000 -100.00000 
-100.00000 -100.00000 
-0.07001 -100.00000 
-100.00000 -100.00000 
-100.00000 -100.00000 
-0.55119 -0.06032 
 0.14923 -100.00000 
-100.00000 -100.00000 
-0.20610 -100.00000 
-0.13982 -0.00281 
-100.00000  0.00012 
 0.17573  0.16856 
-100.00000 -100.00000 
-0.27690 -0.06340 
-100.00000 -100.00000 
-100.00000 -100.00000 
-100.00000 -100.00000 
-100.00000  0.00010 
-100.00000 -100.00000 
-0.00215 -0.67851 
-100.00000 -100.00000 
-100.00000 -100.00000 
-100.00000 -100.00000 
-100.00000 -100.00000 
-100.00000 -100.00000 
-100.00000 -100.00000 
 0.76595 -100.00000 
-100.00000 -100.00000 
-0.74326  0.32261 
 0.34182 -0.00103 
-100.00000  0.00006 
-0.02696 -0.00183 
-0.54199 -0.05199 
 0.00005 -100.00000 
-100.00000 -100.00000 
-100.00000 -100.00000 
-100.00000 -100.00000 
-0.66854 -0.23542 
-100.00000 -100.00000 
 0.31050  0.25037 
 0.17098 -0.27335 
-100.00000  0.00006 
 0.40785 -0.15487 
-100.00000 -100.00000 
-0.20215 -0.15889 
-100.00000 -100.00000 
-0.30297  0.63408 
-0.44069  0.08667 
 0.00000  0.00000 
-100.00000 -100.00000 
 0.58505 -0.15630 
-100.00000  0.38556 
-100.00000 -100.00000 
-0.19326  0.01044 
-100.00000 -100.00000 
-100.00000 -100.00000 
 0.21657 -100.00000 
-0.38914  0.42903 
-100.00000 -100.00000 
 0.27601 -0.25414 
-0.23072 -0.15792 
-100.00000 -100.00000 
-100.00000 -100.00000 
-0.04505 -0.15325 
-100.00000 -0.26285 
 0.37851  0.22533 
-100.00000 -100.00000 
-0.00009  0.10615 
-100.00000 -100.00000 
-0.29891 -0.02907 
-0.04525 -0.01574 
-100.00000 -100.00000 
 0.18642  0.21331 
-100.00000 -100.00000 
-100.00000 -100.00000 
 0.00000  0.00000 
-100.00000 -100.00000 
-100.00000 -100.00000 
-0.22118  0.01330 
-100.00000 -100.00000 
-0.07504 -0.00022 
 0.00000  0.00000 
-100.00000 -100.00000 
 0.81555  0.29642 
 0.13750 -100.00000 
-100.00000 -100.00000 
 0.17008  0.15326 
-100.00000 -100.00000 
-100.00000  0.13760 
 0.59158 -0.16275 
-100.00000 -100.00000 
 0.14059  0.04911 
-100.00000 -100.00000 
 0.00001  0.18787 
-0.07786 -0.23062 
-100.00000 -100.00000 
-100.00000 -100.00000 
 0.16359  0.05200 
-100.00000 -100.00000 
-100.00000 -100.00000 
-100.00000 -100.00000 
-100.00000  0.13737 
-100.00000 -100.00000 
-100.00000 -100.00000 
-100.00000 -100.00000 
-100.00000 -100.00000 
-100.00000 -100.00000 
-100.00000 -100.00000 
 0.20704 -0.07276 
-100.00000 -100.00000 
-100.00000 -100.00000 
-100.00000 -100.00000 
-100.00000 -100.00000 
-100.00000 -100.00000 
 0.68592  0.08669 
-0.13281 -0.53961 
-100.00000 -100.00000 
-100.00000 -100.00000 
-100.00000 -100.00000 
-100.00000 -100.00000 
-100.00000 -100.00000 
-100.00000 -100.00000 
-100.00000 -100.00000 
-100.00000 -100.00000 
-0.07598  0.90440 
 0.00005 -0.03944 
-0.21059  0.11388 
 0.10104  0.08686 
-100.00000 -100.00000 
-100.00000 -100.00000 
-100.00000 -100.00000 
-100.00000 -100.00000 
-100.00000 -100.00000 
-100.00000 -100.00000 
-100.00000 -100.00000 
 0.61553  1.45015 
 0.00000  0.00000 
-100.00000 -100.00000 
 0.03441 -100.00000 
 0.44920  0.18186 
-0.49337 -0.28384 
-100.00000 -100.00000 
-100.00000 -100.00000 
-0.04744 -0.81674 
-0.23562 -1.39136 
-100.00000 -100.00000 
 0.48550  0.37860 
 0.07655 -0.32295 
 0.00000  0.00000 
-100.00000 -100.00000 
-0.16295 -0.31975 
-100.00000 -100.00000 
-100.00000 -100.00000 
-100.00000 -100.00000 
-0.12725 -0.02546 
 0.00000  0.00000 
 0.25665  0.00076 
-0.84514 -0.73437 
-0.11528 -100.00000 
-0.04808 -0.20538 
-100.00000 -100.00000 
-0.39989 -0.20501 
-100.00000 -0.00008 
-100.00000 -100.00000 
-100.00000 -100.00000 
 0.00000  0.00000 
-0.35317  0.61918 
-100.00000 -100.00000 
-0.04828  1.07042 
 0.41025  0.99979 
-100.00000 -100.00000 
-0.29221  1.00009 
 0.00000  0.00000 
 0.51981  0.21487 
 0.37857  0.00004 
-0.40988 -0.22414 
-100.00000 -100.00000 
-100.00000 -100.00000 
 0.13745 -0.00029 
 0.00000  0.00000 
 0.00000  0.00000 
-100.00000 -0.33871 
-100.00000 -0.46038 
-100.00000 -100.00000 
-100.00000 -100.00000 
-100.00000 -100.00000 
-100.00000 -100.00000 
-100.00000 -100.00000 
-100.00000 -100.00000 
-100.00000 -100.00000 
 0.01865 -100.00000 
-100.00000 -100.00000 
 0.14727 -0.21360 
-100.00000 -100.00000 
 0.40488 -0.49786 
-100.00000 -100.00000 
-100.00000 -100.00000 
-100.00000 -100.00000 
-100.00000 -100.00000 
-100.00000 -100.00000 
-0.50220 -1.13033 
 0.05931  0.13759 
 1.03050 -0.47420 
 0.52105 -0.58523 
-100.00000 -100.00000 
-100.00000 -100.00000 
-100.00000 -100.00000 
-100.00000 -100.00000 
-100.00000 -100.00000 
-100.00000 -100.00000 
 0.26295 -100.00000 
-1.06574 -0.86202 
-100.00000 -100.00000 
 0.00000  0.00000 
 0.09218  0.58498 
-100.00000 -100.00000 
-100.00000 -100.00000 
 0.67787  0.48670 
 0.00000  0.00000 
-100.00000 -100.00000 
 0.00000  0.00000 
-0.46244 -0.00009 
 0.47056  0.26521 
-100.00000 -100.00000 
 0.00000  0.00000 
 0.25645  0.58510 
-100.00000  0.37859 
-100.00000 -100.00000 
 0.00000  0.00000 
-0.59660  0.90088 
-0.05070 -0.25344 
-100.00000 -100.00000 
-0.20405 -0.55921 
-100.00000 -100.00000 
-100.00000 -100.00000 
-100.00000 -100.00000 
-0.03331 -0.01461 
-100.00000 -100.00000 
-100.00000 -100.00000 
-100.00000 -100.00000 
 0.00000  0.00000 
-100.00000 -100.00000 
-100.00000 -100.00000 
-100.00000 -100.00000 
 0.03298 -0.10529 
-100.00000 -100.00000 
-0.26506 -0.08698 
 0.45081  0.41509 
-100.00000 -100.00000 
-100.00000 -100.00000 
-0.20715 -0.64812 
-0.26735 -0.12391 
-100.00000 -100.00000 
 0.21966 -1.12123 
-100.00000 -100.00000 
-0.12688  0.19683 
-100.00000 -100.00000 
-100.00000 -100.00000 
 0.00000  0.00000 
-100.00000 -100.00000 
 0.00005  0.41267 
-0.29318  0.23856 
 0.26013  0.31826 
-100.00000 -100.00000 
 0.00000  0.00000 
-100.00000 -100.00000 
-0.00602  0.09736 
-0.21371  0.01724 
-0.08300 -0.40828 
 0.00000  0.00000 
 0.12510  0.26317 
 0.34727 -0.15534 
-0.47953 -0.00393 
-100.00000 -100.00000 
 0.00000  0.00000 
-100.00000 -100.00000 
-0.15064  0.74994 
-100.00000  0.84848 
-100.00000 -0.11605 
-100.00000 -100.00000 
-100.00000  0.00036 
-100.00000 -100.00000 
 0.60987  0.48606 
-0.01794  0.00000 
-100.00000 -100.00000 
-0.13829 -100.00000 
-100.00000 -100.00000 
-100.00000 -100.00000 
-100.00000 -100.00000 
-100.00000 -100.00000 
-100.00000 -100.00000 
-100.00000 -100.00000 
-0.00010 -100.00000 
-100.00000 -100.00000 
-100.00000 -100.00000 
-100.00000 -100.00000 
-100.00000 -100.00000 
-100.00000 -100.00000 
-100.00000 -100.00000 
-100.00000 -100.00000 
-100.00000 -100.00000 
-100.00000 -100.00000 
-100.00000 -100.00000 
-100.00000 -100.00000 
-100.00000 -100.00000 
-100.00000 -100.00000 
-100.00000 -100.00000 
-100.00000 -100.00000 
-100.00000 -100.00000 
-0.13794  0.48385 
-0.60463 -0.13844 
-100.00000 -100.00000 
-100.00000 -100.00000 
-100.00000 -100.00000 
 0.54004  0.26304 
-100.00000 -100.00000 
 0.18991  0.19343 
-0.12619  0.26250 
-100.00000 -100.00000 
-100.00000 -100.00000 
