# Supplementary material for: Enhanced ER proteostasis and temperature differentially impact the mutational tolerance of influenza hemagglutinin
Source: eLife. 2018 Sep 6;7:e38795. doi: 10.7554/eLife.38795 (PMC6172027; doi:10.7554/eLife.38795)
Supplement: Source data 1. [file elife-38795-data1.zip › Dataset_1/HA_DMS_2018_processing/filtering/filtering_DAX37vsDMSO37/compare/out_scatter_13_L.txt]

 0.06003  0.30312 
-0.01070 -0.09202 
-0.28089 -100.00000 
-0.01532 -100.00000 
 0.00000  0.00000 
 0.00000  0.00000 
-0.07329  0.61522 
 0.00000  0.00000 
 0.00000  0.00000 
 0.71884  0.31712 
 0.15935 -0.67123 
-0.12041  0.96300 
 0.08146  0.21073 
-100.00000 -100.00000 
-100.00000 -100.00000 
-100.00000 -100.00000 
-100.00000 -100.00000 
-100.00000 -100.00000 
 0.43729 -0.71011 
 0.34799  0.15503 
-100.00000 -100.00000 
-0.29702 -100.00000 
-100.00000 -100.00000 
-100.00000 -100.00000 
 0.04150  0.38797 
-100.00000 -100.00000 
-100.00000 -100.00000 
-100.00000 -100.00000 
 0.13756 -0.31767 
-100.00000 -100.00000 
-100.00000  0.00004 
-100.00000 -100.00000 
-100.00000  0.13749 
-100.00000 -100.00000 
-100.00000 -100.00000 
 0.22217 -100.00000 
 0.00000  0.00000 
-100.00000 -100.00000 
-100.00000 -100.00000 
-100.00000 -100.00000 
 0.22189 -100.00000 
-100.00000 -100.00000 
 0.32811  0.02693 
-100.00000 -100.00000 
-100.00000  0.00003 
 0.03289 -100.00000 
 0.18062 -0.22038 
-100.00000 -100.00000 
 0.00000  0.00000 
 0.00000  0.00000 
-0.00004 -100.00000 
-100.00000 -100.00000 
 0.36601 -0.19192 
-100.00000 -100.00000 
-100.00000 -100.00000 
-100.00000 -100.00000 
 0.14988 -100.00000 
 0.00000  0.00000 
-100.00000 -100.00000 
-1.30385  0.24361 
 0.00000  0.00000 
-100.00000 -100.00000 
-100.00000 -100.00000 
-0.57647 -0.43475 
-0.17269  0.03770 
-0.03975 -0.00722 
 0.00000  0.00000 
-0.29233  0.68284 
 0.00000  0.00000 
 0.60925 -0.13473 
-0.30167  0.37854 
-100.00000 -100.00000 
-100.00000 -100.00000 
 0.14667  0.07653 
 0.04063 -0.33029 
-100.00000 -100.00000 
-0.04697 -0.10898 
 0.00000  0.00000 
 0.00000  0.00000 
-100.00000 -100.00000 
-100.00000 -100.00000 
 0.20012  0.50804 
 0.42868 -0.16830 
-100.00000 -100.00000 
-100.00000 -100.00000 
 0.03566 -0.53711 
 0.00000  0.00000 
 0.00000  0.00000 
 0.01645  0.32465 
 0.41394 -0.54689 
-0.27269  0.07186 
-0.11684  0.38881 
-0.16698 -100.00000 
-100.00000 -100.00000 
-100.00000 -100.00000 
-0.20375  0.22483 
 0.35066  0.48539 
-100.00000 -100.00000 
 0.30081  0.13750 
 0.03586  0.18157 
-0.03656 -0.00007 
-100.00000 -100.00000 
-100.00000 -0.00000 
 0.09793 -0.20963 
-100.00000 -100.00000 
-0.23391 -0.00000 
-100.00000 -100.00000 
-100.00000 -100.00000 
-0.00972  1.20172 
-100.00000 -100.00000 
 0.26303  0.46823 
 0.00000  0.00000 
-0.34097 -100.00000 
-0.00022 -0.56655 
-0.19113  0.16784 
-100.00000 -100.00000 
-100.00000 -100.00000 
 0.00000  0.00000 
-100.00000 -100.00000 
-100.00000 -100.00000 
-0.17289  0.27573 
 0.00000  0.00000 
-100.00000 -0.17613 
-0.25051  0.37429 
-0.44777  0.67817 
 0.19302  0.52922 
-0.07159  0.09123 
 0.00000  0.00000 
-100.00000 -100.00000 
-100.00000 -100.00000 
 0.90222  0.06716 
-100.00000 -100.00000 
 0.14943  0.74353 
 0.03506 -0.18286 
 0.31627  0.12057 
-0.38636  0.64551 
 0.02823 -0.48385 
-0.05741 -0.21005 
 0.40515  0.24264 
 0.12297  0.53270 
-0.39639 -0.48038 
-100.00000 -100.00000 
 0.37825  0.13760 
-100.00000 -100.00000 
-0.45802 -0.00019 
-100.00000 -100.00000 
-100.00000 -100.00000 
 0.60303  0.34254 
-100.00000 -100.00000 
 0.40670  0.91332 
 0.39608 -0.11679 
-100.00000 -100.00000 
 0.38751  0.67967 
 0.14604 -0.28080 
-0.11066 -0.01639 
-100.00000 -100.00000 
 0.37518  0.09121 
-0.25315  0.67447 
-100.00000 -0.21352 
 0.31361  0.25704 
-100.00000 -100.00000 
-100.00000 -100.00000 
-100.00000 -100.00000 
 0.00000  0.00000 
 0.00000  0.00000 
-0.44828 -0.13003 
 0.00000  0.00000 
-100.00000  0.00022 
-0.33268  0.26304 
 0.52933 -0.45371 
-0.05032  0.04648 
 0.20543 -0.43856 
-0.17661 -0.10133 
-100.00000 -100.00000 
 0.33397  0.48043 
-0.05557  0.26101 
 0.00000  0.00000 
 0.17358 -0.02798 
 0.41236 -0.39268 
 0.29855  0.58510 
-100.00000 -100.00000 
 0.14508  0.29902 
-100.00000 -100.00000 
 0.61130 -0.06978 
-0.40218 -0.07265 
-0.00006  0.37231 
 1.05400 -0.36612 
 0.45780  0.28492 
-100.00000  0.26328 
 0.00000  0.00000 
 0.16075  0.44061 
 0.00000  0.00000 
-0.06568 -100.00000 
-100.00000 -100.00000 
-100.00000 -0.34958 
-100.00000 -100.00000 
-100.00000 -100.00000 
 0.08230  0.22042 
-100.00000 -100.00000 
-100.00000 -100.00000 
 0.13841  0.35298 
-0.20313  0.13746 
-100.00000 -100.00000 
-0.00001  0.13759 
-0.22652 -0.75221 
 0.64466 -100.00000 
 0.00000  0.00000 
-100.00000 -100.00000 
 0.20806 -0.09363 
-0.31751  0.35299 
 0.31718 -0.41775 
-0.04088  0.44066 
-100.00000 -100.00000 
 0.13891 -0.12552 
 0.26319 -100.00000 
 0.67801  0.26342 
 0.05946  0.37846 
-0.22989  0.18995 
-100.00000  0.00014 
 0.33355  0.16337 
 0.09401 -0.58655 
-0.48767  0.34703 
-0.12506  0.19536 
-100.00000  0.00000 
-100.00000  0.52307 
 0.17396  0.15061 
 0.47481  0.41729 
-0.07679 -0.43200 
-0.07858 -0.01967 
 0.24412  1.04806 
 0.05144  0.04477 
 0.35157  0.02586 
-100.00000 -100.00000 
 0.63399  0.42423 
 0.42375  0.50611 
 0.48567  0.00831 
 0.18979  0.45002 
-100.00000  0.92196 
-100.00000 -100.00000 
 0.40394 -0.03839 
-100.00000 -100.00000 
-100.00000 -100.00000 
 0.04716 -100.00000 
-0.12685  0.17426 
-100.00000 -100.00000 
 0.04942  0.13789 
-0.07603  0.37861 
 0.60603  0.50384 
 0.00000  0.00000 
 0.00000  0.00000 
 0.43283  0.09513 
-0.25382  0.34160 
 0.26320  0.67823 
-100.00000 -100.00000 
 0.05822 -100.00000 
-0.09930  0.05337 
 0.23940 -0.22412 
 0.52581  0.67368 
-100.00000 -100.00000 
-100.00000 -100.00000 
 0.26310 -100.00000 
-100.00000 -100.00000 
-100.00000 -100.00000 
 0.00000  0.00000 
 0.23641 -0.82027 
-100.00000 -100.00000 
 0.26309 -0.00099 
 0.43802  0.18088 
-100.00000 -100.00000 
-100.00000 -100.00000 
 0.17323 -0.17301 
-0.21774  0.58458 
 0.00000  0.00000 
 0.33199  0.58566 
-100.00000 -100.00000 
-0.41917 -100.00000 
-0.29081  0.15446 
 0.07319  1.41297 
 0.00005 -100.00000 
-100.00000 -100.00000 
-0.20308 -100.00000 
-0.86091  0.12348 
-0.09023 -0.10132 
-0.24654 -0.30543 
-0.01446 -0.22950 
-0.06486  0.08974 
 0.39636  0.14300 
-0.10703 -0.11455 
 0.20391 -0.15609 
-0.56153 -100.00000 
-100.00000 -100.00000 
-100.00000 -0.00023 
-100.00000 -100.00000 
 0.21701  0.24098 
-100.00000 -100.00000 
-0.16204 -0.01563 
-100.00000 -100.00000 
 0.06999  0.16622 
 0.42367 -0.08892 
-100.00000 -100.00000 
-100.00000 -100.00000 
 0.39750 -0.38040 
 0.30975  0.33598 
-100.00000 -100.00000 
-100.00000 -100.00000 
 0.00000  0.00000 
 0.38942  0.05363 
-0.27563  0.27329 
-100.00000 -100.00000 
-100.00000 -100.00000 
 0.14471  0.22533 
 0.10088  0.13760 
 0.03512  0.32670 
-0.04589  0.18173 
-100.00000 -100.00000 
-0.38961  0.01893 
-100.00000 -100.00000 
 0.61780  0.13773 
-100.00000 -100.00000 
 0.65515 -0.39426 
 0.05451  0.32644 
-100.00000 -100.00000 
 0.17013 -0.01751 
 0.29160 -0.28223 
 0.26319 -100.00000 
-0.31350  0.10259 
-100.00000 -100.00000 
 0.00000  0.00000 
-100.00000 -100.00000 
-0.30225 -0.05437 
-100.00000 -100.00000 
 0.26292 -100.00000 
-100.00000 -100.00000 
 0.00000  0.00000 
-100.00000  0.00004 
-100.00000 -100.00000 
 0.39988  0.03771 
 0.13742  0.07592 
-0.83454  0.07239 
-100.00000  0.02287 
-100.00000  0.13757 
-100.00000 -100.00000 
-100.00000 -100.00000 
-100.00000 -100.00000 
 0.00000  0.00000 
-0.48264  0.36674 
 0.71694  0.18926 
-100.00000 -100.00000 
 0.04337 -0.28409 
-100.00000 -100.00000 
-100.00000 -100.00000 
-0.06188  0.37039 
 0.38139 -0.05706 
-100.00000 -100.00000 
-100.00000 -100.00000 
-100.00000 -100.00000 
 0.37024 -0.71636 
 0.39519  0.13279 
-100.00000 -100.00000 
-0.01197  0.03157 
 0.47340  0.37758 
-100.00000 -100.00000 
-100.00000 -100.00000 
-0.19663  0.10952 
-100.00000 -100.00000 
-100.00000 -100.00000 
-100.00000 -100.00000 
-0.47960  0.18443 
-0.17709 -100.00000 
 0.24546  0.08721 
-100.00000 -100.00000 
-100.00000 -100.00000 
 0.39697 -0.03952 
-0.00001 -100.00000 
-0.57695 -0.01784 
 0.00014 -100.00000 
-100.00000 -100.00000 
-100.00000 -100.00000 
-100.00000 -100.00000 
-100.00000 -100.00000 
 0.11681  0.30868 
 0.39990 -0.11856 
-100.00000 -100.00000 
-100.00000 -100.00000 
-100.00000 -100.00000 
-0.34899  0.26550 
-100.00000 -100.00000 
 0.29910 -1.09813 
-100.00000 -100.00000 
-0.24465 -0.22512 
 0.03395 -100.00000 
 0.48550 -100.00000 
-100.00000 -100.00000 
-100.00000 -100.00000 
 0.25645 -0.20665 
-100.00000 -100.00000 
-100.00000 -100.00000 
-100.00000  0.48522 
-0.16337  0.26390 
-100.00000 -100.00000 
-100.00000  0.00010 
-0.26142 -1.04028 
-100.00000 -100.00000 
-0.06474 -0.07248 
-100.00000 -100.00000 
 0.34865  0.29871 
-100.00000 -100.00000 
-0.53725 -0.42722 
-0.12968 -100.00000 
-100.00000 -100.00000 
-100.00000 -100.00000 
 0.35468  0.26507 
-0.09779  0.09294 
-100.00000 -100.00000 
-0.29194 -0.67521 
 0.00000  0.00000 
-100.00000 -100.00000 
 0.48556  0.26316 
-100.00000 -100.00000 
-0.61819 -0.09965 
-100.00000 -100.00000 
-100.00000 -100.00000 
 0.00000  0.00000 
-100.00000 -100.00000 
-100.00000 -100.00000 
-100.00000 -100.00000 
-0.12660  0.07948 
-100.00000 -100.00000 
-100.00000 -100.00000 
-100.00000 -100.00000 
-0.45538 -0.73084 
 0.00000  0.00000 
-100.00000 -100.00000 
 0.34513  0.09980 
 0.01036  0.00166 
-100.00000 -100.00000 
-100.00000 -100.00000 
-100.00000 -100.00000 
-0.43221 -100.00000 
-100.00000 -100.00000 
 0.00000  0.00000 
 0.00000  0.00000 
-100.00000 -100.00000 
 0.00000  0.00000 
 0.00000  0.00000 
-100.00000 -100.00000 
-100.00000 -100.00000 
-100.00000 -100.00000 
-100.00000 -100.00000 
-100.00000 -100.00000 
 0.00000  0.00000 
-100.00000 -100.00000 
 0.83605 -0.06144 
 0.13753 -100.00000 
-100.00000 -100.00000 
 0.00000  0.00000 
-100.00000 -100.00000 
-100.00000 -100.00000 
 0.26301 -100.00000 
-100.00000 -100.00000 
 0.00000  0.00000 
-100.00000 -100.00000 
-100.00000 -100.00000 
-100.00000 -100.00000 
 0.35606 -100.00000 
-100.00000 -100.00000 
-100.00000  0.37842 
 0.03125  0.58518 
 0.00000  0.00000 
-100.00000  0.26278 
-100.00000 -100.00000 
-100.00000 -100.00000 
-100.00000 -100.00000 
 0.26979  0.76066 
-100.00000 -100.00000 
 0.18402 -0.15602 
-0.00086  0.26311 
 0.13752  0.00000 
-100.00000 -100.00000 
-100.00000 -100.00000 
 0.47697  0.84511 
-0.22379  0.78549 
-0.00313  0.20383 
-0.37326 -0.15417 
-100.00000  0.13756 
 0.24578  0.67816 
-100.00000 -100.00000 
-100.00000 -100.00000 
-100.00000 -100.00000 
 0.03298  0.13771 
-100.00000 -100.00000 
-0.26506  0.62351 
-100.00000 -100.00000 
-100.00000 -100.00000 
-0.10154  0.26195 
-100.00000 -100.00000 
-0.34655 -0.02956 
-100.00000 -100.00000 
-0.65061 -0.11442 
-100.00000 -100.00000 
-0.00574  0.13771 
 0.20534 -0.82303 
-0.08115 -0.10219 
-0.25531 -0.06534 
-100.00000 -100.00000 
-0.08660  0.51284 
-0.06559  0.04433 
-0.51068 -0.51824 
-0.12165 -0.38591 
-0.06838 -0.22783 
 0.00000  0.00000 
-0.09834  0.33784 
 0.19566  0.02820 
-0.22431 -0.22365 
-100.00000  0.46843 
-0.23775  0.26190 
 0.19474  0.35789 
 0.20710  0.31540 
 0.69019  0.32193 
-0.26441 -100.00000 
 0.00000  0.00000 
-100.00000 -100.00000 
 0.34622  0.42796 
-0.37704  0.59445 
-100.00000 -100.00000 
 0.55095  0.84579 
-100.00000 -100.00000 
 0.13755  0.26367 
 0.32998 -100.00000 
 0.00000  0.00000 
-0.14646  0.00003 
 0.11747 -0.30373 
-100.00000  0.00002 
-0.26809  0.26315 
-100.00000 -100.00000 
-100.00000 -100.00000 
-100.00000  0.13751 
-100.00000 -100.00000 
 0.13420  0.03824 
 0.00000  0.00000 
 0.08356 -100.00000 
 0.00000  0.00000 
 0.00000  0.00000 
-100.00000 -100.00000 
-100.00000  0.00021 
 0.00000  0.00000 
-100.00000 -100.00000 
-100.00000 -100.00000 
-0.12639 -0.74114 
-0.23716  0.26218 
-0.04092 -0.06558 
-0.12662  0.16791 
-0.32384  0.26219 
-0.30179  0.19787 
-0.14023 -0.03771 
-0.00054  0.15553 
-100.00000 -100.00000 
-0.15425 -0.00139 
 0.00000  0.00000 
-0.22387  0.37852 
 0.51302  0.09111 
-0.00002  0.16853 
-0.58620  0.15559 
-100.00000 -100.00000 
 0.20493 -0.03859 
