# Supplementary material for: Enhanced ER proteostasis and temperature differentially impact the mutational tolerance of influenza hemagglutinin
Source: eLife. 2018 Sep 6;7:e38795. doi: 10.7554/eLife.38795 (PMC6172027; doi:10.7554/eLife.38795)
Supplement: Source data 1. [file elife-38795-data1.zip › Dataset_1/HA_DMS_2018_processing/filtering/filtering_DAX37vsDMSO37/compare/out_scatter_13_M.txt]

 0.00000  0.00000 
-0.07094 -0.12866 
-100.00000 -100.00000 
 0.30109 -100.00000 
-100.00000 -0.00005 
-0.86835  0.47102 
-100.00000  0.00018 
 0.04125 -0.40644 
-0.04690 -100.00000 
-100.00000 -100.00000 
-0.28811 -100.00000 
-100.00000  0.05990 
-100.00000 -100.00000 
-100.00000 -100.00000 
-100.00000 -0.00001 
-100.00000 -100.00000 
-100.00000 -100.00000 
-100.00000 -100.00000 
-100.00000 -0.03172 
 0.76105 -0.13246 
-100.00000 -100.00000 
 0.23122 -0.27878 
-100.00000 -100.00000 
-100.00000 -0.00000 
-100.00000 -0.18058 
-100.00000 -100.00000 
-100.00000 -100.00000 
-100.00000 -100.00000 
-100.00000 -100.00000 
-100.00000 -100.00000 
-100.00000 -100.00000 
 0.10590 -100.00000 
-100.00000 -100.00000 
-100.00000 -100.00000 
-100.00000 -100.00000 
 0.56311 -0.01766 
-100.00000 -100.00000 
-100.00000 -100.00000 
-1.14395 -1.06866 
-100.00000 -100.00000 
-0.25421 -0.02454 
-100.00000 -100.00000 
-0.24827  0.51953 
-100.00000 -100.00000 
-100.00000 -100.00000 
 0.00003 -100.00000 
-100.00000 -100.00000 
-100.00000 -100.00000 
 0.01102  0.31168 
-100.00000 -100.00000 
-100.00000 -100.00000 
 0.26317 -100.00000 
-100.00000 -0.26918 
-100.00000 -100.00000 
-100.00000 -100.00000 
-100.00000 -100.00000 
-100.00000 -0.32991 
-100.00000 -100.00000 
-0.55908 -0.93904 
 0.00006  0.02966 
-100.00000  0.14247 
-0.15700 -100.00000 
-100.00000 -100.00000 
 0.05641  0.13751 
-0.16033 -100.00000 
-100.00000 -100.00000 
-100.00000 -100.00000 
-100.00000 -100.00000 
-100.00000 -0.16963 
 0.08107 -0.03067 
-100.00000 -100.00000 
-100.00000 -100.00000 
-100.00000 -100.00000 
 0.00016 -0.58814 
-100.00000 -100.00000 
-100.00000 -100.00000 
-100.00000 -100.00000 
-100.00000 -100.00000 
 0.04062 -0.05594 
-100.00000 -100.00000 
-100.00000 -100.00000 
-100.00000 -100.00000 
-100.00000 -100.00000 
-100.00000 -100.00000 
-100.00000 -100.00000 
-0.29704 -100.00000 
-0.16868 -0.59265 
 0.00003 -100.00000 
-0.40306 -0.23011 
-100.00000 -0.18085 
-100.00000 -0.66229 
-100.00000 -100.00000 
-100.00000 -100.00000 
-100.00000 -100.00000 
-100.00000 -100.00000 
-0.06429 -100.00000 
-100.00000 -100.00000 
-100.00000 -100.00000 
-100.00000 -100.00000 
 1.31256 -0.25560 
-100.00000 -100.00000 
-100.00000 -100.00000 
-100.00000 -100.00000 
-100.00000 -0.20963 
-100.00000 -100.00000 
-0.18984 -100.00000 
-100.00000 -100.00000 
-100.00000 -100.00000 
-100.00000 -100.00000 
-100.00000 -100.00000 
-100.00000 -100.00000 
-100.00000 -100.00000 
-0.19014 -100.00000 
-100.00000 -100.00000 
 0.58488 -100.00000 
-100.00000 -100.00000 
-100.00000 -100.00000 
-0.14144  0.36478 
 0.20119 -0.06664 
-100.00000 -100.00000 
-100.00000 -100.00000 
-0.33383  0.05312 
-100.00000  1.20182 
-100.00000 -100.00000 
-100.00000 -100.00000 
 0.09423 -100.00000 
-100.00000 -100.00000 
-0.25317 -0.59916 
-100.00000 -100.00000 
-100.00000 -100.00000 
-100.00000 -100.00000 
-100.00000 -100.00000 
-0.79138 -0.22833 
-100.00000 -100.00000 
-100.00000 -100.00000 
 0.52879 -0.41267 
-100.00000 -100.00000 
-0.49952 -100.00000 
-100.00000 -100.00000 
-100.00000 -100.00000 
-100.00000  0.01244 
-100.00000 -100.00000 
-0.11215 -100.00000 
-100.00000 -100.00000 
-0.52617 -0.26305 
 0.13828 -100.00000 
-100.00000 -100.00000 
 0.07748 -100.00000 
-100.00000 -100.00000 
 0.37992  0.24684 
-100.00000 -100.00000 
-100.00000 -100.00000 
 0.07778 -100.00000 
 0.41525  0.30303 
-0.22963 -0.48754 
-100.00000 -100.00000 
 0.09012 -100.00000 
-0.21848 -100.00000 
-100.00000 -0.00023 
-100.00000 -100.00000 
-100.00000 -100.00000 
-100.00000 -100.00000 
-100.00000 -100.00000 
-0.33344 -0.25639 
-100.00000 -100.00000 
-100.00000 -100.00000 
-0.07769 -0.61677 
 0.30322  0.80826 
 0.10661  0.01250 
 0.13242 -0.29668 
-100.00000 -100.00000 
-100.00000 -100.00000 
-100.00000 -0.20987 
-100.00000 -100.00000 
 0.00279 -0.25423 
-0.33332 -0.68294 
 0.22214  0.65221 
-100.00000 -100.00000 
-100.00000 -100.00000 
-100.00000 -100.00000 
-100.00000 -100.00000 
 0.66237 -0.05347 
-100.00000 -100.00000 
-0.03526  0.19221 
 0.21471 -100.00000 
-100.00000 -100.00000 
-100.00000 -100.00000 
-100.00000 -100.00000 
-100.00000 -100.00000 
-100.00000 -0.00012 
-100.00000 -100.00000 
-100.00000 -100.00000 
-100.00000 -100.00000 
-100.00000 -100.00000 
-100.00000 -100.00000 
-100.00000 -100.00000 
-0.11762 -0.00024 
-100.00000 -100.00000 
-100.00000 -100.00000 
-100.00000 -100.00000 
-100.00000 -100.00000 
-100.00000 -100.00000 
-100.00000 -100.00000 
-100.00000 -100.00000 
-0.32606 -100.00000 
-100.00000 -100.00000 
-0.11850 -100.00000 
-100.00000 -100.00000 
-100.00000 -0.12559 
-100.00000 -100.00000 
-0.44657 -100.00000 
-100.00000 -100.00000 
-100.00000 -100.00000 
-100.00000 -100.00000 
-100.00000 -100.00000 
 0.29032 -100.00000 
-100.00000 -100.00000 
-100.00000 -100.00000 
-100.00000 -100.00000 
 0.21582 -100.00000 
-0.40280 -100.00000 
-100.00000  0.13756 
-100.00000  0.00091 
 0.44284 -0.36485 
-100.00000 -100.00000 
-100.00000 -100.00000 
-100.00000 -100.00000 
-100.00000 -100.00000 
-100.00000 -100.00000 
 0.12154  0.04475 
-0.06600  0.62930 
-0.57144  0.08380 
 0.04784 -0.45087 
-0.36936 -100.00000 
-100.00000 -100.00000 
 0.13102  0.13762 
 0.48617  1.00035 
-100.00000 -100.00000 
-100.00000 -100.00000 
 0.35262 -100.00000 
-100.00000 -100.00000 
-0.44018  0.34776 
 0.00000  0.00000 
-100.00000 -100.00000 
-100.00000 -100.00000 
-100.00000 -100.00000 
-100.00000 -100.00000 
 0.18987  0.00018 
 0.81452 -0.11918 
-100.00000 -100.00000 
-100.00000 -100.00000 
-100.00000 -100.00000 
 0.05750 -100.00000 
-100.00000 -100.00000 
 0.00005 -100.00000 
 0.34060 -0.00231 
 0.09385  0.22831 
-100.00000 -100.00000 
-100.00000 -100.00000 
-100.00000 -100.00000 
-100.00000 -100.00000 
-100.00000 -100.00000 
-100.00000 -100.00000 
-100.00000 -100.00000 
 0.36969  0.50159 
-100.00000 -100.00000 
-100.00000 -100.00000 
-100.00000 -100.00000 
-100.00000 -100.00000 
-100.00000 -100.00000 
-100.00000 -100.00000 
-100.00000 -100.00000 
-0.82864  0.99974 
-0.20302 -100.00000 
-100.00000 -100.00000 
-100.00000  0.48549 
 0.26943 -100.00000 
-100.00000 -100.00000 
-100.00000 -100.00000 
-100.00000 -100.00000 
 0.13751 -100.00000 
-100.00000 -0.26354 
 0.17161  0.72650 
-100.00000 -100.00000 
 0.13766 -0.06588 
-100.00000 -100.00000 
-100.00000 -100.00000 
 0.00000  0.00000 
-100.00000  0.42653 
-100.00000 -100.00000 
-100.00000 -100.00000 
-100.00000 -100.00000 
 0.35651  0.35490 
-0.18437  0.32670 
-100.00000 -100.00000 
-100.00000 -100.00000 
-100.00000 -100.00000 
-100.00000 -100.00000 
 0.37897 -100.00000 
-100.00000 -100.00000 
-100.00000 -100.00000 
 0.43599 -0.15821 
-0.27146  0.79961 
-100.00000 -100.00000 
 0.63832 -100.00000 
-100.00000 -100.00000 
-100.00000 -100.00000 
-100.00000 -100.00000 
-100.00000 -100.00000 
-100.00000 -100.00000 
 0.53277 -0.15989 
-100.00000 -100.00000 
-100.00000 -100.00000 
-0.29680 -100.00000 
-100.00000 -100.00000 
 0.41863  0.39904 
-100.00000 -100.00000 
-0.36005  0.13773 
-100.00000 -100.00000 
-100.00000 -100.00000 
 0.00025  0.08583 
-100.00000 -100.00000 
-0.16279 -100.00000 
 0.57475  0.63311 
-100.00000 -100.00000 
 0.26273  0.51763 
-100.00000 -100.00000 
-0.29441 -0.05401 
 0.21716  0.40381 
 0.00000  0.00000 
-100.00000 -100.00000 
-100.00000 -100.00000 
-100.00000 -100.00000 
-100.00000 -100.00000 
-100.00000 -100.00000 
-100.00000 -100.00000 
-100.00000  0.19819 
-100.00000 -100.00000 
-100.00000 -100.00000 
-100.00000 -100.00000 
-100.00000  0.00007 
-100.00000 -100.00000 
-100.00000 -100.00000 
-100.00000 -100.00000 
-100.00000 -0.15818 
-100.00000 -100.00000 
 0.27408 -100.00000 
-100.00000 -100.00000 
-100.00000  0.08424 
-100.00000 -100.00000 
-100.00000 -100.00000 
-100.00000 -100.00000 
-100.00000 -100.00000 
-100.00000 -100.00000 
-100.00000 -100.00000 
-100.00000 -100.00000 
-100.00000 -100.00000 
-100.00000 -100.00000 
-100.00000 -100.00000 
 0.00000  0.00000 
-0.07663 -0.26733 
-100.00000 -100.00000 
-100.00000 -100.00000 
 0.00001 -100.00000 
-100.00000 -100.00000 
-100.00000 -100.00000 
-100.00000 -100.00000 
 0.00004 -100.00000 
 0.64872 -100.00000 
-100.00000 -100.00000 
-100.00000 -100.00000 
-100.00000 -100.00000 
 0.00025 -100.00000 
-100.00000 -100.00000 
-0.72140 -100.00000 
-100.00000 -100.00000 
-100.00000 -100.00000 
-100.00000 -100.00000 
-100.00000 -100.00000 
-100.00000 -100.00000 
 0.15771 -0.64502 
 0.13759  0.48529 
-100.00000 -0.00008 
-100.00000 -100.00000 
-100.00000 -100.00000 
 0.13703 -0.48947 
-100.00000 -100.00000 
 0.53667 -100.00000 
-100.00000 -100.00000 
-100.00000  0.63990 
-100.00000  0.43382 
-100.00000 -100.00000 
-100.00000 -100.00000 
-0.42677 -100.00000 
 0.18636 -0.63416 
-100.00000 -100.00000 
-100.00000 -100.00000 
-100.00000 -100.00000 
-100.00000 -0.44659 
-100.00000 -100.00000 
-0.09255 -100.00000 
 0.00000  0.00000 
-100.00000 -100.00000 
-100.00000 -100.00000 
-100.00000 -100.00000 
 0.37875 -100.00000 
-100.00000 -100.00000 
-100.00000 -100.00000 
-0.03227  0.48652 
-100.00000 -100.00000 
-100.00000 -100.00000 
-100.00000  0.00059 
-100.00000 -100.00000 
-100.00000 -100.00000 
-0.42634 -100.00000 
-100.00000 -100.00000 
-100.00000 -100.00000 
-100.00000 -100.00000 
-0.39749  0.53038 
 0.00000  0.00000 
-100.00000 -100.00000 
-100.00000 -100.00000 
-100.00000 -100.00000 
-100.00000 -100.00000 
-100.00000 -100.00000 
-100.00000 -100.00000 
-100.00000  0.45526 
-0.15837  0.00618 
-0.10304 -0.01792 
-100.00000 -100.00000 
-100.00000 -100.00000 
-100.00000  0.48554 
-100.00000 -100.00000 
-100.00000  0.37863 
-100.00000 -100.00000 
-100.00000 -100.00000 
-100.00000 -100.00000 
-100.00000 -100.00000 
-100.00000 -100.00000 
-100.00000 -100.00000 
 0.48553 -0.32293 
 0.26308 -100.00000 
-100.00000 -100.00000 
-100.00000 -100.00000 
 0.37787  0.67811 
-100.00000 -100.00000 
-100.00000 -100.00000 
-100.00000 -100.00000 
 0.09209 -1.09981 
-100.00000 -100.00000 
-0.22892  0.26315 
-100.00000 -100.00000 
-100.00000 -100.00000 
-100.00000 -100.00000 
-100.00000 -100.00000 
-100.00000 -100.00000 
-100.00000 -100.00000 
 0.32109 -0.44861 
-100.00000 -100.00000 
-100.00000 -100.00000 
-0.17472  0.48629 
-100.00000 -100.00000 
 0.00008  0.00028 
-100.00000 -100.00000 
-100.00000 -100.00000 
-100.00000 -100.00000 
-100.00000 -100.00000 
-0.06702  0.58812 
-100.00000 -100.00000 
-0.09152  0.00072 
-100.00000 -100.00000 
-100.00000 -100.00000 
-100.00000 -100.00000 
 0.39979 -100.00000 
-100.00000 -100.00000 
-0.02227 -100.00000 
-100.00000 -100.00000 
-100.00000 -100.00000 
-100.00000 -100.00000 
-100.00000 -100.00000 
-0.13784 -100.00000 
-100.00000 -100.00000 
-100.00000 -100.00000 
-0.00004 -100.00000 
-100.00000 -100.00000 
 0.36094 -100.00000 
-100.00000 -100.00000 
-100.00000 -100.00000 
-100.00000 -100.00000 
-0.00405 -0.27957 
-100.00000 -100.00000 
 0.00000  0.00000 
-0.26435  0.16831 
-100.00000  0.00004 
-100.00000 -100.00000 
-100.00000 -100.00000 
-0.47760 -0.61940 
-100.00000 -100.00000 
-0.37213 -0.58259 
-100.00000 -100.00000 
-100.00000 -100.00000 
-100.00000 -100.00000 
-100.00000  0.26191 
-100.00000  0.03926 
-100.00000 -100.00000 
-100.00000 -100.00000 
-100.00000 -100.00000 
-100.00000  0.13766 
-0.58686 -100.00000 
-0.48844  0.02561 
-0.00098  0.25862 
-100.00000 -0.27463 
-0.12556  0.63376 
-100.00000 -0.22365 
-0.32367  0.54222 
 0.39431  0.07944 
-100.00000 -100.00000 
-0.18810 -100.00000 
 0.29496  0.92822 
-100.00000 -100.00000 
 0.07528  0.16688 
-100.00000 -100.00000 
-100.00000 -100.00000 
 0.00000  0.00000 
-100.00000 -100.00000 
 0.42551 -0.18383 
-100.00000 -0.49547 
-100.00000  0.00064 
 0.45885 -100.00000 
 0.48807 -0.12316 
-100.00000 -100.00000 
-100.00000 -100.00000 
-100.00000 -100.00000 
-100.00000 -100.00000 
-100.00000 -100.00000 
-100.00000 -100.00000 
-100.00000 -100.00000 
-100.00000 -100.00000 
-100.00000 -100.00000 
 0.11832 -0.20391 
 0.05849  0.25670 
 0.41280 -0.22361 
-0.37988 -0.08594 
-100.00000 -100.00000 
-100.00000 -100.00000 
-0.00919 -0.43610 
-100.00000 -100.00000 
-100.00000 -100.00000 
-100.00000 -100.00000 
-100.00000 -100.00000 
-100.00000 -100.00000 
-100.00000 -100.00000 
 0.00000  0.00000 
-0.00134 -0.58137 
-0.00262 -100.00000 
-100.00000 -100.00000 
-100.00000 -100.00000 
 0.22159 -100.00000 
-0.12645  0.26173 
-100.00000  0.00000 
-100.00000 -100.00000 
-100.00000 -100.00000 
-0.48814  0.11590 
-100.00000 -100.00000 
-0.13806 -100.00000 
