# Supplementary material for: Enhanced ER proteostasis and temperature differentially impact the mutational tolerance of influenza hemagglutinin
Source: eLife. 2018 Sep 6;7:e38795. doi: 10.7554/eLife.38795 (PMC6172027; doi:10.7554/eLife.38795)
Supplement: Source data 1. [file elife-38795-data1.zip › Dataset_1/HA_DMS_2018_processing/filtering/filtering_DAX37vsDMSO37/compare/out_scatter_13_N.txt]

-0.00001 -100.00000 
-0.02207 -0.04501 
-100.00000  0.07108 
 0.47772 -0.03105 
-100.00000 -100.00000 
-100.00000 -100.00000 
-100.00000 -0.10953 
-100.00000 -100.00000 
-100.00000 -100.00000 
-100.00000  0.21020 
-100.00000 -0.61287 
-100.00000 -100.00000 
-100.00000 -100.00000 
-100.00000 -100.00000 
-100.00000 -100.00000 
 0.17162  0.20072 
-100.00000 -100.00000 
 0.24554  0.37448 
-100.00000  0.13746 
-100.00000 -100.00000 
-100.00000 -100.00000 
-100.00000 -0.00002 
-100.00000 -100.00000 
-0.28817  0.48543 
 0.08133  0.48554 
-100.00000 -100.00000 
 0.00000  0.00000 
 0.00000  0.00000 
 0.10674 -100.00000 
-0.39565  0.00963 
 0.17670  0.11742 
-100.00000 -0.32110 
-100.00000 -100.00000 
 0.24049 -0.24545 
-100.00000 -100.00000 
-100.00000 -100.00000 
-100.00000 -100.00000 
-100.00000 -100.00000 
-0.19365 -0.21430 
 0.00000  0.00000 
-100.00000 -100.00000 
-100.00000 -100.00000 
-100.00000 -100.00000 
-100.00000 -100.00000 
-0.05494  0.26306 
-100.00000 -100.00000 
 0.00001 -100.00000 
 0.00000  0.00000 
-100.00000 -100.00000 
-100.00000 -100.00000 
-100.00000 -100.00000 
 0.34559  0.17434 
-0.33832  0.08802 
-100.00000  0.00039 
 0.00000  0.00000 
-100.00000 -100.00000 
 0.05035  0.29957 
-100.00000  0.00001 
-100.00000 -100.00000 
 0.00344 -0.11468 
-0.15760  0.00014 
-0.09759 -0.40896 
-100.00000 -100.00000 
-100.00000 -100.00000 
-100.00000 -0.20485 
-100.00000 -100.00000 
-100.00000 -100.00000 
-0.42653 -100.00000 
-100.00000 -100.00000 
 0.08107 -100.00000 
-0.22102 -0.04687 
-100.00000 -100.00000 
 0.00000  0.00000 
 0.26319 -0.32600 
 0.15346  0.20679 
-100.00000 -100.00000 
-100.00000 -100.00000 
-100.00000 -100.00000 
-100.00000 -100.00000 
-100.00000 -100.00000 
 0.00000  0.00000 
-100.00000 -100.00000 
 0.13750 -0.31204 
-100.00000 -100.00000 
 0.08117  0.27420 
 0.03752 -0.19159 
-100.00000 -100.00000 
 0.00003 -100.00000 
 0.32850 -0.39076 
-0.07575  0.55775 
 1.14367 -100.00000 
 0.33967 -100.00000 
-100.00000 -100.00000 
-100.00000 -100.00000 
-0.03417 -0.69370 
 0.00001  0.26308 
-100.00000 -100.00000 
-100.00000 -100.00000 
 0.09026 -0.70129 
-0.14077  0.37512 
 0.00000  0.00000 
-0.16530 -100.00000 
-100.00000 -0.00000 
 0.00000  0.00000 
-100.00000 -100.00000 
-100.00000 -100.00000 
-100.00000 -100.00000 
-100.00000 -0.00007 
-100.00000 -100.00000 
-100.00000 -100.00000 
 0.20922  0.07848 
-100.00000 -100.00000 
 0.67794  0.58530 
 0.10869  0.06951 
-0.33491 -100.00000 
-100.00000 -100.00000 
-100.00000 -100.00000 
-100.00000 -100.00000 
-100.00000 -100.00000 
-100.00000 -100.00000 
-100.00000 -100.00000 
-100.00000 -100.00000 
 0.46821  0.29664 
-100.00000 -100.00000 
-100.00000 -100.00000 
 0.08998 -0.34929 
-100.00000 -100.00000 
-100.00000 -100.00000 
-100.00000 -100.00000 
-100.00000 -100.00000 
-100.00000 -100.00000 
-100.00000 -100.00000 
-100.00000 -100.00000 
-100.00000 -100.00000 
-0.48636  0.22924 
 0.41807 -0.45434 
-0.27266 -100.00000 
 0.45676 -0.20069 
 0.37917  0.16767 
-100.00000 -100.00000 
-100.00000 -100.00000 
 0.00000  0.00000 
 0.13299  0.54168 
-100.00000 -100.00000 
-100.00000 -0.34801 
 0.00000  0.00000 
-100.00000 -100.00000 
-100.00000 -100.00000 
-100.00000 -100.00000 
-100.00000 -100.00000 
-100.00000 -100.00000 
-100.00000 -100.00000 
-0.20579  0.37635 
 0.35703  0.24789 
-100.00000  0.13906 
 0.08263 -100.00000 
 0.83775 -0.25181 
 0.33642 -0.13575 
-0.09758 -0.93819 
-100.00000 -100.00000 
 0.41186 -100.00000 
-0.20417  0.10543 
 0.00000  0.00000 
-100.00000 -100.00000 
-100.00000 -100.00000 
-100.00000 -100.00000 
-100.00000 -100.00000 
-100.00000 -100.00000 
 0.35039 -0.03107 
 0.23841  0.40373 
 0.20193  0.06366 
 0.20495  0.07452 
-0.00313  0.04297 
 0.13751  0.27548 
 0.27344  0.35989 
 0.66785  0.28546 
-0.03522 -100.00000 
 0.01643  0.05322 
 0.00000  0.00000 
 0.02874  0.37234 
 0.25783 -0.12950 
-100.00000  1.20219 
 0.00000  0.00000 
 0.00000  0.00000 
 0.76551 -0.40182 
-0.46732 -0.07049 
-0.66121 -0.22046 
-100.00000 -100.00000 
-100.00000 -100.00000 
-100.00000 -100.00000 
-100.00000 -100.00000 
-100.00000 -100.00000 
-100.00000 -100.00000 
-100.00000 -100.00000 
-100.00000 -100.00000 
 0.38181 -0.41633 
 0.36559 -0.06082 
-100.00000 -100.00000 
-0.00005 -100.00000 
 0.66311 -0.72010 
 0.13941 -0.34902 
 0.24100 -0.14359 
-100.00000 -100.00000 
-100.00000 -100.00000 
-0.20246  0.15505 
-0.10586  0.22158 
-100.00000 -100.00000 
-100.00000 -100.00000 
 0.29682  0.23943 
 0.00000  0.00000 
 0.23410  0.75356 
 0.00000  0.00000 
 0.58538 -0.00013 
 0.13757 -100.00000 
-100.00000 -100.00000 
-100.00000 -100.00000 
-100.00000 -100.00000 
-100.00000 -100.00000 
-100.00000 -0.00023 
 0.37851  0.29441 
 0.00000  0.00000 
-0.20330 -0.26326 
 0.00000  0.00000 
-0.54565 -0.12639 
-100.00000 -100.00000 
-100.00000 -100.00000 
 0.47481 -0.07463 
-100.00000 -100.00000 
-100.00000 -100.00000 
 0.13776 -0.00141 
-0.24423 -0.00044 
-0.46606 -0.70229 
-100.00000 -100.00000 
-100.00000 -100.00000 
 0.03748  0.57304 
 0.65459 -0.35525 
 0.79121  0.02652 
-0.10041 -0.11765 
-0.30118 -100.00000 
 0.14176  0.49071 
-100.00000 -100.00000 
-100.00000 -100.00000 
-100.00000 -100.00000 
 0.00000  0.00000 
-100.00000  0.13752 
 0.71238  0.92638 
-100.00000 -100.00000 
 0.12786  0.67826 
-100.00000 -100.00000 
-100.00000 -100.00000 
-0.42336 -0.42084 
-100.00000 -0.60619 
 0.48560 -0.36712 
-0.65244  0.42867 
 0.13755 -0.00281 
-100.00000 -100.00000 
 0.06025 -100.00000 
-100.00000 -100.00000 
-100.00000 -100.00000 
-100.00000 -100.00000 
 0.02911  0.22218 
-100.00000 -100.00000 
 0.00000  0.00000 
-100.00000 -100.00000 
-100.00000 -100.00000 
-100.00000 -100.00000 
-100.00000 -100.00000 
-100.00000 -100.00000 
-100.00000 -100.00000 
-100.00000 -100.00000 
-100.00000 -100.00000 
-100.00000 -100.00000 
-100.00000 -100.00000 
-0.12594  1.19054 
-100.00000 -100.00000 
 0.05703  0.07214 
-0.25413 -0.00063 
-0.63860 -0.47509 
-100.00000  0.76712 
-100.00000  0.00025 
-0.06557  0.00014 
-0.00017 -100.00000 
 0.83883  0.26332 
-100.00000 -100.00000 
 0.00000  0.00000 
 0.04426  0.09025 
-100.00000 -100.00000 
-100.00000 -100.00000 
 0.08438 -0.36516 
-100.00000 -0.81120 
-100.00000 -100.00000 
 0.00000  0.00000 
-100.00000 -100.00000 
-0.18446 -0.05847 
-100.00000 -0.00005 
-100.00000 -100.00000 
-100.00000 -100.00000 
-100.00000 -100.00000 
-0.21078 -0.41598 
-100.00000 -100.00000 
-100.00000 -100.00000 
-100.00000 -100.00000 
 0.00000  0.00000 
 0.30276  0.08566 
 0.00000  0.00000 
-100.00000 -100.00000 
-100.00000 -100.00000 
-100.00000 -100.00000 
-100.00000 -100.00000 
 0.00000  0.00000 
-100.00000 -100.00000 
 0.09198 -0.05663 
-100.00000 -100.00000 
 0.10031 -0.00024 
-100.00000 -100.00000 
-100.00000 -100.00000 
-100.00000  0.13753 
-100.00000 -0.45774 
-100.00000 -100.00000 
-100.00000 -100.00000 
 0.17715 -0.06588 
-0.30766 -0.01549 
-100.00000 -100.00000 
-100.00000 -100.00000 
 0.22525 -0.06176 
 0.22452 -0.02294 
-0.40256  0.39659 
-100.00000 -100.00000 
-100.00000 -100.00000 
-100.00000 -100.00000 
-100.00000 -100.00000 
-100.00000 -100.00000 
-100.00000 -100.00000 
-100.00000 -100.00000 
-100.00000 -100.00000 
 0.00000  0.00000 
 0.45568  0.19434 
-100.00000 -100.00000 
-100.00000 -100.00000 
-100.00000 -100.00000 
-100.00000 -100.00000 
-0.48160 -0.04084 
-100.00000 -100.00000 
-100.00000 -100.00000 
-100.00000 -100.00000 
-100.00000 -100.00000 
-100.00000 -100.00000 
-100.00000 -100.00000 
-100.00000  0.10842 
-100.00000 -100.00000 
-100.00000 -100.00000 
-100.00000 -100.00000 
-0.02465 -0.15439 
-100.00000 -100.00000 
-100.00000 -100.00000 
-100.00000 -100.00000 
-100.00000 -100.00000 
-0.19311 -0.26460 
-100.00000 -100.00000 
-100.00000 -100.00000 
 0.00011 -100.00000 
-0.06118 -0.15955 
-100.00000 -100.00000 
-100.00000 -100.00000 
-100.00000 -0.41795 
-100.00000 -100.00000 
-100.00000 -100.00000 
 0.51588 -0.03936 
 0.07076 -0.47882 
 0.10085 -100.00000 
 0.00000  0.00000 
-100.00000 -100.00000 
-100.00000 -100.00000 
-100.00000 -100.00000 
-100.00000 -100.00000 
-100.00000 -100.00000 
-0.17726  0.33223 
-100.00000 -100.00000 
-100.00000 -100.00000 
 0.57058 -0.21181 
-100.00000 -100.00000 
-100.00000  0.92586 
-0.18157  0.29014 
-100.00000 -100.00000 
-100.00000 -100.00000 
 0.00000  0.00000 
-100.00000 -100.00000 
-0.09137 -0.44694 
 0.00000  0.00000 
-100.00000 -100.00000 
-100.00000 -0.44684 
 0.03432 -0.14946 
 0.00000  0.00000 
-0.21225  0.26396 
-100.00000 -100.00000 
 0.00000  0.00000 
-0.27824  0.37855 
-100.00000 -100.00000 
-100.00000 -100.00000 
-100.00000 -100.00000 
 0.76550  0.09028 
-100.00000 -100.00000 
 0.00000  0.00000 
 0.27809  1.00114 
-100.00000 -100.00000 
-100.00000 -100.00000 
 0.25657 -100.00000 
-100.00000 -100.00000 
-100.00000 -100.00000 
-100.00000 -100.00000 
-0.43702  0.26430 
-100.00000 -100.00000 
-100.00000 -100.00000 
 0.00000  0.00000 
 0.00000  0.00000 
-100.00000 -100.00000 
-100.00000 -100.00000 
-0.33664 -0.32057 
-100.00000 -100.00000 
-100.00000 -100.00000 
-100.00000 -100.00000 
 0.00000  0.00000 
-100.00000 -100.00000 
 0.00000  0.00000 
-0.35066  0.08863 
-100.00000  0.08895 
-100.00000 -100.00000 
-1.15004 -1.15107 
 0.00500 -0.86864 
-100.00000 -100.00000 
-100.00000 -100.00000 
-100.00000 -100.00000 
-0.09347 -0.78568 
-100.00000 -0.24734 
-100.00000 -100.00000 
-100.00000 -100.00000 
-100.00000 -100.00000 
 0.00000  0.00000 
-100.00000 -100.00000 
-100.00000 -100.00000 
-100.00000 -100.00000 
-100.00000 -100.00000 
-100.00000 -100.00000 
-100.00000 -100.00000 
-100.00000 -100.00000 
-100.00000 -100.00000 
 0.00000  0.00000 
-100.00000 -100.00000 
-100.00000 -100.00000 
 0.37849 -0.62119 
-100.00000 -100.00000 
 0.39883 -0.20863 
-100.00000 -100.00000 
-0.44415  0.84897 
-0.37287  0.35844 
-100.00000 -100.00000 
 0.00000  0.00000 
-100.00000 -100.00000 
 0.49940  0.58508 
 0.00000  0.00000 
-100.00000 -100.00000 
-100.00000  0.26310 
-100.00000  0.13779 
-0.30935 -0.60250 
-100.00000 -100.00000 
-0.33711 -0.32082 
 0.22547 -0.13554 
-100.00000 -100.00000 
-100.00000 -100.00000 
-0.33228 -100.00000 
 0.00000  0.00000 
 0.00000  0.00000 
-100.00000 -100.00000 
-0.54615 -0.98190 
-100.00000 -100.00000 
-0.24856  0.16876 
-100.00000 -100.00000 
 0.00000  0.00000 
-100.00000 -100.00000 
-100.00000 -100.00000 
-100.00000 -100.00000 
-100.00000  0.00003 
-100.00000 -100.00000 
-100.00000 -0.41720 
-0.62479  0.36170 
-0.06739  0.06887 
-100.00000 -100.00000 
 0.62786 -0.19682 
 0.00000  0.00000 
-100.00000  0.00021 
-100.00000 -100.00000 
-100.00000 -100.00000 
-0.51825  0.02286 
-0.07172 -0.38669 
-100.00000 -100.00000 
-100.00000 -100.00000 
 0.00000  0.00000 
-100.00000 -100.00000 
 0.21055  0.20070 
 0.13754 -100.00000 
 0.30846  0.12635 
-100.00000 -0.08567 
-0.00191 -100.00000 
-0.25092 -0.06218 
-100.00000  0.37868 
-100.00000 -100.00000 
 0.13758 -100.00000 
-100.00000 -100.00000 
-100.00000 -100.00000 
-0.36515 -0.11233 
-100.00000 -100.00000 
 0.00000  0.00000 
-100.00000 -0.09733 
 0.00003 -100.00000 
-0.32525  0.35886 
-100.00000 -100.00000 
 0.19474 -0.42191 
-100.00000 -100.00000 
-100.00000 -100.00000 
 0.17881  0.41941 
-100.00000 -100.00000 
-0.00527 -0.06578 
-0.11218  0.26352 
-100.00000 -100.00000 
-0.99638 -100.00000 
-100.00000 -100.00000 
-0.03489 -100.00000 
-100.00000 -100.00000 
-0.28618 -0.21622 
-100.00000 -100.00000 
-100.00000 -100.00000 
-0.27783 -100.00000 
-0.00507  0.44910 
-100.00000 -100.00000 
-100.00000 -0.03457 
-100.00000 -100.00000 
-100.00000 -100.00000 
 0.08038  0.20993 
-100.00000 -100.00000 
-100.00000 -100.00000 
-100.00000 -100.00000 
-100.00000 -100.00000 
-100.00000 -100.00000 
-100.00000 -100.00000 
-100.00000 -100.00000 
-100.00000 -100.00000 
-100.00000 -100.00000 
-100.00000 -100.00000 
-0.00046  0.45462 
 0.79624 -0.05296 
-100.00000 -100.00000 
-100.00000 -100.00000 
-100.00000 -100.00000 
-100.00000 -100.00000 
-0.10119 -100.00000 
 0.00000  0.00000 
-0.13787 -100.00000 
-100.00000  0.00005 
-100.00000 -100.00000 
-100.00000 -100.00000 
-100.00000 -100.00000 
-100.00000 -100.00000 
-100.00000 -100.00000 
-100.00000 -100.00000 
-100.00000  0.26308 
