# Supplementary material for: Enhanced ER proteostasis and temperature differentially impact the mutational tolerance of influenza hemagglutinin
Source: eLife. 2018 Sep 6;7:e38795. doi: 10.7554/eLife.38795 (PMC6172027; doi:10.7554/eLife.38795)
Supplement: Source data 1. [file elife-38795-data1.zip › Dataset_1/HA_DMS_2018_processing/filtering/filtering_DAX37vsDMSO37/compare/out_scatter_13_P.txt]

-100.00000 -100.00000 
-0.17027 -0.14048 
-0.38997 -100.00000 
-0.17103 -0.16950 
-0.00433 -0.59204 
 0.13265  0.67990 
-100.00000 -100.00000 
-0.43344 -0.17948 
-0.29707 -100.00000 
-100.00000 -100.00000 
-100.00000  0.13781 
-100.00000  0.09511 
-100.00000 -100.00000 
-100.00000 -100.00000 
-100.00000 -0.16778 
-100.00000 -100.00000 
 0.26322 -100.00000 
-100.00000 -100.00000 
 0.13766 -100.00000 
-100.00000 -100.00000 
-100.00000 -100.00000 
-100.00000 -100.00000 
-100.00000 -100.00000 
-100.00000 -100.00000 
 0.01177  0.26688 
-100.00000 -100.00000 
-100.00000 -100.00000 
-100.00000 -100.00000 
 0.03318  0.33017 
-0.15992  0.31733 
-100.00000 -100.00000 
 0.26295  0.48550 
-100.00000 -100.00000 
-100.00000 -100.00000 
 0.13755 -0.31850 
 0.05946 -100.00000 
-0.11021  0.18454 
-100.00000 -100.00000 
-100.00000 -100.00000 
-100.00000 -100.00000 
-100.00000 -100.00000 
-0.41266 -100.00000 
-100.00000 -100.00000 
-100.00000 -0.03418 
 0.18250 -0.33459 
 0.10311  0.49056 
-100.00000 -100.00000 
-100.00000  0.00014 
 0.39675 -0.03525 
-0.87180  0.66138 
-100.00000 -100.00000 
-100.00000 -100.00000 
-100.00000 -100.00000 
-100.00000 -0.20143 
-100.00000 -100.00000 
-100.00000 -100.00000 
-100.00000 -100.00000 
-0.13898  0.55252 
-100.00000 -100.00000 
-100.00000 -100.00000 
-100.00000 -0.32224 
-100.00000 -100.00000 
-100.00000 -100.00000 
-0.15999 -100.00000 
 0.28108  0.27680 
 0.00000  0.00000 
-0.42453  0.02579 
 0.71097  0.58510 
-100.00000 -100.00000 
-100.00000 -100.00000 
-0.23976 -0.16211 
-100.00000 -100.00000 
-100.00000 -100.00000 
-100.00000 -0.00006 
-0.68546  0.37847 
-100.00000 -100.00000 
-100.00000 -100.00000 
 0.35529  0.20677 
 0.13752 -100.00000 
-100.00000 -100.00000 
-100.00000 -100.00000 
 0.00000  0.00000 
-100.00000 -100.00000 
-100.00000 -100.00000 
-100.00000 -100.00000 
-0.21833 -0.62033 
 0.63711 -0.30960 
-0.10907  0.14582 
 0.00000  0.00000 
-0.17841  0.13977 
-100.00000 -100.00000 
-0.11293  0.00119 
-100.00000 -100.00000 
 0.14230  0.12186 
-100.00000 -100.00000 
-100.00000 -100.00000 
-100.00000 -100.00000 
-100.00000 -100.00000 
 0.81360  0.07026 
 0.00000  0.00000 
-0.45987 -100.00000 
-0.67478  0.15469 
 0.76556 -100.00000 
-100.00000 -100.00000 
-100.00000 -100.00000 
-0.04088 -100.00000 
-100.00000 -100.00000 
-100.00000 -100.00000 
 0.00000  0.00000 
-100.00000 -100.00000 
-0.14075  0.45506 
 0.31938 -0.34110 
-100.00000 -100.00000 
-100.00000 -100.00000 
-100.00000 -100.00000 
-0.00929 -0.34983 
-100.00000 -100.00000 
 0.03257  0.79132 
-100.00000 -100.00000 
-100.00000 -100.00000 
-100.00000 -100.00000 
-100.00000 -100.00000 
 0.00021 -100.00000 
 0.47534  0.31436 
-100.00000 -100.00000 
-0.17630 -0.67281 
-0.95364  0.62960 
-100.00000 -100.00000 
-100.00000 -100.00000 
-100.00000 -100.00000 
-100.00000 -100.00000 
-0.17278 -0.20945 
-100.00000 -100.00000 
-100.00000 -100.00000 
 0.00000  0.00000 
-0.20184  0.58467 
-100.00000 -100.00000 
 0.08977 -0.07255 
-0.26981  0.25066 
-100.00000 -100.00000 
 0.00000  0.00000 
-100.00000 -100.00000 
-0.03657 -100.00000 
-0.08202 -0.16206 
-100.00000 -100.00000 
-0.20677  0.37904 
-100.00000 -100.00000 
-100.00000  0.00049 
-100.00000 -100.00000 
-100.00000 -100.00000 
 0.49239  0.52707 
-100.00000 -100.00000 
 0.39134  0.63984 
 0.46173  0.70581 
-100.00000 -100.00000 
-0.17294 -100.00000 
-100.00000 -100.00000 
 0.28626  0.22729 
-100.00000 -100.00000 
 0.37854 -100.00000 
-100.00000 -100.00000 
-100.00000 -100.00000 
-100.00000 -100.00000 
-100.00000 -100.00000 
 0.41935  0.88866 
-100.00000 -100.00000 
 0.14725  0.24460 
-100.00000  0.26325 
-100.00000 -100.00000 
-100.00000 -100.00000 
 0.00028 -100.00000 
-0.25429  0.23616 
-0.07020 -0.28132 
-100.00000 -100.00000 
 0.00000  0.00000 
 0.02113  0.91671 
 0.03601  0.42982 
-0.17284  0.26321 
 0.00023 -100.00000 
 0.32095 -0.09324 
-100.00000 -100.00000 
-100.00000 -100.00000 
-100.00000 -100.00000 
-100.00000 -100.00000 
-100.00000 -100.00000 
-0.17318 -100.00000 
-100.00000 -100.00000 
-0.03334 -100.00000 
-100.00000 -100.00000 
 0.56264 -0.12089 
-100.00000 -100.00000 
 0.19404  0.13703 
-100.00000 -100.00000 
-100.00000 -100.00000 
-100.00000 -100.00000 
 0.17536  0.26305 
-100.00000  0.41463 
 0.00000  0.00000 
-0.35930  0.32094 
-100.00000 -100.00000 
 0.00009 -0.00043 
 0.13764 -100.00000 
-100.00000 -100.00000 
-100.00000  0.00000 
-0.16050  0.09958 
-100.00000 -100.00000 
 0.56220  0.19184 
-100.00000 -100.00000 
-0.03786 -0.00052 
-0.27409  0.85910 
 0.22155  0.15046 
 0.14910  0.01918 
 0.23593 -0.47284 
-100.00000 -100.00000 
-100.00000 -100.00000 
 0.39250  0.54098 
-100.00000 -100.00000 
 0.13753 -100.00000 
 0.01950  0.25254 
-0.16945  0.03478 
-100.00000 -100.00000 
-100.00000 -100.00000 
-100.00000 -100.00000 
-100.00000 -100.00000 
-100.00000 -100.00000 
-100.00000 -100.00000 
-100.00000  0.00068 
 0.00000  0.00000 
-100.00000 -100.00000 
 0.05963  0.26326 
-0.24423  0.00071 
-0.09222 -0.12106 
-100.00000 -100.00000 
 0.00000  0.00000 
 0.46122  0.26429 
-100.00000 -100.00000 
-100.00000  0.00035 
-100.00000 -100.00000 
 0.37412  0.67815 
 0.20589  0.00595 
-100.00000 -100.00000 
-100.00000 -100.00000 
-100.00000 -100.00000 
-100.00000 -100.00000 
-100.00000 -100.00000 
-100.00000 -100.00000 
-100.00000 -100.00000 
 0.00015  0.00018 
-100.00000 -100.00000 
-0.19590  0.10824 
 0.28071  0.21551 
 0.00000  0.00000 
-100.00000 -100.00000 
-100.00000 -100.00000 
 0.28061  0.21959 
-100.00000 -100.00000 
-100.00000 -100.00000 
-100.00000 -100.00000 
-100.00000 -100.00000 
-100.00000 -0.26337 
-100.00000 -100.00000 
-100.00000 -100.00000 
-100.00000 -100.00000 
 0.06455  0.02644 
-100.00000 -100.00000 
-100.00000 -100.00000 
 0.00000  0.00000 
-100.00000 -100.00000 
-100.00000 -100.00000 
-100.00000 -100.00000 
-100.00000 -100.00000 
-100.00000 -100.00000 
-0.43165 -0.07997 
-100.00000 -100.00000 
 0.48547 -100.00000 
-100.00000 -100.00000 
 0.25735 -0.24748 
 0.10594  0.09141 
-0.09785  0.15786 
-100.00000 -100.00000 
-100.00000 -100.00000 
-100.00000 -100.00000 
-0.53968  0.11535 
 0.12127  0.98948 
 0.00015 -100.00000 
-100.00000 -0.00039 
-0.06673  0.50332 
-0.29836  0.10458 
-0.04498  0.13716 
 0.69244  0.29323 
-100.00000 -100.00000 
-100.00000 -100.00000 
-100.00000 -0.03980 
-100.00000  0.61187 
-100.00000 -100.00000 
 0.13760  0.16695 
 0.20250  0.20465 
 0.00000  0.00000 
-0.07808  0.59107 
-100.00000 -100.00000 
-100.00000 -100.00000 
-100.00000 -100.00000 
-0.17065 -100.00000 
-100.00000 -100.00000 
-100.00000 -100.00000 
 0.13502  0.57546 
 0.00000  0.00000 
-100.00000 -100.00000 
 0.27688  0.10978 
-100.00000 -100.00000 
-100.00000 -100.00000 
 0.20386 -0.36312 
 0.00000  0.00000 
-100.00000 -100.00000 
-100.00000 -100.00000 
-100.00000 -100.00000 
-100.00000 -100.00000 
-100.00000 -100.00000 
-100.00000 -100.00000 
 0.00000  0.00000 
-100.00000 -100.00000 
-100.00000 -100.00000 
-100.00000 -100.00000 
-100.00000 -100.00000 
-100.00000 -100.00000 
-1.38369 -0.58247 
-100.00000 -100.00000 
-100.00000 -0.00001 
-100.00000 -100.00000 
-100.00000 -100.00000 
-100.00000 -100.00000 
 0.13739 -100.00000 
-100.00000 -100.00000 
-0.20247 -0.01689 
-100.00000 -100.00000 
-100.00000 -100.00000 
-100.00000 -100.00000 
 0.00000  0.00000 
-0.22748  0.59330 
-100.00000 -100.00000 
-100.00000 -100.00000 
-100.00000 -100.00000 
 0.00001 -100.00000 
-100.00000 -100.00000 
 0.49092 -0.07490 
-100.00000 -100.00000 
-100.00000 -100.00000 
-100.00000 -100.00000 
-100.00000 -100.00000 
-100.00000  0.13737 
-100.00000 -100.00000 
-0.00000 -100.00000 
-100.00000 -100.00000 
-100.00000 -100.00000 
-100.00000 -100.00000 
-100.00000 -100.00000 
-100.00000 -100.00000 
 0.30104  0.48487 
-100.00000 -100.00000 
-100.00000 -100.00000 
-100.00000 -100.00000 
-100.00000 -100.00000 
-100.00000 -100.00000 
-100.00000 -100.00000 
 0.13748 -100.00000 
-100.00000 -100.00000 
-100.00000 -100.00000 
 0.48547  0.26316 
 0.32343 -100.00000 
-0.02468 -0.15450 
-100.00000 -0.00001 
-100.00000 -100.00000 
 0.48575  0.43184 
-100.00000 -100.00000 
-0.03859  0.05098 
-100.00000 -100.00000 
-100.00000 -100.00000 
-100.00000 -0.15367 
-0.00002 -100.00000 
-100.00000 -100.00000 
-0.00011  0.00031 
 0.26312 -0.32102 
-100.00000 -100.00000 
-100.00000 -100.00000 
-100.00000  0.00010 
-100.00000 -100.00000 
-0.09248  0.26302 
-100.00000 -100.00000 
-100.00000 -100.00000 
-100.00000 -100.00000 
-100.00000 -100.00000 
-100.00000 -100.00000 
-100.00000 -100.00000 
-100.00000 -100.00000 
-100.00000 -100.00000 
-100.00000 -100.00000 
 0.38267  0.00216 
-100.00000 -100.00000 
-100.00000 -100.00000 
-100.00000 -100.00000 
-100.00000 -100.00000 
-100.00000 -100.00000 
-100.00000 -100.00000 
-0.04836  0.13771 
-0.46283  0.26327 
-100.00000 -100.00000 
 0.03418  0.26303 
-100.00000 -100.00000 
-100.00000 -100.00000 
-100.00000 -100.00000 
-100.00000 -100.00000 
-100.00000 -100.00000 
-100.00000 -100.00000 
-100.00000 -100.00000 
-100.00000 -100.00000 
-100.00000 -100.00000 
-100.00000 -100.00000 
-100.00000 -100.00000 
-100.00000 -100.00000 
-100.00000 -100.00000 
-100.00000 -100.00000 
-100.00000 -100.00000 
-100.00000 -100.00000 
-100.00000 -100.00000 
-100.00000 -100.00000 
-100.00000 -100.00000 
-100.00000 -100.00000 
-100.00000 -100.00000 
 0.00002 -100.00000 
-100.00000 -100.00000 
-100.00000 -100.00000 
-0.42496  0.06626 
-100.00000 -100.00000 
-100.00000 -100.00000 
-100.00000 -100.00000 
-100.00000  0.00021 
-100.00000 -100.00000 
-100.00000 -100.00000 
-100.00000 -100.00000 
-100.00000 -100.00000 
-100.00000 -100.00000 
-100.00000 -100.00000 
-100.00000 -100.00000 
 0.18351 -0.25644 
 0.63083  0.09333 
-100.00000 -100.00000 
-100.00000 -100.00000 
-100.00000 -100.00000 
-100.00000 -100.00000 
 0.37849 -0.00016 
-100.00000 -100.00000 
-100.00000 -100.00000 
-100.00000 -100.00000 
 0.03395  0.13756 
-100.00000 -100.00000 
-100.00000 -100.00000 
-100.00000 -100.00000 
-100.00000 -100.00000 
-100.00000 -100.00000 
-100.00000 -100.00000 
 0.17526  0.41590 
-100.00000 -100.00000 
-100.00000 -100.00000 
-100.00000 -100.00000 
-100.00000 -100.00000 
-100.00000 -100.00000 
-100.00000 -100.00000 
-100.00000  0.58518 
 0.25661 -100.00000 
-100.00000 -100.00000 
-100.00000 -100.00000 
-100.00000 -100.00000 
-100.00000 -100.00000 
-100.00000 -100.00000 
-100.00000 -100.00000 
-100.00000 -100.00000 
-100.00000 -100.00000 
-100.00000 -100.00000 
-100.00000 -100.00000 
-100.00000 -100.00000 
-0.00034 -100.00000 
-100.00000 -100.00000 
-100.00000 -100.00000 
-100.00000 -100.00000 
-0.11702  0.03978 
-0.00050  0.00009 
-100.00000 -100.00000 
 0.00021 -100.00000 
-100.00000 -100.00000 
-0.79219  0.13771 
-100.00000 -100.00000 
-100.00000 -100.00000 
-100.00000 -100.00000 
-100.00000 -100.00000 
-100.00000 -100.00000 
-100.00000 -100.00000 
-100.00000 -100.00000 
-100.00000 -100.00000 
 0.24021 -100.00000 
-100.00000 -100.00000 
-100.00000 -0.35513 
-100.00000 -100.00000 
 0.00000  0.00000 
-100.00000 -100.00000 
-100.00000 -100.00000 
 0.80644  0.97836 
-0.24217  0.26170 
 0.58521  0.00015 
-0.39451  0.70313 
-100.00000 -100.00000 
-100.00000 -100.00000 
-100.00000 -100.00000 
-100.00000 -100.00000 
 0.32082 -100.00000 
-0.04727 -100.00000 
-100.00000 -100.00000 
-100.00000 -100.00000 
-0.00149  0.10626 
-100.00000 -100.00000 
-0.26441 -0.15390 
-100.00000 -100.00000 
-100.00000 -100.00000 
 0.25084  0.04688 
-0.36447 -100.00000 
-100.00000 -100.00000 
 0.48568 -100.00000 
-0.00007 -100.00000 
-100.00000  0.09435 
-100.00000 -100.00000 
 0.57310 -0.07989 
-100.00000 -100.00000 
-100.00000 -100.00000 
-100.00000 -100.00000 
-0.02078  0.75757 
-100.00000  0.13754 
-100.00000 -100.00000 
-100.00000 -100.00000 
-100.00000 -100.00000 
 0.10813  0.05516 
-0.00877  0.11068 
 0.11369 -0.15496 
 0.48605  0.66209 
-100.00000 -100.00000 
-100.00000 -100.00000 
 0.45861  0.50357 
 0.01363 -0.11129 
-100.00000 -100.00000 
-100.00000 -0.00008 
-100.00000 -100.00000 
-100.00000 -100.00000 
-100.00000 -100.00000 
-100.00000 -100.00000 
-100.00000 -100.00000 
-100.00000 -100.00000 
 0.62035  0.84682 
-100.00000 -100.00000 
-100.00000 -100.00000 
 0.52851 -0.63984 
-100.00000 -100.00000 
-100.00000  0.26234 
-100.00000 -100.00000 
-100.00000 -100.00000 
-100.00000 -100.00000 
-100.00000 -100.00000 
-100.00000 -100.00000 
