# Supplementary material for: Enhanced ER proteostasis and temperature differentially impact the mutational tolerance of influenza hemagglutinin
Source: eLife. 2018 Sep 6;7:e38795. doi: 10.7554/eLife.38795 (PMC6172027; doi:10.7554/eLife.38795)
Supplement: Source data 1. [file elife-38795-data1.zip › Dataset_1/HA_DMS_2018_processing/filtering/filtering_DAX37vsDMSO37/compare/out_scatter_13_Q.txt]

-100.00000 -100.00000 
 0.65036  0.15050 
 0.13760  0.26304 
-1.07986 -0.44656 
-100.00000  0.26298 
-0.16530  0.09494 
-100.00000 -100.00000 
 0.05963 -0.07625 
-100.00000 -100.00000 
-100.00000 -100.00000 
-100.00000 -0.03027 
-100.00000 -100.00000 
-100.00000 -100.00000 
-100.00000 -100.00000 
 0.00001 -100.00000 
-100.00000 -100.00000 
-100.00000 -100.00000 
-100.00000 -100.00000 
-0.42641 -100.00000 
-100.00000 -100.00000 
-100.00000 -100.00000 
-100.00000 -100.00000 
-100.00000 -100.00000 
-100.00000 -100.00000 
-0.02095  0.12236 
-100.00000 -100.00000 
-100.00000 -100.00000 
-100.00000 -100.00000 
-100.00000 -100.00000 
-100.00000 -100.00000 
-100.00000 -0.03256 
-100.00000 -100.00000 
-100.00000 -100.00000 
-100.00000 -100.00000 
-100.00000 -100.00000 
-100.00000 -100.00000 
-0.36409 -0.07781 
-100.00000 -0.72493 
-100.00000  0.00001 
-100.00000 -100.00000 
-100.00000 -100.00000 
-100.00000 -100.00000 
-100.00000 -100.00000 
-100.00000 -100.00000 
-0.17823  0.43601 
-100.00000 -100.00000 
 0.00001 -100.00000 
-100.00000 -100.00000 
-0.29303  0.13753 
-100.00000 -100.00000 
-0.00004 -100.00000 
-100.00000 -0.19907 
-100.00000 -0.05786 
-0.06667 -0.06392 
-100.00000 -100.00000 
-100.00000 -100.00000 
-100.00000 -0.17261 
-0.03032 -100.00000 
-100.00000 -100.00000 
-100.00000  0.76578 
-100.00000 -100.00000 
 0.62744  0.26280 
 0.00013 -100.00000 
-100.00000 -100.00000 
-0.17269 -100.00000 
 0.24481 -0.44574 
-0.03554 -100.00000 
 0.00000  0.00000 
-100.00000 -100.00000 
-0.25028  0.09791 
-100.00000 -100.00000 
-100.00000 -100.00000 
 0.01123  0.09489 
-100.00000 -100.00000 
 0.37661 -100.00000 
-100.00000 -100.00000 
-100.00000 -100.00000 
-100.00000 -100.00000 
-100.00000 -100.00000 
-100.00000 -100.00000 
-100.00000 -100.00000 
 0.58502 -0.07605 
 0.15926  0.35916 
-100.00000 -100.00000 
-100.00000 -100.00000 
 0.05999 -100.00000 
 0.08142 -0.43063 
 0.08129  0.03050 
-0.43297 -0.02762 
 0.50050  0.19033 
-0.43611  0.35657 
 0.02024 -100.00000 
-100.00000 -100.00000 
-100.00000 -100.00000 
-100.00000 -100.00000 
-100.00000 -100.00000 
-100.00000 -100.00000 
-100.00000 -100.00000 
 0.20574 -100.00000 
 0.43281  0.48748 
-0.03656 -100.00000 
 0.34373 -100.00000 
 0.37249 -0.39344 
-0.17296 -0.22384 
-100.00000 -100.00000 
-0.32735 -100.00000 
-100.00000 -100.00000 
 0.26308 -100.00000 
-0.06474  0.05296 
-100.00000 -100.00000 
-100.00000 -0.18984 
-100.00000 -100.00000 
 0.13624 -100.00000 
-0.00022 -100.00000 
-0.32976 -100.00000 
-0.03543 -100.00000 
-100.00000 -100.00000 
-0.03559 -0.07238 
-100.00000 -100.00000 
-100.00000 -100.00000 
 0.00000  0.00000 
-100.00000 -100.00000 
 0.37872 -100.00000 
-100.00000  0.08873 
-100.00000 -100.00000 
-100.00000 -0.45621 
-100.00000 -0.20172 
-100.00000 -100.00000 
-100.00000 -100.00000 
-100.00000 -100.00000 
-100.00000 -100.00000 
-100.00000 -100.00000 
-100.00000 -100.00000 
-100.00000 -100.00000 
-100.00000 -100.00000 
-0.92134 -1.49008 
-0.44856 -100.00000 
 0.25032 -100.00000 
-100.00000  0.08875 
-100.00000 -100.00000 
-100.00000  0.13754 
-100.00000 -100.00000 
 0.11522  0.10768 
-100.00000 -100.00000 
-100.00000  0.13759 
 0.31766  0.04537 
-100.00000 -100.00000 
-100.00000 -100.00000 
-100.00000 -100.00000 
 0.51153  0.88016 
-100.00000 -100.00000 
-100.00000 -100.00000 
 0.28153  0.37451 
 0.16169  0.28739 
-0.03461 -0.16027 
-100.00000  0.59989 
 0.90177  0.97089 
-100.00000 -100.00000 
-0.17469 -0.70256 
-100.00000 -100.00000 
-100.00000 -100.00000 
-100.00000 -100.00000 
-100.00000 -100.00000 
-100.00000 -100.00000 
-100.00000 -100.00000 
-100.00000 -100.00000 
 0.08864  0.08796 
-100.00000 -100.00000 
 0.05853  0.05753 
 0.08133 -0.07375 
-0.34741 -0.68388 
-100.00000 -100.00000 
-0.17572  0.16864 
-100.00000 -100.00000 
 0.48378 -0.19346 
 0.45922  0.78094 
-100.00000  0.26359 
-100.00000  0.00017 
-0.10106 -100.00000 
 0.52216 -100.00000 
-100.00000 -100.00000 
-0.10041  0.45020 
-100.00000 -100.00000 
 0.45938  0.05338 
-100.00000  0.60643 
 0.66464  0.37883 
-100.00000 -100.00000 
 0.03944 -0.77494 
-100.00000 -100.00000 
-100.00000 -100.00000 
-100.00000 -100.00000 
 0.28242 -100.00000 
-100.00000 -100.00000 
-100.00000 -100.00000 
-100.00000 -100.00000 
 0.31734  1.00002 
-0.00214 -0.51532 
 0.72259 -0.32414 
-100.00000 -100.00000 
-100.00000 -100.00000 
 0.29690 -100.00000 
-100.00000 -100.00000 
 0.26311 -100.00000 
 0.00000  0.00000 
 0.00000  0.00000 
-100.00000  0.00014 
-100.00000 -100.00000 
-100.00000 -100.00000 
 0.00031  0.24648 
 0.38526  0.42780 
-100.00000 -100.00000 
-100.00000  0.64382 
-0.20267 -100.00000 
-100.00000 -100.00000 
-100.00000 -100.00000 
-0.40150 -100.00000 
-100.00000 -100.00000 
 0.30652 -0.36224 
-100.00000 -100.00000 
 0.13750 -0.21019 
 0.03476 -100.00000 
-100.00000 -100.00000 
 0.39335 -0.19266 
 0.18683  0.27864 
 0.26292  0.26313 
-100.00000 -100.00000 
-0.05453 -100.00000 
 0.56021  0.65913 
 0.16586 -0.14030 
 0.38156  0.84822 
-0.13629  0.16179 
 0.20476  0.19055 
-100.00000 -100.00000 
-100.00000 -100.00000 
-0.31355  0.08762 
-0.07768  0.68875 
 0.40472  0.49582 
-100.00000 -100.00000 
 0.00000  0.00000 
 0.35262  0.51240 
-100.00000 -100.00000 
-100.00000 -100.00000 
-100.00000 -100.00000 
 0.05665 -100.00000 
-100.00000 -100.00000 
-100.00000 -100.00000 
-100.00000 -100.00000 
-100.00000 -100.00000 
-100.00000 -100.00000 
 0.37852  0.00017 
-0.98352  0.09513 
-0.12829 -100.00000 
-100.00000 -0.35640 
 0.45252  0.51524 
 0.13439  0.09456 
-100.00000 -100.00000 
-0.51443  0.26968 
-100.00000 -100.00000 
-100.00000  0.00005 
-100.00000 -100.00000 
-100.00000 -100.00000 
-100.00000 -100.00000 
-100.00000 -100.00000 
-100.00000 -0.10757 
-100.00000 -100.00000 
-100.00000 -100.00000 
 0.13756  0.00001 
-100.00000 -100.00000 
-100.00000 -100.00000 
-100.00000 -100.00000 
-100.00000 -100.00000 
-0.00536 -100.00000 
-0.06603  0.09899 
 0.10428 -100.00000 
-100.00000 -100.00000 
-100.00000 -0.09403 
-0.26591 -0.34914 
 0.09304  0.25673 
 0.13755 -0.22820 
-100.00000 -100.00000 
-100.00000 -100.00000 
-100.00000 -100.00000 
 0.55385  0.28869 
-100.00000 -100.00000 
 0.26319 -100.00000 
 0.07001 -0.00929 
-0.29906 -100.00000 
 0.00017 -100.00000 
 0.07089 -1.08589 
 0.25261 -100.00000 
-100.00000 -100.00000 
-0.16221 -100.00000 
-100.00000 -100.00000 
 0.32416  0.10937 
-100.00000 -100.00000 
 0.00000  0.00000 
-100.00000 -100.00000 
-100.00000 -100.00000 
 0.00000  0.00000 
-100.00000 -100.00000 
-100.00000 -100.00000 
-100.00000 -0.00008 
 0.68571 -0.22227 
-100.00000 -100.00000 
-100.00000 -100.00000 
-100.00000 -100.00000 
-100.00000 -100.00000 
-100.00000 -100.00000 
 0.00000  0.00000 
-100.00000 -100.00000 
-100.00000 -100.00000 
 0.32327  0.08693 
 0.27693  0.22532 
-0.29138 -0.16326 
-100.00000 -100.00000 
-100.00000 -100.00000 
-100.00000 -100.00000 
-0.80464  0.17374 
-100.00000 -100.00000 
 0.17726  0.03557 
 0.11577 -0.40912 
-100.00000 -100.00000 
-100.00000 -100.00000 
 0.00020 -100.00000 
-100.00000 -100.00000 
-100.00000  0.37344 
 0.23692  0.10943 
-100.00000 -100.00000 
-100.00000 -100.00000 
-100.00000 -100.00000 
-100.00000 -100.00000 
-100.00000 -100.00000 
-100.00000 -100.00000 
 0.37849 -100.00000 
-100.00000 -100.00000 
-100.00000 -100.00000 
 0.24958  0.09970 
 0.40631 -0.01589 
-100.00000 -100.00000 
-100.00000 -100.00000 
 0.00000  0.00000 
-100.00000 -100.00000 
-0.32677  0.13769 
-100.00000 -100.00000 
-100.00000  0.00002 
-100.00000 -100.00000 
-0.18137 -0.61390 
-100.00000 -100.00000 
-100.00000 -100.00000 
-100.00000 -100.00000 
-100.00000 -100.00000 
-100.00000 -100.00000 
-100.00000 -100.00000 
 0.00013 -100.00000 
-100.00000 -100.00000 
-100.00000 -100.00000 
-100.00000 -100.00000 
-100.00000 -100.00000 
-100.00000 -100.00000 
-100.00000 -100.00000 
 0.02361 -100.00000 
-100.00000 -100.00000 
-100.00000 -100.00000 
-100.00000 -100.00000 
-100.00000 -100.00000 
-100.00000 -100.00000 
-100.00000 -100.00000 
 0.32509 -0.26302 
 0.12618  0.50794 
 0.00000  0.00000 
-100.00000 -100.00000 
-100.00000 -100.00000 
 0.00000  0.00000 
-100.00000 -100.00000 
-0.00015  0.00007 
-100.00000 -100.00000 
-100.00000 -100.00000 
-100.00000 -100.00000 
-100.00000 -100.00000 
-100.00000 -100.00000 
 0.00000  0.00000 
-0.25715 -0.07258 
-100.00000 -100.00000 
-100.00000 -100.00000 
 0.00000  0.00000 
-0.50996  1.00078 
-100.00000 -100.00000 
-100.00000 -100.00000 
-100.00000 -100.00000 
 0.14745 -100.00000 
-100.00000 -100.00000 
-100.00000 -100.00000 
-0.11609  0.00014 
-100.00000  0.37850 
-100.00000 -100.00000 
-100.00000 -100.00000 
-0.26941 -1.05631 
-100.00000 -100.00000 
-100.00000 -100.00000 
 0.14925  0.26343 
-100.00000 -100.00000 
-100.00000 -100.00000 
-100.00000 -0.58345 
 0.35578  0.79422 
 0.00000  0.00000 
-100.00000 -100.00000 
-100.00000 -100.00000 
 0.00005  0.34175 
-100.00000 -100.00000 
-0.23167 -100.00000 
-100.00000  0.58508 
-100.00000 -0.47161 
-100.00000 -100.00000 
-100.00000 -100.00000 
 0.00020  0.07193 
-100.00000 -100.00000 
-100.00000 -100.00000 
-0.16301 -0.32057 
-100.00000 -100.00000 
-100.00000 -100.00000 
-100.00000 -100.00000 
-100.00000 -100.00000 
-100.00000 -100.00000 
-100.00000 -100.00000 
-0.67023 -0.32859 
-100.00000  0.13742 
-100.00000 -100.00000 
-100.00000 -100.00000 
-100.00000 -100.00000 
-100.00000 -100.00000 
-100.00000 -100.00000 
 0.13228  0.26314 
-100.00000 -100.00000 
-100.00000 -100.00000 
-100.00000 -100.00000 
-100.00000 -100.00000 
-100.00000 -100.00000 
 0.69129  0.48537 
-100.00000 -100.00000 
-100.00000 -100.00000 
-100.00000 -100.00000 
-100.00000 -100.00000 
-100.00000 -100.00000 
-100.00000  0.13752 
-0.01889 -0.58984 
-100.00000 -100.00000 
-100.00000 -100.00000 
-100.00000 -100.00000 
-100.00000 -100.00000 
-100.00000 -100.00000 
-100.00000 -100.00000 
-100.00000 -100.00000 
-100.00000 -100.00000 
-0.31073  0.58502 
-100.00000 -100.00000 
-100.00000 -100.00000 
 0.00000 -100.00000 
-100.00000 -100.00000 
-100.00000  0.26315 
-100.00000 -0.32162 
-100.00000 -100.00000 
-100.00000 -100.00000 
-100.00000  0.00028 
 0.07855  0.26298 
-100.00000 -100.00000 
 0.48536 -100.00000 
 0.67798 -100.00000 
 0.00000  0.00000 
-100.00000 -100.00000 
-0.33729  0.15152 
-0.04805 -100.00000 
-0.22910 -100.00000 
-100.00000 -100.00000 
 0.84537 -100.00000 
-100.00000  0.63285 
 0.31848 -100.00000 
-0.00002 -100.00000 
-100.00000 -100.00000 
-100.00000 -100.00000 
-100.00000 -100.00000 
-100.00000 -100.00000 
-0.26379 -100.00000 
-100.00000 -100.00000 
-100.00000 -100.00000 
-0.00112 -0.15356 
 0.11454  0.08277 
-100.00000 -100.00000 
-100.00000 -100.00000 
-100.00000 -100.00000 
-0.00036 -100.00000 
-100.00000 -100.00000 
-100.00000 -100.00000 
-100.00000 -100.00000 
 0.00012 -0.10086 
-100.00000 -100.00000 
-100.00000 -0.00022 
-0.00356 -0.35005 
-0.13801 -100.00000 
-0.58932 -100.00000 
-100.00000 -100.00000 
-100.00000 -100.00000 
-100.00000 -100.00000 
 0.69033  0.36144 
-0.08528 -0.22378 
-100.00000 -100.00000 
-100.00000 -100.00000 
-100.00000 -100.00000 
 0.58521 -100.00000 
-100.00000 -100.00000 
 0.75757  0.13769 
-100.00000 -100.00000 
-100.00000 -100.00000 
-100.00000  0.14367 
-100.00000 -0.15519 
 0.24070  0.37851 
-100.00000 -100.00000 
 0.13751 -0.48063 
 0.13760  0.08918 
-100.00000 -100.00000 
-0.25595  0.76579 
-100.00000 -100.00000 
-0.10344  0.00027 
-0.08669 -0.48159 
-100.00000  0.35016 
-100.00000 -100.00000 
-0.15283  0.00036 
 0.16093 -100.00000 
 0.00000  0.00000 
-100.00000  0.00360 
-100.00000 -0.10819 
-100.00000 -100.00000 
-100.00000 -100.00000 
-100.00000 -100.00000 
 0.00001 -100.00000 
-100.00000 -100.00000 
-100.00000 -100.00000 
-100.00000 -100.00000 
-100.00000 -100.00000 
-100.00000 -100.00000 
-100.00000 -0.15613 
-100.00000 -100.00000 
-100.00000 -100.00000 
-100.00000 -100.00000 
-100.00000 -100.00000 
-100.00000 -100.00000 
 0.11174  0.26294 
-100.00000 -100.00000 
-100.00000 -100.00000 
-100.00000 -100.00000 
-100.00000 -100.00000 
-100.00000 -0.00013 
-100.00000 -100.00000 
-100.00000 -100.00000 
-100.00000 -100.00000 
-0.32359 -0.00000 
-100.00000 -100.00000 
-100.00000 -100.00000 
 0.05628  0.00005 
-100.00000 -100.00000 
 0.00000  0.00000 
-100.00000 -100.00000 
-0.11669 -0.41643 
-100.00000 -100.00000 
-100.00000 -100.00000 
-100.00000 -100.00000 
