# Supplementary material for: Enhanced ER proteostasis and temperature differentially impact the mutational tolerance of influenza hemagglutinin
Source: eLife. 2018 Sep 6;7:e38795. doi: 10.7554/eLife.38795 (PMC6172027; doi:10.7554/eLife.38795)
Supplement: Source data 1. [file elife-38795-data1.zip › Dataset_1/HA_DMS_2018_processing/filtering/filtering_DAX37vsDMSO37/compare/out_scatter_13_R.txt]

-0.38917 -0.57901 
-0.14162 -0.27224 
-0.18153 -100.00000 
 0.09521  0.05135 
-0.15605 -0.31559 
-0.00016 -100.00000 
-100.00000 -100.00000 
 0.13435  0.92598 
-100.00000  0.00011 
 0.13759 -100.00000 
 0.26299 -100.00000 
-100.00000  0.13786 
 0.00000 -100.00000 
 0.15954 -100.00000 
-0.15941 -100.00000 
-100.00000 -100.00000 
-100.00000 -100.00000 
-100.00000 -100.00000 
-0.17025  0.30885 
 0.10706 -100.00000 
-0.06771  0.31073 
 0.37860 -100.00000 
-100.00000 -100.00000 
-100.00000 -100.00000 
-0.12973 -0.03536 
-100.00000 -100.00000 
-100.00000 -100.00000 
-100.00000 -100.00000 
-100.00000 -100.00000 
-100.00000 -100.00000 
-100.00000 -100.00000 
-0.45577 -0.03193 
-100.00000 -100.00000 
-100.00000 -100.00000 
-100.00000 -0.03051 
-100.00000  0.37851 
-0.17951 -0.47667 
 0.10667 -100.00000 
-0.27166  0.65004 
-100.00000 -100.00000 
-100.00000 -100.00000 
-0.00007 -100.00000 
-100.00000 -100.00000 
-100.00000 -100.00000 
-0.18134  0.29574 
-100.00000 -100.00000 
 0.49261 -100.00000 
-100.00000 -100.00000 
-100.00000  0.00002 
-0.02421  0.00013 
-100.00000 -100.00000 
-100.00000 -100.00000 
-0.10328  0.27314 
-0.20697  0.14255 
-100.00000 -100.00000 
-0.42629 -0.02020 
 0.27219 -0.00305 
-100.00000 -0.05104 
 0.20750 -0.25194 
-0.22311  0.52960 
-100.00000 -100.00000 
-0.81161 -0.31734 
 0.42269  0.54770 
-0.18684  0.36493 
-0.16708  0.28753 
-100.00000  0.00001 
-100.00000 -100.00000 
-0.69171  0.56737 
-100.00000 -100.00000 
 0.25668 -0.13473 
 0.82782  0.55225 
 0.19597 -0.39960 
-100.00000 -0.20119 
-100.00000 -100.00000 
-100.00000 -100.00000 
-0.55885  0.97221 
 0.42251 -100.00000 
 0.26317  0.26305 
-100.00000 -100.00000 
-0.33510  0.60748 
-100.00000 -100.00000 
-100.00000 -100.00000 
-100.00000 -100.00000 
-0.29991  0.30546 
-100.00000 -100.00000 
-100.00000  0.41706 
 0.13755 -0.31847 
-0.28054 -0.19190 
-0.04939  0.67837 
 0.90906 -0.27886 
 0.00000  0.00000 
 0.37852  0.13766 
-0.17670 -0.22043 
-100.00000 -100.00000 
-100.00000 -100.00000 
-100.00000 -100.00000 
-100.00000 -100.00000 
-100.00000 -100.00000 
-0.01587 -0.50491 
-100.00000 -100.00000 
 0.14123  0.10784 
-100.00000 -100.00000 
-100.00000 -100.00000 
-0.00010  0.13762 
-0.27843 -0.06705 
-100.00000 -100.00000 
 0.50475  0.29111 
-100.00000 -100.00000 
-100.00000 -100.00000 
 0.28986  0.16678 
-100.00000  0.53306 
-0.03531 -100.00000 
-0.19014 -0.17707 
-100.00000 -100.00000 
-100.00000 -100.00000 
-100.00000 -100.00000 
-100.00000 -100.00000 
-100.00000 -100.00000 
 0.00000  0.00000 
-100.00000 -100.00000 
 0.59264  0.36920 
-100.00000 -100.00000 
-0.24083 -0.14029 
-100.00000 -100.00000 
-100.00000 -100.00000 
-0.21581 -100.00000 
 0.10697  0.36281 
-100.00000 -100.00000 
-100.00000 -100.00000 
 0.00000  0.00000 
-100.00000 -100.00000 
-100.00000 -100.00000 
-100.00000 -100.00000 
-100.00000 -100.00000 
-100.00000 -100.00000 
 0.28074  0.68310 
-100.00000 -100.00000 
-0.15205 -0.21191 
 0.00066 -0.00006 
-0.33731  0.57866 
 0.00012 -100.00000 
-100.00000 -100.00000 
-0.01262  0.14080 
-100.00000 -100.00000 
-100.00000 -100.00000 
 0.52379 -0.19984 
-0.11541 -0.56828 
-100.00000 -100.00000 
-100.00000 -100.00000 
-100.00000 -100.00000 
-100.00000 -100.00000 
 0.18888  0.48549 
 0.89693 -0.18848 
-0.00046  0.21821 
 0.00000  0.00000 
 0.57769 -0.22608 
-0.34083  0.08807 
 0.51873  0.13731 
-0.20542 -0.01393 
-100.00000 -100.00000 
-100.00000 -100.00000 
 0.00000  0.00000 
-100.00000 -100.00000 
-100.00000 -100.00000 
 0.05114 -100.00000 
 0.60323 -0.27760 
-0.06696  0.08796 
-0.87744  0.00022 
 0.04054  0.40838 
-0.45691  0.20251 
 0.56914  0.16536 
-100.00000 -100.00000 
 0.21527 -100.00000 
-100.00000 -100.00000 
 0.02254  0.36517 
-0.32884 -0.39225 
-0.17272 -0.20917 
-100.00000 -0.56428 
-100.00000 -100.00000 
-0.02221  0.00014 
-100.00000 -100.00000 
 0.03509  0.04397 
-100.00000 -100.00000 
 0.15827  0.00323 
 0.12085  0.06784 
-0.37852  0.84462 
 0.61781  0.00954 
-100.00000  0.55567 
-100.00000 -100.00000 
 0.82712  0.23542 
-100.00000 -100.00000 
 0.13757 -100.00000 
 0.22117  0.18307 
-100.00000 -0.35205 
-100.00000 -100.00000 
 0.31734  0.07647 
 0.38697  0.22170 
 0.00003 -100.00000 
-100.00000 -100.00000 
 0.30788 -0.26528 
 0.10425 -0.55334 
-100.00000 -100.00000 
 0.00008 -100.00000 
-0.19657  0.67816 
 0.34548 -0.17012 
-0.24392  0.11538 
 0.13753  0.37848 
-100.00000 -100.00000 
 0.03562  0.41498 
 0.64068 -0.47504 
 0.02310 -0.24308 
-0.47306 -100.00000 
-100.00000 -100.00000 
-100.00000 -100.00000 
-100.00000 -100.00000 
-1.40895  0.26350 
-100.00000 -100.00000 
-100.00000 -100.00000 
-100.00000 -100.00000 
-0.17758  0.15907 
 0.04466  0.23952 
-100.00000  0.00006 
-0.20285  0.00091 
 0.00000  0.00000 
 0.00000  0.00000 
-100.00000 -100.00000 
-0.63225 -100.00000 
-0.10197  0.83900 
-0.08079 -100.00000 
 0.25665 -0.68151 
-100.00000  0.13821 
-0.18135 -0.09334 
 0.00000  0.00000 
 0.56133 -0.36990 
 0.04820  0.28740 
 0.85409 -0.43325 
 0.00000  0.00000 
-100.00000  0.26325 
 0.13754  0.18032 
 0.07465  0.60603 
 0.25264  0.54216 
 0.00000  0.00000 
-100.00000 -100.00000 
-100.00000 -100.00000 
-100.00000 -100.00000 
-100.00000 -100.00000 
 0.22776  0.37664 
-100.00000 -0.31929 
 0.76565 -100.00000 
-0.20413  0.00017 
 0.10168 -0.04516 
-0.01282 -0.01227 
-0.19310  0.77475 
-100.00000 -100.00000 
-0.55486  0.37875 
-100.00000  0.26315 
 0.04551  0.00016 
-100.00000 -100.00000 
 0.00010 -100.00000 
-100.00000 -100.00000 
-100.00000 -100.00000 
-100.00000 -100.00000 
-100.00000 -100.00000 
-100.00000 -0.12585 
-100.00000  0.00008 
-100.00000 -100.00000 
-100.00000 -100.00000 
 0.39222  0.13525 
 0.00014 -100.00000 
-100.00000 -100.00000 
-100.00000 -100.00000 
-0.38091 -100.00000 
-0.66885 -100.00000 
-0.62578 -0.34721 
 0.00000  0.00000 
-0.04801 -0.63951 
 0.06133 -0.80968 
 0.45297  0.00006 
-100.00000 -100.00000 
-100.00000  0.48568 
 0.00000 -100.00000 
-100.00000 -100.00000 
-0.25863  0.03802 
-100.00000 -100.00000 
 0.05752 -0.42770 
-0.28470 -100.00000 
 0.26309 -100.00000 
-0.18288 -0.03939 
 0.58211 -0.48206 
-100.00000 -100.00000 
 0.40633  0.38491 
-100.00000 -100.00000 
 0.26301 -100.00000 
 0.31869 -0.59033 
 0.21637 -0.06369 
 0.18539  0.36630 
-0.56303 -100.00000 
 0.00003 -100.00000 
 0.33031 -0.00758 
 0.38939  0.53648 
-100.00000 -100.00000 
-100.00000 -0.15312 
-100.00000 -100.00000 
-0.29870 -0.25668 
 0.40058 -0.23126 
-0.27157  0.07248 
-100.00000 -100.00000 
-100.00000 -100.00000 
-0.16923  0.29395 
-100.00000 -100.00000 
-0.00000 -0.15319 
 0.02004  0.34761 
-0.49563  0.45979 
-0.76033 -0.46718 
-0.07651  0.13732 
 0.13764 -0.41839 
-0.09947  0.05034 
-0.37295 -1.04544 
 0.51553  0.22522 
-100.00000 -100.00000 
 0.33039  0.36242 
-100.00000 -100.00000 
-100.00000 -100.00000 
 0.00000  0.00000 
-0.44122 -0.04110 
 0.07352  0.51763 
 0.63295  0.12220 
-100.00000 -100.00000 
 0.00000  0.00000 
 0.13750 -100.00000 
-100.00000 -100.00000 
-0.31290 -100.00000 
 0.67889  0.04461 
-100.00000  0.48552 
 0.00000  0.00000 
-100.00000 -100.00000 
-0.47253 -0.27151 
-100.00000 -100.00000 
 0.03130 -100.00000 
-0.13583 -0.63641 
-0.05059 -100.00000 
-100.00000 -100.00000 
 0.00000  0.00000 
-0.18992  0.10768 
-100.00000  0.00002 
-100.00000 -100.00000 
-0.41717 -0.72576 
-100.00000 -100.00000 
-100.00000 -100.00000 
-100.00000 -100.00000 
-100.00000 -100.00000 
-100.00000 -100.00000 
-100.00000 -100.00000 
-100.00000 -100.00000 
-0.32708 -0.45633 
-0.70120  0.20613 
 0.69731 -0.77311 
-100.00000 -100.00000 
 0.27687 -0.02104 
-100.00000 -100.00000 
 0.48554 -0.15522 
-100.00000 -100.00000 
 0.45361  0.01586 
 0.17403 -0.50527 
-100.00000 -100.00000 
-100.00000  0.00011 
-100.00000 -100.00000 
-0.16638  0.37431 
 0.07100 -0.28055 
-0.19419  0.07275 
-100.00000 -100.00000 
-100.00000 -100.00000 
 0.56305 -0.08569 
-0.21620 -0.45028 
-0.00015 -100.00000 
-100.00000 -100.00000 
-100.00000 -100.00000 
-100.00000 -100.00000 
-100.00000  0.00009 
-100.00000 -100.00000 
-0.21803 -0.07553 
 0.07485 -0.05653 
-0.07067 -0.41466 
 0.13765 -100.00000 
 0.31521  0.00188 
 0.10170 -0.27160 
-100.00000 -100.00000 
-100.00000 -100.00000 
 1.24766  0.92800 
-0.24124 -0.07922 
-100.00000 -100.00000 
 0.83318  0.00255 
-100.00000 -100.00000 
-0.68448 -0.32083 
-100.00000 -100.00000 
-0.09117 -100.00000 
-100.00000 -100.00000 
-100.00000 -100.00000 
-100.00000 -0.00014 
-0.00002 -100.00000 
-0.21151 -0.25065 
 0.00029 -100.00000 
 0.26301  0.00016 
 0.45725  0.36742 
 0.09838  0.33567 
-100.00000 -100.00000 
 0.09318  0.09455 
 0.13022  0.07150 
 0.03416 -100.00000 
 0.24712  0.19452 
-0.53656  0.34231 
-0.24924  0.73852 
-100.00000 -100.00000 
-100.00000 -100.00000 
-0.26884 -100.00000 
-100.00000  0.67829 
-100.00000 -100.00000 
 0.73080  0.79491 
 0.00000  0.00000 
-100.00000 -100.00000 
-100.00000 -100.00000 
-100.00000 -100.00000 
-100.00000 -100.00000 
-100.00000 -100.00000 
 0.31466  0.21880 
-0.16569 -0.18390 
-100.00000 -100.00000 
-100.00000 -100.00000 
-100.00000 -100.00000 
-0.34068 -0.00504 
-100.00000 -100.00000 
-100.00000 -100.00000 
-100.00000 -100.00000 
-100.00000 -100.00000 
 0.35315  1.20170 
-100.00000 -100.00000 
-100.00000 -100.00000 
-100.00000 -100.00000 
-100.00000 -100.00000 
-100.00000 -100.00000 
-100.00000 -100.00000 
-100.00000 -100.00000 
-100.00000 -100.00000 
-100.00000 -100.00000 
 0.14809 -100.00000 
-100.00000 -100.00000 
-100.00000 -100.00000 
-100.00000 -100.00000 
 0.00000  0.00000 
-100.00000 -100.00000 
-100.00000 -100.00000 
-100.00000 -100.00000 
-100.00000 -100.00000 
 0.31981 -0.22037 
-100.00000 -100.00000 
 0.13972  0.13779 
-100.00000 -100.00000 
-100.00000 -100.00000 
-0.18260  0.90094 
 0.00008  0.00001 
-100.00000  0.26314 
-100.00000 -100.00000 
-100.00000 -100.00000 
 0.12406 -0.11760 
-100.00000 -100.00000 
-0.36998  0.00137 
-0.68452 -0.88851 
 0.34219 -0.47058 
-100.00000 -100.00000 
 0.36161 -0.90471 
-100.00000 -100.00000 
-100.00000 -100.00000 
-100.00000 -100.00000 
 0.20221  0.87225 
-100.00000 -100.00000 
 0.11452  0.48255 
 0.06661  0.35419 
-100.00000  0.13751 
-0.50380 -0.29999 
 0.10493 -0.00398 
-100.00000 -100.00000 
-0.16287 -100.00000 
-100.00000 -100.00000 
-0.13821 -100.00000 
-0.00294  0.54228 
 0.03775 -0.05241 
-0.17137 -0.15370 
-100.00000 -100.00000 
-100.00000 -100.00000 
-0.22477 -0.06584 
-0.10170 -0.10220 
 0.26304  0.26094 
-100.00000 -0.60219 
 0.41380  0.48410 
-100.00000 -100.00000 
 0.00000  0.00000 
-0.16371  0.58207 
 0.35987  0.64664 
-0.66290 -0.19827 
-100.00000 -100.00000 
 0.22104 -100.00000 
-100.00000 -100.00000 
 0.41392 -0.15781 
 0.09914 -0.96549 
-100.00000 -100.00000 
-0.47736 -0.19970 
 0.44715 -100.00000 
-100.00000  0.00015 
-100.00000 -100.00000 
-0.49978  0.13113 
 0.11374 -100.00000 
-0.09068 -0.27997 
 0.00000  0.00000 
 0.15768 -0.00018 
 0.08799  0.15033 
-100.00000  0.15498 
 0.31921  0.25891 
 0.29337  0.26724 
-0.13813 -100.00000 
 0.30715  0.48138 
-100.00000 -100.00000 
 0.00020  0.48570 
 0.51667  0.08251 
 0.43571  0.00948 
 0.50214 -0.19020 
-100.00000 -100.00000 
-100.00000 -100.00000 
-0.08143  0.42800 
-100.00000 -100.00000 
 0.00019 -0.37569 
-100.00000  0.00003 
-100.00000 -100.00000 
 0.13750 -100.00000 
-100.00000 -100.00000 
-100.00000 -100.00000 
-100.00000 -100.00000 
-100.00000 -100.00000 
 0.08197 -100.00000 
-0.13940 -100.00000 
-0.11077 -0.21196 
-100.00000 -100.00000 
 0.36065 -0.74073 
-100.00000 -100.00000 
-100.00000 -100.00000 
-100.00000 -100.00000 
-0.07439 -0.25135 
 0.08151 -0.75156 
-100.00000 -100.00000 
-100.00000 -100.00000 
 0.11475 -0.74000 
-100.00000 -100.00000 
-0.00420 -0.28360 
-100.00000  0.26312 
-0.00266 -0.25455 
-100.00000 -100.00000 
 0.13745 -0.20811 
-0.28803  1.00932 
-100.00000 -100.00000 
-100.00000 -100.00000 
 0.13417  0.12819 
 0.20520 -0.20845 
 0.00000  0.00000 
-100.00000  0.00002 
-0.58724  0.02664 
-100.00000 -100.00000 
