# Supplementary material for: Enhanced ER proteostasis and temperature differentially impact the mutational tolerance of influenza hemagglutinin
Source: eLife. 2018 Sep 6;7:e38795. doi: 10.7554/eLife.38795 (PMC6172027; doi:10.7554/eLife.38795)
Supplement: Source data 1. [file elife-38795-data1.zip › Dataset_1/HA_DMS_2018_processing/filtering/filtering_DAX37vsDMSO37/compare/out_scatter_13_S.txt]

-100.00000 -0.00008 
-0.42697 -0.11861 
-0.07633 -0.79771 
 0.78150  0.41640 
-100.00000 -100.00000 
-100.00000 -100.00000 
 0.26324  0.00018 
-100.00000 -100.00000 
-0.17468 -0.31133 
-100.00000  0.00611 
-0.10886  0.37568 
 0.20285  0.68337 
-0.15616 -100.00000 
 0.50058  0.30812 
-0.15608  0.39385 
 0.13748 -100.00000 
-0.37583  0.05972 
-100.00000 -100.00000 
 0.49500  0.24137 
-100.00000 -100.00000 
 0.08122 -100.00000 
-100.00000 -100.00000 
-0.26329  0.00582 
-100.00000 -0.18106 
-100.00000 -100.00000 
 0.25618  0.09747 
 0.33151 -0.01318 
-0.01402 -0.31850 
 0.00000  0.00000 
-0.28837 -0.19200 
-100.00000 -100.00000 
-0.16466  0.00007 
-100.00000 -100.00000 
-100.00000 -100.00000 
-100.00000 -100.00000 
 0.00007 -100.00000 
 0.13773 -0.44655 
 0.24566 -100.00000 
-100.00000 -100.00000 
-0.12100  0.34544 
-100.00000 -100.00000 
-0.08227 -0.18481 
-100.00000 -100.00000 
-100.00000  0.00005 
-0.17042 -100.00000 
 0.00000  0.00000 
-100.00000 -0.00020 
-0.25526  0.58052 
-100.00000 -100.00000 
 0.26295 -100.00000 
-100.00000  0.13742 
 0.30344 -0.02963 
 0.00000  0.00000 
-100.00000 -100.00000 
-0.53984  0.31518 
 0.05026  0.19677 
-100.00000 -100.00000 
-100.00000 -100.00000 
-0.04277 -0.17764 
 0.13436  0.74788 
 0.21806  0.43633 
 0.48237  0.13727 
-100.00000 -100.00000 
 0.00006 -100.00000 
-0.55547  0.51994 
-0.57311 -0.05110 
-100.00000 -100.00000 
 0.45536 -0.15397 
-0.35804 -0.09861 
-0.01878  0.44658 
 0.04020 -0.31808 
-0.03392 -0.19136 
 0.03971  0.74379 
 0.13766 -100.00000 
-0.17552 -0.56903 
-0.00002 -100.00000 
-100.00000 -100.00000 
-100.00000 -100.00000 
-0.28925  0.17238 
-100.00000 -100.00000 
 0.15035  0.09989 
-0.01139  0.14639 
-0.00000  0.13738 
 0.10529  0.20832 
-100.00000 -100.00000 
 0.00000  0.00000 
-100.00000 -100.00000 
 0.48546 -100.00000 
-0.22604  0.50950 
 0.17311 -0.48726 
-0.30379  0.31443 
 0.00000  0.00000 
-100.00000 -100.00000 
 0.00000  0.00000 
-0.16258 -100.00000 
 0.13751  0.13755 
-100.00000 -100.00000 
-100.00000 -100.00000 
-0.26401  0.21024 
-0.88257 -0.29643 
-0.08411 -0.57515 
 0.00000  0.00000 
-100.00000 -100.00000 
 0.16877 -0.23858 
-100.00000 -100.00000 
 0.08413  0.16863 
-100.00000 -0.25652 
-100.00000 -0.00007 
-0.15495  0.28459 
-100.00000 -100.00000 
 0.13749 -0.39294 
-100.00000 -100.00000 
-0.00114 -0.04247 
-0.00022 -0.39458 
-0.21273  0.28783 
-100.00000 -100.00000 
-100.00000 -100.00000 
-100.00000 -100.00000 
-0.57343 -0.02396 
-100.00000 -100.00000 
-100.00000 -100.00000 
 0.21105  0.43577 
 0.00000  0.00000 
 0.00000  0.00000 
 0.00003 -100.00000 
 0.00000  0.00000 
 0.00000  0.00000 
 0.78478  0.56357 
-100.00000 -100.00000 
-0.19002  0.13750 
-0.15539 -0.03213 
-100.00000 -100.00000 
-100.00000 -100.00000 
-0.19011  0.44393 
 0.30422  0.31274 
 0.22678  0.27003 
-0.23499 -0.55216 
 0.00000  0.00000 
 0.00000  0.00000 
-100.00000 -100.00000 
 0.28529  0.43746 
-0.03404  0.05489 
-0.09123  0.05127 
-0.18279 -100.00000 
-0.33567 -0.00022 
 0.48181  0.42439 
-100.00000 -100.00000 
 0.14434  0.29528 
 0.68010 -0.19341 
 0.40790 -0.06916 
 0.00000  0.00000 
-0.21971  0.13547 
 0.00000  0.00000 
 0.72876 -0.12814 
 0.26122 -0.03395 
 0.27143 -100.00000 
 0.88464 -0.27083 
 0.00000  0.00000 
 0.00000  0.00000 
 0.05110  0.92465 
-100.00000 -100.00000 
-0.06458  0.09189 
 0.01400 -0.36344 
 0.08313  0.16819 
-100.00000  0.00012 
-100.00000 -100.00000 
-100.00000 -100.00000 
-0.22651 -0.27944 
-0.10534 -0.06755 
-0.20668  0.23168 
-0.57729  0.11883 
-0.03557  0.30735 
 0.00000  0.00000 
-100.00000  0.00014 
 0.68728  0.08130 
 0.11828 -0.35872 
 0.50324 -100.00000 
-0.12635 -0.76042 
 0.15646 -0.19153 
 0.00000  0.00000 
-100.00000 -0.07205 
-0.33763  0.60996 
 0.16133 -0.10703 
 0.30625 -0.04160 
-100.00000 -100.00000 
-0.00711  0.00032 
-0.03553 -100.00000 
 0.33037  0.99176 
-100.00000 -100.00000 
-100.00000 -100.00000 
-100.00000 -100.00000 
-100.00000 -100.00000 
-100.00000 -100.00000 
 0.06536  0.06321 
-100.00000 -100.00000 
-100.00000 -100.00000 
 0.76579 -0.68625 
-0.15154  0.18201 
 0.00000  0.00000 
 0.00000  0.00000 
 0.00000  0.00000 
-0.38127 -100.00000 
-100.00000 -100.00000 
-100.00000 -100.00000 
 0.43595  0.54049 
 0.00000  0.00000 
-100.00000 -100.00000 
-100.00000 -0.48856 
 0.00000  0.00000 
 0.16971  0.49510 
-0.37577 -0.35008 
-0.00667  0.27269 
-0.48648 -0.10751 
 0.28252  0.03903 
-100.00000 -100.00000 
 0.00000  0.00000 
-100.00000 -100.00000 
 0.13106 -0.07712 
 0.00000  0.00000 
 0.00000  0.00000 
 0.41530 -0.46460 
 0.20356 -0.12576 
-0.14976  0.09238 
-0.58610  0.67808 
 0.13738 -100.00000 
-0.21304 -0.00404 
 0.04501  0.28902 
-0.31026  0.04455 
 0.44122  0.01256 
 0.17511  0.67829 
-0.06639  0.11370 
 0.26209  0.02518 
-0.05516 -0.09503 
 0.41972  0.17539 
 0.85781  0.73887 
-1.01973  0.03056 
 0.30446  0.50467 
-0.07179  0.13772 
-100.00000  0.10338 
-0.22118  0.55536 
-100.00000 -100.00000 
-100.00000  0.26323 
-100.00000 -100.00000 
 0.07047  0.36690 
-100.00000 -100.00000 
-100.00000 -100.00000 
-100.00000 -100.00000 
 0.25077 -0.78768 
-0.20677  0.73877 
-100.00000 -100.00000 
-0.04109  0.11293 
-0.03522  0.55750 
-0.45515  0.26320 
 0.08322  0.00032 
 0.22897 -0.18783 
-100.00000 -100.00000 
-0.23115 -0.10792 
-0.13509 -0.46301 
-100.00000 -0.12607 
-0.16937  0.50216 
-0.05314  0.19181 
 0.25684  0.36582 
 0.78201  0.66251 
-100.00000 -100.00000 
-100.00000 -100.00000 
 0.28168 -0.00116 
 0.08275 -0.06902 
-0.05456 -0.67974 
-100.00000 -100.00000 
 0.24034  0.24267 
-0.57395 -0.29758 
 0.69990  0.12839 
-100.00000 -100.00000 
 0.00000  0.00000 
-0.24357  0.00014 
-0.31914 -0.06848 
-0.37556  0.53622 
-0.01170 -0.31833 
 0.00000  0.00000 
-0.33764  0.15046 
 0.26304  0.48556 
-100.00000 -100.00000 
-0.36975  0.43926 
 0.00000  0.00000 
 0.34750  0.08011 
-0.27718 -0.40968 
 0.00000  0.00000 
-0.30776 -0.23245 
-0.04448 -0.10106 
-0.38861 -0.63365 
 0.13766  0.00007 
-0.02233 -0.21417 
-0.07658  0.61232 
-0.04374  0.28141 
-0.17042 -0.53421 
-100.00000 -100.00000 
-0.50989 -100.00000 
 0.50050 -0.43655 
-0.18066  0.19280 
-100.00000  0.00004 
-0.05018  0.42914 
-100.00000 -100.00000 
 0.32917  0.19676 
 0.00000  0.00000 
-0.38214 -0.05189 
-0.36038 -100.00000 
 0.57625 -0.00558 
-0.13342  0.26772 
-100.00000 -100.00000 
 0.19665  0.04359 
-100.00000 -100.00000 
 0.31869  0.36664 
-0.06658 -0.15873 
-0.42563 -0.39869 
-0.16960  0.06194 
-100.00000 -100.00000 
-100.00000 -100.00000 
-0.00956 -0.36991 
-0.02504  0.26320 
-0.03948  0.49950 
-0.37338  0.00001 
-100.00000 -100.00000 
-100.00000 -100.00000 
 0.39558  0.33163 
 0.00000  0.00000 
 0.06818 -0.83372 
-0.30851 -0.83732 
-0.04717  0.08372 
 0.37866 -0.01981 
-100.00000 -100.00000 
-100.00000 -100.00000 
-0.00011 -100.00000 
-100.00000 -100.00000 
-100.00000 -100.00000 
-100.00000  0.37855 
-0.20671 -100.00000 
 0.15836  0.06667 
 0.19985  0.07592 
 0.00000  0.00000 
-0.06988 -100.00000 
-0.00002 -100.00000 
-100.00000 -100.00000 
 0.35324 -100.00000 
 0.12399  0.20839 
-0.19156  0.22033 
-0.06801  0.64326 
 0.36719 -100.00000 
-0.06448 -0.01413 
-0.16286  0.26306 
-0.32928 -0.48195 
-0.19933  0.30631 
 0.15003  0.25655 
-100.00000 -0.39698 
-100.00000 -100.00000 
-100.00000 -100.00000 
-100.00000 -100.00000 
-100.00000 -100.00000 
 0.53978  0.04956 
-100.00000 -100.00000 
-100.00000 -100.00000 
-0.53568 -100.00000 
-100.00000 -100.00000 
-100.00000 -100.00000 
-100.00000 -100.00000 
-0.00003 -0.29160 
-0.38044  0.50747 
 0.26314  0.00004 
-100.00000 -100.00000 
 0.37867 -100.00000 
 0.22361  0.04051 
 0.12585  0.16701 
 0.46271 -0.45650 
-100.00000 -100.00000 
-100.00000 -100.00000 
 0.00000  0.00000 
 0.03653  0.06462 
-0.29851  0.00001 
 1.03290  0.21975 
 0.10064 -0.36375 
-100.00000 -100.00000 
-100.00000  0.48492 
 0.05608 -0.44655 
 0.00000  0.00000 
 0.00015  0.26309 
 0.00008  0.13760 
-0.06506 -0.45243 
-0.09248 -0.10063 
 0.14964  0.37837 
-0.18271 -1.31878 
-0.01715  0.10699 
-100.00000 -0.58434 
 0.02997  0.37860 
 0.17686  0.09248 
-100.00000 -100.00000 
 0.00010 -100.00000 
-0.48171  1.20172 
 0.00000  0.00000 
-100.00000 -100.00000 
-100.00000 -0.58409 
-0.49306  0.37848 
-100.00000  0.26313 
-100.00000 -100.00000 
 0.08454  0.18344 
-0.11816 -0.52295 
-100.00000 -100.00000 
 0.30654 -0.12755 
-0.69774 -100.00000 
 0.08633  0.00111 
-0.75511  0.26286 
-0.54765 -0.18538 
 0.37858 -100.00000 
-0.35317 -100.00000 
 0.07720 -0.47426 
-0.19207  0.02797 
-0.00771 -0.21943 
-0.25807  0.48541 
-100.00000 -100.00000 
-100.00000 -100.00000 
-0.34096 -0.00382 
-100.00000 -100.00000 
-0.93608 -100.00000 
-0.07103  0.48567 
 0.36789  0.13770 
-0.11909 -1.63505 
-100.00000 -100.00000 
 0.03245 -100.00000 
 0.17154 -0.09605 
-100.00000 -100.00000 
-100.00000 -100.00000 
-100.00000 -100.00000 
-0.69261 -0.14859 
-100.00000 -100.00000 
-100.00000 -100.00000 
-0.30794 -0.14043 
-100.00000 -100.00000 
 0.00017 -100.00000 
-100.00000 -100.00000 
 0.03921  0.33389 
-100.00000  0.16908 
-100.00000 -100.00000 
 0.58507 -100.00000 
 0.62054  0.99782 
-100.00000 -100.00000 
-100.00000 -100.00000 
-100.00000 -100.00000 
-100.00000 -100.00000 
 0.24533  1.07048 
-100.00000 -100.00000 
-0.22912  0.13712 
-100.00000 -0.58482 
 0.42971  1.00073 
-0.22944 -100.00000 
 0.55771  0.26049 
-100.00000 -100.00000 
-100.00000 -100.00000 
-0.54128  0.26096 
 0.16492 -0.07352 
-100.00000 -100.00000 
-100.00000 -100.00000 
 0.32111 -0.32162 
-100.00000 -100.00000 
-100.00000 -100.00000 
-0.28886 -100.00000 
-100.00000 -0.07176 
-100.00000 -100.00000 
-100.00000  0.37833 
 0.00000  0.00000 
-0.14207 -0.23229 
 0.44666 -0.32095 
-0.60033  0.13724 
 0.41415  0.00105 
-0.56720  0.04735 
 0.13778  0.48567 
-100.00000 -100.00000 
-100.00000 -0.20604 
-0.12332 -0.35252 
-100.00000 -100.00000 
 0.11487  0.02575 
-100.00000 -100.00000 
-100.00000 -0.22410 
-0.06993 -0.15489 
-0.12629  0.26307 
 0.55094 -0.19861 
-100.00000 -0.15417 
-100.00000 -100.00000 
 0.35108  0.25990 
-0.00074 -100.00000 
-0.24990 -0.10325 
-0.06931  0.18756 
-0.23612  0.15982 
-0.76821 -0.60264 
-100.00000 -100.00000 
 0.08825  0.43465 
 0.00000  0.00000 
-100.00000 -100.00000 
 0.12508 -0.58687 
-0.47926 -0.34736 
-0.00089 -0.62466 
-0.06870 -0.38843 
 0.12526  0.26310 
-0.69630  0.36134 
 0.41423  0.15534 
-0.09561  0.19764 
-0.41870 -0.53482 
-0.00009 -100.00000 
 0.00000  0.00000 
 0.13758 -0.47616 
 0.52144 -0.11944 
 0.00000  0.00000 
 0.70353  0.03633 
-0.31433  0.06672 
-0.12815  0.31588 
 0.29932  0.04880 
-0.09564 -0.47712 
-0.43159 -0.43017 
-100.00000 -100.00000 
-0.96199 -0.22910 
 0.02957  0.10258 
-100.00000 -100.00000 
-0.35780  0.34537 
 0.25851  0.32857 
 0.55841 -0.21214 
 0.00000  0.00000 
-0.03654  0.66503 
 0.08255 -100.00000 
-0.03896 -0.19421 
-0.49230  0.67799 
 0.00005 -0.00276 
-0.40365  0.22599 
-0.00875  0.13747 
-0.00895 -0.07273 
-0.14557 -0.23739 
 0.37851 -0.42654 
 0.00000  0.00000 
-0.12903  0.07858 
-100.00000 -100.00000 
-100.00000 -0.04110 
 0.00000  0.00000 
 0.00000  0.00000 
-0.21871  0.04666 
-0.47996 -100.00000 
 0.11437 -0.00004 
 0.03908 -0.11793 
-100.00000  0.00012 
 0.00000  0.00000 
-100.00000 -100.00000 
-100.00000 -100.00000 
 0.37855 -0.15426 
 0.32107  0.37850 
 0.00000  0.00000 
 0.08402 -0.46323 
-100.00000 -100.00000 
-0.11681  0.00009 
-100.00000 -0.08596 
 0.00000  0.00000 
 0.24870  0.19905 
 0.24064 -100.00000 
 0.00000  0.00000 
-0.06457  0.26015 
-0.24222 -100.00000 
-100.00000  0.37868 
-0.00150  0.13746 
-100.00000 -100.00000 
-0.13806 -0.08554 
-100.00000  0.00005 
