# Supplementary material for: Enhanced ER proteostasis and temperature differentially impact the mutational tolerance of influenza hemagglutinin
Source: eLife. 2018 Sep 6;7:e38795. doi: 10.7554/eLife.38795 (PMC6172027; doi:10.7554/eLife.38795)
Supplement: Source data 1. [file elife-38795-data1.zip › Dataset_1/HA_DMS_2018_processing/filtering/filtering_DAX37vsDMSO37/compare/out_scatter_13_T.txt]

 0.31689  0.12633 
 0.09055 -0.06393 
 0.61096  0.04481 
-0.56528  1.05776 
 0.00001 -100.00000 
 0.13735  0.00003 
-0.15975  0.48561 
-100.00000 -0.00002 
-0.15619 -100.00000 
 0.46797 -0.55764 
-0.18755  0.45025 
 0.42857 -100.00000 
-0.17147  0.00010 
-0.39471  0.16641 
 0.00000  0.00000 
-100.00000 -100.00000 
 0.74929  0.05696 
-100.00000 -100.00000 
 0.00000  0.00000 
 0.07805  0.14181 
-100.00000 -100.00000 
 0.50948  0.53442 
-100.00000 -100.00000 
-0.15634 -100.00000 
-0.15625 -100.00000 
 0.26281 -0.04927 
-100.00000 -0.44712 
-100.00000 -100.00000 
 0.38219  0.16663 
 0.00000  0.00000 
 0.48542 -100.00000 
 0.00000  0.00000 
-100.00000 -100.00000 
-100.00000 -100.00000 
 0.00000  0.00000 
 0.36002  0.02312 
-0.25040  0.18454 
-100.00000 -100.00000 
-0.06277  0.10763 
 0.08085 -100.00000 
-100.00000 -100.00000 
-0.24048 -0.07512 
-100.00000 -100.00000 
 0.00000  0.00000 
-100.00000 -100.00000 
-100.00000  0.20558 
-0.30480 -100.00000 
 0.54916  0.46143 
-100.00000 -100.00000 
-100.00000 -100.00000 
 0.06134 -0.52636 
 1.07053  0.00011 
 0.14082 -100.00000 
-100.00000 -0.11509 
-100.00000 -100.00000 
-0.16744 -0.18174 
-0.05657 -100.00000 
-0.55547 -100.00000 
-100.00000 -100.00000 
 0.82804 -0.32375 
-100.00000 -100.00000 
-100.00000 -0.18314 
-100.00000 -100.00000 
 0.76684  0.48209 
-0.05646  0.72958 
 0.10370  0.52174 
-100.00000 -100.00000 
 0.95198 -100.00000 
-100.00000 -100.00000 
 0.58517 -100.00000 
-0.16625  0.41662 
-100.00000 -100.00000 
 0.15908 -0.22658 
 0.17082  0.35172 
 0.00000  0.00000 
-100.00000 -100.00000 
-100.00000 -100.00000 
-100.00000 -100.00000 
-100.00000 -100.00000 
-100.00000  0.00011 
 0.18777  0.21019 
 0.25248  0.09513 
-0.15977 -0.40730 
-100.00000 -100.00000 
-100.00000 -100.00000 
-0.26574  0.09513 
 0.10688 -100.00000 
 0.10679 -100.00000 
 0.33858 -0.25733 
 0.28903 -0.36748 
-0.58581  0.31085 
 0.11265 -0.53765 
-100.00000 -100.00000 
-0.16014 -100.00000 
-100.00000 -100.00000 
 0.21805  0.60725 
-100.00000 -100.00000 
-100.00000 -100.00000 
 0.00000  0.00000 
-0.07954 -0.21636 
 0.07248 -0.61602 
-0.00582 -100.00000 
 0.08364  0.06328 
 0.02924  0.04486 
-100.00000 -100.00000 
-0.52641 -0.02043 
-100.00000 -100.00000 
-100.00000 -100.00000 
-100.00000 -0.41868 
-100.00000 -100.00000 
 0.13749 -0.42120 
-100.00000 -100.00000 
-0.67350  0.00878 
-100.00000 -100.00000 
 0.01535 -100.00000 
-100.00000 -100.00000 
-100.00000 -100.00000 
-100.00000 -100.00000 
 0.00021 -100.00000 
-100.00000 -100.00000 
-100.00000 -100.00000 
-100.00000 -100.00000 
 0.05523 -100.00000 
-0.07387 -100.00000 
 0.21129 -0.04326 
-0.24848 -0.37125 
-0.33360  0.67763 
-100.00000 -100.00000 
-100.00000 -100.00000 
-0.17306  0.48542 
-100.00000 -100.00000 
-100.00000 -100.00000 
 0.34208  0.28410 
-100.00000 -100.00000 
-0.21724 -0.11901 
 0.00303 -0.11004 
 0.42591  0.21561 
 0.39268  0.62634 
 0.25737 -0.46915 
-100.00000 -100.00000 
 0.61941  0.30306 
-0.33468  0.58505 
 0.48663 -0.68344 
 0.00000  0.00000 
 0.06676 -100.00000 
-100.00000 -0.12742 
-100.00000 -100.00000 
 0.31609  0.13157 
 0.00000  0.00000 
-0.26756  0.00087 
-100.00000  0.67811 
-100.00000 -100.00000 
 0.15643  0.55214 
-0.02590  0.64863 
-0.33306  0.11974 
-100.00000 -100.00000 
 0.02625 -0.08337 
-0.20629 -100.00000 
 0.29444 -1.04833 
-100.00000 -100.00000 
-100.00000 -100.00000 
-100.00000 -100.00000 
 0.58499 -100.00000 
-100.00000 -100.00000 
-100.00000 -100.00000 
-100.00000 -100.00000 
-100.00000 -100.00000 
 0.00000  0.00000 
 1.00190 -0.33862 
 0.53206  0.02839 
 0.65488  0.03309 
-0.21582  0.04431 
-0.06174  0.02671 
-100.00000 -100.00000 
 0.37091  0.48564 
-0.25483  0.73188 
 0.18171  0.04921 
 0.00000  0.00000 
-0.04731 -0.06414 
-0.11497  0.23577 
-100.00000 -100.00000 
 0.40548  0.36714 
 0.35080  0.13745 
-0.48279  0.02976 
 0.26317  0.27527 
 0.20533  0.16868 
-0.10914 -0.19086 
 0.09002 -0.07237 
-100.00000  0.00024 
-100.00000 -100.00000 
-100.00000 -100.00000 
 0.00006  0.00001 
-100.00000 -100.00000 
-100.00000 -100.00000 
-100.00000 -100.00000 
-100.00000 -100.00000 
-100.00000 -100.00000 
-0.16181 -100.00000 
-0.06557 -100.00000 
 0.00016  0.09806 
-0.11814  0.26300 
-100.00000 -100.00000 
-100.00000 -100.00000 
-100.00000 -100.00000 
-100.00000  0.11557 
-0.95074 -0.37261 
-100.00000 -100.00000 
-100.00000 -100.00000 
 0.35212 -0.00122 
 0.37166  0.03681 
-0.00814 -0.38138 
-0.09690 -0.08260 
 0.39347 -0.07879 
-0.19049 -100.00000 
 0.00015 -100.00000 
 0.13907  0.09983 
-100.00000 -100.00000 
 0.58768  0.14112 
-0.24368  0.58510 
 0.08217  0.23308 
-0.00750 -0.26484 
 0.05974 -100.00000 
 0.26330  0.00091 
 0.44986 -0.12639 
-100.00000 -100.00000 
 0.59725 -0.12663 
 0.00000  0.00000 
 0.63615 -0.63374 
 0.18442  0.30210 
 0.01427  0.31545 
 0.00068 -0.14306 
 0.33127 -0.07596 
-100.00000 -100.00000 
-0.11193  0.04922 
-0.18585  0.27326 
-0.13147 -0.26818 
 1.11247  1.00035 
-100.00000  0.13019 
-0.07144  0.13758 
-0.28629 -0.00660 
-100.00000 -100.00000 
-100.00000 -100.00000 
 0.04670  0.01736 
-100.00000 -100.00000 
-100.00000 -100.00000 
 0.00049 -100.00000 
-100.00000 -100.00000 
 0.00000  0.00000 
-100.00000 -100.00000 
-100.00000 -100.00000 
 0.05831  0.40599 
-0.06544 -0.02746 
-100.00000 -100.00000 
-100.00000 -100.00000 
 0.00000  0.00000 
-0.19248  0.63570 
 0.12862 -0.17213 
-100.00000 -100.00000 
-100.00000  0.22185 
 0.10746 -0.35519 
 0.00000  0.00000 
-100.00000 -100.00000 
-100.00000 -100.00000 
-100.00000 -100.00000 
 0.56278  0.27979 
-0.26451 -0.08788 
 0.48548  0.13751 
 0.05712 -100.00000 
-100.00000 -100.00000 
-0.39747  0.23010 
-100.00000 -100.00000 
 0.60809  0.13647 
-100.00000 -100.00000 
 0.34885 -0.02965 
-100.00000  0.58510 
 0.55418  0.14253 
-0.45468 -0.30142 
-0.37050 -0.27334 
-100.00000  0.77180 
 0.28231 -100.00000 
-0.05087  0.37728 
 0.08226  0.73533 
 0.00000  0.00000 
-0.31971 -0.07571 
-0.33799  0.38262 
 0.63125 -1.08116 
-0.29248 -0.39756 
 0.55757  0.43009 
-0.68378  0.63633 
 0.32336 -0.15505 
-100.00000 -100.00000 
-0.04490 -0.53444 
 0.00000  0.00000 
-0.53608  0.07456 
-100.00000 -100.00000 
-100.00000 -100.00000 
 0.00000  0.00000 
-0.56218 -0.02919 
 0.13084  0.20080 
-100.00000 -100.00000 
 0.32987  0.11768 
 0.32975 -0.66596 
-0.22255  0.18178 
-100.00000 -0.15340 
 0.17647  0.04806 
-0.30357 -100.00000 
 0.26312 -0.50391 
-100.00000 -100.00000 
-100.00000 -100.00000 
-100.00000 -0.03928 
-0.21091  0.27166 
 0.06153  0.13760 
 0.32316  0.13755 
 0.21579 -100.00000 
 0.00000  0.00000 
-0.07681  0.45922 
-100.00000  0.00003 
 0.36656  0.15972 
-100.00000 -100.00000 
 0.04476 -0.53489 
 0.15848 -0.36884 
-100.00000 -100.00000 
 0.37845  0.00006 
-0.53731  0.08563 
-100.00000 -100.00000 
 0.00000  0.00000 
 0.68557 -0.02944 
-100.00000 -100.00000 
-0.00713 -0.29918 
 0.42157  0.42542 
-100.00000 -100.00000 
 0.00000  0.00000 
 0.13761  0.10068 
-100.00000 -100.00000 
-100.00000 -100.00000 
-100.00000 -0.35005 
 0.15758  0.50498 
-0.04115  0.26308 
 0.81705 -0.62824 
 0.37084 -0.17937 
-100.00000 -100.00000 
-100.00000 -100.00000 
-100.00000  0.41403 
-100.00000 -100.00000 
-100.00000 -100.00000 
-100.00000 -100.00000 
-100.00000 -100.00000 
-0.20056 -0.41480 
 0.12297  0.29596 
 0.00741 -0.47764 
-100.00000 -100.00000 
-100.00000 -100.00000 
 0.28617 -0.15803 
-100.00000 -100.00000 
-100.00000 -100.00000 
-100.00000 -100.00000 
-100.00000 -100.00000 
 0.00000  0.00000 
 0.26303 -100.00000 
 0.29315  0.34728 
-0.06005 -0.32786 
-100.00000 -100.00000 
-100.00000 -100.00000 
-100.00000 -100.00000 
-100.00000 -100.00000 
-100.00000 -100.00000 
-100.00000 -100.00000 
-100.00000 -100.00000 
 0.10104 -100.00000 
 0.10592 -100.00000 
 0.26308 -0.39660 
-100.00000 -100.00000 
-100.00000 -100.00000 
-100.00000 -100.00000 
 0.28838  0.50815 
-100.00000 -0.15451 
-100.00000 -100.00000 
 0.00602  0.12161 
-0.08672  0.61227 
-100.00000 -100.00000 
-100.00000 -100.00000 
-0.20743  0.26394 
 0.02992 -100.00000 
 0.00000  0.00000 
-100.00000 -100.00000 
 0.60137 -0.73498 
 0.18236 -0.54666 
 0.57356  0.26356 
-0.18081  0.67938 
 0.42527  0.29498 
 0.15825  0.00086 
 0.00000  0.00000 
 0.17719  0.76413 
-100.00000 -0.00001 
-100.00000 -100.00000 
-0.37590  0.13759 
 0.48538  0.00003 
-100.00000 -100.00000 
 0.39988 -0.64218 
 0.25104 -0.00003 
-0.41320 -0.20928 
-100.00000  1.00007 
 0.33939 -100.00000 
 0.00000  0.00000 
-100.00000 -100.00000 
-100.00000 -100.00000 
 0.00000  0.00000 
 0.08770 -0.11847 
 0.15857 -1.42775 
-100.00000 -100.00000 
-0.28853  1.43308 
-0.24924  0.41060 
-100.00000 -100.00000 
 0.07706 -100.00000 
 0.63805  0.58475 
-100.00000 -100.00000 
-100.00000 -100.00000 
-100.00000  0.13763 
-100.00000 -100.00000 
-0.60058 -0.00011 
-100.00000 -100.00000 
 0.14918  0.48559 
-100.00000 -100.00000 
-0.09333 -0.00029 
 0.14786 -100.00000 
-100.00000 -100.00000 
-100.00000 -100.00000 
-100.00000 -100.00000 
-100.00000 -100.00000 
-100.00000 -100.00000 
-100.00000 -100.00000 
-0.00017 -100.00000 
-100.00000 -100.00000 
 0.14016  0.51165 
-100.00000 -100.00000 
 0.00000  0.00000 
-100.00000 -100.00000 
 0.03179 -100.00000 
-0.33230 -0.05423 
-100.00000 -100.00000 
-0.22932 -100.00000 
-100.00000 -100.00000 
-100.00000 -100.00000 
-100.00000 -100.00000 
-100.00000 -100.00000 
-100.00000 -100.00000 
-0.42612 -0.32037 
-100.00000 -100.00000 
-100.00000 -100.00000 
 0.00000  0.00000 
-100.00000 -100.00000 
-100.00000 -100.00000 
-100.00000 -100.00000 
-100.00000 -100.00000 
-100.00000 -100.00000 
-0.24361  0.00028 
 0.16492 -0.00007 
-100.00000 -100.00000 
-0.40998 -0.62083 
 0.24732  1.07040 
-100.00000 -100.00000 
-100.00000 -100.00000 
-100.00000  0.13779 
 0.42205 -100.00000 
-0.00004 -100.00000 
-0.16342 -100.00000 
 0.56630  0.37842 
 0.91437  0.05496 
-100.00000 -100.00000 
 0.35593 -0.32072 
-0.57704  0.26408 
 0.03393 -100.00000 
 0.08489  0.79441 
 0.00064  0.09884 
-100.00000  0.00008 
-0.55397  0.34749 
-100.00000 -100.00000 
 0.21914 -0.12079 
-100.00000 -100.00000 
-100.00000 -100.00000 
-100.00000 -100.00000 
-0.13785  0.00003 
-100.00000 -100.00000 
-100.00000 -100.00000 
-100.00000 -100.00000 
-0.48706 -0.86563 
-100.00000 -100.00000 
-100.00000 -100.00000 
-0.26372  0.76548 
-0.38321 -0.11280 
-100.00000 -100.00000 
 0.88171  0.25794 
 0.37838 -0.35371 
-0.58665  0.58500 
-100.00000 -100.00000 
-100.00000 -0.00022 
-0.34694 -0.53986 
-100.00000 -100.00000 
 0.00000  0.00000 
-100.00000 -100.00000 
-100.00000 -100.00000 
-100.00000 -100.00000 
-0.43985 -0.44170 
 0.27827 -0.45896 
-100.00000 -100.00000 
 0.33434 -0.32558 
 0.10575  0.00016 
 0.00025 -100.00000 
 0.33956 -0.10078 
-0.26637  0.52311 
-0.00098  0.06858 
-0.10922 -0.62620 
 0.37301 -0.28583 
-100.00000 -100.00000 
 0.48092  0.22653 
 0.38990  0.19200 
-0.11715 -0.47726 
 0.60059  0.06436 
-100.00000 -0.52035 
-0.00309  0.03967 
-0.39264 -100.00000 
-100.00000  0.25518 
 0.13746 -0.15661 
 0.15143 -0.29370 
-100.00000 -100.00000 
-100.00000  0.00036 
-0.03489 -0.12370 
-100.00000  0.13814 
-0.16927  0.00617 
-100.00000 -100.00000 
 0.77954  0.21496 
 0.51421  0.33837 
-0.14027 -100.00000 
 0.40998 -0.49050 
 0.00000  0.00000 
-100.00000 -0.24180 
-0.05870  0.17442 
-100.00000 -0.04882 
 0.58504  0.26346 
-0.11077 -0.15613 
 0.54505 -100.00000 
 0.12771 -0.22361 
 0.12495 -100.00000 
-100.00000 -100.00000 
-0.81184 -0.61431 
-100.00000 -100.00000 
-100.00000 -100.00000 
-0.06739 -0.11216 
 0.06644 -0.13450 
-100.00000  0.00002 
 0.22083 -0.61653 
-100.00000 -100.00000 
-0.07686 -0.00208 
-100.00000  0.00001 
-0.00044 -100.00000 
-0.39917  0.33938 
-100.00000 -100.00000 
-0.12633  0.04962 
-100.00000 -100.00000 
 0.48534 -100.00000 
-100.00000 -100.00000 
 0.26997 -0.00184 
 0.46377 -0.11754 
-100.00000 -100.00000 
 0.36066 -0.15407 
