# Supplementary material for: Enhanced ER proteostasis and temperature differentially impact the mutational tolerance of influenza hemagglutinin
Source: eLife. 2018 Sep 6;7:e38795. doi: 10.7554/eLife.38795 (PMC6172027; doi:10.7554/eLife.38795)
Supplement: Source data 1. [file elife-38795-data1.zip › Dataset_1/HA_DMS_2018_processing/filtering/filtering_DAX37vsDMSO37/compare/out_scatter_13_V.txt]

 0.19579 -0.39987 
-0.16250  0.12326 
 0.42165  0.60908 
-0.43839  0.13769 
 0.11368 -100.00000 
-100.00000 -0.55666 
 0.00000  0.00000 
-100.00000 -0.16804 
 0.03372  0.31115 
-100.00000  0.13763 
-0.09307  0.21189 
-0.10538  0.03760 
 0.00000  0.00000 
 0.44805  0.30662 
-100.00000  0.04896 
-100.00000 -100.00000 
 0.13735  0.18203 
 0.13753 -0.16819 
 0.13208 -0.43485 
-0.00763  0.68554 
-100.00000 -100.00000 
-0.02014 -0.03812 
 0.22234  0.00002 
-100.00000  0.09498 
-100.00000 -100.00000 
 0.15375  0.12802 
-100.00000 -100.00000 
-100.00000 -100.00000 
-100.00000 -100.00000 
-100.00000  0.00006 
 0.26303 -100.00000 
-100.00000 -0.03193 
 0.00000  0.00000 
-100.00000 -100.00000 
-100.00000 -100.00000 
-0.76193 -0.41501 
 0.37845 -100.00000 
 0.13750 -100.00000 
-100.00000 -100.00000 
-100.00000 -100.00000 
 0.00000  0.00000 
 0.18520 -0.10419 
 0.00000  0.00000 
-100.00000 -100.00000 
-100.00000 -100.00000 
-100.00000  0.00010 
 0.00000  0.00000 
-100.00000 -100.00000 
-100.00000 -100.00000 
-0.16171 -100.00000 
 0.02103 -100.00000 
-100.00000  0.00717 
-0.27422 -100.00000 
-100.00000 -100.00000 
-100.00000 -100.00000 
 0.31799  0.26313 
 0.12292 -100.00000 
-100.00000 -100.00000 
 0.13758  0.37852 
 0.00006  0.00025 
-0.12388  0.35492 
-100.00000 -100.00000 
 0.26316  0.26310 
-0.03455  0.06868 
 0.14752  0.31882 
-100.00000 -100.00000 
-0.15702 -0.18256 
-0.17033 -0.31346 
-100.00000 -0.03212 
 0.25206 -0.07695 
-0.28914 -100.00000 
-100.00000 -100.00000 
-100.00000 -100.00000 
 0.67132 -0.26669 
 0.00013  0.06891 
 0.32900 -0.19195 
-100.00000 -100.00000 
 0.47153 -100.00000 
 0.18774 -0.43172 
-100.00000  0.52947 
-100.00000 -100.00000 
-100.00000 -100.00000 
-100.00000  0.26605 
-100.00000 -100.00000 
-100.00000  0.03056 
-100.00000  0.07183 
-100.00000  0.13738 
 0.13753 -0.16813 
-0.12630 -0.06208 
-0.06600 -0.28547 
-0.27403  0.00584 
-0.35064 -100.00000 
-100.00000 -100.00000 
-100.00000 -100.00000 
-100.00000 -100.00000 
-0.03131 -0.37016 
 0.00000  0.00000 
-100.00000 -0.25531 
 0.00013 -0.06832 
 0.09124 -100.00000 
 0.13752 -100.00000 
-100.00000 -100.00000 
-0.58628 -0.11729 
 0.04068 -0.43277 
 0.09004  0.67813 
 0.40448 -0.06462 
-100.00000 -100.00000 
-100.00000 -100.00000 
-100.00000 -100.00000 
 0.09034 -0.07200 
-0.68132 -0.07234 
 0.11016 -0.06694 
 0.12638  0.36514 
-100.00000 -100.00000 
-0.33857 -100.00000 
 0.40574 -0.17787 
 0.13754 -100.00000 
-100.00000 -100.00000 
-100.00000 -0.21001 
-100.00000  0.37523 
-100.00000 -100.00000 
-0.22570 -0.70174 
 0.45962  0.82387 
-0.21714 -0.01610 
 0.00000  0.00000 
 0.05292 -0.26921 
-0.10865 -100.00000 
 0.43504 -0.43936 
-100.00000 -0.29335 
-100.00000 -100.00000 
 0.25705  0.02779 
-100.00000 -100.00000 
-0.16706 -0.46705 
 0.13749 -100.00000 
-100.00000 -100.00000 
 0.25433 -0.32863 
 0.21918 -0.06882 
 0.20511  0.07241 
 0.33626 -100.00000 
-100.00000 -100.00000 
-0.26863 -0.25812 
-100.00000 -100.00000 
-100.00000 -100.00000 
-100.00000 -100.00000 
-0.41070 -0.00015 
-0.14403  0.45754 
 0.37849 -100.00000 
 0.00000  0.00000 
-100.00000 -100.00000 
 0.00000  0.00000 
-100.00000 -100.00000 
-100.00000 -100.00000 
 1.06066 -0.20333 
-0.09471 -0.36764 
-0.23680 -0.07268 
-0.17294 -0.13125 
-0.34015  0.62669 
-100.00000 -100.00000 
-100.00000 -100.00000 
-0.32966 -0.42375 
-100.00000 -100.00000 
-100.00000 -100.00000 
-100.00000 -100.00000 
 0.67479 -100.00000 
 0.31848 -100.00000 
-100.00000 -100.00000 
 0.44217  0.51171 
-100.00000 -100.00000 
-0.06423 -0.40816 
 0.56138 -100.00000 
-0.26473 -0.47591 
-0.06453  0.28510 
-0.14994  0.05748 
-100.00000 -100.00000 
-0.17504 -100.00000 
-0.34273  0.37292 
 0.07614  0.15887 
 0.38341 -100.00000 
 0.35113  0.27578 
 0.21108  0.19177 
-100.00000 -100.00000 
 0.00000  0.00000 
-100.00000 -100.00000 
-0.46662 -100.00000 
 0.33165 -100.00000 
 0.13744 -0.39323 
 0.13564  0.13748 
-0.11991  0.37509 
 0.00000  0.00000 
-100.00000 -100.00000 
 0.00000  0.00000 
-0.08315 -0.00011 
-100.00000 -100.00000 
 0.05903 -0.00243 
 0.00000  0.00000 
-100.00000 -100.00000 
 0.00026  0.13726 
-100.00000 -100.00000 
 0.37846 -100.00000 
-100.00000 -100.00000 
-0.20310 -100.00000 
 0.61873  0.22198 
 0.28260  0.00036 
-100.00000 -100.00000 
 0.00013 -0.12544 
-100.00000  0.44030 
 0.17518  0.13747 
-100.00000 -100.00000 
-0.00256 -100.00000 
-0.09629  0.10089 
-0.05455 -0.17146 
 0.20422  0.73652 
 0.43552 -0.06786 
-100.00000  0.58513 
 0.00000  0.00000 
 0.07073 -0.26280 
 0.00000  0.00000 
-0.23212 -0.29417 
-100.00000 -100.00000 
 0.26493 -100.00000 
-0.14501 -0.26354 
-0.32724  0.00006 
-100.00000 -100.00000 
 0.00006 -0.00193 
-100.00000 -0.48578 
-0.06827  0.07605 
-0.07398  0.30265 
 0.09762  0.15996 
 0.67139 -0.23623 
 0.17725 -0.09781 
-0.08843  0.19634 
 0.21628  0.37748 
-100.00000 -100.00000 
 0.52849  0.26322 
 0.16425  0.36361 
 0.00000  0.00000 
-100.00000 -100.00000 
-0.07179 -100.00000 
-0.00001 -100.00000 
-0.10506 -100.00000 
-0.28532 -100.00000 
-100.00000 -100.00000 
 0.19073  0.56990 
 0.76563 -0.56706 
-100.00000 -100.00000 
-100.00000 -100.00000 
-100.00000 -100.00000 
-0.31669  0.13769 
-0.09403 -0.14193 
-0.17579  0.84816 
-0.39724  0.58502 
-100.00000 -0.27530 
 0.13767 -0.42620 
-100.00000  0.00032 
-100.00000  0.00023 
 0.13821  0.11316 
 0.32022  0.07780 
 0.13785  0.58313 
-0.04750  0.27915 
 0.28871  0.09826 
-100.00000 -100.00000 
-100.00000 -0.58754 
-100.00000 -100.00000 
 0.00001  0.00016 
-0.15358  0.89277 
-0.30915  0.65251 
-100.00000 -100.00000 
-0.20322  1.16925 
-100.00000 -100.00000 
 0.25435 -0.00703 
-100.00000 -100.00000 
 0.13954  0.07125 
-0.20226 -0.33831 
-0.36758 -0.41436 
 0.26307 -100.00000 
 0.10441 -0.00037 
-0.44924 -0.63012 
 0.07849  0.35445 
-100.00000 -100.00000 
-100.00000  0.11491 
 0.34951  0.80672 
-0.40327  0.87397 
-0.21809  0.08682 
-100.00000 -100.00000 
 0.09993 -100.00000 
-0.10129 -0.34295 
 0.26309 -0.15467 
-0.56625 -0.37424 
-0.90105 -100.00000 
-100.00000  0.61229 
-100.00000 -100.00000 
-0.56177 -100.00000 
-0.00003 -100.00000 
-0.51591 -0.45144 
-100.00000 -100.00000 
-100.00000 -100.00000 
-100.00000 -100.00000 
-100.00000 -100.00000 
 0.27680 -0.83081 
-0.42378 -0.29150 
-0.43143 -0.06323 
-0.35277  0.33590 
-0.50613  0.11026 
-100.00000 -100.00000 
 0.00007 -0.32330 
-0.16262 -100.00000 
-100.00000 -100.00000 
-0.16230 -100.00000 
-100.00000 -100.00000 
-100.00000 -100.00000 
-0.48663 -0.31998 
-100.00000 -100.00000 
-100.00000 -100.00000 
 0.00000  0.00000 
 0.02940 -0.39727 
 0.70993  0.17939 
 0.32322 -0.15442 
-0.44251  0.27314 
-100.00000 -100.00000 
-100.00000 -100.00000 
 0.61772 -0.48353 
-100.00000 -100.00000 
 0.00000  0.00000 
-100.00000 -100.00000 
-100.00000 -100.00000 
-0.45355  0.44412 
-0.44116 -100.00000 
-0.16343 -0.03175 
-100.00000  0.00004 
-0.28231 -0.17169 
 0.00000  0.00000 
-100.00000 -100.00000 
-0.19453 -0.30830 
 0.26301  0.10249 
-100.00000 -100.00000 
-100.00000 -100.00000 
-0.45237  0.33727 
-100.00000 -100.00000 
 0.09930 -100.00000 
-0.16686  0.32329 
-100.00000 -100.00000 
-100.00000 -100.00000 
-100.00000 -100.00000 
 0.03951  0.10768 
 0.45530  0.65217 
-0.10888 -0.04862 
-100.00000 -100.00000 
-0.04017  0.00606 
-0.10912 -0.12478 
-0.93149  0.55949 
-0.64679  0.18932 
-100.00000  0.00005 
 0.09726 -0.16233 
 0.39058 -0.16720 
-0.00005  0.13749 
-0.29253 -0.29190 
-100.00000 -100.00000 
 0.21628 -0.04998 
-0.04545 -0.02944 
 0.35711  0.48615 
 0.60510  0.22250 
-100.00000 -100.00000 
 0.21629  0.22504 
-100.00000 -100.00000 
-100.00000 -100.00000 
-100.00000  0.22518 
-100.00000 -100.00000 
-100.00000 -100.00000 
-100.00000  0.26314 
-0.28847 -0.27414 
-100.00000 -100.00000 
-0.04467 -0.39642 
-100.00000 -100.00000 
-100.00000  0.13748 
-0.16225 -0.00568 
-100.00000  0.14330 
-100.00000 -100.00000 
 0.17030  0.28786 
 0.01689  0.09267 
 0.37860 -0.15334 
-0.65458 -0.32309 
 0.39990 -0.78351 
-100.00000 -100.00000 
-100.00000 -100.00000 
-100.00000  0.00010 
-0.61771  0.26262 
 0.17652  0.10842 
-0.10026 -0.12800 
 0.26315 -100.00000 
-0.18753 -0.02319 
-0.02606  0.40527 
-100.00000 -100.00000 
-100.00000 -100.00000 
-100.00000 -100.00000 
 0.00000  0.00000 
-100.00000 -100.00000 
-100.00000 -100.00000 
 0.00000  0.00000 
-0.03233  0.22427 
-100.00000  0.13748 
-0.50572  0.26313 
 0.93585 -0.65752 
-0.00002 -100.00000 
-0.43856  0.26394 
-100.00000  0.37875 
 0.05911  0.13874 
 0.03418 -100.00000 
 0.47417 -0.18308 
 0.00000  0.00000 
-0.30113 -100.00000 
 0.41726 -100.00000 
-0.11174  0.08282 
-100.00000 -100.00000 
-100.00000 -100.00000 
 0.03862  0.40243 
 0.44891  0.37873 
-0.00006  0.00009 
-100.00000 -100.00000 
-100.00000 -100.00000 
-0.03333 -0.25813 
-0.00056 -100.00000 
-100.00000 -100.00000 
-100.00000 -0.44732 
-100.00000 -100.00000 
-100.00000 -0.56436 
-100.00000 -100.00000 
 0.00000  0.00000 
-100.00000 -100.00000 
-100.00000 -1.20042 
-0.20839 -100.00000 
 0.43493 -0.25551 
-100.00000 -100.00000 
-100.00000 -0.00003 
 0.06693  0.67819 
-100.00000 -100.00000 
-100.00000 -100.00000 
-100.00000 -100.00000 
-100.00000 -100.00000 
-0.20114 -0.62662 
 0.00011 -100.00000 
-100.00000 -100.00000 
 0.35506 -100.00000 
 0.00000  0.00000 
-100.00000 -100.00000 
-100.00000  0.00004 
 0.26306 -100.00000 
-100.00000 -100.00000 
-100.00000 -100.00000 
-100.00000 -100.00000 
-100.00000 -100.00000 
-100.00000 -100.00000 
-100.00000 -0.00006 
-100.00000 -0.32331 
-100.00000 -100.00000 
-100.00000  0.13766 
 0.01645  0.84828 
-100.00000 -100.00000 
 0.00000  0.00000 
-100.00000 -100.00000 
-100.00000 -100.00000 
-100.00000 -100.00000 
-100.00000 -100.00000 
 0.13758  0.37879 
-100.00000 -100.00000 
 0.00000  0.00000 
-100.00000 -100.00000 
-0.24894  0.58487 
 0.10525  0.07257 
-0.22146  0.48542 
 0.13745  0.13724 
 0.13752 -100.00000 
-100.00000 -100.00000 
 0.73010  0.37922 
-0.31091 -0.03856 
 1.03377 -0.44705 
-0.54153  0.05370 
-100.00000  0.03991 
-100.00000 -100.00000 
 0.48539 -0.15358 
-100.00000 -100.00000 
-100.00000 -0.03790 
-0.15455 -0.20794 
 0.12514 -0.08561 
-100.00000 -100.00000 
-100.00000 -100.00000 
-0.15075 -100.00000 
-100.00000 -100.00000 
-100.00000 -0.15339 
-100.00000 -100.00000 
-0.72991  0.16789 
-100.00000 -100.00000 
-0.19173 -0.00771 
-0.00132  0.26329 
-100.00000 -100.00000 
 0.00000  0.00000 
-100.00000 -100.00000 
 0.02778 -0.25223 
 0.10570  0.06879 
-0.04907 -0.88081 
-100.00000 -100.00000 
-0.35030  0.45445 
-0.00249 -100.00000 
-0.05863 -100.00000 
-100.00000  0.34832 
-100.00000 -100.00000 
 0.06413 -0.36133 
-0.03080  0.43162 
-0.08981  0.28447 
-0.30795 -0.11066 
-0.12660 -0.47689 
-0.11785  0.15511 
-0.37982 -0.50085 
-100.00000  0.67791 
-0.00154 -100.00000 
 0.81426 -0.29417 
 0.41020  0.37270 
-0.41927 -0.12520 
 0.09676  0.15452 
 0.00000  0.00000 
-0.81207 -0.03842 
-0.24948  0.36083 
-100.00000  0.58524 
-1.13533  0.26352 
 0.15143 -0.07695 
-0.16284  0.48549 
 0.00000  0.00000 
-100.00000 -100.00000 
-100.00000  0.00064 
 0.00280  0.36325 
-100.00000 -100.00000 
 0.24879  0.05496 
-0.00278  0.42295 
-100.00000 -100.00000 
-100.00000 -100.00000 
-100.00000 -100.00000 
 0.00000  0.00000 
-0.18619 -0.63064 
-0.12803 -0.00003 
-100.00000  1.05228 
-0.42408 -0.23184 
 0.00000  0.00000 
-0.63080  0.26182 
-0.13449  0.13749 
 0.00000  0.00000 
-100.00000 -100.00000 
-100.00000 -100.00000 
 0.10326  0.15295 
 0.03310 -0.43513 
 0.43394  0.25816 
-0.20817 -0.22063 
-0.51914 -0.21022 
-100.00000 -100.00000 
 0.12241  0.13327 
 0.37861 -100.00000 
-100.00000  0.17900 
 0.58292  0.50977 
 0.69516  0.26320 
-0.37959  0.00005 
-100.00000  0.26232 
-1.04539 -0.15322 
-0.00046  0.25996 
-0.10841 -0.22321 
-0.00203 -0.08063 
-100.00000 -100.00000 
 0.43867  0.33827 
