# Supplementary material for: Enhanced ER proteostasis and temperature differentially impact the mutational tolerance of influenza hemagglutinin
Source: eLife. 2018 Sep 6;7:e38795. doi: 10.7554/eLife.38795 (PMC6172027; doi:10.7554/eLife.38795)
Supplement: Source data 1. [file elife-38795-data1.zip › Dataset_1/HA_DMS_2018_processing/filtering/filtering_DAX37vsDMSO37/compare/out_scatter_13_W.txt]

-100.00000 -100.00000 
-100.00000 -100.00000 
-100.00000 -100.00000 
 0.13766 -100.00000 
-100.00000  0.31758 
-100.00000 -100.00000 
 1.00021  0.10029 
-100.00000 -100.00000 
-100.00000 -100.00000 
 0.00009 -100.00000 
 0.26299 -100.00000 
-100.00000 -100.00000 
-100.00000 -100.00000 
-100.00000 -100.00000 
-100.00000 -100.00000 
-100.00000 -100.00000 
-100.00000 -100.00000 
-100.00000 -100.00000 
-100.00000 -100.00000 
-100.00000 -100.00000 
 0.13751 -100.00000 
-100.00000 -100.00000 
-100.00000 -100.00000 
-100.00000 -100.00000 
-100.00000 -100.00000 
-100.00000 -100.00000 
-100.00000 -100.00000 
-100.00000 -100.00000 
-100.00000 -100.00000 
-100.00000 -100.00000 
-100.00000 -100.00000 
-100.00000 -100.00000 
-100.00000 -100.00000 
-100.00000 -100.00000 
-100.00000 -100.00000 
-100.00000 -100.00000 
-100.00000 -100.00000 
-100.00000 -100.00000 
-100.00000 -100.00000 
-100.00000 -100.00000 
-100.00000 -100.00000 
-100.00000 -100.00000 
-100.00000 -100.00000 
-100.00000 -100.00000 
-100.00000 -100.00000 
-100.00000 -100.00000 
-100.00000 -100.00000 
-100.00000 -100.00000 
-100.00000 -100.00000 
-100.00000 -100.00000 
-100.00000 -100.00000 
-100.00000 -100.00000 
-100.00000 -100.00000 
-100.00000 -100.00000 
-100.00000 -100.00000 
 0.09560  0.14732 
-100.00000 -100.00000 
-100.00000 -100.00000 
 0.13758  0.00001 
 0.60565 -100.00000 
-100.00000 -100.00000 
-100.00000  0.05786 
 0.00013 -100.00000 
-100.00000 -100.00000 
-100.00000 -100.00000 
-100.00000 -100.00000 
-100.00000 -100.00000 
-100.00000 -100.00000 
 0.22106  0.26302 
 0.15895  0.48566 
-100.00000 -100.00000 
-100.00000  0.09516 
-100.00000 -100.00000 
-100.00000 -100.00000 
-100.00000 -100.00000 
-100.00000 -100.00000 
 0.00000  0.00000 
-100.00000 -100.00000 
-0.15650 -100.00000 
-100.00000 -100.00000 
-100.00000 -100.00000 
-100.00000 -100.00000 
-0.00000 -100.00000 
-0.54805  0.20832 
-100.00000 -100.00000 
-100.00000 -0.02273 
-100.00000 -100.00000 
-100.00000 -100.00000 
 0.10561 -0.75751 
-100.00000 -100.00000 
 0.18814 -0.16809 
 0.32908 -100.00000 
 0.00000  0.00000 
-100.00000 -100.00000 
-100.00000 -0.00006 
-100.00000 -100.00000 
-100.00000 -100.00000 
-100.00000 -100.00000 
-100.00000  0.16488 
 0.60775 -100.00000 
-100.00000 -0.00007 
-100.00000  0.13758 
-100.00000 -100.00000 
 0.84790  0.36651 
-100.00000 -100.00000 
-100.00000 -100.00000 
-0.33024  0.00003 
-100.00000 -100.00000 
-100.00000 -100.00000 
-100.00000 -100.00000 
-100.00000 -100.00000 
 0.13751 -100.00000 
-100.00000 -100.00000 
-100.00000 -100.00000 
-100.00000 -100.00000 
-100.00000 -100.00000 
-100.00000 -100.00000 
-100.00000 -100.00000 
-100.00000  0.37495 
-100.00000 -100.00000 
-100.00000 -100.00000 
-100.00000 -0.20991 
-100.00000 -100.00000 
-100.00000 -100.00000 
-100.00000 -100.00000 
-100.00000 -100.00000 
-100.00000 -100.00000 
 0.00015 -0.21023 
-100.00000 -100.00000 
-100.00000 -100.00000 
-100.00000 -100.00000 
-100.00000 -100.00000 
-100.00000 -100.00000 
-100.00000 -0.25592 
-100.00000 -100.00000 
-100.00000 -0.41267 
-100.00000 -100.00000 
-0.06487  0.58505 
 0.42534 -100.00000 
 0.00000  0.00000 
-100.00000 -100.00000 
-100.00000 -100.00000 
-100.00000 -100.00000 
-100.00000 -100.00000 
-0.19627 -100.00000 
-100.00000 -100.00000 
-100.00000 -100.00000 
-100.00000 -100.00000 
-100.00000 -100.00000 
-100.00000 -100.00000 
-100.00000 -100.00000 
-0.00001 -100.00000 
-0.17345 -100.00000 
-0.06866 -100.00000 
 0.27318  0.14489 
-100.00000 -100.00000 
-100.00000 -100.00000 
-100.00000 -100.00000 
-100.00000 -100.00000 
-100.00000 -100.00000 
-100.00000 -100.00000 
-100.00000 -100.00000 
-100.00000 -100.00000 
 0.08982 -100.00000 
-100.00000 -100.00000 
 0.00000  0.00000 
-100.00000 -100.00000 
-100.00000 -100.00000 
-100.00000 -100.00000 
-100.00000  0.27418 
-0.33434  0.16723 
-100.00000 -100.00000 
-100.00000 -100.00000 
-0.20411 -0.15673 
-100.00000  0.00142 
-100.00000 -0.20950 
-100.00000 -100.00000 
-100.00000 -100.00000 
-100.00000 -100.00000 
-0.08848  0.00014 
-100.00000 -100.00000 
 0.03961  0.13805 
-100.00000 -100.00000 
-100.00000 -100.00000 
 0.26317 -100.00000 
-0.27259  0.55410 
-100.00000 -100.00000 
-100.00000 -100.00000 
-100.00000 -100.00000 
-100.00000 -100.00000 
-100.00000 -100.00000 
-100.00000 -100.00000 
 0.00000  0.00000 
-100.00000 -100.00000 
-100.00000 -100.00000 
-100.00000 -100.00000 
 0.00026 -0.34845 
-100.00000 -100.00000 
-100.00000 -100.00000 
-100.00000 -100.00000 
-100.00000 -100.00000 
-100.00000 -100.00000 
-100.00000 -100.00000 
-100.00000 -100.00000 
-100.00000 -0.41509 
-100.00000 -100.00000 
-100.00000 -100.00000 
-100.00000 -100.00000 
-100.00000 -100.00000 
-100.00000 -100.00000 
-100.00000 -100.00000 
-100.00000 -100.00000 
-100.00000 -0.00013 
-100.00000 -100.00000 
-100.00000 -100.00000 
-100.00000 -100.00000 
-100.00000 -100.00000 
 0.34564 -100.00000 
-100.00000 -100.00000 
-0.20314 -100.00000 
-100.00000 -100.00000 
-100.00000  0.13756 
-100.00000 -100.00000 
-100.00000  0.29913 
-100.00000 -100.00000 
-100.00000 -100.00000 
-100.00000 -100.00000 
-100.00000 -100.00000 
 0.37231 -0.25976 
-100.00000 -100.00000 
 0.38165  0.45863 
 0.10449  0.20004 
 0.22495  0.58496 
-100.00000 -100.00000 
-100.00000 -100.00000 
-100.00000  0.26315 
-100.00000 -100.00000 
-100.00000 -100.00000 
-100.00000 -100.00000 
-100.00000 -100.00000 
 0.25861  0.02141 
 0.26298 -100.00000 
-100.00000 -100.00000 
-100.00000  0.58507 
-0.00001 -100.00000 
-100.00000 -100.00000 
 0.00000  0.00000 
-100.00000 -100.00000 
-100.00000  0.00015 
-100.00000 -100.00000 
-100.00000 -100.00000 
-100.00000 -100.00000 
 0.44637 -100.00000 
-100.00000 -100.00000 
-100.00000 -0.37043 
-100.00000 -100.00000 
 0.30548  1.33849 
-100.00000 -100.00000 
-100.00000 -100.00000 
-100.00000 -100.00000 
-100.00000 -100.00000 
-100.00000 -100.00000 
-100.00000 -100.00000 
 0.17532  0.61290 
-100.00000 -100.00000 
-100.00000 -100.00000 
-100.00000 -100.00000 
 0.00000  0.00000 
-100.00000  0.50229 
-100.00000 -100.00000 
 0.20177 -0.48966 
-100.00000 -100.00000 
-100.00000 -100.00000 
-0.30362 -100.00000 
-100.00000 -100.00000 
-0.30504  0.34656 
 0.24286 -100.00000 
-0.08617 -0.14439 
-100.00000 -100.00000 
-100.00000 -100.00000 
-100.00000 -100.00000 
-100.00000 -100.00000 
 0.16553 -100.00000 
-100.00000 -100.00000 
-100.00000 -100.00000 
-100.00000 -100.00000 
-100.00000 -100.00000 
-100.00000 -100.00000 
-100.00000 -100.00000 
-100.00000 -100.00000 
-100.00000 -100.00000 
-100.00000 -100.00000 
-100.00000 -100.00000 
-100.00000  0.00002 
 0.10089 -100.00000 
-100.00000 -100.00000 
-100.00000 -100.00000 
-100.00000 -100.00000 
-0.51519 -100.00000 
-100.00000 -100.00000 
-100.00000 -100.00000 
-100.00000 -100.00000 
 0.21623 -100.00000 
-100.00000 -100.00000 
-100.00000 -100.00000 
-100.00000 -100.00000 
-100.00000 -100.00000 
-100.00000 -100.00000 
-100.00000 -100.00000 
-100.00000 -100.00000 
-100.00000 -100.00000 
-100.00000 -100.00000 
-0.30803 -100.00000 
-100.00000 -100.00000 
 0.13733 -100.00000 
-100.00000 -100.00000 
-100.00000 -100.00000 
-100.00000 -100.00000 
-100.00000 -0.29198 
-100.00000 -100.00000 
-100.00000 -100.00000 
-100.00000 -100.00000 
-100.00000 -100.00000 
-100.00000  0.22921 
-100.00000 -100.00000 
-100.00000 -100.00000 
-100.00000 -100.00000 
 0.13749 -100.00000 
-100.00000 -0.40937 
-100.00000 -100.00000 
-100.00000 -100.00000 
-100.00000 -100.00000 
-100.00000 -100.00000 
-100.00000 -100.00000 
-100.00000 -100.00000 
-100.00000 -100.00000 
-100.00000 -100.00000 
-100.00000 -100.00000 
-100.00000 -100.00000 
-100.00000 -100.00000 
-100.00000 -100.00000 
-100.00000 -100.00000 
-100.00000 -100.00000 
-100.00000 -100.00000 
-100.00000 -100.00000 
-100.00000 -100.00000 
-100.00000 -100.00000 
-100.00000 -100.00000 
-100.00000 -100.00000 
-100.00000 -100.00000 
-100.00000 -100.00000 
-100.00000 -100.00000 
-100.00000 -100.00000 
-100.00000 -100.00000 
-0.06399  0.22398 
-100.00000 -100.00000 
 0.00000  0.00000 
-100.00000 -100.00000 
-100.00000 -100.00000 
-100.00000 -100.00000 
-0.02452 -100.00000 
-100.00000 -100.00000 
 0.00008 -100.00000 
 0.00000  0.00000 
-100.00000 -100.00000 
-100.00000 -100.00000 
-100.00000 -100.00000 
-100.00000  0.43190 
-100.00000 -100.00000 
-0.06169 -0.01544 
-100.00000 -100.00000 
-100.00000 -100.00000 
-100.00000 -100.00000 
-100.00000 -100.00000 
-100.00000 -100.00000 
-100.00000 -100.00000 
-100.00000 -100.00000 
-100.00000 -100.00000 
-100.00000 -100.00000 
-100.00000 -100.00000 
-0.22943 -100.00000 
-100.00000 -0.73523 
-100.00000 -100.00000 
-100.00000 -100.00000 
-100.00000 -100.00000 
-100.00000 -100.00000 
-100.00000 -100.00000 
-100.00000 -100.00000 
-100.00000 -100.00000 
-0.27257  0.48459 
-100.00000 -100.00000 
-100.00000 -100.00000 
-100.00000 -100.00000 
-100.00000 -100.00000 
-100.00000 -100.00000 
-100.00000 -100.00000 
-100.00000 -100.00000 
-100.00000 -100.00000 
-100.00000 -100.00000 
-100.00000 -100.00000 
-100.00000 -100.00000 
-100.00000  0.00007 
-100.00000 -100.00000 
-100.00000 -100.00000 
-100.00000 -100.00000 
 0.10490 -100.00000 
-100.00000 -100.00000 
-100.00000 -0.00008 
-100.00000 -100.00000 
-100.00000 -100.00000 
-100.00000 -100.00000 
-0.28945 -100.00000 
-0.04811  0.84802 
-100.00000 -100.00000 
 0.25174 -100.00000 
-100.00000 -100.00000 
-100.00000 -100.00000 
-100.00000 -100.00000 
 0.13690 -100.00000 
-100.00000 -100.00000 
-100.00000 -100.00000 
-100.00000 -100.00000 
-100.00000 -100.00000 
-100.00000 -100.00000 
-100.00000 -100.00000 
-100.00000 -100.00000 
-100.00000 -100.00000 
-100.00000 -100.00000 
 0.26306 -100.00000 
-0.34068  0.48542 
-100.00000 -100.00000 
-0.80245 -100.00000 
-100.00000 -100.00000 
-100.00000 -100.00000 
 0.00000  0.00000 
-100.00000 -100.00000 
-100.00000 -100.00000 
-100.00000 -100.00000 
-100.00000 -100.00000 
-100.00000 -100.00000 
-100.00000  0.37842 
-100.00000 -100.00000 
-100.00000 -100.00000 
-100.00000 -100.00000 
-100.00000 -100.00000 
-100.00000 -100.00000 
-100.00000 -100.00000 
-100.00000 -100.00000 
 0.15810 -0.32224 
-100.00000 -100.00000 
-0.28895 -0.44672 
-100.00000 -100.00000 
 0.48549 -100.00000 
-100.00000 -100.00000 
-100.00000 -100.00000 
-100.00000 -100.00000 
-100.00000 -100.00000 
-100.00000 -100.00000 
-100.00000 -100.00000 
-100.00000 -100.00000 
-100.00000 -100.00000 
-100.00000 -100.00000 
-100.00000 -100.00000 
-100.00000 -100.00000 
-100.00000 -100.00000 
-100.00000 -100.00000 
-100.00000 -100.00000 
-100.00000 -100.00000 
-100.00000 -100.00000 
-100.00000  0.00072 
 0.48545  0.32343 
-100.00000 -100.00000 
-100.00000 -100.00000 
-0.37723 -100.00000 
-100.00000 -100.00000 
-100.00000  0.00006 
-100.00000 -100.00000 
-100.00000 -100.00000 
 0.09122  0.26302 
 0.76688  0.63678 
-100.00000 -100.00000 
-100.00000 -100.00000 
-100.00000 -100.00000 
 0.16714  0.36138 
-100.00000 -100.00000 
-100.00000 -100.00000 
-100.00000 -100.00000 
 0.00021 -100.00000 
-100.00000 -100.00000 
 0.26267  0.00021 
 0.12492 -0.32459 
-100.00000 -100.00000 
-0.00013 -100.00000 
-100.00000 -100.00000 
-100.00000 -100.00000 
-100.00000 -100.00000 
 0.12358 -100.00000 
 0.16042  0.04864 
-100.00000 -100.00000 
-100.00000 -100.00000 
-100.00000 -100.00000 
 0.11467 -100.00000 
-100.00000 -100.00000 
-0.44959 -100.00000 
-100.00000 -100.00000 
-100.00000  0.02590 
-0.50464 -100.00000 
-100.00000 -100.00000 
-100.00000 -100.00000 
-0.34964  0.17067 
-100.00000  0.13756 
-100.00000 -100.00000 
-0.09211 -0.52500 
-100.00000 -100.00000 
-100.00000 -100.00000 
-100.00000 -100.00000 
-0.00065 -100.00000 
 0.00010 -100.00000 
-100.00000 -100.00000 
-100.00000 -100.00000 
 0.25618 -0.24053 
-0.00185 -100.00000 
-100.00000 -100.00000 
-100.00000 -100.00000 
 0.13740 -0.00760 
-0.37798 -100.00000 
-100.00000 -100.00000 
-100.00000 -100.00000 
-0.01794 -100.00000 
-0.00875  0.13747 
-100.00000 -100.00000 
 0.13756 -100.00000 
-100.00000 -100.00000 
-100.00000 -100.00000 
-100.00000 -100.00000 
-100.00000 -100.00000 
-100.00000 -100.00000 
-100.00000 -100.00000 
-100.00000 -100.00000 
-100.00000 -100.00000 
 0.33755 -0.00393 
-100.00000 -100.00000 
-0.36670  0.52841 
-100.00000 -100.00000 
-100.00000 -100.00000 
-100.00000 -100.00000 
 0.12411  0.48539 
-100.00000 -100.00000 
-100.00000 -100.00000 
-100.00000 -100.00000 
-100.00000 -100.00000 
 0.00000  0.00000 
-100.00000 -100.00000 
 0.31970 -0.32443 
-100.00000 -0.15436 
-100.00000 -100.00000 
 0.09104  0.02530 
-100.00000 -100.00000 
-0.00051 -0.08561 
-100.00000  0.00000 
 0.00005  0.26320 
-100.00000 -100.00000 
-100.00000 -100.00000 
-100.00000 -0.27872 
-100.00000 -100.00000 
