# Supplementary material for: Enhanced ER proteostasis and temperature differentially impact the mutational tolerance of influenza hemagglutinin
Source: eLife. 2018 Sep 6;7:e38795. doi: 10.7554/eLife.38795 (PMC6172027; doi:10.7554/eLife.38795)
Supplement: Source data 1. [file elife-38795-data1.zip › Dataset_1/HA_DMS_2018_processing/filtering/filtering_DAX37vsDMSO37/compare/out_scatter_13_Y.txt]

-100.00000 -100.00000 
-0.27240 -100.00000 
 0.26359 -0.10141 
-100.00000 -100.00000 
 0.13512 -0.19122 
-0.29744 -0.03059 
-100.00000 -100.00000 
-100.00000 -100.00000 
-100.00000  0.21071 
 0.00000  0.00000 
-100.00000 -100.00000 
-100.00000 -0.03042 
-100.00000 -0.81459 
-100.00000 -100.00000 
-100.00000 -100.00000 
-0.06721  0.59779 
-100.00000 -100.00000 
-0.04747  0.12967 
-0.29009 -100.00000 
-100.00000 -100.00000 
-0.37122 -0.18350 
-100.00000 -100.00000 
-100.00000 -100.00000 
 0.00000  0.00000 
-0.17503  0.27115 
-100.00000 -100.00000 
 0.00009  0.00001 
 0.18718 -0.31896 
-100.00000 -100.00000 
-100.00000 -100.00000 
 0.07865 -0.67048 
-100.00000 -100.00000 
-100.00000 -100.00000 
-0.04779  0.41671 
-100.00000 -100.00000 
-100.00000 -100.00000 
 0.36002 -0.54867 
-100.00000 -100.00000 
-100.00000 -100.00000 
-100.00000 -100.00000 
-100.00000 -100.00000 
-100.00000 -100.00000 
-100.00000 -100.00000 
-100.00000 -100.00000 
 0.07558 -0.33459 
-0.28392  0.41203 
-0.33387 -0.24650 
-100.00000 -100.00000 
-100.00000 -100.00000 
-100.00000 -100.00000 
-100.00000 -100.00000 
 0.08909  0.17944 
-0.65435 -100.00000 
-0.19220 -100.00000 
-100.00000 -100.00000 
-100.00000 -100.00000 
 0.10301  0.09043 
 0.13743  0.13751 
 0.54926  0.42613 
 0.20985 -0.01612 
-100.00000 -100.00000 
 0.20279 -0.69776 
-100.00000 -100.00000 
-100.00000 -100.00000 
 0.07392  0.00029 
-100.00000 -100.00000 
-100.00000 -100.00000 
-0.54464 -100.00000 
-100.00000 -100.00000 
-100.00000 -100.00000 
 0.22180 -100.00000 
-0.01456  0.68311 
-100.00000 -100.00000 
-100.00000 -100.00000 
 0.21998 -0.00004 
-100.00000 -100.00000 
-100.00000 -100.00000 
-100.00000 -100.00000 
 0.00001 -100.00000 
-100.00000 -100.00000 
-100.00000 -100.00000 
-100.00000 -100.00000 
-100.00000  0.31712 
 0.29356 -0.43054 
 0.13445 -0.09396 
-0.05147  0.28486 
-100.00000 -100.00000 
 0.13753 -0.00006 
-0.17717  0.44048 
 0.05992  0.50976 
-0.08301 -100.00000 
 0.62861 -100.00000 
-100.00000 -100.00000 
-0.01901  0.37855 
 0.00000  0.00000 
-100.00000 -100.00000 
-100.00000 -100.00000 
-100.00000 -100.00000 
 0.13731 -100.00000 
 0.15816  0.26317 
-100.00000  0.26296 
-0.00889 -100.00000 
-100.00000 -100.00000 
-0.29255 -0.21354 
-100.00000 -100.00000 
-100.00000 -100.00000 
-0.16361 -0.09244 
 0.00000  0.00000 
-100.00000 -100.00000 
-100.00000 -100.00000 
-0.33441 -0.46995 
-100.00000 -100.00000 
-0.14136  0.75065 
-0.20509  0.28349 
 0.00000  0.00000 
-100.00000 -100.00000 
-100.00000 -100.00000 
-100.00000 -100.00000 
 0.54347  0.13750 
-100.00000 -100.00000 
-100.00000 -100.00000 
-100.00000 -100.00000 
-100.00000 -100.00000 
 0.51969  0.58515 
-100.00000 -100.00000 
-100.00000  0.96979 
-0.20388  0.27584 
 0.21918 -0.00013 
-100.00000 -100.00000 
-100.00000 -100.00000 
-100.00000  0.67811 
-100.00000 -100.00000 
-100.00000 -100.00000 
-100.00000 -100.00000 
-100.00000 -100.00000 
-0.20216  0.35286 
-100.00000 -100.00000 
 0.22165 -0.41781 
 0.00066 -100.00000 
 0.67487 -100.00000 
-100.00000 -100.00000 
 0.50443 -0.29470 
-0.09993  0.02069 
-100.00000 -100.00000 
 0.26284  0.26312 
 0.92997 -0.05736 
-100.00000 -100.00000 
-100.00000 -100.00000 
-100.00000 -100.00000 
-100.00000 -100.00000 
-100.00000 -100.00000 
-0.06986  0.06446 
-0.12541 -0.28281 
 0.37005 -0.71086 
 0.05765  0.35369 
-100.00000 -100.00000 
-0.21670  0.27335 
 0.34632 -100.00000 
-100.00000 -100.00000 
-100.00000 -100.00000 
 0.00000  0.00000 
-100.00000 -100.00000 
-100.00000 -100.00000 
-100.00000 -100.00000 
-100.00000 -100.00000 
-100.00000 -100.00000 
-100.00000 -100.00000 
-100.00000 -0.21022 
-100.00000 -100.00000 
-0.20149  0.37371 
 0.25569 -100.00000 
-0.03557  0.37867 
-0.26843  0.03698 
 0.00000  0.00000 
 0.26445  0.13512 
 0.02925 -0.89992 
 0.00021 -100.00000 
-100.00000 -0.26510 
-0.17261  0.37531 
-0.09860  0.05315 
 0.00000  0.00000 
-0.27025 -0.69299 
 0.26311 -0.55516 
-100.00000  0.16886 
 0.60330 -100.00000 
-100.00000  0.00032 
-100.00000 -100.00000 
 0.52042 -0.13012 
-100.00000 -100.00000 
-100.00000 -100.00000 
-100.00000 -100.00000 
-100.00000 -100.00000 
-100.00000  0.08653 
-100.00000 -100.00000 
-100.00000 -100.00000 
 0.33121 -0.49952 
 0.52016 -0.41587 
-100.00000 -100.00000 
 0.10265  0.19226 
-100.00000 -100.00000 
-0.13430 -100.00000 
-0.27677 -0.54145 
-100.00000 -100.00000 
-100.00000 -100.00000 
-100.00000 -100.00000 
-1.00859 -100.00000 
-100.00000 -100.00000 
 0.00000  0.00000 
-100.00000 -100.00000 
-100.00000  0.37931 
-0.76590 -100.00000 
 0.16614 -0.67840 
-100.00000  0.26290 
 0.00000  0.00000 
-100.00000 -100.00000 
 0.13027  0.32245 
-100.00000 -100.00000 
-100.00000 -0.00027 
 0.49847 -0.29057 
-0.06563  0.13762 
-0.24415  0.48536 
 0.00000  0.00000 
 0.47558  0.35389 
 0.13756 -100.00000 
-100.00000 -100.00000 
-0.34429 -0.33685 
-0.04207  0.09946 
-100.00000 -100.00000 
 0.96385 -0.03900 
-0.16210  0.37873 
-0.46951  0.10842 
-0.27848  0.57743 
-100.00000 -100.00000 
-100.00000 -100.00000 
-0.00826 -100.00000 
 0.54236 -100.00000 
 0.27966 -0.16705 
-100.00000  0.62351 
-100.00000 -100.00000 
 0.05540  0.26370 
-100.00000 -100.00000 
-100.00000 -100.00000 
-100.00000 -100.00000 
 0.32200  0.17426 
 0.00000  0.00000 
 0.00000  0.00000 
-100.00000 -100.00000 
-100.00000  0.00018 
-100.00000 -100.00000 
-100.00000 -100.00000 
-0.13875  0.43616 
-100.00000 -100.00000 
-100.00000 -100.00000 
-100.00000 -0.09773 
 0.02878 -0.12643 
-100.00000 -100.00000 
 0.31305  0.27766 
-100.00000 -0.34975 
-100.00000 -100.00000 
-100.00000 -100.00000 
-100.00000 -100.00000 
-100.00000 -100.00000 
-100.00000  0.00010 
-0.32911  0.37867 
-100.00000 -100.00000 
-100.00000 -100.00000 
-100.00000 -100.00000 
-100.00000 -100.00000 
 0.00000  0.00000 
-100.00000 -100.00000 
-0.16381  0.90133 
-100.00000 -100.00000 
-100.00000 -100.00000 
 0.08323 -0.22172 
-100.00000  0.13764 
-100.00000 -100.00000 
 0.24286 -0.37372 
-0.17767 -1.00812 
-0.06699  0.26325 
-100.00000 -100.00000 
-100.00000 -0.00020 
-100.00000 -100.00000 
-0.08310 -0.05423 
-100.00000 -100.00000 
-0.24799 -100.00000 
-100.00000  0.19229 
-0.16231 -100.00000 
-0.53573  0.62642 
 0.17816 -0.58822 
-100.00000 -100.00000 
 0.65511  0.06752 
 0.07047  0.01245 
-100.00000 -100.00000 
-100.00000 -100.00000 
 0.35468 -0.46792 
-100.00000 -100.00000 
-100.00000 -100.00000 
-100.00000 -100.00000 
 0.02226  0.28439 
-100.00000 -100.00000 
-100.00000 -100.00000 
-100.00000 -100.00000 
 0.13752  0.75030 
-100.00000 -100.00000 
-100.00000 -100.00000 
-100.00000 -100.00000 
-100.00000 -100.00000 
 0.69684  0.10547 
-100.00000 -100.00000 
 0.13755 -100.00000 
-100.00000 -100.00000 
-0.05533  0.11697 
-100.00000 -100.00000 
 0.29156  0.58998 
-100.00000  0.11000 
-100.00000 -100.00000 
-100.00000 -100.00000 
-100.00000 -100.00000 
-0.29912  0.36449 
-100.00000 -100.00000 
-100.00000 -100.00000 
 0.00000  0.00000 
-100.00000 -100.00000 
-100.00000 -100.00000 
-100.00000 -100.00000 
-100.00000 -100.00000 
-100.00000 -100.00000 
-100.00000 -100.00000 
-100.00000 -100.00000 
-100.00000 -100.00000 
-100.00000 -100.00000 
-100.00000 -100.00000 
-100.00000 -100.00000 
-100.00000 -100.00000 
-100.00000 -100.00000 
 0.00005 -100.00000 
-100.00000 -100.00000 
-100.00000 -100.00000 
-100.00000 -100.00000 
-100.00000 -100.00000 
-100.00000 -100.00000 
 0.00000  0.00000 
-100.00000 -100.00000 
-100.00000 -100.00000 
-100.00000  0.00002 
-0.00012 -100.00000 
-100.00000 -0.29616 
-100.00000 -100.00000 
-100.00000 -100.00000 
-100.00000 -100.00000 
-100.00000 -100.00000 
-0.16248 -0.01608 
-100.00000 -100.00000 
-100.00000 -100.00000 
-100.00000 -100.00000 
-100.00000 -100.00000 
-100.00000 -100.00000 
 0.26325 -100.00000 
-100.00000 -100.00000 
-100.00000 -100.00000 
-100.00000 -0.00049 
-0.04512 -0.04951 
-100.00000 -100.00000 
-100.00000 -100.00000 
 0.00000  0.00000 
-100.00000 -100.00000 
 0.00000  0.00000 
-0.12488  0.03274 
 0.36463  0.61239 
-100.00000 -100.00000 
-0.16216 -100.00000 
-100.00000 -100.00000 
 0.00025 -100.00000 
-100.00000 -100.00000 
-100.00000 -100.00000 
-100.00000 -100.00000 
 0.00000  0.00000 
-100.00000 -100.00000 
-100.00000 -100.00000 
-100.00000 -0.29193 
-0.11576 -0.44797 
-100.00000 -100.00000 
-100.00000 -100.00000 
-100.00000 -100.00000 
-100.00000 -100.00000 
 0.37804 -100.00000 
-100.00000 -100.00000 
 0.26315 -100.00000 
-100.00000 -100.00000 
-100.00000 -100.00000 
-100.00000 -100.00000 
 0.00007  0.26435 
-100.00000 -100.00000 
-100.00000 -100.00000 
-100.00000 -100.00000 
-100.00000 -100.00000 
-0.46237  0.48546 
-100.00000 -100.00000 
-100.00000 -100.00000 
-100.00000 -100.00000 
-100.00000 -100.00000 
-100.00000  0.00007 
-100.00000 -100.00000 
-100.00000 -100.00000 
-100.00000 -100.00000 
-0.21167 -0.20561 
-100.00000 -100.00000 
 0.06293 -100.00000 
-100.00000 -100.00000 
-100.00000  0.58527 
-100.00000 -100.00000 
-100.00000  0.58555 
 0.03379  0.34086 
-0.22934 -100.00000 
-0.29194 -0.44650 
-100.00000 -0.44756 
-100.00000 -100.00000 
-100.00000 -100.00000 
-100.00000 -100.00000 
-100.00000 -100.00000 
-100.00000 -100.00000 
-100.00000  0.00016 
-100.00000 -100.00000 
-0.00005 -0.00029 
-100.00000 -100.00000 
-100.00000 -100.00000 
-100.00000 -100.00000 
 0.37828 -100.00000 
-100.00000  0.37828 
-100.00000 -100.00000 
-100.00000 -0.63402 
-100.00000 -100.00000 
-100.00000  0.13747 
-100.00000 -100.00000 
-100.00000 -100.00000 
-100.00000 -100.00000 
 0.00000  0.00000 
-100.00000 -0.74764 
-0.00015 -100.00000 
-100.00000 -100.00000 
-100.00000 -100.00000 
-100.00000 -100.00000 
-100.00000 -100.00000 
-100.00000 -100.00000 
-100.00000 -100.00000 
-100.00000 -100.00000 
-0.22872  0.26312 
-100.00000 -100.00000 
-100.00000 -100.00000 
-100.00000 -100.00000 
-100.00000 -100.00000 
-0.28974  0.26298 
-100.00000  0.48550 
 0.35588 -0.41361 
-100.00000  0.26319 
-100.00000 -100.00000 
 0.13750 -100.00000 
-100.00000 -100.00000 
-100.00000 -100.00000 
 0.00008  0.13752 
-100.00000 -100.00000 
 0.00000  0.00000 
-100.00000 -100.00000 
-100.00000 -100.00000 
-100.00000 -100.00000 
-100.00000 -100.00000 
-100.00000 -100.00000 
-100.00000 -100.00000 
-100.00000 -100.00000 
-100.00000 -100.00000 
 0.03405  0.13764 
-0.22910 -100.00000 
-100.00000 -100.00000 
 0.09747 -0.55299 
-100.00000 -100.00000 
-100.00000  0.13756 
-0.24219 -0.03786 
-100.00000 -100.00000 
-100.00000 -100.00000 
-0.09130 -0.20925 
 0.17891  0.37864 
-0.00035 -100.00000 
-100.00000 -0.58660 
 0.00000  0.00000 
 0.46795 -0.15453 
-100.00000 -100.00000 
 0.35418  0.05719 
-0.32325 -0.47616 
 0.10598 -0.08545 
 0.70949 -0.22347 
 0.33076 -0.02526 
-100.00000 -100.00000 
-100.00000 -100.00000 
-100.00000 -100.00000 
-100.00000 -100.00000 
-100.00000 -100.00000 
-0.00164  0.13606 
-100.00000 -100.00000 
-100.00000 -0.25685 
 0.00000  0.00000 
 0.06269  0.53125 
 0.00000  0.00000 
-100.00000 -100.00000 
 0.20495 -100.00000 
 0.00000  0.00000 
 0.12506 -100.00000 
 0.22157  0.58363 
-100.00000  0.03970 
-100.00000 -100.00000 
-0.00483 -100.00000 
-100.00000 -100.00000 
-0.41890 -0.32512 
-100.00000 -100.00000 
-100.00000 -100.00000 
-0.12629  0.00000 
-100.00000 -100.00000 
 0.46781 -0.15668 
-0.27914 -100.00000 
-100.00000 -100.00000 
-0.13835 -100.00000 
-100.00000 -100.00000 
-100.00000  0.00027 
-100.00000 -100.00000 
-0.00003 -100.00000 
-100.00000 -100.00000 
-0.15283 -100.00000 
 0.00000  0.00000 
-100.00000 -100.00000 
-100.00000 -100.00000 
-100.00000 -100.00000 
-100.00000 -100.00000 
-100.00000  0.00006 
 0.00000  0.00000 
-100.00000 -100.00000 
-100.00000 -100.00000 
-100.00000 -100.00000 
-100.00000 -100.00000 
-100.00000 -100.00000 
-100.00000 -100.00000 
-100.00000 -100.00000 
-100.00000 -100.00000 
-100.00000 -100.00000 
-0.15242 -100.00000 
-100.00000 -100.00000 
-100.00000  0.26324 
-100.00000 -100.00000 
-100.00000 -100.00000 
-100.00000 -100.00000 
-100.00000 -100.00000 
-100.00000 -100.00000 
-0.00406  0.26017 
-0.00274 -100.00000 
-100.00000 -100.00000 
 0.60453  0.49577 
 0.08041  0.17900 
-100.00000 -100.00000 
-100.00000 -100.00000 
-0.61573  0.34947 
-100.00000 -100.00000 
-100.00000 -100.00000 
-0.06772  0.24353 
-0.26392 -0.00005 
-100.00000 -100.00000 
-0.14137  0.45218 
-100.00000 -100.00000 
