# Supplementary material for: Enhanced ER proteostasis and temperature differentially impact the mutational tolerance of influenza hemagglutinin
Source: eLife. 2018 Sep 6;7:e38795. doi: 10.7554/eLife.38795 (PMC6172027; doi:10.7554/eLife.38795)
Supplement: Source data 1. [file elife-38795-data1.zip › Dataset_1/HA_DMS_2018_processing/filtering/filtering_DAX37vsDMSO37/compare/out_scatter_23.txt]

-100.00000 -100.00000 G 0 
-100.00000 -100.00000 A 1 
-0.33264 -0.39987 V 2 
 0.51284 -0.15190 I 3 
-0.31601  0.30312 L 4 
 0.00000  0.00000 M 5 
-100.00000 -100.00000 F 6 
-100.00000 -100.00000 Y 7 
-100.00000 -100.00000 W 8 
-100.00000 -0.00008 S 9 
 0.19772  0.12633 T 10 
-100.00000 -100.00000 N 11 
-100.00000 -100.00000 Q 12 
-100.00000 -100.00000 C 13 
-100.00000 -100.00000 P 14 
-100.00000 -100.00000 H 15 
-100.00000 -0.57901 R 16 
-0.40838 -0.39439 K 17 
-100.00000 -100.00000 D 18 
-100.00000 -100.00000 E 19 
 0.58851 -0.31736 G 0 
 0.18707 -0.55640 A 1 
 0.11902  0.12326 V 2 
-0.81999 -0.09673 I 3 
 0.50693 -0.09202 L 4 
 0.65664 -0.12866 M 5 
-0.46102 -0.07635 F 6 
 0.74537 -100.00000 Y 7 
 0.26364 -100.00000 W 8 
-0.10077 -0.11861 S 9 
 0.03348 -0.06393 T 10 
 0.55083 -0.04501 N 11 
-0.06455  0.15050 Q 12 
-0.19996  0.18292 C 13 
 0.68521 -0.14048 P 14 
-0.11080 -0.80004 H 15 
 0.07588 -0.27224 R 16 
 0.00000  0.00000 K 17 
-100.00000 -100.00000 D 18 
-0.52829  0.36162 E 19 
 0.26299 -0.53765 G 0 
 0.00000  0.00000 A 1 
-0.08479  0.60908 V 2 
 0.00290 -100.00000 I 3 
-0.26566 -100.00000 L 4 
-100.00000 -100.00000 M 5 
 0.37847 -100.00000 F 6 
-0.37978 -0.10141 Y 7 
-100.00000 -100.00000 W 8 
-0.25521 -0.79771 S 9 
 0.06919  0.04481 T 10 
 0.22530  0.07108 N 11 
-100.00000  0.26304 Q 12 
 0.55153 -100.00000 C 13 
 0.36758 -100.00000 P 14 
-0.00004  0.13751 H 15 
-0.40474 -100.00000 R 16 
 0.24257 -0.18131 K 17 
 0.00586 -100.00000 D 18 
-0.42184  0.23154 E 19 
-100.00000 -100.00000 G 0 
 0.74541 -0.07275 A 1 
-0.08876  0.13769 V 2 
 0.00262  0.00090 I 3 
 0.38656 -100.00000 L 4 
-100.00000 -100.00000 M 5 
-0.26041  0.00019 F 6 
 0.00262 -100.00000 Y 7 
-0.00009 -100.00000 W 8 
-0.77399  0.41640 S 9 
 0.39069  1.05776 T 10 
 0.12489 -0.03105 N 11 
 0.82679 -0.44656 Q 12 
 0.71188  0.09353 C 13 
 0.44513 -0.16950 P 14 
-100.00000 -100.00000 H 15 
-0.67747  0.05135 R 16 
 0.00000  0.00000 K 17 
-0.21783 -100.00000 D 18 
-0.23107  0.22656 E 19 
 0.00292 -0.00005 G 0 
 0.53070  0.68325 A 1 
-0.21740 -100.00000 V 2 
-0.21716  0.23952 I 3 
 0.00000  0.00000 L 4 
-100.00000 -0.00005 M 5 
 0.68389 -0.00005 F 6 
 0.37854 -0.19122 Y 7 
-0.19177  0.31758 W 8 
 0.00003 -100.00000 S 9 
-100.00000 -100.00000 T 10 
-100.00000 -100.00000 N 11 
 0.00003  0.26298 Q 12 
-100.00000 -0.61679 C 13 
-0.14314 -0.59204 P 14 
-0.57914 -100.00000 H 15 
 0.00003 -0.31559 R 16 
-100.00000 -100.00000 K 17 
-100.00000 -100.00000 D 18 
 0.00003 -100.00000 E 19 
 0.00009 -100.00000 G 0 
 0.00009 -100.00000 A 1 
 0.26313 -0.55666 V 2 
 0.48552 -100.00000 I 3 
 0.00000  0.00000 L 4 
-0.47272  0.47102 M 5 
 0.01095 -100.00000 F 6 
 0.00009 -0.03059 Y 7 
-100.00000 -100.00000 W 8 
-100.00000 -100.00000 S 9 
-100.00000  0.00003 T 10 
-100.00000 -100.00000 N 11 
 0.54226  0.09494 Q 12 
-0.26001 -100.00000 C 13 
 0.66599  0.67990 P 14 
-100.00000 -100.00000 H 15 
-100.00000 -100.00000 R 16 
-100.00000 -100.00000 K 17 
-100.00000 -100.00000 D 18 
-100.00000 -100.00000 E 19 
 0.00153  0.48561 G 0 
 0.21486  0.07150 A 1 
 0.00000  0.00000 V 2 
 0.05773  0.15813 I 3 
-0.25987  0.61522 L 4 
-0.13519  0.00018 M 5 
 0.74476  0.23613 F 6 
-0.10194 -100.00000 Y 7 
-0.00008  0.10029 W 8 
-0.00008  0.00018 S 9 
-0.17336  0.48561 T 10 
-100.00000 -0.10953 N 11 
-100.00000 -100.00000 Q 12 
 0.55836 -100.00000 C 13 
-100.00000 -100.00000 P 14 
-100.00000 -100.00000 H 15 
-0.34295 -100.00000 R 16 
-0.10194 -100.00000 K 17 
-0.00008  0.21043 D 18 
-0.00008 -100.00000 E 19 
-100.00000 -100.00000 G 0 
-100.00000 -100.00000 A 1 
 0.82681 -0.16804 V 2 
-0.34277  0.26301 I 3 
 0.00000  0.00000 L 4 
 0.84166 -0.40644 M 5 
-0.13579 -100.00000 F 6 
-100.00000 -100.00000 Y 7 
 0.00011 -100.00000 W 8 
 0.13761 -100.00000 S 9 
-100.00000 -0.00002 T 10 
-100.00000 -100.00000 N 11 
 0.11853 -0.07625 Q 12 
-100.00000 -100.00000 C 13 
-0.23321 -0.17948 P 14 
-100.00000 -100.00000 H 15 
-0.18591  0.92598 R 16 
-100.00000 -100.00000 K 17 
-100.00000 -100.00000 D 18 
-100.00000 -100.00000 E 19 
-0.00000 -100.00000 G 0 
-0.00000 -100.00000 A 1 
 0.18650  0.31115 V 2 
-0.23691  0.18671 I 3 
 0.00000  0.00000 L 4 
-100.00000 -100.00000 M 5 
-0.45398  0.84823 F 6 
 0.12714  0.21071 Y 7 
-100.00000 -100.00000 W 8 
 0.42295 -0.31133 S 9 
 0.12714 -100.00000 T 10 
-100.00000 -100.00000 N 11 
-100.00000 -100.00000 Q 12 
-100.00000 -100.00000 C 13 
-0.13589 -100.00000 P 14 
-0.00000 -100.00000 H 15 
-100.00000  0.00011 R 16 
-100.00000 -100.00000 K 17 
-100.00000 -100.00000 D 18 
-100.00000 -100.00000 E 19 
 0.13785  0.00012 G 0 
 0.34988  0.00012 A 1 
 0.74323  0.13763 V 2 
 0.28373 -0.63746 I 3 
-0.04530  0.31712 L 4 
-0.31567 -100.00000 M 5 
-100.00000  0.52888 F 6 
 0.00000  0.00000 Y 7 
-100.00000 -100.00000 W 8 
 0.69632  0.00611 S 9 
-0.64204 -0.55764 T 10 
-100.00000  0.21020 N 11 
 0.00035 -100.00000 Q 12 
 0.37715  0.18338 C 13 
-100.00000 -100.00000 P 14 
-0.02390  0.09154 H 15 
-0.12223 -100.00000 R 16 
 0.13785 -100.00000 K 17 
 0.00330 -100.00000 D 18 
-100.00000 -100.00000 E 19 
-0.21738 -0.18080 G 0 
 0.00000  0.00000 A 1 
 0.76379  0.21189 V 2 
 0.00152 -100.00000 I 3 
-0.68731 -0.67123 L 4 
-0.11145 -100.00000 M 5 
-0.25117 -100.00000 F 6 
 0.09897 -100.00000 Y 7 
-0.72811 -100.00000 W 8 
-0.24789  0.37568 S 9 
 0.28825  0.45025 T 10 
-100.00000 -0.61287 N 11 
-100.00000 -0.03027 Q 12 
-0.28061 -100.00000 C 13 
-0.00011  0.13781 P 14 
 0.58997 -0.03439 H 15 
 0.10455 -100.00000 R 16 
-100.00000 -100.00000 K 17 
-100.00000 -100.00000 D 18 
-0.06962 -0.43071 E 19 
-100.00000 -100.00000 G 0 
 0.87948 -0.10942 A 1 
 0.71705  0.03760 V 2 
-0.75816 -0.01631 I 3 
 0.29342  0.96300 L 4 
 0.00049  0.05990 M 5 
 0.00000  0.00000 F 6 
 0.00213 -0.03042 Y 7 
-100.00000 -100.00000 W 8 
 0.47564  0.68337 S 9 
-0.25953 -100.00000 T 10 
-100.00000 -100.00000 N 11 
-100.00000 -100.00000 Q 12 
 0.46646  0.16681 C 13 
 0.10519  0.09511 P 14 
-100.00000 -100.00000 H 15 
 0.00049  0.13786 R 16 
-100.00000 -100.00000 K 17 
-100.00000 -100.00000 D 18 
-100.00000 -0.16793 E 19 
-100.00000 -100.00000 G 0 
-0.16988  0.43049 A 1 
 0.00000  0.00000 V 2 
 0.32843  0.13064 I 3 
 0.21044  0.21073 L 4 
-100.00000 -100.00000 M 5 
-100.00000 -100.00000 F 6 
-100.00000 -0.81459 Y 7 
-100.00000 -100.00000 W 8 
-0.53407 -100.00000 S 9 
 0.44552  0.00010 T 10 
-100.00000 -100.00000 N 11 
-100.00000 -100.00000 Q 12 
-100.00000 -100.00000 C 13 
-100.00000 -100.00000 P 14 
-100.00000  0.26681 H 15 
-100.00000 -100.00000 R 16 
-100.00000 -100.00000 K 17 
-100.00000 -100.00000 D 18 
 0.00155 -100.00000 E 19 
 0.26294  0.00012 G 0 
 0.00000  0.00000 A 1 
-0.23704  0.30662 V 2 
-100.00000 -100.00000 I 3 
 0.21042 -100.00000 L 4 
-100.00000 -100.00000 M 5 
-0.44168 -100.00000 F 6 
-100.00000 -100.00000 Y 7 
-100.00000 -100.00000 W 8 
-0.37986  0.30812 S 9 
-0.12797  0.16641 T 10 
-100.00000 -100.00000 N 11 
-0.26020 -100.00000 Q 12 
-0.37454 -100.00000 C 13 
-100.00000 -100.00000 P 14 
-100.00000 -100.00000 H 15 
-100.00000 -100.00000 R 16 
-100.00000 -100.00000 K 17 
-0.08659  0.26676 D 18 
-100.00000 -100.00000 E 19 
-100.00000 -100.00000 G 0 
 0.81631 -0.44469 A 1 
-0.25995  0.04896 V 2 
 0.00849  0.21938 I 3 
-100.00000 -100.00000 L 4 
-100.00000 -0.00001 M 5 
-100.00000 -100.00000 F 6 
-100.00000 -100.00000 Y 7 
-100.00000 -100.00000 W 8 
 0.13766  0.39385 S 9 
 0.00000  0.00000 T 10 
-100.00000 -100.00000 N 11 
-100.00000 -100.00000 Q 12 
-100.00000 -100.00000 C 13 
-0.13575 -0.16778 P 14 
-100.00000 -100.00000 H 15 
-100.00000 -100.00000 R 16 
 0.37867 -0.18055 K 17 
-100.00000 -100.00000 D 18 
-100.00000 -100.00000 E 19 
 0.27168  0.26934 G 0 
-0.48739  0.86768 A 1 
-100.00000 -100.00000 V 2 
-100.00000 -100.00000 I 3 
-100.00000 -100.00000 L 4 
-100.00000 -100.00000 M 5 
-100.00000 -100.00000 F 6 
 0.10442  0.59779 Y 7 
-100.00000 -100.00000 W 8 
-100.00000 -100.00000 S 9 
-100.00000 -100.00000 T 10 
-0.68977  0.20072 N 11 
-100.00000 -100.00000 Q 12 
-100.00000 -100.00000 C 13 
-100.00000 -100.00000 P 14 
-0.29311 -100.00000 H 15 
 0.22520 -100.00000 R 16 
-100.00000 -100.00000 K 17 
 0.00000  0.00000 D 18 
 0.08956  0.26687 E 19 
 0.55137 -0.09434 G 0 
 0.00000  0.00000 A 1 
-0.43857  0.18203 V 2 
-100.00000 -100.00000 I 3 
-100.00000 -100.00000 L 4 
-100.00000 -100.00000 M 5 
-100.00000 -100.00000 F 6 
-100.00000 -100.00000 Y 7 
-100.00000 -100.00000 W 8 
-0.79837  0.05972 S 9 
 0.08497  0.05696 T 10 
-100.00000 -100.00000 N 11 
-100.00000 -100.00000 Q 12 
-100.00000 -100.00000 C 13 
-100.00000 -100.00000 P 14 
-100.00000 -100.00000 H 15 
-100.00000 -100.00000 R 16 
-100.00000 -100.00000 K 17 
-100.00000 -100.00000 D 18 
-0.26026  0.26617 E 19 
 0.29732  0.17052 G 0 
-100.00000  0.26313 A 1 
 0.13751 -0.16819 V 2 
-100.00000 -100.00000 I 3 
-100.00000 -100.00000 L 4 
-100.00000 -100.00000 M 5 
-100.00000 -100.00000 F 6 
-0.23695  0.12967 Y 7 
-100.00000 -100.00000 W 8 
-100.00000 -100.00000 S 9 
-100.00000 -100.00000 T 10 
-0.08022  0.37448 N 11 
-100.00000 -100.00000 Q 12 
-100.00000 -100.00000 C 13 
-100.00000 -100.00000 P 14 
-0.37446 -100.00000 H 15 
-100.00000 -100.00000 R 16 
-100.00000 -100.00000 K 17 
 0.00000  0.00000 D 18 
 0.00659  0.31724 E 19 
-100.00000 -100.00000 G 0 
 0.58792  0.22043 A 1 
-0.47308 -0.43485 V 2 
-0.16221 -0.61816 I 3 
-0.15225 -0.71011 L 4 
-100.00000 -0.03172 M 5 
-100.00000 -100.00000 F 6 
-100.00000 -100.00000 Y 7 
-100.00000 -100.00000 W 8 
-0.74955  0.24137 S 9 
 0.00000  0.00000 T 10 
-0.40852  0.13746 N 11 
-100.00000 -100.00000 Q 12 
-100.00000 -100.00000 C 13 
 0.13762 -100.00000 P 14 
 0.82718 -0.43485 H 15 
 0.56647  0.30885 R 16 
-0.21740 -100.00000 K 17 
 0.37862 -100.00000 D 18 
 0.21050 -100.00000 E 19 
-100.00000 -100.00000 G 0 
-100.00000 -100.00000 A 1 
 0.72120  0.68554 V 2 
 0.00000  0.00000 I 3 
-0.38313  0.15503 L 4 
-0.12994 -0.13246 M 5 
-100.00000 -100.00000 F 6 
-100.00000 -100.00000 Y 7 
-100.00000 -100.00000 W 8 
-100.00000 -100.00000 S 9 
-0.25279  0.14181 T 10 
-100.00000 -100.00000 N 11 
-100.00000 -100.00000 Q 12 
-100.00000 -100.00000 C 13 
-100.00000 -100.00000 P 14 
-100.00000 -100.00000 H 15 
-0.13593 -100.00000 R 16 
 0.00157 -100.00000 K 17 
-100.00000 -100.00000 D 18 
-100.00000 -100.00000 E 19 
 0.00000 -100.00000 G 0 
-100.00000 -100.00000 A 1 
-100.00000 -100.00000 V 2 
-100.00000 -100.00000 I 3 
-100.00000 -100.00000 L 4 
-100.00000 -100.00000 M 5 
 0.00157 -0.05550 F 6 
-0.08449 -0.18350 Y 7 
 0.12710 -100.00000 W 8 
 0.12710 -100.00000 S 9 
-100.00000 -100.00000 T 10 
-100.00000 -100.00000 N 11 
-100.00000 -100.00000 Q 12 
 0.00000  0.00000 C 13 
-100.00000 -100.00000 P 14 
-100.00000 -100.00000 H 15 
 0.00648  0.31073 R 16 
-100.00000 -100.00000 K 17 
-100.00000 -100.00000 D 18 
-100.00000 -100.00000 E 19 
-0.13589 -100.00000 G 0 
-100.00000 -100.00000 A 1 
 0.21063 -0.03812 V 2 
 0.00000  0.00000 I 3 
-100.00000 -100.00000 L 4 
-0.23608 -0.27878 M 5 
-100.00000 -100.00000 F 6 
-100.00000 -100.00000 Y 7 
-100.00000 -100.00000 W 8 
-100.00000 -100.00000 S 9 
 0.00672  0.53442 T 10 
-100.00000 -0.00002 N 11 
-100.00000 -100.00000 Q 12 
-100.00000 -100.00000 C 13 
-100.00000 -100.00000 P 14 
-100.00000 -100.00000 H 15 
-100.00000 -100.00000 R 16 
-100.00000  0.13040 K 17 
-100.00000 -100.00000 D 18 
-100.00000 -100.00000 E 19 
 0.00000  0.00000 G 0 
-100.00000 -100.00000 A 1 
-0.57899  0.00002 V 2 
-100.00000 -100.00000 I 3 
-100.00000 -100.00000 L 4 
-100.00000 -100.00000 M 5 
-100.00000 -100.00000 F 6 
-100.00000 -100.00000 Y 7 
-100.00000 -100.00000 W 8 
 0.11107  0.00582 S 9 
-100.00000 -100.00000 T 10 
-100.00000 -100.00000 N 11 
-100.00000 -100.00000 Q 12 
 0.51291  0.02522 C 13 
-100.00000 -100.00000 P 14 
-100.00000 -100.00000 H 15 
-100.00000 -100.00000 R 16 
-100.00000 -100.00000 K 17 
 0.11433  0.14623 D 18 
-100.00000 -100.00000 E 19 
-100.00000 -100.00000 G 0 
-100.00000 -100.00000 A 1 
-100.00000  0.09498 V 2 
-100.00000 -100.00000 I 3 
-100.00000 -100.00000 L 4 
-100.00000 -0.00000 M 5 
 0.54204 -0.00000 F 6 
 0.00000  0.00000 Y 7 
-0.00013 -100.00000 W 8 
 0.12700 -0.18106 S 9 
-0.31666 -100.00000 T 10 
 0.00147  0.48543 N 11 
-100.00000 -100.00000 Q 12 
 0.18630  0.27026 C 13 
-100.00000 -100.00000 P 14 
-0.41883 -0.30986 H 15 
-0.65476 -100.00000 R 16 
-100.00000 -100.00000 K 17 
-100.00000 -0.03055 D 18 
-100.00000 -100.00000 E 19 
-100.00000 -100.00000 G 0 
 0.25456 -100.00000 A 1 
-0.00001 -100.00000 V 2 
-100.00000 -100.00000 I 3 
-0.92859  0.38797 L 4 
-100.00000 -0.18058 M 5 
-100.00000 -100.00000 F 6 
-0.32671  0.27115 Y 7 
-100.00000 -100.00000 W 8 
-100.00000 -100.00000 S 9 
-100.00000 -100.00000 T 10 
 0.30363  0.48554 N 11 
 0.76306  0.12236 Q 12 
-100.00000  0.00012 C 13 
-0.08648  0.26688 P 14 
 0.00000  0.00000 H 15 
-0.15877 -0.03536 R 16 
-100.00000 -100.00000 K 17 
-0.00001 -100.00000 D 18 
-100.00000 -100.00000 E 19 
 0.24259 -0.03097 G 0 
 0.00000  0.00000 A 1 
-0.02567  0.12802 V 2 
-100.00000 -100.00000 I 3 
-100.00000 -100.00000 L 4 
-100.00000 -100.00000 M 5 
-100.00000 -100.00000 F 6 
-100.00000 -100.00000 Y 7 
-100.00000 -100.00000 W 8 
 0.13500  0.09747 S 9 
 0.01068 -0.04927 T 10 
-0.10196 -100.00000 N 11 
-100.00000 -100.00000 Q 12 
-100.00000 -100.00000 C 13 
-100.00000 -100.00000 P 14 
-100.00000 -100.00000 H 15 
-100.00000 -100.00000 R 16 
-100.00000 -100.00000 K 17 
-100.00000 -100.00000 D 18 
 0.00289 -0.44310 E 19 
-100.00000 -100.00000 G 0 
-100.00000 -100.00000 A 1 
-100.00000 -100.00000 V 2 
-100.00000  0.00001 I 3 
-100.00000 -100.00000 L 4 
-100.00000 -100.00000 M 5 
-100.00000 -100.00000 F 6 
-0.13589  0.00001 Y 7 
-100.00000 -100.00000 W 8 
 0.22005 -0.01318 S 9 
-0.21726 -0.44712 T 10 
 0.00000  0.00000 N 11 
-100.00000 -100.00000 Q 12 
-100.00000 -100.00000 C 13 
-100.00000 -100.00000 P 14 
-100.00000  0.00001 H 15 
-100.00000 -100.00000 R 16 
-0.23686  0.20871 K 17 
 0.18657  0.29995 D 18 
-100.00000 -100.00000 E 19 
-100.00000 -100.00000 G 0 
-100.00000 -100.00000 A 1 
-100.00000 -100.00000 V 2 
-0.00006 -0.00006 I 3 
-100.00000 -100.00000 L 4 
-100.00000 -100.00000 M 5 
-100.00000 -100.00000 F 6 
 0.12706 -0.31896 Y 7 
-100.00000 -100.00000 W 8 
-0.43233 -0.31850 S 9 
-100.00000 -100.00000 T 10 
 0.00000  0.00000 N 11 
-100.00000 -100.00000 Q 12 
-100.00000 -100.00000 C 13 
-100.00000 -100.00000 P 14 
-100.00000 -0.00006 H 15 
-100.00000 -100.00000 R 16 
-0.11150 -0.13718 K 17 
-0.29305 -0.03799 D 18 
-100.00000 -100.00000 E 19 
-0.12257 -100.00000 G 0 
 0.21055  0.07816 A 1 
 0.13751 -100.00000 V 2 
-100.00000 -100.00000 I 3 
-0.57904 -0.31767 L 4 
-100.00000 -100.00000 M 5 
-100.00000 -100.00000 F 6 
-100.00000 -100.00000 Y 7 
-100.00000 -100.00000 W 8 
 0.00000  0.00000 S 9 
 0.22536  0.16663 T 10 
-0.49518 -100.00000 N 11 
-100.00000 -100.00000 Q 12 
-100.00000 -100.00000 C 13 
 0.42435  0.33017 P 14 
-100.00000 -100.00000 H 15 
-100.00000 -100.00000 R 16 
-100.00000 -100.00000 K 17 
-100.00000 -100.00000 D 18 
-100.00000 -100.00000 E 19 
-100.00000 -100.00000 G 0 
 0.15817 -0.03700 A 1 
-100.00000  0.00006 V 2 
-0.15217  0.35814 I 3 
-100.00000 -100.00000 L 4 
-100.00000 -100.00000 M 5 
-100.00000 -100.00000 F 6 
-100.00000 -100.00000 Y 7 
-100.00000 -100.00000 W 8 
-0.85369 -0.19200 S 9 
 0.00000  0.00000 T 10 
 0.41529  0.00963 N 11 
-100.00000 -100.00000 Q 12 
-100.00000 -100.00000 C 13 
 0.12715  0.31733 P 14 
-100.00000 -100.00000 H 15 
-100.00000 -100.00000 R 16 
-100.00000  0.00006 K 17 
-100.00000 -100.00000 D 18 
-100.00000 -100.00000 E 19 
 0.48185  0.20089 G 0 
-100.00000  0.00004 A 1 
-0.13600 -100.00000 V 2 
-100.00000 -100.00000 I 3 
-100.00000  0.00004 L 4 
-100.00000 -100.00000 M 5 
-100.00000 -100.00000 F 6 
 0.00404 -0.67048 Y 7 
-100.00000 -100.00000 W 8 
-0.00014 -100.00000 S 9 
 0.00150 -100.00000 T 10 
-0.67916  0.11742 N 11 
-100.00000 -0.03256 Q 12 
-100.00000 -100.00000 C 13 
-100.00000 -100.00000 P 14 
-0.13600  0.13754 H 15 
-100.00000 -100.00000 R 16 
-100.00000 -100.00000 K 17 
 0.00000  0.00000 D 18 
-0.16585  0.46618 E 19 
-100.00000 -100.00000 G 0 
 0.17653  0.54167 A 1 
 0.00294 -0.03193 V 2 
-0.43222  0.26437 I 3 
-100.00000 -100.00000 L 4 
-100.00000 -100.00000 M 5 
-100.00000 -100.00000 F 6 
-100.00000 -100.00000 Y 7 
-100.00000 -100.00000 W 8 
-0.10188  0.00007 S 9 
 0.00000  0.00000 T 10 
 0.12713 -0.32110 N 11 
 0.37851 -100.00000 Q 12 
-100.00000 -100.00000 C 13 
-0.13590  0.48550 P 14 
 0.00000 -100.00000 H 15 
 0.34952 -0.03193 R 16 
-100.00000 -100.00000 K 17 
-100.00000 -100.00000 D 18 
-100.00000  0.00007 E 19 
-0.26009  0.26302 G 0 
 0.32859  0.31008 A 1 
 0.00000  0.00000 V 2 
-0.24265 -0.23450 I 3 
-100.00000  0.13749 L 4 
-100.00000 -100.00000 M 5 
 0.22533 -0.07695 F 6 
-100.00000 -100.00000 Y 7 
-100.00000 -100.00000 W 8 
-100.00000 -100.00000 S 9 
-100.00000 -100.00000 T 10 
-100.00000 -100.00000 N 11 
-100.00000 -100.00000 Q 12 
-100.00000 -100.00000 C 13 
-100.00000 -100.00000 P 14 
-100.00000 -100.00000 H 15 
-100.00000 -100.00000 R 16 
-100.00000 -100.00000 K 17 
-100.00000 -0.16832 D 18 
-100.00000 -100.00000 E 19 
 0.52384 -0.08074 G 0 
-100.00000  0.26303 A 1 
-100.00000 -100.00000 V 2 
-100.00000 -100.00000 I 3 
-100.00000 -100.00000 L 4 
-100.00000 -100.00000 M 5 
-100.00000 -100.00000 F 6 
-0.10184  0.41671 Y 7 
-100.00000 -100.00000 W 8 
-100.00000 -100.00000 S 9 
 0.00007 -100.00000 T 10 
 0.19408 -0.24545 N 11 
-100.00000 -100.00000 Q 12 
-100.00000 -100.00000 C 13 
-100.00000 -100.00000 P 14 
-100.00000 -0.00001 H 15 
-100.00000 -100.00000 R 16 
-100.00000 -100.00000 K 17 
 0.00000  0.00000 D 18 
-0.11136  0.00503 E 19 
-100.00000 -100.00000 G 0 
 0.08985  0.09882 A 1 
-100.00000 -100.00000 V 2 
-0.37964 -0.31458 I 3 
-100.00000 -100.00000 L 4 
-100.00000 -100.00000 M 5 
-100.00000 -100.00000 F 6 
-100.00000 -100.00000 Y 7 
-100.00000 -100.00000 W 8 
-0.00004 -100.00000 S 9 
 0.00000  0.00000 T 10 
-100.00000 -100.00000 N 11 
-100.00000 -100.00000 Q 12 
-100.00000 -100.00000 C 13 
-0.26007 -0.31850 P 14 
-100.00000 -100.00000 H 15 
-0.00004 -0.03051 R 16 
 0.00160  0.76555 K 17 
-100.00000 -100.00000 D 18 
-100.00000 -100.00000 E 19 
-100.00000 -100.00000 G 0 
-100.00000 -100.00000 A 1 
-0.29281 -0.41501 V 2 
 0.00000  0.00000 I 3 
-0.23683 -100.00000 L 4 
 0.14650 -0.01766 M 5 
-100.00000 -100.00000 F 6 
-100.00000 -100.00000 Y 7 
-100.00000 -100.00000 W 8 
-100.00000 -100.00000 S 9 
 0.86474  0.02312 T 10 
-100.00000 -100.00000 N 11 
-100.00000 -100.00000 Q 12 
-100.00000 -100.00000 C 13 
 0.13757 -100.00000 P 14 
-100.00000 -100.00000 H 15 
 0.24269  0.37851 R 16 
-0.57895  0.16626 K 17 
-100.00000 -100.00000 D 18 
-100.00000 -100.00000 E 19 
-0.00005 -100.00000 G 0 
-100.00000 -100.00000 A 1 
 0.00158 -100.00000 V 2 
 0.20199 -0.50826 I 3 
 0.00000  0.00000 L 4 
 0.37847 -100.00000 M 5 
 0.39111 -0.48476 F 6 
 0.00667 -0.54867 Y 7 
-100.00000 -100.00000 W 8 
 0.35496 -0.44655 S 9 
-0.38762  0.18454 T 10 
-100.00000 -100.00000 N 11 
-0.12259 -0.07781 Q 12 
-100.00000 -100.00000 C 13 
-0.11511  0.18454 P 14 
-0.12259 -100.00000 H 15 
-0.16242 -0.47667 R 16 
-100.00000 -100.00000 K 17 
-100.00000 -100.00000 D 18 
-100.00000 -100.00000 E 19 
 0.21996  0.19428 G 0 
 0.00158 -100.00000 A 1 
-100.00000 -100.00000 V 2 
-100.00000 -100.00000 I 3 
-100.00000 -100.00000 L 4 
-100.00000 -100.00000 M 5 
-100.00000 -100.00000 F 6 
-100.00000 -100.00000 Y 7 
-100.00000 -100.00000 W 8 
-100.00000 -100.00000 S 9 
-100.00000 -100.00000 T 10 
-100.00000 -100.00000 N 11 
-0.36222 -0.72493 Q 12 
-100.00000 -100.00000 C 13 
-100.00000 -100.00000 P 14 
-0.00005 -100.00000 H 15 
-100.00000 -100.00000 R 16 
 0.05343 -0.63210 K 17 
-0.67139 -0.03077 D 18 
 0.00000  0.00000 E 19 
-100.00000 -100.00000 G 0 
-100.00000 -100.00000 A 1 
-100.00000 -100.00000 V 2 
-100.00000 -100.00000 I 3 
-100.00000 -100.00000 L 4 
 0.22504 -1.06866 M 5 
-100.00000 -100.00000 F 6 
-100.00000 -100.00000 Y 7 
-100.00000 -100.00000 W 8 
-100.00000 -100.00000 S 9 
 0.00360  0.10763 T 10 
 0.41768 -0.21430 N 11 
-100.00000  0.00001 Q 12 
-100.00000 -100.00000 C 13 
-100.00000 -100.00000 P 14 
-100.00000 -100.00000 H 15 
 0.65493  0.65004 R 16 
 0.00000  0.00000 K 17 
-100.00000 -100.00000 D 18 
 0.09823  0.27438 E 19 
-0.13590 -100.00000 G 0 
-100.00000  0.00021 A 1 
-100.00000 -100.00000 V 2 
-100.00000 -100.00000 I 3 
-100.00000 -100.00000 L 4 
-100.00000 -100.00000 M 5 
-100.00000 -100.00000 F 6 
-100.00000 -100.00000 Y 7 
-100.00000 -100.00000 W 8 
 0.36150  0.34544 S 9 
 0.00161 -100.00000 T 10 
 0.00000  0.00000 N 11 
-100.00000 -100.00000 Q 12 
-100.00000 -100.00000 C 13 
-100.00000 -100.00000 P 14 
 0.37852 -100.00000 H 15 
-100.00000 -100.00000 R 16 
-0.23693  0.81861 K 17 
-0.15213  0.58013 D 18 
-100.00000 -100.00000 E 19 
 0.00516  0.07055 G 0 
 0.50552  0.12941 A 1 
 0.00000  0.00000 V 2 
-0.48027 -100.00000 I 3 
 0.24267 -100.00000 L 4 
 0.08989 -0.02454 M 5 
-100.00000 -100.00000 F 6 
-100.00000 -100.00000 Y 7 
-100.00000 -100.00000 W 8 
-100.00000 -100.00000 S 9 
-100.00000 -100.00000 T 10 
-100.00000 -100.00000 N 11 
-100.00000 -100.00000 Q 12 
-100.00000 -100.00000 C 13 
-100.00000 -100.00000 P 14 
-100.00000 -100.00000 H 15 
-100.00000 -100.00000 R 16 
-100.00000 -100.00000 K 17 
-100.00000 -100.00000 D 18 
 0.00003 -100.00000 E 19 
 0.10435 -0.32256 G 0 
 0.00000  0.00000 A 1 
-0.03486 -0.10419 V 2 
-100.00000 -100.00000 I 3 
-100.00000 -100.00000 L 4 
-100.00000 -100.00000 M 5 
-100.00000 -100.00000 F 6 
-100.00000 -100.00000 Y 7 
-100.00000 -100.00000 W 8 
 0.13752 -0.18481 S 9 
 0.26412 -0.07512 T 10 
-100.00000 -100.00000 N 11 
-100.00000 -100.00000 Q 12 
-100.00000 -100.00000 C 13 
-0.23712 -100.00000 P 14 
 0.13752 -100.00000 H 15 
-100.00000 -100.00000 R 16 
-100.00000 -0.17019 K 17 
-100.00000 -100.00000 D 18 
-0.21758 -0.20701 E 19 
-0.00008 -100.00000 G 0 
-0.20058 -0.32080 A 1 
 0.00000  0.00000 V 2 
-100.00000 -100.00000 I 3 
-0.29295  0.02693 L 4 
-0.25120  0.51953 M 5 
-100.00000 -100.00000 F 6 
-100.00000 -100.00000 Y 7 
-100.00000 -100.00000 W 8 
-100.00000 -100.00000 S 9 
-100.00000 -100.00000 T 10 
-100.00000 -100.00000 N 11 
-100.00000 -100.00000 Q 12 
-100.00000 -100.00000 C 13 
-100.00000 -100.00000 P 14 
-100.00000 -100.00000 H 15 
-100.00000 -100.00000 R 16 
-100.00000 -100.00000 K 17 
-100.00000 -100.00000 D 18 
-100.00000 -100.00000 E 19 
-100.00000 -100.00000 G 0 
-0.05718  0.16705 A 1 
-100.00000 -100.00000 V 2 
-0.06490  0.12945 I 3 
-100.00000 -100.00000 L 4 
-100.00000 -100.00000 M 5 
-100.00000 -100.00000 F 6 
-100.00000 -100.00000 Y 7 
-100.00000 -100.00000 W 8 
 0.37853  0.00005 S 9 
 0.00000  0.00000 T 10 
-100.00000 -100.00000 N 11 
-100.00000 -100.00000 Q 12 
-100.00000 -100.00000 C 13 
-100.00000 -0.03418 P 14 
-100.00000 -100.00000 H 15 
 0.37853 -100.00000 R 16 
-0.13584 -0.08529 K 17 
-100.00000 -100.00000 D 18 
-100.00000 -100.00000 E 19 
-100.00000 -100.00000 G 0 
-100.00000 -100.00000 A 1 
-100.00000 -100.00000 V 2 
-100.00000 -100.00000 I 3 
-100.00000  0.00003 L 4 
-100.00000 -100.00000 M 5 
-0.13586 -100.00000 F 6 
-0.21731 -0.33459 Y 7 
-100.00000 -100.00000 W 8 
-0.23690 -100.00000 S 9 
-100.00000 -100.00000 T 10 
-0.13586  0.26306 N 11 
 0.24266  0.43601 Q 12 
-100.00000 -100.00000 C 13 
 0.13755 -0.33459 P 14 
 0.00000  0.00000 H 15 
 0.76558  0.29574 R 16 
-100.00000 -100.00000 K 17 
-100.00000 -100.00000 D 18 
-100.00000 -100.00000 E 19 
-100.00000 -100.00000 G 0 
-100.00000 -100.00000 A 1 
-100.00000  0.00010 V 2 
-100.00000 -100.00000 I 3 
-100.00000 -100.00000 L 4 
-100.00000 -100.00000 M 5 
 0.30391 -0.08844 F 6 
-0.08608  0.41203 Y 7 
 0.00009 -100.00000 W 8 
 0.00000  0.00000 S 9 
-100.00000  0.20558 T 10 
-100.00000 -100.00000 N 11 
-100.00000 -100.00000 Q 12 
 0.13759  0.13761 C 13 
 0.46646  0.49056 P 14 
-100.00000 -100.00000 H 15 
-100.00000 -100.00000 R 16 
-100.00000 -100.00000 K 17 
-100.00000 -100.00000 D 18 
-100.00000 -100.00000 E 19 
-100.00000  0.13730 G 0 
 0.59239 -0.51284 A 1 
 0.00000  0.00000 V 2 
 0.54101 -0.53055 I 3 
-0.07503 -0.22038 L 4 
 0.00390 -100.00000 M 5 
-0.32350  0.12150 F 6 
-0.31633 -0.24650 Y 7 
-100.00000 -100.00000 W 8 
-100.00000 -0.00020 S 9 
 0.00010 -100.00000 T 10 
-100.00000 -100.00000 N 11 
-0.10211 -100.00000 Q 12 
-100.00000 -100.00000 C 13 
-100.00000 -100.00000 P 14 
-100.00000 -100.00000 H 15 
-0.13590 -100.00000 R 16 
 0.34952  0.04886 K 17 
 0.00010  0.26283 D 18 
-100.00000 -100.00000 E 19 
-100.00000 -100.00000 G 0 
-100.00000 -100.00000 A 1 
-100.00000 -100.00000 V 2 
-100.00000 -100.00000 I 3 
-100.00000 -100.00000 L 4 
-100.00000 -100.00000 M 5 
-100.00000 -100.00000 F 6 
-100.00000 -100.00000 Y 7 
-100.00000 -100.00000 W 8 
 0.46116  0.58052 S 9 
 0.00687  0.46143 T 10 
 0.00000  0.00000 N 11 
-100.00000 -100.00000 Q 12 
-100.00000 -100.00000 C 13 
-100.00000  0.00014 P 14 
 0.00177 -100.00000 H 15 
-100.00000 -100.00000 R 16 
 0.00913 -0.43034 K 17 
 0.69618  0.41911 D 18 
-100.00000 -100.00000 E 19 
-100.00000 -100.00000 G 0 
-0.00002 -100.00000 A 1 
-100.00000 -100.00000 V 2 
-100.00000 -100.00000 I 3 
 0.00000  0.00000 L 4 
-0.27297  0.31168 M 5 
-100.00000 -100.00000 F 6 
-100.00000 -100.00000 Y 7 
-100.00000 -100.00000 W 8 
-100.00000 -100.00000 S 9 
-0.00002 -100.00000 T 10 
-100.00000 -100.00000 N 11 
 0.11090  0.13753 Q 12 
-100.00000 -100.00000 C 13 
 0.00714 -0.03525 P 14 
-100.00000 -100.00000 H 15 
-0.26016  0.00002 R 16 
-100.00000 -100.00000 K 17 
-100.00000 -100.00000 D 18 
-100.00000 -100.00000 E 19 
-100.00000 -100.00000 G 0 
 0.00002  0.00013 A 1 
-0.23736 -100.00000 V 2 
 0.37853  0.84812 I 3 
 0.00000  0.00000 L 4 
-100.00000 -100.00000 M 5 
 0.10405  0.01234 F 6 
-100.00000 -100.00000 Y 7 
-100.00000 -100.00000 W 8 
-100.00000 -100.00000 S 9 
-100.00000 -100.00000 T 10 
-100.00000 -100.00000 N 11 
-100.00000 -100.00000 Q 12 
-100.00000 -100.00000 C 13 
 0.18583  0.66138 P 14 
 0.00002 -100.00000 H 15 
-100.00000  0.00013 R 16 
-100.00000 -100.00000 K 17 
-100.00000 -100.00000 D 18 
-100.00000 -100.00000 E 19 
 0.43701 -0.08138 G 0 
-1.21820 -0.06011 A 1 
-0.25369 -100.00000 V 2 
-0.32605 -100.00000 I 3 
-100.00000 -100.00000 L 4 
-0.00022 -100.00000 M 5 
-100.00000 -100.00000 F 6 
-100.00000 -100.00000 Y 7 
-100.00000 -100.00000 W 8 
-100.00000  0.13742 S 9 
-0.35149 -0.52636 T 10 
-100.00000 -100.00000 N 11 
 0.29664 -100.00000 Q 12 
-0.11840 -100.00000 C 13 
-100.00000 -100.00000 P 14 
-100.00000 -100.00000 H 15 
-0.00022 -100.00000 R 16 
-0.00607 -0.33827 K 17 
 0.10399  0.06542 D 18 
 0.00000  0.00000 E 19 
 0.22801  0.15680 G 0 
-0.91075 -0.15159 A 1 
-0.00028  0.00717 V 2 
-100.00000 -100.00000 I 3 
-100.00000 -100.00000 L 4 
-100.00000 -100.00000 M 5 
-100.00000 -100.00000 F 6 
-0.00152  0.17944 Y 7 
-100.00000 -100.00000 W 8 
-0.61656 -0.02963 S 9 
-0.48724  0.00011 T 10 
-0.11906  0.17434 N 11 
-0.00077 -0.19907 Q 12 
-100.00000 -100.00000 C 13 
-100.00000 -100.00000 P 14 
-0.41733 -100.00000 H 15 
 0.44669 -100.00000 R 16 
-0.26421  0.00011 K 17 
 0.00000  0.00000 D 18 
 0.29598  0.22862 E 19 
 0.16135  0.57050 G 0 
-1.11066 -0.11494 A 1 
-0.09697 -100.00000 V 2 
-0.34922  0.05762 I 3 
 0.06582 -0.19192 L 4 
 0.67798 -0.26918 M 5 
-100.00000  0.00022 F 6 
 0.71112 -100.00000 Y 7 
-100.00000 -100.00000 W 8 
 0.00000  0.00000 S 9 
 0.51831 -100.00000 T 10 
-0.34574  0.08802 N 11 
-0.48039 -0.05786 Q 12 
 0.13741  0.00053 C 13 
-100.00000 -100.00000 P 14 
 0.00123 -100.00000 H 15 
 0.31984  0.27314 R 16 
-0.38383 -0.08629 K 17 
-0.48324  0.13773 D 18 
-0.71858  0.00096 E 19 
-100.00000 -100.00000 G 0 
-100.00000 -100.00000 A 1 
-100.00000 -100.00000 V 2 
-100.00000 -100.00000 I 3 
-100.00000 -100.00000 L 4 
-100.00000 -100.00000 M 5 
-100.00000 -100.00000 F 6 
 0.26305 -100.00000 Y 7 
-100.00000 -100.00000 W 8 
-0.26408 -100.00000 S 9 
-0.24491 -0.11509 T 10 
 0.24044  0.00039 N 11 
 0.46803 -0.06392 Q 12 
 0.26305 -100.00000 C 13 
-0.12658 -0.20143 P 14 
 0.00000  0.00000 H 15 
-0.18318  0.14255 R 16 
-100.00000 -100.00000 K 17 
-100.00000 -100.00000 D 18 
-100.00000 -100.00000 E 19 
-100.00000 -100.00000 G 0 
-100.00000 -100.00000 A 1 
-100.00000 -100.00000 V 2 
 0.00004 -100.00000 I 3 
-100.00000 -100.00000 L 4 
-100.00000 -100.00000 M 5 
-100.00000 -100.00000 F 6 
-100.00000 -100.00000 Y 7 
-100.00000 -100.00000 W 8 
 0.05625  0.31518 S 9 
 0.26308 -100.00000 T 10 
 0.00000  0.00000 N 11 
-100.00000 -100.00000 Q 12 
-100.00000 -100.00000 C 13 
-100.00000 -100.00000 P 14 
-0.13936  0.26300 H 15 
-100.00000 -100.00000 R 16 
-0.32884 -0.16313 K 17 
 0.28679 -0.43506 D 18 
-100.00000 -100.00000 E 19 
 0.00000  0.00000 G 0 
-100.00000  0.14732 A 1 
 0.24246  0.26313 V 2 
-100.00000 -100.00000 I 3 
-100.00000 -100.00000 L 4 
-100.00000 -100.00000 M 5 
-100.00000  0.00010 F 6 
-0.00005 -100.00000 Y 7 
 0.09361  0.14732 W 8 
-0.18650  0.19677 S 9 
 0.00145 -0.18174 T 10 
-100.00000 -100.00000 N 11 
-100.00000 -100.00000 Q 12 
-100.00000 -100.00000 C 13 
-100.00000 -100.00000 P 14 
 0.37846 -100.00000 H 15 
-0.53255 -0.02020 R 16 
 0.37846 -100.00000 K 17 
-100.00000 -100.00000 D 18 
-0.14675  0.29304 E 19 
-0.72857 -0.00003 G 0 
 0.13066 -0.00003 A 1 
-0.20086 -100.00000 V 2 
 0.26303 -100.00000 I 3 
 0.12705 -100.00000 L 4 
 0.34945 -0.32991 M 5 
-100.00000 -100.00000 F 6 
 0.12705  0.09043 Y 7 
-100.00000 -100.00000 W 8 
-100.00000 -100.00000 S 9 
 0.13750 -100.00000 T 10 
 0.12705  0.29957 N 11 
-0.23714 -0.17261 Q 12 
 0.00000 -100.00000 C 13 
-100.00000 -100.00000 P 14 
-0.13598 -100.00000 H 15 
-0.09208 -0.00305 R 16 
 0.00000  0.00000 K 17 
-100.00000 -100.00000 D 18 
 0.05851 -0.05883 E 19 
-100.00000 -100.00000 G 0 
-100.00000 -100.00000 A 1 
-100.00000 -100.00000 V 2 
-0.26033 -0.50086 I 3 
 0.00000  0.00000 L 4 
-100.00000 -100.00000 M 5 
-100.00000 -100.00000 F 6 
-100.00000  0.13751 Y 7 
-100.00000 -100.00000 W 8 
-100.00000 -100.00000 S 9 
 0.00062 -100.00000 T 10 
-0.13689  0.00001 N 11 
 0.13759 -100.00000 Q 12 
-100.00000 -100.00000 C 13 
 1.00106  0.55252 P 14 
-100.00000 -100.00000 H 15 
-100.00000 -0.05104 R 16 
-100.00000 -100.00000 K 17 
-100.00000 -100.00000 D 18 
-100.00000 -100.00000 E 19 
 0.00042 -100.00000 G 0 
-100.00000 -100.00000 A 1 
-0.00005  0.37852 V 2 
-100.00000 -100.00000 I 3 
-100.00000 -100.00000 L 4 
-0.27801 -0.93904 M 5 
-0.23985  0.30779 F 6 
-0.41248  0.42613 Y 7 
-0.00005  0.00001 W 8 
 0.24143 -0.17764 S 9 
-100.00000 -100.00000 T 10 
-100.00000 -100.00000 N 11 
-100.00000 -100.00000 Q 12 
 0.00000  0.00000 C 13 
-100.00000 -100.00000 P 14 
-100.00000 -100.00000 H 15 
 0.22321 -0.25194 R 16 
-100.00000 -100.00000 K 17 
-100.00000 -100.00000 D 18 
-100.00000 -100.00000 E 19 
-100.00000 -100.00000 G 0 
 0.15101  0.37090 A 1 
-100.00000  0.00025 V 2 
 0.13773 -100.00000 I 3 
 0.11111  0.24361 L 4 
-0.23671  0.02966 M 5 
-0.14563 -100.00000 F 6 
 0.80241 -0.01612 Y 7 
-100.00000 -100.00000 W 8 
-0.09601  0.74788 S 9 
 0.53860 -0.32375 T 10 
 0.14792 -0.11468 N 11 
 0.14073  0.76578 Q 12 
-100.00000 -100.00000 C 13 
-100.00000 -100.00000 P 14 
 0.32878 -100.00000 H 15 
-0.55856  0.52960 R 16 
 0.00000  0.00000 K 17 
 0.26326 -100.00000 D 18 
-0.18210  0.12843 E 19 
-100.00000 -100.00000 G 0 
-100.00000 -100.00000 A 1 
 0.05046  0.35492 V 2 
 0.14926  0.26141 I 3 
 0.00000  0.00000 L 4 
-100.00000  0.14247 M 5 
 0.44567 -0.32241 F 6 
-100.00000 -100.00000 Y 7 
-100.00000 -100.00000 W 8 
 0.50480  0.43633 S 9 
-100.00000 -100.00000 T 10 
 0.00013  0.00014 N 11 
-100.00000 -100.00000 Q 12 
-100.00000 -100.00000 C 13 
-100.00000 -0.32224 P 14 
-100.00000 -100.00000 H 15 
 0.00013 -100.00000 R 16 
-100.00000 -100.00000 K 17 
-100.00000 -100.00000 D 18 
-100.00000 -100.00000 E 19 
-0.31566 -0.00023 G 0 
 0.63009 -0.03181 A 1 
-100.00000 -100.00000 V 2 
-0.25966 -100.00000 I 3 
 0.00048 -100.00000 L 4 
-100.00000 -100.00000 M 5 
-0.20224 -0.64056 F 6 
-0.07983 -0.69776 Y 7 
-100.00000  0.05786 W 8 
-0.09327  0.13727 S 9 
-0.13545 -0.18314 T 10 
 0.17966 -0.40896 N 11 
 0.36801  0.26280 Q 12 
-100.00000 -100.00000 C 13 
-100.00000 -100.00000 P 14 
 0.80435  0.09372 H 15 
 0.62449 -0.31734 R 16 
 0.00000  0.00000 K 17 
 0.21081 -0.31892 D 18 
-0.13480  0.03058 E 19 
 0.00000  0.00000 G 0 
-100.00000 -100.00000 A 1 
-0.13570  0.26310 V 2 
-100.00000 -100.00000 I 3 
-100.00000 -100.00000 L 4 
-100.00000 -100.00000 M 5 
-100.00000 -100.00000 F 6 
-100.00000 -100.00000 Y 7 
-100.00000 -100.00000 W 8 
 0.00013 -100.00000 S 9 
-100.00000 -100.00000 T 10 
 1.16031 -100.00000 N 11 
-100.00000 -100.00000 Q 12 
-100.00000 -100.00000 C 13 
-100.00000 -100.00000 P 14 
-100.00000 -100.00000 H 15 
-0.06467  0.54770 R 16 
-100.00000 -100.00000 K 17 
-100.00000 -100.00000 D 18 
-0.06903 -0.16689 E 19 
 0.00003 -100.00000 G 0 
 0.24224  0.13776 A 1 
 0.16832  0.06868 V 2 
 0.00000  0.00000 I 3 
 0.15794 -0.43475 L 4 
-0.18630  0.13751 M 5 
-100.00000 -100.00000 F 6 
-100.00000 -100.00000 Y 7 
-100.00000 -100.00000 W 8 
-0.37542 -100.00000 S 9 
-0.72658  0.48209 T 10 
 0.11772 -100.00000 N 11 
 0.37854 -100.00000 Q 12 
-100.00000 -100.00000 C 13 
-100.00000 -100.00000 P 14 
 0.00003 -0.03663 H 15 
 0.54785  0.36493 R 16 
 0.82493  0.47234 K 17 
-100.00000 -100.00000 D 18 
-0.34410 -100.00000 E 19 
 0.76305  0.05307 G 0 
 0.00000  0.00000 A 1 
 0.92441  0.31882 V 2 
-100.00000 -100.00000 I 3 
 0.37893  0.03770 L 4 
-0.38011 -100.00000 M 5 
-100.00000 -100.00000 F 6 
-0.11142  0.00029 Y 7 
-100.00000 -100.00000 W 8 
-0.13570  0.51994 S 9 
-0.08182  0.72958 T 10 
 0.74001 -0.20485 N 11 
-100.00000 -100.00000 Q 12 
-100.00000 -100.00000 C 13 
-0.26526  0.27680 P 14 
 0.12738 -100.00000 H 15 
 0.44550  0.28753 R 16 
 0.65700 -100.00000 K 17 
 0.39108 -0.16771 D 18 
-0.31203  0.17921 E 19 
-100.00000 -100.00000 G 0 
-100.00000 -100.00000 A 1 
-100.00000 -100.00000 V 2 
-100.00000 -100.00000 I 3 
-0.20153 -0.00722 L 4 
-100.00000 -100.00000 M 5 
-100.00000 -100.00000 F 6 
-100.00000 -100.00000 Y 7 
-100.00000 -100.00000 W 8 
 0.20986 -0.05110 S 9 
 0.24237  0.52174 T 10 
-100.00000 -100.00000 N 11 
 0.10375 -0.44574 Q 12 
-100.00000 -100.00000 C 13 
 0.00000  0.00000 P 14 
-100.00000 -100.00000 H 15 
-100.00000  0.00001 R 16 
-100.00000 -100.00000 K 17 
-100.00000 -100.00000 D 18 
-100.00000 -100.00000 E 19 
-100.00000 -100.00000 G 0 
-100.00000 -100.00000 A 1 
-100.00000 -0.18256 V 2 
 0.19754  0.33038 I 3 
 0.00000  0.00000 L 4 
-100.00000 -100.00000 M 5 
-100.00000 -100.00000 F 6 
-100.00000 -100.00000 Y 7 
-100.00000 -100.00000 W 8 
-100.00000 -100.00000 S 9 
-100.00000 -100.00000 T 10 
-100.00000 -100.00000 N 11 
 0.13741 -100.00000 Q 12 
-100.00000 -100.00000 C 13 
-0.37098  0.02579 P 14 
-100.00000 -100.00000 H 15 
-100.00000 -100.00000 R 16 
-100.00000 -100.00000 K 17 
-100.00000 -100.00000 D 18 
-100.00000 -100.00000 E 19 
 0.00867 -100.00000 G 0 
 0.19977  0.04619 A 1 
-0.62675 -0.31346 V 2 
-0.43278 -0.41485 I 3 
-0.31644  0.68284 L 4 
-0.11193 -100.00000 M 5 
 0.08528 -100.00000 F 6 
-0.06575 -100.00000 Y 7 
-0.37496 -100.00000 W 8 
-0.29350 -0.15397 S 9 
-0.76790 -100.00000 T 10 
-0.37496 -100.00000 N 11 
 0.00000  0.00000 Q 12 
 0.21000 -100.00000 C 13 
 0.06299  0.58510 P 14 
-0.28494  0.09479 H 15 
 0.85333  0.56737 R 16 
 0.09353  0.90523 K 17 
-0.34232 -0.16825 D 18 
 0.48880 -0.34929 E 19 
-100.00000 -100.00000 G 0 
-100.00000 -100.00000 A 1 
 0.00154 -0.03212 V 2 
-100.00000 -100.00000 I 3 
 0.00000  0.00000 L 4 
 0.34946 -0.16963 M 5 
 0.48546 -0.19564 F 6 
 0.00003 -100.00000 Y 7 
-0.12273  0.26302 W 8 
-0.18638 -0.09861 S 9 
-100.00000 -100.00000 T 10 
-100.00000 -100.00000 N 11 
-100.00000 -100.00000 Q 12 
-100.00000 -100.00000 C 13 
-100.00000 -100.00000 P 14 
-100.00000 -100.00000 H 15 
-100.00000 -100.00000 R 16 
-100.00000 -100.00000 K 17 
-100.00000 -100.00000 D 18 
-100.00000 -100.00000 E 19 
 0.00000  0.00000 G 0 
-0.23959  0.18180 A 1 
 0.34946 -0.07695 V 2 
-0.00008 -100.00000 I 3 
-0.29298 -0.13473 L 4 
-0.00008 -0.03067 M 5 
-100.00000 -100.00000 F 6 
-100.00000 -100.00000 Y 7 
 0.44899  0.48566 W 8 
-0.26016  0.44658 S 9 
 0.00288 -100.00000 T 10 
-0.08653 -100.00000 N 11 
-0.67149  0.09791 Q 12 
-100.00000 -100.00000 C 13 
-100.00000 -100.00000 P 14 
-0.31312  0.76577 H 15 
-0.29726 -0.13473 R 16 
 0.44899  0.54454 K 17 
-0.23699 -0.31896 D 18 
 0.17228  0.56734 E 19 
-100.00000  0.00003 G 0 
 0.25124 -100.00000 A 1 
-0.37462 -100.00000 V 2 
 0.48531  0.00003 I 3 
 0.19750  0.37854 L 4 
-100.00000 -100.00000 M 5 
-100.00000  0.13753 F 6 
-0.53416 -100.00000 Y 7 
-100.00000 -100.00000 W 8 
-0.57735 -0.31808 S 9 
-0.18624  0.41662 T 10 
 0.11751 -0.04687 N 11 
-0.12275 -100.00000 Q 12 
-100.00000 -100.00000 C 13 
-100.00000 -0.16211 P 14 
-100.00000 -0.44276 H 15 
 0.21008  0.55225 R 16 
 0.00000  0.00000 K 17 
-0.13604 -0.19255 D 18 
-0.22683 -0.01046 E 19 
 0.13751 -100.00000 G 0 
-100.00000 -100.00000 A 1 
-100.00000 -100.00000 V 2 
-100.00000 -100.00000 I 3 
-100.00000 -100.00000 L 4 
-100.00000 -100.00000 M 5 
 0.26304  0.16719 F 6 
-0.10460  0.68311 Y 7 
-100.00000  0.09516 W 8 
-0.20057 -0.19136 S 9 
 0.00000 -100.00000 T 10 
-100.00000 -100.00000 N 11 
-100.00000 -100.00000 Q 12 
 0.00000  0.00000 C 13 
-100.00000 -100.00000 P 14 
-100.00000 -100.00000 H 15 
 0.00294 -0.39960 R 16 
-100.00000 -100.00000 K 17 
-100.00000 -100.00000 D 18 
-100.00000 -100.00000 E 19 
-0.06957 -0.42650 G 0 
 0.00002 -0.63650 A 1 
-100.00000 -100.00000 V 2 
-0.13587  0.13754 I 3 
-100.00000 -100.00000 L 4 
-100.00000 -100.00000 M 5 
-100.00000 -100.00000 F 6 
-100.00000 -100.00000 Y 7 
-100.00000 -100.00000 W 8 
 0.18979  0.74379 S 9 
-0.21960 -0.22658 T 10 
 0.00000  0.00000 N 11 
-0.37440  0.09489 Q 12 
-100.00000 -100.00000 C 13 
-100.00000 -100.00000 P 14 
-100.00000  0.13754 H 15 
 0.00163 -0.20119 R 16 
-0.18597  0.10047 K 17 
 0.32937 -0.27905 D 18 
-0.48034 -100.00000 E 19 
-100.00000 -100.00000 G 0 
-100.00000 -100.00000 A 1 
 0.35424 -0.26669 V 2 
 0.00000  0.00000 I 3 
 0.17865  0.07653 L 4 
-0.46205 -0.58814 M 5 
 0.00479 -0.20963 F 6 
-100.00000 -100.00000 Y 7 
-100.00000 -100.00000 W 8 
-0.23713 -100.00000 S 9 
-0.11027  0.35172 T 10 
-100.00000 -0.32600 N 11 
-100.00000 -100.00000 Q 12 
-100.00000 -100.00000 C 13 
-100.00000 -0.00006 P 14 
-100.00000 -100.00000 H 15 
-100.00000 -100.00000 R 16 
-100.00000 -100.00000 K 17 
-100.00000 -100.00000 D 18 
-100.00000 -100.00000 E 19 
 0.09801 -100.00000 G 0 
-0.05472  0.08573 A 1 
-0.57722  0.06891 V 2 
-0.06708 -0.27355 I 3 
 0.26794 -0.33029 L 4 
-100.00000 -100.00000 M 5 
-100.00000 -100.00000 F 6 
-100.00000 -0.00004 Y 7 
-100.00000 -100.00000 W 8 
 0.34594 -0.56903 S 9 
 0.00000  0.00000 T 10 
-0.13621  0.20679 N 11 
-100.00000 -100.00000 Q 12 
-100.00000 -0.00004 C 13 
 0.19684  0.37847 P 14 
 0.37846  0.13746 H 15 
-100.00000 -100.00000 R 16 
-100.00000 -100.00000 K 17 
-100.00000 -100.00000 D 18 
-100.00000 -0.03422 E 19 
 0.00000  0.00000 G 0 
 0.09917 -0.16799 A 1 
 0.26311 -0.19195 V 2 
-100.00000 -100.00000 I 3 
-100.00000 -100.00000 L 4 
-100.00000 -100.00000 M 5 
-100.00000 -100.00000 F 6 
-100.00000 -100.00000 Y 7 
-100.00000 -100.00000 W 8 
-100.00000 -100.00000 S 9 
-100.00000 -100.00000 T 10 
-100.00000 -100.00000 N 11 
-100.00000 -100.00000 Q 12 
-100.00000 -100.00000 C 13 
-100.00000 -100.00000 P 14 
-100.00000 -100.00000 H 15 
 0.01262  0.97221 R 16 
-100.00000 -100.00000 K 17 
-100.00000 -100.00000 D 18 
 0.42310  0.42388 E 19 
-0.31616 -0.45483 G 0 
-100.00000 -100.00000 A 1 
-100.00000 -100.00000 V 2 
-100.00000 -100.00000 I 3 
-0.44169 -0.10898 L 4 
-100.00000 -100.00000 M 5 
-100.00000 -100.00000 F 6 
-100.00000 -100.00000 Y 7 
 0.00000  0.00000 W 8 
-100.00000 -100.00000 S 9 
-100.00000 -100.00000 T 10 
-100.00000 -100.00000 N 11 
-100.00000 -100.00000 Q 12 
-0.21746  0.26305 C 13 
-100.00000 -100.00000 P 14 
-100.00000 -100.00000 H 15 
-0.35484 -100.00000 R 16 
-100.00000 -100.00000 K 17 
-100.00000 -100.00000 D 18 
-100.00000 -100.00000 E 19 
-100.00000 -100.00000 G 0 
-100.00000 -100.00000 A 1 
-0.08036 -100.00000 V 2 
-0.21750 -0.09611 I 3 
 0.00000  0.00000 L 4 
-100.00000 -100.00000 M 5 
-0.05434 -0.05410 F 6 
-100.00000 -100.00000 Y 7 
-100.00000 -100.00000 W 8 
-100.00000 -100.00000 S 9 
-100.00000 -100.00000 T 10 
-100.00000 -100.00000 N 11 
-100.00000 -100.00000 Q 12 
-100.00000 -100.00000 C 13 
-0.61284  0.20677 P 14 
-100.00000  0.26305 H 15 
-0.37458  0.26305 R 16 
-100.00000 -100.00000 K 17 
 0.13741 -100.00000 D 18 
-100.00000 -100.00000 E 19 
-100.00000 -100.00000 G 0 
-100.00000 -100.00000 A 1 
 0.00417 -0.43172 V 2 
-0.11131 -100.00000 I 3 
 0.00000  0.00000 L 4 
-100.00000 -0.05594 M 5 
 0.22542  0.21023 F 6 
 0.00168 -100.00000 Y 7 
 0.12721 -100.00000 W 8 
 0.30525  0.17238 S 9 
-100.00000 -100.00000 T 10 
-100.00000 -100.00000 N 11 
-100.00000 -100.00000 Q 12 
-100.00000 -100.00000 C 13 
-100.00000 -100.00000 P 14 
-100.00000 -100.00000 H 15 
-100.00000 -100.00000 R 16 
-100.00000 -100.00000 K 17 
-100.00000 -100.00000 D 18 
-100.00000 -100.00000 E 19 
 0.00000  0.00000 G 0 
 0.00000 -100.00000 A 1 
 0.00164  0.52947 V 2 
-100.00000 -100.00000 I 3 
-100.00000 -100.00000 L 4 
-100.00000 -100.00000 M 5 
-100.00000 -100.00000 F 6 
-100.00000 -100.00000 Y 7 
-100.00000 -100.00000 W 8 
-100.00000 -100.00000 S 9 
-100.00000  0.00011 T 10 
-100.00000 -100.00000 N 11 
-100.00000 -100.00000 Q 12 
-100.00000 -100.00000 C 13 
-100.00000 -100.00000 P 14 
-100.00000  0.00011 H 15 
-0.35455  0.60748 R 16 
-100.00000 -100.00000 K 17 
-100.00000 -100.00000 D 18 
 0.28419  0.23202 E 19 
-100.00000 -100.00000 G 0 
-100.00000 -100.00000 A 1 
-100.00000 -100.00000 V 2 
-0.26000 -100.00000 I 3 
-100.00000 -100.00000 L 4 
-100.00000 -100.00000 M 5 
-100.00000 -100.00000 F 6 
-100.00000 -100.00000 Y 7 
-100.00000 -100.00000 W 8 
-0.35461  0.09989 S 9 
 0.54226  0.21019 T 10 
 0.00000  0.00000 N 11 
-100.00000 -100.00000 Q 12 
-100.00000 -100.00000 C 13 
-100.00000 -100.00000 P 14 
 0.00514  0.12949 H 15 
-100.00000 -100.00000 R 16 
 0.67816  0.12949 K 17 
 0.55166 -0.31423 D 18 
-100.00000 -100.00000 E 19 
-100.00000 -100.00000 G 0 
-100.00000 -100.00000 A 1 
-100.00000 -100.00000 V 2 
-100.00000 -100.00000 I 3 
-0.20182  0.50804 L 4 
-100.00000 -100.00000 M 5 
-100.00000 -100.00000 F 6 
-100.00000 -100.00000 Y 7 
-100.00000 -100.00000 W 8 
 0.09409  0.14639 S 9 
 0.00155  0.09513 T 10 
-100.00000 -100.00000 N 11 
-0.44157 -0.07605 Q 12 
-100.00000 -100.00000 C 13 
 0.00000  0.00000 P 14 
-100.00000 -100.00000 H 15 
-100.00000 -100.00000 R 16 
-100.00000 -100.00000 K 17 
-100.00000 -100.00000 D 18 
-100.00000 -100.00000 E 19 
-0.09525  0.42225 G 0 
 0.45945 -0.13415 A 1 
-0.12241  0.26605 V 2 
 0.00176 -100.00000 I 3 
 0.09921 -0.16830 L 4 
 0.00014 -100.00000 M 5 
-0.07436 -0.44235 F 6 
 0.00312  0.31712 Y 7 
-100.00000 -100.00000 W 8 
 0.00014  0.13738 S 9 
 0.44922 -0.40730 T 10 
 0.08997 -0.31204 N 11 
-0.13574  0.35916 Q 12 
-100.00000 -100.00000 C 13 
-100.00000 -100.00000 P 14 
-100.00000 -100.00000 H 15 
-100.00000 -100.00000 R 16 
-0.06491 -0.49578 K 17 
-0.57287 -0.30981 D 18 
 0.00000  0.00000 E 19 
-100.00000 -100.00000 G 0 
-100.00000 -100.00000 A 1 
-100.00000 -100.00000 V 2 
-100.00000 -100.00000 I 3 
-100.00000 -100.00000 L 4 
-100.00000 -100.00000 M 5 
 0.00278 -0.00000 F 6 
-0.29591 -0.43054 Y 7 
-100.00000  0.20832 W 8 
-0.18627  0.20832 S 9 
-100.00000 -100.00000 T 10 
-100.00000 -100.00000 N 11 
-100.00000 -100.00000 Q 12 
 0.00000  0.00000 C 13 
-100.00000 -100.00000 P 14 
-100.00000 -100.00000 H 15 
 0.00147  0.30546 R 16 
-100.00000 -100.00000 K 17 
-100.00000 -100.00000 D 18 
-100.00000 -100.00000 E 19 
 0.36653 -0.10073 G 0 
-0.13600 -100.00000 A 1 
 0.13743  0.03056 V 2 
-100.00000 -100.00000 I 3 
-100.00000 -100.00000 L 4 
-100.00000 -100.00000 M 5 
-100.00000 -100.00000 F 6 
 0.00394 -0.09396 Y 7 
-100.00000 -100.00000 W 8 
-100.00000 -100.00000 S 9 
-100.00000 -100.00000 T 10 
-0.38554  0.27420 N 11 
-100.00000 -100.00000 Q 12 
-100.00000 -100.00000 C 13 
-100.00000 -100.00000 P 14 
-100.00000 -100.00000 H 15 
-0.00007 -100.00000 R 16 
-100.00000 -100.00000 K 17 
 0.00000  0.00000 D 18 
-0.50302 -0.41365 E 19 
-0.09356 -0.41331 G 0 
 0.51544  0.61944 A 1 
-1.17408  0.07183 V 2 
 0.78273  0.00873 I 3 
 0.01320 -0.53711 L 4 
-100.00000 -100.00000 M 5 
-100.00000  0.06013 F 6 
-0.27430  0.28486 Y 7 
-0.13586 -0.02273 W 8 
 0.00000  0.00000 S 9 
-0.60195  0.09513 T 10 
 0.18654 -0.19159 N 11 
 0.20416 -100.00000 Q 12 
-100.00000 -100.00000 C 13 
 0.18411 -0.62033 P 14 
-0.03068  0.07459 H 15 
-100.00000  0.41706 R 16 
-100.00000 -100.00000 K 17 
 0.15376 -100.00000 D 18 
 0.53864  0.23762 E 19 
-100.00000 -0.00013 G 0 
-100.00000 -100.00000 A 1 
-0.10180  0.13738 V 2 
 0.08242 -0.03056 I 3 
 0.00000  0.00000 L 4 
 0.21060 -0.59265 M 5 
-100.00000 -100.00000 F 6 
-100.00000 -100.00000 Y 7 
-100.00000 -100.00000 W 8 
-100.00000 -100.00000 S 9 
-100.00000 -100.00000 T 10 
-100.00000 -100.00000 N 11 
 0.00415 -0.43063 Q 12 
-100.00000 -100.00000 C 13 
 0.42099 -0.30960 P 14 
 0.00011 -100.00000 H 15 
-100.00000 -0.31847 R 16 
-100.00000 -100.00000 K 17 
 0.26314 -100.00000 D 18 
-100.00000 -100.00000 E 19 
-100.00000 -100.00000 G 0 
 0.12712  0.16678 A 1 
 0.71453 -0.16813 V 2 
-0.54084 -0.31361 I 3 
 0.00000  0.00000 L 4 
-0.13591 -100.00000 M 5 
-0.03381 -0.31038 F 6 
 0.34951 -0.00006 Y 7 
-100.00000 -100.00000 W 8 
 0.00291 -100.00000 S 9 
-0.78024 -100.00000 T 10 
-100.00000 -100.00000 N 11 
-0.29739  0.03050 Q 12 
-100.00000 -100.00000 C 13 
 0.94744  0.14582 P 14 
 0.34951 -0.19190 H 15 
 0.26304 -0.19190 R 16 
-100.00000 -100.00000 K 17 
-100.00000 -100.00000 D 18 
-100.00000 -100.00000 E 19 
-0.11373  0.35536 G 0 
 0.07585  0.51415 A 1 
 0.47495 -0.06208 V 2 
-0.71288  0.35338 I 3 
-0.11663  0.32465 L 4 
-0.54343 -0.23011 M 5 
 0.59737 -0.44446 F 6 
 0.39850  0.44048 Y 7 
-0.49640 -0.75751 W 8 
 0.00121  0.50950 S 9 
 0.70220 -0.25733 T 10 
-0.42420 -0.39076 N 11 
 0.26028 -0.02762 Q 12 
-100.00000 -100.00000 C 13 
 0.00000  0.00000 P 14 
-0.09407 -0.03586 H 15 
 0.00547  0.67837 R 16 
-0.11177 -100.00000 K 17 
 0.05262  0.10822 D 18 
-0.25359 -0.45299 E 19 
-0.04782 -100.00000 G 0 
 0.00000  0.00000 A 1 
 0.13311 -0.28547 V 2 
 0.00613  0.26965 I 3 
-0.77503 -0.54689 L 4 
 0.63527 -0.18085 M 5 
 0.00641 -0.31888 F 6 
-0.51917  0.50976 Y 7 
-100.00000 -100.00000 W 8 
 0.33636 -0.48726 S 9 
 0.39050 -0.36748 T 10 
 0.26945  0.55775 N 11 
-100.00000  0.19033 Q 12 
-100.00000 -100.00000 C 13 
-0.11621  0.13977 P 14 
 0.65612  0.59723 H 15 
 0.25113 -0.27886 R 16 
 0.36815 -0.16831 K 17 
-0.35422  0.55069 D 18 
 0.29506  0.08139 E 19 
 0.24132 -0.21215 G 0 
 0.24286 -0.99115 A 1 
 0.21758  0.00584 V 2 
-0.06088 -0.14315 I 3 
 0.00810  0.07186 L 4 
 0.07402 -0.66229 M 5 
 0.26329  0.13734 F 6 
-0.12234 -100.00000 Y 7 
-100.00000 -0.16809 W 8 
-0.14570  0.31443 S 9 
-0.36151  0.31085 T 10 
 0.65661 -100.00000 N 11 
 0.00687  0.35657 Q 12 
 0.00025 -100.00000 C 13 
 0.26329 -100.00000 P 14 
 0.33648 -100.00000 H 15 
 0.00000  0.00000 R 16 
 0.01524 -0.23725 K 17 
-100.00000 -0.26851 D 18 
-100.00000 -0.16687 E 19 
-0.15198 -100.00000 G 0 
-0.33256  0.44307 A 1 
 0.67818 -100.00000 V 2 
 0.32498  0.21043 I 3 
 0.00515  0.38881 L 4 
 0.48554 -100.00000 M 5 
 0.00171 -100.00000 F 6 
 0.79021 -100.00000 Y 7 
-100.00000 -100.00000 W 8 
 0.00000  0.00000 S 9 
 0.11110 -0.53765 T 10 
 0.26475 -100.00000 N 11 
 0.65723 -100.00000 Q 12 
-100.00000 -100.00000 C 13 
-0.40165  0.00119 P 14 
 0.12725 -0.31671 H 15 
-0.51346  0.13766 R 16 
-100.00000 -100.00000 K 17 
 0.12725 -100.00000 D 18 
 0.00011  0.41688 E 19 
-100.00000 -100.00000 G 0 
-100.00000 -100.00000 A 1 
-100.00000 -100.00000 V 2 
-100.00000 -100.00000 I 3 
 0.21062 -100.00000 L 4 
-100.00000 -100.00000 M 5 
 0.42299 -100.00000 F 6 
-100.00000 -100.00000 Y 7 
 0.00000  0.00000 W 8 
-100.00000 -100.00000 S 9 
-100.00000 -100.00000 T 10 
-100.00000 -100.00000 N 11 
-100.00000 -100.00000 Q 12 
-0.37434 -0.03043 C 13 
-100.00000 -100.00000 P 14 
-100.00000 -100.00000 H 15 
 0.68406 -0.22043 R 16 
-100.00000 -100.00000 K 17 
-100.00000 -100.00000 D 18 
-100.00000 -100.00000 E 19 
 0.42299 -0.15377 G 0 
-0.08803  0.40051 A 1 
-100.00000 -100.00000 V 2 
-100.00000 -100.00000 I 3 
-100.00000 -100.00000 L 4 
-100.00000 -100.00000 M 5 
-0.65449 -0.31515 F 6 
-0.11135  0.37855 Y 7 
-100.00000 -100.00000 W 8 
 0.00000  0.00000 S 9 
-100.00000 -100.00000 T 10 
-100.00000 -100.00000 N 11 
-100.00000 -100.00000 Q 12 
-100.00000 -100.00000 C 13 
 0.48188  0.12186 P 14 
-100.00000 -100.00000 H 15 
-100.00000 -100.00000 R 16 
-100.00000 -100.00000 K 17 
-100.00000 -100.00000 D 18 
-100.00000 -100.00000 E 19 
-100.00000 -100.00000 G 0 
-100.00000 -100.00000 A 1 
-100.00000 -100.00000 V 2 
-100.00000 -100.00000 I 3 
-100.00000 -100.00000 L 4 
-100.00000 -100.00000 M 5 
-0.00013 -100.00000 F 6 
 0.00000  0.00000 Y 7 
-100.00000 -0.00006 W 8 
 0.13737 -100.00000 S 9 
-100.00000 -100.00000 T 10 
-0.37462 -0.69370 N 11 
-100.00000 -100.00000 Q 12 
-0.23039 -0.13357 C 13 
-100.00000 -100.00000 P 14 
-0.34008  0.08140 H 15 
-100.00000 -100.00000 R 16 
-100.00000 -100.00000 K 17 
-0.13605 -0.03052 D 18 
-100.00000 -100.00000 E 19 
-100.00000 -100.00000 G 0 
-100.00000 -100.00000 A 1 
-0.08433 -0.37016 V 2 
 0.00000  0.00000 I 3 
 0.23911  0.22483 L 4 
 0.12363 -100.00000 M 5 
-0.12900 -0.20968 F 6 
-100.00000 -100.00000 Y 7 
-100.00000 -100.00000 W 8 
 0.12363  0.13755 S 9 
-0.40313  0.60725 T 10 
-0.00190  0.26308 N 11 
-100.00000 -100.00000 Q 12 
-100.00000 -100.00000 C 13 
-100.00000 -100.00000 P 14 
-100.00000 -100.00000 H 15 
-100.00000 -100.00000 R 16 
-100.00000 -100.00000 K 17 
-100.00000 -100.00000 D 18 
-100.00000 -100.00000 E 19 
 0.00002 -0.25520 G 0 
 0.45473  0.22497 A 1 
 0.00000  0.00000 V 2 
-0.01641 -0.42843 I 3 
-0.54840  0.48539 L 4 
-100.00000 -100.00000 M 5 
-100.00000 -100.00000 F 6 
-100.00000 -100.00000 Y 7 
-100.00000 -100.00000 W 8 
-100.00000 -100.00000 S 9 
-100.00000 -100.00000 T 10 
-100.00000 -100.00000 N 11 
-100.00000 -100.00000 Q 12 
-100.00000 -100.00000 C 13 
-100.00000 -100.00000 P 14 
-100.00000 -100.00000 H 15 
-100.00000 -100.00000 R 16 
-100.00000 -100.00000 K 17 
-100.00000 -100.00000 D 18 
 0.00002 -100.00000 E 19 
-0.65620 -0.30668 G 0 
-100.00000 -0.00005 A 1 
 0.34600 -0.25531 V 2 
-100.00000 -100.00000 I 3 
-100.00000 -100.00000 L 4 
-100.00000 -100.00000 M 5 
-100.00000 -100.00000 F 6 
-100.00000 -100.00000 Y 7 
-100.00000 -100.00000 W 8 
-100.00000 -100.00000 S 9 
-100.00000 -100.00000 T 10 
-100.00000 -100.00000 N 11 
-100.00000 -100.00000 Q 12 
-100.00000 -100.00000 C 13 
-100.00000 -100.00000 P 14 
-100.00000 -100.00000 H 15 
-0.00005 -100.00000 R 16 
 0.03952  0.36503 K 17 
-0.28861 -0.55524 D 18 
 0.00000  0.00000 E 19 
-0.33214 -0.24890 G 0 
 0.31004 -0.07858 A 1 
-0.45026 -0.06832 V 2 
-0.60216  0.36253 I 3 
-0.13742  0.13750 L 4 
-100.00000 -100.00000 M 5 
-100.00000 -0.00001 F 6 
-0.42525 -100.00000 Y 7 
-0.20034  0.16488 W 8 
 0.27843  0.21024 S 9 
 0.00000  0.00000 T 10 
-0.12027 -0.70129 N 11 
-0.24580 -100.00000 Q 12 
-100.00000 -100.00000 C 13 
 0.20195  0.07026 P 14 
-0.62551 -100.00000 H 15 
 0.58401 -0.50491 R 16 
-0.40301  0.87766 K 17 
-0.55717 -0.02927 D 18 
-0.46504 -0.41779 E 19 
-0.00194  0.46823 G 0 
 0.28023  0.16867 A 1 
-0.95592 -100.00000 V 2 
 0.13746  0.00013 I 3 
-0.07139  0.18157 L 4 
-0.00005 -0.25560 M 5 
 0.84795  0.31349 F 6 
-0.59194  0.26317 Y 7 
-0.26655 -100.00000 W 8 
-0.62058 -0.29643 S 9 
-0.55737 -0.21636 T 10 
-0.00005  0.37512 N 11 
 0.50905  0.48748 Q 12 
-100.00000 -100.00000 C 13 
 0.00000  0.00000 P 14 
 0.03009 -100.00000 H 15 
-100.00000 -100.00000 R 16 
-0.00005  0.67729 K 17 
 0.76549 -0.38990 D 18 
-100.00000  0.09080 E 19 
 0.52590 -0.29414 G 0 
-0.45019  0.71416 A 1 
-0.00345 -100.00000 V 2 
 0.65952 -100.00000 I 3 
-0.13943 -0.00007 L 4 
-100.00000 -100.00000 M 5 
-100.00000 -100.00000 F 6 
-100.00000  0.26296 Y 7 
-100.00000 -0.00007 W 8 
-0.40808 -0.57515 S 9 
 0.22609 -0.61602 T 10 
 0.00000  0.00000 N 11 
-100.00000 -100.00000 Q 12 
-100.00000 -100.00000 C 13 
-100.00000 -100.00000 P 14 
-0.49127  0.00753 H 15 
-0.12898  0.10784 R 16 
-0.10634 -0.07522 K 17 
-0.54554  0.66685 D 18 
-0.24575 -100.00000 E 19 
 0.43483  0.13758 G 0 
 0.47524 -0.34831 A 1 
 0.84820 -100.00000 V 2 
-100.00000 -100.00000 I 3 
-100.00000 -100.00000 L 4 
-100.00000 -100.00000 M 5 
 0.09379 -100.00000 F 6 
 0.10231 -100.00000 Y 7 
-100.00000  0.13758 W 8 
 0.00000  0.00000 S 9 
 0.12732 -100.00000 T 10 
 0.21365 -100.00000 N 11 
 0.28047 -100.00000 Q 12 
-100.00000 -100.00000 C 13 
-0.62174  0.15469 P 14 
-100.00000 -100.00000 H 15 
-100.00000 -100.00000 R 16 
-100.00000 -100.00000 K 17 
 0.00020 -100.00000 D 18 
-100.00000  0.00007 E 19 
 0.47489  0.12442 G 0 
-0.12002  0.09104 A 1 
 0.21381 -0.11729 V 2 
-0.12875  0.05294 I 3 
 0.31870 -0.00000 L 4 
-100.00000 -100.00000 M 5 
-100.00000 -100.00000 F 6 
-100.00000 -100.00000 Y 7 
-100.00000 -100.00000 W 8 
 0.26325 -100.00000 S 9 
 0.15815  0.06328 T 10 
 0.13772 -0.00000 N 11 
-0.20015 -0.39344 Q 12 
-100.00000 -100.00000 C 13 
 0.06032 -100.00000 P 14 
 0.00021 -100.00000 H 15 
-100.00000 -100.00000 R 16 
-0.07318 -0.52663 K 17 
 0.16547  0.23543 D 18 
 0.00000  0.00000 E 19 
-100.00000 -100.00000 G 0 
-0.50916  0.67819 A 1 
-0.10722 -0.43277 V 2 
-0.33394  0.26810 I 3 
-0.06891 -0.20963 L 4 
-100.00000 -0.20963 M 5 
 0.23617 -0.62058 F 6 
 0.25458 -0.21354 Y 7 
 0.41205  0.36651 W 8 
 0.75605 -0.23858 S 9 
-0.52082  0.04486 T 10 
 0.00000  0.00000 N 11 
-0.00646 -0.22384 Q 12 
-100.00000 -100.00000 C 13 
-100.00000 -100.00000 P 14 
 0.50467 -100.00000 H 15 
-0.38284  0.13762 R 16 
 0.22414  0.83489 K 17 
 0.07658  0.39658 D 18 
 0.88761  0.13762 E 19 
 0.00000  0.00000 G 0 
-100.00000  0.27558 A 1 
-100.00000  0.67813 V 2 
-100.00000 -100.00000 I 3 
-100.00000 -100.00000 L 4 
-100.00000 -100.00000 M 5 
-100.00000 -100.00000 F 6 
-100.00000 -100.00000 Y 7 
-100.00000 -100.00000 W 8 
 0.00007 -100.00000 S 9 
-100.00000 -100.00000 T 10 
-100.00000 -100.00000 N 11 
-100.00000 -100.00000 Q 12 
-100.00000 -100.00000 C 13 
-100.00000 -100.00000 P 14 
-100.00000 -100.00000 H 15 
 0.15806 -0.06705 R 16 
-100.00000 -100.00000 K 17 
-100.00000 -100.00000 D 18 
 0.40601  0.18174 E 19 
-100.00000 -0.13003 G 0 
 0.00000  0.00000 A 1 
 0.50249 -0.06462 V 2 
-100.00000 -100.00000 I 3 
 0.00022 -0.00000 L 4 
-100.00000 -100.00000 M 5 
 0.37873 -100.00000 F 6 
 0.00022 -100.00000 Y 7 
-100.00000 -100.00000 W 8 
 0.42800  0.16863 S 9 
 0.12975 -0.02043 T 10 
-100.00000 -100.00000 N 11 
-100.00000 -100.00000 Q 12 
-100.00000 -100.00000 C 13 
-0.00810 -100.00000 P 14 
-100.00000 -100.00000 H 15 
-100.00000 -100.00000 R 16 
-0.00162 -100.00000 K 17 
-100.00000 -100.00000 D 18 
 0.40852 -0.01455 E 19 
-0.38328  0.48546 G 0 
-100.00000 -100.00000 A 1 
-100.00000 -100.00000 V 2 
-100.00000 -100.00000 I 3 
-100.00000 -100.00000 L 4 
-100.00000 -100.00000 M 5 
 0.62615  0.27502 F 6 
 0.02594 -0.09244 Y 7 
-0.13938  0.00003 W 8 
 0.44558 -0.25652 S 9 
-100.00000 -100.00000 T 10 
-100.00000 -100.00000 N 11 
-100.00000 -100.00000 Q 12 
 0.00000  0.00000 C 13 
-100.00000 -100.00000 P 14 
-100.00000 -100.00000 H 15 
-0.59413  0.29111 R 16 
-100.00000 -100.00000 K 17 
-100.00000 -100.00000 D 18 
-100.00000 -100.00000 E 19 
-100.00000 -100.00000 G 0 
-100.00000 -100.00000 A 1 
-100.00000 -100.00000 V 2 
-100.00000 -100.00000 I 3 
-100.00000 -100.00000 L 4 
-100.00000 -100.00000 M 5 
 0.23915 -0.55568 F 6 
 0.00000  0.00000 Y 7 
-100.00000 -100.00000 W 8 
-100.00000 -0.00007 S 9 
-100.00000 -100.00000 T 10 
 0.26305 -0.00007 N 11 
-100.00000 -100.00000 Q 12 
-0.18280 -0.19834 C 13 
-100.00000 -100.00000 P 14 
-0.01156 -0.14721 H 15 
-100.00000 -100.00000 R 16 
-100.00000 -100.00000 K 17 
-0.12894 -0.00007 D 18 
-100.00000 -100.00000 E 19 
-100.00000 -100.00000 G 0 
-100.00000 -100.00000 A 1 
-100.00000 -100.00000 V 2 
-100.00000 -100.00000 I 3 
 0.10209  1.20172 L 4 
-100.00000 -100.00000 M 5 
-100.00000 -100.00000 F 6 
-100.00000 -100.00000 Y 7 
-100.00000 -100.00000 W 8 
-0.18914  0.28459 S 9 
-0.00192 -0.41868 T 10 
-100.00000 -100.00000 N 11 
-0.35388  0.05296 Q 12 
-100.00000 -100.00000 C 13 
 0.00000  0.00000 P 14 
-100.00000 -100.00000 H 15 
-0.00003 -100.00000 R 16 
-100.00000 -100.00000 K 17 
-100.00000 -100.00000 D 18 
-100.00000 -100.00000 E 19 
 0.00000  0.00000 G 0 
 0.00008 -100.00000 A 1 
 0.26311 -0.07200 V 2 
-100.00000 -100.00000 I 3 
-100.00000 -100.00000 L 4 
-100.00000 -100.00000 M 5 
-100.00000 -100.00000 F 6 
-100.00000 -100.00000 Y 7 
-100.00000 -100.00000 W 8 
-100.00000 -100.00000 S 9 
-100.00000 -100.00000 T 10 
-100.00000 -100.00000 N 11 
-100.00000 -100.00000 Q 12 
-100.00000 -100.00000 C 13 
-100.00000 -100.00000 P 14 
-100.00000 -100.00000 H 15 
 0.38466  0.16678 R 16 
-100.00000 -100.00000 K 17 
-100.00000 -100.00000 D 18 
 0.29645  0.41460 E 19 
 0.09864 -0.35352 G 0 
 0.12353 -0.12990 A 1 
-0.30079 -0.07234 V 2 
-100.00000 -100.00000 I 3 
 0.43459  0.46823 L 4 
-100.00000 -100.00000 M 5 
-100.00000 -100.00000 F 6 
-0.52493 -0.46995 Y 7 
-100.00000 -100.00000 W 8 
 0.13736 -0.39294 S 9 
 0.23900 -0.42120 T 10 
-0.59870  0.07848 N 11 
-0.17028 -0.18984 Q 12 
-0.00014 -100.00000 C 13 
-0.00014  0.45506 P 14 
 0.50859 -100.00000 H 15 
-0.00014  0.53306 R 16 
-100.00000 -100.00000 K 17 
 0.00000  0.00000 D 18 
-0.81082 -0.02937 E 19 
-100.00000 -100.00000 G 0 
-100.00000 -100.00000 A 1 
-100.00000 -0.06694 V 2 
 0.23155  0.05485 I 3 
 0.00000  0.00000 L 4 
-100.00000 -100.00000 M 5 
 0.76226 -0.83362 F 6 
-100.00000 -100.00000 Y 7 
-100.00000 -100.00000 W 8 
-100.00000 -100.00000 S 9 
 0.00025 -100.00000 T 10 
-100.00000 -100.00000 N 11 
-100.00000 -100.00000 Q 12 
-100.00000 -100.00000 C 13 
 0.17287 -0.34110 P 14 
 0.41184 -0.25526 H 15 
 0.13776 -100.00000 R 16 
-100.00000 -100.00000 K 17 
-100.00000 -100.00000 D 18 
-100.00000 -100.00000 E 19 
 0.19045 -0.24577 G 0 
-0.35169 -0.57128 A 1 
-0.46637  0.36514 V 2 
 0.00000  0.00000 I 3 
-0.46684 -100.00000 L 4 
 0.11176 -100.00000 M 5 
 0.05612  0.58512 F 6 
-0.13967  0.75065 Y 7 
-0.00217 -100.00000 W 8 
-0.63967 -0.04247 S 9 
 0.34771  0.00878 T 10 
-0.67294  0.58530 N 11 
 0.13720 -100.00000 Q 12 
-0.20485 -0.57128 C 13 
-100.00000 -100.00000 P 14 
 0.13226  0.02938 H 15 
 0.13720 -0.17707 R 16 
-0.00217 -0.07228 K 17 
-100.00000 -100.00000 D 18 
-0.80641 -100.00000 E 19 
-0.12024  0.11631 G 0 
-0.01040 -0.00006 A 1 
-100.00000 -100.00000 V 2 
-100.00000 -100.00000 I 3 
-100.00000 -0.56655 L 4 
 0.62605 -100.00000 M 5 
-100.00000 -100.00000 F 6 
-0.63188  0.28349 Y 7 
-100.00000 -100.00000 W 8 
-0.68590 -0.39458 S 9 
-100.00000 -100.00000 T 10 
-0.36952  0.06951 N 11 
-0.00198 -100.00000 Q 12 
-100.00000 -100.00000 C 13 
-100.00000 -100.00000 P 14 
-0.59193  0.17801 H 15 
-100.00000 -100.00000 R 16 
-100.00000 -100.00000 K 17 
 0.00000  0.00000 D 18 
 0.28802 -1.00075 E 19 
 0.12395 -0.21180 G 0 
 0.65981 -0.32865 A 1 
 0.22622 -100.00000 V 2 
 0.67448  0.30329 I 3 
-0.15164  0.16784 L 4 
-100.00000 -100.00000 M 5 
-0.17987 -0.29713 F 6 
 0.00000  0.00000 Y 7 
-100.00000 -100.00000 W 8 
 0.04999  0.28783 S 9 
-100.00000 -100.00000 T 10 
 0.11232 -100.00000 N 11 
-100.00000 -100.00000 Q 12 
 0.24045  0.06475 C 13 
 0.68739 -100.00000 P 14 
 0.34336  0.08041 H 15 
-100.00000 -100.00000 R 16 
-100.00000 -100.00000 K 17 
 0.53899 -100.00000 D 18 
-100.00000 -100.00000 E 19 
 0.21840 -0.45642 G 0 
 0.54570  0.45429 A 1 
-0.59410 -0.17787 V 2 
-100.00000 -100.00000 I 3 
-100.00000 -100.00000 L 4 
-100.00000 -100.00000 M 5 
-100.00000 -100.00000 F 6 
-100.00000 -100.00000 Y 7 
-100.00000 -100.00000 W 8 
-100.00000 -100.00000 S 9 
 0.00005 -100.00000 T 10 
-100.00000 -100.00000 N 11 
 0.42764 -100.00000 Q 12 
-100.00000 -100.00000 C 13 
-0.00184 -0.34983 P 14 
-0.13934 -100.00000 H 15 
-100.00000 -100.00000 R 16 
-0.14872 -0.67741 K 17 
-0.44590 -0.42187 D 18 
 0.00000  0.00000 E 19 
 0.28032  0.50053 G 0 
-100.00000 -100.00000 A 1 
-0.26648 -100.00000 V 2 
-100.00000 -100.00000 I 3 
-100.00000 -100.00000 L 4 
-100.00000 -100.00000 M 5 
-100.00000 -100.00000 F 6 
-100.00000 -100.00000 Y 7 
-100.00000 -100.00000 W 8 
-100.00000 -100.00000 S 9 
-100.00000 -100.00000 T 10 
-100.00000 -100.00000 N 11 
-100.00000 -100.00000 Q 12 
-100.00000 -100.00000 C 13 
-100.00000 -100.00000 P 14 
-100.00000 -100.00000 H 15 
-100.00000 -100.00000 R 16 
 0.06006  0.12135 K 17 
-0.12898  0.05339 D 18 
 0.00000  0.00000 E 19 
-100.00000 -100.00000 G 0 
-100.00000 -100.00000 A 1 
-100.00000 -100.00000 V 2 
-0.00003 -0.20988 I 3 
 0.00000  0.00000 L 4 
-0.42531  0.36478 M 5 
-100.00000 -100.00000 F 6 
-100.00000 -100.00000 Y 7 
-100.00000 -100.00000 W 8 
-100.00000 -100.00000 S 9 
-0.00003 -100.00000 T 10 
-100.00000 -100.00000 N 11 
-0.12025 -0.07238 Q 12 
-100.00000 -100.00000 C 13 
 0.03363  0.79132 P 14 
-100.00000 -100.00000 H 15 
-100.00000 -100.00000 R 16 
-100.00000 -100.00000 K 17 
-100.00000 -100.00000 D 18 
-100.00000 -100.00000 E 19 
 0.15392 -0.04862 G 0 
-100.00000 -100.00000 A 1 
-0.00025 -0.21001 V 2 
-0.35420 -100.00000 I 3 
-100.00000 -100.00000 L 4 
-0.65672 -0.06664 M 5 
-100.00000  0.37851 F 6 
-0.41506  0.13750 Y 7 
-0.95074  0.37495 W 8 
 0.34575 -0.02396 S 9 
 0.12336 -100.00000 T 10 
-100.00000 -100.00000 N 11 
-100.00000 -100.00000 Q 12 
-100.00000 -100.00000 C 13 
-100.00000 -100.00000 P 14 
-0.10254 -0.11707 H 15 
 0.00000  0.00000 R 16 
 0.22979 -0.12153 K 17 
-100.00000 -100.00000 D 18 
-100.00000 -100.00000 E 19 
 0.03539 -0.10626 G 0 
 0.00007  0.13749 A 1 
-100.00000  0.37523 V 2 
-100.00000 -100.00000 I 3 
-100.00000 -100.00000 L 4 
-100.00000 -100.00000 M 5 
-100.00000 -100.00000 F 6 
-100.00000 -100.00000 Y 7 
-100.00000 -100.00000 W 8 
-100.00000 -100.00000 S 9 
-100.00000 -100.00000 T 10 
-100.00000 -100.00000 N 11 
-100.00000 -100.00000 Q 12 
-100.00000 -100.00000 C 13 
-100.00000 -100.00000 P 14 
-100.00000 -100.00000 H 15 
-100.00000 -100.00000 R 16 
 0.57724 -0.30158 K 17 
 0.31853  0.02974 D 18 
 0.00000  0.00000 E 19 
-100.00000 -100.00000 G 0 
-100.00000 -100.00000 A 1 
-100.00000 -100.00000 V 2 
-100.00000 -100.00000 I 3 
-100.00000  0.27573 L 4 
-100.00000 -100.00000 M 5 
 0.00003 -100.00000 F 6 
-100.00000 -100.00000 Y 7 
-100.00000 -100.00000 W 8 
 0.00003 -100.00000 S 9 
-100.00000 -100.00000 T 10 
-100.00000 -100.00000 N 11 
 0.00000  0.00000 Q 12 
-100.00000 -100.00000 C 13 
 0.00003 -100.00000 P 14 
 0.06895 -0.46972 H 15 
 0.25624  0.36920 R 16 
-0.12892  0.13753 K 17 
-100.00000 -100.00000 D 18 
 0.12369 -0.01426 E 19 
-100.00000 -100.00000 G 0 
-100.00000 -100.00000 A 1 
-100.00000 -0.70174 V 2 
-100.00000 -100.00000 I 3 
 0.00000  0.00000 L 4 
 0.37854  0.05312 M 5 
 0.47866  0.12241 F 6 
-100.00000 -100.00000 Y 7 
-100.00000 -0.20991 W 8 
 0.05648  0.43577 S 9 
-100.00000 -100.00000 T 10 
-100.00000 -100.00000 N 11 
-100.00000 -100.00000 Q 12 
-100.00000 -100.00000 C 13 
-100.00000 -100.00000 P 14 
-100.00000 -100.00000 H 15 
-100.00000 -100.00000 R 16 
-100.00000 -100.00000 K 17 
-100.00000 -100.00000 D 18 
-100.00000 -100.00000 E 19 
 0.30576  0.18420 G 0 
-0.25789 -100.00000 A 1 
-0.00357  0.82387 V 2 
-0.65644  0.16593 I 3 
-0.00199 -0.17613 L 4 
-100.00000  1.20182 M 5 
-100.00000 -100.00000 F 6 
 0.13741 -100.00000 Y 7 
-100.00000 -100.00000 W 8 
 0.00000  0.00000 S 9 
-0.18925 -100.00000 T 10 
 0.26712  0.29664 N 11 
-0.30747 -100.00000 Q 12 
-0.12910 -0.56999 C 13 
-100.00000 -100.00000 P 14 
-0.00199 -0.39231 H 15 
-0.84909 -0.14029 R 16 
-0.00009 -0.20937 K 17 
-100.00000 -100.00000 D 18 
-0.00199 -0.20937 E 19 
 0.69439 -0.25711 G 0 
 0.22625 -100.00000 A 1 
 0.00025 -0.01610 V 2 
-0.13912 -100.00000 I 3 
 0.05661  0.37429 L 4 
-0.21305 -100.00000 M 5 
 1.15304 -100.00000 F 6 
 0.00025  0.58515 Y 7 
-100.00000 -100.00000 W 8 
 0.00000  0.00000 S 9 
-0.06382 -100.00000 T 10 
 0.00025 -100.00000 N 11 
-0.54803  0.08873 Q 12 
-100.00000 -100.00000 C 13 
 0.10894  0.31436 P 14 
-100.00000 -100.00000 H 15 
 0.00025 -100.00000 R 16 
-100.00000 -100.00000 K 17 
-0.09567 -0.37409 D 18 
 0.67832  0.56092 E 19 
 0.13792 -100.00000 G 0 
 0.81058 -0.16670 A 1 
 0.00000  0.00000 V 2 
 0.13665  0.15278 I 3 
 0.17421  0.67817 L 4 
-100.00000 -100.00000 M 5 
-100.00000  0.36584 F 6 
-100.00000 -100.00000 Y 7 
-100.00000 -100.00000 W 8 
 0.37893 -100.00000 S 9 
 0.26345 -0.04326 T 10 
-100.00000 -100.00000 N 11 
-100.00000 -100.00000 Q 12 
 0.00042 -100.00000 C 13 
-100.00000 -100.00000 P 14 
-100.00000 -100.00000 H 15 
-100.00000 -100.00000 R 16 
-100.00000 -100.00000 K 17 
-100.00000 -100.00000 D 18 
 0.26345  0.00010 E 19 
 1.20190 -100.00000 G 0 
 0.26330  0.05742 A 1 
-0.79811 -0.26921 V 2 
 0.62640 -0.00002 I 3 
-0.00961  0.52922 L 4 
-100.00000 -100.00000 M 5 
-100.00000 -100.00000 F 6 
-100.00000  0.96979 Y 7 
-100.00000 -100.00000 W 8 
 0.00000  0.00000 S 9 
 0.44754 -0.37125 T 10 
-0.30712 -0.34929 N 11 
-0.08416 -0.45621 Q 12 
-100.00000 -100.00000 C 13 
 0.29747 -0.67281 P 14 
-100.00000 -100.00000 H 15 
 0.40439 -100.00000 R 16 
 0.26330 -0.48330 K 17 
 0.26330 -100.00000 D 18 
 0.28050 -100.00000 E 19 
-0.11279  0.00026 G 0 
 0.67122  0.00026 A 1 
-100.00000 -100.00000 V 2 
-100.00000 -100.00000 I 3 
-1.01119  0.09123 L 4 
-100.00000 -100.00000 M 5 
-0.12023 -100.00000 F 6 
-100.00000  0.27584 Y 7 
-100.00000 -100.00000 W 8 
 0.00000  0.00000 S 9 
 0.13467  0.67763 T 10 
-0.56373 -100.00000 N 11 
-0.00001 -0.20172 Q 12 
-100.00000 -100.00000 C 13 
 0.48904  0.62960 P 14 
-100.00000 -100.00000 H 15 
-0.00001  0.36281 R 16 
-0.00001 -100.00000 K 17 
 0.70861 -100.00000 D 18 
-0.22755  0.55545 E 19 
-100.00000 -100.00000 G 0 
 0.21340 -100.00000 A 1 
-0.34882 -0.43936 V 2 
-0.32441 -0.01507 I 3 
 0.00000  0.00000 L 4 
-100.00000 -0.59916 M 5 
 0.32745 -0.07081 F 6 
-100.00000 -0.00013 Y 7 
-100.00000 -0.21023 W 8 
 0.12065  0.56357 S 9 
 0.20192 -100.00000 T 10 
-100.00000 -100.00000 N 11 
-100.00000 -100.00000 Q 12 
-100.00000 -100.00000 C 13 
-100.00000 -100.00000 P 14 
-100.00000 -100.00000 H 15 
-100.00000 -100.00000 R 16 
-100.00000 -100.00000 K 17 
-100.00000 -100.00000 D 18 
-100.00000 -100.00000 E 19 
 0.33714  0.20543 G 0 
-100.00000 -100.00000 A 1 
-0.12880 -0.29335 V 2 
 0.00005 -100.00000 I 3 
-100.00000 -100.00000 L 4 
-100.00000 -100.00000 M 5 
-100.00000 -100.00000 F 6 
-100.00000 -100.00000 Y 7 
-100.00000 -100.00000 W 8 
-0.00563 -100.00000 S 9 
-0.00176 -100.00000 T 10 
-100.00000 -100.00000 N 11 
-100.00000 -100.00000 Q 12 
-100.00000 -100.00000 C 13 
-100.00000 -100.00000 P 14 
-0.00327 -100.00000 H 15 
-100.00000 -100.00000 R 16 
-0.06875 -0.20534 K 17 
 0.31866  0.55534 D 18 
 0.00000  0.00000 E 19 
-0.13750 -0.59998 G 0 
-100.00000 -100.00000 A 1 
-100.00000 -100.00000 V 2 
 0.23914 -0.21644 I 3 
-100.00000 -100.00000 L 4 
-100.00000 -100.00000 M 5 
-100.00000 -100.00000 F 6 
-100.00000 -100.00000 Y 7 
-0.13937 -100.00000 W 8 
-0.11279  0.13750 S 9 
-100.00000  0.48542 T 10 
-100.00000 -100.00000 N 11 
-100.00000 -100.00000 Q 12 
-100.00000 -100.00000 C 13 
-100.00000 -100.00000 P 14 
-100.00000 -100.00000 H 15 
 0.00000  0.00000 R 16 
 0.11519  0.31601 K 17 
-100.00000 -100.00000 D 18 
-100.00000 -100.00000 E 19 
-100.00000 -100.00000 G 0 
-100.00000 -100.00000 A 1 
-0.22836  0.02779 V 2 
-0.00188 -0.21053 I 3 
 0.04671  0.06716 L 4 
-100.00000 -100.00000 M 5 
 0.00000  0.00000 F 6 
 0.12365  0.67811 Y 7 
-100.00000 -100.00000 W 8 
 0.20163 -0.03213 S 9 
-100.00000 -100.00000 T 10 
-100.00000 -100.00000 N 11 
-100.00000 -100.00000 Q 12 
 0.26306 -100.00000 C 13 
-100.00000 -100.00000 P 14 
-100.00000 -100.00000 H 15 
-100.00000 -100.00000 R 16 
-100.00000 -100.00000 K 17 
-100.00000 -100.00000 D 18 
-100.00000 -100.00000 E 19 
 0.08624 -0.10622 G 0 
-0.00183 -0.41709 A 1 
 0.13757 -100.00000 V 2 
-100.00000 -100.00000 I 3 
-100.00000 -100.00000 L 4 
-100.00000 -100.00000 M 5 
-100.00000 -100.00000 F 6 
-100.00000 -100.00000 Y 7 
-100.00000 -100.00000 W 8 
-100.00000 -100.00000 S 9 
-100.00000 -100.00000 T 10 
-100.00000 -100.00000 N 11 
 0.13757 -100.00000 Q 12 
-100.00000 -100.00000 C 13 
-100.00000 -0.20945 P 14 
-100.00000 -100.00000 H 15 
-100.00000 -100.00000 R 16 
 0.48901  0.50118 K 17 
-0.12022  0.28575 D 18 
 0.00000  0.00000 E 19 
-100.00000 -100.00000 G 0 
-0.35364 -100.00000 A 1 
 0.65912 -0.46705 V 2 
 0.00000  0.00000 I 3 
 0.27673  0.74353 L 4 
 0.30797 -0.22833 M 5 
-100.00000 -100.00000 F 6 
-100.00000 -100.00000 Y 7 
-100.00000 -100.00000 W 8 
-100.00000 -100.00000 S 9 
-0.00755  0.28410 T 10 
-100.00000 -100.00000 N 11 
-100.00000 -100.00000 Q 12 
-100.00000 -100.00000 C 13 
-100.00000 -100.00000 P 14 
-100.00000 -100.00000 H 15 
-100.00000 -100.00000 R 16 
-100.00000  0.26303 K 17 
-100.00000 -100.00000 D 18 
-100.00000 -100.00000 E 19 
-100.00000 -100.00000 G 0 
-100.00000 -100.00000 A 1 
 0.26310 -100.00000 V 2 
-100.00000  0.00001 I 3 
 0.36380 -0.18286 L 4 
-100.00000 -100.00000 M 5 
 0.00000  0.00000 F 6 
-100.00000 -100.00000 Y 7 
-100.00000 -0.25592 W 8 
-0.00455  0.44393 S 9 
-100.00000 -100.00000 T 10 
-100.00000 -100.00000 N 11 
-100.00000 -100.00000 Q 12 
 0.13757 -0.07257 C 13 
-100.00000 -100.00000 P 14 
-100.00000 -100.00000 H 15 
-100.00000 -100.00000 R 16 
-100.00000 -100.00000 K 17 
-100.00000 -100.00000 D 18 
-100.00000 -100.00000 E 19 
 0.34609 -100.00000 G 0 
 0.17319  0.19050 A 1 
-100.00000 -100.00000 V 2 
-100.00000 -100.00000 I 3 
 0.38229  0.12057 L 4 
-100.00000 -100.00000 M 5 
-100.00000 -100.00000 F 6 
-100.00000 -100.00000 Y 7 
-100.00000 -100.00000 W 8 
 0.74594  0.31274 S 9 
 0.34609 -0.11901 T 10 
-0.12519  0.22924 N 11 
-0.71282 -100.00000 Q 12 
-100.00000 -100.00000 C 13 
 0.00000  0.00000 P 14 
-0.00340 -0.32547 H 15 
-100.00000 -100.00000 R 16 
-100.00000 -100.00000 K 17 
-0.27676  0.24530 D 18 
-0.00183  0.16306 E 19 
 0.12813  0.55579 G 0 
 0.27317 -0.00502 A 1 
 0.43722 -0.32863 V 2 
-0.00423  0.58733 I 3 
-0.35091  0.64551 L 4 
 0.44591 -0.41267 M 5 
 0.21481  0.42601 F 6 
 0.16233  0.35286 Y 7 
 0.37871 -0.41267 W 8 
 0.02251  0.27003 S 9 
 0.61801 -0.11004 T 10 
-0.07018 -0.45434 N 11 
 0.36255 -1.49008 Q 12 
 0.00020 -100.00000 C 13 
-0.30263  0.58467 P 14 
 0.42841 -100.00000 H 15 
-0.26901  0.68310 R 16 
 0.00000  0.00000 K 17 
-0.12853 -0.01497 D 18 
-0.35998 -0.67532 E 19 
 0.21958 -0.11129 G 0 
-0.10650 -0.06818 A 1 
-0.41723 -0.06882 V 2 
-100.00000 -0.00016 I 3 
-0.62195 -0.48385 L 4 
-100.00000 -100.00000 M 5 
-100.00000 -100.00000 F 6 
-100.00000 -100.00000 Y 7 
-0.00006 -100.00000 W 8 
 0.11419 -0.55216 S 9 
-0.21338  0.21561 T 10 
 0.09355 -100.00000 N 11 
 0.34597 -100.00000 Q 12 
-100.00000 -100.00000 C 13 
-100.00000 -100.00000 P 14 
-0.13945 -100.00000 H 15 
-100.00000 -100.00000 R 16 
 0.18666 -0.69030 K 17 
 0.11242 -0.03157 D 18 
 0.00000  0.00000 E 19 
 0.37719  0.51859 G 0 
 0.08639 -0.08318 A 1 
-0.38310  0.07241 V 2 
-0.26761  0.44681 I 3 
 0.57738 -0.21005 L 4 
-100.00000 -100.00000 M 5 
 0.27438 -0.21005 F 6 
 0.64548 -0.41781 Y 7 
-0.13917  0.58505 W 8 
 0.00000  0.00000 S 9 
 0.37180  0.62634 T 10 
 0.10427 -0.20069 N 11 
 0.10357 -100.00000 Q 12 
 0.13773 -100.00000 C 13 
 0.09381 -0.07255 P 14 
-0.30063  0.09098 H 15 
-0.23799 -0.21191 R 16 
 0.07988 -100.00000 K 17 
-0.22812 -100.00000 D 18 
-0.69213 -0.03720 E 19 
 0.11187  0.37845 G 0 
 0.01778 -0.05009 A 1 
-0.39572 -100.00000 V 2 
-0.00014 -100.00000 I 3 
-0.00608  0.24264 L 4 
-0.00361 -100.00000 M 5 
-0.00014 -100.00000 F 6 
-0.24595 -100.00000 Y 7 
-0.16391 -100.00000 W 8 
 0.00000  0.00000 S 9 
-0.03768 -0.46915 T 10 
-0.55746  0.16767 N 11 
-0.24595  0.08875 Q 12 
-0.52509 -100.00000 C 13 
 0.60428  0.25066 P 14 
-0.18927 -100.00000 H 15 
-0.24595 -0.00006 R 16 
-100.00000 -100.00000 K 17 
-100.00000 -100.00000 D 18 
-100.00000 -100.00000 E 19 
 0.00006 -100.00000 G 0 
-100.00000 -100.00000 A 1 
-100.00000 -100.00000 V 2 
-100.00000 -100.00000 I 3 
-0.12885  0.53270 L 4 
-100.00000 -100.00000 M 5 
 0.13757 -0.13027 F 6 
-100.00000 -100.00000 Y 7 
 0.00000  0.00000 W 8 
 0.00006 -100.00000 S 9 
-100.00000 -100.00000 T 10 
-100.00000 -100.00000 N 11 
-100.00000 -100.00000 Q 12 
 0.10229 -0.01479 C 13 
-100.00000 -100.00000 P 14 
-100.00000 -100.00000 H 15 
 0.60997  0.57866 R 16 
-100.00000 -100.00000 K 17 
-100.00000 -100.00000 D 18 
-100.00000 -100.00000 E 19 
-100.00000 -0.20456 G 0 
-0.12031 -0.21075 A 1 
 0.13746 -0.25812 V 2 
-100.00000 -0.07381 I 3 
-0.07135 -0.48038 L 4 
-100.00000  0.01244 M 5 
-100.00000  0.00004 F 6 
-100.00000 -100.00000 Y 7 
-100.00000 -100.00000 W 8 
-0.27474  0.43746 S 9 
 0.38219  0.30306 T 10 
-100.00000 -100.00000 N 11 
-100.00000  0.13754 Q 12 
-100.00000 -100.00000 C 13 
 0.00000  0.00000 P 14 
 0.09357 -0.32730 H 15 
-0.12903 -100.00000 R 16 
-0.13943  0.00004 K 17 
-0.49139 -100.00000 D 18 
 0.35660 -100.00000 E 19 
-100.00000 -100.00000 G 0 
-100.00000 -100.00000 A 1 
-100.00000 -100.00000 V 2 
-100.00000 -0.21074 I 3 
-0.13929 -100.00000 L 4 
-100.00000 -100.00000 M 5 
-100.00000 -100.00000 F 6 
-0.00178 -0.29470 Y 7 
-100.00000 -100.00000 W 8 
-0.00890  0.05489 S 9 
 0.18693  0.58505 T 10 
 0.00000  0.00000 N 11 
 0.00005 -100.00000 Q 12 
-100.00000 -100.00000 C 13 
-100.00000 -100.00000 P 14 
-0.11263  0.37860 H 15 
-100.00000 -100.00000 R 16 
-0.00751  0.28343 K 17 
 0.54587  0.51266 D 18 
-100.00000 -100.00000 E 19 
-100.00000 -100.00000 G 0 
-100.00000 -100.00000 A 1 
 0.13770 -100.00000 V 2 
-0.12899 -100.00000 I 3 
-0.30122  0.13760 L 4 
-100.00000 -100.00000 M 5 
-100.00000  0.27366 F 6 
 0.09090  0.02069 Y 7 
-100.00000 -100.00000 W 8 
 0.87101  0.05127 S 9 
-0.00606 -0.68344 T 10 
 0.55418  0.54168 N 11 
 0.41158  0.10768 Q 12 
-100.00000 -100.00000 C 13 
-0.11297 -100.00000 P 14 
 0.00000  0.00000 H 15 
-0.79865  0.14080 R 16 
-100.00000 -100.00000 K 17 
-100.00000 -100.00000 D 18 
-100.00000 -100.00000 E 19 
 0.02248 -0.04183 G 0 
-0.42452 -0.41781 A 1 
-100.00000 -100.00000 V 2 
-0.13669 -0.27534 I 3 
-100.00000 -100.00000 L 4 
-100.00000 -100.00000 M 5 
-100.00000 -100.00000 F 6 
-100.00000 -100.00000 Y 7 
-100.00000 -100.00000 W 8 
-0.18530 -100.00000 S 9 
 0.00000  0.00000 T 10 
-100.00000 -100.00000 N 11 
-100.00000 -100.00000 Q 12 
-100.00000 -100.00000 C 13 
-100.00000 -0.16206 P 14 
-100.00000 -100.00000 H 15 
-100.00000 -100.00000 R 16 
 0.37897 -0.16206 K 17 
-100.00000 -100.00000 D 18 
-100.00000 -100.00000 E 19 
-0.67686  0.19255 G 0 
 0.17766 -100.00000 A 1 
-0.64671 -0.00015 V 2 
-0.14144  0.13759 I 3 
 0.22774 -0.00019 L 4 
-0.00743 -0.26305 M 5 
 0.00000  0.00000 F 6 
-0.00394  0.26312 Y 7 
 0.00027 -100.00000 W 8 
 0.12339 -0.00022 S 9 
-100.00000 -100.00000 T 10 
-0.01038 -0.34801 N 11 
-100.00000  0.13759 Q 12 
-0.00394 -0.12555 C 13 
-100.00000 -100.00000 P 14 
-100.00000 -100.00000 H 15 
-100.00000 -100.00000 R 16 
 0.00027 -100.00000 K 17 
-0.02380  0.01169 D 18 
 0.32654  0.47374 E 19 
-0.00943  0.49257 G 0 
-0.69148  0.53572 A 1 
 0.13353  0.45754 V 2 
 0.67824  0.13803 I 3 
 0.34597 -100.00000 L 4 
-100.00000 -100.00000 M 5 
 0.25961  0.44396 F 6 
 0.73907 -0.05736 Y 7 
-100.00000 -100.00000 W 8 
-0.37705  0.42439 S 9 
-100.00000 -0.12742 T 10 
 0.00000  0.00000 N 11 
 0.48224  0.04537 Q 12 
-100.00000 -100.00000 C 13 
-0.12551  0.37904 P 14 
-0.23600  0.80290 H 15 
-0.23442 -0.19984 R 16 
 0.65690 -0.27635 K 17 
 0.04958 -0.05530 D 18 
-0.35347  0.19912 E 19 
 0.00000  0.00000 G 0 
-0.00005 -100.00000 A 1 
-0.00361 -100.00000 V 2 
-100.00000 -100.00000 I 3 
-100.00000 -100.00000 L 4 
-100.00000 -100.00000 M 5 
-100.00000 -100.00000 F 6 
-100.00000 -100.00000 Y 7 
-100.00000 -100.00000 W 8 
-100.00000 -100.00000 S 9 
-100.00000 -100.00000 T 10 
-100.00000 -100.00000 N 11 
-100.00000 -100.00000 Q 12 
-100.00000 -100.00000 C 13 
-100.00000 -100.00000 P 14 
-100.00000 -100.00000 H 15 
-0.14368 -0.56828 R 16 
-100.00000 -100.00000 K 17 
-100.00000 -100.00000 D 18 
-0.18729  0.28039 E 19 
 0.00013 -0.45027 G 0 
 0.16462  0.62372 A 1 
 0.00000  0.00000 V 2 
-0.06897  0.09904 I 3 
 0.06969  0.34254 L 4 
-100.00000 -100.00000 M 5 
-100.00000 -100.00000 F 6 
-100.00000 -100.00000 Y 7 
 0.00013 -100.00000 W 8 
-0.01811  0.29528 S 9 
 0.18587  0.13157 T 10 
-100.00000 -100.00000 N 11 
-100.00000 -100.00000 Q 12 
-100.00000 -100.00000 C 13 
 0.00013  0.00049 P 14 
-100.00000 -100.00000 H 15 
-0.14023 -100.00000 R 16 
 0.37864 -100.00000 K 17 
-100.00000 -100.00000 D 18 
 0.12280 -100.00000 E 19 
-100.00000 -100.00000 G 0 
 0.34020  0.21157 A 1 
-100.00000 -100.00000 V 2 
-0.09991 -0.29531 I 3 
-100.00000 -100.00000 L 4 
-100.00000 -100.00000 M 5 
-100.00000 -100.00000 F 6 
-100.00000 -100.00000 Y 7 
-100.00000 -100.00000 W 8 
 0.04983 -0.19341 S 9 
 0.00000  0.00000 T 10 
-100.00000 -100.00000 N 11 
 0.00010 -100.00000 Q 12 
-100.00000 -100.00000 C 13 
-100.00000 -100.00000 P 14 
-100.00000 -100.00000 H 15 
 0.37861 -100.00000 R 16 
 0.12285 -100.00000 K 17 
-100.00000 -100.00000 D 18 
-100.00000 -100.00000 E 19 
 0.78742  0.02445 G 0 
 0.51024  0.81253 A 1 
 0.00000  0.00000 V 2 
 0.41927 -0.17661 I 3 
 0.28131  0.91332 L 4 
-100.00000  0.24684 M 5 
 1.18799 -0.37991 F 6 
-100.00000 -100.00000 Y 7 
-100.00000 -100.00000 W 8 
 0.26279 -0.06916 S 9 
 0.00142  0.00087 T 10 
-100.00000 -100.00000 N 11 
-0.09110  0.88016 Q 12 
-100.00000 -100.00000 C 13 
-100.00000 -100.00000 P 14 
 0.20264 -100.00000 H 15 
 0.00142 -100.00000 R 16 
-0.13815 -100.00000 K 17 
-100.00000 -100.00000 D 18 
 0.37993 -100.00000 E 19 
 0.00051 -100.00000 G 0 
 0.71190 -100.00000 A 1 
-100.00000 -100.00000 V 2 
-100.00000 -100.00000 I 3 
 0.88671 -0.11679 L 4 
-100.00000 -100.00000 M 5 
-100.00000 -100.00000 F 6 
-100.00000 -100.00000 Y 7 
 0.00051 -100.00000 W 8 
 0.00000  0.00000 S 9 
-100.00000  0.67811 T 10 
-100.00000 -100.00000 N 11 
-100.00000 -100.00000 Q 12 
-100.00000 -100.00000 C 13 
 0.14160  0.52707 P 14 
-100.00000 -100.00000 H 15 
-100.00000 -100.00000 R 16 
-100.00000 -100.00000 K 17 
-100.00000 -100.00000 D 18 
-100.00000 -100.00000 E 19 
 0.13757 -100.00000 G 0 
-100.00000 -100.00000 A 1 
-100.00000 -100.00000 V 2 
-100.00000 -100.00000 I 3 
-100.00000 -100.00000 L 4 
-100.00000 -100.00000 M 5 
 0.21798 -0.07251 F 6 
-0.01998  0.06446 Y 7 
-100.00000 -100.00000 W 8 
 0.11106  0.13547 S 9 
-100.00000 -100.00000 T 10 
-100.00000 -100.00000 N 11 
-100.00000 -100.00000 Q 12 
 0.00000  0.00000 C 13 
-100.00000 -100.00000 P 14 
-100.00000 -100.00000 H 15 
 0.35496  0.48549 R 16 
-100.00000 -100.00000 K 17 
-100.00000 -100.00000 D 18 
 0.00006 -100.00000 E 19 
 0.04018  0.01835 G 0 
-0.35735  0.27707 A 1 
 0.28492 -0.20333 V 2 
-0.00900  0.09953 I 3 
 0.34330  0.67967 L 4 
-0.26560 -100.00000 M 5 
-0.00839  0.52151 F 6 
 0.17393 -0.28281 Y 7 
-0.00900 -100.00000 W 8 
 0.00000  0.00000 S 9 
-0.07250  0.55214 T 10 
-0.60085  0.37635 N 11 
-0.52760  0.37451 Q 12 
-0.35299 -100.00000 C 13 
 0.23016  0.63984 P 14 
 1.25697  0.20771 H 15 
-0.23492 -0.18848 R 16 
-0.25857  0.03101 K 17 
-100.00000 -100.00000 D 18 
 0.59556  0.23290 E 19 
 0.09422 -100.00000 G 0 
 0.48737 -0.14636 A 1 
-0.00039 -0.36764 V 2 
 0.30607  1.01918 I 3 
-0.32605 -0.28080 L 4 
 0.81694  0.30303 M 5 
-0.45029  0.13929 F 6 
-0.68056 -0.71086 Y 7 
-100.00000 -100.00000 W 8 
 0.38484 -0.12814 S 9 
 0.07250  0.64863 T 10 
 0.01069  0.24789 N 11 
 0.22245  0.28739 Q 12 
 0.00122 -100.00000 C 13 
 0.33408  0.70581 P 14 
 0.00000  0.00000 H 15 
 0.43724  0.21821 R 16 
 0.48664 -100.00000 K 17 
 0.00244  0.72191 D 18 
 0.00122  0.26166 E 19 
 0.15893  0.63160 G 0 
 0.09268  0.06752 A 1 
 0.04436 -0.07268 V 2 
-0.56968 -0.14673 I 3 
-0.50939 -0.01639 L 4 
-0.29814 -0.48754 M 5 
 0.11186  0.25367 F 6 
-100.00000  0.35369 Y 7 
-0.00849  0.14489 W 8 
-0.08817 -0.03395 S 9 
-0.00362  0.11974 T 10 
-100.00000  0.13906 N 11 
-0.01189 -0.16027 Q 12 
-100.00000 -100.00000 C 13 
-100.00000 -100.00000 P 14 
-100.00000  0.09052 H 15 
 0.00000  0.00000 R 16 
-0.98204 -0.15843 K 17 
-0.00210 -100.00000 D 18 
-100.00000  0.04609 E 19 
 0.00000  0.00000 G 0 
 0.32987  0.28379 A 1 
-0.49096 -0.13125 V 2 
-100.00000 -100.00000 I 3 
-100.00000 -100.00000 L 4 
-100.00000 -100.00000 M 5 
-100.00000 -100.00000 F 6 
-100.00000 -100.00000 Y 7 
-100.00000 -100.00000 W 8 
 0.99120 -100.00000 S 9 
 0.26339 -100.00000 T 10 
 0.06921 -100.00000 N 11 
 0.08660  0.59989 Q 12 
-100.00000 -100.00000 C 13 
-100.00000 -100.00000 P 14 
-100.00000 -100.00000 H 15 
-0.27468 -0.22608 R 16 
-1.06088 -100.00000 K 17 
 1.18290 -0.11623 D 18 
 0.22905  0.93776 E 19 
 0.44141 -0.10010 G 0 
-100.00000 -100.00000 A 1 
 0.50742  0.62669 V 2 
-0.44382 -0.36313 I 3 
-0.20249  0.09121 L 4 
 0.17437 -100.00000 M 5 
 0.38291  0.88947 F 6 
-100.00000  0.27335 Y 7 
-100.00000 -100.00000 W 8 
 0.15094 -0.27083 S 9 
 0.27334 -0.08337 T 10 
 0.57973 -0.25181 N 11 
 0.25344  0.97089 Q 12 
-100.00000 -100.00000 C 13 
-100.00000 -100.00000 P 14 
 0.12159  0.64865 H 15 
-0.57553  0.08807 R 16 
 0.00000  0.00000 K 17 
 0.41223 -0.07282 D 18 
 0.03650 -0.24349 E 19 
 0.14565  0.11763 G 0 
 0.17586 -0.50910 A 1 
 0.00155 -100.00000 V 2 
-0.18754  0.27385 I 3 
 0.90884  0.67447 L 4 
-0.13784 -100.00000 M 5 
 0.42417 -100.00000 F 6 
-100.00000 -100.00000 Y 7 
-100.00000 -100.00000 W 8 
 0.00000  0.00000 S 9 
-0.00033 -100.00000 T 10 
 0.36541 -0.13575 N 11 
 0.25681 -100.00000 Q 12 
-0.00190 -100.00000 C 13 
-0.49488  0.22729 P 14 
 0.61350 -0.29247 H 15 
 0.61826  0.13731 R 16 
 0.13906 -100.00000 K 17 
-100.00000 -100.00000 D 18 
-100.00000 -100.00000 E 19 
-0.37062 -0.08338 G 0 
-0.44622  0.13589 A 1 
-100.00000 -100.00000 V 2 
 0.18661  0.04952 I 3 
-0.12905 -0.21352 L 4 
 0.23909 -0.00023 M 5 
-100.00000 -100.00000 F 6 
-100.00000 -100.00000 Y 7 
-100.00000 -100.00000 W 8 
 0.00000  0.00000 S 9 
 0.22951 -1.04833 T 10 
-0.48369 -0.93819 N 11 
 0.00001 -0.70256 Q 12 
-0.13942  0.13727 C 13 
-100.00000 -100.00000 P 14 
 0.29469  0.37828 H 15 
 0.46453 -0.01393 R 16 
-100.00000 -100.00000 K 17 
 0.47139  0.25305 D 18 
-100.00000 -100.00000 E 19 
-100.00000 -100.00000 G 0 
-100.00000 -100.00000 A 1 
-100.00000 -0.42375 V 2 
-100.00000 -100.00000 I 3 
 0.69252  0.25704 L 4 
 0.26310 -100.00000 M 5 
 0.00000  0.00000 F 6 
-0.38337 -100.00000 Y 7 
-100.00000 -100.00000 W 8 
-0.30748  0.92465 S 9 
-100.00000 -100.00000 T 10 
-100.00000 -100.00000 N 11 
-100.00000 -100.00000 Q 12 
-100.00000  0.26309 C 13 
 0.26310 -100.00000 P 14 
-100.00000 -100.00000 H 15 
-100.00000 -100.00000 R 16 
-100.00000 -100.00000 K 17 
-100.00000 -100.00000 D 18 
-100.00000 -100.00000 E 19 
-100.00000 -100.00000 G 0 
-100.00000 -100.00000 A 1 
-100.00000 -100.00000 V 2 
-100.00000 -100.00000 I 3 
-100.00000 -100.00000 L 4 
-100.00000 -100.00000 M 5 
-0.00189 -0.39371 F 6 
 0.00000  0.00000 Y 7 
-100.00000 -100.00000 W 8 
-0.68584 -100.00000 S 9 
-100.00000 -100.00000 T 10 
-0.00479 -100.00000 N 11 
-100.00000 -100.00000 Q 12 
 0.14280 -0.29061 C 13 
-100.00000 -100.00000 P 14 
 0.20170 -0.43500 H 15 
-100.00000 -100.00000 R 16 
-100.00000 -100.00000 K 17 
-100.00000 -100.00000 D 18 
-100.00000 -100.00000 E 19 
-0.01479 -0.23829 G 0 
-100.00000 -100.00000 A 1 
-100.00000 -100.00000 V 2 
-100.00000 -0.29318 I 3 
-100.00000 -100.00000 L 4 
-100.00000 -100.00000 M 5 
-100.00000 -100.00000 F 6 
-100.00000 -100.00000 Y 7 
-100.00000 -100.00000 W 8 
 0.09380  0.09189 S 9 
-0.12883 -100.00000 T 10 
 0.20776  0.10543 N 11 
-100.00000 -100.00000 Q 12 
-100.00000 -100.00000 C 13 
-100.00000 -100.00000 P 14 
 0.13763 -0.00004 H 15 
 0.00000  0.00000 R 16 
 0.31424  0.12173 K 17 
-100.00000 -100.00000 D 18 
-100.00000 -100.00000 E 19 
-100.00000 -100.00000 G 0 
-100.00000 -100.00000 A 1 
-100.00000 -100.00000 V 2 
-0.24551  0.37420 I 3 
-100.00000 -100.00000 L 4 
-100.00000 -100.00000 M 5 
-100.00000 -100.00000 F 6 
 0.00008 -100.00000 Y 7 
-100.00000 -100.00000 W 8 
-0.35035 -0.36344 S 9 
 0.34620 -100.00000 T 10 
 0.00000  0.00000 N 11 
-100.00000 -100.00000 Q 12 
-100.00000 -100.00000 C 13 
-100.00000 -100.00000 P 14 
 0.92608  0.05227 H 15 
-100.00000 -100.00000 R 16 
 0.41181 -0.11920 K 17 
 0.16256  0.06138 D 18 
-100.00000 -100.00000 E 19 
-100.00000 -100.00000 G 0 
-100.00000 -100.00000 A 1 
-0.21780 -100.00000 V 2 
 0.31847 -100.00000 I 3 
 0.00000  0.00000 L 4 
-0.12027 -0.25639 M 5 
 0.11201  0.48549 F 6 
-100.00000 -100.00000 Y 7 
-100.00000 -100.00000 W 8 
 0.33412  0.16819 S 9 
-100.00000 -100.00000 T 10 
-100.00000 -100.00000 N 11 
-100.00000 -100.00000 Q 12 
-100.00000 -100.00000 C 13 
-100.00000 -100.00000 P 14 
-100.00000 -100.00000 H 15 
-100.00000 -100.00000 R 16 
-100.00000 -100.00000 K 17 
-100.00000 -100.00000 D 18 
-100.00000 -100.00000 E 19 
-100.00000  0.37863 G 0 
-100.00000 -100.00000 A 1 
-0.13942 -100.00000 V 2 
 0.25607  0.09267 I 3 
 0.00000  0.00000 L 4 
-100.00000 -100.00000 M 5 
-100.00000 -0.39276 F 6 
-100.00000 -100.00000 Y 7 
-100.00000 -100.00000 W 8 
-0.00597  0.00012 S 9 
-100.00000 -100.00000 T 10 
 0.12362 -100.00000 N 11 
-0.12903 -100.00000 Q 12 
-100.00000 -100.00000 C 13 
-0.12414  0.88866 P 14 
-0.00349 -100.00000 H 15 
-0.12903 -100.00000 R 16 
-100.00000 -100.00000 K 17 
-100.00000 -100.00000 D 18 
-100.00000 -100.00000 E 19 
-0.42292 -0.07015 G 0 
-100.00000 -100.00000 A 1 
-100.00000 -100.00000 V 2 
-100.00000 -100.00000 I 3 
-0.12037 -0.13003 L 4 
-100.00000 -100.00000 M 5 
-100.00000 -100.00000 F 6 
-100.00000 -100.00000 Y 7 
 0.00000  0.00000 W 8 
-100.00000 -100.00000 S 9 
-100.00000 -100.00000 T 10 
-100.00000 -100.00000 N 11 
-0.00009 -100.00000 Q 12 
-0.45448 -0.13003 C 13 
-100.00000 -100.00000 P 14 
-100.00000 -100.00000 H 15 
-0.25786 -0.27760 R 16 
-100.00000 -100.00000 K 17 
-100.00000 -100.00000 D 18 
-100.00000 -100.00000 E 19 
-100.00000 -100.00000 G 0 
-100.00000 -100.00000 A 1 
-0.01508  0.51171 V 2 
-0.17200 -0.22185 I 3 
 0.00000  0.00000 L 4 
-0.28893 -0.61677 M 5 
-100.00000 -100.00000 F 6 
-100.00000 -100.00000 Y 7 
-100.00000 -100.00000 W 8 
-100.00000 -100.00000 S 9 
-100.00000 -100.00000 T 10 
-100.00000 -100.00000 N 11 
 0.34596  0.08796 Q 12 
-100.00000 -100.00000 C 13 
 0.24033  0.24460 P 14 
-100.00000 -100.00000 H 15 
-0.13947  0.08796 R 16 
-100.00000 -100.00000 K 17 
-100.00000 -100.00000 D 18 
-100.00000 -100.00000 E 19 
-0.35383  0.00022 G 0 
 0.11522  0.07748 A 1 
-100.00000 -100.00000 V 2 
-100.00000 -100.00000 I 3 
-100.00000  0.00022 L 4 
 0.04991  0.80826 M 5 
-100.00000 -100.00000 F 6 
-100.00000 -0.21022 Y 7 
-100.00000 -100.00000 W 8 
-0.00193 -0.27944 S 9 
 0.00000  0.00000 T 10 
-100.00000 -100.00000 N 11 
-100.00000 -100.00000 Q 12 
-100.00000 -100.00000 C 13 
-100.00000  0.26325 P 14 
-100.00000 -100.00000 H 15 
 0.11200  0.00022 R 16 
-0.57258  0.41574 K 17 
-100.00000 -100.00000 D 18 
-100.00000 -100.00000 E 19 
 1.15322  0.01250 G 0 
 0.14341 -0.03475 A 1 
-0.22763 -0.40816 V 2 
-100.00000 -100.00000 I 3 
 0.17446  0.26304 L 4 
-0.41554  0.01250 M 5 
-100.00000 -100.00000 F 6 
-100.00000 -100.00000 Y 7 
-100.00000 -100.00000 W 8 
 0.26261 -0.06755 S 9 
 0.65957 -0.33862 T 10 
-0.10597 -0.03107 N 11 
 0.58615  0.05753 Q 12 
 0.43591 -100.00000 C 13 
-100.00000 -100.00000 P 14 
 0.25196  0.09170 H 15 
 0.02724  0.40838 R 16 
 0.00000  0.00000 K 17 
-100.00000 -100.00000 D 18 
 1.03790  0.16165 E 19 
 0.20264 -100.00000 G 0 
 0.20774  0.46235 A 1 
-0.74607 -100.00000 V 2 
 0.81931  0.00065 I 3 
 0.85345 -0.45371 L 4 
-0.08659 -0.29668 M 5 
 0.46567  0.00065 F 6 
 0.31938  0.37371 Y 7 
-0.00737  0.27418 W 8 
-0.10750  0.23168 S 9 
 0.15919  0.02839 T 10 
-0.51369  0.40373 N 11 
-0.40699 -0.07375 Q 12 
-100.00000 -100.00000 C 13 
-100.00000 -100.00000 P 14 
 0.99001 -0.01747 H 15 
 0.03534  0.20251 R 16 
 0.00000  0.00000 K 17 
 0.12448 -100.00000 D 18 
-0.06128  0.06671 E 19 
 0.00000  0.00000 G 0 
 0.25164 -0.29618 A 1 
 0.31167 -0.47591 V 2 
-0.17904 -100.00000 I 3 
-0.28530  0.04648 L 4 
-100.00000 -100.00000 M 5 
-0.89648 -0.21128 F 6 
-0.11278 -100.00000 Y 7 
-0.22826  0.16723 W 8 
-0.17904  0.11883 S 9 
 0.71144  0.03309 T 10 
 0.21193  0.06366 N 11 
 0.13751 -0.68388 Q 12 
-100.00000 -100.00000 C 13 
-100.00000 -100.00000 P 14 
-0.07336  0.29393 H 15 
 0.15797  0.16536 R 16 
-100.00000 -100.00000 K 17 
-0.37686  0.61899 D 18 
 0.20977  0.86960 E 19 
-0.35229  0.10717 G 0 
-0.00920 -0.34880 A 1 
-0.00920  0.28510 V 2 
-0.00351 -0.39297 I 3 
-0.33431 -0.43856 L 4 
-0.00008 -100.00000 M 5 
-100.00000 -100.00000 F 6 
-0.22834  0.37867 Y 7 
-100.00000 -100.00000 W 8 
-0.47869  0.30735 S 9 
 0.02871  0.04431 T 10 
 0.16456  0.07452 N 11 
 0.64612 -100.00000 Q 12 
-100.00000 -100.00000 C 13 
-0.72023  0.23616 P 14 
-100.00000 -100.00000 H 15 
-100.00000 -100.00000 R 16 
 0.13742 -100.00000 K 17 
 0.00000  0.00000 D 18 
 0.13212  0.46414 E 19 
 0.49699 -0.20987 G 0 
 0.62512  0.11463 A 1 
-0.34705  0.05748 V 2 
 0.37144 -0.03013 I 3 
-0.19805 -0.10133 L 4 
 0.37904 -0.20987 M 5 
 0.73408 -0.34491 F 6 
-0.25357  0.03698 Y 7 
-100.00000 -100.00000 W 8 
 0.00000  0.00000 S 9 
 0.07170  0.02671 T 10 
 0.69555  0.04297 N 11 
-0.01632  0.16864 Q 12 
-100.00000 -100.00000 C 13 
 0.22733 -0.28132 P 14 
-0.14224 -0.12750 H 15 
-100.00000 -100.00000 R 16 
-100.00000 -100.00000 K 17 
 0.16386  0.55330 D 18 
 0.23065 -0.60804 E 19 
-100.00000 -100.00000 G 0 
-100.00000 -100.00000 A 1 
-100.00000 -100.00000 V 2 
-100.00000 -100.00000 I 3 
-100.00000 -100.00000 L 4 
-100.00000 -100.00000 M 5 
-0.25757 -0.20995 F 6 
 0.00000  0.00000 Y 7 
-100.00000 -0.15673 W 8 
 0.12372  0.00014 S 9 
-100.00000 -100.00000 T 10 
 0.12372  0.27548 N 11 
-100.00000 -100.00000 Q 12 
 0.09177  0.32801 C 13 
-100.00000 -100.00000 P 14 
 0.36157  0.75361 H 15 
-100.00000 -100.00000 R 16 
-100.00000 -100.00000 K 17 
 0.00006 -100.00000 D 18 
-100.00000 -100.00000 E 19 
 1.04638 -0.23925 G 0 
 0.19003  0.27271 A 1 
 0.63535 -100.00000 V 2 
 0.26518  0.51971 I 3 
 0.87914  0.48043 L 4 
-100.00000 -0.25423 M 5 
 0.72832 -100.00000 F 6 
 0.68175  0.13512 Y 7 
-100.00000  0.00142 W 8 
 0.22375  0.08130 S 9 
 0.45039  0.48564 T 10 
 0.64344  0.35989 N 11 
 0.19736 -0.19346 Q 12 
-100.00000  0.00142 C 13 
 0.00000  0.00000 P 14 
 0.31761  0.21575 H 15 
-0.00112  0.36517 R 16 
-0.13509 -100.00000 K 17 
-0.01020 -100.00000 D 18 
 0.26518  0.42402 E 19 
-0.10476 -0.32257 G 0 
-0.53356  0.31146 A 1 
 0.14322  0.37292 V 2 
-0.33401  0.46857 I 3 
 0.46422  0.26101 L 4 
 0.57014 -0.68294 M 5 
-0.12217 -0.42884 F 6 
-0.55738 -0.89992 Y 7 
-0.08998 -0.20950 W 8 
 0.26607 -0.35872 S 9 
 0.13364  0.73188 T 10 
 0.64784  0.28546 N 11 
 0.29920  0.78094 Q 12 
-100.00000  0.10743 C 13 
 0.70246  0.91671 P 14 
 0.81685 -0.31239 H 15 
 0.02604 -0.39225 R 16 
 0.00000  0.00000 K 17 
-100.00000 -100.00000 D 18 
 0.69815 -0.09569 E 19 
-100.00000 -100.00000 G 0 
 0.60697  0.78408 A 1 
 0.26749  0.15887 V 2 
-0.00431  0.09319 I 3 
 0.00000  0.00000 L 4 
 0.31894  0.65221 M 5 
 0.36395 -100.00000 F 6 
 0.13794 -100.00000 Y 7 
-100.00000 -100.00000 W 8 
 0.05337 -100.00000 S 9 
-0.06418  0.04921 T 10 
-100.00000 -100.00000 N 11 
 0.76597  0.26359 Q 12 
-0.47818 -100.00000 C 13 
 0.54613  0.42982 P 14 
 0.00044  0.13806 H 15 
-0.00143 -0.20917 R 16 
-100.00000 -100.00000 K 17 
-100.00000 -100.00000 D 18 
-100.00000 -100.00000 E 19 
-0.00977 -100.00000 G 0 
 0.44452  0.70187 A 1 
-0.29456 -100.00000 V 2 
-0.36963  0.21712 I 3 
-0.36110 -0.02798 L 4 
-100.00000 -100.00000 M 5 
-0.32887 -100.00000 F 6 
-100.00000 -0.26510 Y 7 
 0.11191 -100.00000 W 8 
-0.54948 -0.76042 S 9 
 0.00000  0.00000 T 10 
-0.10647  0.05322 N 11 
 0.09429  0.00017 Q 12 
-0.00019  0.00017 C 13 
 0.13732  0.26321 P 14 
-0.43226 -100.00000 H 15 
-100.00000 -0.56428 R 16 
-100.00000 -100.00000 K 17 
-100.00000 -100.00000 D 18 
 0.12350 -100.00000 E 19 
-0.48451  0.51531 G 0 
-0.11296 -0.31458 A 1 
-0.54598  0.27578 V 2 
 0.53855 -100.00000 I 3 
-0.00359 -0.39268 L 4 
-100.00000 -100.00000 M 5 
-0.00014 -100.00000 F 6 
 0.62601  0.37531 Y 7 
-100.00000 -100.00000 W 8 
-0.46974 -0.19153 S 9 
-0.42550 -0.06414 T 10 
 0.00000  0.00000 N 11 
-100.00000 -100.00000 Q 12 
 0.13736 -100.00000 C 13 
-0.00014 -100.00000 P 14 
 0.13736  0.00002 H 15 
 0.26289 -100.00000 R 16 
-0.05471  0.12300 K 17 
 0.38715  0.67771 D 18 
 0.12351 -100.00000 E 19 
 0.58491  0.26318 G 0 
-0.06564  0.42239 A 1 
-0.44197  0.19177 V 2 
-0.00477  0.00014 I 3 
-0.37170  0.58510 L 4 
-0.81811 -100.00000 M 5 
 0.31967 -0.10778 F 6 
 0.42269  0.05315 Y 7 
-100.00000  0.00014 W 8 
 0.00000  0.00000 S 9 
 0.14102  0.23577 T 10 
-100.00000  0.37234 N 11 
 0.34601 -100.00000 Q 12 
-100.00000  0.00014 C 13 
-0.06405 -0.09324 P 14 
 0.21326 -100.00000 H 15 
-0.01230  0.00014 R 16 
 0.37846 -100.00000 K 17 
 0.10214  0.26318 D 18 
-0.43085  0.27554 E 19 
-100.00000 -100.00000 G 0 
-100.00000 -100.00000 A 1 
-100.00000 -100.00000 V 2 
-100.00000 -100.00000 I 3 
-100.00000 -100.00000 L 4 
-100.00000 -100.00000 M 5 
-0.40330 -100.00000 F 6 
 0.00000  0.00000 Y 7 
-100.00000 -100.00000 W 8 
-0.00008 -0.07205 S 9 
-0.00008 -100.00000 T 10 
-0.49146 -0.12950 N 11 
-100.00000 -100.00000 Q 12 
-0.42553  0.24694 C 13 
-100.00000 -100.00000 P 14 
 0.05422  0.15266 H 15 
-100.00000 -100.00000 R 16 
-100.00000 -100.00000 K 17 
 0.10202  0.00005 D 18 
-100.00000 -100.00000 E 19 
-100.00000  0.13805 G 0 
 0.17278 -0.08785 A 1 
 0.00000  0.00000 V 2 
-100.00000 -0.20957 I 3 
-0.15337  0.29902 L 4 
-0.04099 -0.05347 M 5 
 0.53855  0.16288 F 6 
-100.00000 -0.69299 Y 7 
 0.15578  0.13805 W 8 
 0.40070  0.60996 S 9 
-0.11015  0.36714 T 10 
-0.12035  1.20219 N 11 
-1.16741  0.45020 Q 12 
 0.13734 -100.00000 C 13 
-100.00000 -100.00000 P 14 
-0.56877 -100.00000 H 15 
-0.37308  0.04397 R 16 
 0.26287  0.76632 K 17 
 0.13734 -100.00000 D 18 
-0.77409  1.00055 E 19 
-100.00000 -100.00000 G 0 
-100.00000 -100.00000 A 1 
-100.00000 -100.00000 V 2 
-100.00000 -100.00000 I 3 
-0.00187 -100.00000 L 4 
-100.00000 -100.00000 M 5 
-100.00000 -100.00000 F 6 
-100.00000 -0.55516 Y 7 
-100.00000 -100.00000 W 8 
 0.07398 -0.10703 S 9 
 0.53870  0.13745 T 10 
 0.00000  0.00000 N 11 
-100.00000 -100.00000 Q 12 
-100.00000 -100.00000 C 13 
-100.00000 -100.00000 P 14 
-100.00000 -100.00000 H 15 
-100.00000 -100.00000 R 16 
 0.11205 -0.55516 K 17 
-0.15517 -0.15695 D 18 
-100.00000 -100.00000 E 19 
-0.23306  0.92785 G 0 
 0.58509  0.00011 A 1 
-0.12885 -100.00000 V 2 
-0.26635  0.00011 I 3 
 0.65965 -0.06978 L 4 
-100.00000  0.19221 M 5 
-100.00000  0.29880 F 6 
-100.00000  0.16886 Y 7 
-100.00000 -100.00000 W 8 
-0.07015 -0.04160 S 9 
 0.30662  0.02976 T 10 
 0.00000  0.00000 N 11 
 0.20181  0.05338 Q 12 
-100.00000 -100.00000 C 13 
-100.00000 -100.00000 P 14 
 0.26316  0.26314 H 15 
 0.12378  0.00323 R 16 
-0.79814  0.14680 K 17 
 0.25285  0.01422 D 18 
-100.00000 -0.21916 E 19 
 0.20216  0.37853 G 0 
 0.13764  0.13752 A 1 
-0.42241 -100.00000 V 2 
-0.10608 -0.17776 I 3 
 0.49930 -0.07265 L 4 
 0.71062 -100.00000 M 5 
 0.00014  0.29753 F 6 
-100.00000 -100.00000 Y 7 
-100.00000 -100.00000 W 8 
-100.00000 -100.00000 S 9 
 0.34624  0.27527 T 10 
 0.20216 -0.40182 N 11 
 0.67821  0.60643 Q 12 
-100.00000 -100.00000 C 13 
-100.00000 -100.00000 P 14 
 0.00014 -100.00000 H 15 
-0.23747  0.06784 R 16 
 0.00000  0.00000 K 17 
-100.00000 -100.00000 D 18 
 0.05554 -0.13778 E 19 
 0.00000  0.00000 G 0 
-0.42832  0.00032 A 1 
-0.12901 -0.39323 V 2 
-0.00003 -100.00000 I 3 
-0.00191  0.37231 L 4 
-100.00000 -100.00000 M 5 
-100.00000 -100.00000 F 6 
-100.00000  0.00032 Y 7 
 0.57462  0.55410 W 8 
 0.10160  0.00032 S 9 
-0.21332  0.16868 T 10 
-0.26651 -0.07049 N 11 
-100.00000  0.37883 Q 12 
-100.00000 -100.00000 C 13 
 0.44555 -100.00000 P 14 
-0.13942 -100.00000 H 15 
 0.17693  0.84462 R 16 
-100.00000 -100.00000 K 17 
-0.28864 -100.00000 D 18 
-0.27984  0.25966 E 19 
-0.13942 -100.00000 G 0 
 0.25615 -100.00000 A 1 
-0.24397  0.13748 V 2 
 0.62612  0.46799 I 3 
-0.57263 -0.36612 L 4 
-0.00005 -100.00000 M 5 
-0.13942 -100.00000 F 6 
-100.00000 -100.00000 Y 7 
-100.00000 -100.00000 W 8 
-0.00005 -100.00000 S 9 
-1.01122 -0.19086 T 10 
 0.62828 -0.22046 N 11 
 0.10349 -100.00000 Q 12 
 0.71030 -0.00002 C 13 
-100.00000 -100.00000 P 14 
-100.00000 -100.00000 H 15 
-0.41484  0.00954 R 16 
 0.00000  0.00000 K 17 
-100.00000 -100.00000 D 18 
-0.01390  0.07694 E 19 
-0.55460  0.76643 G 0 
-0.28847 -100.00000 A 1 
 0.46485  0.37509 V 2 
-100.00000 -100.00000 I 3 
-0.55713  0.28492 L 4 
-100.00000 -100.00000 M 5 
-100.00000 -100.00000 F 6 
-100.00000 -0.13012 Y 7 
 0.00014 -100.00000 W 8 
 0.52587  0.99176 S 9 
 0.71044 -0.07237 T 10 
-100.00000 -100.00000 N 11 
-0.13925 -0.77494 Q 12 
-100.00000 -100.00000 C 13 
 0.19145 -100.00000 P 14 
 0.21908  0.00014 H 15 
 0.00014  0.55567 R 16 
 0.21335  0.06942 K 17 
 0.32199 -0.00008 D 18 
 0.00000  0.00000 E 19 
-0.00003 -100.00000 G 0 
 0.85820  0.97150 A 1 
 0.00000  0.00000 V 2 
-0.49385  0.30493 I 3 
-0.00348  0.26328 L 4 
-100.00000 -100.00000 M 5 
-0.13941 -100.00000 F 6 
-100.00000 -100.00000 Y 7 
-100.00000 -100.00000 W 8 
-100.00000 -100.00000 S 9 
 0.26301  0.00024 T 10 
-100.00000 -100.00000 N 11 
-100.00000 -100.00000 Q 12 
-100.00000 -100.00000 C 13 
-100.00000 -100.00000 P 14 
-100.00000 -100.00000 H 15 
-100.00000 -100.00000 R 16 
-100.00000 -100.00000 K 17 
-0.00191  0.48567 D 18 
-100.00000 -100.00000 E 19 
-100.00000 -100.00000 G 0 
-100.00000 -100.00000 A 1 
-100.00000 -100.00000 V 2 
 0.18648 -100.00000 I 3 
 0.00000  0.00000 L 4 
 0.29645 -0.00012 M 5 
 0.33423 -0.21017 F 6 
-100.00000 -100.00000 Y 7 
-100.00000 -100.00000 W 8 
-100.00000 -100.00000 S 9 
-100.00000 -100.00000 T 10 
-100.00000 -100.00000 N 11 
-100.00000 -100.00000 Q 12 
-100.00000 -100.00000 C 13 
-0.12502 -0.12089 P 14 
-0.59565 -0.69003 H 15 
-0.24467  0.23542 R 16 
-100.00000 -100.00000 K 17 
-100.00000 -100.00000 D 18 
-100.00000 -100.00000 E 19 
-100.00000 -100.00000 G 0 
 0.01222 -0.05652 A 1 
 0.00000  0.00000 V 2 
 0.47146  0.00006 I 3 
 0.32363  0.44061 L 4 
-100.00000 -100.00000 M 5 
-100.00000 -100.00000 F 6 
-100.00000 -100.00000 Y 7 
-100.00000 -100.00000 W 8 
-100.00000 -100.00000 S 9 
-100.00000 -100.00000 T 10 
-100.00000 -100.00000 N 11 
-100.00000 -100.00000 Q 12 
-100.00000 -100.00000 C 13 
-100.00000 -100.00000 P 14 
-100.00000 -100.00000 H 15 
-100.00000 -100.00000 R 16 
-100.00000 -100.00000 K 17 
-100.00000 -100.00000 D 18 
 0.24351  0.26306 E 19 
-100.00000 -100.00000 G 0 
-100.00000 -100.00000 A 1 
-0.06130 -0.00011 V 2 
-0.22918  0.39206 I 3 
 0.00000  0.00000 L 4 
 0.00232 -100.00000 M 5 
-100.00000  0.37852 F 6 
-100.00000 -100.00000 Y 7 
-100.00000 -100.00000 W 8 
-100.00000 -100.00000 S 9 
-100.00000  0.00001 T 10 
-100.00000 -100.00000 N 11 
 0.00424 -100.00000 Q 12 
-100.00000 -100.00000 C 13 
 0.38406  0.13703 P 14 
-100.00000 -100.00000 H 15 
-100.00000 -100.00000 R 16 
-100.00000 -100.00000 K 17 
-100.00000 -100.00000 D 18 
-100.00000 -100.00000 E 19 
-100.00000 -100.00000 G 0 
-100.00000 -100.00000 A 1 
-100.00000 -100.00000 V 2 
-100.00000 -100.00000 I 3 
 0.12791 -100.00000 L 4 
-100.00000 -100.00000 M 5 
 0.13761 -100.00000 F 6 
 0.00011  0.08653 Y 7 
 0.00000  0.00000 W 8 
-100.00000 -100.00000 S 9 
-100.00000 -100.00000 T 10 
-100.00000 -100.00000 N 11 
-100.00000 -100.00000 Q 12 
 0.41932 -0.09404 C 13 
-100.00000 -100.00000 P 14 
-100.00000 -100.00000 H 15 
 0.44655  0.18307 R 16 
-100.00000 -100.00000 K 17 
-100.00000 -100.00000 D 18 
-100.00000 -100.00000 E 19 
 0.00000  0.00000 G 0 
-0.19840  0.28763 A 1 
 0.00402 -0.00243 V 2 
-100.00000 -100.00000 I 3 
-100.00000 -100.00000 L 4 
-100.00000 -100.00000 M 5 
-100.00000 -100.00000 F 6 
-100.00000 -100.00000 Y 7 
-100.00000 -100.00000 W 8 
 0.47505  0.06321 S 9 
-100.00000 -100.00000 T 10 
-100.00000 -100.00000 N 11 
-100.00000 -100.00000 Q 12 
-100.00000 -0.00243 C 13 
-100.00000 -100.00000 P 14 
-100.00000 -100.00000 H 15 
-100.00000 -0.35205 R 16 
-100.00000 -100.00000 K 17 
-0.22237 -0.51260 D 18 
-100.00000 -100.00000 E 19 
-100.00000  0.48557 G 0 
 0.39520 -0.00457 A 1 
 0.00000  0.00000 V 2 
-0.17591  0.52894 I 3 
 0.15842 -0.34958 L 4 
-100.00000 -100.00000 M 5 
 0.22664  0.26318 F 6 
-100.00000 -100.00000 Y 7 
-100.00000 -100.00000 W 8 
-100.00000 -100.00000 S 9 
 0.00012 -100.00000 T 10 
-100.00000 -100.00000 N 11 
-100.00000 -100.00000 Q 12 
-100.00000 -100.00000 C 13 
-100.00000 -100.00000 P 14 
-100.00000 -100.00000 H 15 
-100.00000 -100.00000 R 16 
-100.00000 -100.00000 K 17 
-100.00000 -100.00000 D 18 
-100.00000 -100.00000 E 19 
-100.00000 -100.00000 G 0 
-100.00000 -100.00000 A 1 
-100.00000 -100.00000 V 2 
-100.00000 -100.00000 I 3 
-0.23524 -100.00000 L 4 
-100.00000 -100.00000 M 5 
-100.00000 -100.00000 F 6 
-0.17029 -0.49952 Y 7 
-100.00000 -100.00000 W 8 
-100.00000 -100.00000 S 9 
-100.00000 -100.00000 T 10 
 0.32610 -0.41633 N 11 
 0.48546  1.00002 Q 12 
-100.00000 -100.00000 C 13 
 0.00417  0.26305 P 14 
 0.00000  0.00000 H 15 
 0.01109  0.07647 R 16 
-100.00000 -100.00000 K 17 
-100.00000 -100.00000 D 18 
-100.00000 -100.00000 E 19 
 0.13761 -100.00000 G 0 
-100.00000 -100.00000 A 1 
-100.00000  0.13726 V 2 
 0.00011 -0.00024 I 3 
-0.34409 -100.00000 L 4 
-0.13510 -0.00024 M 5 
-100.00000 -100.00000 F 6 
 0.69343 -0.41587 Y 7 
 0.00735 -0.34845 W 8 
 0.35810 -0.68625 S 9 
-100.00000 -100.00000 T 10 
 0.07061 -0.06082 N 11 
 0.37862 -0.51532 Q 12 
 0.11980  0.26279 C 13 
-0.37256  0.41463 P 14 
 0.00000  0.00000 H 15 
-0.48257  0.22170 R 16 
-100.00000 -100.00000 K 17 
 0.16339 -100.00000 D 18 
-100.00000 -0.00024 E 19 
-100.00000 -100.00000 G 0 
-0.13518 -100.00000 A 1 
-100.00000 -100.00000 V 2 
-100.00000 -100.00000 I 3 
 0.18906  0.22042 L 4 
-100.00000 -100.00000 M 5 
-100.00000 -100.00000 F 6 
-100.00000 -100.00000 Y 7 
-100.00000 -100.00000 W 8 
-0.42168  0.18201 S 9 
 0.52185 -100.00000 T 10 
-100.00000 -100.00000 N 11 
 0.17948 -0.32414 Q 12 
-100.00000 -100.00000 C 13 
 0.00000  0.00000 P 14 
-100.00000 -100.00000 H 15 
-100.00000 -100.00000 R 16 
-100.00000 -100.00000 K 17 
-100.00000 -100.00000 D 18 
-100.00000 -100.00000 E 19 
 0.26333 -100.00000 G 0 
-0.19768 -100.00000 A 1 
 0.00030 -100.00000 V 2 
 0.48573 -0.00018 I 3 
-100.00000 -100.00000 L 4 
-100.00000 -100.00000 M 5 
-0.45834  0.22120 F 6 
 0.89086  0.19226 Y 7 
-100.00000 -100.00000 W 8 
 0.00000  0.00000 S 9 
-0.47787 -100.00000 T 10 
-100.00000 -100.00000 N 11 
-100.00000 -100.00000 Q 12 
-100.00000 -100.00000 C 13 
 0.52500  0.32094 P 14 
-100.00000 -100.00000 H 15 
-100.00000 -100.00000 R 16 
-100.00000 -100.00000 K 17 
-100.00000 -100.00000 D 18 
-100.00000 -100.00000 E 19 
-0.09482  0.53354 G 0 
-100.00000 -100.00000 A 1 
-100.00000 -100.00000 V 2 
 0.09302 -0.07652 I 3 
-0.00006 -100.00000 L 4 
-100.00000 -100.00000 M 5 
-100.00000 -100.00000 F 6 
-100.00000 -100.00000 Y 7 
-100.00000 -100.00000 W 8 
 0.00000  0.00000 S 9 
-100.00000  0.09806 T 10 
-0.23644 -0.72010 N 11 
-100.00000 -100.00000 Q 12 
-100.00000 -0.00008 C 13 
-100.00000 -100.00000 P 14 
-100.00000 -100.00000 H 15 
-0.31340 -0.26528 R 16 
-100.00000 -100.00000 K 17 
-100.00000 -100.00000 D 18 
-100.00000 -100.00000 E 19 
-0.16303  0.09861 G 0 
-0.13541 -0.00043 A 1 
-100.00000 -100.00000 V 2 
-0.38695 -100.00000 I 3 
 0.20559  0.35298 L 4 
-0.31377 -100.00000 M 5 
-0.53136 -100.00000 F 6 
 0.37833 -100.00000 Y 7 
 0.34872 -100.00000 W 8 
 0.00000  0.00000 S 9 
 0.04677  0.26300 T 10 
-0.22457 -0.34902 N 11 
 0.40152 -100.00000 Q 12 
 0.12762  0.13747 C 13 
-100.00000 -0.00043 P 14 
-0.21543 -0.00004 H 15 
 0.30046 -0.55334 R 16 
-0.25208 -100.00000 K 17 
-100.00000  0.29466 D 18 
-0.29399 -100.00000 E 19 
-0.61850  0.15035 G 0 
-0.49243 -0.73812 A 1 
-0.40589  0.22198 V 2 
-100.00000 -100.00000 I 3 
 0.63004  0.13746 L 4 
-100.00000 -100.00000 M 5 
-0.00027 -100.00000 F 6 
 0.10643 -0.54145 Y 7 
-100.00000 -100.00000 W 8 
 0.20766 -100.00000 S 9 
-100.00000 -100.00000 T 10 
-0.25358 -0.14359 N 11 
-0.00027 -100.00000 Q 12 
-100.00000 -100.00000 C 13 
-100.00000 -100.00000 P 14 
-100.00000 -100.00000 H 15 
-100.00000 -100.00000 R 16 
-100.00000 -100.00000 K 17 
 0.00000  0.00000 D 18 
-1.12887 -0.00176 E 19 
 0.44391  0.82373 G 0 
-0.21524 -100.00000 A 1 
-0.12137  0.00036 V 2 
-100.00000 -100.00000 I 3 
-100.00000 -100.00000 L 4 
-100.00000 -100.00000 M 5 
-100.00000 -100.00000 F 6 
-100.00000 -100.00000 Y 7 
-100.00000 -100.00000 W 8 
-100.00000 -100.00000 S 9 
-100.00000 -100.00000 T 10 
-0.00002 -100.00000 N 11 
-0.00002 -100.00000 Q 12 
-100.00000 -100.00000 C 13 
-100.00000 -100.00000 P 14 
-100.00000 -100.00000 H 15 
-0.00002 -100.00000 R 16 
-0.56912  0.47441 K 17 
-0.18324 -0.33645 D 18 
 0.00000  0.00000 E 19 
-100.00000 -100.00000 G 0 
-0.23529  0.50250 A 1 
-100.00000 -100.00000 V 2 
-100.00000 -100.00000 I 3 
 0.00222  0.13759 L 4 
-100.00000 -100.00000 M 5 
-100.00000 -100.00000 F 6 
-100.00000 -100.00000 Y 7 
-100.00000 -100.00000 W 8 
-100.00000 -100.00000 S 9 
-100.00000 -100.00000 T 10 
-100.00000 -100.00000 N 11 
 0.00000  0.00000 Q 12 
-100.00000 -100.00000 C 13 
-100.00000  0.00000 P 14 
-0.21530 -0.34798 H 15 
 0.30528  0.67816 R 16 
 0.26298  0.22240 K 17 
-100.00000 -100.00000 D 18 
-0.23529  0.26312 E 19 
 0.07587  0.37420 G 0 
 0.31531 -0.29956 A 1 
 0.11286 -0.12544 V 2 
 0.00009 -100.00000 I 3 
-0.10348 -0.75221 L 4 
 0.00009 -100.00000 M 5 
 0.13760 -100.00000 F 6 
-0.27733 -100.00000 Y 7 
-100.00000 -0.41509 W 8 
-0.04647  0.54049 S 9 
 0.17954  0.11557 T 10 
 0.13397  0.15505 N 11 
 0.00000  0.00000 Q 12 
-100.00000 -100.00000 C 13 
 0.36991  0.09958 P 14 
 0.18913 -0.24525 H 15 
-0.13152 -0.17012 R 16 
-0.28994 -100.00000 K 17 
-100.00000 -100.00000 D 18 
 0.40315  0.44037 E 19 
 0.07613 -0.17617 G 0 
 0.54310 -0.32250 A 1 
-100.00000  0.44030 V 2 
-0.38050 -0.00058 I 3 
 0.11606 -100.00000 L 4 
-100.00000 -100.00000 M 5 
-100.00000 -0.12563 F 6 
 0.26328 -100.00000 Y 7 
-100.00000 -100.00000 W 8 
 0.00000  0.00000 S 9 
-0.18709 -0.37261 T 10 
-0.29294  0.22158 N 11 
-0.09946  0.00014 Q 12 
-0.25859  0.26317 C 13 
-100.00000 -100.00000 P 14 
-100.00000 -100.00000 H 15 
-100.00000  0.11538 R 16 
-100.00000 -100.00000 K 17 
-0.05505 -100.00000 D 18 
 1.37363  0.33765 E 19 
-100.00000 -100.00000 G 0 
-100.00000 -100.00000 A 1 
 0.00215  0.13747 V 2 
 0.00403 -0.76049 I 3 
 0.00000  0.00000 L 4 
-0.20548 -100.00000 M 5 
-0.13147 -0.00104 F 6 
-0.13535 -100.00000 Y 7 
-100.00000 -100.00000 W 8 
-100.00000 -100.00000 S 9 
-100.00000 -100.00000 T 10 
-100.00000 -100.00000 N 11 
-100.00000 -100.00000 Q 12 
-100.00000 -100.00000 C 13 
-0.06634  0.19184 P 14 
 0.13741 -0.22319 H 15 
 0.13741  0.37848 R 16 
-100.00000 -100.00000 K 17 
-100.00000 -100.00000 D 18 
-100.00000 -100.00000 E 19 
-100.00000 -100.00000 G 0 
-100.00000 -100.00000 A 1 
-100.00000 -100.00000 V 2 
-100.00000 -100.00000 I 3 
-100.00000 -100.00000 L 4 
-100.00000 -100.00000 M 5 
-100.00000 -100.00000 F 6 
 0.00000  0.00000 Y 7 
-100.00000 -100.00000 W 8 
 0.13758 -0.48856 S 9 
-100.00000 -100.00000 T 10 
-100.00000 -100.00000 N 11 
-100.00000 -100.00000 Q 12 
 0.10658 -0.46534 C 13 
-100.00000 -100.00000 P 14 
 0.44453 -0.28772 H 15 
-100.00000 -100.00000 R 16 
-100.00000 -100.00000 K 17 
-0.13522 -100.00000 D 18 
-100.00000 -100.00000 E 19 
 0.34341  0.20378 G 0 
-0.37898 -0.05764 A 1 
-0.07697 -100.00000 V 2 
 0.13385  0.58491 I 3 
-0.06322 -0.09363 L 4 
-0.77789 -0.12559 M 5 
 0.24341  0.09921 F 6 
 0.01050 -100.00000 Y 7 
-100.00000 -100.00000 W 8 
 0.00000  0.00000 S 9 
-0.01288 -0.00122 T 10 
-0.40704  0.23943 N 11 
 0.00012  0.24648 Q 12 
 0.58508  0.37883 C 13 
 0.50681 -0.00052 P 14 
-0.31341  0.06959 H 15 
-0.39869  0.41498 R 16 
-0.84977 -100.00000 K 17 
 0.11290 -100.00000 D 18 
-0.26961 -100.00000 E 19 
 0.91846 -0.58347 G 0 
-0.11811  0.04219 A 1 
-0.24078  0.10089 V 2 
 0.32937  0.45219 I 3 
 0.68133  0.35299 L 4 
-100.00000 -100.00000 M 5 
 0.66824  0.28115 F 6 
 0.09802  0.37931 Y 7 
-100.00000 -100.00000 W 8 
-0.46461  0.49510 S 9 
 0.28900  0.03681 T 10 
 0.00000  0.00000 N 11 
 0.74251  0.42780 Q 12 
-100.00000 -100.00000 C 13 
 0.18146  0.85910 P 14 
 0.08707 -100.00000 H 15 
 0.86854 -0.47504 R 16 
 0.07302  0.05198 K 17 
 0.86812  0.88586 D 18 
 0.74263  0.00079 E 19 
 0.00000  0.00000 G 0 
-100.00000 -0.33901 A 1 
-100.00000 -0.17146 V 2 
-0.49214 -0.00015 I 3 
-0.73474 -0.41775 L 4 
-100.00000 -100.00000 M 5 
-0.57378  0.26288 F 6 
-100.00000 -100.00000 Y 7 
-100.00000 -100.00000 W 8 
 0.11876 -0.35008 S 9 
-0.37309 -0.38138 T 10 
-0.34670  0.75356 N 11 
 0.32611 -100.00000 Q 12 
-100.00000 -100.00000 C 13 
-0.38296  0.15046 P 14 
 0.32611 -100.00000 H 15 
 0.53618 -0.24308 R 16 
-100.00000 -100.00000 K 17 
-100.00000 -100.00000 D 18 
 0.59226  0.35123 E 19 
 0.28367  0.32218 G 0 
-0.09367  1.05071 A 1 
 0.27120  0.73652 V 2 
-0.72399  1.07018 I 3 
-0.16890  0.44066 L 4 
 0.90062 -100.00000 M 5 
-0.37237 -100.00000 F 6 
 0.00754 -0.67840 Y 7 
-100.00000 -100.00000 W 8 
 0.77648  0.27269 S 9 
 0.86510 -0.08260 T 10 
 0.00000  0.00000 N 11 
 0.11615  0.64382 Q 12 
-100.00000 -100.00000 C 13 
-0.13693  0.01918 P 14 
 0.47878  1.00049 H 15 
 0.13782 -100.00000 R 16 
-0.56531 -0.23468 K 17 
 0.08070 -0.27809 D 18 
-0.07673  0.00049 E 19 
-100.00000  0.11523 G 0 
 0.00000  0.00000 A 1 
 0.80293 -0.06786 V 2 
-100.00000 -0.26329 I 3 
-100.00000 -100.00000 L 4 
-100.00000 -100.00000 M 5 
 0.13793 -100.00000 F 6 
 0.32662  0.26290 Y 7 
-100.00000 -0.00013 W 8 
 0.20827 -0.10751 S 9 
 0.15741 -0.07879 T 10 
-100.00000 -0.00013 N 11 
-100.00000 -100.00000 Q 12 
-100.00000 -100.00000 C 13 
-0.18198 -0.47284 P 14 
 0.58539 -0.00013 H 15 
 0.13793 -100.00000 R 16 
 0.17997  0.75842 K 17 
 0.39336 -0.29996 D 18 
-100.00000 -100.00000 E 19 
-100.00000 -100.00000 G 0 
-100.00000 -100.00000 A 1 
 0.03334  0.58513 V 2 
 0.00423  0.36247 I 3 
-0.25880 -0.12552 L 4 
-100.00000 -100.00000 M 5 
-0.67866  0.37868 F 6 
 0.00000  0.00000 Y 7 
-100.00000 -100.00000 W 8 
 0.28733  0.03903 S 9 
-100.00000 -100.00000 T 10 
-100.00000 -100.00000 N 11 
 0.08922 -100.00000 Q 12 
 0.01553  0.43266 C 13 
-100.00000 -100.00000 P 14 
 0.24239  0.22181 H 15 
 0.37857 -100.00000 R 16 
 0.12787 -0.26302 K 17 
-100.00000  0.00016 D 18 
-100.00000 -100.00000 E 19 
-100.00000 -100.00000 G 0 
 0.54186 -0.00095 A 1 
 0.00000  0.00000 V 2 
-0.50980 -0.26421 I 3 
-100.00000 -100.00000 L 4 
-100.00000 -100.00000 M 5 
 0.37847  0.26301 F 6 
-100.00000 -100.00000 Y 7 
-100.00000 -100.00000 W 8 
-100.00000 -100.00000 S 9 
-100.00000 -100.00000 T 10 
-100.00000 -100.00000 N 11 
-100.00000 -100.00000 Q 12 
-100.00000 -100.00000 C 13 
-100.00000 -100.00000 P 14 
-100.00000 -100.00000 H 15 
-100.00000 -100.00000 R 16 
-100.00000 -100.00000 K 17 
-100.00000 -0.00002 D 18 
-100.00000 -100.00000 E 19 
-100.00000 -100.00000 G 0 
-0.54654 -0.29923 A 1 
-0.30557 -0.26280 V 2 
 1.26424 -100.00000 I 3 
 0.50802  0.26342 L 4 
-100.00000 -100.00000 M 5 
-0.19763 -0.04337 F 6 
-0.51763  0.32245 Y 7 
-0.04424 -100.00000 W 8 
 0.00000  0.00000 S 9 
 0.01376  0.09983 T 10 
 0.00663 -100.00000 N 11 
-0.43747 -100.00000 Q 12 
-0.34129 -0.10663 C 13 
-0.04424  0.54098 P 14 
-0.34716 -100.00000 H 15 
 0.04355  0.26350 R 16 
-0.13582 -100.00000 K 17 
-0.00062 -100.00000 D 18 
-100.00000 -100.00000 E 19 
-100.00000  0.26298 G 0 
 0.14973  0.64989 A 1 
 0.00000  0.00000 V 2 
-0.11206 -0.68404 I 3 
 0.24324  0.37846 L 4 
-100.00000 -100.00000 M 5 
-100.00000 -100.00000 F 6 
-100.00000 -100.00000 Y 7 
-100.00000 -100.00000 W 8 
-100.00000 -100.00000 S 9 
-100.00000 -100.00000 T 10 
-100.00000 -100.00000 N 11 
-100.00000 -100.00000 Q 12 
-100.00000 -100.00000 C 13 
-100.00000 -100.00000 P 14 
-100.00000 -100.00000 H 15 
-100.00000 -100.00000 R 16 
-100.00000 -100.00000 K 17 
-100.00000 -100.00000 D 18 
 0.00223 -0.26433 E 19 
-100.00000 -0.09656 G 0 
 0.00000  0.00000 A 1 
-0.07386 -0.29417 V 2 
 0.12605 -100.00000 I 3 
-0.10967  0.18995 L 4 
 0.38228 -100.00000 M 5 
 0.18893 -100.00000 F 6 
-0.18325 -0.00027 Y 7 
 0.71813 -100.00000 W 8 
-0.08385 -0.07712 S 9 
 0.17055  0.14112 T 10 
 0.00008 -100.00000 N 11 
-0.59047 -0.36224 Q 12 
-0.40252 -100.00000 C 13 
-100.00000 -100.00000 P 14 
 0.01947  0.11026 H 15 
 0.01032 -100.00000 R 16 
-100.00000 -100.00000 K 17 
-100.00000 -100.00000 D 18 
 0.66718 -0.41849 E 19 
-0.41645 -0.34842 G 0 
 0.09272  0.30123 A 1 
-100.00000 -100.00000 V 2 
-100.00000 -100.00000 I 3 
-100.00000  0.00014 L 4 
-100.00000 -100.00000 M 5 
 0.31511 -0.11670 F 6 
-100.00000 -0.29057 Y 7 
-100.00000 -100.00000 W 8 
 0.00000  0.00000 S 9 
 0.06055  0.58510 T 10 
-100.00000 -0.00023 N 11 
-100.00000 -100.00000 Q 12 
-0.12145  0.26317 C 13 
-0.21556  0.25254 P 14 
-0.00010 -100.00000 H 15 
-100.00000 -100.00000 R 16 
-0.06618  0.66274 K 17 
-100.00000 -100.00000 D 18 
-100.00000 -100.00000 E 19 
 0.35627 -0.00113 G 0 
-0.10380  0.93836 A 1 
 0.41293 -100.00000 V 2 
-100.00000 -100.00000 I 3 
 0.35087  0.16337 L 4 
 0.06472 -100.00000 M 5 
 0.00028 -0.08330 F 6 
-0.05666  0.13762 Y 7 
-100.00000 -100.00000 W 8 
 0.00000  0.00000 S 9 
-0.10123  0.23308 T 10 
-0.07852  0.29441 N 11 
-0.33884 -0.21019 Q 12 
 0.79110 -100.00000 C 13 
-0.30798  0.03478 P 14 
 0.12898 -100.00000 H 15 
-0.04869  0.15907 R 16 
-0.39977 -0.31714 K 17 
 0.38400 -100.00000 D 18 
 0.22694 -0.17076 E 19 
 0.83140  0.84793 G 0 
 0.17112 -100.00000 A 1 
 0.00264 -0.26354 V 2 
 0.01147 -0.12604 I 3 
 0.12000 -0.58655 L 4 
-0.83652 -100.00000 M 5 
 0.00038 -0.00007 F 6 
 0.37889  0.48536 Y 7 
-100.00000 -100.00000 W 8 
 0.35586 -0.46460 S 9 
-0.20594 -0.26484 T 10 
 0.00000  0.00000 N 11 
 0.79113 -100.00000 Q 12 
-100.00000 -100.00000 C 13 
-100.00000 -100.00000 P 14 
 0.16348 -0.00050 H 15 
-0.12100  0.23952 R 16 
 0.27173  0.48536 K 17 
 0.30104  0.24688 D 18 
-0.25851 -100.00000 E 19 
 0.00007 -100.00000 G 0 
-100.00000 -100.00000 A 1 
-0.08352  0.00006 V 2 
-100.00000 -100.00000 I 3 
-0.26735  0.34703 L 4 
-0.79092  0.13756 M 5 
 0.15029  0.58502 F 6 
 0.00000  0.00000 Y 7 
 0.26493  0.13756 W 8 
-0.21507 -0.12576 S 9 
 0.84382 -100.00000 T 10 
-100.00000 -0.26326 N 11 
-100.00000 -100.00000 Q 12 
 0.07381 -0.16169 C 13 
-100.00000 -100.00000 P 14 
 0.51907  0.04325 H 15 
 0.00007  0.00006 R 16 
-100.00000 -100.00000 K 17 
-100.00000 -100.00000 D 18 
-100.00000 -100.00000 E 19 
 0.00906  0.07007 G 0 
-0.38597  0.44177 A 1 
-0.91094 -100.00000 V 2 
-0.02592 -0.09389 I 3 
 0.09481  0.19536 L 4 
-100.00000  0.00091 M 5 
 0.32579 -0.00053 F 6 
-0.28338  0.35389 Y 7 
-100.00000 -100.00000 W 8 
-0.51432  0.09238 S 9 
 0.32678  0.00091 T 10 
 0.00000  0.00000 N 11 
 0.56743 -0.19266 Q 12 
 0.12848 -100.00000 C 13 
-100.00000 -100.00000 P 14 
 0.30296  0.11433 H 15 
 0.20050  0.00091 R 16 
 0.50735  0.13842 K 17 
 0.10814  0.17999 D 18 
 0.23783  0.56288 E 19 
 0.07754 -0.37594 G 0 
 0.66038 -100.00000 A 1 
 0.30519 -0.00193 V 2 
-100.00000 -100.00000 I 3 
-0.21539  0.00000 L 4 
-0.37686 -0.36485 M 5 
-100.00000  0.00000 F 6 
-100.00000 -100.00000 Y 7 
-0.26995  0.29913 W 8 
-0.11494  0.67808 S 9 
-0.57398 -0.12639 T 10 
 0.29781 -0.12639 N 11 
-0.63169  0.27864 Q 12 
-0.13536 -100.00000 C 13 
-100.00000 -100.00000 P 14 
-0.21569  0.00000 H 15 
 0.00000  0.00000 R 16 
 0.01866  0.03369 K 17 
-100.00000 -100.00000 D 18 
-100.00000 -100.00000 E 19 
-0.01141  0.44972 G 0 
-100.00000 -100.00000 A 1 
 0.13781 -0.48578 V 2 
 0.42666  0.51422 I 3 
 0.52823  0.52307 L 4 
 0.00757 -100.00000 M 5 
-100.00000 -100.00000 F 6 
-100.00000 -100.00000 Y 7 
-100.00000 -100.00000 W 8 
-0.12099 -100.00000 S 9 
-100.00000 -100.00000 T 10 
 0.00031 -100.00000 N 11 
 0.25778  0.26313 Q 12 
-100.00000 -100.00000 C 13 
-100.00000 -100.00000 P 14 
-100.00000 -100.00000 H 15 
 0.00000  0.00000 R 16 
 0.55567 -0.37308 K 17 
-100.00000 -100.00000 D 18 
-100.00000 -100.00000 E 19 
-100.00000 -100.00000 G 0 
-100.00000 -100.00000 A 1 
 0.33668  0.07605 V 2 
-0.17011 -0.26795 I 3 
 0.10529  0.15061 L 4 
 0.20010 -100.00000 M 5 
 0.00000  0.00000 F 6 
 0.36506 -0.33685 Y 7 
 0.32641 -100.00000 W 8 
 0.69340 -0.00404 S 9 
-0.22759 -0.12663 T 10 
-100.00000 -100.00000 N 11 
-100.00000 -100.00000 Q 12 
 0.13783 -100.00000 C 13 
-100.00000 -100.00000 P 14 
-100.00000  0.22129 H 15 
-100.00000 -100.00000 R 16 
-100.00000 -100.00000 K 17 
 0.00033 -0.00012 D 18 
 0.00033 -100.00000 E 19 
-100.00000 -100.00000 G 0 
-0.01657  0.34921 A 1 
-0.12120  0.30265 V 2 
 0.05535  0.30581 I 3 
 0.50683  0.41729 L 4 
 0.36202 -100.00000 M 5 
-0.20115 -0.12529 F 6 
 0.62747  0.09946 Y 7 
 0.12792 -100.00000 W 8 
 0.11138  0.28902 S 9 
 0.00000  0.00000 T 10 
-0.67834 -0.07463 N 11 
 0.00433 -100.00000 Q 12 
-100.00000 -100.00000 C 13 
-100.00000  0.00068 P 14 
-0.77626 -100.00000 H 15 
 0.02089 -100.00000 R 16 
-0.02980 -0.60881 K 17 
 0.37857 -100.00000 D 18 
 0.37857 -100.00000 E 19 
-100.00000 -100.00000 G 0 
 1.01511  1.33825 A 1 
 0.40703  0.15996 V 2 
 0.01834  0.27326 I 3 
-0.16177 -0.43200 L 4 
-100.00000 -100.00000 M 5 
-100.00000 -100.00000 F 6 
-100.00000 -100.00000 Y 7 
-100.00000 -100.00000 W 8 
-0.28471  0.04455 S 9 
 1.00262 -0.63374 T 10 
-100.00000 -100.00000 N 11 
-0.07144  0.65913 Q 12 
-100.00000 -100.00000 C 13 
 0.00000  0.00000 P 14 
-100.00000 -100.00000 H 15 
 0.55866  0.83900 R 16 
-100.00000 -100.00000 K 17 
-100.00000 -100.00000 D 18 
 0.00046 -100.00000 E 19 
-0.19049 -0.12425 G 0 
 0.38057  0.26279 A 1 
-0.05949 -0.23623 V 2 
 0.00019  0.26279 I 3 
 0.00860 -0.01967 L 4 
-100.00000 -100.00000 M 5 
-0.02051 -0.05374 F 6 
-0.18342 -0.03900 Y 7 
-100.00000 -0.25976 W 8 
 0.35751  0.01256 S 9 
-0.29822  0.30210 T 10 
-100.00000 -100.00000 N 11 
 0.00205 -0.14030 Q 12 
-100.00000 -100.00000 C 13 
-100.00000 -100.00000 P 14 
 0.86454  0.37827 H 15 
 0.13770 -100.00000 R 16 
-0.28530 -0.44921 K 17 
 0.05865 -0.37967 D 18 
 0.00000  0.00000 E 19 
-100.00000 -100.00000 G 0 
 0.35030 -0.30300 A 1 
-0.10675 -0.09781 V 2 
 0.00000  0.00000 I 3 
 0.18446  1.04806 L 4 
 0.02089  0.04475 M 5 
-0.13133 -100.00000 F 6 
 0.06391  0.37873 Y 7 
-100.00000 -100.00000 W 8 
 0.34886  0.67829 S 9 
 0.60295  0.31545 T 10 
-0.47825 -0.00141 N 11 
 0.67821  0.84822 Q 12 
 0.44983 -100.00000 C 13 
-0.54836  0.26326 P 14 
-0.23519  0.26326 H 15 
 0.11274 -0.68151 R 16 
 0.11972 -100.00000 K 17 
-100.00000 -100.00000 D 18 
 0.26318  0.13772 E 19 
 0.00264  0.00028 G 0 
 0.00000  0.00000 A 1 
 0.07107  0.19634 V 2 
 0.26339 -0.12525 I 3 
 0.15614  0.04477 L 4 
 0.39318  0.62930 M 5 
 0.24365 -0.29982 F 6 
 0.40374  0.10842 Y 7 
-1.08580  0.45863 W 8 
-0.38611  0.11370 S 9 
-0.05711 -0.14306 T 10 
 0.37887 -0.00044 N 11 
 0.01385  0.16179 Q 12 
 0.90921  0.15156 C 13 
-100.00000  0.00071 P 14 
 0.69103 -0.58576 H 15 
-0.46496  0.13821 R 16 
-0.31318 -100.00000 K 17 
 0.10708 -0.58540 D 18 
-100.00000 -100.00000 E 19 
-0.31111 -0.76383 G 0 
 0.00000  0.00000 A 1 
 0.29619  0.37748 V 2 
 0.02608  0.17474 I 3 
 0.27810  0.02586 L 4 
-0.11341  0.08380 M 5 
 0.35221  0.61631 F 6 
-0.02900  0.57743 Y 7 
 0.60410  0.20004 W 8 
-0.47183  0.02518 S 9 
 0.07588 -0.07596 T 10 
-0.11194 -0.70229 N 11 
 0.50569  0.19055 Q 12 
 0.14056  0.27801 C 13 
 0.12916 -0.12106 P 14 
-0.15573  0.80148 H 15 
 0.18240 -0.09334 R 16 
-0.39549  0.00094 K 17 
-0.16700  0.34986 D 18 
 0.61765 -0.04735 E 19 
 0.19333 -0.05317 G 0 
-100.00000 -100.00000 A 1 
-100.00000 -100.00000 V 2 
-100.00000 -100.00000 I 3 
 0.00023 -100.00000 L 4 
 0.14460 -0.45087 M 5 
-100.00000 -100.00000 F 6 
-100.00000 -100.00000 Y 7 
 0.08610  0.58496 W 8 
 0.00600 -0.09503 S 9 
-100.00000 -100.00000 T 10 
-100.00000 -100.00000 N 11 
-100.00000 -100.00000 Q 12 
-100.00000 -100.00000 C 13 
-100.00000 -100.00000 P 14 
-100.00000 -100.00000 H 15 
 0.00000  0.00000 R 16 
 0.78249  0.27682 K 17 
-100.00000 -100.00000 D 18 
-100.00000 -100.00000 E 19 
-100.00000 -100.00000 G 0 
-0.07495  0.16608 A 1 
 0.92059  0.26322 V 2 
-0.40004 -100.00000 I 3 
-0.04957  0.42423 L 4 
 0.49432 -100.00000 M 5 
 0.12031 -100.00000 F 6 
 0.32676 -100.00000 Y 7 
-100.00000 -100.00000 W 8 
 0.65357  0.17539 S 9 
 0.36571  0.04922 T 10 
 0.00484 -100.00000 N 11 
 0.92679 -100.00000 Q 12 
-100.00000 -0.00264 C 13 
 0.00000  0.00000 P 14 
 0.19850  0.21506 H 15 
 0.28819 -0.36990 R 16 
 0.90049  0.08130 K 17 
-100.00000 -100.00000 D 18 
-100.00000 -100.00000 E 19 
 0.00170 -100.00000 G 0 
-0.05469  0.65635 A 1 
 0.65360  0.36361 V 2 
 0.96784 -0.34365 I 3 
 0.03922  0.50611 L 4 
-0.28011 -100.00000 M 5 
 0.96428 -0.35984 F 6 
 0.08065 -100.00000 Y 7 
-100.00000 -100.00000 W 8 
 0.38314  0.73887 S 9 
 0.19123  0.27326 T 10 
 0.39515  0.57304 N 11 
-0.08282  0.08762 Q 12 
 0.34414 -100.00000 C 13 
 0.52266  0.26429 P 14 
-100.00000 -100.00000 H 15 
 0.54203  0.28740 R 16 
 0.00000  0.00000 K 17 
 0.42046 -100.00000 D 18 
 0.70594  0.56117 E 19 
 0.37837 -100.00000 G 0 
 0.73448 -0.04704 A 1 
 0.00000  0.00000 V 2 
-0.42422 -0.02314 I 3 
-0.04464  0.00831 L 4 
-0.38268  0.13762 M 5 
-0.37310 -0.35681 F 6 
 0.41890 -100.00000 Y 7 
-100.00000  0.26315 W 8 
-0.33969  0.03056 S 9 
 0.49122 -0.26818 T 10 
 0.17881 -0.35525 N 11 
-0.51008  0.68875 Q 12 
-0.23560  0.67819 C 13 
-0.00014 -100.00000 P 14 
-0.53208  1.31679 H 15 
 0.25769 -0.43325 R 16 
-0.13546  0.11034 K 17 
 0.71254 -100.00000 D 18 
-0.00014 -100.00000 E 19 
-0.00714  0.08121 G 0 
-0.08360 -1.23784 A 1 
-0.12076 -100.00000 V 2 
 0.76324 -0.32541 I 3 
 0.27634  0.45002 L 4 
 0.81846  1.00035 M 5 
 0.16449 -0.19584 F 6 
-0.42243 -0.16705 Y 7 
-0.09105 -100.00000 W 8 
 0.21036  0.50467 S 9 
 0.66774  1.00035 T 10 
 0.45011  0.02652 N 11 
 0.36512  0.49582 Q 12 
-0.67914 -100.00000 C 13 
-100.00000  0.00035 P 14 
 0.21265 -0.43971 H 15 
 0.00000  0.00000 R 16 
-0.05339  0.56398 K 17 
-100.00000  0.48577 D 18 
 0.28725 -0.24741 E 19 
 0.07110  0.12808 G 0 
-100.00000 -100.00000 A 1 
 0.00439 -100.00000 V 2 
 0.34859 -0.46481 I 3 
-100.00000  0.92196 L 4 
-100.00000 -100.00000 M 5 
-100.00000 -100.00000 F 6 
 1.18705  0.62351 Y 7 
-100.00000 -100.00000 W 8 
-0.23513  0.13772 S 9 
 0.77554  0.13019 T 10 
 0.17917 -0.11765 N 11 
-100.00000 -100.00000 Q 12 
-100.00000 -100.00000 C 13 
-100.00000 -100.00000 P 14 
 0.00262 -100.00000 H 15 
-100.00000  0.26325 R 16 
-100.00000 -100.00000 K 17 
 0.00000  0.00000 D 18 
 0.76487  0.48564 E 19 
-100.00000 -100.00000 G 0 
-100.00000 -100.00000 A 1 
-0.34177 -100.00000 V 2 
-100.00000  0.44178 I 3 
-0.34177 -100.00000 L 4 
-0.46097 -100.00000 M 5 
-100.00000 -100.00000 F 6 
-100.00000 -100.00000 Y 7 
-100.00000 -100.00000 W 8 
 0.00195  0.10338 S 9 
-0.23604  0.13758 T 10 
 0.13750 -100.00000 N 11 
 0.00000  0.00000 Q 12 
-100.00000 -100.00000 C 13 
 0.41862  0.67815 P 14 
-100.00000  0.11985 H 15 
 0.01648  0.18032 R 16 
 0.59112 -0.55070 K 17 
-100.00000 -100.00000 D 18 
-100.00000 -100.00000 E 19 
 0.00048 -100.00000 G 0 
 0.21926  0.33358 A 1 
-0.50215 -100.00000 V 2 
 0.27007  0.03596 I 3 
 0.52818 -0.03839 L 4 
 0.89372 -100.00000 M 5 
-100.00000 -100.00000 F 6 
-0.00915  0.26370 Y 7 
-100.00000 -100.00000 W 8 
-0.07140  0.55536 S 9 
 0.06422 -0.00660 T 10 
-0.06942  0.49071 N 11 
-0.01573  0.51240 Q 12 
-100.00000 -100.00000 C 13 
-0.05149  0.00595 P 14 
 0.00000  0.00000 H 15 
 0.38615  0.60603 R 16 
-100.00000 -0.31997 K 17 
 0.13799 -100.00000 D 18 
-100.00000  0.00066 E 19 
 0.00000  0.00000 G 0 
-100.00000 -100.00000 A 1 
-100.00000 -100.00000 V 2 
-100.00000 -100.00000 I 3 
-100.00000 -100.00000 L 4 
-100.00000 -100.00000 M 5 
-100.00000 -100.00000 F 6 
-100.00000 -100.00000 Y 7 
 0.32158  0.02141 W 8 
-100.00000 -100.00000 S 9 
-100.00000 -100.00000 T 10 
-100.00000 -100.00000 N 11 
-100.00000 -100.00000 Q 12 
-100.00000 -100.00000 C 13 
-100.00000 -100.00000 P 14 
-100.00000 -100.00000 H 15 
 0.23347  0.54216 R 16 
-100.00000 -100.00000 K 17 
-100.00000 -100.00000 D 18 
 0.22132 -0.74019 E 19 
 0.37115  0.65995 G 0 
-100.00000 -100.00000 A 1 
-100.00000 -100.00000 V 2 
-100.00000 -100.00000 I 3 
-100.00000 -100.00000 L 4 
 0.48551  0.34776 M 5 
-100.00000 -100.00000 F 6 
-100.00000 -100.00000 Y 7 
-0.00094 -100.00000 W 8 
-0.00094  0.26323 S 9 
 0.00008 -100.00000 T 10 
-100.00000 -100.00000 N 11 
-100.00000 -100.00000 Q 12 
-100.00000 -100.00000 C 13 
-100.00000 -100.00000 P 14 
-100.00000 -100.00000 H 15 
 0.00000  0.00000 R 16 
-0.30715  0.01910 K 17 
-100.00000 -100.00000 D 18 
-100.00000 -100.00000 E 19 
-100.00000 -100.00000 G 0 
-100.00000 -100.00000 A 1 
 0.19349  0.56990 V 2 
 0.38484  0.18365 I 3 
 0.00164 -100.00000 L 4 
 0.00000  0.00000 M 5 
 0.58512 -100.00000 F 6 
-100.00000 -100.00000 Y 7 
-100.00000 -100.00000 W 8 
-100.00000 -100.00000 S 9 
-0.35516  0.01736 T 10 
-100.00000 -100.00000 N 11 
-100.00000 -100.00000 Q 12 
-100.00000 -100.00000 C 13 
-100.00000 -100.00000 P 14 
-100.00000 -100.00000 H 15 
 0.13766 -100.00000 R 16 
-100.00000 -100.00000 K 17 
-100.00000 -100.00000 D 18 
-100.00000 -100.00000 E 19 
-0.13669 -0.31117 G 0 
-0.25963 -100.00000 A 1 
 0.22376 -0.56706 V 2 
-0.31738 -0.46197 I 3 
 0.11705  0.17426 L 4 
 0.10876 -100.00000 M 5 
 0.26563  0.00011 F 6 
 0.71286  0.17426 Y 7 
-100.00000  0.58507 W 8 
 0.30140  0.36690 S 9 
 0.30140 -100.00000 T 10 
 0.00000  0.00000 N 11 
 0.10876 -100.00000 Q 12 
-100.00000 -100.00000 C 13 
-100.00000 -100.00000 P 14 
-0.03403  0.27379 H 15 
-0.12416 -100.00000 R 16 
-0.68789  0.35894 K 17 
-0.11082  0.39601 D 18 
-100.00000 -100.00000 E 19 
-100.00000 -100.00000 G 0 
-100.00000 -100.00000 A 1 
-100.00000 -100.00000 V 2 
-100.00000 -100.00000 I 3 
-100.00000 -100.00000 L 4 
-100.00000 -100.00000 M 5 
-100.00000 -100.00000 F 6 
 0.00000  0.00000 Y 7 
-100.00000 -100.00000 W 8 
-100.00000 -100.00000 S 9 
-0.13651 -100.00000 T 10 
-100.00000  0.13752 N 11 
-100.00000 -100.00000 Q 12 
 0.20895  0.11429 C 13 
-100.00000 -100.00000 P 14 
-0.14659 -0.08196 H 15 
-100.00000 -100.00000 R 16 
-100.00000 -100.00000 K 17 
-0.13651 -100.00000 D 18 
-100.00000 -100.00000 E 19 
-100.00000  0.00038 G 0 
-100.00000 -100.00000 A 1 
-100.00000 -100.00000 V 2 
-100.00000 -100.00000 I 3 
 0.26365  0.13789 L 4 
-100.00000 -100.00000 M 5 
-0.19295 -100.00000 F 6 
 0.00000  0.00000 Y 7 
-100.00000 -100.00000 W 8 
 0.22260 -100.00000 S 9 
-100.00000 -100.00000 T 10 
 0.54097  0.92638 N 11 
-100.00000 -100.00000 Q 12 
 0.26243  1.19547 C 13 
-100.00000 -100.00000 P 14 
 0.54858  0.41535 H 15 
-100.00000 -100.00000 R 16 
-100.00000 -100.00000 K 17 
-100.00000 -100.00000 D 18 
-100.00000 -100.00000 E 19 
-100.00000 -100.00000 G 0 
-100.00000 -100.00000 A 1 
-100.00000 -100.00000 V 2 
-100.00000 -100.00000 I 3 
 0.12642  0.37861 L 4 
-100.00000 -100.00000 M 5 
-100.00000 -100.00000 F 6 
-0.13661 -100.00000 Y 7 
 0.00000  0.00000 W 8 
-100.00000 -100.00000 S 9 
-100.00000 -100.00000 T 10 
-100.00000 -100.00000 N 11 
-100.00000 -100.00000 Q 12 
 0.00007 -0.14597 C 13 
-100.00000 -100.00000 P 14 
-100.00000 -100.00000 H 15 
 0.38015  0.37664 R 16 
-100.00000 -100.00000 K 17 
-100.00000 -100.00000 D 18 
-100.00000 -100.00000 E 19 
-100.00000 -100.00000 G 0 
 0.14593  0.33915 A 1 
 0.16039  0.13769 V 2 
-0.07427 -0.18703 I 3 
 0.53731  0.50384 L 4 
-0.37403  0.00018 M 5 
-100.00000  0.63707 F 6 
-100.00000  0.00018 Y 7 
 0.00027 -100.00000 W 8 
 0.41413 -0.78768 S 9 
 0.00000  0.00000 T 10 
 0.58523  0.67826 N 11 
-0.09318 -100.00000 Q 12 
 0.00027 -100.00000 C 13 
-100.00000  0.00018 P 14 
 0.26138  0.56995 H 15 
 0.00027 -0.31929 R 16 
-100.00000 -100.00000 K 17 
 0.13777  0.13769 D 18 
-100.00000 -100.00000 E 19 
-100.00000 -100.00000 G 0 
-100.00000 -100.00000 A 1 
-0.20041 -0.14193 V 2 
-0.20643  0.63982 I 3 
 0.00000  0.00000 L 4 
 0.34983 -0.11918 M 5 
-0.07317  0.23181 F 6 
-100.00000 -100.00000 Y 7 
-100.00000  0.00015 W 8 
-0.21143  0.73877 S 9 
 0.82795 -100.00000 T 10 
-100.00000 -100.00000 N 11 
-100.00000 -100.00000 Q 12 
-100.00000 -100.00000 C 13 
-100.00000 -100.00000 P 14 
-100.00000 -100.00000 H 15 
-100.00000 -100.00000 R 16 
-100.00000 -100.00000 K 17 
-100.00000 -100.00000 D 18 
-100.00000 -100.00000 E 19 
-100.00000 -100.00000 G 0 
-100.00000  0.00017 A 1 
 0.73047  0.84816 V 2 
-0.27722  0.41533 I 3 
 0.00000  0.00000 L 4 
-100.00000 -100.00000 M 5 
-100.00000 -100.00000 F 6 
-100.00000 -100.00000 Y 7 
-100.00000 -100.00000 W 8 
-100.00000 -100.00000 S 9 
-100.00000 -100.00000 T 10 
-100.00000 -100.00000 N 11 
-100.00000  0.00017 Q 12 
-100.00000 -100.00000 C 13 
 0.01217  0.10824 P 14 
-100.00000 -100.00000 H 15 
-100.00000  0.00017 R 16 
-100.00000 -100.00000 K 17 
-100.00000 -100.00000 D 18 
-100.00000 -100.00000 E 19 
-0.27516  0.08771 G 0 
 0.48038 -0.23237 A 1 
 0.27814  0.58502 V 2 
-0.13462 -0.09891 I 3 
-0.23586  0.09513 L 4 
 0.28243 -100.00000 M 5 
 0.11315  0.27570 F 6 
 0.33346  0.43616 Y 7 
-100.00000 -100.00000 W 8 
-0.29389  0.11293 S 9 
 0.71766  0.40599 T 10 
 0.22502 -0.42084 N 11 
 0.30533  0.09513 Q 12 
 0.45034 -100.00000 C 13 
 0.23981  0.21551 P 14 
 0.18926 -0.27486 H 15 
 0.18243 -0.04516 R 16 
 0.07863 -0.06032 K 17 
-0.05712 -0.07045 D 18 
 0.00000  0.00000 E 19 
-100.00000 -100.00000 G 0 
-0.62077 -0.01227 A 1 
 0.13749 -0.27530 V 2 
-100.00000 -100.00000 I 3 
 0.22532  0.34160 L 4 
-100.00000 -100.00000 M 5 
-100.00000 -100.00000 F 6 
-100.00000 -100.00000 Y 7 
-100.00000 -100.00000 W 8 
 0.06919  0.55750 S 9 
 0.12712 -0.02746 T 10 
-0.13591 -0.60619 N 11 
-100.00000 -100.00000 Q 12 
-100.00000 -100.00000 C 13 
 0.00000  0.00000 P 14 
-0.10189 -100.00000 H 15 
 0.26302 -0.01227 R 16 
-100.00000 -100.00000 K 17 
 0.26302 -100.00000 D 18 
-0.34289 -100.00000 E 19 
 0.00000  0.00000 G 0 
 0.59427  0.92616 A 1 
 0.00583 -0.42620 V 2 
-100.00000 -100.00000 I 3 
-0.06632  0.67823 L 4 
 0.00029 -100.00000 M 5 
-100.00000 -100.00000 F 6 
-0.34077 -100.00000 Y 7 
-100.00000 -100.00000 W 8 
 0.68637  0.26320 S 9 
 0.12800 -100.00000 T 10 
-0.47827 -0.36712 N 11 
-100.00000 -0.35640 Q 12 
 0.13779 -100.00000 C 13 
-100.00000 -100.00000 P 14 
-100.00000 -0.48274 H 15 
 0.58699  0.77475 R 16 
-100.00000 -100.00000 K 17 
 0.11977 -100.00000 D 18 
-0.14772 -0.20100 E 19 
 0.25743 -0.23819 G 0 
 0.73643 -0.18520 A 1 
 0.13777  0.00032 V 2 
-100.00000 -100.00000 I 3 
-100.00000 -100.00000 L 4 
-100.00000 -100.00000 M 5 
-100.00000 -100.00000 F 6 
 0.62656 -0.09773 Y 7 
-100.00000 -100.00000 W 8 
 0.10032  0.00032 S 9 
-100.00000 -100.00000 T 10 
 0.20036  0.42867 N 11 
-0.33862  0.51524 Q 12 
 0.00026 -100.00000 C 13 
-100.00000 -100.00000 P 14 
-0.42404  0.40949 H 15 
-100.00000 -100.00000 R 16 
 0.00026 -100.00000 K 17 
 0.00000  0.00000 D 18 
 0.47625  0.74740 E 19 
 0.15486 -100.00000 G 0 
-0.47130  0.48508 A 1 
 0.05948  0.00023 V 2 
-0.04856 -0.42541 I 3 
-0.34150 -100.00000 L 4 
 0.00030 -100.00000 M 5 
-0.29121  0.51199 F 6 
 0.46275 -0.12643 Y 7 
 0.16584 -0.37043 W 8 
 0.67580 -0.18783 S 9 
 0.00000  0.00000 T 10 
 0.22454 -0.00281 N 11 
 0.27048  0.09456 Q 12 
-0.23576 -100.00000 C 13 
 0.00524  0.21959 P 14 
 0.42249  0.48566 H 15 
 0.19907  0.37875 R 16 
-0.11023 -0.00281 K 17 
 0.19907 -100.00000 D 18 
 0.50637 -0.00786 E 19 
-100.00000 -100.00000 G 0 
-0.37274 -100.00000 A 1 
-0.24620  0.11316 V 2 
 0.00000  0.00000 I 3 
 0.01991  0.05337 L 4 
-0.54477 -0.00231 M 5 
-100.00000 -100.00000 F 6 
-100.00000 -100.00000 Y 7 
-100.00000 -100.00000 W 8 
-100.00000 -100.00000 S 9 
 0.66528  0.63570 T 10 
-100.00000 -100.00000 N 11 
-100.00000 -100.00000 Q 12 
-100.00000 -100.00000 C 13 
-100.00000 -100.00000 P 14 
-100.00000 -100.00000 H 15 
-0.12138  0.26315 R 16 
-0.12138  0.00012 K 17 
-100.00000 -100.00000 D 18 
-100.00000 -100.00000 E 19 
 0.07196  0.45807 G 0 
 0.33670 -0.10208 A 1 
 0.35924  0.07780 V 2 
 0.00000  0.00000 I 3 
 0.08938 -0.22412 L 4 
 0.26941  0.22831 M 5 
-0.26476  0.22187 F 6 
-1.01057  0.27766 Y 7 
 0.07840  1.33849 W 8 
-0.01572 -0.10792 S 9 
 0.43437 -0.17213 T 10 
-0.35770 -100.00000 N 11 
 0.60687  0.26968 Q 12 
-0.31306 -100.00000 C 13 
-100.00000 -100.00000 P 14 
 0.13792 -100.00000 H 15 
-100.00000  0.00016 R 16 
-0.31306  0.16856 K 17 
 0.00041 -100.00000 D 18 
 0.00041  0.00016 E 19 
-100.00000 -100.00000 G 0 
-100.00000 -100.00000 A 1 
-0.18317  0.58313 V 2 
 0.08305 -0.26593 I 3 
-0.36910  0.67368 L 4 
-100.00000 -100.00000 M 5 
 0.00000  0.00000 F 6 
-0.00004 -0.34975 Y 7 
-100.00000 -100.00000 W 8 
 0.35018 -0.46301 S 9 
-100.00000 -100.00000 T 10 
-100.00000 -100.00000 N 11 
-100.00000 -100.00000 Q 12 
-100.00000 -100.00000 C 13 
-100.00000 -100.00000 P 14 
-100.00000 -100.00000 H 15 
-100.00000 -100.00000 R 16 
-100.00000 -100.00000 K 17 
-100.00000 -100.00000 D 18 
-100.00000 -100.00000 E 19 
 0.12917  0.13474 G 0 
 0.27138  0.11494 A 1 
-0.62878  0.27915 V 2 
-100.00000 -100.00000 I 3 
-100.00000 -100.00000 L 4 
-100.00000 -100.00000 M 5 
-0.00001 -100.00000 F 6 
-100.00000 -100.00000 Y 7 
-100.00000 -100.00000 W 8 
-0.00001 -0.12607 S 9 
-0.37274  0.22185 T 10 
-100.00000 -100.00000 N 11 
-100.00000  0.00005 Q 12 
-100.00000 -100.00000 C 13 
-100.00000 -100.00000 P 14 
-100.00000 -100.00000 H 15 
-100.00000 -100.00000 R 16 
 0.32127 -0.06340 K 17 
-0.24838 -0.11759 D 18 
 0.00000  0.00000 E 19 
 0.12788  0.26303 G 0 
 0.00000  0.00000 A 1 
 0.25481  0.09826 V 2 
-100.00000 -100.00000 I 3 
-100.00000 -100.00000 L 4 
-100.00000 -100.00000 M 5 
-100.00000 -100.00000 F 6 
-100.00000 -100.00000 Y 7 
-100.00000 -100.00000 W 8 
 0.44981  0.50216 S 9 
 0.01980 -0.35519 T 10 
-100.00000 -100.00000 N 11 
-100.00000 -100.00000 Q 12 
-100.00000 -100.00000 C 13 
-100.00000 -0.26337 P 14 
-100.00000 -100.00000 H 15 
-100.00000 -100.00000 R 16 
-100.00000 -100.00000 K 17 
-100.00000 -100.00000 D 18 
 0.00425  0.26303 E 19 
-100.00000 -100.00000 G 0 
 0.42328 -0.00071 A 1 
 0.00009 -100.00000 V 2 
 0.59841 -0.26380 I 3 
-0.25887 -100.00000 L 4 
-100.00000 -100.00000 M 5 
-100.00000 -100.00000 F 6 
-100.00000 -100.00000 Y 7 
-100.00000 -100.00000 W 8 
-0.09098  0.19181 S 9 
 0.00000  0.00000 T 10 
 0.01438  0.22218 N 11 
-100.00000 -100.00000 Q 12 
-100.00000 -100.00000 C 13 
 0.00009 -100.00000 P 14 
-100.00000 -100.00000 H 15 
-100.00000 -100.00000 R 16 
-100.00000 -100.00000 K 17 
 0.00009 -100.00000 D 18 
-100.00000  0.13751 E 19 
 0.00000  0.00000 G 0 
-100.00000 -100.00000 A 1 
-0.13519 -0.58754 V 2 
-100.00000 -100.00000 I 3 
-100.00000 -100.00000 L 4 
-100.00000 -100.00000 M 5 
-100.00000 -100.00000 F 6 
-100.00000 -100.00000 Y 7 
-100.00000 -100.00000 W 8 
 0.01301  0.36582 S 9 
-100.00000 -100.00000 T 10 
-100.00000 -100.00000 N 11 
-100.00000 -100.00000 Q 12 
-100.00000  0.26312 C 13 
-100.00000 -100.00000 P 14 
-100.00000 -100.00000 H 15 
-0.13519 -100.00000 R 16 
-100.00000 -100.00000 K 17 
 0.85629  0.89146 D 18 
-100.00000 -100.00000 E 19 
-100.00000 -100.00000 G 0 
-100.00000 -100.00000 A 1 
-100.00000 -100.00000 V 2 
-100.00000  0.13760 I 3 
-100.00000 -100.00000 L 4 
-100.00000 -100.00000 M 5 
-100.00000 -100.00000 F 6 
 0.00009  0.00010 Y 7 
-100.00000 -100.00000 W 8 
 0.93525  0.66251 S 9 
 0.00009 -100.00000 T 10 
 0.00000  0.00000 N 11 
-100.00000 -100.00000 Q 12 
-100.00000 -100.00000 C 13 
-100.00000 -100.00000 P 14 
-100.00000 -100.00000 H 15 
-100.00000 -100.00000 R 16 
 0.13759  0.00010 K 17 
-0.05714  0.64270 D 18 
-100.00000 -100.00000 E 19 
-100.00000 -100.00000 G 0 
-100.00000 -100.00000 A 1 
 0.00431  0.00016 V 2 
 0.44562 -0.00066 I 3 
 0.00000  0.00000 L 4 
-100.00000 -100.00000 M 5 
 0.65936  0.41472 F 6 
 0.00729  0.37867 Y 7 
 0.00242  0.61290 W 8 
-100.00000 -100.00000 S 9 
-100.00000 -100.00000 T 10 
 0.00016 -100.00000 N 11 
-0.13508 -0.10757 Q 12 
-100.00000 -100.00000 C 13 
 0.20130  0.02644 P 14 
-100.00000 -100.00000 H 15 
 0.13766 -0.12585 R 16 
-100.00000 -100.00000 K 17 
-100.00000 -100.00000 D 18 
-100.00000 -100.00000 E 19 
-100.00000 -100.00000 G 0 
 0.27610 -0.00072 A 1 
 0.20011  0.89277 V 2 
 0.00000  0.00000 I 3 
-0.11768 -0.82027 L 4 
 0.47411  0.50159 M 5 
-100.00000 -100.00000 F 6 
-100.00000 -100.00000 Y 7 
-100.00000 -100.00000 W 8 
-100.00000 -100.00000 S 9 
 0.86502  0.27979 T 10 
-100.00000 -100.00000 N 11 
-100.00000 -100.00000 Q 12 
-100.00000 -100.00000 C 13 
-100.00000 -100.00000 P 14 
-100.00000 -100.00000 H 15 
-100.00000  0.00008 R 16 
-0.13498 -0.67851 K 17 
-100.00000 -100.00000 D 18 
-100.00000 -100.00000 E 19 
 0.12778 -100.00000 G 0 
 0.00000  0.00000 A 1 
-0.35832  0.65251 V 2 
-100.00000  0.36049 I 3 
-100.00000 -100.00000 L 4 
-100.00000 -100.00000 M 5 
-100.00000 -100.00000 F 6 
-100.00000 -100.00000 Y 7 
-100.00000 -100.00000 W 8 
 0.00712 -0.00116 S 9 
 0.01460 -0.08788 T 10 
-100.00000 -100.00000 N 11 
-100.00000 -100.00000 Q 12 
-100.00000 -100.00000 C 13 
-0.13525 -100.00000 P 14 
-100.00000 -100.00000 H 15 
-100.00000 -100.00000 R 16 
-100.00000 -100.00000 K 17 
-100.00000 -100.00000 D 18 
 0.24326 -100.00000 E 19 
-100.00000 -100.00000 G 0 
-100.00000 -100.00000 A 1 
-100.00000 -100.00000 V 2 
-100.00000 -100.00000 I 3 
 0.00851 -0.00099 L 4 
-100.00000 -100.00000 M 5 
-100.00000 -100.00000 F 6 
-100.00000 -100.00000 Y 7 
-100.00000 -100.00000 W 8 
 0.28741 -0.06902 S 9 
-0.12125  0.13751 T 10 
-100.00000 -100.00000 N 11 
 0.11976  0.00001 Q 12 
 0.26310 -100.00000 C 13 
 0.00000  0.00000 P 14 
-100.00000 -100.00000 H 15 
-100.00000 -100.00000 R 16 
-100.00000 -100.00000 K 17 
-100.00000 -100.00000 D 18 
-100.00000 -100.00000 E 19 
-0.31364  0.07601 G 0 
 0.24321  0.11480 A 1 
-0.17031  1.16925 V 2 
-100.00000 -100.00000 I 3 
 0.19973  0.18088 L 4 
-100.00000 -100.00000 M 5 
 0.12773 -100.00000 F 6 
-100.00000 -100.00000 Y 7 
 0.00000  0.00000 W 8 
-0.08250 -0.67974 S 9 
 0.12773 -100.00000 T 10 
-0.13530 -100.00000 N 11 
 0.11958 -100.00000 Q 12 
 0.00709 -0.12621 C 13 
-100.00000 -100.00000 P 14 
-0.13530 -100.00000 H 15 
-0.44926  0.13525 R 16 
-0.00007 -100.00000 K 17 
-100.00000 -100.00000 D 18 
-100.00000  0.00011 E 19 
-100.00000  0.00005 G 0 
-100.00000 -100.00000 A 1 
-100.00000 -100.00000 V 2 
 0.00006 -100.00000 I 3 
-100.00000 -100.00000 L 4 
-0.10965 -100.00000 M 5 
 0.52452 -0.09850 F 6 
 0.00000  0.00000 Y 7 
-0.42785  0.50229 W 8 
-100.00000 -100.00000 S 9 
 0.00233 -100.00000 T 10 
-100.00000 -100.00000 N 11 
-100.00000 -100.00000 Q 12 
-0.07126  0.41438 C 13 
-100.00000 -100.00000 P 14 
 0.10742  0.07287 H 15 
-100.00000 -100.00000 R 16 
-100.00000 -100.00000 K 17 
-100.00000  0.00005 D 18 
-100.00000 -100.00000 E 19 
-0.75406  0.18189 G 0 
 0.00000  0.00000 A 1 
-0.11707 -0.00703 V 2 
-100.00000 -100.00000 I 3 
-100.00000 -100.00000 L 4 
-100.00000 -100.00000 M 5 
-100.00000 -100.00000 F 6 
-100.00000 -100.00000 Y 7 
-100.00000 -100.00000 W 8 
-0.19815  0.24267 S 9 
-0.00970  0.23010 T 10 
-100.00000 -100.00000 N 11 
-100.00000 -100.00000 Q 12 
-100.00000 -100.00000 C 13 
-100.00000 -100.00000 P 14 
-100.00000 -100.00000 H 15 
-100.00000 -100.00000 R 16 
-100.00000 -100.00000 K 17 
 0.24319 -0.26532 D 18 
-100.00000 -100.00000 E 19 
-100.00000 -100.00000 G 0 
-100.00000 -100.00000 A 1 
 0.44976 -100.00000 V 2 
-100.00000  0.13750 I 3 
-0.12489 -0.17301 L 4 
-100.00000 -100.00000 M 5 
 0.00000  0.00000 F 6 
-0.23707  0.90133 Y 7 
-100.00000 -0.48966 W 8 
 0.44541 -0.29758 S 9 
-100.00000 -100.00000 T 10 
-100.00000 -100.00000 N 11 
-100.00000 -100.00000 Q 12 
 0.00005 -100.00000 C 13 
-100.00000 -100.00000 P 14 
 0.00005 -0.00000 H 15 
-100.00000 -100.00000 R 16 
-100.00000 -100.00000 K 17 
-100.00000 -100.00000 D 18 
-100.00000 -100.00000 E 19 
-0.04642  0.54220 G 0 
 0.00000  0.00000 A 1 
 0.31525  0.07125 V 2 
 0.25759  0.58285 I 3 
 0.02194  0.58458 L 4 
-100.00000 -100.00000 M 5 
 0.00015 -100.00000 F 6 
 0.26318 -100.00000 Y 7 
-100.00000 -100.00000 W 8 
-0.24450  0.12839 S 9 
 0.16326  0.13647 T 10 
-100.00000 -100.00000 N 11 
-0.21522 -100.00000 Q 12 
-100.00000  0.00031 C 13 
-100.00000 -100.00000 P 14 
-100.00000 -100.00000 H 15 
 0.00437 -100.00000 R 16 
-0.40537 -100.00000 K 17 
-100.00000 -100.00000 D 18 
 0.26128 -0.10779 E 19 
-100.00000 -100.00000 G 0 
 0.76577  0.65153 A 1 
 0.31997 -0.33831 V 2 
-0.22930  0.40431 I 3 
 0.00000  0.00000 L 4 
 1.15418  0.99974 M 5 
-0.43893 -100.00000 F 6 
-100.00000 -100.00000 Y 7 
-100.00000 -100.00000 W 8 
-100.00000 -100.00000 S 9 
-100.00000 -100.00000 T 10 
-100.00000 -100.00000 N 11 
 0.13774  0.09899 Q 12 
 0.13774 -100.00000 C 13 
 0.02113 -0.07997 P 14 
-100.00000 -100.00000 H 15 
 0.11985 -100.00000 R 16 
-100.00000 -100.00000 K 17 
-100.00000 -100.00000 D 18 
-100.00000 -100.00000 E 19 
 0.10046 -0.02273 G 0 
 0.63040 -0.12487 A 1 
 0.11292 -0.41436 V 2 
 0.05338 -100.00000 I 3 
 0.14025  0.58566 L 4 
 0.62518 -100.00000 M 5 
-100.00000 -100.00000 F 6 
 0.00591 -0.22172 Y 7 
 0.00007 -100.00000 W 8 
 0.00000  0.00000 S 9 
 0.07325 -0.02965 T 10 
-0.59057  1.19054 N 11 
-0.40547 -100.00000 Q 12 
 0.32621  0.00067 C 13 
-100.00000 -100.00000 P 14 
-100.00000  0.96417 H 15 
 0.11687 -0.34721 R 16 
 0.15450  0.32261 K 17 
-0.66055  0.36846 D 18 
 0.34911  0.84201 E 19 
-0.40022  0.64328 G 0 
-100.00000 -100.00000 A 1 
-0.00009 -100.00000 V 2 
-0.25888  0.58510 I 3 
-100.00000 -100.00000 L 4 
-100.00000 -100.00000 M 5 
-100.00000 -100.00000 F 6 
-0.19766  0.13764 Y 7 
-100.00000 -100.00000 W 8 
 0.11963  0.00014 S 9 
-0.00009  0.58510 T 10 
-100.00000 -100.00000 N 11 
-100.00000 -100.00000 Q 12 
-100.00000 -100.00000 C 13 
-0.12138 -100.00000 P 14 
 0.41919  0.00014 H 15 
 0.00000  0.00000 R 16 
-0.21822 -0.00103 K 17 
-100.00000 -100.00000 D 18 
-100.00000 -100.00000 E 19 
 0.00000  0.00000 G 0 
 0.38438  0.52942 A 1 
-0.16981 -0.00037 V 2 
 0.00029 -100.00000 I 3 
-0.45789 -100.00000 L 4 
-0.43870  0.48549 M 5 
-100.00000 -100.00000 F 6 
 0.13780 -100.00000 Y 7 
 0.29678  0.34656 W 8 
 0.06480 -0.06848 S 9 
-0.41840  0.14253 T 10 
 0.10750  0.07214 N 11 
-0.11038 -0.09403 Q 12 
 0.00029 -100.00000 C 13 
 0.00029 -100.00000 P 14 
 0.59479 -100.00000 H 15 
-0.01145 -0.63951 R 16 
-0.09077  0.00006 K 17 
 0.37881  0.42453 D 18 
 0.39346 -0.26486 E 19 
 0.73080  1.04299 G 0 
-0.32532  0.29727 A 1 
-0.12040 -0.63012 V 2 
-0.49632 -0.29588 I 3 
-0.11430  0.15446 L 4 
 0.70962 -100.00000 M 5 
 0.00000  0.00000 F 6 
 0.01096 -0.37372 Y 7 
 0.42955 -100.00000 W 8 
-0.24322  0.53622 S 9 
 0.28766 -0.30142 T 10 
 0.23691 -0.00063 N 11 
-0.02002 -0.34914 Q 12 
 0.71244  0.13688 C 13 
 0.14757 -0.24748 P 14 
-0.45339  0.16809 H 15 
-0.56753 -0.80968 R 16 
 0.51867 -0.00183 K 17 
-0.06630 -100.00000 D 18 
-0.19777  0.09832 E 19 
 0.31975 -0.12962 G 0 
 0.63707 -0.07400 A 1 
-0.03621  0.35445 V 2 
 0.79562  0.18906 I 3 
-0.02378  1.41297 L 4 
-100.00000 -100.00000 M 5 
-0.53094  0.18906 F 6 
 0.60444 -1.00812 Y 7 
-100.00000 -0.14439 W 8 
 0.06067 -0.31833 S 9 
-0.26664 -0.27334 T 10 
 0.16064 -0.47509 N 11 
-0.35269  0.25673 Q 12 
 0.00040 -100.00000 C 13 
-0.21563  0.09141 P 14 
 0.11997  0.08274 H 15 
-0.74308  0.00006 R 16 
 0.01712 -0.05199 K 17 
 0.42598  0.99369 D 18 
 0.00000  0.00000 E 19 
 0.26318 -100.00000 G 0 
 0.11283 -0.26634 A 1 
 0.00014 -100.00000 V 2 
 0.13765 -100.00000 I 3 
-100.00000 -100.00000 L 4 
-100.00000 -100.00000 M 5 
 0.39294 -0.12821 F 6 
 0.79091  0.26325 Y 7 
-100.00000 -100.00000 W 8 
 0.00000  0.00000 S 9 
 0.28741  0.77180 T 10 
 0.17871  0.76712 N 11 
-100.00000 -0.22820 Q 12 
-100.00000 -100.00000 C 13 
-0.04099  0.15786 P 14 
 0.13765 -100.00000 H 15 
-0.12122 -100.00000 R 16 
-100.00000 -100.00000 K 17 
-100.00000 -100.00000 D 18 
-100.00000 -100.00000 E 19 
 0.00000  0.00000 G 0 
 0.22675  0.26329 A 1 
 0.26325  0.11491 V 2 
-100.00000 -100.00000 I 3 
-100.00000 -100.00000 L 4 
-100.00000 -100.00000 M 5 
-100.00000 -100.00000 F 6 
-100.00000 -100.00000 Y 7 
-100.00000 -100.00000 W 8 
 0.47715  0.15046 S 9 
 0.54304 -100.00000 T 10 
-100.00000  0.00025 N 11 
-100.00000 -100.00000 Q 12 
 0.00595  0.32136 C 13 
 0.13772 -100.00000 P 14 
-100.00000  0.00025 H 15 
 0.11287  0.48568 R 16 
-100.00000 -100.00000 K 17 
-0.05719  0.46577 D 18 
-100.00000 -100.00000 E 19 
-100.00000 -100.00000 G 0 
-100.00000 -100.00000 A 1 
 0.34834  0.80672 V 2 
 0.00000  0.00000 I 3 
-0.20931 -100.00000 L 4 
 0.00828 -100.00000 M 5 
-0.27869 -0.33809 F 6 
-0.00009 -0.00020 Y 7 
-100.00000 -100.00000 W 8 
-0.23531  0.48556 S 9 
 0.06985  0.37728 T 10 
-0.10978  0.00014 N 11 
-100.00000 -100.00000 Q 12 
-100.00000 -100.00000 C 13 
-100.00000 -100.00000 P 14 
-100.00000 -100.00000 H 15 
-100.00000 -100.00000 R 16 
-100.00000 -100.00000 K 17 
-100.00000 -100.00000 D 18 
-100.00000 -100.00000 E 19 
-100.00000 -100.00000 G 0 
-100.00000 -100.00000 A 1 
 0.50902  0.87397 V 2 
 0.00000  0.00000 I 3 
 0.83024  0.12348 L 4 
-100.00000 -0.26354 M 5 
 0.34255  0.11497 F 6 
-100.00000 -100.00000 Y 7 
-100.00000 -100.00000 W 8 
-100.00000 -100.00000 S 9 
-0.03802  0.73533 T 10 
 0.13776 -100.00000 N 11 
-100.00000 -100.00000 Q 12 
-100.00000 -100.00000 C 13 
-100.00000 -100.00000 P 14 
-100.00000 -100.00000 H 15 
-100.00000 -100.00000 R 16 
-100.00000 -100.00000 K 17 
-100.00000 -100.00000 D 18 
-100.00000 -100.00000 E 19 
 0.00036 -100.00000 G 0 
 0.02065  0.77718 A 1 
 0.27831  0.08682 V 2 
 0.50931 -0.26441 I 3 
 0.23622 -0.10132 L 4 
 0.36183  0.72650 M 5 
 0.47903 -0.10734 F 6 
-0.13489 -0.05423 Y 7 
 0.00036 -100.00000 W 8 
 0.22586  0.43926 S 9 
 0.00000  0.00000 T 10 
-0.28990  0.26332 N 11 
-0.43300  0.28869 Q 12 
 0.30564  0.36215 C 13 
-0.13489  0.11535 P 14 
 0.00863 -100.00000 H 15 
 0.66842  0.03802 R 16 
 0.00261 -0.23542 K 17 
-100.00000 -100.00000 D 18 
-0.19759 -100.00000 E 19 
-100.00000 -100.00000 G 0 
 0.34955 -0.62936 A 1 
 0.00233 -100.00000 V 2 
-100.00000 -100.00000 I 3 
-0.31341 -0.30543 L 4 
-100.00000 -100.00000 M 5 
-100.00000 -100.00000 F 6 
-100.00000 -100.00000 Y 7 
-100.00000 -100.00000 W 8 
 0.00000  0.00000 S 9 
-0.13841 -0.07571 T 10 
-100.00000 -100.00000 N 11 
-100.00000 -100.00000 Q 12 
-100.00000 -100.00000 C 13 
 0.18179  0.98948 P 14 
-100.00000 -100.00000 H 15 
-100.00000 -100.00000 R 16 
-100.00000 -100.00000 K 17 
-100.00000 -100.00000 D 18 
-100.00000 -100.00000 E 19 
-0.57122  0.77050 G 0 
 0.03936  0.18897 A 1 
 0.28676 -100.00000 V 2 
-0.09998 -0.12954 I 3 
 0.10113 -0.22950 L 4 
 0.11260 -0.06588 M 5 
 0.13794 -100.00000 F 6 
-0.92051 -100.00000 Y 7 
-100.00000 -100.00000 W 8 
 0.91092  0.08011 S 9 
-0.20456  0.38262 T 10 
 0.00000  0.00000 N 11 
 0.58919 -100.00000 Q 12 
-100.00000 -100.00000 C 13 
 0.13794 -100.00000 P 14 
 0.50672  0.31792 H 15 
 0.64666 -0.42770 R 16 
 0.01374  0.25037 K 17 
-0.01792  0.01870 D 18 
 0.30007  0.30353 E 19 
-100.00000  0.22433 G 0 
 0.00000  0.00000 A 1 
 0.78217 -0.34295 V 2 
 0.65129 -0.23674 I 3 
 0.12329  0.08974 L 4 
-0.48601 -100.00000 M 5 
-0.83921 -100.00000 F 6 
-100.00000  0.19229 Y 7 
-100.00000 -100.00000 W 8 
 0.01404 -0.40968 S 9 
-0.45987 -1.08116 T 10 
 0.08335  0.09025 N 11 
-0.19983 -0.00929 Q 12 
-100.00000 -0.66327 C 13 
-100.00000 -0.00039 P 14 
-100.00000  0.37812 H 15 
 0.65778 -100.00000 R 16 
 0.00193 -0.27335 K 17 
-100.00000 -100.00000 D 18 
 0.18720  0.23214 E 19 
-100.00000 -100.00000 G 0 
 0.26293 -100.00000 A 1 
 0.00169 -0.15467 V 2 
-0.09427 -0.45806 I 3 
-0.50710  0.14300 L 4 
-100.00000 -100.00000 M 5 
-0.21684  0.00006 F 6 
 0.32512 -100.00000 Y 7 
-100.00000 -100.00000 W 8 
 0.00000  0.00000 S 9 
-0.54999 -0.39756 T 10 
 0.09960 -100.00000 N 11 
-0.00011 -100.00000 Q 12 
-100.00000 -100.00000 C 13 
 0.52703  0.50332 P 14 
-0.44872 -100.00000 H 15 
 0.26293 -100.00000 R 16 
-0.70510  0.00006 K 17 
 0.13740  0.10285 D 18 
-0.40772  0.37857 E 19 
-100.00000 -0.29156 G 0 
-0.47269  0.13763 A 1 
-0.20115 -0.37424 V 2 
 0.29708  0.19512 I 3 
 0.44611 -0.11455 L 4 
 0.00000  0.00000 M 5 
-0.13564  0.13763 F 6 
 0.62990  0.62642 Y 7 
-0.65357 -100.00000 W 8 
 0.28503 -0.23245 S 9 
-0.77924  0.43009 T 10 
-100.00000 -100.00000 N 11 
 0.26595 -100.00000 Q 12 
 0.13759  0.00012 C 13 
 0.19869  0.10458 P 14 
 0.24287 -100.00000 H 15 
 0.52027 -0.03939 R 16 
 0.00461 -0.15487 K 17 
-100.00000 -100.00000 D 18 
-0.25968 -100.00000 E 19 
-0.27105 -0.31828 G 0 
-0.08472  0.15887 A 1 
-0.40813 -100.00000 V 2 
 0.13707 -100.00000 I 3 
 0.30364 -0.15609 L 4 
-100.00000  0.42653 M 5 
-0.34277  0.34711 F 6 
-0.40735 -0.58822 Y 7 
-100.00000 -100.00000 W 8 
 0.01415 -0.10106 S 9 
-0.49527  0.63633 T 10 
 0.00762 -0.36516 N 11 
-0.60135 -1.08589 Q 12 
-100.00000 -0.22665 C 13 
-0.09345  0.13716 P 14 
 0.00000  0.00000 H 15 
 0.18666 -0.48206 R 16 
-0.44137 -100.00000 K 17 
 0.39110 -100.00000 D 18 
 0.44372 -0.15456 E 19 
 0.06476  0.60250 G 0 
-0.67081  0.23129 A 1 
-0.21689  0.61229 V 2 
-0.00012  0.37847 I 3 
 0.26174 -100.00000 L 4 
-100.00000 -100.00000 M 5 
 0.00166 -100.00000 F 6 
-100.00000 -100.00000 Y 7 
-100.00000 -100.00000 W 8 
-0.27212 -0.63365 S 9 
 0.52007 -0.15505 T 10 
-0.23659 -0.81120 N 11 
-0.00012 -100.00000 Q 12 
-100.00000 -100.00000 C 13 
 0.00315  0.29323 P 14 
-100.00000 -100.00000 H 15 
-100.00000 -100.00000 R 16 
 0.00644 -0.15889 K 17 
-0.53307 -0.29005 D 18 
 0.00000  0.00000 E 19 
 0.12720  0.26311 G 0 
-100.00000 -100.00000 A 1 
-0.00011 -100.00000 V 2 
-100.00000 -100.00000 I 3 
-100.00000 -100.00000 L 4 
-100.00000 -100.00000 M 5 
 0.13739 -100.00000 F 6 
-0.55137  0.06752 Y 7 
-0.00011 -100.00000 W 8 
-0.23660  0.00007 S 9 
-100.00000 -100.00000 T 10 
-100.00000 -100.00000 N 11 
-100.00000 -100.00000 Q 12 
 0.00000  0.00000 C 13 
-100.00000 -100.00000 P 14 
-100.00000 -100.00000 H 15 
-0.18541  0.38491 R 16 
-100.00000 -100.00000 K 17 
-100.00000 -100.00000 D 18 
-100.00000 -100.00000 E 19 
-100.00000 -100.00000 G 0 
-100.00000 -100.00000 A 1 
-100.00000 -100.00000 V 2 
-0.08566 -0.15523 I 3 
 0.00002 -0.00023 L 4 
-100.00000 -100.00000 M 5 
-100.00000 -100.00000 F 6 
 0.69646  0.01245 Y 7 
-0.25972 -100.00000 W 8 
 0.28821 -0.21417 S 9 
-0.98565 -0.53444 T 10 
 0.00000  0.00000 N 11 
-100.00000 -100.00000 Q 12 
-100.00000 -100.00000 C 13 
-100.00000 -100.00000 P 14 
 0.00882 -0.24534 H 15 
-100.00000 -100.00000 R 16 
-0.11089  0.63408 K 17 
-0.03147 -0.26230 D 18 
 0.46688 -100.00000 E 19 
-100.00000 -100.00000 G 0 
-0.09484  0.57964 A 1 
-100.00000 -100.00000 V 2 
-100.00000 -100.00000 I 3 
-100.00000 -100.00000 L 4 
 0.48260  0.35490 M 5 
-100.00000 -100.00000 F 6 
-100.00000 -100.00000 Y 7 
-100.00000 -100.00000 W 8 
-0.38783  0.61232 S 9 
 0.00000  0.00000 T 10 
-100.00000 -100.00000 N 11 
-100.00000 -100.00000 Q 12 
 0.13750 -100.00000 C 13 
-0.34236 -0.03980 P 14 
-100.00000 -100.00000 H 15 
-100.00000 -100.00000 R 16 
 0.44922  0.08667 K 17 
-100.00000 -100.00000 D 18 
-100.00000 -100.00000 E 19 
 0.19869 -100.00000 G 0 
 0.04711 -0.01656 A 1 
 0.49243 -0.45144 V 2 
-0.16604  0.11479 I 3 
-0.32303  0.24098 L 4 
 0.34804  0.32670 M 5 
 0.61741 -0.54693 F 6 
-0.57291 -100.00000 Y 7 
-100.00000  0.00002 W 8 
-0.13235  0.28141 S 9 
-0.31591  0.07456 T 10 
 0.66143 -0.05847 N 11 
-0.10349  0.10937 Q 12 
-100.00000 -100.00000 C 13 
 0.00494  0.61187 P 14 
 0.42709 -100.00000 H 15 
 0.58692 -0.59033 R 16 
 0.00000  0.00000 K 17 
 0.00365 -100.00000 D 18 
 0.19431  0.04153 E 19 
 0.12736 -100.00000 G 0 
-100.00000 -0.00005 A 1 
-100.00000 -100.00000 V 2 
-100.00000 -100.00000 I 3 
-100.00000 -100.00000 L 4 
-100.00000 -100.00000 M 5 
 0.00333  0.38636 F 6 
-0.20104 -0.46792 Y 7 
 0.00002 -100.00000 W 8 
 0.00461 -0.53421 S 9 
-100.00000 -100.00000 T 10 
-100.00000 -0.00005 N 11 
-100.00000 -100.00000 Q 12 
 0.00000  0.00000 C 13 
-100.00000 -100.00000 P 14 
-100.00000 -100.00000 H 15 
 0.41837 -0.06369 R 16 
-100.00000 -100.00000 K 17 
-100.00000 -100.00000 D 18 
-100.00000 -100.00000 E 19 
-100.00000 -100.00000 G 0 
-100.00000 -100.00000 A 1 
-100.00000 -100.00000 V 2 
 0.00010 -100.00000 I 3 
-100.00000 -0.01563 L 4 
-100.00000 -100.00000 M 5 
-100.00000 -100.00000 F 6 
-100.00000 -100.00000 Y 7 
-100.00000 -100.00000 W 8 
-100.00000 -100.00000 S 9 
-100.00000 -100.00000 T 10 
-100.00000 -100.00000 N 11 
 0.00000  0.00000 Q 12 
-100.00000 -100.00000 C 13 
-100.00000  0.16695 P 14 
 0.00572  0.10990 H 15 
 0.21593  0.36630 R 16 
 0.44935 -0.15630 K 17 
-100.00000 -100.00000 D 18 
-100.00000  0.00010 E 19 
-100.00000 -100.00000 G 0 
-0.10439 -0.25164 A 1 
-100.00000 -100.00000 V 2 
 0.31824  0.32680 I 3 
-100.00000 -100.00000 L 4 
-100.00000 -100.00000 M 5 
-100.00000 -100.00000 F 6 
-100.00000 -100.00000 Y 7 
-100.00000 -100.00000 W 8 
-0.81678 -100.00000 S 9 
 0.00000  0.00000 T 10 
-100.00000 -100.00000 N 11 
-100.00000 -100.00000 Q 12 
-100.00000  0.00002 C 13 
 0.41823  0.20465 P 14 
-100.00000 -100.00000 H 15 
 0.00319 -100.00000 R 16 
 0.24274  0.38556 K 17 
-100.00000 -100.00000 D 18 
-100.00000 -100.00000 E 19 
-100.00000 -0.00007 G 0 
-0.12219 -100.00000 A 1 
-100.00000 -100.00000 V 2 
-100.00000 -100.00000 I 3 
-0.18512  0.16622 L 4 
-100.00000 -100.00000 M 5 
-100.00000 -100.00000 F 6 
-100.00000 -100.00000 Y 7 
-100.00000 -100.00000 W 8 
 0.36256 -0.43655 S 9 
-0.23638 -0.02919 T 10 
-100.00000 -100.00000 N 11 
-100.00000 -100.00000 Q 12 
-100.00000 -100.00000 C 13 
 0.00000  0.00000 P 14 
-0.13569 -100.00000 H 15 
-100.00000 -100.00000 R 16 
-100.00000 -100.00000 K 17 
-100.00000 -100.00000 D 18 
-100.00000 -100.00000 E 19 
-0.67071 -100.00000 G 0 
 0.52011  0.41830 A 1 
-0.29679 -0.83081 V 2 
-0.21685 -0.71464 I 3 
-0.01574 -0.08892 L 4 
-0.54170 -100.00000 M 5 
-0.61992 -0.00001 F 6 
-0.29220  0.28439 Y 7 
 0.21087 -100.00000 W 8 
 0.35877  0.19280 S 9 
-0.65555  0.20080 T 10 
 0.42666 -0.41598 N 11 
 0.00000  0.00000 Q 12 
 0.69683  0.22479 C 13 
-0.49439  0.59107 P 14 
-0.06049 -0.35542 H 15 
-0.24629 -0.00758 R 16 
 0.71207  0.01044 K 17 
 0.15832  0.10931 D 18 
-0.28159 -100.00000 E 19 
 0.00000  0.00000 G 0 
-100.00000  0.26308 A 1 
-0.21668 -0.29150 V 2 
-100.00000 -100.00000 I 3 
-100.00000 -100.00000 L 4 
-100.00000 -100.00000 M 5 
-100.00000 -100.00000 F 6 
-100.00000 -100.00000 Y 7 
-100.00000 -100.00000 W 8 
 0.00011  0.00004 S 9 
-100.00000 -100.00000 T 10 
-100.00000 -100.00000 N 11 
-100.00000 -100.00000 Q 12 
-100.00000 -100.00000 C 13 
 0.13761 -100.00000 P 14 
-100.00000 -100.00000 H 15 
 0.80019  0.53648 R 16 
-100.00000 -100.00000 K 17 
-100.00000 -100.00000 D 18 
 0.26968 -0.04848 E 19 
-0.13557 -0.02838 G 0 
 0.00000  0.00000 A 1 
-0.22866 -0.06323 V 2 
 0.00014 -100.00000 I 3 
-100.00000 -100.00000 L 4 
-100.00000 -100.00000 M 5 
-100.00000 -100.00000 F 6 
-100.00000 -100.00000 Y 7 
-100.00000 -100.00000 W 8 
 0.26994  0.42914 S 9 
 0.72819  0.11768 T 10 
-100.00000 -100.00000 N 11 
-100.00000 -100.00000 Q 12 
-100.00000 -100.00000 C 13 
-100.00000 -100.00000 P 14 
 0.00014 -100.00000 H 15 
-100.00000 -100.00000 R 16 
-100.00000 -100.00000 K 17 
 0.10533  0.29355 D 18 
-100.00000  0.00008 E 19 
-100.00000 -100.00000 G 0 
-100.00000 -100.00000 A 1 
 0.06498  0.33590 V 2 
 0.00000  0.00000 I 3 
 0.07264 -0.38040 L 4 
 0.46194 -0.15821 M 5 
-100.00000 -100.00000 F 6 
-100.00000 -100.00000 Y 7 
-100.00000 -100.00000 W 8 
-100.00000 -100.00000 S 9 
 0.31306 -0.66596 T 10 
-100.00000 -100.00000 N 11 
-100.00000 -0.00008 Q 12 
-100.00000 -100.00000 C 13 
-100.00000 -100.00000 P 14 
-100.00000 -100.00000 H 15 
-100.00000 -0.15312 R 16 
 0.22577 -100.00000 K 17 
-100.00000 -100.00000 D 18 
-100.00000 -100.00000 E 19 
-0.07138  0.23170 G 0 
 0.00130  0.52464 A 1 
-0.17316  0.11026 V 2 
-0.59771 -0.57195 I 3 
-0.43270  0.33598 L 4 
-100.00000  0.79961 M 5 
-0.34282 -100.00000 F 6 
 1.06543  0.75030 Y 7 
-100.00000 -100.00000 W 8 
-0.59588  0.19676 S 9 
-0.34316  0.18178 T 10 
 0.00000  0.00000 N 11 
 0.13703 -0.22227 Q 12 
-100.00000 -100.00000 C 13 
-0.12275 -100.00000 P 14 
 0.08156  0.10658 H 15 
-0.57520 -100.00000 R 16 
 0.30359  0.42903 K 17 
 0.13533  0.10475 D 18 
-0.61276  0.16364 E 19 
 0.63602 -1.38300 G 0 
-100.00000 -100.00000 A 1 
-100.00000 -100.00000 V 2 
-0.23638  0.19350 I 3 
 0.13763 -100.00000 L 4 
-100.00000 -100.00000 M 5 
-100.00000 -100.00000 F 6 
-100.00000 -100.00000 Y 7 
-100.00000 -100.00000 W 8 
 0.00000  0.00000 S 9 
-0.25966 -0.15340 T 10 
 0.07912  0.08566 N 11 
-100.00000 -100.00000 Q 12 
 0.26316 -0.15527 C 13 
-100.00000 -100.00000 P 14 
-100.00000 -100.00000 H 15 
-0.10121 -0.25668 R 16 
-100.00000 -100.00000 K 17 
-100.00000 -100.00000 D 18 
-100.00000 -100.00000 E 19 
-0.78431 -100.00000 G 0 
-0.37425 -100.00000 A 1 
-0.08597 -0.32330 V 2 
 0.00426  0.29163 I 3 
-100.00000 -100.00000 L 4 
-100.00000 -100.00000 M 5 
-0.37915 -100.00000 F 6 
-0.40790 -100.00000 Y 7 
-100.00000 -100.00000 W 8 
-0.19069 -0.05189 S 9 
 0.11846  0.04806 T 10 
 0.00000  0.00000 N 11 
-100.00000 -100.00000 Q 12 
-100.00000 -100.00000 C 13 
 0.12701 -100.00000 P 14 
-100.00000 -0.42025 H 15 
-0.20096 -0.23126 R 16 
-0.26005 -0.25414 K 17 
-0.25173  0.02673 D 18 
-100.00000 -100.00000 E 19 
-100.00000 -100.00000 G 0 
 0.14135 -0.15443 A 1 
-0.00026 -100.00000 V 2 
-0.44114 -0.55207 I 3 
 0.00000  0.00000 L 4 
 0.37825 -100.00000 M 5 
-0.19019  0.03143 F 6 
-0.40789 -100.00000 Y 7 
-100.00000 -100.00000 W 8 
-0.48005 -100.00000 S 9 
-0.13597 -100.00000 T 10 
-100.00000 -100.00000 N 11 
-100.00000 -100.00000 Q 12 
-100.00000  0.10358 C 13 
-0.07981  0.57546 P 14 
-0.40789 -0.39716 H 15 
-0.54872  0.07248 R 16 
-0.13597 -0.15792 K 17 
-100.00000 -100.00000 D 18 
-100.00000 -100.00000 E 19 
-100.00000 -100.00000 G 0 
-100.00000 -100.00000 A 1 
-100.00000 -100.00000 V 2 
-100.00000 -100.00000 I 3 
 0.00805  0.05363 L 4 
-100.00000 -100.00000 M 5 
-100.00000 -100.00000 F 6 
-100.00000 -100.00000 Y 7 
-100.00000 -100.00000 W 8 
-0.63210 -0.00558 S 9 
 0.62979 -0.50391 T 10 
-100.00000 -100.00000 N 11 
-100.00000 -100.00000 Q 12 
-100.00000 -100.00000 C 13 
 0.00000  0.00000 P 14 
 0.30406  0.56022 H 15 
-100.00000 -100.00000 R 16 
-100.00000 -100.00000 K 17 
-100.00000 -100.00000 D 18 
-100.00000 -100.00000 E 19 
-100.00000 -100.00000 G 0 
-100.00000 -100.00000 A 1 
-100.00000 -100.00000 V 2 
 0.00012  0.13758 I 3 
 0.44291  0.27329 L 4 
-100.00000 -100.00000 M 5 
 0.00000  0.00000 F 6 
-0.16107  0.10547 Y 7 
-100.00000 -100.00000 W 8 
 0.40297  0.26772 S 9 
-100.00000 -100.00000 T 10 
-100.00000 -100.00000 N 11 
-100.00000 -100.00000 Q 12 
-100.00000 -0.02896 C 13 
-100.00000 -100.00000 P 14 
-100.00000 -100.00000 H 15 
-0.13560 -100.00000 R 16 
-100.00000 -100.00000 K 17 
-100.00000 -100.00000 D 18 
-100.00000 -100.00000 E 19 
-100.00000 -100.00000 G 0 
-100.00000 -100.00000 A 1 
-100.00000 -100.00000 V 2 
-100.00000 -100.00000 I 3 
 0.00195 -100.00000 L 4 
-100.00000 -100.00000 M 5 
-100.00000 -100.00000 F 6 
-100.00000 -100.00000 Y 7 
-100.00000 -100.00000 W 8 
-100.00000 -100.00000 S 9 
-100.00000 -100.00000 T 10 
-100.00000 -100.00000 N 11 
 0.00000  0.00000 Q 12 
-100.00000 -100.00000 C 13 
-0.12208  0.10978 P 14 
 0.69659  0.05043 H 15 
 0.26151  0.29395 R 16 
 0.26320 -0.15325 K 17 
 0.13766 -100.00000 D 18 
-100.00000 -100.00000 E 19 
-100.00000 -100.00000 G 0 
-100.00000 -100.00000 A 1 
-100.00000 -100.00000 V 2 
-100.00000 -100.00000 I 3 
-100.00000 -100.00000 L 4 
-100.00000 -100.00000 M 5 
-100.00000 -100.00000 F 6 
-0.13569 -100.00000 Y 7 
-100.00000 -100.00000 W 8 
 0.50554  0.04359 S 9 
-0.34228 -0.03928 T 10 
 0.00000  0.00000 N 11 
-100.00000 -100.00000 Q 12 
-100.00000 -100.00000 C 13 
-100.00000 -100.00000 P 14 
-100.00000 -0.00001 H 15 
-100.00000 -100.00000 R 16 
-0.08570 -0.26285 K 17 
 0.00813 -0.07950 D 18 
-100.00000 -100.00000 E 19 
-100.00000 -100.00000 G 0 
-100.00000 -100.00000 A 1 
 0.29156 -0.31998 V 2 
 0.00000  0.00000 I 3 
 0.00467  0.22533 L 4 
-0.24850 -0.15989 M 5 
-100.00000 -100.00000 F 6 
-100.00000 -100.00000 Y 7 
-100.00000 -100.00000 W 8 
-100.00000 -100.00000 S 9 
 0.13167  0.27166 T 10 
-100.00000 -100.00000 N 11 
-100.00000 -100.00000 Q 12 
-100.00000 -100.00000 C 13 
-100.00000 -100.00000 P 14 
-100.00000 -100.00000 H 15 
-100.00000 -0.15319 R 16 
 0.11886  0.22533 K 17 
-100.00000 -100.00000 D 18 
-100.00000 -100.00000 E 19 
 0.85469  0.22541 G 0 
-0.02487 -0.26308 A 1 
-100.00000 -100.00000 V 2 
-100.00000 -100.00000 I 3 
-100.00000  0.13760 L 4 
-100.00000 -100.00000 M 5 
-100.00000 -100.00000 F 6 
 0.51884  0.11697 Y 7 
-0.13566 -100.00000 W 8 
-0.27628  0.36664 S 9 
 0.52031  0.13760 T 10 
-0.36994 -0.05663 N 11 
-0.25968  0.08693 Q 12 
 0.00003 -100.00000 C 13 
-0.37876 -0.36312 P 14 
 0.00000  0.00000 H 15 
 0.08042  0.34761 R 16 
-100.00000 -100.00000 K 17 
-0.04423 -0.40610 D 18 
 0.00003 -100.00000 E 19 
-100.00000 -100.00000 G 0 
 0.09070 -0.15735 A 1 
-100.00000 -100.00000 V 2 
-100.00000 -100.00000 I 3 
-0.21188  0.32670 L 4 
-100.00000 -100.00000 M 5 
-100.00000 -100.00000 F 6 
-100.00000 -100.00000 Y 7 
-0.00010 -100.00000 W 8 
-0.52287 -0.15873 S 9 
 0.44920  0.13755 T 10 
-100.00000 -100.00000 N 11 
 0.11875  0.22532 Q 12 
-100.00000 -100.00000 C 13 
 0.00000  0.00000 P 14 
 0.37841 -0.45691 H 15 
-0.43972  0.45979 R 16 
 0.29840  0.10615 K 17 
-100.00000 -100.00000 D 18 
-100.00000 -100.00000 E 19 
 0.37855 -100.00000 G 0 
-0.81441 -0.23337 A 1 
 0.00000  0.00000 V 2 
-0.17262  0.07021 I 3 
-0.04703  0.18173 L 4 
-100.00000 -100.00000 M 5 
 0.57036 -0.37503 F 6 
 0.34461  0.58998 Y 7 
-100.00000 -100.00000 W 8 
 0.01296 -0.39869 S 9 
-0.23469 -100.00000 T 10 
-0.22884 -0.00024 N 11 
 0.46188 -0.16326 Q 12 
-100.00000 -100.00000 C 13 
-100.00000 -100.00000 P 14 
-0.11867 -0.42899 H 15 
 0.33464 -0.46718 R 16 
 0.00004 -100.00000 K 17 
 0.18717  0.67783 D 18 
 0.00004 -100.00000 E 19 
-0.43998 -0.45541 G 0 
-0.49958  0.05235 A 1 
 0.17750 -0.39727 V 2 
-0.36622 -0.40708 I 3 
 0.00183 -100.00000 L 4 
-100.00000 -100.00000 M 5 
-0.29207 -100.00000 F 6 
 0.21106  0.11000 Y 7 
-100.00000 -100.00000 W 8 
 0.30506  0.06194 S 9 
 0.00000  0.00000 T 10 
 0.00002 -100.00000 N 11 
-100.00000 -100.00000 Q 12 
 0.12736  0.28366 C 13 
 0.26305 -100.00000 P 14 
 0.10524 -0.00019 H 15 
 0.42169  0.13732 R 16 
 0.48544 -0.02907 K 17 
-100.00000 -100.00000 D 18 
-100.00000 -100.00000 E 19 
-100.00000 -100.00000 G 0 
-100.00000 -100.00000 A 1 
-0.02426  0.17939 V 2 
 0.00000  0.00000 I 3 
-0.25455  0.01893 L 4 
-0.37761  0.39904 M 5 
-100.00000 -100.00000 F 6 
-100.00000 -100.00000 Y 7 
-100.00000 -100.00000 W 8 
-100.00000 -100.00000 S 9 
-0.27226  0.45922 T 10 
-100.00000 -100.00000 N 11 
-100.00000 -100.00000 Q 12 
-100.00000 -100.00000 C 13 
-100.00000 -100.00000 P 14 
-100.00000 -100.00000 H 15 
-100.00000 -0.41839 R 16 
 0.13733 -0.01574 K 17 
-100.00000 -100.00000 D 18 
-100.00000 -100.00000 E 19 
 0.00000  0.00000 G 0 
-100.00000 -100.00000 A 1 
 0.24278 -0.15442 V 2 
-100.00000 -100.00000 I 3 
-100.00000 -100.00000 L 4 
-100.00000 -100.00000 M 5 
-100.00000 -100.00000 F 6 
-100.00000 -100.00000 Y 7 
-100.00000 -100.00000 W 8 
-100.00000 -100.00000 S 9 
-100.00000  0.00003 T 10 
-100.00000  0.13753 N 11 
-100.00000 -100.00000 Q 12 
-100.00000 -100.00000 C 13 
-100.00000 -100.00000 P 14 
-100.00000 -100.00000 H 15 
-0.06885  0.05034 R 16 
-100.00000 -100.00000 K 17 
-100.00000 -100.00000 D 18 
 0.15354  0.29348 E 19 
 0.06696  0.07065 G 0 
-0.18077  0.20557 A 1 
-0.05599  0.27314 V 2 
 0.18748  0.10980 I 3 
-0.15077  0.13773 L 4 
-100.00000  0.13773 M 5 
-100.00000  0.00023 F 6 
-100.00000 -100.00000 Y 7 
-100.00000 -100.00000 W 8 
 0.16467 -0.36991 S 9 
 0.38111  0.15972 T 10 
-0.09650 -0.45774 N 11 
 0.00597  0.17374 Q 12 
 0.00032 -100.00000 C 13 
-100.00000 -100.00000 P 14 
 0.29317  1.42868 H 15 
 0.66866 -1.04544 R 16 
 0.51898  0.21331 K 17 
-0.03186 -0.15818 D 18 
 0.00000  0.00000 E 19 
-100.00000 -100.00000 G 0 
-100.00000 -100.00000 A 1 
-100.00000 -100.00000 V 2 
-100.00000 -100.00000 I 3 
-100.00000 -100.00000 L 4 
-100.00000 -100.00000 M 5 
-0.09274 -0.15547 F 6 
 0.33033  0.36449 Y 7 
-100.00000 -0.29198 W 8 
 0.00346  0.26320 S 9 
-100.00000 -100.00000 T 10 
-100.00000 -100.00000 N 11 
-100.00000 -100.00000 Q 12 
 0.00000  0.00000 C 13 
-100.00000 -100.00000 P 14 
-100.00000 -100.00000 H 15 
-0.23627  0.22522 R 16 
-100.00000 -100.00000 K 17 
-100.00000 -100.00000 D 18 
-100.00000 -100.00000 E 19 
-0.13583 -100.00000 G 0 
-100.00000 -100.00000 A 1 
-100.00000 -100.00000 V 2 
-100.00000 -100.00000 I 3 
-1.14469 -0.39426 L 4 
-100.00000 -100.00000 M 5 
-100.00000 -100.00000 F 6 
-100.00000 -100.00000 Y 7 
-100.00000 -100.00000 W 8 
 0.31287  0.49950 S 9 
-0.40775 -0.53489 T 10 
-100.00000 -100.00000 N 11 
 0.10506  0.03557 Q 12 
-100.00000 -100.00000 C 13 
 0.00000  0.00000 P 14 
-100.00000 -100.00000 H 15 
-0.00012 -100.00000 R 16 
-100.00000 -100.00000 K 17 
-100.00000 -100.00000 D 18 
-100.00000 -100.00000 E 19 
-100.00000 -100.00000 G 0 
-100.00000  0.33168 A 1 
 0.65397 -0.48353 V 2 
-0.19442 -0.16022 I 3 
 0.00707  0.32644 L 4 
-100.00000  0.08583 M 5 
-100.00000 -100.00000 F 6 
-100.00000 -100.00000 Y 7 
-100.00000 -100.00000 W 8 
 0.13790  0.00001 S 9 
 0.46240 -0.36884 T 10 
 0.44668 -0.06588 N 11 
 0.30457 -0.40912 Q 12 
-100.00000 -100.00000 C 13 
-100.00000 -100.00000 P 14 
-0.13529  0.00001 H 15 
 0.30490  0.36242 R 16 
 0.00000  0.00000 K 17 
-100.00000 -100.00000 D 18 
 0.39203  0.67808 E 19 
-100.00000 -100.00000 G 0 
-100.00000 -100.00000 A 1 
-100.00000 -100.00000 V 2 
-100.00000 -100.00000 I 3 
-100.00000 -100.00000 L 4 
-100.00000 -100.00000 M 5 
-0.58397  0.17601 F 6 
 0.00000  0.00000 Y 7 
-100.00000 -100.00000 W 8 
-100.00000 -100.00000 S 9 
-100.00000 -100.00000 T 10 
 0.13730 -0.01549 N 11 
-100.00000 -100.00000 Q 12 
-0.35616  0.16278 C 13 
-100.00000 -100.00000 P 14 
 0.00631  0.23573 H 15 
-100.00000 -100.00000 R 16 
-100.00000 -100.00000 K 17 
-100.00000 -100.00000 D 18 
-100.00000 -100.00000 E 19 
 0.00027 -100.00000 G 0 
 0.30444  0.02130 A 1 
 0.00000  0.00000 V 2 
 0.20783  0.01573 I 3 
 0.76387 -0.01751 L 4 
-100.00000 -100.00000 M 5 
-0.35341  0.19253 F 6 
-100.00000 -100.00000 Y 7 
-100.00000 -100.00000 W 8 
-100.00000 -100.00000 S 9 
 0.13777  0.00006 T 10 
-100.00000 -100.00000 N 11 
-100.00000 -100.00000 Q 12 
-100.00000 -100.00000 C 13 
-100.00000 -100.00000 P 14 
-100.00000 -100.00000 H 15 
-100.00000 -100.00000 R 16 
-100.00000 -100.00000 K 17 
-0.37852  0.08562 D 18 
-100.00000 -100.00000 E 19 
 0.10288  0.19173 G 0 
 0.21092 -100.00000 A 1 
-100.00000 -100.00000 V 2 
-100.00000 -100.00000 I 3 
 0.15359 -0.28223 L 4 
-0.81214  0.63311 M 5 
-100.00000 -100.00000 F 6 
-100.00000 -100.00000 Y 7 
 0.79024  0.22921 W 8 
 0.13749  0.33163 S 9 
-0.10138  0.08563 T 10 
-100.00000 -100.00000 N 11 
-0.00001 -100.00000 Q 12 
-100.00000 -100.00000 C 13 
-100.00000 -100.00000 P 14 
-0.40776 -100.00000 H 15 
 0.00000  0.00000 R 16 
-0.20989  0.01330 K 17 
-100.00000 -100.00000 D 18 
-100.00000 -100.00000 E 19 
-0.29394 -0.16366 G 0 
 0.16126 -100.00000 A 1 
-100.00000 -100.00000 V 2 
-0.34197 -0.15658 I 3 
 0.62995 -100.00000 L 4 
-100.00000 -100.00000 M 5 
-100.00000 -100.00000 F 6 
-100.00000 -100.00000 Y 7 
-100.00000 -100.00000 W 8 
 0.00000  0.00000 S 9 
 0.37854 -100.00000 T 10 
-0.14984 -0.06176 N 11 
-100.00000 -100.00000 Q 12 
 0.00349 -100.00000 C 13 
-100.00000 -100.00000 P 14 
 0.00003 -100.00000 H 15 
 0.26307 -0.04110 R 16 
-100.00000 -100.00000 K 17 
-100.00000 -100.00000 D 18 
-100.00000 -100.00000 E 19 
-0.67120 -0.02294 G 0 
 0.23707 -0.38184 A 1 
-100.00000  0.44412 V 2 
-0.05724  0.91817 I 3 
-0.47577  0.10259 L 4 
-100.00000  0.51763 M 5 
-100.00000 -100.00000 F 6 
-100.00000 -100.00000 Y 7 
-100.00000 -100.00000 W 8 
-0.05988 -0.83372 S 9 
 0.00000  0.00000 T 10 
-0.29269 -0.02294 N 11 
 0.48085  0.37344 Q 12 
 0.13738 -100.00000 C 13 
-0.46285 -0.58247 P 14 
-0.26005  0.24235 H 15 
-0.05706  0.51763 R 16 
-100.00000 -0.00022 K 17 
-0.12255 -100.00000 D 18 
-100.00000  0.01128 E 19 
-100.00000 -100.00000 G 0 
-100.00000 -100.00000 A 1 
-100.00000 -100.00000 V 2 
-100.00000 -100.00000 I 3 
-100.00000 -100.00000 L 4 
-100.00000 -100.00000 M 5 
-100.00000 -100.00000 F 6 
-100.00000 -100.00000 Y 7 
-100.00000 -100.00000 W 8 
-0.25969 -0.83732 S 9 
-0.12218 -0.02944 T 10 
-0.07360  0.39659 N 11 
 0.37857  0.10943 Q 12 
-100.00000 -100.00000 C 13 
-100.00000 -100.00000 P 14 
-100.00000 -100.00000 H 15 
 0.17545  0.12220 R 16 
 0.00000  0.00000 K 17 
-100.00000 -100.00000 D 18 
 0.50571  0.57834 E 19 
-100.00000 -100.00000 G 0 
-100.00000 -100.00000 A 1 
-100.00000 -0.03175 V 2 
 0.26305 -100.00000 I 3 
 0.00000  0.00000 L 4 
 0.00186 -0.05401 M 5 
 0.00186 -0.28479 F 6 
-100.00000 -100.00000 Y 7 
-100.00000 -100.00000 W 8 
-0.21658  0.08372 S 9 
-100.00000 -100.00000 T 10 
-100.00000 -100.00000 N 11 
-100.00000 -100.00000 Q 12 
-100.00000 -100.00000 C 13 
-100.00000 -0.00001 P 14 
-100.00000 -100.00000 H 15 
-100.00000 -100.00000 R 16 
-100.00000 -100.00000 K 17 
-100.00000 -100.00000 D 18 
-100.00000 -100.00000 E 19 
 0.08705 -0.15209 G 0 
 0.00000 -100.00000 A 1 
-0.37390  0.00004 V 2 
-100.00000 -100.00000 I 3 
-100.00000 -100.00000 L 4 
 0.11924  0.40381 M 5 
-100.00000 -100.00000 F 6 
-100.00000 -100.00000 Y 7 
-0.21668 -0.40937 W 8 
 0.37851 -0.01981 S 9 
-0.29206 -0.29918 T 10 
-100.00000 -100.00000 N 11 
-100.00000 -100.00000 Q 12 
-100.00000 -100.00000 C 13 
-100.00000 -100.00000 P 14 
-100.00000 -100.00000 H 15 
 0.00000  0.00000 R 16 
 0.01578  0.29642 K 17 
-100.00000 -100.00000 D 18 
-100.00000 -100.00000 E 19 
-100.00000 -100.00000 G 0 
-100.00000 -100.00000 A 1 
 0.59600 -0.17169 V 2 
-0.20087  0.22926 I 3 
 0.50592 -0.05437 L 4 
 0.00000  0.00000 M 5 
-100.00000 -100.00000 F 6 
-100.00000 -100.00000 Y 7 
-100.00000 -100.00000 W 8 
-100.00000 -100.00000 S 9 
-0.29195  0.42542 T 10 
-100.00000 -100.00000 N 11 
-100.00000 -100.00000 Q 12 
-100.00000 -100.00000 C 13 
-100.00000 -100.00000 P 14 
 0.00008 -100.00000 H 15 
-0.13560 -100.00000 R 16 
-100.00000 -100.00000 K 17 
-100.00000 -100.00000 D 18 
-100.00000 -100.00000 E 19 
 0.48549 -0.00001 G 0 
 0.36428  0.03867 A 1 
 0.00000  0.00000 V 2 
-0.25734 -0.03381 I 3 
-100.00000 -100.00000 L 4 
-100.00000 -100.00000 M 5 
 0.26310 -100.00000 F 6 
-100.00000 -100.00000 Y 7 
-100.00000 -100.00000 W 8 
-100.00000 -100.00000 S 9 
-100.00000 -100.00000 T 10 
-100.00000 -100.00000 N 11 
-100.00000 -100.00000 Q 12 
 0.00006 -0.00001 C 13 
-100.00000 -100.00000 P 14 
-100.00000 -100.00000 H 15 
-100.00000 -100.00000 R 16 
-100.00000 -100.00000 K 17 
-100.00000 -100.00000 D 18 
-100.00000 -100.00000 E 19 
-100.00000 -100.00000 G 0 
 0.64648  1.03702 A 1 
-100.00000 -100.00000 V 2 
 0.46732  0.37036 I 3 
-100.00000 -100.00000 L 4 
-100.00000 -100.00000 M 5 
-100.00000 -100.00000 F 6 
-100.00000 -100.00000 Y 7 
-100.00000 -100.00000 W 8 
-0.13551 -100.00000 S 9 
 0.00000  0.00000 T 10 
-100.00000 -100.00000 N 11 
-100.00000 -100.00000 Q 12 
-100.00000 -100.00000 C 13 
-100.00000 -100.00000 P 14 
-100.00000 -100.00000 H 15 
-100.00000 -100.00000 R 16 
 0.24300  0.15326 K 17 
-100.00000 -100.00000 D 18 
-100.00000 -100.00000 E 19 
 0.00000  0.00000 G 0 
-100.00000 -100.00000 A 1 
 0.00008 -0.30830 V 2 
 0.00008 -100.00000 I 3 
-100.00000 -100.00000 L 4 
-100.00000 -100.00000 M 5 
-100.00000 -100.00000 F 6 
-100.00000 -100.00000 Y 7 
-100.00000 -100.00000 W 8 
 0.13758 -100.00000 S 9 
 0.13758  0.10068 T 10 
-100.00000 -100.00000 N 11 
-100.00000 -100.00000 Q 12 
-100.00000 -100.00000 C 13 
-100.00000 -100.00000 P 14 
-100.00000 -100.00000 H 15 
 0.00598  0.04461 R 16 
-100.00000 -100.00000 K 17 
-100.00000 -100.00000 D 18 
 0.29350  0.16930 E 19 
-100.00000 -100.00000 G 0 
-100.00000 -100.00000 A 1 
 0.00196  0.10249 V 2 
 0.21123  0.37299 I 3 
 0.00000  0.00000 L 4 
 0.00013 -100.00000 M 5 
-100.00000 -100.00000 F 6 
-100.00000 -100.00000 Y 7 
-100.00000 -100.00000 W 8 
-100.00000 -100.00000 S 9 
-100.00000 -100.00000 T 10 
-100.00000 -100.00000 N 11 
 0.13763 -100.00000 Q 12 
-100.00000 -100.00000 C 13 
 0.09912 -0.01689 P 14 
-100.00000 -100.00000 H 15 
 0.13763  0.48552 R 16 
 0.37864  0.13760 K 17 
 0.44942 -100.00000 D 18 
-100.00000 -100.00000 E 19 
-0.14189  0.29998 G 0 
-100.00000 -100.00000 A 1 
-100.00000 -100.00000 V 2 
 0.00578 -0.16728 I 3 
-100.00000  0.00004 L 4 
-100.00000 -100.00000 M 5 
-100.00000 -100.00000 F 6 
-100.00000 -100.00000 Y 7 
-100.00000 -100.00000 W 8 
 0.00002  0.37855 S 9 
-100.00000 -100.00000 T 10 
-100.00000 -100.00000 N 11 
-100.00000 -100.00000 Q 12 
-100.00000 -100.00000 C 13 
 0.00002 -100.00000 P 14 
 0.12738 -100.00000 H 15 
 0.00000  0.00000 R 16 
 0.59074 -0.16275 K 17 
-100.00000 -100.00000 D 18 
-100.00000  0.13754 E 19 
-100.00000 -100.00000 G 0 
-100.00000 -100.00000 A 1 
-100.00000 -100.00000 V 2 
-100.00000 -100.00000 I 3 
-100.00000 -100.00000 L 4 
-100.00000 -100.00000 M 5 
-100.00000 -100.00000 F 6 
-100.00000 -100.00000 Y 7 
-100.00000 -100.00000 W 8 
 0.12239 -100.00000 S 9 
 0.23787 -0.35005 T 10 
 0.00000  0.00000 N 11 
-100.00000 -100.00000 Q 12 
-100.00000 -100.00000 C 13 
-100.00000 -100.00000 P 14 
-100.00000 -100.00000 H 15 
-100.00000 -100.00000 R 16 
-0.49512 -100.00000 K 17 
-0.23209 -100.00000 D 18 
-100.00000 -100.00000 E 19 
 0.34103 -0.18032 G 0 
-0.00279 -100.00000 A 1 
-0.09923  0.33727 V 2 
 0.00000  0.00000 I 3 
 0.30227  0.03771 L 4 
-0.28579  0.19819 M 5 
 0.26025 -0.07776 F 6 
-100.00000 -100.00000 Y 7 
-100.00000 -100.00000 W 8 
-0.44730  0.06667 S 9 
 0.04996  0.50498 T 10 
-0.33315  0.19434 N 11 
-0.31448  0.09970 Q 12 
-0.39170 -100.00000 C 13 
-100.00000 -100.00000 P 14 
-0.50108 -100.00000 H 15 
-0.56172 -0.27151 R 16 
-0.22903  0.04911 K 17 
 0.13472  0.00027 D 18 
-0.01319 -100.00000 E 19 
 0.48569 -100.00000 G 0 
-0.26628 -100.00000 A 1 
-100.00000 -100.00000 V 2 
-100.00000 -100.00000 I 3 
 0.26912  0.07592 L 4 
-100.00000 -100.00000 M 5 
-100.00000 -100.00000 F 6 
-100.00000 -100.00000 Y 7 
-100.00000 -100.00000 W 8 
-0.00631  0.07592 S 9 
 0.26330  0.26308 T 10 
-0.23338 -100.00000 N 11 
 0.78517 -0.01589 Q 12 
-100.00000 -100.00000 C 13 
 0.00000  0.00000 P 14 
-100.00000 -100.00000 H 15 
 0.18165 -100.00000 R 16 
-100.00000 -100.00000 K 17 
-100.00000 -100.00000 D 18 
-100.00000 -100.00000 E 19 
-100.00000  0.22932 G 0 
-0.37539 -0.11286 A 1 
 0.12607 -100.00000 V 2 
 0.21834 -0.61315 I 3 
-0.12095  0.07239 L 4 
-100.00000 -100.00000 M 5 
-0.10178 -0.13111 F 6 
 0.26268 -100.00000 Y 7 
-100.00000 -100.00000 W 8 
 0.00000  0.00000 S 9 
-0.00775 -0.62824 T 10 
-100.00000 -100.00000 N 11 
-0.91129 -100.00000 Q 12 
 0.13715 -100.00000 C 13 
 0.60157  0.59330 P 14 
-100.00000 -100.00000 H 15 
 0.15975 -100.00000 R 16 
 0.11142  0.18787 K 17 
-100.00000 -100.00000 D 18 
-100.00000 -100.00000 E 19 
-100.00000 -100.00000 G 0 
-100.00000 -100.00000 A 1 
 0.14072  0.32329 V 2 
 0.00000  0.00000 I 3 
 0.19983  0.02287 L 4 
-0.14024 -100.00000 M 5 
-100.00000 -100.00000 F 6 
-100.00000 -100.00000 Y 7 
-100.00000 -100.00000 W 8 
-100.00000 -100.00000 S 9 
-0.39866 -0.17937 T 10 
-0.00020 -100.00000 N 11 
 0.25357 -100.00000 Q 12 
-100.00000 -100.00000 C 13 
-100.00000 -100.00000 P 14 
-100.00000 -100.00000 H 15 
-0.39667 -0.63641 R 16 
 0.53783 -0.23062 K 17 
-100.00000 -100.00000 D 18 
-100.00000 -100.00000 E 19 
 0.00009 -100.00000 G 0 
-100.00000 -100.00000 A 1 
-100.00000 -100.00000 V 2 
-100.00000 -100.00000 I 3 
-100.00000  0.13757 L 4 
-100.00000  0.00007 M 5 
-100.00000 -100.00000 F 6 
-100.00000 -100.00000 Y 7 
-100.00000 -100.00000 W 8 
 0.13760 -100.00000 S 9 
-100.00000 -100.00000 T 10 
-0.00536 -100.00000 N 11 
 0.00000  0.00000 Q 12 
-100.00000 -100.00000 C 13 
 0.00009 -100.00000 P 14 
-0.26688 -100.00000 H 15 
 0.43391 -100.00000 R 16 
 0.23895 -100.00000 K 17 
-100.00000 -100.00000 D 18 
-0.00206 -100.00000 E 19 
-100.00000 -100.00000 G 0 
-100.00000 -100.00000 A 1 
-100.00000 -100.00000 V 2 
-100.00000 -100.00000 I 3 
-100.00000 -100.00000 L 4 
-100.00000 -100.00000 M 5 
-0.00248 -100.00000 F 6 
 0.00000  0.00000 Y 7 
-100.00000 -100.00000 W 8 
-100.00000 -100.00000 S 9 
-0.00002 -100.00000 T 10 
-0.00136 -0.04084 N 11 
-100.00000 -100.00000 Q 12 
-0.16747  0.06781 C 13 
-100.00000 -100.00000 P 14 
 0.18841  0.19792 H 15 
-100.00000 -100.00000 R 16 
-100.00000 -100.00000 K 17 
-100.00000  0.13760 D 18 
-100.00000 -100.00000 E 19 
-0.08090  0.20281 G 0 
-100.00000 -100.00000 A 1 
-100.00000 -100.00000 V 2 
 0.00036  0.76572 I 3 
-100.00000 -100.00000 L 4 
-100.00000 -100.00000 M 5 
-100.00000 -100.00000 F 6 
-100.00000 -100.00000 Y 7 
-100.00000 -100.00000 W 8 
-0.26241 -100.00000 S 9 
 0.00084  0.41403 T 10 
-100.00000 -100.00000 N 11 
-100.00000  0.13769 Q 12 
-100.00000 -100.00000 C 13 
-100.00000 -100.00000 P 14 
-100.00000 -100.00000 H 15 
 0.00000  0.00000 R 16 
 0.26051  0.05200 K 17 
-100.00000 -100.00000 D 18 
-100.00000  0.00018 E 19 
 0.00000  0.00000 G 0 
 0.13763 -0.05527 A 1 
 0.11887  0.10768 V 2 
-100.00000 -100.00000 I 3 
-100.00000 -100.00000 L 4 
-100.00000 -100.00000 M 5 
-100.00000 -100.00000 F 6 
-100.00000 -100.00000 Y 7 
-100.00000 -100.00000 W 8 
 0.13638  0.20839 S 9 
-100.00000 -100.00000 T 10 
-100.00000 -100.00000 N 11 
-100.00000 -100.00000 Q 12 
-100.00000 -0.40320 C 13 
-100.00000 -100.00000 P 14 
-100.00000 -100.00000 H 15 
 0.10527  0.10768 R 16 
-100.00000 -100.00000 K 17 
 0.65781 -0.75579 D 18 
-100.00000 -100.00000 E 19 
-100.00000 -100.00000 G 0 
-100.00000 -100.00000 A 1 
 0.28071  0.65217 V 2 
 0.46441 -0.39969 I 3 
 0.00000  0.00000 L 4 
-100.00000 -0.15818 M 5 
-0.11237 -100.00000 F 6 
-100.00000  0.00002 Y 7 
-100.00000 -100.00000 W 8 
 0.10336  0.22033 S 9 
-100.00000 -100.00000 T 10 
-100.00000 -100.00000 N 11 
-100.00000  0.00002 Q 12 
-100.00000 -100.00000 C 13 
 0.17423 -0.07490 P 14 
-100.00000 -100.00000 H 15 
-100.00000  0.00002 R 16 
-100.00000 -100.00000 K 17 
-100.00000 -100.00000 D 18 
-100.00000 -100.00000 E 19 
-100.00000 -100.00000 G 0 
-100.00000 -100.00000 A 1 
-0.18517 -0.04862 V 2 
-0.07360  0.02335 I 3 
 0.01639  0.36674 L 4 
-100.00000 -100.00000 M 5 
 0.00000  0.00000 F 6 
 0.26308 -100.00000 Y 7 
-100.00000 -100.00000 W 8 
 0.58830  0.64326 S 9 
-100.00000 -100.00000 T 10 
-100.00000 -100.00000 N 11 
-100.00000 -100.00000 Q 12 
-0.13566  0.00011 C 13 
-100.00000 -100.00000 P 14 
-100.00000 -100.00000 H 15 
-100.00000 -100.00000 R 16 
-100.00000 -100.00000 K 17 
-100.00000 -100.00000 D 18 
-100.00000 -100.00000 E 19 
 0.00000  0.00000 G 0 
-0.30897  0.42923 A 1 
-0.23610 -100.00000 V 2 
-100.00000 -100.00000 I 3 
-0.00010  0.18926 L 4 
-100.00000 -100.00000 M 5 
-100.00000 -100.00000 F 6 
-100.00000 -0.29616 Y 7 
-100.00000 -100.00000 W 8 
 0.19875 -100.00000 S 9 
-100.00000 -100.00000 T 10 
-100.00000 -100.00000 N 11 
-100.00000 -0.61390 Q 12 
-100.00000 -100.00000 C 13 
-100.00000 -100.00000 P 14 
-0.00010 -100.00000 H 15 
-0.15632 -0.72576 R 16 
-0.00010  0.13737 K 17 
-100.00000 -100.00000 D 18 
-0.13310 -0.41886 E 19 
 0.13753 -0.01737 G 0 
 0.00000  0.00000 A 1 
 0.10135  0.00606 V 2 
-100.00000 -100.00000 I 3 
-100.00000 -100.00000 L 4 
-100.00000 -100.00000 M 5 
-100.00000 -100.00000 F 6 
-100.00000 -100.00000 Y 7 
-100.00000 -100.00000 W 8 
 0.39155 -0.01413 S 9 
-0.25160 -0.41480 T 10 
-100.00000 -100.00000 N 11 
-100.00000 -100.00000 Q 12 
-100.00000 -100.00000 C 13 
 0.00002 -100.00000 P 14 
-100.00000 -100.00000 H 15 
-100.00000 -100.00000 R 16 
-100.00000 -100.00000 K 17 
-0.21679  0.10816 D 18 
-100.00000 -100.00000 E 19 
-100.00000 -100.00000 G 0 
-100.00000 -100.00000 A 1 
 0.09307 -0.12478 V 2 
 0.00000  0.00000 I 3 
 0.44930 -0.28409 L 4 
-0.12221  0.08424 M 5 
-100.00000 -100.00000 F 6 
-100.00000 -100.00000 Y 7 
-100.00000 -100.00000 W 8 
 0.00332  0.26306 S 9 
-0.16119  0.29596 T 10 
 0.00184  0.10842 N 11 
-100.00000 -100.00000 Q 12 
-100.00000 -100.00000 C 13 
-100.00000 -100.00000 P 14 
-100.00000 -100.00000 H 15 
-100.00000 -100.00000 R 16 
-100.00000 -100.00000 K 17 
-100.00000 -100.00000 D 18 
-100.00000 -100.00000 E 19 
-100.00000 -0.01661 G 0 
 0.00000  0.00000 A 1 
-0.51787  0.55949 V 2 
-100.00000 -100.00000 I 3 
-100.00000 -100.00000 L 4 
-100.00000 -100.00000 M 5 
-100.00000 -100.00000 F 6 
-100.00000 -100.00000 Y 7 
-100.00000 -100.00000 W 8 
-0.03164 -0.48195 S 9 
-0.30799 -0.47764 T 10 
-100.00000 -100.00000 N 11 
-100.00000 -100.00000 Q 12 
-100.00000 -100.00000 C 13 
-100.00000  0.13737 P 14 
-100.00000 -100.00000 H 15 
-100.00000 -100.00000 R 16 
-100.00000 -100.00000 K 17 
-0.21666 -0.15707 D 18 
-100.00000 -100.00000 E 19 
 0.00000  0.00000 G 0 
-100.00000 -100.00000 A 1 
 0.50565  0.18932 V 2 
-100.00000 -100.00000 I 3 
-100.00000 -100.00000 L 4 
-100.00000 -100.00000 M 5 
-100.00000 -100.00000 F 6 
-100.00000 -100.00000 Y 7 
-100.00000 -100.00000 W 8 
-0.23886  0.30631 S 9 
-100.00000 -100.00000 T 10 
-100.00000 -100.00000 N 11 
-100.00000 -100.00000 Q 12 
-0.53341 -100.00000 C 13 
-100.00000 -100.00000 P 14 
-100.00000 -100.00000 H 15 
-100.00000 -100.00000 R 16 
-100.00000 -100.00000 K 17 
-0.13436 -0.08661 D 18 
-100.00000 -100.00000 E 19 
-100.00000 -100.00000 G 0 
-100.00000 -100.00000 A 1 
 0.00183  0.00005 V 2 
-100.00000 -100.00000 I 3 
 0.25530  0.37039 L 4 
 0.00007 -100.00000 M 5 
 0.00000  0.00000 F 6 
 0.00007 -0.01608 Y 7 
-100.00000 -100.00000 W 8 
 0.09483  0.25655 S 9 
-100.00000 -100.00000 T 10 
-100.00000 -100.00000 N 11 
-100.00000 -100.00000 Q 12 
-100.00000  0.00005 C 13 
 0.44929 -100.00000 P 14 
-100.00000 -100.00000 H 15 
-100.00000 -100.00000 R 16 
-100.00000 -100.00000 K 17 
-100.00000 -100.00000 D 18 
-100.00000 -100.00000 E 19 
-100.00000 -100.00000 G 0 
-100.00000 -100.00000 A 1 
 0.29799 -0.16233 V 2 
 0.00000  0.00000 I 3 
-0.62197 -0.05706 L 4 
-100.00000 -100.00000 M 5 
-100.00000 -100.00000 F 6 
-100.00000 -100.00000 Y 7 
-100.00000 -100.00000 W 8 
 0.00188 -0.39698 S 9 
 0.54245 -0.15803 T 10 
-0.75718 -0.15439 N 11 
-100.00000 -100.00000 Q 12 
-100.00000 -100.00000 C 13 
-100.00000 -100.00000 P 14 
-100.00000 -100.00000 H 15 
-100.00000 -100.00000 R 16 
-100.00000 -100.00000 K 17 
-100.00000 -100.00000 D 18 
-100.00000 -100.00000 E 19 
 0.10103  0.19419 G 0 
 0.00181 -100.00000 A 1 
 0.00456 -0.16720 V 2 
-100.00000 -100.00000 I 3 
-100.00000 -100.00000 L 4 
-100.00000 -100.00000 M 5 
-100.00000 -100.00000 F 6 
-100.00000 -100.00000 Y 7 
-100.00000 -100.00000 W 8 
-100.00000 -100.00000 S 9 
-100.00000 -100.00000 T 10 
-100.00000 -100.00000 N 11 
-100.00000 -100.00000 Q 12 
-100.00000 -100.00000 C 13 
-100.00000 -100.00000 P 14 
-100.00000 -100.00000 H 15 
-100.00000 -100.00000 R 16 
 0.21150 -0.07276 K 17 
-0.10845 -0.43063 D 18 
 0.00000  0.00000 E 19 
 0.00000  0.00000 G 0 
 0.00005 -100.00000 A 1 
-0.13561  0.13749 V 2 
-100.00000 -100.00000 I 3 
-100.00000 -100.00000 L 4 
-100.00000 -100.00000 M 5 
-100.00000 -100.00000 F 6 
-100.00000 -100.00000 Y 7 
-0.10108  0.22398 W 8 
-100.00000 -100.00000 S 9 
-100.00000 -100.00000 T 10 
-100.00000 -100.00000 N 11 
-100.00000 -100.00000 Q 12 
-100.00000 -100.00000 C 13 
-100.00000 -100.00000 P 14 
-100.00000 -100.00000 H 15 
 0.23427 -0.45633 R 16 
-100.00000 -100.00000 K 17 
-100.00000 -100.00000 D 18 
 0.26221  0.05472 E 19 
 0.00000  0.00000 G 0 
-100.00000 -100.00000 A 1 
-100.00000 -0.29190 V 2 
-100.00000 -100.00000 I 3 
-100.00000 -100.00000 L 4 
-100.00000 -100.00000 M 5 
-100.00000 -100.00000 F 6 
-100.00000 -100.00000 Y 7 
-100.00000 -100.00000 W 8 
-100.00000 -100.00000 S 9 
-100.00000 -100.00000 T 10 
-100.00000 -100.00000 N 11 
-100.00000 -100.00000 Q 12 
-100.00000 -100.00000 C 13 
-100.00000 -100.00000 P 14 
-100.00000 -100.00000 H 15 
-0.38794  0.20613 R 16 
-100.00000 -100.00000 K 17 
-100.00000 -100.00000 D 18 
-0.40032  0.40695 E 19 
-100.00000 -100.00000 G 0 
-100.00000 -100.00000 A 1 
-100.00000 -100.00000 V 2 
-100.00000 -100.00000 I 3 
 0.32525 -0.71636 L 4 
-100.00000 -100.00000 M 5 
-100.00000 -100.00000 F 6 
-100.00000 -100.00000 Y 7 
 0.00000  0.00000 W 8 
 0.00006 -100.00000 S 9 
-100.00000 -100.00000 T 10 
-100.00000 -100.00000 N 11 
-100.00000 -100.00000 Q 12 
 0.11149 -0.02886 C 13 
-100.00000 -100.00000 P 14 
-100.00000 -100.00000 H 15 
 0.08677 -0.77311 R 16 
-100.00000 -100.00000 K 17 
-100.00000 -100.00000 D 18 
-100.00000 -100.00000 E 19 
-100.00000 -100.00000 G 0 
-0.50117  0.44655 A 1 
 0.00013 -0.04998 V 2 
 0.01238 -0.26977 I 3 
 0.32343  0.13279 L 4 
-100.00000 -100.00000 M 5 
-100.00000 -100.00000 F 6 
 0.47117 -100.00000 Y 7 
-100.00000 -100.00000 W 8 
 0.28591  0.04956 S 9 
 0.00000  0.00000 T 10 
-0.19026 -0.26460 N 11 
-0.21659 -100.00000 Q 12 
-0.10111 -100.00000 C 13 
-0.15726  0.48487 P 14 
 0.22105 -0.26460 H 15 
 0.00013 -100.00000 R 16 
-100.00000 -100.00000 K 17 
-0.67049  0.00008 D 18 
 0.95334 -100.00000 E 19 
 0.00000  0.00000 G 0 
 0.13749  0.19295 A 1 
-0.37383 -0.02944 V 2 
-100.00000 -100.00000 I 3 
-100.00000 -100.00000 L 4 
-100.00000 -100.00000 M 5 
-100.00000 -100.00000 F 6 
-100.00000 -100.00000 Y 7 
-100.00000 -100.00000 W 8 
-100.00000 -100.00000 S 9 
-100.00000 -100.00000 T 10 
-100.00000 -100.00000 N 11 
-0.25966 -100.00000 Q 12 
-100.00000 -100.00000 C 13 
-100.00000 -100.00000 P 14 
-100.00000 -100.00000 H 15 
-0.41225 -0.02104 R 16 
-100.00000 -100.00000 K 17 
-100.00000 -100.00000 D 18 
 0.45049 -0.35212 E 19 
 0.00010 -100.00000 G 0 
-100.00000 -100.00000 A 1 
 0.34663  0.48615 V 2 
-0.48570 -0.16057 I 3 
 0.13131  0.03157 L 4 
 0.00000  0.00000 M 5 
-100.00000 -100.00000 F 6 
-100.00000 -100.00000 Y 7 
-100.00000 -100.00000 W 8 
-100.00000 -100.00000 S 9 
-0.34220  0.34728 T 10 
-100.00000 -100.00000 N 11 
-100.00000 -100.00000 Q 12 
-100.00000 -100.00000 C 13 
-100.00000 -100.00000 P 14 
-100.00000 -100.00000 H 15 
 0.13760 -100.00000 R 16 
 0.26313  0.08669 K 17 
-100.00000 -100.00000 D 18 
-100.00000 -100.00000 E 19 
-100.00000 -100.00000 G 0 
-100.00000 -100.00000 A 1 
 0.13997  0.22250 V 2 
 0.00000  0.00000 I 3 
-0.55268  0.37758 L 4 
-0.40986 -0.26733 M 5 
-0.12293 -100.00000 F 6 
-0.00074 -0.00049 Y 7 
-100.00000 -100.00000 W 8 
 0.26230 -100.00000 S 9 
-0.51888 -0.32786 T 10 
-0.00074 -100.00000 N 11 
-0.23712 -100.00000 Q 12 
-100.00000 -100.00000 C 13 
-100.00000 -100.00000 P 14 
-100.00000 -100.00000 H 15 
-0.34293 -0.15522 R 16 
-0.48289 -0.53961 K 17 
-100.00000 -100.00000 D 18 
-100.00000 -100.00000 E 19 
 0.00996  0.25484 G 0 
 0.13751 -0.27190 A 1 
 0.13751 -100.00000 V 2 
-100.00000 -100.00000 I 3 
-100.00000 -100.00000 L 4 
-100.00000 -100.00000 M 5 
-100.00000 -100.00000 F 6 
-100.00000 -0.04951 Y 7 
-100.00000 -100.00000 W 8 
-100.00000 -100.00000 S 9 
-100.00000 -100.00000 T 10 
 0.24266 -0.15955 N 11 
-100.00000 -100.00000 Q 12 
-100.00000 -100.00000 C 13 
-100.00000 -100.00000 P 14 
-100.00000 -100.00000 H 15 
-100.00000 -100.00000 R 16 
-100.00000 -100.00000 K 17 
 0.00000  0.00000 D 18 
-0.13569 -0.15643 E 19 
 0.00000  0.00000 G 0 
-0.13572 -100.00000 A 1 
 0.13750  0.22504 V 2 
-100.00000 -100.00000 I 3 
-100.00000 -100.00000 L 4 
-100.00000 -100.00000 M 5 
-100.00000 -100.00000 F 6 
-100.00000 -100.00000 Y 7 
-100.00000 -100.00000 W 8 
-100.00000 -100.00000 S 9 
-100.00000 -100.00000 T 10 
-100.00000 -100.00000 N 11 
-100.00000 -100.00000 Q 12 
-100.00000 -100.00000 C 13 
-100.00000 -100.00000 P 14 
-100.00000 -100.00000 H 15 
 0.07491  0.01586 R 16 
-100.00000 -100.00000 K 17 
-100.00000 -100.00000 D 18 
-0.14212 -0.00741 E 19 
 0.22577  0.10952 G 0 
-100.00000 -100.00000 A 1 
-100.00000 -100.00000 V 2 
-100.00000 -100.00000 I 3 
 0.00669  0.10952 L 4 
-100.00000 -100.00000 M 5 
 0.26310 -0.00001 F 6 
-100.00000 -100.00000 Y 7 
 0.00000  0.00000 W 8 
-100.00000 -100.00000 S 9 
-100.00000 -100.00000 T 10 
-100.00000 -100.00000 N 11 
-100.00000 -100.00000 Q 12 
 0.12740  0.10952 C 13 
-100.00000 -100.00000 P 14 
-100.00000 -100.00000 H 15 
 0.25545 -0.50527 R 16 
-100.00000 -100.00000 K 17 
-100.00000 -100.00000 D 18 
-100.00000 -100.00000 E 19 
-100.00000 -100.00000 G 0 
-0.19996 -100.00000 A 1 
-100.00000 -100.00000 V 2 
-100.00000 -100.00000 I 3 
 0.13741 -100.00000 L 4 
-100.00000 -100.00000 M 5 
-0.37405 -100.00000 F 6 
 0.00000  0.00000 Y 7 
-100.00000 -100.00000 W 8 
-100.00000 -0.29160 S 9 
-0.00009 -100.00000 T 10 
-100.00000 -0.41795 N 11 
-100.00000 -100.00000 Q 12 
 0.39149  0.48669 C 13 
-100.00000 -100.00000 P 14 
-0.53026  0.49331 H 15 
-100.00000 -100.00000 R 16 
-100.00000 -100.00000 K 17 
 0.00446 -100.00000 D 18 
-100.00000 -100.00000 E 19 
 0.00000  0.00000 G 0 
-100.00000 -100.00000 A 1 
-100.00000  0.22518 V 2 
-100.00000 -100.00000 I 3 
-100.00000 -100.00000 L 4 
-100.00000 -100.00000 M 5 
-100.00000 -100.00000 F 6 
-100.00000 -100.00000 Y 7 
-100.00000 -100.00000 W 8 
-0.27208  0.50747 S 9 
-100.00000 -100.00000 T 10 
-100.00000 -100.00000 N 11 
-100.00000 -100.00000 Q 12 
-0.18535  0.08649 C 13 
-100.00000 -100.00000 P 14 
-100.00000 -100.00000 H 15 
-100.00000  0.00011 R 16 
-100.00000 -100.00000 K 17 
-0.38209  0.32777 D 18 
-100.00000 -100.00000 E 19 
-100.00000 -100.00000 G 0 
-100.00000 -100.00000 A 1 
-100.00000 -100.00000 V 2 
-100.00000 -100.00000 I 3 
-100.00000 -100.00000 L 4 
-100.00000 -100.00000 M 5 
-0.14223 -0.25572 F 6 
 0.00000  0.00000 Y 7 
-100.00000 -100.00000 W 8 
-0.00012  0.00004 S 9 
-100.00000 -100.00000 T 10 
-100.00000 -100.00000 N 11 
-100.00000 -100.00000 Q 12 
-0.46217  0.42923 C 13 
-100.00000 -100.00000 P 14 
-0.26016  0.00478 H 15 
-100.00000 -100.00000 R 16 
-100.00000 -100.00000 K 17 
-100.00000 -100.00000 D 18 
-100.00000 -100.00000 E 19 
-100.00000 -100.00000 G 0 
-0.40749 -100.00000 A 1 
 0.00015 -100.00000 V 2 
-100.00000 -100.00000 I 3 
 0.30426  0.18443 L 4 
-100.00000 -100.00000 M 5 
 0.12747  0.00013 F 6 
 0.29913  0.03274 Y 7 
 0.00015  0.43190 W 8 
-100.00000 -100.00000 S 9 
 0.00015 -100.00000 T 10 
 0.26319 -0.03936 N 11 
 0.32536 -0.26302 Q 12 
 0.00015 -100.00000 C 13 
 0.24295  0.26316 P 14 
 0.00000  0.00000 H 15 
 0.19950  0.37431 R 16 
-100.00000 -100.00000 K 17 
-100.00000 -100.00000 D 18 
-100.00000 -100.00000 E 19 
-100.00000 -100.00000 G 0 
-100.00000 -100.00000 A 1 
 0.32464  0.26314 V 2 
 0.00598  0.03629 I 3 
-0.23704 -100.00000 L 4 
-0.40824 -100.00000 M 5 
-0.00055  0.98435 F 6 
 0.15313  0.61239 Y 7 
-100.00000 -100.00000 W 8 
-0.26033 -100.00000 S 9 
-0.09356 -100.00000 T 10 
 0.00396 -0.47882 N 11 
-0.50516  0.50794 Q 12 
-1.12736 -0.29167 C 13 
 0.34915 -100.00000 P 14 
 0.00000  0.00000 H 15 
-0.98985 -0.28055 R 16 
-100.00000 -100.00000 K 17 
-0.13628 -100.00000 D 18 
-100.00000 -100.00000 E 19 
-100.00000 -100.00000 G 0 
 0.01114 -0.01544 A 1 
 0.18201 -0.27414 V 2 
-0.40555  0.08721 I 3 
-0.16135  0.08721 L 4 
 0.67771 -100.00000 M 5 
 0.24243  0.04411 F 6 
-100.00000 -100.00000 Y 7 
-100.00000 -0.01544 W 8 
-0.27023  0.04051 S 9 
-0.14251 -100.00000 T 10 
-0.10165 -100.00000 N 11 
 0.00000  0.00000 Q 12 
-0.00036 -0.36559 C 13 
-100.00000 -0.15450 P 14 
 0.16040  0.25899 H 15 
 0.04670  0.07275 R 16 
 0.22531  0.90440 K 17 
-0.00036 -100.00000 D 18 
-0.12411  0.42853 E 19 
-100.00000 -100.00000 G 0 
-100.00000 -100.00000 A 1 
-100.00000 -100.00000 V 2 
-100.00000  0.13750 I 3 
-100.00000 -100.00000 L 4 
-100.00000 -100.00000 M 5 
-100.00000 -100.00000 F 6 
-0.23636 -100.00000 Y 7 
-100.00000 -100.00000 W 8 
 0.72196  0.16701 S 9 
 0.00186 -0.39660 T 10 
 0.00000  0.00000 N 11 
-100.00000 -100.00000 Q 12 
-100.00000 -100.00000 C 13 
-100.00000 -0.00001 P 14 
 0.13755 -100.00000 H 15 
-100.00000 -100.00000 R 16 
 0.11157 -0.03944 K 17 
-0.23841  0.12394 D 18 
-100.00000 -100.00000 E 19 
 0.10652  0.06325 G 0 
 0.32949  0.51645 A 1 
-0.37384 -0.39642 V 2 
-100.00000 -100.00000 I 3 
-100.00000 -100.00000 L 4 
-100.00000 -100.00000 M 5 
-100.00000 -100.00000 F 6 
-100.00000 -100.00000 Y 7 
-100.00000 -100.00000 W 8 
 0.50580 -0.45650 S 9 
 0.13757 -100.00000 T 10 
-100.00000 -100.00000 N 11 
-100.00000 -100.00000 Q 12 
-100.00000 -100.00000 C 13 
-100.00000 -100.00000 P 14 
-100.00000 -100.00000 H 15 
-100.00000 -100.00000 R 16 
-0.38537  0.11388 K 17 
 0.25199  0.52157 D 18 
 0.00000  0.00000 E 19 
-0.00012  0.00013 G 0 
 0.42373 -100.00000 A 1 
-100.00000 -100.00000 V 2 
-100.00000 -100.00000 I 3 
-0.26454 -0.03952 L 4 
-100.00000 -100.00000 M 5 
-100.00000 -0.15688 F 6 
-0.61999 -100.00000 Y 7 
-0.25986 -100.00000 W 8 
-100.00000 -100.00000 S 9 
-100.00000 -100.00000 T 10 
-100.00000 -100.00000 N 11 
 0.00000  0.00000 Q 12 
-100.00000 -100.00000 C 13 
 0.19818  0.43184 P 14 
-0.23866  0.45160 H 15 
 0.11455 -0.08569 R 16 
 0.00554  0.08686 K 17 
-100.00000 -100.00000 D 18 
-1.05304  0.34556 E 19 
 0.00000  0.00000 G 0 
-100.00000 -100.00000 A 1 
-100.00000  0.13748 V 2 
-100.00000 -100.00000 I 3 
-100.00000 -100.00000 L 4 
-100.00000 -100.00000 M 5 
-100.00000 -100.00000 F 6 
-100.00000 -100.00000 Y 7 
-100.00000 -100.00000 W 8 
-0.25979 -100.00000 S 9 
-100.00000 -100.00000 T 10 
-100.00000 -100.00000 N 11 
-100.00000 -100.00000 Q 12 
-100.00000 -100.00000 C 13 
-100.00000 -100.00000 P 14 
-100.00000 -100.00000 H 15 
-0.06416 -0.45028 R 16 
-100.00000 -100.00000 K 17 
-100.00000 -100.00000 D 18 
-0.14217  0.29989 E 19 
 0.00181  0.13757 G 0 
-0.04978  0.25850 A 1 
 0.93469 -0.00568 V 2 
-100.00000 -100.00000 I 3 
 0.15966 -0.01784 L 4 
-0.25972 -100.00000 M 5 
-100.00000 -100.00000 F 6 
 0.00000 -100.00000 Y 7 
-100.00000 -100.00000 W 8 
 0.00000  0.00000 S 9 
 0.31305  0.50815 T 10 
-100.00000 -100.00000 N 11 
 0.13750  0.00007 Q 12 
 0.00000 -100.00000 C 13 
-0.18518  0.05098 P 14 
-0.81186 -100.00000 H 15 
 0.26304 -100.00000 R 16 
-100.00000 -100.00000 K 17 
-0.16108 -0.15403 D 18 
-0.35372  0.13757 E 19 
 0.00000  0.00000 G 0 
 0.62611  0.20563 A 1 
 0.00336  0.14330 V 2 
-100.00000 -100.00000 I 3 
-100.00000 -100.00000 L 4 
-100.00000 -100.00000 M 5 
-100.00000 -100.00000 F 6 
-100.00000 -100.00000 Y 7 
-100.00000 -100.00000 W 8 
 0.41394  0.06462 S 9 
-100.00000 -0.15451 T 10 
-100.00000 -100.00000 N 11 
-100.00000 -100.00000 Q 12 
 0.16086  0.09163 C 13 
-100.00000 -100.00000 P 14 
-100.00000 -100.00000 H 15 
-100.00000 -100.00000 R 16 
-100.00000 -100.00000 K 17 
-0.44004 -0.16255 D 18 
 0.00007 -100.00000 E 19 
-100.00000 -100.00000 G 0 
-100.00000 -100.00000 A 1 
-100.00000 -100.00000 V 2 
-100.00000 -100.00000 I 3 
-100.00000 -100.00000 L 4 
-100.00000 -100.00000 M 5 
 0.19837  0.22532 F 6 
 0.00000  0.00000 Y 7 
-100.00000 -100.00000 W 8 
-100.00000  0.00001 S 9 
-100.00000 -100.00000 T 10 
-100.00000  0.33223 N 11 
-100.00000 -100.00000 Q 12 
-0.29205  0.35830 C 13 
-100.00000 -100.00000 P 14 
 0.32235 -0.46793 H 15 
-100.00000 -100.00000 R 16 
-100.00000 -100.00000 K 17 
-100.00000  0.00001 D 18 
-100.00000 -100.00000 E 19 
 0.37857 -100.00000 G 0 
 0.00000  0.00000 A 1 
 0.10845  0.28786 V 2 
 0.00192 -100.00000 I 3 
-100.00000 -100.00000 L 4 
-100.00000 -100.00000 M 5 
-0.13559 -100.00000 F 6 
-100.00000 -100.00000 Y 7 
-100.00000 -100.00000 W 8 
-0.23916  0.21975 S 9 
-0.00904  0.12161 T 10 
-100.00000 -100.00000 N 11 
-100.00000 -100.00000 Q 12 
 0.32540  0.12120 C 13 
 0.00006 -0.15367 P 14 
-100.00000 -100.00000 H 15 
-100.00000 -100.00000 R 16 
-100.00000 -100.00000 K 17 
-100.00000 -100.00000 D 18 
-0.19956  0.29212 E 19 
-0.40754 -0.25091 G 0 
 0.00000  0.00000 A 1 
-0.17236  0.09267 V 2 
-100.00000 -100.00000 I 3 
-100.00000 -100.00000 L 4 
-100.00000 -100.00000 M 5 
-100.00000 -100.00000 F 6 
-100.00000 -100.00000 Y 7 
-100.00000 -100.00000 W 8 
-0.47975 -0.36375 S 9 
-0.15096  0.61227 T 10 
-100.00000 -100.00000 N 11 
-100.00000 -100.00000 Q 12 
-100.00000 -100.00000 C 13 
-100.00000 -100.00000 P 14 
-100.00000 -100.00000 H 15 
-100.00000  0.00009 R 16 
-100.00000 -100.00000 K 17 
-100.00000 -100.00000 D 18 
 0.48531  0.33217 E 19 
-0.21206  0.42713 G 0 
 0.00180 -100.00000 A 1 
 0.13752 -0.15334 V 2 
-100.00000 -100.00000 I 3 
-100.00000 -100.00000 L 4 
-100.00000 -100.00000 M 5 
-100.00000 -100.00000 F 6 
 0.00002 -0.29193 Y 7 
-100.00000 -100.00000 W 8 
-100.00000 -100.00000 S 9 
-100.00000 -100.00000 T 10 
 0.28453 -0.21181 N 11 
-100.00000 -100.00000 Q 12 
-100.00000 -100.00000 C 13 
-100.00000 -100.00000 P 14 
-100.00000 -100.00000 H 15 
-100.00000 -100.00000 R 16 
-100.00000 -100.00000 K 17 
 0.00000  0.00000 D 18 
-0.12224  0.33209 E 19 
-100.00000 -100.00000 G 0 
 0.61049  0.26187 A 1 
 0.23937 -0.32309 V 2 
 0.09137 -0.00117 I 3 
-0.63545  0.30868 L 4 
 0.07481 -0.64502 M 5 
 0.38276  0.79304 F 6 
 0.42012 -0.44797 Y 7 
-0.49072 -100.00000 W 8 
 0.23937  0.48492 S 9 
-100.00000 -100.00000 T 10 
-100.00000 -100.00000 N 11 
 0.00000  0.00000 Q 12 
 0.00007 -100.00000 C 13 
-0.26610  0.00031 P 14 
 0.10318  0.48574 H 15 
 0.26950 -0.07553 R 16 
-0.11194  1.45015 K 17 
-100.00000 -100.00000 D 18 
-0.62225  0.13781 E 19 
-0.12880 -0.09863 G 0 
-0.09090  0.41594 A 1 
-0.10026 -0.78351 V 2 
 0.20198  0.41594 I 3 
-0.37101 -0.11856 L 4 
 0.48526  0.48529 M 5 
-0.24547 -100.00000 F 6 
 0.11220 -100.00000 Y 7 
-0.00017 -0.73523 W 8 
-0.59751 -0.44655 S 9 
 0.21138  0.26394 T 10 
-0.12880  0.92586 N 11 
-0.24276 -0.07258 Q 12 
-100.00000 -100.00000 C 13 
-100.00000 -0.32102 P 14 
 0.26287  0.67794 H 15 
 0.01118 -0.05653 R 16 
 0.00000  0.00000 K 17 
-0.00017 -0.09863 D 18 
-0.27404 -0.38138 E 19 
 0.17183 -0.35771 G 0 
-0.16897  0.48535 A 1 
-100.00000 -100.00000 V 2 
-0.32788 -0.09931 I 3 
-100.00000 -100.00000 L 4 
-100.00000 -0.00008 M 5 
-100.00000 -100.00000 F 6 
-100.00000 -100.00000 Y 7 
-100.00000 -100.00000 W 8 
 0.00000  0.00000 S 9 
 0.62609 -100.00000 T 10 
 0.04216  0.29014 N 11 
-100.00000 -100.00000 Q 12 
-100.00000  0.37844 C 13 
-100.00000 -100.00000 P 14 
-100.00000 -100.00000 H 15 
-0.18795 -0.41466 R 16 
 0.00014 -100.00000 K 17 
-100.00000 -100.00000 D 18 
 0.00014 -100.00000 E 19 
-100.00000 -100.00000 G 0 
 0.61741  0.18200 A 1 
-100.00000 -100.00000 V 2 
-0.00408  0.48548 I 3 
-100.00000 -100.00000 L 4 
-100.00000 -100.00000 M 5 
-100.00000 -100.00000 F 6 
-100.00000 -100.00000 Y 7 
-100.00000 -100.00000 W 8 
 0.23942  0.26309 S 9 
 0.00000  0.00000 T 10 
-100.00000 -100.00000 N 11 
-100.00000 -100.00000 Q 12 
-100.00000 -100.00000 C 13 
-100.00000 -100.00000 P 14 
 0.00004 -100.00000 H 15 
-100.00000 -100.00000 R 16 
-0.24509 -100.00000 K 17 
-100.00000 -100.00000 D 18 
-100.00000 -100.00000 E 19 
-100.00000 -100.00000 G 0 
 0.00009  0.58506 A 1 
-0.22745  0.00010 V 2 
-100.00000 -100.00000 I 3 
-100.00000 -100.00000 L 4 
-100.00000 -100.00000 M 5 
-100.00000 -100.00000 F 6 
-100.00000 -100.00000 Y 7 
-100.00000 -100.00000 W 8 
 0.13759  0.13760 S 9 
 0.00009 -100.00000 T 10 
-100.00000 -100.00000 N 11 
 0.00000  0.00000 Q 12 
-100.00000 -100.00000 C 13 
 0.26312  0.00010 P 14 
 0.12398  0.26313 H 15 
 0.14409  0.00188 R 16 
 0.67816  0.18186 K 17 
-100.00000 -100.00000 D 18 
-0.21237  0.37861 E 19 
-0.00950 -0.09875 G 0 
-0.32888 -0.07262 A 1 
-0.00897  0.26262 V 2 
-0.31493  1.03701 I 3 
-0.56174  0.26550 L 4 
-0.36951 -0.48947 M 5 
-0.14006 -100.00000 F 6 
-0.49583 -100.00000 Y 7 
-0.00090 -100.00000 W 8 
-0.09966 -0.45243 S 9 
-0.12057 -0.73498 T 10 
 0.00000  0.00000 N 11 
-0.01299  1.00078 Q 12 
-0.22848 -100.00000 C 13 
-0.00090 -100.00000 P 14 
-0.10649  0.00078 H 15 
-0.11456 -0.27160 R 16 
-0.21180 -0.28384 K 17 
-0.27602 -0.32018 D 18 
 0.11473 -0.44548 E 19 
-100.00000 -100.00000 G 0 
 0.00000  0.00000 A 1 
-0.12685  0.10842 V 2 
-100.00000 -100.00000 I 3 
-100.00000 -100.00000 L 4 
-100.00000 -100.00000 M 5 
-100.00000 -100.00000 F 6 
-100.00000 -100.00000 Y 7 
-100.00000 -100.00000 W 8 
-0.39505 -0.10063 S 9 
 0.44329 -0.54666 T 10 
-100.00000 -100.00000 N 11 
-100.00000 -100.00000 Q 12 
-100.00000 -100.00000 C 13 
 0.13749  0.26302 P 14 
-100.00000 -100.00000 H 15 
-100.00000 -100.00000 R 16 
-100.00000 -100.00000 K 17 
 0.23922  0.37850 D 18 
-100.00000 -100.00000 E 19 
-100.00000 -100.00000 G 0 
-100.00000 -100.00000 A 1 
-0.52534 -0.12800 V 2 
 0.00000  0.00000 I 3 
-0.18861 -1.09813 L 4 
-0.12419 -100.00000 M 5 
-0.00337  0.26289 F 6 
-0.35356 -100.00000 Y 7 
-100.00000 -100.00000 W 8 
-100.00000  0.37837 S 9 
-0.00654  0.26356 T 10 
-0.13943 -0.44694 N 11 
-0.00019 -100.00000 Q 12 
-100.00000 -100.00000 C 13 
-100.00000 -100.00000 P 14 
-100.00000 -100.00000 H 15 
-100.00000 -100.00000 R 16 
-100.00000 -100.00000 K 17 
-100.00000 -100.00000 D 18 
-100.00000 -100.00000 E 19 
-100.00000 -100.00000 G 0 
-100.00000  0.13743 A 1 
-0.10540 -100.00000 V 2 
-0.21231 -100.00000 I 3 
-0.13904 -100.00000 L 4 
-100.00000 -100.00000 M 5 
-100.00000 -100.00000 F 6 
 0.28167 -100.00000 Y 7 
 0.00009 -100.00000 W 8 
-0.14806 -1.31878 S 9 
 0.87158  0.67938 T 10 
 0.00000  0.00000 N 11 
-100.00000 -100.00000 Q 12 
-100.00000 -100.00000 C 13 
-100.00000 -100.00000 P 14 
-0.24504 -100.00000 H 15 
 0.74828  0.92800 R 16 
 0.24132 -0.81674 K 17 
-0.00999  0.44602 D 18 
-0.36363 -100.00000 E 19 
 0.00000  0.00000 G 0 
-0.97620  0.44196 A 1 
 0.80818 -0.02319 V 2 
-0.05844  0.17467 I 3 
 0.15239 -0.22512 L 4 
-0.06829  0.63990 M 5 
-0.38354  0.84635 F 6 
-100.00000 -100.00000 Y 7 
 0.52581  0.48459 W 8 
-0.00485  0.10699 S 9 
 0.28709  0.29498 T 10 
 0.13696 -100.00000 N 11 
-0.24774 -100.00000 Q 12 
-0.01467 -0.86384 C 13 
-100.00000 -100.00000 P 14 
-0.53506  0.00018 H 15 
-0.17042 -0.07922 R 16 
-0.18958 -1.39136 K 17 
-100.00000 -100.00000 D 18 
-0.17650  0.79271 E 19 
-100.00000 -100.00000 G 0 
-100.00000 -100.00000 A 1 
 0.35958  0.40527 V 2 
 0.00000  0.00000 I 3 
 0.25703 -100.00000 L 4 
-0.38264  0.43382 M 5 
-100.00000  0.00013 F 6 
-100.00000 -100.00000 Y 7 
-100.00000 -100.00000 W 8 
 0.37863 -0.58434 S 9 
-0.19942  0.00086 T 10 
-0.13906 -0.44684 N 11 
-100.00000 -100.00000 Q 12 
-100.00000 -100.00000 C 13 
-100.00000 -100.00000 P 14 
-100.00000 -100.00000 H 15 
-100.00000 -100.00000 R 16 
-100.00000 -100.00000 K 17 
-100.00000 -100.00000 D 18 
-100.00000 -100.00000 E 19 
 0.00009 -100.00000 G 0 
 0.27922 -0.29124 A 1 
-100.00000 -100.00000 V 2 
 0.25401  0.95241 I 3 
 0.00009 -100.00000 L 4 
-100.00000 -100.00000 M 5 
-100.00000 -100.00000 F 6 
 0.22704  0.26435 Y 7 
-100.00000 -100.00000 W 8 
-0.44631  0.37860 S 9 
 0.00000  0.00000 T 10 
-0.11960 -0.14946 N 11 
-0.29936 -100.00000 Q 12 
-100.00000 -100.00000 C 13 
-100.00000 -100.00000 P 14 
 0.12396 -100.00000 H 15 
 0.31139  0.00255 R 16 
 0.11252  0.37860 K 17 
-100.00000 -100.00000 D 18 
-100.00000  0.13759 E 19 
 0.00009 -100.00000 G 0 
 0.00009 -100.00000 A 1 
-100.00000 -100.00000 V 2 
 0.37860 -100.00000 I 3 
-100.00000 -100.00000 L 4 
 0.13759 -100.00000 M 5 
-100.00000 -100.00000 F 6 
 0.26312 -100.00000 Y 7 
-100.00000 -100.00000 W 8 
 0.35707  0.09248 S 9 
-0.01508  0.76413 T 10 
 0.00000  0.00000 N 11 
 0.00009  0.00014 Q 12 
-100.00000 -100.00000 C 13 
-100.00000 -100.00000 P 14 
-0.56311  0.37865 H 15 
-0.35343 -100.00000 R 16 
 0.27460 -0.32295 K 17 
 0.54611  0.17994 D 18 
-100.00000 -100.00000 E 19 
-100.00000 -100.00000 G 0 
-100.00000 -100.00000 A 1 
-100.00000 -100.00000 V 2 
-100.00000 -100.00000 I 3 
-100.00000 -100.00000 L 4 
 0.13750 -100.00000 M 5 
-100.00000 -100.00000 F 6 
-100.00000 -100.00000 Y 7 
-100.00000 -100.00000 W 8 
 0.13750 -100.00000 S 9 
-0.00000 -0.00001 T 10 
 0.16301  0.26396 N 11 
-100.00000  0.37850 Q 12 
-100.00000 -100.00000 C 13 
-100.00000 -100.00000 P 14 
-100.00000 -100.00000 H 15 
-0.06994 -0.32083 R 16 
 0.00000  0.00000 K 17 
-100.00000 -100.00000 D 18 
-0.16121 -0.32101 E 19 
-100.00000  0.13737 G 0 
-100.00000 -0.20665 A 1 
 0.00000  0.00000 V 2 
-0.04231  0.34084 I 3 
-0.10566 -0.20665 L 4 
 0.21424 -0.63416 M 5 
-100.00000 -100.00000 F 6 
-100.00000 -100.00000 Y 7 
-100.00000 -100.00000 W 8 
-100.00000 -100.00000 S 9 
-100.00000 -100.00000 T 10 
-100.00000 -100.00000 N 11 
-100.00000 -100.00000 Q 12 
-100.00000 -100.00000 C 13 
-100.00000 -100.00000 P 14 
-100.00000 -100.00000 H 15 
-100.00000 -100.00000 R 16 
-100.00000 -100.00000 K 17 
-100.00000 -100.00000 D 18 
-0.00002 -0.58516 E 19 
-100.00000 -100.00000 G 0 
-100.00000 -100.00000 A 1 
-100.00000 -100.00000 V 2 
-100.00000 -100.00000 I 3 
-100.00000 -100.00000 L 4 
-100.00000 -100.00000 M 5 
-100.00000 -100.00000 F 6 
 0.23950 -100.00000 Y 7 
-100.00000 -100.00000 W 8 
-0.59523  1.20172 S 9 
 0.92612  0.13759 T 10 
 0.00000  0.00000 N 11 
-100.00000 -100.00000 Q 12 
-100.00000 -100.00000 C 13 
-100.00000 -100.00000 P 14 
-0.26589 -100.00000 H 15 
-100.00000 -100.00000 R 16 
-0.00286 -0.31975 K 17 
 0.68593  0.07256 D 18 
-100.00000 -100.00000 E 19 
-0.49053 -100.00000 G 0 
-0.11201  1.37855 A 1 
 0.23937 -100.00000 V 2 
-100.00000 -100.00000 I 3 
-100.00000 -100.00000 L 4 
-100.00000 -100.00000 M 5 
 0.10279 -0.61933 F 6 
 0.06557  0.48546 Y 7 
-100.00000 -100.00000 W 8 
 0.00000  0.00000 S 9 
-0.24513  0.00003 T 10 
 0.26301  0.37855 N 11 
-100.00000 -1.05631 Q 12 
-0.13915 -100.00000 C 13 
-0.34946  0.00216 P 14 
-100.00000 -100.00000 H 15 
-100.00000 -100.00000 R 16 
-100.00000 -100.00000 K 17 
-100.00000 -100.00000 D 18 
-100.00000 -100.00000 E 19 
-0.38262 -100.00000 G 0 
-0.00977 -0.65761 A 1 
 0.00000  0.00000 V 2 
 0.05855 -0.91804 I 3 
-0.09981  0.48522 L 4 
-100.00000 -100.00000 M 5 
 0.43548  0.84779 F 6 
-100.00000 -100.00000 Y 7 
 0.13757 -100.00000 W 8 
-100.00000 -100.00000 S 9 
-100.00000 -100.00000 T 10 
-100.00000 -100.00000 N 11 
-100.00000 -100.00000 Q 12 
-100.00000 -100.00000 C 13 
-100.00000 -100.00000 P 14 
-100.00000 -100.00000 H 15 
-100.00000 -100.00000 R 16 
-100.00000 -100.00000 K 17 
-100.00000  0.13730 D 18 
-100.00000 -100.00000 E 19 
-100.00000 -100.00000 G 0 
-100.00000 -100.00000 A 1 
 0.04752  0.22427 V 2 
 0.00000  0.00000 I 3 
 0.35755  0.26390 L 4 
 0.13759 -0.44659 M 5 
 0.26313 -100.00000 F 6 
-100.00000 -100.00000 Y 7 
-100.00000 -100.00000 W 8 
 0.26313 -0.58409 S 9 
-0.00662 -0.64218 T 10 
 0.00009 -100.00000 N 11 
-100.00000 -100.00000 Q 12 
-100.00000 -100.00000 C 13 
-100.00000 -100.00000 P 14 
-100.00000 -100.00000 H 15 
-100.00000 -0.00014 R 16 
-100.00000 -100.00000 K 17 
-100.00000 -100.00000 D 18 
-100.00000 -100.00000 E 19 
-0.20508 -0.16896 G 0 
 0.48541  0.26301 A 1 
-100.00000  0.13748 V 2 
-100.00000 -100.00000 I 3 
-100.00000 -100.00000 L 4 
-100.00000 -100.00000 M 5 
-100.00000 -100.00000 F 6 
-0.00002 -100.00000 Y 7 
-100.00000 -100.00000 W 8 
 0.41200  0.37848 S 9 
-0.26607 -0.00003 T 10 
-100.00000 -100.00000 N 11 
-0.54737  0.26343 Q 12 
-100.00000 -100.00000 C 13 
-100.00000 -100.00000 P 14 
 0.23934 -100.00000 H 15 
-100.00000 -100.00000 R 16 
 0.05871 -0.02546 K 17 
-0.40180 -0.38251 D 18 
 0.00000  0.00000 E 19 
-100.00000 -100.00000 G 0 
 0.35679 -100.00000 A 1 
-0.00175  0.26313 V 2 
 0.54802 -0.32476 I 3 
 0.50880  0.00010 L 4 
 0.00013 -100.00000 M 5 
-100.00000 -100.00000 F 6 
-100.00000 -100.00000 Y 7 
-100.00000 -100.00000 W 8 
-100.00000  0.26313 S 9 
-0.38315 -0.20928 T 10 
-0.12885  0.09028 N 11 
-0.00332 -100.00000 Q 12 
-100.00000 -100.00000 C 13 
-100.00000 -100.00000 P 14 
-100.00000 -100.00000 H 15 
-0.05107 -0.25065 R 16 
 0.00000  0.00000 K 17 
-100.00000 -100.00000 D 18 
 0.38470  0.89763 E 19 
-100.00000 -100.00000 G 0 
 0.23929 -100.00000 A 1 
-0.00915 -0.65752 V 2 
-0.13996  1.08537 I 3 
 0.15253 -1.04028 L 4 
 0.00000  0.00000 M 5 
-0.12863  0.00007 F 6 
-100.00000  0.00007 Y 7 
-0.13922  0.00007 W 8 
-100.00000 -100.00000 S 9 
-0.81694  1.00007 T 10 
-100.00000 -100.00000 N 11 
-100.00000 -100.00000 Q 12 
-0.00006 -100.00000 C 13 
-100.00000 -100.00000 P 14 
-100.00000 -100.00000 H 15 
-100.00000 -100.00000 R 16 
 0.21929  0.00076 K 17 
-100.00000 -100.00000 D 18 
-100.00000 -100.00000 E 19 
 0.21967 -100.00000 G 0 
 0.08751 -0.44595 A 1 
-100.00000 -100.00000 V 2 
-100.00000 -100.00000 I 3 
-100.00000 -100.00000 L 4 
-100.00000 -100.00000 M 5 
-100.00000 -100.00000 F 6 
-0.10514 -100.00000 Y 7 
-100.00000 -100.00000 W 8 
 0.81267  0.18344 S 9 
-0.20254 -100.00000 T 10 
 0.00000  0.00000 N 11 
 0.27533 -0.58345 Q 12 
-0.00383 -100.00000 C 13 
-100.00000 -100.00000 P 14 
-0.24484  0.67823 H 15 
 0.11275  0.00016 R 16 
-0.28706 -0.73437 K 17 
-0.01018  0.73983 D 18 
 0.00015 -100.00000 E 19 
 0.26346 -0.07957 G 0 
 0.25212  0.95176 A 1 
 0.17422  0.26394 V 2 
-0.16945 -1.32067 I 3 
-0.53970 -0.07248 L 4 
-100.00000 -100.00000 M 5 
 0.13741  1.00105 F 6 
-100.00000 -100.00000 Y 7 
-100.00000 -100.00000 W 8 
-0.18477 -0.52295 S 9 
 0.00000  0.00000 T 10 
-0.01348  1.00114 N 11 
 0.53877  0.79422 Q 12 
-0.26626  0.00067 C 13 
-0.19978  0.13771 P 14 
 0.46505 -0.44678 H 15 
-0.11000  0.36742 R 16 
-0.00323 -100.00000 K 17 
-100.00000 -100.00000 D 18 
-0.00323 -100.00000 E 19 
 0.27303  0.13942 G 0 
-0.29852  0.76703 A 1 
-0.13929  0.37875 V 2 
-100.00000  0.00023 I 3 
-100.00000 -100.00000 L 4 
-100.00000 -100.00000 M 5 
-100.00000 -100.00000 F 6 
-100.00000 -100.00000 Y 7 
-100.00000 -100.00000 W 8 
-100.00000 -100.00000 S 9 
-100.00000 -100.00000 T 10 
-100.00000 -100.00000 N 11 
 0.00000  0.00000 Q 12 
-0.11975 -0.20538 C 13 
-100.00000  0.26327 P 14 
-0.52363  1.13774 H 15 
-0.13226  0.33567 R 16 
-0.59303 -0.20538 K 17 
-100.00000 -100.00000 D 18 
-100.00000 -100.00000 E 19 
-0.26581 -100.00000 G 0 
 0.26327 -100.00000 A 1 
 0.10298  0.13874 V 2 
-0.42157  0.37858 I 3 
 0.37189  0.29871 L 4 
 0.49973 -100.00000 M 5 
 0.00000  0.00000 F 6 
 0.87874 -0.20561 Y 7 
 0.49973 -100.00000 W 8 
-0.18772 -0.12755 S 9 
-100.00000 -100.00000 T 10 
-100.00000 -100.00000 N 11 
-100.00000 -100.00000 Q 12 
 0.00024 -100.00000 C 13 
-100.00000 -100.00000 P 14 
-100.00000 -100.00000 H 15 
 0.00024 -100.00000 R 16 
-100.00000 -100.00000 K 17 
-100.00000 -100.00000 D 18 
-100.00000 -100.00000 E 19 
 0.00011 -100.00000 G 0 
 0.45637  0.40314 A 1 
-100.00000 -100.00000 V 2 
 0.57274 -0.24055 I 3 
-100.00000 -100.00000 L 4 
-100.00000 -100.00000 M 5 
-100.00000 -100.00000 F 6 
-100.00000 -100.00000 Y 7 
-100.00000 -100.00000 W 8 
-0.68470 -100.00000 S 9 
 0.00000  0.00000 T 10 
-0.19928 -100.00000 N 11 
 0.90525 -100.00000 Q 12 
 0.00011 -100.00000 C 13 
-0.12842  0.26303 P 14 
-0.59615  0.26564 H 15 
-0.04563  0.09455 R 16 
-0.19928 -0.20501 K 17 
-100.00000 -100.00000 D 18 
-0.13903 -100.00000 E 19 
 1.20269 -100.00000 G 0 
 0.00000  0.00000 A 1 
 0.40296 -0.18308 V 2 
 0.58235 -100.00000 I 3 
 0.09981 -0.42722 L 4 
-0.09945 -100.00000 M 5 
-0.06924 -0.00008 F 6 
-0.42137 -100.00000 Y 7 
 0.00038 -0.00008 W 8 
-0.49866  0.00111 S 9 
 0.25628 -0.11847 T 10 
-100.00000 -100.00000 N 11 
 0.73137  0.34175 Q 12 
 0.00038  0.37843 C 13 
-0.10513 -100.00000 P 14 
-100.00000 -100.00000 H 15 
 0.42386  0.07150 R 16 
-100.00000 -0.00008 K 17 
-0.00559 -0.62038 D 18 
 0.20269 -100.00000 E 19 
-0.42401 -0.64297 G 0 
 0.72756  0.00101 A 1 
 0.00000  0.00000 V 2 
-0.00414 -100.00000 I 3 
-0.36378 -100.00000 L 4 
 0.05771  0.48652 M 5 
-100.00000 -100.00000 F 6 
-100.00000 -100.00000 Y 7 
-100.00000 -100.00000 W 8 
-0.00298  0.26286 S 9 
-0.00598 -1.42775 T 10 
 0.00002 -100.00000 N 11 
-100.00000 -100.00000 Q 12 
 0.00002 -0.65796 C 13 
 0.00002 -100.00000 P 14 
-100.00000 -100.00000 H 15 
 0.10501 -100.00000 R 16 
-100.00000 -100.00000 K 17 
-100.00000 -100.00000 D 18 
-0.26602 -100.00000 E 19 
 0.00000  0.00000 G 0 
-0.00764  0.54789 A 1 
-0.21409 -100.00000 V 2 
-100.00000 -100.00000 I 3 
 0.00000 -100.00000 L 4 
-100.00000 -100.00000 M 5 
 0.00000 -100.00000 F 6 
 0.37040  0.58527 Y 7 
-100.00000 -100.00000 W 8 
-0.09682 -0.18538 S 9 
-100.00000 -100.00000 T 10 
-0.49197 -100.00000 N 11 
-100.00000 -100.00000 Q 12 
-100.00000 -100.00000 C 13 
-100.00000 -100.00000 P 14 
-100.00000  0.66947 H 15 
-0.09689  0.19452 R 16 
 0.13751 -100.00000 K 17 
-0.04228  0.63811 D 18 
-100.00000 -100.00000 E 19 
 0.37619  0.26488 G 0 
-0.38244 -100.00000 A 1 
-0.26581 -100.00000 V 2 
-0.38244 -100.00000 I 3 
-0.12830 -100.00000 L 4 
-100.00000 -100.00000 M 5 
-100.00000 -100.00000 F 6 
-100.00000 -100.00000 Y 7 
-100.00000 -100.00000 W 8 
-0.13891 -100.00000 S 9 
-0.38244  1.43308 T 10 
 0.18773  0.26430 N 11 
-100.00000  0.58508 Q 12 
-100.00000 -100.00000 C 13 
-100.00000 -100.00000 P 14 
 1.16715 -100.00000 H 15 
 0.75507  0.34231 R 16 
 0.00000  0.00000 K 17 
-100.00000 -100.00000 D 18 
 0.49867 -0.99758 E 19 
 0.04093  0.19530 G 0 
-0.15835  1.37910 A 1 
 0.23043  0.08282 V 2 
-100.00000  1.07098 I 3 
 0.63899  0.26507 L 4 
-100.00000  0.00059 M 5 
-0.59858  0.00059 F 6 
 0.24105  0.58555 Y 7 
-100.00000 -100.00000 W 8 
-0.08669 -100.00000 S 9 
 0.32924  0.41060 T 10 
 0.08700 -100.00000 N 11 
-0.11081 -0.47161 Q 12 
-0.13916  0.13809 C 13 
-100.00000 -100.00000 P 14 
-0.67646 -0.51254 H 15 
-0.18816  0.73852 R 16 
 0.37297  0.61918 K 17 
-0.16117 -0.44591 D 18 
 0.00000  0.00000 E 19 
-100.00000 -100.00000 G 0 
-100.00000 -100.00000 A 1 
 0.00024 -100.00000 V 2 
 0.23954 -0.62176 I 3 
 0.36446  0.09294 L 4 
-100.00000 -100.00000 M 5 
 0.00000  0.00000 F 6 
-0.46944  0.34086 Y 7 
 0.20235  0.84802 W 8 
 0.54338 -0.47426 S 9 
-100.00000 -100.00000 T 10 
-100.00000 -100.00000 N 11 
-100.00000 -100.00000 Q 12 
 0.26328 -100.00000 C 13 
-100.00000 -100.00000 P 14 
-100.00000 -100.00000 H 15 
-100.00000 -100.00000 R 16 
-100.00000 -100.00000 K 17 
-100.00000 -100.00000 D 18 
-100.00000 -100.00000 E 19 
-0.06170 -0.29736 G 0 
 0.33758  0.76557 A 1 
-100.00000 -100.00000 V 2 
-100.00000 -100.00000 I 3 
-100.00000 -100.00000 L 4 
-100.00000 -100.00000 M 5 
-100.00000 -100.00000 F 6 
-100.00000 -100.00000 Y 7 
-100.00000 -100.00000 W 8 
 0.07440  0.02797 S 9 
-0.78343 -100.00000 T 10 
 0.00000  0.00000 N 11 
-100.00000 -100.00000 Q 12 
-100.00000 -100.00000 C 13 
-100.00000 -100.00000 P 14 
-0.00185  0.13754 H 15 
-100.00000 -100.00000 R 16 
-0.00550  1.07042 K 17 
-0.10610  0.11154 D 18 
-100.00000 -100.00000 E 19 
 0.08801  0.00213 G 0 
-0.06237 -100.00000 A 1 
 0.02439  0.40243 V 2 
-0.52803 -0.25360 I 3 
 0.13905 -0.67521 L 4 
-0.54723 -100.00000 M 5 
 0.30960  0.26283 F 6 
-0.00793 -0.44650 Y 7 
 0.34643 -100.00000 W 8 
 0.17055 -0.21943 S 9 
 0.44596  0.58475 T 10 
 0.00000  0.00000 N 11 
-0.11196  0.07193 Q 12 
-100.00000 -100.00000 C 13 
 0.29752 -100.00000 P 14 
-0.24340  0.26283 H 15 
 0.49017 -100.00000 R 16 
 0.35753  0.99979 K 17 
 0.15313  0.84779 D 18 
-100.00000  0.13730 E 19 
-100.00000 -100.00000 G 0 
-100.00000 -100.00000 A 1 
-0.35340  0.37873 V 2 
-0.00181  0.13772 I 3 
 0.00000  0.00000 L 4 
-100.00000 -100.00000 M 5 
-0.17839  0.91067 F 6 
 0.22661 -0.44756 Y 7 
-0.00009 -100.00000 W 8 
-0.89559  0.48541 S 9 
-0.00009 -100.00000 T 10 
-100.00000 -100.00000 N 11 
-100.00000 -100.00000 Q 12 
 0.18716 -100.00000 C 13 
-100.00000 -100.00000 P 14 
-100.00000 -100.00000 H 15 
-100.00000  0.67829 R 16 
-0.00009 -100.00000 K 17 
-100.00000 -100.00000 D 18 
-100.00000 -100.00000 E 19 
-0.00844  1.13759 G 0 
-100.00000 -100.00000 A 1 
-100.00000  0.00009 V 2 
-100.00000 -100.00000 I 3 
-100.00000 -100.00000 L 4 
-100.00000 -100.00000 M 5 
-100.00000 -100.00000 F 6 
-100.00000 -100.00000 Y 7 
-100.00000 -100.00000 W 8 
-100.00000 -100.00000 S 9 
-100.00000 -100.00000 T 10 
-100.00000 -100.00000 N 11 
-100.00000 -100.00000 Q 12 
-100.00000 -100.00000 C 13 
-100.00000 -100.00000 P 14 
-100.00000 -100.00000 H 15 
-100.00000 -100.00000 R 16 
 0.99595  1.00009 K 17 
 0.41215 -0.86180 D 18 
 0.00000  0.00000 E 19 
-100.00000 -100.00000 G 0 
-100.00000 -100.00000 A 1 
-100.00000 -100.00000 V 2 
-100.00000  0.13763 I 3 
-0.00730  0.26316 L 4 
-100.00000 -100.00000 M 5 
-100.00000  0.00012 F 6 
-100.00000 -100.00000 Y 7 
-100.00000 -100.00000 W 8 
-100.00000 -100.00000 S 9 
 0.26306  0.13763 T 10 
 0.11254 -0.32057 N 11 
 0.37854 -0.32057 Q 12 
-100.00000 -100.00000 C 13 
-100.00000 -100.00000 P 14 
-100.00000 -100.00000 H 15 
-0.14986  0.79491 R 16 
 0.00000  0.00000 K 17 
-100.00000 -100.00000 D 18 
 0.08720  0.92612 E 19 
 0.04108 -0.24957 G 0 
-100.00000 -100.00000 A 1 
-100.00000 -100.00000 V 2 
-100.00000 -100.00000 I 3 
-100.00000 -100.00000 L 4 
 0.09048  0.53038 M 5 
-100.00000 -100.00000 F 6 
-100.00000 -100.00000 Y 7 
-100.00000 -100.00000 W 8 
-0.49112 -0.00382 S 9 
-100.00000 -100.00000 T 10 
-100.00000 -100.00000 N 11 
-100.00000 -100.00000 Q 12 
-100.00000 -100.00000 C 13 
-100.00000 -100.00000 P 14 
-100.00000 -100.00000 H 15 
 0.00000  0.00000 R 16 
 0.17307  0.21487 K 17 
-100.00000 -100.00000 D 18 
-100.00000 -100.00000 E 19 
-100.00000 -100.00000 G 0 
-100.00000 -100.00000 A 1 
 0.31858 -0.25813 V 2 
 0.07757  0.76535 I 3 
 0.82183 -0.09965 L 4 
 0.00000  0.00000 M 5 
-100.00000  0.26308 F 6 
-100.00000 -100.00000 Y 7 
-100.00000 -100.00000 W 8 
-100.00000 -100.00000 S 9 
-0.35318 -0.00011 T 10 
-100.00000 -100.00000 N 11 
-100.00000 -100.00000 Q 12 
-100.00000 -100.00000 C 13 
-100.00000 -100.00000 P 14 
-100.00000 -100.00000 H 15 
-100.00000 -100.00000 R 16 
-100.00000  0.00004 K 17 
-100.00000 -100.00000 D 18 
-100.00000 -100.00000 E 19 
 0.57281  0.36919 G 0 
-0.12376 -100.00000 A 1 
-100.00000 -100.00000 V 2 
-100.00000 -100.00000 I 3 
-100.00000 -100.00000 L 4 
-100.00000 -100.00000 M 5 
-100.00000 -100.00000 F 6 
-100.00000 -100.00000 Y 7 
-100.00000 -100.00000 W 8 
-100.00000 -100.00000 S 9 
-100.00000 -100.00000 T 10 
-100.00000 -100.00000 N 11 
-0.32379 -100.00000 Q 12 
-100.00000 -100.00000 C 13 
-100.00000 -100.00000 P 14 
-100.00000 -100.00000 H 15 
-100.00000 -100.00000 R 16 
 0.37884 -0.22414 K 17 
-0.09852 -0.86597 D 18 
 0.00000  0.00000 E 19 
-100.00000 -100.00000 G 0 
-1.01051 -100.00000 A 1 
-100.00000 -100.00000 V 2 
-0.10598 -0.23422 I 3 
-100.00000 -100.00000 L 4 
-100.00000 -100.00000 M 5 
-100.00000 -100.00000 F 6 
-0.00004  0.00016 Y 7 
-100.00000 -100.00000 W 8 
 0.23049  0.48567 S 9 
-100.00000  0.48559 T 10 
 0.00000  0.00000 N 11 
-100.00000 -100.00000 Q 12 
-100.00000 -100.00000 C 13 
-100.00000 -100.00000 P 14 
 0.37848  0.58512 H 15 
-100.00000 -100.00000 R 16 
 0.48539 -100.00000 K 17 
-0.32838  0.76569 D 18 
-100.00000 -100.00000 E 19 
-100.00000 -100.00000 G 0 
-100.00000 -100.00000 A 1 
 0.37851 -0.44732 V 2 
-100.00000 -100.00000 I 3 
 0.00000  0.00000 L 4 
-100.00000 -100.00000 M 5 
-0.26609 -100.00000 F 6 
-100.00000 -100.00000 Y 7 
-100.00000 -100.00000 W 8 
-0.07996  0.13770 S 9 
-100.00000 -100.00000 T 10 
-100.00000 -100.00000 N 11 
-100.00000 -100.00000 Q 12 
-100.00000 -100.00000 C 13 
-100.00000 -100.00000 P 14 
-100.00000 -100.00000 H 15 
-100.00000 -100.00000 R 16 
-100.00000 -100.00000 K 17 
-100.00000 -100.00000 D 18 
-100.00000 -100.00000 E 19 
-100.00000 -100.00000 G 0 
-100.00000 -100.00000 A 1 
-100.00000 -100.00000 V 2 
-100.00000 -100.00000 I 3 
-100.00000 -100.00000 L 4 
-100.00000 -100.00000 M 5 
 0.12355 -100.00000 F 6 
-100.00000 -0.00029 Y 7 
-100.00000 -100.00000 W 8 
-0.12057 -1.63505 S 9 
-100.00000 -0.00029 T 10 
 0.00000  0.00000 N 11 
 0.00005 -100.00000 Q 12 
-100.00000 -100.00000 C 13 
-100.00000 -100.00000 P 14 
 0.32656 -100.00000 H 15 
-100.00000 -100.00000 R 16 
-100.00000 -0.00029 K 17 
-0.16306 -0.74788 D 18 
-100.00000 -100.00000 E 19 
-100.00000 -100.00000 G 0 
 0.00002 -100.00000 A 1 
-100.00000 -0.56436 V 2 
-100.00000 -100.00000 I 3 
-100.00000 -100.00000 L 4 
-100.00000 -100.00000 M 5 
-100.00000 -100.00000 F 6 
-100.00000 -100.00000 Y 7 
-100.00000 -100.00000 W 8 
-100.00000 -100.00000 S 9 
-0.00198 -100.00000 T 10 
-0.12053  0.08863 N 11 
-100.00000 -0.32859 Q 12 
-100.00000 -100.00000 C 13 
-100.00000 -100.00000 P 14 
-100.00000 -100.00000 H 15 
 0.13696  0.21880 R 16 
 0.00000  0.00000 K 17 
-100.00000 -100.00000 D 18 
 0.06361 -0.25951 E 19 
-100.00000 -100.00000 G 0 
-100.00000 -100.00000 A 1 
-100.00000 -100.00000 V 2 
-0.26646 -100.00000 I 3 
-100.00000 -100.00000 L 4 
-100.00000 -100.00000 M 5 
-100.00000 -100.00000 F 6 
-100.00000 -100.00000 Y 7 
-100.00000 -100.00000 W 8 
 0.37860 -100.00000 S 9 
-100.00000 -100.00000 T 10 
 0.20168  0.08895 N 11 
-100.00000  0.13742 Q 12 
-100.00000 -100.00000 C 13 
-100.00000 -100.00000 P 14 
-100.00000 -100.00000 H 15 
 0.03167 -0.18390 R 16 
 0.00000  0.00000 K 17 
-100.00000 -100.00000 D 18 
 0.43464 -0.65127 E 19 
-0.00252  0.13764 G 0 
 0.09096 -0.42610 A 1 
 0.00000  0.00000 V 2 
 0.22144  0.53543 I 3 
 0.27847  0.07948 L 4 
-100.00000  0.45526 M 5 
-0.14003  0.00014 F 6 
-100.00000 -100.00000 Y 7 
-100.00000 -100.00000 W 8 
-0.14517 -0.09605 S 9 
-100.00000 -100.00000 T 10 
-100.00000 -100.00000 N 11 
-100.00000 -100.00000 Q 12 
-100.00000 -100.00000 C 13 
-100.00000 -100.00000 P 14 
-100.00000 -100.00000 H 15 
-100.00000 -100.00000 R 16 
 0.41016 -0.33871 K 17 
-100.00000  0.00014 D 18 
-100.00000 -100.00000 E 19 
-0.41013  1.32812 G 0 
 0.00040 -0.00003 A 1 
 0.26344 -100.00000 V 2 
-100.00000 -100.00000 I 3 
 0.12371 -100.00000 L 4 
 0.31241  0.00618 M 5 
-100.00000 -100.00000 F 6 
 0.44564 -100.00000 Y 7 
-100.00000 -100.00000 W 8 
 0.00040 -100.00000 S 9 
-100.00000 -100.00000 T 10 
 0.42646 -1.15107 N 11 
-100.00000 -100.00000 Q 12 
-100.00000 -100.00000 C 13 
-100.00000 -100.00000 P 14 
-100.00000 -100.00000 H 15 
-100.00000 -100.00000 R 16 
 0.34610 -0.46038 K 17 
 0.00000  0.00000 D 18 
 0.11181  0.37849 E 19 
-0.41551  0.69770 G 0 
 0.13770 -100.00000 A 1 
 0.62624 -1.20042 V 2 
-100.00000 -100.00000 I 3 
-100.00000 -100.00000 L 4 
 0.24748 -0.01792 M 5 
-100.00000 -100.00000 F 6 
 0.12374  0.37828 Y 7 
 0.37871 -100.00000 W 8 
-100.00000 -100.00000 S 9 
-100.00000 -100.00000 T 10 
-0.72601 -0.86864 N 11 
-100.00000 -100.00000 Q 12 
-100.00000 -100.00000 C 13 
-100.00000 -100.00000 P 14 
-100.00000 -100.00000 H 15 
-100.00000 -100.00000 R 16 
-100.00000 -100.00000 K 17 
 0.00000  0.00000 D 18 
 0.48872  0.40603 E 19 
 0.00000  0.00000 G 0 
-100.00000 -0.00000 A 1 
 0.44042 -100.00000 V 2 
-100.00000 -100.00000 I 3 
-100.00000 -100.00000 L 4 
-100.00000 -100.00000 M 5 
-100.00000 -100.00000 F 6 
-100.00000 -100.00000 Y 7 
 0.76549  0.48542 W 8 
-100.00000 -100.00000 S 9 
-100.00000 -100.00000 T 10 
-100.00000 -100.00000 N 11 
-100.00000 -100.00000 Q 12 
-100.00000 -100.00000 C 13 
-100.00000 -100.00000 P 14 
-100.00000 -100.00000 H 15 
-0.47905 -0.00504 R 16 
-100.00000 -100.00000 K 17 
-100.00000 -100.00000 D 18 
-0.60195 -0.07444 E 19 
-100.00000 -100.00000 G 0 
-100.00000 -100.00000 A 1 
 0.07712 -0.25551 V 2 
-0.14192 -0.63402 I 3 
-0.07957 -0.73084 L 4 
-100.00000 -100.00000 M 5 
 0.00000  0.00000 F 6 
-100.00000 -0.63402 Y 7 
-100.00000 -100.00000 W 8 
-0.46345 -0.14859 S 9 
-100.00000 -100.00000 T 10 
-100.00000 -100.00000 N 11 
-100.00000 -100.00000 Q 12 
 0.26299  0.13730 C 13 
-100.00000 -100.00000 P 14 
-100.00000 -100.00000 H 15 
-100.00000 -100.00000 R 16 
-100.00000 -100.00000 K 17 
-100.00000 -100.00000 D 18 
-100.00000 -100.00000 E 19 
-100.00000 -100.00000 G 0 
-100.00000 -100.00000 A 1 
-100.00000 -100.00000 V 2 
-100.00000 -100.00000 I 3 
 0.00000  0.00000 L 4 
 0.37229  0.48554 M 5 
 0.00011 -100.00000 F 6 
-100.00000 -100.00000 Y 7 
-100.00000 -100.00000 W 8 
-100.00000 -100.00000 S 9 
-100.00000 -100.00000 T 10 
-100.00000 -100.00000 N 11 
-0.13616  0.26314 Q 12 
-100.00000 -100.00000 C 13 
 0.80173  0.06626 P 14 
-100.00000 -100.00000 H 15 
-0.31322 -100.00000 R 16 
 0.00011 -100.00000 K 17 
-100.00000 -100.00000 D 18 
-100.00000 -100.00000 E 19 
 0.37886  0.58493 G 0 
-0.40433 -100.00000 A 1 
-100.00000 -0.00003 V 2 
-100.00000 -100.00000 I 3 
-100.00000 -100.00000 L 4 
-100.00000 -100.00000 M 5 
-100.00000 -100.00000 F 6 
 0.10517  0.13747 Y 7 
-100.00000 -100.00000 W 8 
-100.00000 -100.00000 S 9 
-0.14306 -100.00000 T 10 
 0.56686 -0.78568 N 11 
-100.00000 -100.00000 Q 12 
-100.00000 -100.00000 C 13 
-100.00000 -100.00000 P 14 
-100.00000 -0.00003 H 15 
-100.00000 -100.00000 R 16 
-100.00000 -100.00000 K 17 
 0.00000  0.00000 D 18 
 0.98969  0.47344 E 19 
-100.00000 -100.00000 G 0 
-100.00000 -100.00000 A 1 
 0.58505  0.67819 V 2 
 0.00000  0.00000 I 3 
 0.07224  0.09980 L 4 
 0.78479  0.37863 M 5 
 0.26334  0.13762 F 6 
-100.00000 -100.00000 Y 7 
-100.00000 -100.00000 W 8 
-0.12532 -0.14043 S 9 
 0.28971  0.51165 T 10 
-100.00000 -0.24734 N 11 
-100.00000 -100.00000 Q 12 
-100.00000 -100.00000 C 13 
-100.00000 -100.00000 P 14 
-100.00000 -100.00000 H 15 
-100.00000 -100.00000 R 16 
-100.00000 -100.00000 K 17 
-100.00000 -100.00000 D 18 
-100.00000 -100.00000 E 19 
 0.13745 -100.00000 G 0 
-100.00000 -100.00000 A 1 
-100.00000 -100.00000 V 2 
-100.00000 -100.00000 I 3 
-0.23714  0.00166 L 4 
-100.00000 -100.00000 M 5 
-100.00000 -100.00000 F 6 
-100.00000 -100.00000 Y 7 
 0.00000  0.00000 W 8 
-100.00000 -100.00000 S 9 
-100.00000 -100.00000 T 10 
-100.00000 -100.00000 N 11 
-100.00000 -100.00000 Q 12 
-100.00000 -0.67641 C 13 
-100.00000 -100.00000 P 14 
-100.00000 -100.00000 H 15 
-0.02989  1.20170 R 16 
-100.00000 -100.00000 K 17 
-100.00000 -100.00000 D 18 
-100.00000 -100.00000 E 19 
-100.00000 -100.00000 G 0 
-0.39175  0.91925 A 1 
-100.00000 -100.00000 V 2 
 0.10611  0.03885 I 3 
-100.00000 -100.00000 L 4 
-100.00000 -100.00000 M 5 
-100.00000 -100.00000 F 6 
-100.00000 -100.00000 Y 7 
-100.00000 -100.00000 W 8 
-100.00000 -100.00000 S 9 
 0.00000  0.00000 T 10 
-100.00000 -100.00000 N 11 
-0.00515 -100.00000 Q 12 
-100.00000 -100.00000 C 13 
-100.00000  0.00021 P 14 
-100.00000 -100.00000 H 15 
-0.14266 -100.00000 R 16 
-0.01292 -100.00000 K 17 
-100.00000 -100.00000 D 18 
-100.00000 -100.00000 E 19 
-100.00000 -100.00000 G 0 
-100.00000 -100.00000 A 1 
-100.00000 -100.00000 V 2 
-100.00000 -100.00000 I 3 
-100.00000 -100.00000 L 4 
-100.00000 -100.00000 M 5 
-0.27107 -100.00000 F 6 
 0.00000  0.00000 Y 7 
-100.00000 -100.00000 W 8 
-0.23626 -100.00000 S 9 
-100.00000 -100.00000 T 10 
-100.00000 -100.00000 N 11 
-100.00000 -100.00000 Q 12 
 0.64741  0.19300 C 13 
-100.00000 -100.00000 P 14 
 0.83181 -0.52787 H 15 
 0.00016 -100.00000 R 16 
-100.00000 -100.00000 K 17 
-100.00000  0.26301 D 18 
-100.00000 -100.00000 E 19 
-100.00000 -100.00000 G 0 
-100.00000 -100.00000 A 1 
-100.00000 -100.00000 V 2 
 0.00007 -100.00000 I 3 
 0.00007 -100.00000 L 4 
-100.00000 -100.00000 M 5 
-100.00000 -100.00000 F 6 
-0.00195 -0.74764 Y 7 
-100.00000 -100.00000 W 8 
 0.25203  0.33389 S 9 
-0.26667 -100.00000 T 10 
 0.00000  0.00000 N 11 
-0.26024  0.48537 Q 12 
-100.00000 -100.00000 C 13 
 0.00007 -100.00000 P 14 
 0.45119 -0.32908 H 15 
-100.00000 -100.00000 R 16 
-0.00195 -0.21360 K 17 
 0.35104 -0.01279 D 18 
-100.00000 -100.00000 E 19 
-100.00000 -100.00000 G 0 
 0.00000  0.00000 A 1 
-0.06087 -0.62662 V 2 
 0.17159 -100.00000 I 3 
-100.00000 -100.00000 L 4 
-0.00013 -100.00000 M 5 
-100.00000 -100.00000 F 6 
-100.00000 -100.00000 Y 7 
-100.00000 -100.00000 W 8 
-100.00000  0.16908 S 9 
-0.30760 -0.05423 T 10 
-100.00000 -100.00000 N 11 
-100.00000 -100.00000 Q 12 
-100.00000 -0.00020 C 13 
-100.00000 -100.00000 P 14 
-100.00000 -100.00000 H 15 
-100.00000 -100.00000 R 16 
-100.00000 -100.00000 K 17 
-100.00000 -100.00000 D 18 
 0.12298  0.13731 E 19 
-0.00719 -1.01161 G 0 
-100.00000 -0.00016 A 1 
-0.00361 -100.00000 V 2 
-100.00000 -100.00000 I 3 
-100.00000 -100.00000 L 4 
-100.00000 -100.00000 M 5 
-100.00000 -100.00000 F 6 
-100.00000 -100.00000 Y 7 
-100.00000 -100.00000 W 8 
-100.00000 -100.00000 S 9 
-100.00000 -100.00000 T 10 
-100.00000 -100.00000 N 11 
 0.13748 -100.00000 Q 12 
-100.00000 -100.00000 C 13 
-100.00000 -100.00000 P 14 
-100.00000 -100.00000 H 15 
-100.00000 -100.00000 R 16 
 0.33620 -0.49786 K 17 
-0.42312  0.26288 D 18 
 0.00000  0.00000 E 19 
-100.00000 -100.00000 G 0 
-100.00000 -100.00000 A 1 
-0.37117 -100.00000 V 2 
-0.63116 -0.62294 I 3 
 0.00000  0.00000 L 4 
 0.23926 -0.32293 M 5 
 0.47898 -0.41649 F 6 
 0.00002 -100.00000 Y 7 
-100.00000  0.37842 W 8 
 0.53882 -100.00000 S 9 
-100.00000 -100.00000 T 10 
-100.00000 -100.00000 N 11 
-100.00000 -100.00000 Q 12 
-100.00000 -100.00000 C 13 
-100.00000 -100.00000 P 14 
-100.00000 -100.00000 H 15 
 0.00002 -100.00000 R 16 
-100.00000 -100.00000 K 17 
-100.00000 -100.00000 D 18 
-100.00000 -100.00000 E 19 
-0.00010 -100.00000 G 0 
-0.00010 -100.00000 A 1 
-0.63144 -100.00000 V 2 
 0.03408  0.67823 I 3 
 0.00000  0.00000 L 4 
-0.00010 -100.00000 M 5 
-100.00000  0.00016 F 6 
-100.00000 -100.00000 Y 7 
-100.00000 -100.00000 W 8 
-0.00668  0.99782 S 9 
-100.00000 -100.00000 T 10 
-100.00000 -100.00000 N 11 
-100.00000 -100.00000 Q 12 
-100.00000 -100.00000 C 13 
-100.00000 -100.00000 P 14 
-100.00000 -100.00000 H 15 
-100.00000 -100.00000 R 16 
-100.00000 -100.00000 K 17 
-100.00000 -100.00000 D 18 
-100.00000 -100.00000 E 19 
 0.12384 -100.00000 G 0 
 0.64636  0.05048 A 1 
 0.00000  0.00000 V 2 
 0.55497  0.37342 I 3 
-100.00000 -100.00000 L 4 
-100.00000 -100.00000 M 5 
 0.41178 -100.00000 F 6 
-100.00000 -100.00000 Y 7 
-100.00000 -100.00000 W 8 
-100.00000 -100.00000 S 9 
-100.00000 -100.00000 T 10 
-100.00000 -100.00000 N 11 
-100.00000 -100.00000 Q 12 
-100.00000 -100.00000 C 13 
-100.00000 -100.00000 P 14 
-100.00000 -100.00000 H 15 
-100.00000 -100.00000 R 16 
-100.00000 -100.00000 K 17 
-0.00169  0.13749 D 18 
-100.00000 -100.00000 E 19 
-100.00000 -100.00000 G 0 
 0.00004 -100.00000 A 1 
 0.00004 -100.00000 V 2 
 0.35656  0.58498 I 3 
 0.00000  0.00000 L 4 
-100.00000 -100.00000 M 5 
-100.00000 -100.00000 F 6 
-100.00000 -100.00000 Y 7 
-100.00000 -100.00000 W 8 
-100.00000 -100.00000 S 9 
 0.00004 -100.00000 T 10 
-100.00000 -100.00000 N 11 
-0.22840  0.13752 Q 12 
-100.00000 -100.00000 C 13 
 0.15764 -0.25644 P 14 
-100.00000 -100.00000 H 15 
-100.00000 -100.00000 R 16 
-100.00000 -100.00000 K 17 
-100.00000 -100.00000 D 18 
-100.00000 -100.00000 E 19 
-100.00000 -100.00000 G 0 
-100.00000 -100.00000 A 1 
-100.00000  0.00004 V 2 
-100.00000 -100.00000 I 3 
 0.00000  0.00000 L 4 
-0.21364  0.67811 M 5 
-100.00000  0.00004 F 6 
 0.00011 -100.00000 Y 7 
 0.00011 -100.00000 W 8 
-100.00000 -100.00000 S 9 
-100.00000 -100.00000 T 10 
-100.00000 -100.00000 N 11 
 0.11193 -0.58984 Q 12 
-100.00000 -100.00000 C 13 
 0.45739  0.09333 P 14 
-100.00000 -100.00000 H 15 
-100.00000 -100.00000 R 16 
-100.00000 -100.00000 K 17 
-100.00000 -100.00000 D 18 
-100.00000 -100.00000 E 19 
-0.10868  1.88753 G 0 
 0.00001 -0.58545 A 1 
-100.00000 -100.00000 V 2 
-100.00000 -100.00000 I 3 
-100.00000 -100.00000 L 4 
-100.00000 -100.00000 M 5 
-100.00000 -100.00000 F 6 
-100.00000 -100.00000 Y 7 
-100.00000 -100.00000 W 8 
-100.00000 -100.00000 S 9 
-100.00000 -100.00000 T 10 
-100.00000 -100.00000 N 11 
-100.00000 -100.00000 Q 12 
-100.00000 -100.00000 C 13 
-100.00000 -100.00000 P 14 
-100.00000 -100.00000 H 15 
-100.00000 -100.00000 R 16 
 0.08055 -1.13033 K 17 
 0.26304 -0.20694 D 18 
 0.00000  0.00000 E 19 
-100.00000 -100.00000 G 0 
-100.00000 -100.00000 A 1 
-100.00000 -100.00000 V 2 
-100.00000 -100.00000 I 3 
-100.00000 -100.00000 L 4 
-100.00000 -100.00000 M 5 
-100.00000 -100.00000 F 6 
-100.00000  0.26312 Y 7 
-100.00000 -100.00000 W 8 
-0.09496  1.07048 S 9 
-0.12865 -0.32037 T 10 
 0.00000  0.00000 N 11 
-100.00000 -100.00000 Q 12 
-100.00000 -100.00000 C 13 
-100.00000 -100.00000 P 14 
-100.00000  0.13759 H 15 
-100.00000 -100.00000 R 16 
-0.11216  0.13759 K 17 
-0.30640  0.00156 D 18 
-100.00000 -100.00000 E 19 
 0.35275 -0.78616 G 0 
-0.13923  0.13728 A 1 
 0.34620 -100.00000 V 2 
-100.00000 -100.00000 I 3 
-100.00000 -100.00000 L 4 
-100.00000 -100.00000 M 5 
-100.00000 -100.00000 F 6 
-100.00000 -100.00000 Y 7 
-100.00000 -100.00000 W 8 
 0.58494 -100.00000 S 9 
-100.00000 -100.00000 T 10 
-100.00000 -100.00000 N 11 
-100.00000 -100.00000 Q 12 
-100.00000 -100.00000 C 13 
-100.00000 -100.00000 P 14 
-100.00000 -100.00000 H 15 
-100.00000 -100.00000 R 16 
-0.51571 -0.47420 K 17 
-0.59123 -0.47420 D 18 
 0.00000  0.00000 E 19 
-0.20773 -0.25807 G 0 
-100.00000 -100.00000 A 1 
-100.00000 -100.00000 V 2 
-100.00000 -100.00000 I 3 
-100.00000 -100.00000 L 4 
-0.00793 -1.09981 M 5 
-100.00000 -100.00000 F 6 
-100.00000 -100.00000 Y 7 
-0.00186 -0.32224 W 8 
-100.00000  0.13712 S 9 
-100.00000 -100.00000 T 10 
-100.00000 -100.00000 N 11 
-100.00000 -100.00000 Q 12 
-100.00000 -100.00000 C 13 
-100.00000 -100.00000 P 14 
-100.00000 -100.00000 H 15 
 0.00000  0.00000 R 16 
-0.35212 -0.58523 K 17 
-100.00000 -100.00000 D 18 
-100.00000 -100.00000 E 19 
-100.00000 -100.00000 G 0 
-0.06970 -0.60522 A 1 
-100.00000 -100.00000 V 2 
 0.41203  0.00014 I 3 
-100.00000 -100.00000 L 4 
-100.00000 -100.00000 M 5 
-100.00000 -100.00000 F 6 
-100.00000 -100.00000 Y 7 
-100.00000 -100.00000 W 8 
 0.00001 -0.58482 S 9 
 0.00000  0.00000 T 10 
-0.13914 -0.62119 N 11 
-100.00000 -100.00000 Q 12 
-100.00000 -100.00000 C 13 
-100.00000 -0.00016 P 14 
-100.00000 -100.00000 H 15 
-100.00000 -100.00000 R 16 
-100.00000 -100.00000 K 17 
-100.00000 -100.00000 D 18 
-100.00000 -100.00000 E 19 
-100.00000 -100.00000 G 0 
-100.00000 -100.00000 A 1 
 0.00008 -100.00000 V 2 
-100.00000 -100.00000 I 3 
 0.00000  0.00000 L 4 
-100.00000  0.26315 M 5 
-0.35304  0.58508 F 6 
-100.00000 -100.00000 Y 7 
 0.34634 -0.44672 W 8 
 0.60152  1.00073 S 9 
-100.00000 -100.00000 T 10 
-100.00000 -100.00000 N 11 
-100.00000 -100.00000 Q 12 
-100.00000 -100.00000 C 13 
-100.00000 -100.00000 P 14 
-100.00000 -100.00000 H 15 
-100.00000 -100.00000 R 16 
-100.00000 -100.00000 K 17 
-100.00000 -100.00000 D 18 
-100.00000 -100.00000 E 19 
 0.33748 -0.32425 G 0 
-0.35345 -100.00000 A 1 
-0.54779 -0.00006 V 2 
-100.00000 -100.00000 I 3 
-0.26629 -100.00000 L 4 
-100.00000 -100.00000 M 5 
-100.00000 -100.00000 F 6 
 0.23919  0.26298 Y 7 
-100.00000 -100.00000 W 8 
-100.00000 -100.00000 S 9 
-100.00000 -100.00000 T 10 
-0.42620 -0.20863 N 11 
-100.00000 -100.00000 Q 12 
-100.00000 -100.00000 C 13 
-100.00000 -100.00000 P 14 
-100.00000 -100.00000 H 15 
-100.00000 -100.00000 R 16 
-100.00000 -100.00000 K 17 
 0.00000  0.00000 D 18 
-0.35345  0.37846 E 19 
-100.00000 -100.00000 G 0 
-100.00000 -100.00000 A 1 
-100.00000 -0.32331 V 2 
 0.26293  0.48550 I 3 
-0.47333 -0.06144 L 4 
-100.00000 -100.00000 M 5 
 0.00000  0.00000 F 6 
 0.12362  0.48550 Y 7 
-100.00000 -100.00000 W 8 
-0.26727  0.26049 S 9 
-0.00341 -100.00000 T 10 
-100.00000 -100.00000 N 11 
-100.00000 -100.00000 Q 12 
-0.00010 -100.00000 C 13 
-100.00000 -100.00000 P 14 
-100.00000 -100.00000 H 15 
-100.00000 -100.00000 R 16 
-100.00000 -100.00000 K 17 
-100.00000 -100.00000 D 18 
-100.00000 -100.00000 E 19 
-100.00000 -100.00000 G 0 
-100.00000 -100.00000 A 1 
-100.00000 -100.00000 V 2 
-100.00000 -100.00000 I 3 
 0.13759 -100.00000 L 4 
-100.00000 -100.00000 M 5 
-100.00000 -100.00000 F 6 
 0.09447 -0.41361 Y 7 
-100.00000 -100.00000 W 8 
-100.00000 -100.00000 S 9 
-100.00000 -100.00000 T 10 
-0.08644  0.84897 N 11 
 0.10284  0.58502 Q 12 
-100.00000 -100.00000 C 13 
-0.00407  0.13756 P 14 
 0.00000  0.00000 H 15 
 0.45226 -0.22037 R 16 
-100.00000 -100.00000 K 17 
-100.00000 -100.00000 D 18 
-100.00000 -100.00000 E 19 
 0.40713 -0.58243 G 0 
-0.10544 -100.00000 A 1 
 0.13761  0.13766 V 2 
-100.00000 -100.00000 I 3 
-100.00000 -100.00000 L 4 
-100.00000 -100.00000 M 5 
-100.00000 -100.00000 F 6 
-0.00290  0.26319 Y 7 
-100.00000 -100.00000 W 8 
-100.00000 -100.00000 S 9 
-100.00000 -100.00000 T 10 
 0.43291  0.35844 N 11 
-100.00000 -100.00000 Q 12 
-100.00000 -100.00000 C 13 
-100.00000 -100.00000 P 14 
-100.00000 -100.00000 H 15 
-100.00000 -100.00000 R 16 
-100.00000 -100.00000 K 17 
 0.00000  0.00000 D 18 
-0.22248  1.37986 E 19 
-0.45371  0.00028 G 0 
-100.00000 -100.00000 A 1 
-0.16139  0.84828 V 2 
-0.00431  0.37879 I 3 
 0.00000  0.00000 L 4 
-100.00000 -100.00000 M 5 
 0.77985 -100.00000 F 6 
 0.19224 -100.00000 Y 7 
-100.00000 -100.00000 W 8 
 0.04794  0.26096 S 9 
-0.13917  0.00028 T 10 
-0.54760 -100.00000 N 11 
-0.26614 -100.00000 Q 12 
-100.00000 -100.00000 C 13 
-100.00000 -100.00000 P 14 
-0.13917 -100.00000 H 15 
-0.34673  0.13779 R 16 
 0.13756 -100.00000 K 17 
 0.31489  1.13779 D 18 
 0.12386  0.17976 E 19 
-100.00000 -100.00000 G 0 
-100.00000 -100.00000 A 1 
-100.00000 -100.00000 V 2 
-100.00000 -100.00000 I 3 
-100.00000 -100.00000 L 4 
-100.00000 -100.00000 M 5 
-100.00000 -100.00000 F 6 
-100.00000 -100.00000 Y 7 
-100.00000 -100.00000 W 8 
-0.16906 -0.07352 S 9 
-0.13915 -0.00007 T 10 
 0.00000  0.00000 N 11 
 0.00001 -100.00000 Q 12 
-100.00000 -100.00000 C 13 
-100.00000 -100.00000 P 14 
-100.00000 -100.00000 H 15 
-100.00000 -100.00000 R 16 
-0.35311 -0.86202 K 17 
 0.24112 -0.23399 D 18 
-100.00000 -100.00000 E 19 
-100.00000  0.13741 G 0 
-0.19986 -0.32270 A 1 
 0.00000  0.00000 V 2 
-0.32835 -0.00055 I 3 
 0.69717 -100.00000 L 4 
-0.51602 -0.44861 M 5 
-100.00000 -100.00000 F 6 
-100.00000 -100.00000 Y 7 
-100.00000 -100.00000 W 8 
-100.00000 -100.00000 S 9 
-100.00000 -100.00000 T 10 
-100.00000 -100.00000 N 11 
-100.00000 -100.00000 Q 12 
-100.00000 -100.00000 C 13 
-100.00000 -100.00000 P 14 
-100.00000 -100.00000 H 15 
-100.00000 -100.00000 R 16 
-100.00000 -100.00000 K 17 
-100.00000 -100.00000 D 18 
-0.00004 -100.00000 E 19 
-100.00000 -100.00000 G 0 
-100.00000 -100.00000 A 1 
-100.00000 -100.00000 V 2 
-100.00000 -100.00000 I 3 
-100.00000 -100.00000 L 4 
-100.00000 -100.00000 M 5 
-100.00000 -100.00000 F 6 
-100.00000 -100.00000 Y 7 
-100.00000 -100.00000 W 8 
-100.00000 -100.00000 S 9 
 0.44590 -0.62083 T 10 
 0.16311  0.58508 N 11 
-0.46939  0.26315 Q 12 
-100.00000 -100.00000 C 13 
-100.00000 -100.00000 P 14 
 0.12397 -100.00000 H 15 
 0.45610  0.90094 R 16 
 0.00000  0.00000 K 17 
-100.00000 -100.00000 D 18 
 0.12531  0.11954 E 19 
 0.49954 -100.00000 G 0 
 0.64251  0.84821 A 1 
 0.21943 -100.00000 V 2 
-100.00000 -100.00000 I 3 
-100.00000 -100.00000 L 4 
-100.00000 -100.00000 M 5 
-100.00000 -100.00000 F 6 
-0.00156  0.13752 Y 7 
-100.00000 -100.00000 W 8 
-0.35286 -0.32162 S 9 
 0.61382  1.07040 T 10 
 0.00000  0.00000 N 11 
 0.09437 -0.32162 Q 12 
-100.00000 -100.00000 C 13 
-100.00000 -100.00000 P 14 
-0.12849  0.37853 H 15 
 0.23945  0.00001 R 16 
-0.24360  0.58498 K 17 
-0.42571 -0.79791 D 18 
-100.00000 -100.00000 E 19 
-100.00000 -100.00000 G 0 
-100.00000 -100.00000 A 1 
-100.00000 -100.00000 V 2 
-100.00000  0.26390 I 3 
 0.00000  0.00000 L 4 
-0.22757  0.48629 M 5 
-100.00000 -100.00000 F 6 
-100.00000 -100.00000 Y 7 
-100.00000 -100.00000 W 8 
-100.00000 -100.00000 S 9 
-100.00000 -100.00000 T 10 
 0.00005 -100.00000 N 11 
-0.00300 -100.00000 Q 12 
-100.00000 -100.00000 C 13 
 0.17453  0.41590 P 14 
-100.00000 -100.00000 H 15 
 0.26308  0.26314 R 16 
-100.00000 -100.00000 K 17 
-100.00000 -100.00000 D 18 
-100.00000 -100.00000 E 19 
-100.00000 -100.00000 G 0 
-100.00000 -100.00000 A 1 
-100.00000 -100.00000 V 2 
-0.36387 -100.00000 I 3 
-100.00000 -100.00000 L 4 
-100.00000 -100.00000 M 5 
 0.53893 -100.00000 F 6 
 0.00000  0.00000 Y 7 
-100.00000 -100.00000 W 8 
 0.00002 -100.00000 S 9 
-100.00000 -100.00000 T 10 
-100.00000  0.26310 N 11 
-100.00000 -100.00000 Q 12 
 0.25217  1.04863 C 13 
-100.00000 -100.00000 P 14 
-0.08658 -0.73437 H 15 
-100.00000 -100.00000 R 16 
-100.00000 -100.00000 K 17 
-100.00000 -100.00000 D 18 
-100.00000 -100.00000 E 19 
 0.52257  0.53716 G 0 
-0.00288  0.41587 A 1 
-0.00150  0.37879 V 2 
-0.00150 -100.00000 I 3 
-100.00000 -100.00000 L 4 
-100.00000  0.00028 M 5 
-100.00000 -100.00000 F 6 
-100.00000 -100.00000 Y 7 
-100.00000 -100.00000 W 8 
-0.26592 -100.00000 S 9 
-100.00000  0.13779 T 10 
-0.00150  0.13779 N 11 
 0.21951  0.00028 Q 12 
-100.00000 -100.00000 C 13 
-100.00000 -100.00000 P 14 
-100.00000 -100.00000 H 15 
-100.00000 -100.00000 R 16 
 0.03532  0.48670 K 17 
 0.55095  0.64282 D 18 
 0.00000  0.00000 E 19 
 0.31528  0.18204 G 0 
-0.13911 -100.00000 A 1 
 0.00001 -100.00000 V 2 
-100.00000 -100.00000 I 3 
-0.38260 -100.00000 L 4 
-100.00000 -100.00000 M 5 
-100.00000 -0.00005 F 6 
-100.00000 -100.00000 Y 7 
-100.00000 -100.00000 W 8 
-0.13911 -0.07176 S 9 
-0.22746 -100.00000 T 10 
 0.17466 -0.60250 N 11 
 0.09447  0.26298 Q 12 
-100.00000 -100.00000 C 13 
-100.00000 -100.00000 P 14 
-100.00000 -100.00000 H 15 
-0.07678 -0.11760 R 16 
 0.00000  0.00000 K 17 
-100.00000 -100.00000 D 18 
 0.24128  0.48690 E 19 
-0.26621 -100.00000 G 0 
-0.01331 -0.54248 A 1 
 0.00000  0.00000 V 2 
-0.46459  0.03756 I 3 
 0.34613 -100.00000 L 4 
-100.00000 -100.00000 M 5 
-100.00000 -100.00000 F 6 
-100.00000 -100.00000 Y 7 
-100.00000 -100.00000 W 8 
-100.00000 -100.00000 S 9 
-100.00000 -100.00000 T 10 
-100.00000 -100.00000 N 11 
-100.00000 -100.00000 Q 12 
 0.07480 -100.00000 C 13 
-100.00000 -100.00000 P 14 
-100.00000 -100.00000 H 15 
-100.00000 -100.00000 R 16 
-100.00000 -100.00000 K 17 
-100.00000 -100.00000 D 18 
-0.38286 -0.00003 E 19 
-1.00901  0.05795 G 0 
-1.00901 -0.39456 A 1 
-100.00000 -100.00000 V 2 
-100.00000 -100.00000 I 3 
-100.00000 -100.00000 L 4 
-100.00000 -100.00000 M 5 
-100.00000 -100.00000 F 6 
-100.00000 -100.00000 Y 7 
-100.00000 -100.00000 W 8 
-100.00000  0.37833 S 9 
 0.41187 -100.00000 T 10 
-100.00000 -0.32082 N 11 
-0.00184 -100.00000 Q 12 
-0.00024 -0.00018 C 13 
-100.00000 -100.00000 P 14 
-0.00024 -100.00000 H 15 
-0.54154  0.00137 R 16 
 0.00000  0.00000 K 17 
-100.00000 -100.00000 D 18 
-0.53371 -0.07289 E 19 
-0.17396  0.24333 G 0 
 0.57801 -0.08449 A 1 
 0.22683  0.58487 V 2 
 0.06976  0.48534 I 3 
-100.00000  0.37842 L 4 
-100.00000 -100.00000 M 5 
-0.13916 -100.00000 F 6 
-100.00000 -100.00000 Y 7 
 0.00005 -100.00000 W 8 
 0.00000  0.00000 S 9 
-0.08011  0.37842 T 10 
 0.31551 -0.13554 N 11 
-0.00307 -100.00000 Q 12 
 0.13755 -100.00000 C 13 
-100.00000 -100.00000 P 14 
-100.00000 -100.00000 H 15 
-0.16128 -0.88851 R 16 
-100.00000 -0.00009 K 17 
 0.00005 -100.00000 D 18 
-0.30651 -100.00000 E 19 
-0.26633 -100.00000 G 0 
-0.49522  0.58518 A 1 
 0.78758  0.07257 V 2 
 0.08073 -0.32041 I 3 
 0.26418  0.58518 L 4 
-0.80781  0.58812 M 5 
-100.00000 -100.00000 F 6 
-100.00000 -100.00000 Y 7 
-100.00000 -100.00000 W 8 
 0.57661 -0.23229 S 9 
-0.87931  0.05496 T 10 
-100.00000 -100.00000 N 11 
 0.00000  0.00000 Q 12 
-0.26633 -100.00000 C 13 
-0.49089  0.58518 P 14 
-0.11238  0.76575 H 15 
-0.09906 -0.47058 R 16 
-0.27391  0.26521 K 17 
-100.00000 -100.00000 D 18 
-100.00000 -100.00000 E 19 
-100.00000 -0.00001 G 0 
-100.00000 -100.00000 A 1 
-0.07158  0.48542 V 2 
 0.46548  0.09376 I 3 
 0.00000  0.00000 L 4 
-100.00000 -100.00000 M 5 
 0.34638 -0.58431 F 6 
-100.00000 -100.00000 Y 7 
-100.00000 -100.00000 W 8 
 0.34589 -0.32095 S 9 
-100.00000 -100.00000 T 10 
-100.00000 -100.00000 N 11 
-100.00000 -100.00000 Q 12 
-100.00000 -100.00000 C 13 
-100.00000 -100.00000 P 14 
-0.29902 -100.00000 H 15 
-100.00000 -100.00000 R 16 
-100.00000 -100.00000 K 17 
-100.00000 -100.00000 D 18 
-100.00000 -100.00000 E 19 
 0.07014 -100.00000 G 0 
-100.00000  0.00121 A 1 
-0.07969  0.13724 V 2 
 0.11265 -100.00000 I 3 
-100.00000  0.26278 L 4 
-100.00000  0.00072 M 5 
-100.00000 -0.20573 F 6 
 0.00021 -100.00000 Y 7 
 0.06512  0.00072 W 8 
 0.46550  0.13724 S 9 
 0.34648 -0.32072 T 10 
-0.68259 -100.00000 N 11 
 0.34897  0.15152 Q 12 
 0.12409 -100.00000 C 13 
-100.00000 -100.00000 P 14 
-100.00000 -100.00000 H 15 
 0.31913 -0.90471 R 16 
 0.00000  0.00000 K 17 
 0.13771 -100.00000 D 18 
 0.29759 -0.73547 E 19 
-0.62705 -0.58391 G 0 
 0.13754  0.00014 A 1 
-100.00000 -100.00000 V 2 
-100.00000 -100.00000 I 3 
-0.00816 -100.00000 L 4 
-100.00000 -100.00000 M 5 
 0.31889  0.13764 F 6 
 0.41200  0.13764 Y 7 
 0.00004  0.32343 W 8 
-0.01353  0.00105 S 9 
-0.19953  0.26408 T 10 
 0.00000  0.00000 N 11 
 0.58133 -100.00000 Q 12 
-100.00000 -100.00000 C 13 
-100.00000 -100.00000 P 14 
-100.00000 -100.00000 H 15 
-0.26607 -100.00000 R 16 
 0.18741  0.58510 K 17 
-0.04875  0.95214 D 18 
-0.81697 -100.00000 E 19 
-100.00000 -100.00000 G 0 
-100.00000 -100.00000 A 1 
-100.00000 -100.00000 V 2 
 0.00017 -100.00000 I 3 
-100.00000 -100.00000 L 4 
-100.00000 -100.00000 M 5 
-100.00000 -100.00000 F 6 
-100.00000 -100.00000 Y 7 
-100.00000 -100.00000 W 8 
 0.61842  0.04735 S 9 
 0.13767 -100.00000 T 10 
 0.00000  0.00000 N 11 
-100.00000 -100.00000 Q 12 
-100.00000 -100.00000 C 13 
-100.00000 -100.00000 P 14 
 0.23949 -100.00000 H 15 
-100.00000 -100.00000 R 16 
 0.44594  0.37859 K 17 
 0.08428  0.11869 D 18 
-100.00000 -100.00000 E 19 
-0.77336  0.37875 G 0 
 0.00000  0.00000 A 1 
 0.22064  0.37922 V 2 
-100.00000 -100.00000 I 3 
-100.00000 -100.00000 L 4 
-100.00000 -100.00000 M 5 
-100.00000 -100.00000 F 6 
-100.00000 -100.00000 Y 7 
-100.00000 -100.00000 W 8 
-0.13932  0.48567 S 9 
-0.48310  0.79441 T 10 
-100.00000 -100.00000 N 11 
-100.00000 -100.00000 Q 12 
-100.00000 -100.00000 C 13 
-0.00011 -100.00000 P 14 
-100.00000 -100.00000 H 15 
-100.00000 -100.00000 R 16 
-100.00000 -100.00000 K 17 
 0.12372  0.00024 D 18 
-100.00000 -100.00000 E 19 
-0.00424 -100.00000 G 0 
 0.33254  0.26409 A 1 
-0.18161 -0.03856 V 2 
-0.52384 -0.22285 I 3 
-0.19919  0.76066 L 4 
 0.44583 -100.00000 M 5 
 0.10079 -0.30971 F 6 
 0.44585 -0.55299 Y 7 
-0.79727 -100.00000 W 8 
-100.00000 -100.00000 S 9 
-0.00305  0.09884 T 10 
 0.19865 -0.98190 N 11 
 0.71320 -100.00000 Q 12 
-100.00000 -0.03866 C 13 
-100.00000 -100.00000 P 14 
-100.00000 -0.03856 H 15 
-0.32945  0.87225 R 16 
 0.00000  0.00000 K 17 
-100.00000 -100.00000 D 18 
-0.59876 -0.75109 E 19 
-0.48519 -0.15142 G 0 
 0.23921  0.48551 A 1 
-0.18173 -0.44705 V 2 
-100.00000  0.37859 I 3 
-0.00321 -100.00000 L 4 
-100.00000 -100.00000 M 5 
-100.00000 -100.00000 F 6 
-100.00000 -100.00000 Y 7 
-100.00000 -100.00000 W 8 
-0.00010 -0.20604 S 9 
 0.23921  0.00008 T 10 
-100.00000 -100.00000 N 11 
-100.00000  0.63285 Q 12 
-100.00000 -100.00000 C 13 
 0.23921 -100.00000 P 14 
-100.00000 -100.00000 H 15 
-0.00010 -100.00000 R 16 
-0.13155  0.90088 K 17 
-0.36425 -0.83582 D 18 
 0.00000  0.00000 E 19 
-0.23977 -100.00000 G 0 
-100.00000 -0.10111 A 1 
 0.27155  0.05370 V 2 
 0.00000  0.00000 I 3 
-0.07590 -0.15602 L 4 
 0.00432 -100.00000 M 5 
-0.10837 -0.22304 F 6 
-0.33802  0.13756 Y 7 
-100.00000  0.00006 W 8 
 0.19472 -0.35252 S 9 
-0.10729  0.34749 T 10 
-0.23756  0.16876 N 11 
 0.61440 -100.00000 Q 12 
 0.48558 -100.00000 C 13 
-100.00000 -100.00000 P 14 
-100.00000 -100.00000 H 15 
 0.68580  0.48255 R 16 
 0.03437 -0.25344 K 17 
 0.26318 -100.00000 D 18 
-100.00000  0.15548 E 19 
 0.00000  0.00000 G 0 
 0.13755 -100.00000 A 1 
 0.13755  0.03991 V 2 
-100.00000 -100.00000 I 3 
-0.12816  0.26311 L 4 
-100.00000 -100.00000 M 5 
 0.45680 -0.32373 F 6 
 0.00005 -0.03786 Y 7 
-100.00000 -100.00000 W 8 
-0.12816 -100.00000 S 9 
-100.00000 -100.00000 T 10 
-0.12816 -100.00000 N 11 
 0.00005 -100.00000 Q 12 
-100.00000 -100.00000 C 13 
 0.13755 -100.00000 P 14 
 0.00005 -100.00000 H 15 
-0.02124  0.35419 R 16 
-100.00000 -100.00000 K 17 
-100.00000 -100.00000 D 18 
-0.16564  0.05329 E 19 
-100.00000 -100.00000 G 0 
-100.00000 -100.00000 A 1 
-100.00000 -100.00000 V 2 
 0.00996  0.00000 I 3 
-100.00000  0.00000 L 4 
-100.00000 -100.00000 M 5 
-100.00000 -100.00000 F 6 
-100.00000 -100.00000 Y 7 
-100.00000 -100.00000 W 8 
 0.52170  0.02575 S 9 
 0.45742 -0.12079 T 10 
 0.00000  0.00000 N 11 
 0.13361 -100.00000 Q 12 
-100.00000 -100.00000 C 13 
-100.00000 -100.00000 P 14 
 0.25097  0.13751 H 15 
-100.00000  0.13751 R 16 
 0.36542 -0.55921 K 17 
 0.04490  0.40633 D 18 
-100.00000 -100.00000 E 19 
 0.00000  0.00000 G 0 
-100.00000 -100.00000 A 1 
 0.43217 -0.15358 V 2 
-100.00000 -100.00000 I 3 
 0.13765 -100.00000 L 4 
-100.00000 -100.00000 M 5 
-100.00000 -100.00000 F 6 
-100.00000 -100.00000 Y 7 
 0.02372  0.26302 W 8 
-100.00000 -100.00000 S 9 
-100.00000 -100.00000 T 10 
-100.00000 -100.00000 N 11 
-100.00000 -100.00000 Q 12 
-0.12811 -100.00000 C 13 
-100.00000 -100.00000 P 14 
-100.00000 -100.00000 H 15 
-0.14799 -0.29999 R 16 
 0.58511 -100.00000 K 17 
-100.00000 -100.00000 D 18 
 0.68251  0.18651 E 19 
-100.00000 -0.41802 G 0 
-100.00000 -100.00000 A 1 
-100.00000 -100.00000 V 2 
-100.00000 -100.00000 I 3 
-100.00000 -100.00000 L 4 
-100.00000 -100.00000 M 5 
-100.00000  0.03894 F 6 
-0.04481 -0.20925 Y 7 
-0.18213  0.63678 W 8 
-0.09157 -0.22410 S 9 
-100.00000 -100.00000 T 10 
-100.00000 -100.00000 N 11 
-100.00000 -100.00000 Q 12 
 0.00000  0.00000 C 13 
-100.00000 -100.00000 P 14 
-100.00000 -100.00000 H 15 
 0.01722 -0.00398 R 16 
-100.00000 -100.00000 K 17 
-0.00002 -100.00000 D 18 
-100.00000 -100.00000 E 19 
-100.00000 -100.00000 G 0 
-100.00000 -100.00000 A 1 
-0.06569 -0.03790 V 2 
-0.00030  0.00013 I 3 
-0.02626  0.84511 L 4 
-100.00000 -100.00000 M 5 
 0.00000  0.00000 F 6 
 0.35685  0.37864 Y 7 
-100.00000 -100.00000 W 8 
 0.44888 -0.15489 S 9 
-1.74233 -100.00000 T 10 
-100.00000 -100.00000 N 11 
 0.13720 -100.00000 Q 12 
-0.00030  0.13763 C 13 
 0.26273 -100.00000 P 14 
-100.00000 -100.00000 H 15 
-100.00000 -100.00000 R 16 
-100.00000 -100.00000 K 17 
-100.00000 -100.00000 D 18 
-100.00000 -100.00000 E 19 
-0.50125  0.00336 G 0 
-0.41195 -100.00000 A 1 
 0.89133 -0.20794 V 2 
-0.00013 -100.00000 I 3 
 0.20984  0.78549 L 4 
-100.00000 -100.00000 M 5 
-100.00000 -100.00000 F 6 
-0.00013 -100.00000 Y 7 
-100.00000 -100.00000 W 8 
-100.00000  0.26307 S 9 
 0.00911  0.00003 T 10 
 0.35704  0.00003 N 11 
-0.15528 -100.00000 Q 12 
-100.00000 -100.00000 C 13 
-100.00000 -100.00000 P 14 
-0.00013 -100.00000 H 15 
-0.12839 -100.00000 R 16 
-0.20426 -0.01461 K 17 
-0.31575 -0.17394 D 18 
 0.00000  0.00000 E 19 
-100.00000 -100.00000 G 0 
-100.00000 -100.00000 A 1 
-0.10959 -0.08561 V 2 
-0.61064 -100.00000 I 3 
-0.62100  0.20383 L 4 
-100.00000 -100.00000 M 5 
 0.00000  0.00000 F 6 
-1.19643 -0.58660 Y 7 
-100.00000 -100.00000 W 8 
-0.04610 -0.19861 S 9 
-100.00000 -100.00000 T 10 
-100.00000 -100.00000 N 11 
-100.00000 -100.00000 Q 12 
-0.00109 -0.08561 C 13 
-100.00000 -100.00000 P 14 
-100.00000 -100.00000 H 15 
-100.00000 -100.00000 R 16 
-100.00000 -100.00000 K 17 
-100.00000 -100.00000 D 18 
-100.00000 -100.00000 E 19 
-100.00000 -100.00000 G 0 
-100.00000 -100.00000 A 1 
-100.00000 -100.00000 V 2 
-100.00000 -100.00000 I 3 
-0.06402 -0.15417 L 4 
-100.00000 -100.00000 M 5 
-0.81731 -0.10246 F 6 
 0.00000  0.00000 Y 7 
-0.00014  0.36138 W 8 
-0.58513 -0.15417 S 9 
-100.00000 -100.00000 T 10 
 0.23952 -0.41720 N 11 
-100.00000 -100.00000 Q 12 
 0.11826  0.21421 C 13 
-100.00000 -100.00000 P 14 
-0.08071  0.43194 H 15 
 0.13074 -100.00000 R 16 
-100.00000 -100.00000 K 17 
-0.00014 -0.22358 D 18 
-100.00000 -100.00000 E 19 
 0.00008 -100.00000 G 0 
-100.00000 -100.00000 A 1 
-100.00000 -100.00000 V 2 
-100.00000 -100.00000 I 3 
-100.00000  0.13756 L 4 
-100.00000 -100.00000 M 5 
-100.00000 -100.00000 F 6 
-0.61372 -0.15453 Y 7 
-100.00000 -100.00000 W 8 
-100.00000 -100.00000 S 9 
-100.00000 -100.00000 T 10 
 0.02382  0.36170 N 11 
 0.35731 -0.15356 Q 12 
-100.00000 -100.00000 C 13 
-0.31839  0.03978 P 14 
 0.00000  0.00000 H 15 
 0.84533  0.54228 R 16 
-100.00000 -100.00000 K 17 
-100.00000 -100.00000 D 18 
-100.00000 -100.00000 E 19 
 0.25102 -100.00000 G 0 
 0.24180  0.06887 A 1 
 0.61508 -100.00000 V 2 
 0.96784 -100.00000 I 3 
-0.27564  0.67816 L 4 
-0.12321 -100.00000 M 5 
-100.00000 -100.00000 F 6 
-100.00000 -100.00000 Y 7 
-100.00000 -100.00000 W 8 
-0.17137  0.25990 S 9 
-0.37561 -0.86563 T 10 
 0.12380  0.06887 N 11 
 0.29656  0.08277 Q 12 
-100.00000 -100.00000 C 13 
 0.26375  0.00009 P 14 
-100.00000  0.13759 H 15 
 1.04105 -0.05241 R 16 
 0.00000  0.00000 K 17 
-100.00000 -100.00000 D 18 
 0.04328  0.78507 E 19 
-0.10856 -0.00002 G 0 
-100.00000 -100.00000 A 1 
-100.00000 -100.00000 V 2 
-100.00000 -100.00000 I 3 
 0.13479 -100.00000 L 4 
 0.00006 -100.00000 M 5 
 0.48549 -0.03738 F 6 
-0.06540  0.05719 Y 7 
-100.00000 -100.00000 W 8 
 0.13479 -100.00000 S 9 
-100.00000 -100.00000 T 10 
-100.00000 -100.00000 N 11 
-100.00000 -100.00000 Q 12 
 0.00000  0.00000 C 13 
-100.00000 -100.00000 P 14 
-100.00000 -100.00000 H 15 
 0.23936 -0.15370 R 16 
-100.00000 -100.00000 K 17 
-100.00000 -100.00000 D 18 
-100.00000 -100.00000 E 19 
 0.11337  0.49759 G 0 
-100.00000 -100.00000 A 1 
-100.00000 -0.15339 V 2 
-100.00000 -100.00000 I 3 
-100.00000 -100.00000 L 4 
-100.00000 -100.00000 M 5 
-100.00000 -100.00000 F 6 
-0.55087 -0.47616 Y 7 
-100.00000 -100.00000 W 8 
 0.12471 -0.10325 S 9 
-100.00000 -100.00000 T 10 
-0.07405 -0.19682 N 11 
-100.00000 -100.00000 Q 12 
-100.00000 -100.00000 C 13 
 0.13471 -100.00000 P 14 
 0.13745 -100.00000 H 15 
-100.00000 -100.00000 R 16 
-100.00000 -100.00000 K 17 
 0.00000  0.00000 D 18 
-0.17235  0.17872 E 19 
-100.00000 -100.00000 G 0 
-100.00000 -100.00000 A 1 
-100.00000 -100.00000 V 2 
-0.10985 -100.00000 I 3 
-100.00000 -100.00000 L 4 
-100.00000 -100.00000 M 5 
-100.00000 -100.00000 F 6 
-100.00000 -0.08545 Y 7 
-100.00000 -100.00000 W 8 
 0.67993  0.18756 S 9 
-1.39349  0.76548 T 10 
 0.00000  0.00000 N 11 
-100.00000 -100.00000 Q 12 
-100.00000 -100.00000 C 13 
-100.00000 -100.00000 P 14 
-0.35629  0.04008 H 15 
-100.00000 -100.00000 R 16 
 0.45544 -100.00000 K 17 
-0.15127 -0.39882 D 18 
-100.00000 -100.00000 E 19 
 0.08002  0.30681 G 0 
-0.34784  0.26196 A 1 
 0.61437  0.16789 V 2 
 0.13473 -0.25491 I 3 
-0.34304  0.13771 L 4 
-0.24601 -0.27957 M 5 
-0.06515 -0.22347 F 6 
-100.00000 -0.22347 Y 7 
-1.22483  0.00021 W 8 
 0.02940  0.15982 S 9 
 0.28669 -0.11280 T 10 
 0.19121  0.00021 N 11 
 0.12622 -100.00000 Q 12 
-100.00000 -100.00000 C 13 
-0.29186  0.13771 P 14 
-0.00986 -0.22347 H 15 
 0.04263 -0.06584 R 16 
 0.39332 -0.10529 K 17 
-0.21695  1.00021 D 18 
 0.00000  0.00000 E 19 
-0.00005 -0.08608 G 0 
-100.00000 -100.00000 A 1 
-100.00000 -100.00000 V 2 
-100.00000 -100.00000 I 3 
-100.00000 -100.00000 L 4 
-100.00000 -100.00000 M 5 
 0.13055 -0.08608 F 6 
-0.43691 -0.02526 Y 7 
-0.00005 -0.32459 W 8 
 0.25024 -0.60264 S 9 
-100.00000 -100.00000 T 10 
-100.00000 -100.00000 N 11 
-100.00000 -100.00000 Q 12 
 0.00000  0.00000 C 13 
-100.00000 -100.00000 P 14 
-100.00000 -100.00000 H 15 
-0.31859 -0.10220 R 16 
-100.00000 -100.00000 K 17 
-100.00000 -100.00000 D 18 
-100.00000 -100.00000 E 19 
-100.00000 -100.00000 G 0 
-100.00000 -100.00000 A 1 
 0.12498 -0.00771 V 2 
-0.33238  0.24989 I 3 
-0.26004  0.62351 L 4 
 0.00000  0.00000 M 5 
-100.00000 -100.00000 F 6 
-100.00000 -100.00000 Y 7 
-100.00000 -100.00000 W 8 
-100.00000 -100.00000 S 9 
 0.47057  0.25794 T 10 
-100.00000 -100.00000 N 11 
-100.00000 -100.00000 Q 12 
-100.00000 -100.00000 C 13 
-100.00000 -100.00000 P 14 
-100.00000 -100.00000 H 15 
-100.00000  0.26094 R 16 
 0.00943 -0.08698 K 17 
-100.00000 -100.00000 D 18 
-0.00006 -100.00000 E 19 
-0.19564  0.36058 G 0 
 0.51423  0.51303 A 1 
 0.13502  0.26329 V 2 
 0.26518 -0.08570 I 3 
-0.12802 -100.00000 L 4 
 0.12424  0.16831 M 5 
-100.00000 -100.00000 F 6 
 0.00018 -100.00000 Y 7 
 0.13502 -100.00000 W 8 
-0.00742  0.43465 S 9 
 0.23968 -0.35371 T 10 
-100.00000  0.02286 N 11 
-0.13171 -100.00000 Q 12 
 0.13769 -100.00000 C 13 
-100.00000 -100.00000 P 14 
-100.00000  0.13776 H 15 
-0.10825 -0.60219 R 16 
 0.72147  0.41509 K 17 
-0.46745 -0.56062 D 18 
 0.00000  0.00000 E 19 
 0.58760  0.60914 G 0 
 0.36400 -0.36005 A 1 
-100.00000 -100.00000 V 2 
-0.10853  0.48547 I 3 
 0.00004 -100.00000 L 4 
-0.04514  0.00004 M 5 
-100.00000 -100.00000 F 6 
-100.00000 -100.00000 Y 7 
 0.07134 -100.00000 W 8 
 0.00000  0.00000 S 9 
-0.10853  0.58500 T 10 
-0.08895 -0.38669 N 11 
-100.00000 -0.10086 Q 12 
-100.00000 -100.00000 C 13 
-100.00000 -100.00000 P 14 
-0.21743 -100.00000 H 15 
-0.42375  0.48410 R 16 
-0.35493 -100.00000 K 17 
 0.00004 -100.00000 D 18 
 0.00004  0.00004 E 19 
-0.35484 -0.00020 G 0 
 0.05437 -0.40436 A 1 
 0.00000  0.00000 V 2 
-0.22338 -0.70387 I 3 
 0.43208  0.26195 L 4 
-100.00000 -100.00000 M 5 
-0.00005 -100.00000 F 6 
-100.00000 -100.00000 Y 7 
-100.00000 -100.00000 W 8 
-100.00000 -100.00000 S 9 
-100.00000 -100.00000 T 10 
-100.00000 -100.00000 N 11 
-100.00000 -100.00000 Q 12 
-100.00000 -100.00000 C 13 
-100.00000 -100.00000 P 14 
-100.00000 -100.00000 H 15 
-100.00000 -100.00000 R 16 
-100.00000 -100.00000 K 17 
-100.00000 -100.00000 D 18 
-0.00005  0.13730 E 19 
-0.43712 -0.32552 G 0 
-100.00000 -100.00000 A 1 
-100.00000 -100.00000 V 2 
-0.09187 -0.20836 I 3 
-100.00000 -100.00000 L 4 
-100.00000 -100.00000 M 5 
-100.00000 -100.00000 F 6 
-100.00000 -100.00000 Y 7 
-100.00000 -100.00000 W 8 
-100.00000 -0.58687 S 9 
-100.00000 -0.00022 T 10 
-100.00000 -100.00000 N 11 
-0.24602 -0.00022 Q 12 
-100.00000 -100.00000 C 13 
-100.00000 -100.00000 P 14 
-100.00000 -100.00000 H 15 
 0.00000  0.00000 R 16 
 0.22084 -0.64812 K 17 
-100.00000 -100.00000 D 18 
-100.00000 -100.00000 E 19 
-0.46302 -0.09962 G 0 
-0.46805  0.08925 A 1 
-0.20941 -0.25223 V 2 
-0.28179  0.34815 I 3 
-0.46645 -0.02956 L 4 
-0.54169 -0.61940 M 5 
 0.42760  0.04712 F 6 
-0.78526  0.13606 Y 7 
-100.00000 -100.00000 W 8 
-0.32347 -0.34736 S 9 
-0.29049 -0.53986 T 10 
 0.00000  0.00000 N 11 
-0.75409 -0.35005 Q 12 
-100.00000 -100.00000 C 13 
-0.00241 -100.00000 P 14 
-0.52222 -0.58029 H 15 
 0.11361  0.58207 R 16 
 0.07040 -0.12391 K 17 
-0.59249 -0.82389 D 18 
-0.22641 -0.00145 E 19 
 0.00000  0.00000 G 0 
-0.21748 -1.06269 A 1 
 0.13242  0.06879 V 2 
-100.00000 -100.00000 I 3 
-100.00000 -100.00000 L 4 
-100.00000 -100.00000 M 5 
-100.00000 -100.00000 F 6 
-100.00000 -100.00000 Y 7 
 0.51962  0.04864 W 8 
-0.10859 -0.62466 S 9 
-100.00000 -100.00000 T 10 
-100.00000 -100.00000 N 11 
-100.00000 -100.00000 Q 12 
-100.00000 -100.00000 C 13 
-100.00000 -100.00000 P 14 
-100.00000 -100.00000 H 15 
-0.41885  0.64664 R 16 
-100.00000 -100.00000 K 17 
-0.24609 -0.00003 D 18 
-0.05826  0.12567 E 19 
-0.33416 -100.00000 G 0 
 0.08893 -0.38820 A 1 
-0.22016 -0.88081 V 2 
 0.03001 -0.53353 I 3 
-0.13993 -0.11442 L 4 
 0.05301 -0.58259 M 5 
-0.52004 -100.00000 F 6 
-0.59169 -0.25685 Y 7 
 0.13189 -100.00000 W 8 
-0.53964 -0.38843 S 9 
 0.00000  0.00000 T 10 
-0.08989  0.20070 N 11 
 0.39130 -100.00000 Q 12 
-0.00067  0.37762 C 13 
-100.00000 -100.00000 P 14 
-0.37700 -100.00000 H 15 
-0.51857 -0.19827 R 16 
-100.00000 -1.12123 K 17 
-0.19416 -0.29327 D 18 
-0.01549 -100.00000 E 19 
-100.00000 -100.00000 G 0 
-100.00000 -100.00000 A 1 
-100.00000 -100.00000 V 2 
-100.00000 -100.00000 I 3 
-0.20005 -100.00000 L 4 
-100.00000 -100.00000 M 5 
 0.26280 -100.00000 F 6 
 0.00000  0.00000 Y 7 
-100.00000 -100.00000 W 8 
 0.01668  0.26310 S 9 
-100.00000 -100.00000 T 10 
-0.21777 -100.00000 N 11 
-100.00000 -100.00000 Q 12 
-0.52511 -0.15361 C 13 
-100.00000 -100.00000 P 14 
 0.36278  0.31611 H 15 
-100.00000 -100.00000 R 16 
-100.00000 -100.00000 K 17 
 0.00897  0.00007 D 18 
-1.60723 -100.00000 E 19 
 0.11848 -0.06470 G 0 
-0.04466 -0.32673 A 1 
-0.05418  0.45445 V 2 
-0.00006 -100.00000 I 3 
-0.09167  0.13771 L 4 
-0.24590 -100.00000 M 5 
-100.00000  0.26324 F 6 
 0.33407  0.53125 Y 7 
-0.24590 -100.00000 W 8 
-0.11315  0.36134 S 9 
-0.12821 -100.00000 T 10 
-0.37698  0.12635 N 11 
-100.00000 -100.00000 Q 12 
-0.80173  0.84820 C 13 
 0.23953 -0.35513 P 14 
-100.00000 -0.06270 H 15 
-100.00000 -100.00000 R 16 
 0.11730  0.19683 K 17 
 0.00000  0.00000 D 18 
 0.20885  0.45445 E 19 
-0.24592 -0.18767 G 0 
 0.11308  0.10779 A 1 
 0.13260 -100.00000 V 2 
 0.13758 -100.00000 I 3 
-100.00000 -0.82303 L 4 
-100.00000 -100.00000 M 5 
-0.15394 -100.00000 F 6 
 0.00000  0.00000 Y 7 
 0.26311 -100.00000 W 8 
 0.13488  0.15534 S 9 
 0.00008 -100.00000 T 10 
-0.35479 -0.08567 N 11 
-100.00000 -100.00000 Q 12 
 0.24103  0.48272 C 13 
-100.00000 -100.00000 P 14 
 0.12010  0.20748 H 15 
-100.00000 -100.00000 R 16 
-100.00000 -100.00000 K 17 
-100.00000 -100.00000 D 18 
 0.13758 -100.00000 E 19 
 0.13111 -0.22352 G 0 
 0.48565 -100.00000 A 1 
 0.48565 -100.00000 V 2 
-0.34375  0.37853 I 3 
 0.12949 -0.10219 L 4 
 0.00022  0.26191 M 5 
-100.00000 -100.00000 F 6 
 0.13515 -100.00000 Y 7 
 0.26326 -100.00000 W 8 
 0.68203  0.19764 S 9 
-0.07696 -0.44170 T 10 
 0.02419 -100.00000 N 11 
-0.04445  0.36144 Q 12 
-100.00000 -100.00000 C 13 
 0.00000  0.00000 P 14 
-100.00000 -100.00000 H 15 
 0.43253 -0.15781 R 16 
 0.13297 -100.00000 K 17 
-100.00000 -100.00000 D 18 
-100.00000 -100.00000 E 19 
-0.04574 -0.22378 G 0 
-0.12424 -0.74173 A 1 
-0.28788  0.34832 V 2 
-0.61420 -100.00000 I 3 
-0.54848 -0.06534 L 4 
-0.45634  0.03926 M 5 
-0.73973 -100.00000 F 6 
 0.04568 -100.00000 Y 7 
-100.00000 -100.00000 W 8 
 0.23029 -0.53482 S 9 
-0.25080 -0.45896 T 10 
 0.06037 -0.06218 N 11 
 0.23915 -0.22378 Q 12 
-100.00000 -100.00000 C 13 
-100.00000 -100.00000 P 14 
-100.00000 -0.07803 H 15 
-0.16052 -0.96549 R 16 
 0.00000  0.00000 K 17 
-0.09210 -100.00000 D 18 
 0.29708  0.25975 E 19 
-100.00000 -100.00000 G 0 
-100.00000 -100.00000 A 1 
-100.00000 -100.00000 V 2 
-100.00000 -100.00000 I 3 
-100.00000 -100.00000 L 4 
-100.00000 -100.00000 M 5 
 0.01722  0.26320 F 6 
 0.00000  0.00000 Y 7 
-100.00000 -100.00000 W 8 
-0.31840 -100.00000 S 9 
-100.00000 -100.00000 T 10 
 0.13768  0.37868 N 11 
-100.00000 -100.00000 Q 12 
 0.74573  0.05317 C 13 
-100.00000 -100.00000 P 14 
 0.77144  0.68883 H 15 
-100.00000 -100.00000 R 16 
-100.00000 -100.00000 K 17 
 0.13768 -100.00000 D 18 
-100.00000 -100.00000 E 19 
-0.23700  0.03976 G 0 
-0.06692  0.00022 A 1 
 0.68468 -0.36133 V 2 
-100.00000 -100.00000 I 3 
 0.53329  0.51284 L 4 
-0.24546 -100.00000 M 5 
 0.26894  0.34878 F 6 
-100.00000 -100.00000 Y 7 
 0.54450  0.02590 W 8 
 0.00000  0.00000 S 9 
 0.61489 -0.32558 T 10 
 0.00047 -100.00000 N 11 
-100.00000 -100.00000 Q 12 
 0.05493  0.00022 C 13 
 0.29793  0.97836 P 14 
 0.26351  0.68792 H 15 
-0.23228 -0.19970 R 16 
-100.00000  0.41267 K 17 
-100.00000 -100.00000 D 18 
-0.03591  0.00022 E 19 
-0.02542 -0.00382 G 0 
-100.00000 -0.61399 A 1 
-0.01030  0.43162 V 2 
 1.01549  0.25961 I 3 
-0.17193  0.04433 L 4 
-100.00000 -100.00000 M 5 
 0.00946 -100.00000 F 6 
 0.37868  0.58363 Y 7 
-0.80184 -100.00000 W 8 
-0.12805 -0.47616 S 9 
 0.13767  0.00016 T 10 
-100.00000 -100.00000 N 11 
-0.58530 -100.00000 Q 12 
 0.26320 -100.00000 C 13 
-0.49825  0.26170 P 14 
 0.00017  0.13766 H 15 
 0.13078 -100.00000 R 16 
 0.64178  0.23856 K 17 
 0.12324 -0.00183 D 18 
 0.00000  0.00000 E 19 
-0.01009  0.20636 G 0 
 0.45870 -0.22333 A 1 
 0.35738  0.28447 V 2 
-0.68888  0.26128 I 3 
 0.11894 -0.51824 L 4 
-100.00000  0.13766 M 5 
 0.03463 -100.00000 F 6 
-100.00000  0.03970 Y 7 
-100.00000 -100.00000 W 8 
 0.12647 -0.11944 S 9 
 0.13763 -100.00000 T 10 
-100.00000 -100.00000 N 11 
-0.00650 -100.00000 Q 12 
-100.00000 -100.00000 C 13 
-100.00000  0.00015 P 14 
-100.00000 -100.00000 H 15 
-100.00000  0.00015 R 16 
 0.19832  0.31826 K 17 
 0.25047 -0.00239 D 18 
 0.00000  0.00000 E 19 
 0.58630 -100.00000 G 0 
 0.49750 -0.09170 A 1 
-0.33836 -0.11066 V 2 
-0.07550  0.21824 I 3 
-0.23069 -0.38591 L 4 
-100.00000 -100.00000 M 5 
-0.00027 -100.00000 F 6 
-100.00000 -100.00000 Y 7 
-100.00000 -100.00000 W 8 
 0.00000  0.00000 S 9 
-0.28817 -0.10078 T 10 
-100.00000 -100.00000 N 11 
-100.00000 -100.00000 Q 12 
 0.13724  0.00009 C 13 
 0.04528  0.70313 P 14 
-100.00000 -100.00000 H 15 
-100.00000 -100.00000 R 16 
-100.00000 -100.00000 K 17 
-100.00000 -100.00000 D 18 
-100.00000 -100.00000 E 19 
-0.07747 -0.44146 G 0 
 0.57123 -0.08717 A 1 
-0.06512 -0.47689 V 2 
-100.00000 -0.23821 I 3 
 0.40467 -0.22783 L 4 
-0.18900  0.02561 M 5 
 0.07291  0.27219 F 6 
-0.15387 -100.00000 Y 7 
 0.37852  0.17067 W 8 
-0.66443  0.03633 S 9 
-0.44126  0.52311 T 10 
 0.13484 -0.11233 N 11 
 0.20716  0.13769 Q 12 
-100.00000  0.00019 C 13 
-100.00000 -100.00000 P 14 
-0.02988 -100.00000 H 15 
 0.11423  0.13113 R 16 
 0.00000  0.00000 K 17 
-100.00000 -100.00000 D 18 
-0.33012  0.25898 E 19 
 0.02915 -100.00000 G 0 
-0.26112  0.00006 A 1 
-0.02245  0.15511 V 2 
-100.00000 -100.00000 I 3 
 0.00000  0.00000 L 4 
 0.46910  0.25862 M 5 
-0.52460 -0.62516 F 6 
-100.00000 -100.00000 Y 7 
-0.24619  0.13756 W 8 
-0.83766  0.06672 S 9 
 0.00907  0.06858 T 10 
-0.19325 -100.00000 N 11 
-0.12843 -100.00000 Q 12 
 0.13232  0.26309 C 13 
-100.00000 -100.00000 P 14 
 0.01685 -100.00000 H 15 
-100.00000 -100.00000 R 16 
-100.00000 -100.00000 K 17 
-100.00000 -100.00000 D 18 
-100.00000 -100.00000 E 19 
-0.01616  0.03918 G 0 
-0.31133 -100.00000 A 1 
 0.48925 -0.50085 V 2 
-0.15308 -100.00000 I 3 
-0.76450  0.33784 L 4 
-100.00000 -0.27463 M 5 
-0.25062  0.36111 F 6 
 0.19333 -0.32512 Y 7 
-100.00000 -100.00000 W 8 
 0.15723  0.31588 S 9 
 0.06917 -0.62620 T 10 
 0.00000  0.00000 N 11 
-0.00014 -100.00000 Q 12 
-0.23768 -100.00000 C 13 
-100.00000 -100.00000 P 14 
-0.02228 -100.00000 H 15 
-0.29710 -0.27997 R 16 
 0.12387  0.09736 K 17 
 0.04183 -0.15898 D 18 
-0.02906 -100.00000 E 19 
 0.04283 -0.72891 G 0 
 0.22752  0.46515 A 1 
-0.24283  0.67791 V 2 
-0.08739  0.13734 I 3 
-0.72754  0.02820 L 4 
-0.07971  0.63376 M 5 
 0.41511  0.32891 F 6 
 0.02020 -100.00000 Y 7 
 0.23454 -0.52500 W 8 
-0.57745  0.04880 S 9 
-0.31305 -0.28583 T 10 
-0.10533 -0.09733 N 11 
-0.17280  0.14367 Q 12 
-100.00000 -100.00000 C 13 
-100.00000 -100.00000 P 14 
 0.34213 -0.00016 H 15 
 0.00000  0.00000 R 16 
 0.19592  0.01724 K 17 
-100.00000 -100.00000 D 18 
-100.00000 -100.00000 E 19 
-0.31197 -0.34094 G 0 
 0.21489  0.13732 A 1 
-0.35493 -100.00000 V 2 
 0.26275 -100.00000 I 3 
-0.19307 -0.22365 L 4 
-0.00028 -0.22365 M 5 
 0.45653  0.26097 F 6 
 0.13722 -100.00000 Y 7 
-100.00000 -100.00000 W 8 
 0.04604 -0.47712 S 9 
-0.25504 -100.00000 T 10 
-100.00000 -100.00000 N 11 
-100.00000 -0.15519 Q 12 
 0.13722 -100.00000 C 13 
-100.00000 -100.00000 P 14 
-100.00000 -100.00000 H 15 
 0.13722 -0.00018 R 16 
-0.76064 -0.40828 K 17 
 0.48515 -0.03007 D 18 
 0.00000  0.00000 E 19 
-0.04408 -0.27247 G 0 
 0.12699 -100.00000 A 1 
-0.07163 -0.29417 V 2 
-0.37551 -100.00000 I 3 
-0.24519  0.46843 L 4 
 0.32404  0.54222 M 5 
-0.06437  0.05506 F 6 
-0.35403  0.00000 Y 7 
 0.01004 -100.00000 W 8 
-0.08352 -0.43017 S 9 
 0.82871  0.22653 T 10 
 0.98562  0.35886 N 11 
 0.25104  0.37851 Q 12 
-100.00000 -100.00000 C 13 
-0.03902 -100.00000 P 14 
-100.00000  0.13751 H 15 
 0.53752  0.15033 R 16 
 0.00000  0.00000 K 17 
-0.08917 -100.00000 D 18 
 0.17435 -0.07526 E 19 
-100.00000 -100.00000 G 0 
-100.00000 -100.00000 A 1 
-0.10794  0.37270 V 2 
 0.00000  0.00000 I 3 
 0.13260  0.26190 L 4 
-0.19314  0.07944 M 5 
-100.00000 -100.00000 F 6 
-100.00000 -100.00000 Y 7 
-100.00000 -100.00000 W 8 
-100.00000 -100.00000 S 9 
 0.33905  0.19200 T 10 
-100.00000 -100.00000 N 11 
-100.00000 -100.00000 Q 12 
-100.00000 -100.00000 C 13 
-100.00000 -100.00000 P 14 
-100.00000 -100.00000 H 15 
-0.12823  0.15498 R 16 
-100.00000  0.26317 K 17 
-100.00000 -100.00000 D 18 
-100.00000 -100.00000 E 19 
-0.09295  0.18255 G 0 
 0.34166  0.39721 A 1 
 0.21395 -0.12520 V 2 
 0.13734  0.15481 I 3 
-0.66731  0.35789 L 4 
-100.00000 -100.00000 M 5 
-0.10424 -100.00000 F 6 
 0.33551 -0.15668 Y 7 
-0.12834 -100.00000 W 8 
-0.01791 -0.22910 S 9 
 0.12310 -0.47726 T 10 
-0.14428 -0.42191 N 11 
-0.00532 -0.48063 Q 12 
-100.00000 -100.00000 C 13 
-0.19305 -100.00000 P 14 
-0.25045 -0.00412 H 15 
-0.36727  0.25891 R 16 
-0.81109 -0.15534 K 17 
 0.00000  0.00000 D 18 
 0.44502  0.20589 E 19 
 0.00000  0.00000 G 0 
 0.00436  0.21955 A 1 
 0.07576  0.15452 V 2 
-0.07626 -0.56368 I 3 
-0.09923  0.31540 L 4 
-100.00000 -100.00000 M 5 
 0.29084 -0.10071 F 6 
 0.48494 -100.00000 Y 7 
-0.21730 -100.00000 W 8 
-0.02329  0.10258 S 9 
-0.11412  0.06436 T 10 
 0.12770 -100.00000 N 11 
 0.04648  0.08918 Q 12 
-100.00000 -100.00000 C 13 
-0.45953  0.10626 P 14 
-0.63903 -0.06366 H 15 
-0.61151  0.26724 R 16 
 0.64520 -0.00393 K 17 
-100.00000 -100.00000 D 18 
-0.58297  0.06122 E 19 
-100.00000 -0.08646 G 0 
 0.46193 -0.35617 A 1 
 0.00000  0.00000 V 2 
 0.36142 -0.08646 I 3 
-0.29574  0.32193 L 4 
 0.62922  0.92822 M 5 
-100.00000 -100.00000 F 6 
 0.00015 -100.00000 Y 7 
-100.00000 -100.00000 W 8 
-100.00000 -100.00000 S 9 
-0.63858 -0.52035 T 10 
-100.00000 -100.00000 N 11 
-100.00000 -100.00000 Q 12 
-100.00000 -100.00000 C 13 
-100.00000 -100.00000 P 14 
-100.00000 -100.00000 H 15 
 0.13512 -100.00000 R 16 
-100.00000 -100.00000 K 17 
-100.00000 -100.00000 D 18 
 0.00015  0.03908 E 19 
 0.00011  0.00026 G 0 
-0.53003 -0.08586 A 1 
-0.31817 -0.03842 V 2 
 0.49349 -0.22337 I 3 
-0.45947 -100.00000 L 4 
-100.00000 -100.00000 M 5 
-0.12803 -100.00000 F 6 
-0.12803 -100.00000 Y 7 
-100.00000 -100.00000 W 8 
-0.09147  0.34537 S 9 
 0.53579  0.03967 T 10 
 0.45579  0.41941 N 11 
 0.51983  0.76579 Q 12 
-100.00000 -100.00000 C 13 
 0.02401 -0.15390 P 14 
 0.30986 -100.00000 H 15 
-0.56439  0.48138 R 16 
 0.00000  0.00000 K 17 
 0.00011  0.13776 D 18 
 0.45896  0.15023 E 19 
-0.00010 -0.58901 G 0 
-100.00000 -100.00000 A 1 
-0.05038  0.36083 V 2 
-0.03577 -0.74303 I 3 
 0.00000  0.00000 L 4 
 0.00934  0.16688 M 5 
-0.28708  0.54140 F 6 
 0.23966 -100.00000 Y 7 
-0.23691 -0.24053 W 8 
 0.26908  0.32857 S 9 
 0.13274 -100.00000 T 10 
-100.00000 -100.00000 N 11 
-0.00010 -100.00000 Q 12 
-100.00000 -100.00000 C 13 
-0.83960 -100.00000 P 14 
-100.00000 -100.00000 H 15 
 0.25035 -100.00000 R 16 
-100.00000 -100.00000 K 17 
-100.00000 -100.00000 D 18 
-100.00000 -100.00000 E 19 
 0.56533  0.36687 G 0 
-100.00000  0.06619 A 1 
 0.25082  0.58524 V 2 
 0.00024 -100.00000 I 3 
-100.00000 -100.00000 L 4 
-100.00000 -100.00000 M 5 
-100.00000 -100.00000 F 6 
-100.00000  0.00027 Y 7 
-100.00000 -100.00000 W 8 
-0.45837 -0.21214 S 9 
 0.13332  0.25518 T 10 
 0.48668 -0.06578 N 11 
-100.00000  0.00027 Q 12 
-100.00000 -100.00000 C 13 
-100.00000 -100.00000 P 14 
-100.00000 -100.00000 H 15 
-100.00000  0.48570 R 16 
-0.12225  0.74994 K 17 
 0.65711  0.40934 D 18 
 0.00000  0.00000 E 19 
-0.24521 -100.00000 G 0 
 0.13528  1.22980 A 1 
 0.24022  0.26352 V 2 
-0.26799  0.00048 I 3 
 0.37681  0.42796 L 4 
-100.00000 -100.00000 M 5 
-100.00000 -100.00000 F 6 
 0.41626 -100.00000 Y 7 
-100.00000 -100.00000 W 8 
 0.00000  0.00000 S 9 
 0.01487 -0.15661 T 10 
 0.13761  0.26352 N 11 
-0.52841 -0.48159 Q 12 
-100.00000 -100.00000 C 13 
 0.53614  0.04688 P 14 
 0.13761 -100.00000 H 15 
 0.13761  0.08251 R 16 
-0.41169  0.84848 K 17 
-0.24521  0.19599 D 18 
 0.00975 -100.00000 E 19 
-0.32599 -0.25355 G 0 
-100.00000  0.58517 A 1 
 0.11071 -0.07695 V 2 
-0.15238  0.07617 I 3 
-0.07358  0.59445 L 4 
 0.00000  0.00000 M 5 
-0.44476 -100.00000 F 6 
-100.00000 -100.00000 Y 7 
-0.13072 -100.00000 W 8 
-0.20046  0.66503 S 9 
-0.36965 -0.29370 T 10 
 0.23505 -100.00000 N 11 
-100.00000  0.35016 Q 12 
-100.00000 -100.00000 C 13 
 0.12813 -100.00000 P 14 
-100.00000 -100.00000 H 15 
-0.20046  0.00948 R 16 
 0.01266 -0.11605 K 17 
-0.11288  0.00020 D 18 
-100.00000 -0.25355 E 19 
 0.00000  0.00000 G 0 
 0.00009 -100.00000 A 1 
-100.00000  0.48549 V 2 
-100.00000 -100.00000 I 3 
 0.26313 -100.00000 L 4 
-100.00000 -100.00000 M 5 
-100.00000 -100.00000 F 6 
-100.00000 -100.00000 Y 7 
-0.21474 -0.00760 W 8 
-0.16839 -100.00000 S 9 
 0.02627 -100.00000 T 10 
-100.00000 -100.00000 N 11 
-100.00000 -100.00000 Q 12 
-100.00000 -100.00000 C 13 
-100.00000 -100.00000 P 14 
-100.00000 -100.00000 H 15 
 0.27333 -0.19020 R 16 
-100.00000 -100.00000 K 17 
-100.00000  0.49490 D 18 
 0.40457 -0.01712 E 19 
 0.24614 -100.00000 G 0 
-0.64975  1.22190 A 1 
 0.00000  0.00000 V 2 
 0.45928 -100.00000 I 3 
 0.14442  0.84579 L 4 
-0.21749 -0.18383 M 5 
 0.01293  0.37888 F 6 
 0.06411 -100.00000 Y 7 
-0.07968 -100.00000 W 8 
 0.34567 -0.19421 S 9 
 0.02374  0.00036 T 10 
-100.00000 -100.00000 N 11 
-100.00000  0.00036 Q 12 
-100.00000 -100.00000 C 13 
-0.37215 -100.00000 P 14 
-100.00000  0.27900 H 15 
-100.00000 -100.00000 R 16 
 0.13756  0.00036 K 17 
-100.00000  0.00036 D 18 
 0.13846 -0.10802 E 19 
 0.37883 -100.00000 G 0 
-100.00000 -100.00000 A 1 
-0.35610 -100.00000 V 2 
 0.00032 -100.00000 I 3 
-100.00000 -100.00000 L 4 
 0.12933 -0.49547 M 5 
 0.26335 -0.13538 F 6 
 0.00000  0.00000 Y 7 
-100.00000 -100.00000 W 8 
 0.03235  0.67799 S 9 
-100.00000 -0.12370 T 10 
 0.35691 -100.00000 N 11 
 0.01624 -100.00000 Q 12 
 0.21292 -0.37102 C 13 
-100.00000 -100.00000 P 14 
 0.39400  0.24926 H 15 
-100.00000 -100.00000 R 16 
-100.00000 -100.00000 K 17 
 0.23863 -0.27288 D 18 
-100.00000 -0.00008 E 19 
 0.58541  1.14359 G 0 
 0.00044 -100.00000 A 1 
-100.00000  0.00064 V 2 
-100.00000 -100.00000 I 3 
-0.10343  0.26367 L 4 
 0.13795  0.00064 M 5 
-100.00000 -100.00000 F 6 
-0.24094 -100.00000 Y 7 
-100.00000 -100.00000 W 8 
 0.13743 -0.00276 S 9 
-100.00000  0.13814 T 10 
 0.00044 -100.00000 N 11 
 0.00000  0.00000 Q 12 
-100.00000 -100.00000 C 13 
-0.10343  0.09435 P 14 
 0.29677  0.85204 H 15 
 0.69425  0.42800 R 16 
 0.23696  0.48606 K 17 
-100.00000 -100.00000 D 18 
 0.13719 -100.00000 E 19 
-100.00000 -100.00000 G 0 
-0.00006 -100.00000 A 1 
-0.05057  0.36325 V 2 
 0.00000  0.00000 I 3 
-100.00000 -100.00000 L 4 
-0.20730 -100.00000 M 5 
-100.00000 -100.00000 F 6 
-0.10128 -100.00000 Y 7 
-0.37046 -100.00000 W 8 
-0.20730  0.22599 S 9 
 0.62682  0.00617 T 10 
-0.44357 -0.21622 N 11 
-100.00000  0.00360 Q 12 
-100.00000 -0.47926 C 13 
-100.00000 -100.00000 P 14 
-100.00000 -0.25944 H 15 
-100.00000 -100.00000 R 16 
 0.13868  0.00000 K 17 
-100.00000 -100.00000 D 18 
-100.00000 -100.00000 E 19 
-0.00008 -100.00000 G 0 
-100.00000 -100.00000 A 1 
-100.00000 -100.00000 V 2 
-100.00000 -0.00003 I 3 
 0.00000  0.00000 L 4 
-0.52777 -0.12316 M 5 
-0.00008 -100.00000 F 6 
-100.00000 -100.00000 Y 7 
-0.00008  0.13747 W 8 
-0.00008  0.13747 S 9 
-100.00000 -100.00000 T 10 
-100.00000 -100.00000 N 11 
 0.13698 -0.10819 Q 12 
-100.00000 -100.00000 C 13 
-0.45006 -0.07989 P 14 
-100.00000 -100.00000 H 15 
-100.00000 -0.37569 R 16 
-100.00000 -100.00000 K 17 
-100.00000 -100.00000 D 18 
-100.00000 -100.00000 E 19 
-100.00000  0.13753 G 0 
 0.00000  0.00000 A 1 
-0.37743  0.05496 V 2 
-100.00000 -100.00000 I 3 
-100.00000  0.00003 L 4 
-100.00000 -100.00000 M 5 
-100.00000 -100.00000 F 6 
-100.00000 -100.00000 Y 7 
-0.00012 -100.00000 W 8 
-0.10560 -0.07273 S 9 
-0.08776  0.21496 T 10 
-100.00000 -100.00000 N 11 
-100.00000 -100.00000 Q 12 
-100.00000 -100.00000 C 13 
-100.00000 -100.00000 P 14 
-100.00000 -100.00000 H 15 
-100.00000  0.00003 R 16 
-100.00000 -100.00000 K 17 
-100.00000 -100.00000 D 18 
-0.12672 -0.24318 E 19 
-100.00000 -100.00000 G 0 
-100.00000 -100.00000 A 1 
 0.80576  0.42295 V 2 
 0.00000  0.00000 I 3 
-0.35214 -0.30373 L 4 
 0.13777 -100.00000 M 5 
-100.00000 -0.09989 F 6 
 0.00027  0.00006 Y 7 
-100.00000 -100.00000 W 8 
-100.00000 -0.23739 S 9 
 0.12645  0.33837 T 10 
-100.00000 -100.00000 N 11 
-100.00000 -100.00000 Q 12 
-100.00000 -100.00000 C 13 
-100.00000 -100.00000 P 14 
-100.00000 -100.00000 H 15 
 0.00027 -100.00000 R 16 
-100.00000 -100.00000 K 17 
-100.00000  0.00006 D 18 
-100.00000 -100.00000 E 19 
-100.00000 -100.00000 G 0 
-100.00000 -100.00000 A 1 
-100.00000 -100.00000 V 2 
-100.00000 -100.00000 I 3 
-100.00000  0.00002 L 4 
-100.00000 -100.00000 M 5 
-100.00000  0.00002 F 6 
 0.00000  0.00000 Y 7 
-100.00000 -100.00000 W 8 
 0.13759 -0.42654 S 9 
-100.00000 -100.00000 T 10 
-0.41093  0.44910 N 11 
-100.00000 -100.00000 Q 12 
-0.13533  0.32571 C 13 
-100.00000 -100.00000 P 14 
 0.31671 -0.13411 H 15 
-100.00000 -100.00000 R 16 
-100.00000 -100.00000 K 17 
 0.01819  0.37853 D 18 
-100.00000 -100.00000 E 19 
-100.00000 -100.00000 G 0 
-100.00000  0.13762 A 1 
-100.00000 -100.00000 V 2 
-100.00000 -100.00000 I 3 
 0.01854  0.26315 L 4 
-100.00000 -100.00000 M 5 
-100.00000 -100.00000 F 6 
-100.00000 -100.00000 Y 7 
-100.00000 -100.00000 W 8 
 0.00000  0.00000 S 9 
-100.00000 -0.49050 T 10 
-100.00000 -100.00000 N 11 
-100.00000 -100.00000 Q 12 
-100.00000 -100.00000 C 13 
-0.02375  0.75757 P 14 
-100.00000 -100.00000 H 15 
-100.00000 -100.00000 R 16 
-100.00000 -100.00000 K 17 
-100.00000 -100.00000 D 18 
-100.00000 -100.00000 E 19 
-0.73224 -100.00000 G 0 
-0.23616 -0.07954 A 1 
-100.00000 -100.00000 V 2 
 0.19360  0.42328 I 3 
-100.00000 -100.00000 L 4 
-100.00000 -100.00000 M 5 
-100.00000 -100.00000 F 6 
-100.00000 -100.00000 Y 7 
-100.00000 -100.00000 W 8 
-0.21395  0.07858 S 9 
 0.00000  0.00000 T 10 
 0.02706 -0.03457 N 11 
-100.00000 -100.00000 Q 12 
-0.17501 -100.00000 C 13 
 0.13736  0.13754 P 14 
-100.00000 -100.00000 H 15 
-100.00000 -100.00000 R 16 
-100.00000 -100.00000 K 17 
-100.00000 -100.00000 D 18 
-100.00000 -100.00000 E 19 
 0.67822  0.13766 G 0 
-0.09089  0.32737 A 1 
 0.00000  0.00000 V 2 
 0.36899  0.23503 I 3 
 0.00015 -100.00000 L 4 
-100.00000 -100.00000 M 5 
 0.01104  0.58512 F 6 
-100.00000 -100.00000 Y 7 
-100.00000 -100.00000 W 8 
 0.00015 -100.00000 S 9 
-0.12646 -0.24180 T 10 
-100.00000 -100.00000 N 11 
-100.00000 -100.00000 Q 12 
-0.24285 -100.00000 C 13 
-100.00000 -100.00000 P 14 
-100.00000 -100.00000 H 15 
-100.00000 -100.00000 R 16 
-100.00000 -100.00000 K 17 
-100.00000  0.26319 D 18 
-100.00000 -100.00000 E 19 
-100.00000 -100.00000 G 0 
 0.00000  0.00000 A 1 
-0.68386 -0.63064 V 2 
-100.00000  0.00001 I 3 
-100.00000  0.13751 L 4 
-100.00000 -100.00000 M 5 
-100.00000 -100.00000 F 6 
-100.00000 -100.00000 Y 7 
-100.00000 -100.00000 W 8 
 0.02422 -0.04110 S 9 
-0.10108  0.17442 T 10 
-100.00000 -100.00000 N 11 
-100.00000 -100.00000 Q 12 
 0.13497 -100.00000 C 13 
-100.00000 -100.00000 P 14 
-100.00000 -100.00000 H 15 
-100.00000 -100.00000 R 16 
-100.00000 -100.00000 K 17 
-100.00000  0.13751 D 18 
-100.00000 -100.00000 E 19 
 0.43184 -0.03499 G 0 
-0.25174 -0.08759 A 1 
-0.31561 -0.00003 V 2 
-0.49469  0.17432 I 3 
-100.00000 -100.00000 L 4 
-100.00000 -100.00000 M 5 
-100.00000 -100.00000 F 6 
-100.00000 -100.00000 Y 7 
-100.00000 -100.00000 W 8 
 0.00000  0.00000 S 9 
 0.67806 -0.04882 T 10 
 0.26108  0.20993 N 11 
-100.00000 -100.00000 Q 12 
 0.20944 -0.15950 C 13 
-100.00000 -100.00000 P 14 
-100.00000 -100.00000 H 15 
-0.46163 -100.00000 R 16 
-100.00000 -100.00000 K 17 
-100.00000 -100.00000 D 18 
-100.00000 -100.00000 E 19 
-100.00000 -100.00000 G 0 
-100.00000 -100.00000 A 1 
-100.00000  1.05228 V 2 
-100.00000 -100.00000 I 3 
 0.66105  0.03824 L 4 
-100.00000 -100.00000 M 5 
-100.00000 -100.00000 F 6 
-100.00000 -100.00000 Y 7 
-100.00000 -100.00000 W 8 
 0.00000  0.00000 S 9 
 0.63777  0.26346 T 10 
-100.00000 -100.00000 N 11 
-100.00000 -100.00000 Q 12 
-100.00000 -100.00000 C 13 
-0.49152  0.05516 P 14 
-100.00000 -100.00000 H 15 
-100.00000 -100.00000 R 16 
-100.00000 -100.00000 K 17 
-100.00000 -100.00000 D 18 
-100.00000 -100.00000 E 19 
-0.17150 -0.08724 G 0 
 0.77191  0.26306 A 1 
-0.26502 -0.23184 V 2 
 0.48554  0.31366 I 3 
 0.00000  0.00000 L 4 
-100.00000 -0.20391 M 5 
-0.19806  0.50684 F 6 
-100.00000 -100.00000 Y 7 
-100.00000 -100.00000 W 8 
-0.25718  0.04666 S 9 
 0.12573 -0.15613 T 10 
-100.00000 -100.00000 N 11 
-0.10811 -0.15613 Q 12 
-100.00000 -100.00000 C 13 
 0.62432  0.11068 P 14 
-100.00000 -100.00000 H 15 
-0.12798 -0.21196 R 16 
-100.00000 -100.00000 K 17 
-100.00000 -100.00000 D 18 
-100.00000 -100.00000 E 19 
 0.13776 -100.00000 G 0 
-0.05376 -0.21038 A 1 
 0.00000  0.00000 V 2 
-0.09129 -0.00002 I 3 
 0.81815 -100.00000 L 4 
 0.30920  0.25670 M 5 
-0.10803  0.13748 F 6 
 0.00026 -100.00000 Y 7 
-100.00000 -0.00393 W 8 
-100.00000 -100.00000 S 9 
 0.37599 -100.00000 T 10 
-100.00000 -100.00000 N 11 
 0.00026 -100.00000 Q 12 
-100.00000 -100.00000 C 13 
-0.06459 -0.15496 P 14 
-100.00000 -100.00000 H 15 
-100.00000 -100.00000 R 16 
-100.00000 -100.00000 K 17 
-100.00000 -100.00000 D 18 
 0.33943 -100.00000 E 19 
-100.00000 -100.00000 G 0 
-100.00000 -0.47725 A 1 
 0.68162  0.26182 V 2 
 0.26074 -0.15532 I 3 
 0.00000  0.00000 L 4 
-1.02115 -0.22361 M 5 
 0.55243 -0.12688 F 6 
-100.00000 -100.00000 Y 7 
-100.00000 -100.00000 W 8 
-0.24583 -0.00004 S 9 
-0.35468 -0.22361 T 10 
-100.00000 -100.00000 N 11 
-100.00000 -100.00000 Q 12 
-0.12809 -0.35439 C 13 
 0.07484  0.66209 P 14 
-0.12809 -100.00000 H 15 
 0.01721 -0.74073 R 16 
-100.00000 -100.00000 K 17 
-100.00000 -100.00000 D 18 
-100.00000 -100.00000 E 19 
 0.13261 -0.60238 G 0 
-0.66448 -0.46102 A 1 
-100.00000  0.13749 V 2 
-0.34443 -100.00000 I 3 
 0.00000  0.00000 L 4 
-0.21726 -0.08594 M 5 
 0.64523  0.03959 F 6 
 0.00007 -100.00000 Y 7 
 0.16266  0.52841 W 8 
 0.40459 -0.11793 S 9 
-0.09001 -100.00000 T 10 
-100.00000 -100.00000 N 11 
-100.00000 -100.00000 Q 12 
-100.00000 -100.00000 C 13 
-100.00000 -100.00000 P 14 
-100.00000 -100.00000 H 15 
-100.00000 -100.00000 R 16 
-100.00000 -100.00000 K 17 
-100.00000 -100.00000 D 18 
-100.00000 -100.00000 E 19 
-0.00002  0.13762 G 0 
-0.12290 -0.37894 A 1 
 0.00000  0.00000 V 2 
-0.10514  0.52774 I 3 
 0.13748 -100.00000 L 4 
-100.00000 -100.00000 M 5 
-100.00000  0.26003 F 6 
-100.00000 -100.00000 Y 7 
-100.00000 -100.00000 W 8 
-0.35430  0.00012 S 9 
-100.00000 -100.00000 T 10 
 0.26301 -100.00000 N 11 
-100.00000 -100.00000 Q 12 
-100.00000 -100.00000 C 13 
-100.00000 -100.00000 P 14 
-100.00000 -100.00000 H 15 
-100.00000 -100.00000 R 16 
-100.00000 -100.00000 K 17 
 0.35740  0.37863 D 18 
-100.00000 -100.00000 E 19 
-100.00000 -100.00000 G 0 
-100.00000 -0.08565 A 1 
 0.00009 -100.00000 V 2 
-100.00000 -100.00000 I 3 
 0.33913  0.00021 L 4 
-100.00000 -100.00000 M 5 
-0.13783  0.45492 F 6 
 0.00009  0.26324 Y 7 
-100.00000 -100.00000 W 8 
 0.00000  0.00000 S 9 
 0.41086 -0.61431 T 10 
-100.00000 -100.00000 N 11 
-100.00000 -100.00000 Q 12 
-100.00000 -100.00000 C 13 
 0.11118  0.50357 P 14 
-100.00000 -100.00000 H 15 
-100.00000 -100.00000 R 16 
-100.00000 -100.00000 K 17 
-100.00000 -100.00000 D 18 
-100.00000 -100.00000 E 19 
-100.00000 -0.00010 G 0 
-100.00000 -100.00000 A 1 
-100.00000 -100.00000 V 2 
-100.00000 -100.00000 I 3 
 0.00000  0.00000 L 4 
 0.03115 -0.43610 M 5 
-100.00000 -100.00000 F 6 
-100.00000 -100.00000 Y 7 
-100.00000 -100.00000 W 8 
-100.00000 -100.00000 S 9 
-100.00000 -100.00000 T 10 
-100.00000 -100.00000 N 11 
 0.26312  0.26294 Q 12 
-100.00000 -100.00000 C 13 
 0.23516 -0.11129 P 14 
-100.00000 -100.00000 H 15 
 0.05999 -0.25135 R 16 
-100.00000 -100.00000 K 17 
-100.00000 -100.00000 D 18 
-100.00000 -100.00000 E 19 
 0.00000  0.00000 G 0 
-0.15235  0.15295 A 1 
 0.25063  0.15295 V 2 
-100.00000 -100.00000 I 3 
-100.00000 -100.00000 L 4 
-100.00000 -100.00000 M 5 
-100.00000 -100.00000 F 6 
-100.00000 -100.00000 Y 7 
-0.10779  0.48539 W 8 
-100.00000 -100.00000 S 9 
-100.00000 -100.00000 T 10 
-100.00000 -100.00000 N 11 
-100.00000 -100.00000 Q 12 
-100.00000 -100.00000 C 13 
-100.00000 -100.00000 P 14 
-100.00000 -100.00000 H 15 
-0.15235 -0.75156 R 16 
-100.00000 -100.00000 K 17 
-100.00000 -100.00000 D 18 
-0.37474  0.18024 E 19 
 0.13068  0.18547 G 0 
 0.00000  0.00000 A 1 
-0.58570 -0.43513 V 2 
-100.00000 -100.00000 I 3 
-100.00000 -100.00000 L 4 
-100.00000 -100.00000 M 5 
-100.00000 -100.00000 F 6 
-100.00000 -100.00000 Y 7 
-100.00000 -100.00000 W 8 
 0.23952 -0.15426 S 9 
 0.21944 -0.11216 T 10 
-100.00000 -100.00000 N 11 
-100.00000 -100.00000 Q 12 
-100.00000 -0.00008 C 13 
 0.13752 -0.00008 P 14 
-100.00000 -100.00000 H 15 
-100.00000 -100.00000 R 16 
-100.00000 -100.00000 K 17 
-100.00000 -100.00000 D 18 
 0.13752  0.15479 E 19 
-100.00000 -100.00000 G 0 
-0.12857 -100.00000 A 1 
-0.86228  0.25816 V 2 
 0.00000  0.00000 I 3 
-0.81093 -0.74114 L 4 
-100.00000 -100.00000 M 5 
-0.24630 -0.41687 F 6 
-100.00000 -100.00000 Y 7 
-100.00000 -100.00000 W 8 
-100.00000  0.37850 S 9 
-0.48879 -0.13450 T 10 
 0.00893  0.45462 N 11 
-100.00000 -100.00000 Q 12 
-100.00000 -100.00000 C 13 
-100.00000 -100.00000 P 14 
-100.00000 -100.00000 H 15 
-100.00000 -100.00000 R 16 
-100.00000 -100.00000 K 17 
-100.00000 -100.00000 D 18 
-100.00000 -100.00000 E 19 
-0.17359  0.55407 G 0 
-0.12385 -0.18807 A 1 
-100.00000 -0.22063 V 2 
 0.12624 -0.74044 I 3 
 0.02345  0.26218 L 4 
 0.00002 -100.00000 M 5 
-0.12819  0.84598 F 6 
-100.00000 -100.00000 Y 7 
-100.00000 -100.00000 W 8 
 0.00000  0.00000 S 9 
 0.37853  0.00002 T 10 
 0.28317 -0.05296 N 11 
-100.00000 -100.00000 Q 12 
-0.07240 -100.00000 C 13 
-100.00000 -100.00000 P 14 
-100.00000 -100.00000 H 15 
 0.00932 -0.74000 R 16 
-100.00000 -100.00000 K 17 
-100.00000 -100.00000 D 18 
-100.00000 -100.00000 E 19 
-0.55754 -0.61653 G 0 
-0.00003 -100.00000 A 1 
 0.23029 -0.21022 V 2 
 0.33909 -0.03939 I 3 
 0.26089 -0.06558 L 4 
-100.00000 -100.00000 M 5 
 0.00000  0.00000 F 6 
 0.01717  0.26017 Y 7 
-100.00000 -100.00000 W 8 
-0.25014 -0.46323 S 9 
-100.00000 -0.61653 T 10 
-100.00000 -100.00000 N 11 
-100.00000 -0.00013 Q 12 
-100.00000 -100.00000 C 13 
-100.00000 -100.00000 P 14 
-100.00000 -100.00000 H 15 
-0.24587 -100.00000 R 16 
-100.00000 -100.00000 K 17 
-100.00000 -100.00000 D 18 
-100.00000 -100.00000 E 19 
-0.01034  0.42790 G 0 
 0.26294 -100.00000 A 1 
-100.00000 -100.00000 V 2 
-100.00000 -100.00000 I 3 
-0.45601  0.16791 L 4 
-100.00000 -100.00000 M 5 
-0.34440 -100.00000 F 6 
-0.35482 -100.00000 Y 7 
 0.00000  0.00000 W 8 
 0.13741 -100.00000 S 9 
-100.00000 -100.00000 T 10 
-100.00000 -100.00000 N 11 
-100.00000 -100.00000 Q 12 
-0.10849 -0.03854 C 13 
-100.00000 -100.00000 P 14 
-100.00000 -100.00000 H 15 
-0.12184 -0.28360 R 16 
-100.00000 -100.00000 K 17 
-0.00009 -100.00000 D 18 
-0.00009 -0.15401 E 19 
-0.43706  0.54230 G 0 
 0.70984  0.05278 A 1 
 0.48461  0.13327 V 2 
 0.19328 -0.15516 I 3 
-0.21736  0.26219 L 4 
 0.00000  0.00000 M 5 
-100.00000 -100.00000 F 6 
-100.00000 -100.00000 Y 7 
 0.00006 -100.00000 W 8 
-0.53081  0.00009 S 9 
-0.28768 -0.00208 T 10 
-100.00000 -100.00000 N 11 
-100.00000 -100.00000 Q 12 
-100.00000 -100.00000 C 13 
-100.00000 -100.00000 P 14 
-100.00000 -100.00000 H 15 
 0.00930  0.26312 R 16 
 0.13253 -100.00000 K 17 
-100.00000 -100.00000 D 18 
-100.00000 -100.00000 E 19 
 0.00018 -100.00000 G 0 
 0.00018 -100.00000 A 1 
-0.17199 -100.00000 V 2 
 0.03881  0.18603 I 3 
-0.07740  0.19787 L 4 
-100.00000 -0.58137 M 5 
 0.75419  0.06851 F 6 
 0.73413  0.49577 Y 7 
 0.00018 -0.32443 W 8 
 0.23961 -0.08596 S 9 
 0.00018  0.00001 T 10 
-100.00000 -100.00000 N 11 
-100.00000 -100.00000 Q 12 
 0.00000  0.00000 C 13 
-100.00000 -100.00000 P 14 
-100.00000 -100.00000 H 15 
-0.05430 -0.25455 R 16 
-100.00000 -100.00000 K 17 
-100.00000 -100.00000 D 18 
-100.00000 -100.00000 E 19 
-0.12829 -100.00000 G 0 
 0.20828 -0.39119 A 1 
 0.00001  0.17900 V 2 
-0.15429 -0.10111 I 3 
-0.23715 -0.03771 L 4 
-100.00000 -100.00000 M 5 
 0.02913 -0.32429 F 6 
-0.18310  0.17900 Y 7 
 0.26304 -0.15436 W 8 
 0.00000  0.00000 S 9 
-0.41341 -100.00000 T 10 
 0.01693 -100.00000 N 11 
-0.13840 -0.00000 Q 12 
-100.00000 -100.00000 C 13 
 0.96690  0.84682 P 14 
-100.00000 -100.00000 H 15 
-100.00000 -100.00000 R 16 
-100.00000  0.48385 K 17 
 0.12582 -100.00000 D 18 
-0.13840 -0.73885 E 19 
-0.09152 -100.00000 G 0 
-100.00000 -100.00000 A 1 
-0.29814  0.50977 V 2 
 0.73945  0.69396 I 3 
 0.43235  0.15553 L 4 
 0.00019 -100.00000 M 5 
-100.00000 -100.00000 F 6 
-100.00000 -100.00000 Y 7 
-100.00000 -100.00000 W 8 
 0.12431  0.19905 S 9 
-0.07724  0.33938 T 10 
 0.00000  0.00000 N 11 
-100.00000 -100.00000 Q 12 
-100.00000 -100.00000 C 13 
-100.00000 -100.00000 P 14 
-0.10822  0.09145 H 15 
-100.00000 -0.20811 R 16 
 0.34001 -0.13844 K 17 
 0.15661  0.52972 D 18 
-100.00000 -100.00000 E 19 
 0.00000  0.00000 G 0 
 0.00931 -100.00000 A 1 
-100.00000  0.26320 V 2 
-100.00000 -100.00000 I 3 
-100.00000 -100.00000 L 4 
-100.00000 -100.00000 M 5 
-100.00000 -100.00000 F 6 
-100.00000 -100.00000 Y 7 
 0.32339  0.02530 W 8 
-100.00000 -100.00000 S 9 
-100.00000 -100.00000 T 10 
-100.00000 -100.00000 N 11 
-100.00000 -100.00000 Q 12 
-100.00000 -100.00000 C 13 
-100.00000 -100.00000 P 14 
-100.00000 -100.00000 H 15 
-0.18228  1.00932 R 16 
-100.00000 -100.00000 K 17 
-100.00000 -100.00000 D 18 
-0.42320  0.19218 E 19 
 0.00018 -100.00000 G 0 
 0.37869  0.20816 A 1 
 0.23944  0.00005 V 2 
 0.13768 -100.00000 I 3 
 0.53972 -0.00139 L 4 
-100.00000 -100.00000 M 5 
-0.58201  0.61528 F 6 
-0.06542  0.34947 Y 7 
 0.13768 -100.00000 W 8 
 0.00000  0.00000 S 9 
-0.12432  0.04962 T 10 
 0.00018  0.00005 N 11 
-100.00000  0.00005 Q 12 
-100.00000 -100.00000 C 13 
 0.84577 -0.63984 P 14 
-100.00000 -100.00000 H 15 
-100.00000 -100.00000 R 16 
-100.00000 -100.00000 K 17 
-100.00000 -100.00000 D 18 
-100.00000  0.00005 E 19 
-100.00000 -100.00000 G 0 
-100.00000 -100.00000 A 1 
-0.10852  0.26232 V 2 
-100.00000 -100.00000 I 3 
 0.00000  0.00000 L 4 
 0.00925  0.26173 M 5 
 0.13249  0.13757 F 6 
-100.00000 -100.00000 Y 7 
-100.00000 -0.08561 W 8 
-0.05455  0.26015 S 9 
-100.00000 -100.00000 T 10 
-100.00000 -100.00000 N 11 
-100.00000 -100.00000 Q 12 
-100.00000 -100.00000 C 13 
-100.00000 -100.00000 P 14 
-100.00000 -100.00000 H 15 
-100.00000 -100.00000 R 16 
-100.00000 -100.00000 K 17 
-100.00000 -100.00000 D 18 
-100.00000 -100.00000 E 19 
-100.00000 -100.00000 G 0 
-100.00000 -100.00000 A 1 
 0.13246 -0.15322 V 2 
-100.00000 -100.00000 I 3 
 0.13477  0.37852 L 4 
-100.00000  0.00000 M 5 
-100.00000 -100.00000 F 6 
-100.00000 -100.00000 Y 7 
-100.00000  0.00000 W 8 
-100.00000 -100.00000 S 9 
-0.67486 -100.00000 T 10 
-100.00000 -100.00000 N 11 
 0.00000  0.00000 Q 12 
-100.00000 -100.00000 C 13 
 0.13246  0.26234 P 14 
 0.13750 -0.08558 H 15 
 0.53486  0.12819 R 16 
 0.13048  0.26304 K 17 
-100.00000 -100.00000 D 18 
-0.55824 -0.47685 E 19 
-100.00000  0.13767 G 0 
-100.00000 -0.27899 A 1 
-0.09189  0.25996 V 2 
-0.02908 -100.00000 I 3 
-0.39165  0.09111 L 4 
-100.00000 -100.00000 M 5 
-0.35492  0.12574 F 6 
 0.16285  0.24353 Y 7 
-100.00000  0.26320 W 8 
-0.24605  0.37868 S 9 
-100.00000 -100.00000 T 10 
-100.00000 -100.00000 N 11 
-100.00000 -100.00000 Q 12 
 0.00000  0.00000 C 13 
-100.00000 -100.00000 P 14 
-100.00000 -100.00000 H 15 
-0.50199 -0.20845 R 16 
-100.00000 -100.00000 K 17 
-100.00000 -100.00000 D 18 
-100.00000 -100.00000 E 19 
 0.68282 -0.35766 G 0 
-0.19272 -0.00005 A 1 
 0.44017 -0.22321 V 2 
-0.37608  0.26222 I 3 
 0.20888  0.16853 L 4 
-100.00000 -100.00000 M 5 
-100.00000  0.03982 F 6 
-100.00000 -0.00005 Y 7 
-100.00000 -100.00000 W 8 
 0.13286  0.13746 S 9 
 0.39986 -0.00184 T 10 
 0.95534 -100.00000 N 11 
-0.12788 -0.41643 Q 12 
-100.00000 -100.00000 C 13 
-100.00000 -100.00000 P 14 
 0.23044 -100.00000 H 15 
 0.00000  0.00000 R 16 
 0.11921  0.19343 K 17 
-0.06492 -100.00000 D 18 
-0.55034 -0.41643 E 19 
-100.00000 -100.00000 G 0 
-100.00000 -100.00000 A 1 
 0.68246 -0.08063 V 2 
 0.00000  0.00000 I 3 
 0.13774  0.15559 L 4 
 0.11872  0.11590 M 5 
-100.00000 -100.00000 F 6 
-100.00000 -100.00000 Y 7 
-100.00000 -100.00000 W 8 
-100.00000 -100.00000 S 9 
 1.02373 -0.11754 T 10 
-100.00000 -100.00000 N 11 
-100.00000 -100.00000 Q 12 
-100.00000 -100.00000 C 13 
-100.00000 -100.00000 P 14 
-100.00000 -100.00000 H 15 
-100.00000  0.00002 R 16 
 0.00023  0.26250 K 17 
-100.00000 -100.00000 D 18 
-100.00000 -100.00000 E 19 
-100.00000  0.15547 G 0 
-100.00000 -100.00000 A 1 
-100.00000 -100.00000 V 2 
-100.00000 -100.00000 I 3 
-100.00000 -100.00000 L 4 
-100.00000 -100.00000 M 5 
-100.00000 -0.20805 F 6 
 0.15460  0.45218 Y 7 
 0.00010 -0.27872 W 8 
-0.24593 -0.08554 S 9 
-100.00000 -100.00000 T 10 
-100.00000 -100.00000 N 11 
-100.00000 -100.00000 Q 12 
 0.00000  0.00000 C 13 
-100.00000 -100.00000 P 14 
-100.00000 -100.00000 H 15 
 0.51961  0.02664 R 16 
-100.00000 -100.00000 K 17 
-100.00000 -100.00000 D 18 
-100.00000 -100.00000 E 19 
-100.00000 -100.00000 G 0 
-100.00000 -100.00000 A 1 
 0.39207  0.33827 V 2 
 0.00000  0.00000 I 3 
 0.20313 -0.03859 L 4 
-0.12812 -100.00000 M 5 
 0.00939  0.15496 F 6 
-100.00000 -100.00000 Y 7 
-100.00000 -100.00000 W 8 
-100.00000  0.00005 S 9 
 0.23025 -0.15407 T 10 
 0.00010  0.26308 N 11 
-100.00000 -100.00000 Q 12 
-100.00000 -100.00000 C 13 
-100.00000 -100.00000 P 14 
-100.00000 -100.00000 H 15 
-100.00000 -100.00000 R 16 
-100.00000 -100.00000 K 17 
-100.00000 -100.00000 D 18 
-100.00000 -100.00000 E 19 
