# Supplementary material for: Enhanced ER proteostasis and temperature differentially impact the mutational tolerance of influenza hemagglutinin
Source: eLife. 2018 Sep 6;7:e38795. doi: 10.7554/eLife.38795 (PMC6172027; doi:10.7554/eLife.38795)
Supplement: Source data 1. [file elife-38795-data1.zip › Dataset_1/HA_DMS_2018_processing/filtering/filtering_DAX37vsDMSO37/compare/out_scatter_23_A.txt]

-100.00000 -100.00000 
 0.18707 -0.55640 
 0.00000  0.00000 
 0.74541 -0.07275 
 0.53070  0.68325 
 0.00009 -100.00000 
 0.21486  0.07150 
-100.00000 -100.00000 
-0.00000 -100.00000 
 0.34988  0.00012 
 0.00000  0.00000 
 0.87948 -0.10942 
-0.16988  0.43049 
 0.00000  0.00000 
 0.81631 -0.44469 
-0.48739  0.86768 
 0.00000  0.00000 
-100.00000  0.26313 
 0.58792  0.22043 
-100.00000 -100.00000 
-100.00000 -100.00000 
-100.00000 -100.00000 
-100.00000 -100.00000 
-100.00000 -100.00000 
 0.25456 -100.00000 
 0.00000  0.00000 
-100.00000 -100.00000 
-100.00000 -100.00000 
 0.21055  0.07816 
 0.15817 -0.03700 
-100.00000  0.00004 
 0.17653  0.54167 
 0.32859  0.31008 
-100.00000  0.26303 
 0.08985  0.09882 
-100.00000 -100.00000 
-100.00000 -100.00000 
 0.00158 -100.00000 
-100.00000 -100.00000 
-100.00000  0.00021 
 0.50552  0.12941 
 0.00000  0.00000 
-0.20058 -0.32080 
-0.05718  0.16705 
-100.00000 -100.00000 
-100.00000 -100.00000 
 0.59239 -0.51284 
-100.00000 -100.00000 
-0.00002 -100.00000 
 0.00002  0.00013 
-1.21820 -0.06011 
-0.91075 -0.15159 
-1.11066 -0.11494 
-100.00000 -100.00000 
-100.00000 -100.00000 
-100.00000  0.14732 
 0.13066 -0.00003 
-100.00000 -100.00000 
-100.00000 -100.00000 
 0.15101  0.37090 
-100.00000 -100.00000 
 0.63009 -0.03181 
-100.00000 -100.00000 
 0.24224  0.13776 
 0.00000  0.00000 
-100.00000 -100.00000 
-100.00000 -100.00000 
 0.19977  0.04619 
-100.00000 -100.00000 
-0.23959  0.18180 
 0.25124 -100.00000 
-100.00000 -100.00000 
 0.00002 -0.63650 
-100.00000 -100.00000 
-0.05472  0.08573 
 0.09917 -0.16799 
-100.00000 -100.00000 
-100.00000 -100.00000 
-100.00000 -100.00000 
 0.00000 -100.00000 
-100.00000 -100.00000 
-100.00000 -100.00000 
 0.45945 -0.13415 
-100.00000 -100.00000 
-0.13600 -100.00000 
 0.51544  0.61944 
-100.00000 -100.00000 
 0.12712  0.16678 
 0.07585  0.51415 
 0.00000  0.00000 
 0.24286 -0.99115 
-0.33256  0.44307 
-100.00000 -100.00000 
-0.08803  0.40051 
-100.00000 -100.00000 
-100.00000 -100.00000 
 0.45473  0.22497 
-100.00000 -0.00005 
 0.31004 -0.07858 
 0.28023  0.16867 
-0.45019  0.71416 
 0.47524 -0.34831 
-0.12002  0.09104 
-0.50916  0.67819 
-100.00000  0.27558 
 0.00000  0.00000 
-100.00000 -100.00000 
-100.00000 -100.00000 
-100.00000 -100.00000 
 0.00008 -100.00000 
 0.12353 -0.12990 
-100.00000 -100.00000 
-0.35169 -0.57128 
-0.01040 -0.00006 
 0.65981 -0.32865 
 0.54570  0.45429 
-100.00000 -100.00000 
-100.00000 -100.00000 
-100.00000 -100.00000 
 0.00007  0.13749 
-100.00000 -100.00000 
-100.00000 -100.00000 
-0.25789 -100.00000 
 0.22625 -100.00000 
 0.81058 -0.16670 
 0.26330  0.05742 
 0.67122  0.00026 
 0.21340 -100.00000 
-100.00000 -100.00000 
-100.00000 -100.00000 
-100.00000 -100.00000 
-0.00183 -0.41709 
-0.35364 -100.00000 
-100.00000 -100.00000 
 0.17319  0.19050 
 0.27317 -0.00502 
-0.10650 -0.06818 
 0.08639 -0.08318 
 0.01778 -0.05009 
-100.00000 -100.00000 
-0.12031 -0.21075 
-100.00000 -100.00000 
-100.00000 -100.00000 
-0.42452 -0.41781 
 0.17766 -100.00000 
-0.69148  0.53572 
-0.00005 -100.00000 
 0.16462  0.62372 
 0.34020  0.21157 
 0.51024  0.81253 
 0.71190 -100.00000 
-100.00000 -100.00000 
-0.35735  0.27707 
 0.48737 -0.14636 
 0.09268  0.06752 
 0.32987  0.28379 
-100.00000 -100.00000 
 0.17586 -0.50910 
-0.44622  0.13589 
-100.00000 -100.00000 
-100.00000 -100.00000 
-100.00000 -100.00000 
-100.00000 -100.00000 
-100.00000 -100.00000 
-100.00000 -100.00000 
-100.00000 -100.00000 
-100.00000 -100.00000 
 0.11522  0.07748 
 0.14341 -0.03475 
 0.20774  0.46235 
 0.25164 -0.29618 
-0.00920 -0.34880 
 0.62512  0.11463 
-100.00000 -100.00000 
 0.19003  0.27271 
-0.53356  0.31146 
 0.60697  0.78408 
 0.44452  0.70187 
-0.11296 -0.31458 
-0.06564  0.42239 
-100.00000 -100.00000 
 0.17278 -0.08785 
-100.00000 -100.00000 
 0.58509  0.00011 
 0.13764  0.13752 
-0.42832  0.00032 
 0.25615 -100.00000 
-0.28847 -100.00000 
 0.85820  0.97150 
-100.00000 -100.00000 
 0.01222 -0.05652 
-100.00000 -100.00000 
-100.00000 -100.00000 
-0.19840  0.28763 
 0.39520 -0.00457 
-100.00000 -100.00000 
-100.00000 -100.00000 
-0.13518 -100.00000 
-0.19768 -100.00000 
-100.00000 -100.00000 
-0.13541 -0.00043 
-0.49243 -0.73812 
-0.21524 -100.00000 
-0.23529  0.50250 
 0.31531 -0.29956 
 0.54310 -0.32250 
-100.00000 -100.00000 
-100.00000 -100.00000 
-0.37898 -0.05764 
-0.11811  0.04219 
-100.00000 -0.33901 
-0.09367  1.05071 
 0.00000  0.00000 
-100.00000 -100.00000 
 0.54186 -0.00095 
-0.54654 -0.29923 
 0.14973  0.64989 
 0.00000  0.00000 
 0.09272  0.30123 
-0.10380  0.93836 
 0.17112 -100.00000 
-100.00000 -100.00000 
-0.38597  0.44177 
 0.66038 -100.00000 
-100.00000 -100.00000 
-100.00000 -100.00000 
-0.01657  0.34921 
 1.01511  1.33825 
 0.38057  0.26279 
 0.35030 -0.30300 
 0.00000  0.00000 
 0.00000  0.00000 
-100.00000 -100.00000 
-0.07495  0.16608 
-0.05469  0.65635 
 0.73448 -0.04704 
-0.08360 -1.23784 
-100.00000 -100.00000 
-100.00000 -100.00000 
 0.21926  0.33358 
-100.00000 -100.00000 
-100.00000 -100.00000 
-100.00000 -100.00000 
-0.25963 -100.00000 
-100.00000 -100.00000 
-100.00000 -100.00000 
-100.00000 -100.00000 
 0.14593  0.33915 
-100.00000 -100.00000 
-100.00000  0.00017 
 0.48038 -0.23237 
-0.62077 -0.01227 
 0.59427  0.92616 
 0.73643 -0.18520 
-0.47130  0.48508 
-0.37274 -100.00000 
 0.33670 -0.10208 
-100.00000 -100.00000 
 0.27138  0.11494 
 0.00000  0.00000 
 0.42328 -0.00071 
-100.00000 -100.00000 
-100.00000 -100.00000 
-100.00000 -100.00000 
 0.27610 -0.00072 
 0.00000  0.00000 
-100.00000 -100.00000 
 0.24321  0.11480 
-100.00000 -100.00000 
 0.00000  0.00000 
-100.00000 -100.00000 
 0.00000  0.00000 
 0.76577  0.65153 
 0.63040 -0.12487 
-100.00000 -100.00000 
 0.38438  0.52942 
-0.32532  0.29727 
 0.63707 -0.07400 
 0.11283 -0.26634 
 0.22675  0.26329 
-100.00000 -100.00000 
-100.00000 -100.00000 
 0.02065  0.77718 
 0.34955 -0.62936 
 0.03936  0.18897 
 0.00000  0.00000 
 0.26293 -100.00000 
-0.47269  0.13763 
-0.08472  0.15887 
-0.67081  0.23129 
-100.00000 -100.00000 
-100.00000 -100.00000 
-0.09484  0.57964 
 0.04711 -0.01656 
-100.00000 -0.00005 
-100.00000 -100.00000 
-0.10439 -0.25164 
-0.12219 -100.00000 
 0.52011  0.41830 
-100.00000  0.26308 
 0.00000  0.00000 
-100.00000 -100.00000 
 0.00130  0.52464 
-100.00000 -100.00000 
-0.37425 -100.00000 
 0.14135 -0.15443 
-100.00000 -100.00000 
-100.00000 -100.00000 
-100.00000 -100.00000 
-100.00000 -100.00000 
-100.00000 -100.00000 
-0.02487 -0.26308 
 0.09070 -0.15735 
-0.81441 -0.23337 
-0.49958  0.05235 
-100.00000 -100.00000 
-100.00000 -100.00000 
-0.18077  0.20557 
-100.00000 -100.00000 
-100.00000 -100.00000 
-100.00000  0.33168 
-100.00000 -100.00000 
 0.30444  0.02130 
 0.21092 -100.00000 
 0.16126 -100.00000 
 0.23707 -0.38184 
-100.00000 -100.00000 
-100.00000 -100.00000 
 0.00000 -100.00000 
-100.00000 -100.00000 
 0.36428  0.03867 
 0.64648  1.03702 
-100.00000 -100.00000 
-100.00000 -100.00000 
-100.00000 -100.00000 
-100.00000 -100.00000 
-0.00279 -100.00000 
-0.26628 -100.00000 
-0.37539 -0.11286 
-100.00000 -100.00000 
-100.00000 -100.00000 
-100.00000 -100.00000 
-100.00000 -100.00000 
 0.13763 -0.05527 
-100.00000 -100.00000 
-100.00000 -100.00000 
-0.30897  0.42923 
 0.00000  0.00000 
-100.00000 -100.00000 
 0.00000  0.00000 
-100.00000 -100.00000 
-100.00000 -100.00000 
-100.00000 -100.00000 
 0.00181 -100.00000 
 0.00005 -100.00000 
-100.00000 -100.00000 
-100.00000 -100.00000 
-0.50117  0.44655 
 0.13749  0.19295 
-100.00000 -100.00000 
-100.00000 -100.00000 
 0.13751 -0.27190 
-0.13572 -100.00000 
-100.00000 -100.00000 
-0.19996 -100.00000 
-100.00000 -100.00000 
-100.00000 -100.00000 
-0.40749 -100.00000 
-100.00000 -100.00000 
 0.01114 -0.01544 
-100.00000 -100.00000 
 0.32949  0.51645 
 0.42373 -100.00000 
-100.00000 -100.00000 
-0.04978  0.25850 
 0.62611  0.20563 
-100.00000 -100.00000 
 0.00000  0.00000 
 0.00000  0.00000 
 0.00180 -100.00000 
 0.61049  0.26187 
-0.09090  0.41594 
-0.16897  0.48535 
 0.61741  0.18200 
 0.00009  0.58506 
-0.32888 -0.07262 
 0.00000  0.00000 
-100.00000 -100.00000 
-100.00000  0.13743 
-0.97620  0.44196 
-100.00000 -100.00000 
 0.27922 -0.29124 
 0.00009 -100.00000 
-100.00000 -100.00000 
-100.00000 -0.20665 
-100.00000 -100.00000 
-0.11201  1.37855 
-0.00977 -0.65761 
-100.00000 -100.00000 
 0.48541  0.26301 
 0.35679 -100.00000 
 0.23929 -100.00000 
 0.08751 -0.44595 
 0.25212  0.95176 
-0.29852  0.76703 
 0.26327 -100.00000 
 0.45637  0.40314 
 0.00000  0.00000 
 0.72756  0.00101 
-0.00764  0.54789 
-0.38244 -100.00000 
-0.15835  1.37910 
-100.00000 -100.00000 
 0.33758  0.76557 
-0.06237 -100.00000 
-100.00000 -100.00000 
-100.00000 -100.00000 
-100.00000 -100.00000 
-100.00000 -100.00000 
-100.00000 -100.00000 
-0.12376 -100.00000 
-1.01051 -100.00000 
-100.00000 -100.00000 
-100.00000 -100.00000 
 0.00002 -100.00000 
-100.00000 -100.00000 
 0.09096 -0.42610 
 0.00040 -0.00003 
 0.13770 -100.00000 
-100.00000 -0.00000 
-100.00000 -100.00000 
-100.00000 -100.00000 
-0.40433 -100.00000 
-100.00000 -100.00000 
-100.00000 -100.00000 
-0.39175  0.91925 
-100.00000 -100.00000 
-100.00000 -100.00000 
 0.00000  0.00000 
-100.00000 -0.00016 
-100.00000 -100.00000 
-0.00010 -100.00000 
 0.64636  0.05048 
 0.00004 -100.00000 
-100.00000 -100.00000 
 0.00001 -0.58545 
-100.00000 -100.00000 
-0.13923  0.13728 
-100.00000 -100.00000 
-0.06970 -0.60522 
-100.00000 -100.00000 
-0.35345 -100.00000 
-100.00000 -100.00000 
-100.00000 -100.00000 
-0.10544 -100.00000 
-100.00000 -100.00000 
-100.00000 -100.00000 
-0.19986 -0.32270 
-100.00000 -100.00000 
 0.64251  0.84821 
-100.00000 -100.00000 
-100.00000 -100.00000 
-0.00288  0.41587 
-0.13911 -100.00000 
-0.01331 -0.54248 
-1.00901 -0.39456 
 0.57801 -0.08449 
-0.49522  0.58518 
-100.00000 -100.00000 
-100.00000  0.00121 
 0.13754  0.00014 
-100.00000 -100.00000 
 0.00000  0.00000 
 0.33254  0.26409 
 0.23921  0.48551 
-100.00000 -0.10111 
 0.13755 -100.00000 
-100.00000 -100.00000 
-100.00000 -100.00000 
-100.00000 -100.00000 
-100.00000 -100.00000 
-0.41195 -100.00000 
-100.00000 -100.00000 
-100.00000 -100.00000 
-100.00000 -100.00000 
 0.24180  0.06887 
-100.00000 -100.00000 
-100.00000 -100.00000 
-100.00000 -100.00000 
-0.34784  0.26196 
-100.00000 -100.00000 
-100.00000 -100.00000 
 0.51423  0.51303 
 0.36400 -0.36005 
 0.05437 -0.40436 
-100.00000 -100.00000 
-0.46805  0.08925 
-0.21748 -1.06269 
 0.08893 -0.38820 
-100.00000 -100.00000 
-0.04466 -0.32673 
 0.11308  0.10779 
 0.48565 -100.00000 
-0.12424 -0.74173 
-100.00000 -100.00000 
-0.06692  0.00022 
-100.00000 -0.61399 
 0.45870 -0.22333 
 0.49750 -0.09170 
 0.57123 -0.08717 
-0.26112  0.00006 
-0.31133 -100.00000 
 0.22752  0.46515 
 0.21489  0.13732 
 0.12699 -100.00000 
-100.00000 -100.00000 
 0.34166  0.39721 
 0.00436  0.21955 
 0.46193 -0.35617 
-0.53003 -0.08586 
-100.00000 -100.00000 
-100.00000  0.06619 
 0.13528  1.22980 
-100.00000  0.58517 
 0.00009 -100.00000 
-0.64975  1.22190 
-100.00000 -100.00000 
 0.00044 -100.00000 
-0.00006 -100.00000 
-100.00000 -100.00000 
 0.00000  0.00000 
-100.00000 -100.00000 
-100.00000 -100.00000 
-100.00000  0.13762 
-0.23616 -0.07954 
-0.09089  0.32737 
 0.00000  0.00000 
-0.25174 -0.08759 
-100.00000 -100.00000 
 0.77191  0.26306 
-0.05376 -0.21038 
-100.00000 -0.47725 
-0.66448 -0.46102 
-0.12290 -0.37894 
-100.00000 -0.08565 
-100.00000 -100.00000 
-0.15235  0.15295 
 0.00000  0.00000 
-0.12857 -100.00000 
-0.12385 -0.18807 
-0.00003 -100.00000 
 0.26294 -100.00000 
 0.70984  0.05278 
 0.00018 -100.00000 
 0.20828 -0.39119 
-100.00000 -100.00000 
 0.00931 -100.00000 
 0.37869  0.20816 
-100.00000 -100.00000 
-100.00000 -100.00000 
-100.00000 -0.27899 
-0.19272 -0.00005 
-100.00000 -100.00000 
-100.00000 -100.00000 
-100.00000 -100.00000 
