# Supplementary material for: Enhanced ER proteostasis and temperature differentially impact the mutational tolerance of influenza hemagglutinin
Source: eLife. 2018 Sep 6;7:e38795. doi: 10.7554/eLife.38795 (PMC6172027; doi:10.7554/eLife.38795)
Supplement: Source data 1. [file elife-38795-data1.zip › Dataset_1/HA_DMS_2018_processing/filtering/filtering_DAX37vsDMSO37/compare/out_scatter_23_C.txt]

-100.00000 -100.00000 
-0.19996  0.18292 
 0.55153 -100.00000 
 0.71188  0.09353 
-100.00000 -0.61679 
-0.26001 -100.00000 
 0.55836 -100.00000 
-100.00000 -100.00000 
-100.00000 -100.00000 
 0.37715  0.18338 
-0.28061 -100.00000 
 0.46646  0.16681 
-100.00000 -100.00000 
-0.37454 -100.00000 
-100.00000 -100.00000 
-100.00000 -100.00000 
-100.00000 -100.00000 
-100.00000 -100.00000 
-100.00000 -100.00000 
-100.00000 -100.00000 
 0.00000  0.00000 
-100.00000 -100.00000 
 0.51291  0.02522 
 0.18630  0.27026 
-100.00000  0.00012 
-100.00000 -100.00000 
-100.00000 -100.00000 
-100.00000 -100.00000 
-100.00000 -100.00000 
-100.00000 -100.00000 
-100.00000 -100.00000 
-100.00000 -100.00000 
-100.00000 -100.00000 
-100.00000 -100.00000 
-100.00000 -100.00000 
-100.00000 -100.00000 
-100.00000 -100.00000 
-100.00000 -100.00000 
-100.00000 -100.00000 
-100.00000 -100.00000 
-100.00000 -100.00000 
-100.00000 -100.00000 
-100.00000 -100.00000 
-100.00000 -100.00000 
-100.00000 -100.00000 
 0.13759  0.13761 
-100.00000 -100.00000 
-100.00000 -100.00000 
-100.00000 -100.00000 
-100.00000 -100.00000 
-0.11840 -100.00000 
-100.00000 -100.00000 
 0.13741  0.00053 
 0.26305 -100.00000 
-100.00000 -100.00000 
-100.00000 -100.00000 
 0.00000 -100.00000 
-100.00000 -100.00000 
 0.00000  0.00000 
-100.00000 -100.00000 
-100.00000 -100.00000 
-100.00000 -100.00000 
-100.00000 -100.00000 
-100.00000 -100.00000 
-100.00000 -100.00000 
-100.00000 -100.00000 
-100.00000 -100.00000 
 0.21000 -100.00000 
-100.00000 -100.00000 
-100.00000 -100.00000 
-100.00000 -100.00000 
 0.00000  0.00000 
-100.00000 -100.00000 
-100.00000 -100.00000 
-100.00000 -0.00004 
-100.00000 -100.00000 
-0.21746  0.26305 
-100.00000 -100.00000 
-100.00000 -100.00000 
-100.00000 -100.00000 
-100.00000 -100.00000 
-100.00000 -100.00000 
-100.00000 -100.00000 
 0.00000  0.00000 
-100.00000 -100.00000 
-100.00000 -100.00000 
-100.00000 -100.00000 
-100.00000 -100.00000 
-100.00000 -100.00000 
-100.00000 -100.00000 
 0.00025 -100.00000 
-100.00000 -100.00000 
-0.37434 -0.03043 
-100.00000 -100.00000 
-0.23039 -0.13357 
-100.00000 -100.00000 
-100.00000 -100.00000 
-100.00000 -100.00000 
-100.00000 -100.00000 
-100.00000 -100.00000 
-100.00000 -100.00000 
-100.00000 -100.00000 
-100.00000 -100.00000 
-100.00000 -100.00000 
-100.00000 -100.00000 
-100.00000 -100.00000 
 0.00000  0.00000 
-0.18280 -0.19834 
-100.00000 -100.00000 
-100.00000 -100.00000 
-0.00014 -100.00000 
-100.00000 -100.00000 
-0.20485 -0.57128 
-100.00000 -100.00000 
 0.24045  0.06475 
-100.00000 -100.00000 
-100.00000 -100.00000 
-100.00000 -100.00000 
-100.00000 -100.00000 
-100.00000 -100.00000 
-100.00000 -100.00000 
-100.00000 -100.00000 
-0.12910 -0.56999 
-100.00000 -100.00000 
 0.00042 -100.00000 
-100.00000 -100.00000 
-100.00000 -100.00000 
-100.00000 -100.00000 
-100.00000 -100.00000 
-100.00000 -100.00000 
 0.26306 -100.00000 
-100.00000 -100.00000 
-100.00000 -100.00000 
 0.13757 -0.07257 
-100.00000 -100.00000 
 0.00020 -100.00000 
-100.00000 -100.00000 
 0.13773 -100.00000 
-0.52509 -100.00000 
 0.10229 -0.01479 
-100.00000 -100.00000 
-100.00000 -100.00000 
-100.00000 -100.00000 
-100.00000 -100.00000 
-0.00394 -0.12555 
-100.00000 -100.00000 
-100.00000 -100.00000 
-100.00000 -100.00000 
-100.00000 -100.00000 
-100.00000 -100.00000 
-100.00000 -100.00000 
 0.00000  0.00000 
-0.35299 -100.00000 
 0.00122 -100.00000 
-100.00000 -100.00000 
-100.00000 -100.00000 
-100.00000 -100.00000 
-0.00190 -100.00000 
-0.13942  0.13727 
-100.00000  0.26309 
 0.14280 -0.29061 
-100.00000 -100.00000 
-100.00000 -100.00000 
-100.00000 -100.00000 
-100.00000 -100.00000 
-0.45448 -0.13003 
-100.00000 -100.00000 
-100.00000 -100.00000 
 0.43591 -100.00000 
-100.00000 -100.00000 
-100.00000 -100.00000 
-100.00000 -100.00000 
-100.00000 -100.00000 
 0.09177  0.32801 
-100.00000  0.00142 
-100.00000  0.10743 
-0.47818 -100.00000 
-0.00019  0.00017 
 0.13736 -100.00000 
-100.00000  0.00014 
-0.42553  0.24694 
 0.13734 -100.00000 
-100.00000 -100.00000 
-100.00000 -100.00000 
-100.00000 -100.00000 
-100.00000 -100.00000 
 0.71030 -0.00002 
-100.00000 -100.00000 
-100.00000 -100.00000 
-100.00000 -100.00000 
-100.00000 -100.00000 
-100.00000 -100.00000 
 0.41932 -0.09404 
-100.00000 -0.00243 
-100.00000 -100.00000 
-100.00000 -100.00000 
 0.11980  0.26279 
-100.00000 -100.00000 
-100.00000 -100.00000 
-100.00000 -0.00008 
 0.12762  0.13747 
-100.00000 -100.00000 
-100.00000 -100.00000 
-100.00000 -100.00000 
-100.00000 -100.00000 
-0.25859  0.26317 
-100.00000 -100.00000 
 0.10658 -0.46534 
 0.58508  0.37883 
-100.00000 -100.00000 
-100.00000 -100.00000 
-100.00000 -100.00000 
-100.00000 -100.00000 
 0.01553  0.43266 
-100.00000 -100.00000 
-0.34129 -0.10663 
-100.00000 -100.00000 
-0.40252 -100.00000 
-0.12145  0.26317 
 0.79110 -100.00000 
-100.00000 -100.00000 
 0.07381 -0.16169 
 0.12848 -100.00000 
-0.13536 -100.00000 
-100.00000 -100.00000 
 0.13783 -100.00000 
-100.00000 -100.00000 
-100.00000 -100.00000 
-100.00000 -100.00000 
 0.44983 -100.00000 
 0.90921  0.15156 
 0.14056  0.27801 
-100.00000 -100.00000 
-100.00000 -0.00264 
 0.34414 -100.00000 
-0.23560  0.67819 
-0.67914 -100.00000 
-100.00000 -100.00000 
-100.00000 -100.00000 
-100.00000 -100.00000 
-100.00000 -100.00000 
-100.00000 -100.00000 
-100.00000 -100.00000 
-100.00000 -100.00000 
 0.20895  0.11429 
 0.26243  1.19547 
 0.00007 -0.14597 
 0.00027 -100.00000 
-100.00000 -100.00000 
-100.00000 -100.00000 
 0.45034 -100.00000 
-100.00000 -100.00000 
 0.13779 -100.00000 
 0.00026 -100.00000 
-0.23576 -100.00000 
-100.00000 -100.00000 
-0.31306 -100.00000 
-100.00000 -100.00000 
-100.00000 -100.00000 
-100.00000 -100.00000 
-100.00000 -100.00000 
-100.00000  0.26312 
-100.00000 -100.00000 
-100.00000 -100.00000 
-100.00000 -100.00000 
-100.00000 -100.00000 
 0.26310 -100.00000 
 0.00709 -0.12621 
-0.07126  0.41438 
-100.00000 -100.00000 
 0.00005 -100.00000 
-100.00000  0.00031 
 0.13774 -100.00000 
 0.32621  0.00067 
-100.00000 -100.00000 
 0.00029 -100.00000 
 0.71244  0.13688 
 0.00040 -100.00000 
-100.00000 -100.00000 
 0.00595  0.32136 
-100.00000 -100.00000 
-100.00000 -100.00000 
 0.30564  0.36215 
-100.00000 -100.00000 
-100.00000 -100.00000 
-100.00000 -0.66327 
-100.00000 -100.00000 
 0.13759  0.00012 
-100.00000 -0.22665 
-100.00000 -100.00000 
 0.00000  0.00000 
-100.00000 -100.00000 
 0.13750 -100.00000 
-100.00000 -100.00000 
 0.00000  0.00000 
-100.00000 -100.00000 
-100.00000  0.00002 
-100.00000 -100.00000 
 0.69683  0.22479 
-100.00000 -100.00000 
-100.00000 -100.00000 
-100.00000 -100.00000 
-100.00000 -100.00000 
 0.26316 -0.15527 
-100.00000 -100.00000 
-100.00000  0.10358 
-100.00000 -100.00000 
-100.00000 -0.02896 
-100.00000 -100.00000 
-100.00000 -100.00000 
-100.00000 -100.00000 
 0.00003 -100.00000 
-100.00000 -100.00000 
-100.00000 -100.00000 
 0.12736  0.28366 
-100.00000 -100.00000 
-100.00000 -100.00000 
 0.00032 -100.00000 
 0.00000  0.00000 
-100.00000 -100.00000 
-100.00000 -100.00000 
-0.35616  0.16278 
-100.00000 -100.00000 
-100.00000 -100.00000 
 0.00349 -100.00000 
 0.13738 -100.00000 
-100.00000 -100.00000 
-100.00000 -100.00000 
-100.00000 -100.00000 
-100.00000 -100.00000 
 0.00006 -0.00001 
-100.00000 -100.00000 
-100.00000 -100.00000 
-100.00000 -100.00000 
-100.00000 -100.00000 
-100.00000 -100.00000 
-0.39170 -100.00000 
-100.00000 -100.00000 
 0.13715 -100.00000 
-100.00000 -100.00000 
-100.00000 -100.00000 
-0.16747  0.06781 
-100.00000 -100.00000 
-100.00000 -0.40320 
-100.00000 -100.00000 
-0.13566  0.00011 
-100.00000 -100.00000 
-100.00000 -100.00000 
-100.00000 -100.00000 
-100.00000 -100.00000 
-0.53341 -100.00000 
-100.00000  0.00005 
-100.00000 -100.00000 
-100.00000 -100.00000 
-100.00000 -100.00000 
-100.00000 -100.00000 
 0.11149 -0.02886 
-0.10111 -100.00000 
-100.00000 -100.00000 
-100.00000 -100.00000 
-100.00000 -100.00000 
-100.00000 -100.00000 
-100.00000 -100.00000 
 0.12740  0.10952 
 0.39149  0.48669 
-0.18535  0.08649 
-0.46217  0.42923 
 0.00015 -100.00000 
-1.12736 -0.29167 
-0.00036 -0.36559 
-100.00000 -100.00000 
-100.00000 -100.00000 
-100.00000 -100.00000 
-100.00000 -100.00000 
 0.00000 -100.00000 
 0.16086  0.09163 
-0.29205  0.35830 
 0.32540  0.12120 
-100.00000 -100.00000 
-100.00000 -100.00000 
 0.00007 -100.00000 
-100.00000 -100.00000 
-100.00000  0.37844 
-100.00000 -100.00000 
-100.00000 -100.00000 
-0.22848 -100.00000 
-100.00000 -100.00000 
-100.00000 -100.00000 
-100.00000 -100.00000 
-0.01467 -0.86384 
-100.00000 -100.00000 
-100.00000 -100.00000 
-100.00000 -100.00000 
-100.00000 -100.00000 
-100.00000 -100.00000 
-100.00000 -100.00000 
-0.13915 -100.00000 
-100.00000 -100.00000 
-100.00000 -100.00000 
-100.00000 -100.00000 
-100.00000 -100.00000 
-0.00006 -100.00000 
-0.00383 -100.00000 
-0.26626  0.00067 
-0.11975 -0.20538 
 0.00024 -100.00000 
 0.00011 -100.00000 
 0.00038  0.37843 
 0.00002 -0.65796 
-100.00000 -100.00000 
-100.00000 -100.00000 
-0.13916  0.13809 
 0.26328 -100.00000 
-100.00000 -100.00000 
-100.00000 -100.00000 
 0.18716 -100.00000 
-100.00000 -100.00000 
-100.00000 -100.00000 
-100.00000 -100.00000 
-100.00000 -100.00000 
-100.00000 -100.00000 
-100.00000 -100.00000 
-100.00000 -100.00000 
-100.00000 -100.00000 
-100.00000 -100.00000 
-100.00000 -100.00000 
-100.00000 -100.00000 
-100.00000 -100.00000 
-100.00000 -100.00000 
-100.00000 -100.00000 
 0.26299  0.13730 
-100.00000 -100.00000 
-100.00000 -100.00000 
-100.00000 -100.00000 
-100.00000 -0.67641 
-100.00000 -100.00000 
 0.64741  0.19300 
-100.00000 -100.00000 
-100.00000 -0.00020 
-100.00000 -100.00000 
-100.00000 -100.00000 
-100.00000 -100.00000 
-100.00000 -100.00000 
-100.00000 -100.00000 
-100.00000 -100.00000 
-100.00000 -100.00000 
-100.00000 -100.00000 
-100.00000 -100.00000 
-100.00000 -100.00000 
-100.00000 -100.00000 
-100.00000 -100.00000 
-100.00000 -100.00000 
-0.00010 -100.00000 
-100.00000 -100.00000 
-100.00000 -100.00000 
-100.00000 -100.00000 
-100.00000 -100.00000 
-100.00000 -100.00000 
-100.00000 -100.00000 
-100.00000 -100.00000 
-100.00000 -100.00000 
 0.25217  1.04863 
-100.00000 -100.00000 
-100.00000 -100.00000 
 0.07480 -100.00000 
-0.00024 -0.00018 
 0.13755 -100.00000 
-0.26633 -100.00000 
-100.00000 -100.00000 
 0.12409 -100.00000 
-100.00000 -100.00000 
-100.00000 -100.00000 
-100.00000 -100.00000 
-100.00000 -0.03866 
-100.00000 -100.00000 
 0.48558 -100.00000 
-100.00000 -100.00000 
-100.00000 -100.00000 
-0.12811 -100.00000 
 0.00000  0.00000 
-0.00030  0.13763 
-100.00000 -100.00000 
-0.00109 -0.08561 
 0.11826  0.21421 
-100.00000 -100.00000 
-100.00000 -100.00000 
 0.00000  0.00000 
-100.00000 -100.00000 
-100.00000 -100.00000 
-100.00000 -100.00000 
 0.00000  0.00000 
-100.00000 -100.00000 
 0.13769 -100.00000 
-100.00000 -100.00000 
-100.00000 -100.00000 
-100.00000 -100.00000 
-100.00000 -100.00000 
-100.00000 -100.00000 
-0.00067  0.37762 
-0.52511 -0.15361 
-0.80173  0.84820 
 0.24103  0.48272 
-100.00000 -100.00000 
-100.00000 -100.00000 
 0.74573  0.05317 
 0.05493  0.00022 
 0.26320 -100.00000 
-100.00000 -100.00000 
 0.13724  0.00009 
-100.00000  0.00019 
 0.13232  0.26309 
-0.23768 -100.00000 
-100.00000 -100.00000 
 0.13722 -100.00000 
-100.00000 -100.00000 
-100.00000 -100.00000 
-100.00000 -100.00000 
-100.00000 -100.00000 
-100.00000 -100.00000 
-100.00000 -100.00000 
-100.00000 -100.00000 
-100.00000 -100.00000 
-100.00000 -100.00000 
-100.00000 -100.00000 
-100.00000 -100.00000 
-100.00000 -100.00000 
 0.21292 -0.37102 
-100.00000 -100.00000 
-100.00000 -0.47926 
-100.00000 -100.00000 
-100.00000 -100.00000 
-100.00000 -100.00000 
-0.13533  0.32571 
-100.00000 -100.00000 
-0.17501 -100.00000 
-0.24285 -100.00000 
 0.13497 -100.00000 
 0.20944 -0.15950 
-100.00000 -100.00000 
-100.00000 -100.00000 
-100.00000 -100.00000 
-0.12809 -0.35439 
-100.00000 -100.00000 
-100.00000 -100.00000 
-100.00000 -100.00000 
-100.00000 -100.00000 
-100.00000 -100.00000 
-100.00000 -0.00008 
-100.00000 -100.00000 
-0.07240 -100.00000 
-100.00000 -100.00000 
-0.10849 -0.03854 
-100.00000 -100.00000 
 0.00000  0.00000 
-100.00000 -100.00000 
-100.00000 -100.00000 
-100.00000 -100.00000 
-100.00000 -100.00000 
-100.00000 -100.00000 
-100.00000 -100.00000 
 0.00000  0.00000 
-100.00000 -100.00000 
-100.00000 -100.00000 
 0.00000  0.00000 
-100.00000 -100.00000 
