# Supplementary material for: Enhanced ER proteostasis and temperature differentially impact the mutational tolerance of influenza hemagglutinin
Source: eLife. 2018 Sep 6;7:e38795. doi: 10.7554/eLife.38795 (PMC6172027; doi:10.7554/eLife.38795)
Supplement: Source data 1. [file elife-38795-data1.zip › Dataset_1/HA_DMS_2018_processing/filtering/filtering_DAX37vsDMSO37/compare/out_scatter_23_D.txt]

-100.00000 -100.00000 
-100.00000 -100.00000 
 0.00586 -100.00000 
-0.21783 -100.00000 
-100.00000 -100.00000 
-100.00000 -100.00000 
-0.00008  0.21043 
-100.00000 -100.00000 
-100.00000 -100.00000 
 0.00330 -100.00000 
-100.00000 -100.00000 
-100.00000 -100.00000 
-100.00000 -100.00000 
-0.08659  0.26676 
-100.00000 -100.00000 
 0.00000  0.00000 
-100.00000 -100.00000 
 0.00000  0.00000 
 0.37862 -100.00000 
-100.00000 -100.00000 
-100.00000 -100.00000 
-100.00000 -100.00000 
 0.11433  0.14623 
-100.00000 -0.03055 
-0.00001 -100.00000 
-100.00000 -100.00000 
 0.18657  0.29995 
-0.29305 -0.03799 
-100.00000 -100.00000 
-100.00000 -100.00000 
 0.00000  0.00000 
-100.00000 -100.00000 
-100.00000 -0.16832 
 0.00000  0.00000 
-100.00000 -100.00000 
-100.00000 -100.00000 
-100.00000 -100.00000 
-0.67139 -0.03077 
-100.00000 -100.00000 
-0.15213  0.58013 
-100.00000 -100.00000 
-100.00000 -100.00000 
-100.00000 -100.00000 
-100.00000 -100.00000 
-100.00000 -100.00000 
-100.00000 -100.00000 
 0.00010  0.26283 
 0.69618  0.41911 
-100.00000 -100.00000 
-100.00000 -100.00000 
 0.10399  0.06542 
 0.00000  0.00000 
-0.48324  0.13773 
-100.00000 -100.00000 
 0.28679 -0.43506 
-100.00000 -100.00000 
-100.00000 -100.00000 
-100.00000 -100.00000 
-100.00000 -100.00000 
 0.26326 -100.00000 
-100.00000 -100.00000 
 0.21081 -0.31892 
-100.00000 -100.00000 
-100.00000 -100.00000 
 0.39108 -0.16771 
-100.00000 -100.00000 
-100.00000 -100.00000 
-0.34232 -0.16825 
-100.00000 -100.00000 
-0.23699 -0.31896 
-0.13604 -0.19255 
-100.00000 -100.00000 
 0.32937 -0.27905 
-100.00000 -100.00000 
-100.00000 -100.00000 
-100.00000 -100.00000 
-100.00000 -100.00000 
 0.13741 -100.00000 
-100.00000 -100.00000 
-100.00000 -100.00000 
 0.55166 -0.31423 
-100.00000 -100.00000 
-0.57287 -0.30981 
-100.00000 -100.00000 
 0.00000  0.00000 
 0.15376 -100.00000 
 0.26314 -100.00000 
-100.00000 -100.00000 
 0.05262  0.10822 
-0.35422  0.55069 
-100.00000 -0.26851 
 0.12725 -100.00000 
-100.00000 -100.00000 
-100.00000 -100.00000 
-0.13605 -0.03052 
-100.00000 -100.00000 
-100.00000 -100.00000 
-0.28861 -0.55524 
-0.55717 -0.02927 
 0.76549 -0.38990 
-0.54554  0.66685 
 0.00020 -100.00000 
 0.16547  0.23543 
 0.07658  0.39658 
-100.00000 -100.00000 
-100.00000 -100.00000 
-100.00000 -100.00000 
-0.12894 -0.00007 
-100.00000 -100.00000 
-100.00000 -100.00000 
 0.00000  0.00000 
-100.00000 -100.00000 
-100.00000 -100.00000 
 0.00000  0.00000 
 0.53899 -100.00000 
-0.44590 -0.42187 
-0.12898  0.05339 
-100.00000 -100.00000 
-100.00000 -100.00000 
 0.31853  0.02974 
-100.00000 -100.00000 
-100.00000 -100.00000 
-100.00000 -100.00000 
-0.09567 -0.37409 
-100.00000 -100.00000 
 0.26330 -100.00000 
 0.70861 -100.00000 
-100.00000 -100.00000 
 0.31866  0.55534 
-100.00000 -100.00000 
-100.00000 -100.00000 
-0.12022  0.28575 
-100.00000 -100.00000 
-100.00000 -100.00000 
-0.27676  0.24530 
-0.12853 -0.01497 
 0.11242 -0.03157 
-0.22812 -100.00000 
-100.00000 -100.00000 
-100.00000 -100.00000 
-0.49139 -100.00000 
 0.54587  0.51266 
-100.00000 -100.00000 
-100.00000 -100.00000 
-0.02380  0.01169 
 0.04958 -0.05530 
-100.00000 -100.00000 
-100.00000 -100.00000 
-100.00000 -100.00000 
-100.00000 -100.00000 
-100.00000 -100.00000 
-100.00000 -100.00000 
-100.00000 -100.00000 
 0.00244  0.72191 
-0.00210 -100.00000 
 1.18290 -0.11623 
 0.41223 -0.07282 
-100.00000 -100.00000 
 0.47139  0.25305 
-100.00000 -100.00000 
-100.00000 -100.00000 
-100.00000 -100.00000 
 0.16256  0.06138 
-100.00000 -100.00000 
-100.00000 -100.00000 
-100.00000 -100.00000 
-100.00000 -100.00000 
-100.00000 -100.00000 
-100.00000 -100.00000 
 0.12448 -100.00000 
-0.37686  0.61899 
 0.00000  0.00000 
 0.16386  0.55330 
 0.00006 -100.00000 
-0.01020 -100.00000 
-100.00000 -100.00000 
-100.00000 -100.00000 
-100.00000 -100.00000 
 0.38715  0.67771 
 0.10214  0.26318 
 0.10202  0.00005 
 0.13734 -100.00000 
-0.15517 -0.15695 
 0.25285  0.01422 
-100.00000 -100.00000 
-0.28864 -100.00000 
-100.00000 -100.00000 
 0.32199 -0.00008 
-0.00191  0.48567 
-100.00000 -100.00000 
-100.00000 -100.00000 
-100.00000 -100.00000 
-100.00000 -100.00000 
-0.22237 -0.51260 
-100.00000 -100.00000 
-100.00000 -100.00000 
 0.16339 -100.00000 
-100.00000 -100.00000 
-100.00000 -100.00000 
-100.00000 -100.00000 
-100.00000  0.29466 
 0.00000  0.00000 
-0.18324 -0.33645 
-100.00000 -100.00000 
-100.00000 -100.00000 
-0.05505 -100.00000 
-100.00000 -100.00000 
-0.13522 -100.00000 
 0.11290 -100.00000 
 0.86812  0.88586 
-100.00000 -100.00000 
 0.08070 -0.27809 
 0.39336 -0.29996 
-100.00000  0.00016 
-100.00000 -0.00002 
-0.00062 -100.00000 
-100.00000 -100.00000 
-100.00000 -100.00000 
-100.00000 -100.00000 
 0.38400 -100.00000 
 0.30104  0.24688 
-100.00000 -100.00000 
 0.10814  0.17999 
-100.00000 -100.00000 
-100.00000 -100.00000 
 0.00033 -0.00012 
 0.37857 -100.00000 
-100.00000 -100.00000 
 0.05865 -0.37967 
-100.00000 -100.00000 
 0.10708 -0.58540 
-0.16700  0.34986 
-100.00000 -100.00000 
-100.00000 -100.00000 
 0.42046 -100.00000 
 0.71254 -100.00000 
-100.00000  0.48577 
 0.00000  0.00000 
-100.00000 -100.00000 
 0.13799 -100.00000 
-100.00000 -100.00000 
-100.00000 -100.00000 
-100.00000 -100.00000 
-0.11082  0.39601 
-0.13651 -100.00000 
-100.00000 -100.00000 
-100.00000 -100.00000 
 0.13777  0.13769 
-100.00000 -100.00000 
-100.00000 -100.00000 
-0.05712 -0.07045 
 0.26302 -100.00000 
 0.11977 -100.00000 
 0.00000  0.00000 
 0.19907 -100.00000 
-100.00000 -100.00000 
 0.00041 -100.00000 
-100.00000 -100.00000 
-0.24838 -0.11759 
-100.00000 -100.00000 
 0.00009 -100.00000 
 0.85629  0.89146 
-0.05714  0.64270 
-100.00000 -100.00000 
-100.00000 -100.00000 
-100.00000 -100.00000 
-100.00000 -100.00000 
-100.00000 -100.00000 
-100.00000  0.00005 
 0.24319 -0.26532 
-100.00000 -100.00000 
-100.00000 -100.00000 
-100.00000 -100.00000 
-0.66055  0.36846 
-100.00000 -100.00000 
 0.37881  0.42453 
-0.06630 -100.00000 
 0.42598  0.99369 
-100.00000 -100.00000 
-0.05719  0.46577 
-100.00000 -100.00000 
-100.00000 -100.00000 
-100.00000 -100.00000 
-100.00000 -100.00000 
-0.01792  0.01870 
-100.00000 -100.00000 
 0.13740  0.10285 
-100.00000 -100.00000 
 0.39110 -100.00000 
-0.53307 -0.29005 
-100.00000 -100.00000 
-0.03147 -0.26230 
-100.00000 -100.00000 
 0.00365 -100.00000 
-100.00000 -100.00000 
-100.00000 -100.00000 
-100.00000 -100.00000 
-100.00000 -100.00000 
 0.15832  0.10931 
-100.00000 -100.00000 
 0.10533  0.29355 
-100.00000 -100.00000 
 0.13533  0.10475 
-100.00000 -100.00000 
-0.25173  0.02673 
-100.00000 -100.00000 
-100.00000 -100.00000 
-100.00000 -100.00000 
 0.13766 -100.00000 
 0.00813 -0.07950 
-100.00000 -100.00000 
-0.04423 -0.40610 
-100.00000 -100.00000 
 0.18717  0.67783 
-100.00000 -100.00000 
-100.00000 -100.00000 
-100.00000 -100.00000 
-0.03186 -0.15818 
-100.00000 -100.00000 
-100.00000 -100.00000 
-100.00000 -100.00000 
-100.00000 -100.00000 
-0.37852  0.08562 
-100.00000 -100.00000 
-100.00000 -100.00000 
-0.12255 -100.00000 
-100.00000 -100.00000 
-100.00000 -100.00000 
-100.00000 -100.00000 
-100.00000 -100.00000 
-100.00000 -100.00000 
-100.00000 -100.00000 
-100.00000 -100.00000 
 0.44942 -100.00000 
-100.00000 -100.00000 
-0.23209 -100.00000 
 0.13472  0.00027 
-100.00000 -100.00000 
-100.00000 -100.00000 
-100.00000 -100.00000 
-100.00000 -100.00000 
-100.00000  0.13760 
-100.00000 -100.00000 
 0.65781 -0.75579 
-100.00000 -100.00000 
-100.00000 -100.00000 
-100.00000 -100.00000 
-0.21679  0.10816 
-100.00000 -100.00000 
-0.21666 -0.15707 
-0.13436 -0.08661 
-100.00000 -100.00000 
-100.00000 -100.00000 
-0.10845 -0.43063 
-100.00000 -100.00000 
-100.00000 -100.00000 
-100.00000 -100.00000 
-0.67049  0.00008 
-100.00000 -100.00000 
-100.00000 -100.00000 
-100.00000 -100.00000 
 0.00000  0.00000 
-100.00000 -100.00000 
-100.00000 -100.00000 
 0.00446 -100.00000 
-0.38209  0.32777 
-100.00000 -100.00000 
-100.00000 -100.00000 
-0.13628 -100.00000 
-0.00036 -100.00000 
-0.23841  0.12394 
 0.25199  0.52157 
-100.00000 -100.00000 
-100.00000 -100.00000 
-0.16108 -0.15403 
-0.44004 -0.16255 
-100.00000  0.00001 
-100.00000 -100.00000 
-100.00000 -100.00000 
 0.00000  0.00000 
-100.00000 -100.00000 
-0.00017 -0.09863 
-100.00000 -100.00000 
-100.00000 -100.00000 
-100.00000 -100.00000 
-0.27602 -0.32018 
 0.23922  0.37850 
-100.00000 -100.00000 
-0.00999  0.44602 
-100.00000 -100.00000 
-100.00000 -100.00000 
-100.00000 -100.00000 
 0.54611  0.17994 
-100.00000 -100.00000 
-100.00000 -100.00000 
 0.68593  0.07256 
-100.00000 -100.00000 
-100.00000  0.13730 
-100.00000 -100.00000 
-0.40180 -0.38251 
-100.00000 -100.00000 
-100.00000 -100.00000 
-0.01018  0.73983 
-100.00000 -100.00000 
-100.00000 -100.00000 
-100.00000 -100.00000 
-100.00000 -100.00000 
-0.00559 -0.62038 
-100.00000 -100.00000 
-0.04228  0.63811 
-100.00000 -100.00000 
-0.16117 -0.44591 
-100.00000 -100.00000 
-0.10610  0.11154 
 0.15313  0.84779 
-100.00000 -100.00000 
 0.41215 -0.86180 
-100.00000 -100.00000 
-100.00000 -100.00000 
-100.00000 -100.00000 
-0.09852 -0.86597 
-0.32838  0.76569 
-100.00000 -100.00000 
-0.16306 -0.74788 
-100.00000 -100.00000 
-100.00000 -100.00000 
-100.00000  0.00014 
 0.00000  0.00000 
 0.00000  0.00000 
-100.00000 -100.00000 
-100.00000 -100.00000 
-100.00000 -100.00000 
 0.00000  0.00000 
-100.00000 -100.00000 
-100.00000 -100.00000 
-100.00000 -100.00000 
-100.00000  0.26301 
 0.35104 -0.01279 
-100.00000 -100.00000 
-0.42312  0.26288 
-100.00000 -100.00000 
-100.00000 -100.00000 
-0.00169  0.13749 
-100.00000 -100.00000 
-100.00000 -100.00000 
 0.26304 -0.20694 
-0.30640  0.00156 
-0.59123 -0.47420 
-100.00000 -100.00000 
-100.00000 -100.00000 
-100.00000 -100.00000 
 0.00000  0.00000 
-100.00000 -100.00000 
-100.00000 -100.00000 
 0.00000  0.00000 
 0.31489  1.13779 
 0.24112 -0.23399 
-100.00000 -100.00000 
-100.00000 -100.00000 
-0.42571 -0.79791 
-100.00000 -100.00000 
-100.00000 -100.00000 
 0.55095  0.64282 
-100.00000 -100.00000 
-100.00000 -100.00000 
-100.00000 -100.00000 
 0.00005 -100.00000 
-100.00000 -100.00000 
-100.00000 -100.00000 
 0.13771 -100.00000 
-0.04875  0.95214 
 0.08428  0.11869 
 0.12372  0.00024 
-100.00000 -100.00000 
-0.36425 -0.83582 
 0.26318 -100.00000 
-100.00000 -100.00000 
 0.04490  0.40633 
-100.00000 -100.00000 
-0.00002 -100.00000 
-100.00000 -100.00000 
-0.31575 -0.17394 
-100.00000 -100.00000 
-0.00014 -0.22358 
-100.00000 -100.00000 
-100.00000 -100.00000 
-100.00000 -100.00000 
 0.00000  0.00000 
-0.15127 -0.39882 
-0.21695  1.00021 
-100.00000 -100.00000 
-100.00000 -100.00000 
-0.46745 -0.56062 
 0.00004 -100.00000 
-100.00000 -100.00000 
-100.00000 -100.00000 
-0.59249 -0.82389 
-0.24609 -0.00003 
-0.19416 -0.29327 
 0.00897  0.00007 
 0.00000  0.00000 
-100.00000 -100.00000 
-100.00000 -100.00000 
-0.09210 -100.00000 
 0.13768 -100.00000 
-100.00000 -100.00000 
 0.12324 -0.00183 
 0.25047 -0.00239 
-100.00000 -100.00000 
-100.00000 -100.00000 
-100.00000 -100.00000 
 0.04183 -0.15898 
-100.00000 -100.00000 
 0.48515 -0.03007 
-0.08917 -100.00000 
-100.00000 -100.00000 
 0.00000  0.00000 
-100.00000 -100.00000 
-100.00000 -100.00000 
 0.00011  0.13776 
-100.00000 -100.00000 
 0.65711  0.40934 
-0.24521  0.19599 
-0.11288  0.00020 
-100.00000  0.49490 
-100.00000  0.00036 
 0.23863 -0.27288 
-100.00000 -100.00000 
-100.00000 -100.00000 
-100.00000 -100.00000 
-100.00000 -100.00000 
-100.00000  0.00006 
 0.01819  0.37853 
-100.00000 -100.00000 
-100.00000 -100.00000 
-100.00000  0.26319 
-100.00000  0.13751 
-100.00000 -100.00000 
-100.00000 -100.00000 
-100.00000 -100.00000 
-100.00000 -100.00000 
-100.00000 -100.00000 
-100.00000 -100.00000 
 0.35740  0.37863 
-100.00000 -100.00000 
-100.00000 -100.00000 
-100.00000 -100.00000 
-100.00000 -100.00000 
-100.00000 -100.00000 
-100.00000 -100.00000 
-100.00000 -100.00000 
-0.00009 -100.00000 
-100.00000 -100.00000 
-100.00000 -100.00000 
 0.12582 -100.00000 
 0.15661  0.52972 
-100.00000 -100.00000 
-100.00000 -100.00000 
-100.00000 -100.00000 
-100.00000 -100.00000 
-100.00000 -100.00000 
-0.06492 -100.00000 
-100.00000 -100.00000 
-100.00000 -100.00000 
-100.00000 -100.00000 
