# Supplementary material for: Enhanced ER proteostasis and temperature differentially impact the mutational tolerance of influenza hemagglutinin
Source: eLife. 2018 Sep 6;7:e38795. doi: 10.7554/eLife.38795 (PMC6172027; doi:10.7554/eLife.38795)
Supplement: Source data 1. [file elife-38795-data1.zip › Dataset_1/HA_DMS_2018_processing/filtering/filtering_DAX37vsDMSO37/compare/out_scatter_23_E.txt]

-100.00000 -100.00000 
-0.52829  0.36162 
-0.42184  0.23154 
-0.23107  0.22656 
 0.00003 -100.00000 
-100.00000 -100.00000 
-0.00008 -100.00000 
-100.00000 -100.00000 
-100.00000 -100.00000 
-100.00000 -100.00000 
-0.06962 -0.43071 
-100.00000 -0.16793 
 0.00155 -100.00000 
-100.00000 -100.00000 
-100.00000 -100.00000 
 0.08956  0.26687 
-0.26026  0.26617 
 0.00659  0.31724 
 0.21050 -100.00000 
-100.00000 -100.00000 
-100.00000 -100.00000 
-100.00000 -100.00000 
-100.00000 -100.00000 
-100.00000 -100.00000 
-100.00000 -100.00000 
 0.00289 -0.44310 
-100.00000 -100.00000 
-100.00000 -100.00000 
-100.00000 -100.00000 
-100.00000 -100.00000 
-0.16585  0.46618 
-100.00000  0.00007 
-100.00000 -100.00000 
-0.11136  0.00503 
-100.00000 -100.00000 
-100.00000 -100.00000 
-100.00000 -100.00000 
 0.00000  0.00000 
 0.09823  0.27438 
-100.00000 -100.00000 
 0.00003 -100.00000 
-0.21758 -0.20701 
-100.00000 -100.00000 
-100.00000 -100.00000 
-100.00000 -100.00000 
-100.00000 -100.00000 
-100.00000 -100.00000 
-100.00000 -100.00000 
-100.00000 -100.00000 
-100.00000 -100.00000 
 0.00000  0.00000 
 0.29598  0.22862 
-0.71858  0.00096 
-100.00000 -100.00000 
-100.00000 -100.00000 
-0.14675  0.29304 
 0.05851 -0.05883 
-100.00000 -100.00000 
-100.00000 -100.00000 
-0.18210  0.12843 
-100.00000 -100.00000 
-0.13480  0.03058 
-0.06903 -0.16689 
-0.34410 -100.00000 
-0.31203  0.17921 
-100.00000 -100.00000 
-100.00000 -100.00000 
 0.48880 -0.34929 
-100.00000 -100.00000 
 0.17228  0.56734 
-0.22683 -0.01046 
-100.00000 -100.00000 
-0.48034 -100.00000 
-100.00000 -100.00000 
-100.00000 -0.03422 
 0.42310  0.42388 
-100.00000 -100.00000 
-100.00000 -100.00000 
-100.00000 -100.00000 
 0.28419  0.23202 
-100.00000 -100.00000 
-100.00000 -100.00000 
 0.00000  0.00000 
-100.00000 -100.00000 
-0.50302 -0.41365 
 0.53864  0.23762 
-100.00000 -100.00000 
-100.00000 -100.00000 
-0.25359 -0.45299 
 0.29506  0.08139 
-100.00000 -0.16687 
 0.00011  0.41688 
-100.00000 -100.00000 
-100.00000 -100.00000 
-100.00000 -100.00000 
-100.00000 -100.00000 
 0.00002 -100.00000 
 0.00000  0.00000 
-0.46504 -0.41779 
-100.00000  0.09080 
-0.24575 -100.00000 
-100.00000  0.00007 
 0.00000  0.00000 
 0.88761  0.13762 
 0.40601  0.18174 
 0.40852 -0.01455 
-100.00000 -100.00000 
-100.00000 -100.00000 
-100.00000 -100.00000 
 0.29645  0.41460 
-0.81082 -0.02937 
-100.00000 -100.00000 
-0.80641 -100.00000 
 0.28802 -1.00075 
-100.00000 -100.00000 
 0.00000  0.00000 
 0.00000  0.00000 
-100.00000 -100.00000 
-100.00000 -100.00000 
 0.00000  0.00000 
 0.12369 -0.01426 
-100.00000 -100.00000 
-0.00199 -0.20937 
 0.67832  0.56092 
 0.26345  0.00010 
 0.28050 -100.00000 
-0.22755  0.55545 
-100.00000 -100.00000 
 0.00000  0.00000 
-100.00000 -100.00000 
-100.00000 -100.00000 
 0.00000  0.00000 
-100.00000 -100.00000 
-100.00000 -100.00000 
-0.00183  0.16306 
-0.35998 -0.67532 
 0.00000  0.00000 
-0.69213 -0.03720 
-100.00000 -100.00000 
-100.00000 -100.00000 
 0.35660 -100.00000 
-100.00000 -100.00000 
-100.00000 -100.00000 
-100.00000 -100.00000 
 0.32654  0.47374 
-0.35347  0.19912 
-0.18729  0.28039 
 0.12280 -100.00000 
-100.00000 -100.00000 
 0.37993 -100.00000 
-100.00000 -100.00000 
 0.00006 -100.00000 
 0.59556  0.23290 
 0.00122  0.26166 
-100.00000  0.04609 
 0.22905  0.93776 
 0.03650 -0.24349 
-100.00000 -100.00000 
-100.00000 -100.00000 
-100.00000 -100.00000 
-100.00000 -100.00000 
-100.00000 -100.00000 
-100.00000 -100.00000 
-100.00000 -100.00000 
-100.00000 -100.00000 
-100.00000 -100.00000 
-100.00000 -100.00000 
-100.00000 -100.00000 
 1.03790  0.16165 
-0.06128  0.06671 
 0.20977  0.86960 
 0.13212  0.46414 
 0.23065 -0.60804 
-100.00000 -100.00000 
 0.26518  0.42402 
 0.69815 -0.09569 
-100.00000 -100.00000 
 0.12350 -100.00000 
 0.12351 -100.00000 
-0.43085  0.27554 
-100.00000 -100.00000 
-0.77409  1.00055 
-100.00000 -100.00000 
-100.00000 -0.21916 
 0.05554 -0.13778 
-0.27984  0.25966 
-0.01390  0.07694 
 0.00000  0.00000 
-100.00000 -100.00000 
-100.00000 -100.00000 
 0.24351  0.26306 
-100.00000 -100.00000 
-100.00000 -100.00000 
-100.00000 -100.00000 
-100.00000 -100.00000 
-100.00000 -100.00000 
-100.00000 -0.00024 
-100.00000 -100.00000 
-100.00000 -100.00000 
-100.00000 -100.00000 
-0.29399 -100.00000 
-1.12887 -0.00176 
 0.00000  0.00000 
-0.23529  0.26312 
 0.40315  0.44037 
 1.37363  0.33765 
-100.00000 -100.00000 
-100.00000 -100.00000 
-0.26961 -100.00000 
 0.74263  0.00079 
 0.59226  0.35123 
-0.07673  0.00049 
-100.00000 -100.00000 
-100.00000 -100.00000 
-100.00000 -100.00000 
-100.00000 -100.00000 
 0.00223 -0.26433 
 0.66718 -0.41849 
-100.00000 -100.00000 
 0.22694 -0.17076 
-0.25851 -100.00000 
-100.00000 -100.00000 
 0.23783  0.56288 
-100.00000 -100.00000 
-100.00000 -100.00000 
 0.00033 -100.00000 
 0.37857 -100.00000 
 0.00046 -100.00000 
 0.00000  0.00000 
 0.26318  0.13772 
-100.00000 -100.00000 
 0.61765 -0.04735 
-100.00000 -100.00000 
-100.00000 -100.00000 
 0.70594  0.56117 
-0.00014 -100.00000 
 0.28725 -0.24741 
 0.76487  0.48564 
-100.00000 -100.00000 
-100.00000  0.00066 
 0.22132 -0.74019 
-100.00000 -100.00000 
-100.00000 -100.00000 
-100.00000 -100.00000 
-100.00000 -100.00000 
-100.00000 -100.00000 
-100.00000 -100.00000 
-100.00000 -100.00000 
-100.00000 -100.00000 
-100.00000 -100.00000 
 0.00000  0.00000 
-0.34289 -100.00000 
-0.14772 -0.20100 
 0.47625  0.74740 
 0.50637 -0.00786 
-100.00000 -100.00000 
 0.00041  0.00016 
-100.00000 -100.00000 
 0.00000  0.00000 
 0.00425  0.26303 
-100.00000  0.13751 
-100.00000 -100.00000 
-100.00000 -100.00000 
-100.00000 -100.00000 
-100.00000 -100.00000 
 0.24326 -100.00000 
-100.00000 -100.00000 
-100.00000  0.00011 
-100.00000 -100.00000 
-100.00000 -100.00000 
-100.00000 -100.00000 
 0.26128 -0.10779 
-100.00000 -100.00000 
 0.34911  0.84201 
-100.00000 -100.00000 
 0.39346 -0.26486 
-0.19777  0.09832 
 0.00000  0.00000 
-100.00000 -100.00000 
-100.00000 -100.00000 
-100.00000 -100.00000 
-100.00000 -100.00000 
-0.19759 -100.00000 
-100.00000 -100.00000 
 0.30007  0.30353 
 0.18720  0.23214 
-0.40772  0.37857 
-0.25968 -100.00000 
 0.44372 -0.15456 
 0.00000  0.00000 
-100.00000 -100.00000 
 0.46688 -100.00000 
-100.00000 -100.00000 
 0.19431  0.04153 
-100.00000 -100.00000 
-100.00000  0.00010 
-100.00000 -100.00000 
-100.00000 -100.00000 
-0.28159 -100.00000 
 0.26968 -0.04848 
-100.00000  0.00008 
-100.00000 -100.00000 
-0.61276  0.16364 
-100.00000 -100.00000 
-100.00000 -100.00000 
-100.00000 -100.00000 
-100.00000 -100.00000 
-100.00000 -100.00000 
-100.00000 -100.00000 
-100.00000 -100.00000 
-100.00000 -100.00000 
 0.00003 -100.00000 
-100.00000 -100.00000 
 0.00004 -100.00000 
-100.00000 -100.00000 
-100.00000 -100.00000 
 0.15354  0.29348 
 0.00000  0.00000 
-100.00000 -100.00000 
-100.00000 -100.00000 
 0.39203  0.67808 
-100.00000 -100.00000 
-100.00000 -100.00000 
-100.00000 -100.00000 
-100.00000 -100.00000 
-100.00000  0.01128 
 0.50571  0.57834 
-100.00000 -100.00000 
-100.00000 -100.00000 
-100.00000 -100.00000 
-100.00000 -100.00000 
-100.00000 -100.00000 
 0.29350  0.16930 
-100.00000 -100.00000 
-100.00000  0.13754 
-100.00000 -100.00000 
-0.01319 -100.00000 
-100.00000 -100.00000 
-100.00000 -100.00000 
-100.00000 -100.00000 
-0.00206 -100.00000 
-100.00000 -100.00000 
-100.00000  0.00018 
-100.00000 -100.00000 
-100.00000 -100.00000 
-100.00000 -100.00000 
-0.13310 -0.41886 
-100.00000 -100.00000 
-100.00000 -100.00000 
-100.00000 -100.00000 
-100.00000 -100.00000 
-100.00000 -100.00000 
-100.00000 -100.00000 
 0.00000  0.00000 
 0.26221  0.05472 
-0.40032  0.40695 
-100.00000 -100.00000 
 0.95334 -100.00000 
 0.45049 -0.35212 
-100.00000 -100.00000 
-100.00000 -100.00000 
-0.13569 -0.15643 
-0.14212 -0.00741 
-100.00000 -100.00000 
-100.00000 -100.00000 
-100.00000 -100.00000 
-100.00000 -100.00000 
-100.00000 -100.00000 
-100.00000 -100.00000 
-0.12411  0.42853 
-100.00000 -100.00000 
 0.00000  0.00000 
-1.05304  0.34556 
-0.14217  0.29989 
-0.35372  0.13757 
 0.00007 -100.00000 
-100.00000 -100.00000 
-0.19956  0.29212 
 0.48531  0.33217 
-0.12224  0.33209 
-0.62225  0.13781 
-0.27404 -0.38138 
 0.00014 -100.00000 
-100.00000 -100.00000 
-0.21237  0.37861 
 0.11473 -0.44548 
-100.00000 -100.00000 
-100.00000 -100.00000 
-0.36363 -100.00000 
-0.17650  0.79271 
-100.00000 -100.00000 
-100.00000  0.13759 
-100.00000 -100.00000 
-0.16121 -0.32101 
-0.00002 -0.58516 
-100.00000 -100.00000 
-100.00000 -100.00000 
-100.00000 -100.00000 
-100.00000 -100.00000 
 0.00000  0.00000 
 0.38470  0.89763 
-100.00000 -100.00000 
 0.00015 -100.00000 
-0.00323 -100.00000 
-100.00000 -100.00000 
-100.00000 -100.00000 
-0.13903 -100.00000 
 0.20269 -100.00000 
-0.26602 -100.00000 
-100.00000 -100.00000 
 0.49867 -0.99758 
 0.00000  0.00000 
-100.00000 -100.00000 
-100.00000 -100.00000 
-100.00000  0.13730 
-100.00000 -100.00000 
 0.00000  0.00000 
 0.08720  0.92612 
-100.00000 -100.00000 
-100.00000 -100.00000 
 0.00000  0.00000 
-100.00000 -100.00000 
-100.00000 -100.00000 
-100.00000 -100.00000 
 0.06361 -0.25951 
 0.43464 -0.65127 
-100.00000 -100.00000 
 0.11181  0.37849 
 0.48872  0.40603 
-0.60195 -0.07444 
-100.00000 -100.00000 
-100.00000 -100.00000 
 0.98969  0.47344 
-100.00000 -100.00000 
-100.00000 -100.00000 
-100.00000 -100.00000 
-100.00000 -100.00000 
-100.00000 -100.00000 
 0.12298  0.13731 
 0.00000  0.00000 
-100.00000 -100.00000 
-100.00000 -100.00000 
-100.00000 -100.00000 
-100.00000 -100.00000 
-100.00000 -100.00000 
 0.00000  0.00000 
-100.00000 -100.00000 
 0.00000  0.00000 
-100.00000 -100.00000 
-100.00000 -100.00000 
-100.00000 -100.00000 
-0.35345  0.37846 
-100.00000 -100.00000 
-100.00000 -100.00000 
-0.22248  1.37986 
 0.12386  0.17976 
-100.00000 -100.00000 
-0.00004 -100.00000 
 0.12531  0.11954 
-100.00000 -100.00000 
-100.00000 -100.00000 
-100.00000 -100.00000 
 0.00000  0.00000 
 0.24128  0.48690 
-0.38286 -0.00003 
-0.53371 -0.07289 
-0.30651 -100.00000 
-100.00000 -100.00000 
-100.00000 -100.00000 
 0.29759 -0.73547 
-0.81697 -100.00000 
-100.00000 -100.00000 
-100.00000 -100.00000 
-0.59876 -0.75109 
 0.00000  0.00000 
-100.00000  0.15548 
-0.16564  0.05329 
-100.00000 -100.00000 
 0.68251  0.18651 
-100.00000 -100.00000 
-100.00000 -100.00000 
 0.00000  0.00000 
-100.00000 -100.00000 
-100.00000 -100.00000 
-100.00000 -100.00000 
 0.04328  0.78507 
-100.00000 -100.00000 
-0.17235  0.17872 
-100.00000 -100.00000 
 0.00000  0.00000 
-100.00000 -100.00000 
-0.00006 -100.00000 
 0.00000  0.00000 
 0.00004  0.00004 
-0.00005  0.13730 
-100.00000 -100.00000 
-0.22641 -0.00145 
-0.05826  0.12567 
-0.01549 -100.00000 
-1.60723 -100.00000 
 0.20885  0.45445 
 0.13758 -100.00000 
-100.00000 -100.00000 
 0.29708  0.25975 
-100.00000 -100.00000 
-0.03591  0.00022 
 0.00000  0.00000 
 0.00000  0.00000 
-100.00000 -100.00000 
-0.33012  0.25898 
-100.00000 -100.00000 
-0.02906 -100.00000 
-100.00000 -100.00000 
 0.00000  0.00000 
 0.17435 -0.07526 
-100.00000 -100.00000 
 0.44502  0.20589 
-0.58297  0.06122 
 0.00015  0.03908 
 0.45896  0.15023 
-100.00000 -100.00000 
 0.00000  0.00000 
 0.00975 -100.00000 
-100.00000 -0.25355 
 0.40457 -0.01712 
 0.13846 -0.10802 
-100.00000 -0.00008 
 0.13719 -100.00000 
-100.00000 -100.00000 
-100.00000 -100.00000 
-0.12672 -0.24318 
-100.00000 -100.00000 
-100.00000 -100.00000 
-100.00000 -100.00000 
-100.00000 -100.00000 
-100.00000 -100.00000 
-100.00000 -100.00000 
-100.00000 -100.00000 
-100.00000 -100.00000 
-100.00000 -100.00000 
 0.33943 -100.00000 
-100.00000 -100.00000 
-100.00000 -100.00000 
-100.00000 -100.00000 
-100.00000 -100.00000 
-100.00000 -100.00000 
-0.37474  0.18024 
 0.13752  0.15479 
-100.00000 -100.00000 
-100.00000 -100.00000 
-100.00000 -100.00000 
-0.00009 -0.15401 
-100.00000 -100.00000 
-100.00000 -100.00000 
-0.13840 -0.73885 
-100.00000 -100.00000 
-0.42320  0.19218 
-100.00000  0.00005 
-100.00000 -100.00000 
-0.55824 -0.47685 
-100.00000 -100.00000 
-0.55034 -0.41643 
-100.00000 -100.00000 
-100.00000 -100.00000 
-100.00000 -100.00000 
