# Supplementary material for: Enhanced ER proteostasis and temperature differentially impact the mutational tolerance of influenza hemagglutinin
Source: eLife. 2018 Sep 6;7:e38795. doi: 10.7554/eLife.38795 (PMC6172027; doi:10.7554/eLife.38795)
Supplement: Source data 1. [file elife-38795-data1.zip › Dataset_1/HA_DMS_2018_processing/filtering/filtering_DAX37vsDMSO37/compare/out_scatter_23_F.txt]

-100.00000 -100.00000 
-0.46102 -0.07635 
 0.37847 -100.00000 
-0.26041  0.00019 
 0.68389 -0.00005 
 0.01095 -100.00000 
 0.74476  0.23613 
-0.13579 -100.00000 
-0.45398  0.84823 
-100.00000  0.52888 
-0.25117 -100.00000 
 0.00000  0.00000 
-100.00000 -100.00000 
-0.44168 -100.00000 
-100.00000 -100.00000 
-100.00000 -100.00000 
-100.00000 -100.00000 
-100.00000 -100.00000 
-100.00000 -100.00000 
-100.00000 -100.00000 
 0.00157 -0.05550 
-100.00000 -100.00000 
-100.00000 -100.00000 
 0.54204 -0.00000 
-100.00000 -100.00000 
-100.00000 -100.00000 
-100.00000 -100.00000 
-100.00000 -100.00000 
-100.00000 -100.00000 
-100.00000 -100.00000 
-100.00000 -100.00000 
-100.00000 -100.00000 
 0.22533 -0.07695 
-100.00000 -100.00000 
-100.00000 -100.00000 
-100.00000 -100.00000 
 0.39111 -0.48476 
-100.00000 -100.00000 
-100.00000 -100.00000 
-100.00000 -100.00000 
-100.00000 -100.00000 
-100.00000 -100.00000 
-100.00000 -100.00000 
-100.00000 -100.00000 
-0.13586 -100.00000 
 0.30391 -0.08844 
-0.32350  0.12150 
-100.00000 -100.00000 
-100.00000 -100.00000 
 0.10405  0.01234 
-100.00000 -100.00000 
-100.00000 -100.00000 
-100.00000  0.00022 
-100.00000 -100.00000 
-100.00000 -100.00000 
-100.00000  0.00010 
-100.00000 -100.00000 
-100.00000 -100.00000 
-0.23985  0.30779 
-0.14563 -100.00000 
 0.44567 -0.32241 
-0.20224 -0.64056 
-100.00000 -100.00000 
-100.00000 -100.00000 
-100.00000 -100.00000 
-100.00000 -100.00000 
-100.00000 -100.00000 
 0.08528 -100.00000 
 0.48546 -0.19564 
-100.00000 -100.00000 
-100.00000  0.13753 
 0.26304  0.16719 
-100.00000 -100.00000 
 0.00479 -0.20963 
-100.00000 -100.00000 
-100.00000 -100.00000 
-100.00000 -100.00000 
-0.05434 -0.05410 
 0.22542  0.21023 
-100.00000 -100.00000 
-100.00000 -100.00000 
-100.00000 -100.00000 
-0.07436 -0.44235 
 0.00278 -0.00000 
-100.00000 -100.00000 
-100.00000  0.06013 
-100.00000 -100.00000 
-0.03381 -0.31038 
 0.59737 -0.44446 
 0.00641 -0.31888 
 0.26329  0.13734 
 0.00171 -100.00000 
 0.42299 -100.00000 
-0.65449 -0.31515 
-0.00013 -100.00000 
-0.12900 -0.20968 
-100.00000 -100.00000 
-100.00000 -100.00000 
-100.00000 -0.00001 
 0.84795  0.31349 
-100.00000 -100.00000 
 0.09379 -100.00000 
-100.00000 -100.00000 
 0.23617 -0.62058 
-100.00000 -100.00000 
 0.37873 -100.00000 
 0.62615  0.27502 
 0.23915 -0.55568 
-100.00000 -100.00000 
-100.00000 -100.00000 
-100.00000 -100.00000 
 0.76226 -0.83362 
 0.05612  0.58512 
-100.00000 -100.00000 
-0.17987 -0.29713 
-100.00000 -100.00000 
-100.00000 -100.00000 
-100.00000 -100.00000 
-100.00000  0.37851 
-100.00000 -100.00000 
 0.00003 -100.00000 
 0.47866  0.12241 
-100.00000 -100.00000 
 1.15304 -100.00000 
-100.00000  0.36584 
-100.00000 -100.00000 
-0.12023 -100.00000 
 0.32745 -0.07081 
-100.00000 -100.00000 
-100.00000 -100.00000 
 0.00000  0.00000 
-100.00000 -100.00000 
-100.00000 -100.00000 
 0.00000  0.00000 
-100.00000 -100.00000 
 0.21481  0.42601 
-100.00000 -100.00000 
 0.27438 -0.21005 
-0.00014 -100.00000 
 0.13757 -0.13027 
-100.00000  0.00004 
-100.00000 -100.00000 
-100.00000  0.27366 
-100.00000 -100.00000 
 0.00000  0.00000 
 0.25961  0.44396 
-100.00000 -100.00000 
-100.00000 -100.00000 
-100.00000 -100.00000 
 1.18799 -0.37991 
-100.00000 -100.00000 
 0.21798 -0.07251 
-0.00839  0.52151 
-0.45029  0.13929 
 0.11186  0.25367 
-100.00000 -100.00000 
 0.38291  0.88947 
 0.42417 -100.00000 
-100.00000 -100.00000 
 0.00000  0.00000 
-0.00189 -0.39371 
-100.00000 -100.00000 
-100.00000 -100.00000 
 0.11201  0.48549 
-100.00000 -0.39276 
-100.00000 -100.00000 
-100.00000 -100.00000 
-100.00000 -100.00000 
-100.00000 -100.00000 
 0.46567  0.00065 
-0.89648 -0.21128 
-100.00000 -100.00000 
 0.73408 -0.34491 
-0.25757 -0.20995 
 0.72832 -100.00000 
-0.12217 -0.42884 
 0.36395 -100.00000 
-0.32887 -100.00000 
-0.00014 -100.00000 
 0.31967 -0.10778 
-0.40330 -100.00000 
 0.53855  0.16288 
-100.00000 -100.00000 
-100.00000  0.29880 
 0.00014  0.29753 
-100.00000 -100.00000 
-0.13942 -100.00000 
-100.00000 -100.00000 
-0.13941 -100.00000 
 0.33423 -0.21017 
-100.00000 -100.00000 
-100.00000  0.37852 
 0.13761 -100.00000 
-100.00000 -100.00000 
 0.22664  0.26318 
-100.00000 -100.00000 
-100.00000 -100.00000 
-100.00000 -100.00000 
-0.45834  0.22120 
-100.00000 -100.00000 
-0.53136 -100.00000 
-0.00027 -100.00000 
-100.00000 -100.00000 
-100.00000 -100.00000 
 0.13760 -100.00000 
-100.00000 -0.12563 
-0.13147 -0.00104 
-100.00000 -100.00000 
 0.24341  0.09921 
 0.66824  0.28115 
-0.57378  0.26288 
-0.37237 -100.00000 
 0.13793 -100.00000 
-0.67866  0.37868 
 0.37847  0.26301 
-0.19763 -0.04337 
-100.00000 -100.00000 
 0.18893 -100.00000 
 0.31511 -0.11670 
 0.00028 -0.08330 
 0.00038 -0.00007 
 0.15029  0.58502 
 0.32579 -0.00053 
-100.00000  0.00000 
-100.00000 -100.00000 
 0.00000  0.00000 
-0.20115 -0.12529 
-100.00000 -100.00000 
-0.02051 -0.05374 
-0.13133 -100.00000 
 0.24365 -0.29982 
 0.35221  0.61631 
-100.00000 -100.00000 
 0.12031 -100.00000 
 0.96428 -0.35984 
-0.37310 -0.35681 
 0.16449 -0.19584 
-100.00000 -100.00000 
-100.00000 -100.00000 
-100.00000 -100.00000 
-100.00000 -100.00000 
-100.00000 -100.00000 
 0.58512 -100.00000 
 0.26563  0.00011 
-100.00000 -100.00000 
-0.19295 -100.00000 
-100.00000 -100.00000 
-100.00000  0.63707 
-0.07317  0.23181 
-100.00000 -100.00000 
 0.11315  0.27570 
-100.00000 -100.00000 
-100.00000 -100.00000 
-100.00000 -100.00000 
-0.29121  0.51199 
-100.00000 -100.00000 
-0.26476  0.22187 
 0.00000  0.00000 
-0.00001 -100.00000 
-100.00000 -100.00000 
-100.00000 -100.00000 
-100.00000 -100.00000 
-100.00000 -100.00000 
 0.65936  0.41472 
-100.00000 -100.00000 
-100.00000 -100.00000 
-100.00000 -100.00000 
 0.12773 -100.00000 
 0.52452 -0.09850 
-100.00000 -100.00000 
 0.00000  0.00000 
 0.00015 -100.00000 
-0.43893 -100.00000 
-100.00000 -100.00000 
-100.00000 -100.00000 
-100.00000 -100.00000 
 0.00000  0.00000 
-0.53094  0.18906 
 0.39294 -0.12821 
-100.00000 -100.00000 
-0.27869 -0.33809 
 0.34255  0.11497 
 0.47903 -0.10734 
-100.00000 -100.00000 
 0.13794 -100.00000 
-0.83921 -100.00000 
-0.21684  0.00006 
-0.13564  0.13763 
-0.34277  0.34711 
 0.00166 -100.00000 
 0.13739 -100.00000 
-100.00000 -100.00000 
-100.00000 -100.00000 
 0.61741 -0.54693 
 0.00333  0.38636 
-100.00000 -100.00000 
-100.00000 -100.00000 
-100.00000 -100.00000 
-0.61992 -0.00001 
-100.00000 -100.00000 
-100.00000 -100.00000 
-100.00000 -100.00000 
-0.34282 -100.00000 
-100.00000 -100.00000 
-0.37915 -100.00000 
-0.19019  0.03143 
-100.00000 -100.00000 
 0.00000  0.00000 
-100.00000 -100.00000 
-100.00000 -100.00000 
-100.00000 -100.00000 
-100.00000 -100.00000 
-100.00000 -100.00000 
 0.57036 -0.37503 
-0.29207 -100.00000 
-100.00000 -100.00000 
-100.00000 -100.00000 
-100.00000  0.00023 
-0.09274 -0.15547 
-100.00000 -100.00000 
-100.00000 -100.00000 
-0.58397  0.17601 
-0.35341  0.19253 
-100.00000 -100.00000 
-100.00000 -100.00000 
-100.00000 -100.00000 
-100.00000 -100.00000 
 0.00186 -0.28479 
-100.00000 -100.00000 
-100.00000 -100.00000 
 0.26310 -100.00000 
-100.00000 -100.00000 
-100.00000 -100.00000 
-100.00000 -100.00000 
-100.00000 -100.00000 
-100.00000 -100.00000 
 0.26025 -0.07776 
-100.00000 -100.00000 
-0.10178 -0.13111 
-100.00000 -100.00000 
-100.00000 -100.00000 
-0.00248 -100.00000 
-100.00000 -100.00000 
-100.00000 -100.00000 
-0.11237 -100.00000 
 0.00000  0.00000 
-100.00000 -100.00000 
-100.00000 -100.00000 
-100.00000 -100.00000 
-100.00000 -100.00000 
-100.00000 -100.00000 
 0.00000  0.00000 
-100.00000 -100.00000 
-100.00000 -100.00000 
-100.00000 -100.00000 
-100.00000 -100.00000 
-100.00000 -100.00000 
-100.00000 -100.00000 
-100.00000 -100.00000 
-100.00000 -100.00000 
-0.12293 -100.00000 
-100.00000 -100.00000 
-100.00000 -100.00000 
 0.26310 -0.00001 
-0.37405 -100.00000 
-100.00000 -100.00000 
-0.14223 -0.25572 
 0.12747  0.00013 
-0.00055  0.98435 
 0.24243  0.04411 
-100.00000 -100.00000 
-100.00000 -100.00000 
-100.00000 -0.15688 
-100.00000 -100.00000 
-100.00000 -100.00000 
-100.00000 -100.00000 
 0.19837  0.22532 
-0.13559 -100.00000 
-100.00000 -100.00000 
-100.00000 -100.00000 
 0.38276  0.79304 
-0.24547 -100.00000 
-100.00000 -100.00000 
-100.00000 -100.00000 
-100.00000 -100.00000 
-0.14006 -100.00000 
-100.00000 -100.00000 
-0.00337  0.26289 
-100.00000 -100.00000 
-0.38354  0.84635 
-100.00000  0.00013 
-100.00000 -100.00000 
-100.00000 -100.00000 
-100.00000 -100.00000 
-100.00000 -100.00000 
-100.00000 -100.00000 
 0.10279 -0.61933 
 0.43548  0.84779 
 0.26313 -100.00000 
-100.00000 -100.00000 
-100.00000 -100.00000 
-0.12863  0.00007 
-100.00000 -100.00000 
 0.13741  1.00105 
-100.00000 -100.00000 
 0.00000  0.00000 
-100.00000 -100.00000 
-0.06924 -0.00008 
-100.00000 -100.00000 
 0.00000 -100.00000 
-100.00000 -100.00000 
-0.59858  0.00059 
 0.00000  0.00000 
-100.00000 -100.00000 
 0.30960  0.26283 
-0.17839  0.91067 
-100.00000 -100.00000 
-100.00000  0.00012 
-100.00000 -100.00000 
-100.00000  0.26308 
-100.00000 -100.00000 
-100.00000 -100.00000 
-0.26609 -100.00000 
 0.12355 -100.00000 
-100.00000 -100.00000 
-100.00000 -100.00000 
-0.14003  0.00014 
-100.00000 -100.00000 
-100.00000 -100.00000 
-100.00000 -100.00000 
 0.00000  0.00000 
 0.00011 -100.00000 
-100.00000 -100.00000 
 0.26334  0.13762 
-100.00000 -100.00000 
-100.00000 -100.00000 
-0.27107 -100.00000 
-100.00000 -100.00000 
-100.00000 -100.00000 
-100.00000 -100.00000 
 0.47898 -0.41649 
-100.00000  0.00016 
 0.41178 -100.00000 
-100.00000 -100.00000 
-100.00000  0.00004 
-100.00000 -100.00000 
-100.00000 -100.00000 
-100.00000 -100.00000 
-100.00000 -100.00000 
-100.00000 -100.00000 
-0.35304  0.58508 
-100.00000 -100.00000 
 0.00000  0.00000 
-100.00000 -100.00000 
-100.00000 -100.00000 
 0.77985 -100.00000 
-100.00000 -100.00000 
-100.00000 -100.00000 
-100.00000 -100.00000 
-100.00000 -100.00000 
-100.00000 -100.00000 
 0.53893 -100.00000 
-100.00000 -100.00000 
-100.00000 -0.00005 
-100.00000 -100.00000 
-100.00000 -100.00000 
-0.13916 -100.00000 
-100.00000 -100.00000 
 0.34638 -0.58431 
-100.00000 -0.20573 
 0.31889  0.13764 
-100.00000 -100.00000 
-100.00000 -100.00000 
 0.10079 -0.30971 
-100.00000 -100.00000 
-0.10837 -0.22304 
 0.45680 -0.32373 
-100.00000 -100.00000 
-100.00000 -100.00000 
-100.00000  0.03894 
 0.00000  0.00000 
-100.00000 -100.00000 
 0.00000  0.00000 
-0.81731 -0.10246 
-100.00000 -100.00000 
-100.00000 -100.00000 
 0.48549 -0.03738 
-100.00000 -100.00000 
-100.00000 -100.00000 
-0.06515 -0.22347 
 0.13055 -0.08608 
-100.00000 -100.00000 
-100.00000 -100.00000 
-100.00000 -100.00000 
-0.00005 -100.00000 
-100.00000 -100.00000 
 0.42760  0.04712 
-100.00000 -100.00000 
-0.52004 -100.00000 
 0.26280 -100.00000 
-100.00000  0.26324 
-0.15394 -100.00000 
-100.00000 -100.00000 
-0.73973 -100.00000 
 0.01722  0.26320 
 0.26894  0.34878 
 0.00946 -100.00000 
 0.03463 -100.00000 
-0.00027 -100.00000 
 0.07291  0.27219 
-0.52460 -0.62516 
-0.25062  0.36111 
 0.41511  0.32891 
 0.45653  0.26097 
-0.06437  0.05506 
-100.00000 -100.00000 
-0.10424 -100.00000 
 0.29084 -0.10071 
-100.00000 -100.00000 
-0.12803 -100.00000 
-0.28708  0.54140 
-100.00000 -100.00000 
-100.00000 -100.00000 
-0.44476 -100.00000 
-100.00000 -100.00000 
 0.01293  0.37888 
 0.26335 -0.13538 
-100.00000 -100.00000 
-100.00000 -100.00000 
-0.00008 -100.00000 
-100.00000 -100.00000 
-100.00000 -0.09989 
-100.00000  0.00002 
-100.00000 -100.00000 
-100.00000 -100.00000 
 0.01104  0.58512 
-100.00000 -100.00000 
-100.00000 -100.00000 
-100.00000 -100.00000 
-0.19806  0.50684 
-0.10803  0.13748 
 0.55243 -0.12688 
 0.64523  0.03959 
-100.00000  0.26003 
-0.13783  0.45492 
-100.00000 -100.00000 
-100.00000 -100.00000 
-100.00000 -100.00000 
-0.24630 -0.41687 
-0.12819  0.84598 
 0.00000  0.00000 
-0.34440 -100.00000 
-100.00000 -100.00000 
 0.75419  0.06851 
 0.02913 -0.32429 
-100.00000 -100.00000 
-100.00000 -100.00000 
-0.58201  0.61528 
 0.13249  0.13757 
-100.00000 -100.00000 
-0.35492  0.12574 
-100.00000  0.03982 
-100.00000 -100.00000 
-100.00000 -0.20805 
 0.00939  0.15496 
