# Supplementary material for: Enhanced ER proteostasis and temperature differentially impact the mutational tolerance of influenza hemagglutinin
Source: eLife. 2018 Sep 6;7:e38795. doi: 10.7554/eLife.38795 (PMC6172027; doi:10.7554/eLife.38795)
Supplement: Source data 1. [file elife-38795-data1.zip › Dataset_1/HA_DMS_2018_processing/filtering/filtering_DAX37vsDMSO37/compare/out_scatter_23_G.txt]

-100.00000 -100.00000 
 0.58851 -0.31736 
 0.26299 -0.53765 
-100.00000 -100.00000 
 0.00292 -0.00005 
 0.00009 -100.00000 
 0.00153  0.48561 
-100.00000 -100.00000 
-0.00000 -100.00000 
 0.13785  0.00012 
-0.21738 -0.18080 
-100.00000 -100.00000 
-100.00000 -100.00000 
 0.26294  0.00012 
-100.00000 -100.00000 
 0.27168  0.26934 
 0.55137 -0.09434 
 0.29732  0.17052 
-100.00000 -100.00000 
-100.00000 -100.00000 
 0.00000 -100.00000 
-0.13589 -100.00000 
 0.00000  0.00000 
-100.00000 -100.00000 
-100.00000 -100.00000 
 0.24259 -0.03097 
-100.00000 -100.00000 
-100.00000 -100.00000 
-0.12257 -100.00000 
-100.00000 -100.00000 
 0.48185  0.20089 
-100.00000 -100.00000 
-0.26009  0.26302 
 0.52384 -0.08074 
-100.00000 -100.00000 
-100.00000 -100.00000 
-0.00005 -100.00000 
 0.21996  0.19428 
-100.00000 -100.00000 
-0.13590 -100.00000 
 0.00516  0.07055 
 0.10435 -0.32256 
-0.00008 -100.00000 
-100.00000 -100.00000 
-100.00000 -100.00000 
-100.00000 -100.00000 
-100.00000  0.13730 
-100.00000 -100.00000 
-100.00000 -100.00000 
-100.00000 -100.00000 
 0.43701 -0.08138 
 0.22801  0.15680 
 0.16135  0.57050 
-100.00000 -100.00000 
-100.00000 -100.00000 
 0.00000  0.00000 
-0.72857 -0.00003 
-100.00000 -100.00000 
 0.00042 -100.00000 
-100.00000 -100.00000 
-100.00000 -100.00000 
-0.31566 -0.00023 
 0.00000  0.00000 
 0.00003 -100.00000 
 0.76305  0.05307 
-100.00000 -100.00000 
-100.00000 -100.00000 
 0.00867 -100.00000 
-100.00000 -100.00000 
 0.00000  0.00000 
-100.00000  0.00003 
 0.13751 -100.00000 
-0.06957 -0.42650 
-100.00000 -100.00000 
 0.09801 -100.00000 
 0.00000  0.00000 
-0.31616 -0.45483 
-100.00000 -100.00000 
-100.00000 -100.00000 
 0.00000  0.00000 
-100.00000 -100.00000 
-100.00000 -100.00000 
-0.09525  0.42225 
-100.00000 -100.00000 
 0.36653 -0.10073 
-0.09356 -0.41331 
-100.00000 -0.00013 
-100.00000 -100.00000 
-0.11373  0.35536 
-0.04782 -100.00000 
 0.24132 -0.21215 
-0.15198 -100.00000 
-100.00000 -100.00000 
 0.42299 -0.15377 
-100.00000 -100.00000 
-100.00000 -100.00000 
 0.00002 -0.25520 
-0.65620 -0.30668 
-0.33214 -0.24890 
-0.00194  0.46823 
 0.52590 -0.29414 
 0.43483  0.13758 
 0.47489  0.12442 
-100.00000 -100.00000 
 0.00000  0.00000 
-100.00000 -0.13003 
-0.38328  0.48546 
-100.00000 -100.00000 
-100.00000 -100.00000 
 0.00000  0.00000 
 0.09864 -0.35352 
-100.00000 -100.00000 
 0.19045 -0.24577 
-0.12024  0.11631 
 0.12395 -0.21180 
 0.21840 -0.45642 
 0.28032  0.50053 
-100.00000 -100.00000 
 0.15392 -0.04862 
 0.03539 -0.10626 
-100.00000 -100.00000 
-100.00000 -100.00000 
 0.30576  0.18420 
 0.69439 -0.25711 
 0.13792 -100.00000 
 1.20190 -100.00000 
-0.11279  0.00026 
-100.00000 -100.00000 
 0.33714  0.20543 
-0.13750 -0.59998 
-100.00000 -100.00000 
 0.08624 -0.10622 
-100.00000 -100.00000 
-100.00000 -100.00000 
 0.34609 -100.00000 
 0.12813  0.55579 
 0.21958 -0.11129 
 0.37719  0.51859 
 0.11187  0.37845 
 0.00006 -100.00000 
-100.00000 -0.20456 
-100.00000 -100.00000 
-100.00000 -100.00000 
 0.02248 -0.04183 
-0.67686  0.19255 
-0.00943  0.49257 
 0.00000  0.00000 
 0.00013 -0.45027 
-100.00000 -100.00000 
 0.78742  0.02445 
 0.00051 -100.00000 
 0.13757 -100.00000 
 0.04018  0.01835 
 0.09422 -100.00000 
 0.15893  0.63160 
 0.00000  0.00000 
 0.44141 -0.10010 
 0.14565  0.11763 
-0.37062 -0.08338 
-100.00000 -100.00000 
-100.00000 -100.00000 
-0.01479 -0.23829 
-100.00000 -100.00000 
-100.00000 -100.00000 
-100.00000  0.37863 
-0.42292 -0.07015 
-100.00000 -100.00000 
-0.35383  0.00022 
 1.15322  0.01250 
 0.20264 -100.00000 
 0.00000  0.00000 
-0.35229  0.10717 
 0.49699 -0.20987 
-100.00000 -100.00000 
 1.04638 -0.23925 
-0.10476 -0.32257 
-100.00000 -100.00000 
-0.00977 -100.00000 
-0.48451  0.51531 
 0.58491  0.26318 
-100.00000 -100.00000 
-100.00000  0.13805 
-100.00000 -100.00000 
-0.23306  0.92785 
 0.20216  0.37853 
 0.00000  0.00000 
-0.13942 -100.00000 
-0.55460  0.76643 
-0.00003 -100.00000 
-100.00000 -100.00000 
-100.00000 -100.00000 
-100.00000 -100.00000 
-100.00000 -100.00000 
 0.00000  0.00000 
-100.00000  0.48557 
-100.00000 -100.00000 
 0.13761 -100.00000 
-100.00000 -100.00000 
 0.26333 -100.00000 
-0.09482  0.53354 
-0.16303  0.09861 
-0.61850  0.15035 
 0.44391  0.82373 
-100.00000 -100.00000 
 0.07587  0.37420 
 0.07613 -0.17617 
-100.00000 -100.00000 
-100.00000 -100.00000 
 0.34341  0.20378 
 0.91846 -0.58347 
 0.00000  0.00000 
 0.28367  0.32218 
-100.00000  0.11523 
-100.00000 -100.00000 
-100.00000 -100.00000 
-100.00000 -100.00000 
-100.00000  0.26298 
-100.00000 -0.09656 
-0.41645 -0.34842 
 0.35627 -0.00113 
 0.83140  0.84793 
 0.00007 -100.00000 
 0.00906  0.07007 
 0.07754 -0.37594 
-0.01141  0.44972 
-100.00000 -100.00000 
-100.00000 -100.00000 
-100.00000 -100.00000 
-0.19049 -0.12425 
-100.00000 -100.00000 
 0.00264  0.00028 
-0.31111 -0.76383 
 0.19333 -0.05317 
-100.00000 -100.00000 
 0.00170 -100.00000 
 0.37837 -100.00000 
-0.00714  0.08121 
 0.07110  0.12808 
-100.00000 -100.00000 
 0.00048 -100.00000 
 0.00000  0.00000 
 0.37115  0.65995 
-100.00000 -100.00000 
-0.13669 -0.31117 
-100.00000 -100.00000 
-100.00000  0.00038 
-100.00000 -100.00000 
-100.00000 -100.00000 
-100.00000 -100.00000 
-100.00000 -100.00000 
-0.27516  0.08771 
-100.00000 -100.00000 
 0.00000  0.00000 
 0.25743 -0.23819 
 0.15486 -100.00000 
-100.00000 -100.00000 
 0.07196  0.45807 
-100.00000 -100.00000 
 0.12917  0.13474 
 0.12788  0.26303 
-100.00000 -100.00000 
 0.00000  0.00000 
-100.00000 -100.00000 
-100.00000 -100.00000 
-100.00000 -100.00000 
 0.12778 -100.00000 
-100.00000 -100.00000 
-0.31364  0.07601 
-100.00000  0.00005 
-0.75406  0.18189 
-100.00000 -100.00000 
-0.04642  0.54220 
-100.00000 -100.00000 
 0.10046 -0.02273 
-0.40022  0.64328 
 0.00000  0.00000 
 0.73080  1.04299 
 0.31975 -0.12962 
 0.26318 -100.00000 
 0.00000  0.00000 
-100.00000 -100.00000 
-100.00000 -100.00000 
 0.00036 -100.00000 
-100.00000 -100.00000 
-0.57122  0.77050 
-100.00000  0.22433 
-100.00000 -100.00000 
-100.00000 -0.29156 
-0.27105 -0.31828 
 0.06476  0.60250 
 0.12720  0.26311 
-100.00000 -100.00000 
-100.00000 -100.00000 
 0.19869 -100.00000 
 0.12736 -100.00000 
-100.00000 -100.00000 
-100.00000 -100.00000 
-100.00000 -0.00007 
-0.67071 -100.00000 
 0.00000  0.00000 
-0.13557 -0.02838 
-100.00000 -100.00000 
-0.07138  0.23170 
 0.63602 -1.38300 
-0.78431 -100.00000 
-100.00000 -100.00000 
-100.00000 -100.00000 
-100.00000 -100.00000 
-100.00000 -100.00000 
-100.00000 -100.00000 
-100.00000 -100.00000 
 0.85469  0.22541 
-100.00000 -100.00000 
 0.37855 -100.00000 
-0.43998 -0.45541 
-100.00000 -100.00000 
 0.00000  0.00000 
 0.06696  0.07065 
-100.00000 -100.00000 
-0.13583 -100.00000 
-100.00000 -100.00000 
-100.00000 -100.00000 
 0.00027 -100.00000 
 0.10288  0.19173 
-0.29394 -0.16366 
-0.67120 -0.02294 
-100.00000 -100.00000 
-100.00000 -100.00000 
 0.08705 -0.15209 
-100.00000 -100.00000 
 0.48549 -0.00001 
-100.00000 -100.00000 
 0.00000  0.00000 
-100.00000 -100.00000 
-0.14189  0.29998 
-100.00000 -100.00000 
 0.34103 -0.18032 
 0.48569 -100.00000 
-100.00000  0.22932 
-100.00000 -100.00000 
 0.00009 -100.00000 
-100.00000 -100.00000 
-0.08090  0.20281 
 0.00000  0.00000 
-100.00000 -100.00000 
-100.00000 -100.00000 
 0.00000  0.00000 
 0.13753 -0.01737 
-100.00000 -100.00000 
-100.00000 -0.01661 
 0.00000  0.00000 
-100.00000 -100.00000 
-100.00000 -100.00000 
 0.10103  0.19419 
 0.00000  0.00000 
 0.00000  0.00000 
-100.00000 -100.00000 
-100.00000 -100.00000 
 0.00000  0.00000 
 0.00010 -100.00000 
-100.00000 -100.00000 
 0.00996  0.25484 
 0.00000  0.00000 
 0.22577  0.10952 
-100.00000 -100.00000 
 0.00000  0.00000 
-100.00000 -100.00000 
-100.00000 -100.00000 
-100.00000 -100.00000 
-100.00000 -100.00000 
-100.00000 -100.00000 
 0.10652  0.06325 
-0.00012  0.00013 
 0.00000  0.00000 
 0.00181  0.13757 
 0.00000  0.00000 
-100.00000 -100.00000 
 0.37857 -100.00000 
-0.40754 -0.25091 
-0.21206  0.42713 
-100.00000 -100.00000 
-0.12880 -0.09863 
 0.17183 -0.35771 
-100.00000 -100.00000 
-100.00000 -100.00000 
-0.00950 -0.09875 
-100.00000 -100.00000 
-100.00000 -100.00000 
-100.00000 -100.00000 
 0.00000  0.00000 
-100.00000 -100.00000 
 0.00009 -100.00000 
 0.00009 -100.00000 
-100.00000 -100.00000 
-100.00000  0.13737 
-100.00000 -100.00000 
-0.49053 -100.00000 
-0.38262 -100.00000 
-100.00000 -100.00000 
-0.20508 -0.16896 
-100.00000 -100.00000 
-100.00000 -100.00000 
 0.21967 -100.00000 
 0.26346 -0.07957 
 0.27303  0.13942 
-0.26581 -100.00000 
 0.00011 -100.00000 
 1.20269 -100.00000 
-0.42401 -0.64297 
 0.00000  0.00000 
 0.37619  0.26488 
 0.04093  0.19530 
-100.00000 -100.00000 
-0.06170 -0.29736 
 0.08801  0.00213 
-100.00000 -100.00000 
-0.00844  1.13759 
-100.00000 -100.00000 
 0.04108 -0.24957 
-100.00000 -100.00000 
 0.57281  0.36919 
-100.00000 -100.00000 
-100.00000 -100.00000 
-100.00000 -100.00000 
-100.00000 -100.00000 
-100.00000 -100.00000 
-0.00252  0.13764 
-0.41013  1.32812 
-0.41551  0.69770 
 0.00000  0.00000 
-100.00000 -100.00000 
-100.00000 -100.00000 
 0.37886  0.58493 
-100.00000 -100.00000 
 0.13745 -100.00000 
-100.00000 -100.00000 
-100.00000 -100.00000 
-100.00000 -100.00000 
-100.00000 -100.00000 
-0.00719 -1.01161 
-100.00000 -100.00000 
-0.00010 -100.00000 
 0.12384 -100.00000 
-100.00000 -100.00000 
-100.00000 -100.00000 
-0.10868  1.88753 
-100.00000 -100.00000 
 0.35275 -0.78616 
-0.20773 -0.25807 
-100.00000 -100.00000 
-100.00000 -100.00000 
 0.33748 -0.32425 
-100.00000 -100.00000 
-100.00000 -100.00000 
 0.40713 -0.58243 
-0.45371  0.00028 
-100.00000 -100.00000 
-100.00000  0.13741 
-100.00000 -100.00000 
 0.49954 -100.00000 
-100.00000 -100.00000 
-100.00000 -100.00000 
 0.52257  0.53716 
 0.31528  0.18204 
-0.26621 -100.00000 
-1.00901  0.05795 
-0.17396  0.24333 
-0.26633 -100.00000 
-100.00000 -0.00001 
 0.07014 -100.00000 
-0.62705 -0.58391 
-100.00000 -100.00000 
-0.77336  0.37875 
-0.00424 -100.00000 
-0.48519 -0.15142 
-0.23977 -100.00000 
 0.00000  0.00000 
-100.00000 -100.00000 
 0.00000  0.00000 
-100.00000 -0.41802 
-100.00000 -100.00000 
-0.50125  0.00336 
-100.00000 -100.00000 
-100.00000 -100.00000 
 0.00008 -100.00000 
 0.25102 -100.00000 
-0.10856 -0.00002 
 0.11337  0.49759 
-100.00000 -100.00000 
 0.08002  0.30681 
-0.00005 -0.08608 
-100.00000 -100.00000 
-0.19564  0.36058 
 0.58760  0.60914 
-0.35484 -0.00020 
-0.43712 -0.32552 
-0.46302 -0.09962 
 0.00000  0.00000 
-0.33416 -100.00000 
-100.00000 -100.00000 
 0.11848 -0.06470 
-0.24592 -0.18767 
 0.13111 -0.22352 
-0.04574 -0.22378 
-100.00000 -100.00000 
-0.23700  0.03976 
-0.02542 -0.00382 
-0.01009  0.20636 
 0.58630 -100.00000 
-0.07747 -0.44146 
 0.02915 -100.00000 
-0.01616  0.03918 
 0.04283 -0.72891 
-0.31197 -0.34094 
-0.04408 -0.27247 
-100.00000 -100.00000 
-0.09295  0.18255 
 0.00000  0.00000 
-100.00000 -0.08646 
 0.00011  0.00026 
-0.00010 -0.58901 
 0.56533  0.36687 
-0.24521 -100.00000 
-0.32599 -0.25355 
 0.00000  0.00000 
 0.24614 -100.00000 
 0.37883 -100.00000 
 0.58541  1.14359 
-100.00000 -100.00000 
-0.00008 -100.00000 
-100.00000  0.13753 
-100.00000 -100.00000 
-100.00000 -100.00000 
-100.00000 -100.00000 
-0.73224 -100.00000 
 0.67822  0.13766 
-100.00000 -100.00000 
 0.43184 -0.03499 
-100.00000 -100.00000 
-0.17150 -0.08724 
 0.13776 -100.00000 
-100.00000 -100.00000 
 0.13261 -0.60238 
-0.00002  0.13762 
-100.00000 -100.00000 
-100.00000 -0.00010 
 0.00000  0.00000 
 0.13068  0.18547 
-100.00000 -100.00000 
-0.17359  0.55407 
-0.55754 -0.61653 
-0.01034  0.42790 
-0.43706  0.54230 
 0.00018 -100.00000 
-0.12829 -100.00000 
-0.09152 -100.00000 
 0.00000  0.00000 
 0.00018 -100.00000 
-100.00000 -100.00000 
-100.00000 -100.00000 
-100.00000  0.13767 
 0.68282 -0.35766 
-100.00000 -100.00000 
-100.00000  0.15547 
-100.00000 -100.00000 
