# Supplementary material for: Enhanced ER proteostasis and temperature differentially impact the mutational tolerance of influenza hemagglutinin
Source: eLife. 2018 Sep 6;7:e38795. doi: 10.7554/eLife.38795 (PMC6172027; doi:10.7554/eLife.38795)
Supplement: Source data 1. [file elife-38795-data1.zip › Dataset_1/HA_DMS_2018_processing/filtering/filtering_DAX37vsDMSO37/compare/out_scatter_23_H.txt]

-100.00000 -100.00000 
-0.11080 -0.80004 
-0.00004  0.13751 
-100.00000 -100.00000 
-0.57914 -100.00000 
-100.00000 -100.00000 
-100.00000 -100.00000 
-100.00000 -100.00000 
-0.00000 -100.00000 
-0.02390  0.09154 
 0.58997 -0.03439 
-100.00000 -100.00000 
-100.00000  0.26681 
-100.00000 -100.00000 
-100.00000 -100.00000 
-0.29311 -100.00000 
-100.00000 -100.00000 
-0.37446 -100.00000 
 0.82718 -0.43485 
-100.00000 -100.00000 
-100.00000 -100.00000 
-100.00000 -100.00000 
-100.00000 -100.00000 
-0.41883 -0.30986 
 0.00000  0.00000 
-100.00000 -100.00000 
-100.00000  0.00001 
-100.00000 -0.00006 
-100.00000 -100.00000 
-100.00000 -100.00000 
-0.13600  0.13754 
 0.00000 -100.00000 
-100.00000 -100.00000 
-100.00000 -0.00001 
-100.00000 -100.00000 
-100.00000 -100.00000 
-0.12259 -100.00000 
-0.00005 -100.00000 
-100.00000 -100.00000 
 0.37852 -100.00000 
-100.00000 -100.00000 
 0.13752 -100.00000 
-100.00000 -100.00000 
-100.00000 -100.00000 
 0.00000  0.00000 
-100.00000 -100.00000 
-100.00000 -100.00000 
 0.00177 -100.00000 
-100.00000 -100.00000 
 0.00002 -100.00000 
-100.00000 -100.00000 
-0.41733 -100.00000 
 0.00123 -100.00000 
 0.00000  0.00000 
-0.13936  0.26300 
 0.37846 -100.00000 
-0.13598 -100.00000 
-100.00000 -100.00000 
-100.00000 -100.00000 
 0.32878 -100.00000 
-100.00000 -100.00000 
 0.80435  0.09372 
-100.00000 -100.00000 
 0.00003 -0.03663 
 0.12738 -100.00000 
-100.00000 -100.00000 
-100.00000 -100.00000 
-0.28494  0.09479 
-100.00000 -100.00000 
-0.31312  0.76577 
-100.00000 -0.44276 
-100.00000 -100.00000 
-100.00000  0.13754 
-100.00000 -100.00000 
 0.37846  0.13746 
-100.00000 -100.00000 
-100.00000 -100.00000 
-100.00000  0.26305 
-100.00000 -100.00000 
-100.00000  0.00011 
 0.00514  0.12949 
-100.00000 -100.00000 
-100.00000 -100.00000 
-100.00000 -100.00000 
-100.00000 -100.00000 
-0.03068  0.07459 
 0.00011 -100.00000 
 0.34951 -0.19190 
-0.09407 -0.03586 
 0.65612  0.59723 
 0.33648 -100.00000 
 0.12725 -0.31671 
-100.00000 -100.00000 
-100.00000 -100.00000 
-0.34008  0.08140 
-100.00000 -100.00000 
-100.00000 -100.00000 
-100.00000 -100.00000 
-0.62551 -100.00000 
 0.03009 -100.00000 
-0.49127  0.00753 
-100.00000 -100.00000 
 0.00021 -100.00000 
 0.50467 -100.00000 
-100.00000 -100.00000 
-100.00000 -100.00000 
-100.00000 -100.00000 
-0.01156 -0.14721 
-100.00000 -100.00000 
-100.00000 -100.00000 
 0.50859 -100.00000 
 0.41184 -0.25526 
 0.13226  0.02938 
-0.59193  0.17801 
 0.34336  0.08041 
-0.13934 -100.00000 
-100.00000 -100.00000 
-100.00000 -100.00000 
-0.10254 -0.11707 
-100.00000 -100.00000 
 0.06895 -0.46972 
-100.00000 -100.00000 
-0.00199 -0.39231 
-100.00000 -100.00000 
-100.00000 -100.00000 
-100.00000 -100.00000 
-100.00000 -100.00000 
-100.00000 -100.00000 
-0.00327 -100.00000 
-100.00000 -100.00000 
-100.00000 -100.00000 
-100.00000 -100.00000 
-100.00000 -100.00000 
-100.00000 -100.00000 
-0.00340 -0.32547 
 0.42841 -100.00000 
-0.13945 -100.00000 
-0.30063  0.09098 
-0.18927 -100.00000 
-100.00000 -100.00000 
 0.09357 -0.32730 
-0.11263  0.37860 
 0.00000  0.00000 
-100.00000 -100.00000 
-100.00000 -100.00000 
-0.23600  0.80290 
-100.00000 -100.00000 
-100.00000 -100.00000 
-100.00000 -100.00000 
 0.20264 -100.00000 
-100.00000 -100.00000 
-100.00000 -100.00000 
 1.25697  0.20771 
 0.00000  0.00000 
-100.00000  0.09052 
-100.00000 -100.00000 
 0.12159  0.64865 
 0.61350 -0.29247 
 0.29469  0.37828 
-100.00000 -100.00000 
 0.20170 -0.43500 
 0.13763 -0.00004 
 0.92608  0.05227 
-100.00000 -100.00000 
-0.00349 -100.00000 
-100.00000 -100.00000 
-100.00000 -100.00000 
-100.00000 -100.00000 
 0.25196  0.09170 
 0.99001 -0.01747 
-0.07336  0.29393 
-100.00000 -100.00000 
-0.14224 -0.12750 
 0.36157  0.75361 
 0.31761  0.21575 
 0.81685 -0.31239 
 0.00044  0.13806 
-0.43226 -100.00000 
 0.13736  0.00002 
 0.21326 -100.00000 
 0.05422  0.15266 
-0.56877 -100.00000 
-100.00000 -100.00000 
 0.26316  0.26314 
 0.00014 -100.00000 
-0.13942 -100.00000 
-100.00000 -100.00000 
 0.21908  0.00014 
-100.00000 -100.00000 
-0.59565 -0.69003 
-100.00000 -100.00000 
-100.00000 -100.00000 
-100.00000 -100.00000 
-100.00000 -100.00000 
-100.00000 -100.00000 
 0.00000  0.00000 
 0.00000  0.00000 
-100.00000 -100.00000 
-100.00000 -100.00000 
-100.00000 -100.00000 
-0.21543 -0.00004 
-100.00000 -100.00000 
-100.00000 -100.00000 
-0.21530 -0.34798 
 0.18913 -0.24525 
-100.00000 -100.00000 
 0.13741 -0.22319 
 0.44453 -0.28772 
-0.31341  0.06959 
 0.08707 -100.00000 
 0.32611 -100.00000 
 0.47878  1.00049 
 0.58539 -0.00013 
 0.24239  0.22181 
-100.00000 -100.00000 
-0.34716 -100.00000 
-100.00000 -100.00000 
 0.01947  0.11026 
-0.00010 -100.00000 
 0.12898 -100.00000 
 0.16348 -0.00050 
 0.51907  0.04325 
 0.30296  0.11433 
-0.21569  0.00000 
-100.00000 -100.00000 
-100.00000  0.22129 
-0.77626 -100.00000 
-100.00000 -100.00000 
 0.86454  0.37827 
-0.23519  0.26326 
 0.69103 -0.58576 
-0.15573  0.80148 
-100.00000 -100.00000 
 0.19850  0.21506 
-100.00000 -100.00000 
-0.53208  1.31679 
 0.21265 -0.43971 
 0.00262 -100.00000 
-100.00000  0.11985 
 0.00000  0.00000 
-100.00000 -100.00000 
-100.00000 -100.00000 
-100.00000 -100.00000 
-0.03403  0.27379 
-0.14659 -0.08196 
 0.54858  0.41535 
-100.00000 -100.00000 
 0.26138  0.56995 
-100.00000 -100.00000 
-100.00000 -100.00000 
 0.18926 -0.27486 
-0.10189 -100.00000 
-100.00000 -0.48274 
-0.42404  0.40949 
 0.42249  0.48566 
-100.00000 -100.00000 
 0.13792 -100.00000 
-100.00000 -100.00000 
-100.00000 -100.00000 
-100.00000 -100.00000 
-100.00000 -100.00000 
-100.00000 -100.00000 
-100.00000 -100.00000 
-100.00000 -100.00000 
-100.00000 -100.00000 
-100.00000 -100.00000 
-100.00000 -100.00000 
-0.13530 -100.00000 
 0.10742  0.07287 
-100.00000 -100.00000 
 0.00005 -0.00000 
-100.00000 -100.00000 
-100.00000 -100.00000 
-100.00000  0.96417 
 0.41919  0.00014 
 0.59479 -100.00000 
-0.45339  0.16809 
 0.11997  0.08274 
 0.13765 -100.00000 
-100.00000  0.00025 
-100.00000 -100.00000 
-100.00000 -100.00000 
 0.00863 -100.00000 
-100.00000 -100.00000 
 0.50672  0.31792 
-100.00000  0.37812 
-0.44872 -100.00000 
 0.24287 -100.00000 
 0.00000  0.00000 
-100.00000 -100.00000 
-100.00000 -100.00000 
 0.00882 -0.24534 
-100.00000 -100.00000 
 0.42709 -100.00000 
-100.00000 -100.00000 
 0.00572  0.10990 
-100.00000 -100.00000 
-0.13569 -100.00000 
-0.06049 -0.35542 
-100.00000 -100.00000 
 0.00014 -100.00000 
-100.00000 -100.00000 
 0.08156  0.10658 
-100.00000 -100.00000 
-100.00000 -0.42025 
-0.40789 -0.39716 
 0.30406  0.56022 
-100.00000 -100.00000 
 0.69659  0.05043 
-100.00000 -0.00001 
-100.00000 -100.00000 
 0.00000  0.00000 
 0.37841 -0.45691 
-0.11867 -0.42899 
 0.10524 -0.00019 
-100.00000 -100.00000 
-100.00000 -100.00000 
 0.29317  1.42868 
-100.00000 -100.00000 
-100.00000 -100.00000 
-0.13529  0.00001 
 0.00631  0.23573 
-100.00000 -100.00000 
-0.40776 -100.00000 
 0.00003 -100.00000 
-0.26005  0.24235 
-100.00000 -100.00000 
-100.00000 -100.00000 
-100.00000 -100.00000 
 0.00008 -100.00000 
-100.00000 -100.00000 
-100.00000 -100.00000 
-100.00000 -100.00000 
-100.00000 -100.00000 
 0.12738 -100.00000 
-100.00000 -100.00000 
-0.50108 -100.00000 
-100.00000 -100.00000 
-100.00000 -100.00000 
-100.00000 -100.00000 
-0.26688 -100.00000 
 0.18841  0.19792 
-100.00000 -100.00000 
-100.00000 -100.00000 
-100.00000 -100.00000 
-100.00000 -100.00000 
-0.00010 -100.00000 
-100.00000 -100.00000 
-100.00000 -100.00000 
-100.00000 -100.00000 
-100.00000 -100.00000 
-100.00000 -100.00000 
-100.00000 -100.00000 
-100.00000 -100.00000 
-100.00000 -100.00000 
-100.00000 -100.00000 
-100.00000 -100.00000 
 0.22105 -0.26460 
-100.00000 -100.00000 
-100.00000 -100.00000 
-100.00000 -100.00000 
-100.00000 -100.00000 
-100.00000 -100.00000 
-100.00000 -100.00000 
-0.53026  0.49331 
-100.00000 -100.00000 
-0.26016  0.00478 
 0.00000  0.00000 
 0.00000  0.00000 
 0.16040  0.25899 
 0.13755 -100.00000 
-100.00000 -100.00000 
-0.23866  0.45160 
-100.00000 -100.00000 
-0.81186 -100.00000 
-100.00000 -100.00000 
 0.32235 -0.46793 
-100.00000 -100.00000 
-100.00000 -100.00000 
-100.00000 -100.00000 
 0.10318  0.48574 
 0.26287  0.67794 
-100.00000 -100.00000 
 0.00004 -100.00000 
 0.12398  0.26313 
-0.10649  0.00078 
-100.00000 -100.00000 
-100.00000 -100.00000 
-0.24504 -100.00000 
-0.53506  0.00018 
-100.00000 -100.00000 
 0.12396 -100.00000 
-0.56311  0.37865 
-100.00000 -100.00000 
-100.00000 -100.00000 
-0.26589 -100.00000 
-100.00000 -100.00000 
-100.00000 -100.00000 
-100.00000 -100.00000 
 0.23934 -100.00000 
-100.00000 -100.00000 
-100.00000 -100.00000 
-0.24484  0.67823 
 0.46505 -0.44678 
-0.52363  1.13774 
-100.00000 -100.00000 
-0.59615  0.26564 
-100.00000 -100.00000 
-100.00000 -100.00000 
-100.00000  0.66947 
 1.16715 -100.00000 
-0.67646 -0.51254 
-100.00000 -100.00000 
-0.00185  0.13754 
-0.24340  0.26283 
-100.00000 -100.00000 
-100.00000 -100.00000 
-100.00000 -100.00000 
-100.00000 -100.00000 
-100.00000 -100.00000 
-100.00000 -100.00000 
 0.37848  0.58512 
-100.00000 -100.00000 
 0.32656 -100.00000 
-100.00000 -100.00000 
-100.00000 -100.00000 
-100.00000 -100.00000 
-100.00000 -100.00000 
-100.00000 -100.00000 
-100.00000 -100.00000 
-100.00000 -100.00000 
-100.00000 -100.00000 
-100.00000 -0.00003 
-100.00000 -100.00000 
-100.00000 -100.00000 
-100.00000 -100.00000 
 0.83181 -0.52787 
 0.45119 -0.32908 
-100.00000 -100.00000 
-100.00000 -100.00000 
-100.00000 -100.00000 
-100.00000 -100.00000 
-100.00000 -100.00000 
-100.00000 -100.00000 
-100.00000 -100.00000 
-100.00000 -100.00000 
-100.00000  0.13759 
-100.00000 -100.00000 
-100.00000 -100.00000 
-100.00000 -100.00000 
-100.00000 -100.00000 
-100.00000 -100.00000 
-100.00000 -100.00000 
 0.00000  0.00000 
-100.00000 -100.00000 
-0.13917 -100.00000 
-100.00000 -100.00000 
-100.00000 -100.00000 
 0.12397 -100.00000 
-0.12849  0.37853 
-100.00000 -100.00000 
-0.08658 -0.73437 
-100.00000 -100.00000 
-100.00000 -100.00000 
-100.00000 -100.00000 
-0.00024 -100.00000 
-100.00000 -100.00000 
-0.11238  0.76575 
-0.29902 -100.00000 
-100.00000 -100.00000 
-100.00000 -100.00000 
 0.23949 -100.00000 
-100.00000 -100.00000 
-100.00000 -0.03856 
-100.00000 -100.00000 
-100.00000 -100.00000 
 0.00005 -100.00000 
 0.25097  0.13751 
-100.00000 -100.00000 
-100.00000 -100.00000 
-100.00000 -100.00000 
-0.00013 -100.00000 
-100.00000 -100.00000 
-0.08071  0.43194 
 0.00000  0.00000 
-100.00000  0.13759 
-100.00000 -100.00000 
 0.13745 -100.00000 
-0.35629  0.04008 
-0.00986 -0.22347 
-100.00000 -100.00000 
-100.00000 -100.00000 
-100.00000  0.13776 
-0.21743 -100.00000 
-100.00000 -100.00000 
-100.00000 -100.00000 
-0.52222 -0.58029 
-100.00000 -100.00000 
-0.37700 -100.00000 
 0.36278  0.31611 
-100.00000 -0.06270 
 0.12010  0.20748 
-100.00000 -100.00000 
-100.00000 -0.07803 
 0.77144  0.68883 
 0.26351  0.68792 
 0.00017  0.13766 
-100.00000 -100.00000 
-100.00000 -100.00000 
-0.02988 -100.00000 
 0.01685 -100.00000 
-0.02228 -100.00000 
 0.34213 -0.00016 
-100.00000 -100.00000 
-100.00000  0.13751 
-100.00000 -100.00000 
-0.25045 -0.00412 
-0.63903 -0.06366 
-100.00000 -100.00000 
 0.30986 -100.00000 
-100.00000 -100.00000 
-100.00000 -100.00000 
 0.13761 -100.00000 
-100.00000 -100.00000 
-100.00000 -100.00000 
-100.00000  0.27900 
 0.39400  0.24926 
 0.29677  0.85204 
-100.00000 -0.25944 
-100.00000 -100.00000 
-100.00000 -100.00000 
-100.00000 -100.00000 
 0.31671 -0.13411 
-100.00000 -100.00000 
-100.00000 -100.00000 
-100.00000 -100.00000 
-100.00000 -100.00000 
-100.00000 -100.00000 
-100.00000 -100.00000 
-100.00000 -100.00000 
-100.00000 -100.00000 
-0.12809 -100.00000 
-100.00000 -100.00000 
-100.00000 -100.00000 
-100.00000 -100.00000 
-100.00000 -100.00000 
-100.00000 -100.00000 
-100.00000 -100.00000 
-100.00000 -100.00000 
-100.00000 -100.00000 
-100.00000 -100.00000 
-100.00000 -100.00000 
-100.00000 -100.00000 
-100.00000 -100.00000 
-100.00000 -100.00000 
-0.10822  0.09145 
-100.00000 -100.00000 
-100.00000 -100.00000 
-100.00000 -100.00000 
 0.13750 -0.08558 
-100.00000 -100.00000 
 0.23044 -100.00000 
-100.00000 -100.00000 
-100.00000 -100.00000 
-100.00000 -100.00000 
