# Supplementary material for: Enhanced ER proteostasis and temperature differentially impact the mutational tolerance of influenza hemagglutinin
Source: eLife. 2018 Sep 6;7:e38795. doi: 10.7554/eLife.38795 (PMC6172027; doi:10.7554/eLife.38795)
Supplement: Source data 1. [file elife-38795-data1.zip › Dataset_1/HA_DMS_2018_processing/filtering/filtering_DAX37vsDMSO37/compare/out_scatter_23_I.txt]

 0.51284 -0.15190 
-0.81999 -0.09673 
 0.00290 -100.00000 
 0.00262  0.00090 
-0.21716  0.23952 
 0.48552 -100.00000 
 0.05773  0.15813 
-0.34277  0.26301 
-0.23691  0.18671 
 0.28373 -0.63746 
 0.00152 -100.00000 
-0.75816 -0.01631 
 0.32843  0.13064 
-100.00000 -100.00000 
 0.00849  0.21938 
-100.00000 -100.00000 
-100.00000 -100.00000 
-100.00000 -100.00000 
-0.16221 -0.61816 
 0.00000  0.00000 
-100.00000 -100.00000 
 0.00000  0.00000 
-100.00000 -100.00000 
-100.00000 -100.00000 
-100.00000 -100.00000 
-100.00000 -100.00000 
-100.00000  0.00001 
-0.00006 -0.00006 
-100.00000 -100.00000 
-0.15217  0.35814 
-100.00000 -100.00000 
-0.43222  0.26437 
-0.24265 -0.23450 
-100.00000 -100.00000 
-0.37964 -0.31458 
 0.00000  0.00000 
 0.20199 -0.50826 
-100.00000 -100.00000 
-100.00000 -100.00000 
-100.00000 -100.00000 
-0.48027 -100.00000 
-100.00000 -100.00000 
-100.00000 -100.00000 
-0.06490  0.12945 
-100.00000 -100.00000 
-100.00000 -100.00000 
 0.54101 -0.53055 
-100.00000 -100.00000 
-100.00000 -100.00000 
 0.37853  0.84812 
-0.32605 -100.00000 
-100.00000 -100.00000 
-0.34922  0.05762 
-100.00000 -100.00000 
 0.00004 -100.00000 
-100.00000 -100.00000 
 0.26303 -100.00000 
-0.26033 -0.50086 
-100.00000 -100.00000 
 0.13773 -100.00000 
 0.14926  0.26141 
-0.25966 -100.00000 
-100.00000 -100.00000 
 0.00000  0.00000 
-100.00000 -100.00000 
-100.00000 -100.00000 
 0.19754  0.33038 
-0.43278 -0.41485 
-100.00000 -100.00000 
-0.00008 -100.00000 
 0.48531  0.00003 
-100.00000 -100.00000 
-0.13587  0.13754 
 0.00000  0.00000 
-0.06708 -0.27355 
-100.00000 -100.00000 
-100.00000 -100.00000 
-0.21750 -0.09611 
-0.11131 -100.00000 
-100.00000 -100.00000 
-0.26000 -100.00000 
-100.00000 -100.00000 
 0.00176 -100.00000 
-100.00000 -100.00000 
-100.00000 -100.00000 
 0.78273  0.00873 
 0.08242 -0.03056 
-0.54084 -0.31361 
-0.71288  0.35338 
 0.00613  0.26965 
-0.06088 -0.14315 
 0.32498  0.21043 
-100.00000 -100.00000 
-100.00000 -100.00000 
-100.00000 -100.00000 
 0.00000  0.00000 
-0.01641 -0.42843 
-100.00000 -100.00000 
-0.60216  0.36253 
 0.13746  0.00013 
 0.65952 -100.00000 
-100.00000 -100.00000 
-0.12875  0.05294 
-0.33394  0.26810 
-100.00000 -100.00000 
-100.00000 -100.00000 
-100.00000 -100.00000 
-100.00000 -100.00000 
-100.00000 -100.00000 
-100.00000 -100.00000 
-100.00000 -100.00000 
 0.23155  0.05485 
 0.00000  0.00000 
-100.00000 -100.00000 
 0.67448  0.30329 
-100.00000 -100.00000 
-100.00000 -100.00000 
-0.00003 -0.20988 
-0.35420 -100.00000 
-100.00000 -100.00000 
-100.00000 -100.00000 
-100.00000 -100.00000 
-0.65644  0.16593 
-0.13912 -100.00000 
 0.13665  0.15278 
 0.62640 -0.00002 
-100.00000 -100.00000 
-0.32441 -0.01507 
 0.00005 -100.00000 
 0.23914 -0.21644 
-0.00188 -0.21053 
-100.00000 -100.00000 
 0.00000  0.00000 
-100.00000  0.00001 
-100.00000 -100.00000 
-0.00423  0.58733 
-100.00000 -0.00016 
-0.26761  0.44681 
-0.00014 -100.00000 
-100.00000 -100.00000 
-100.00000 -0.07381 
-100.00000 -0.21074 
-0.12899 -100.00000 
-0.13669 -0.27534 
-0.14144  0.13759 
 0.67824  0.13803 
-100.00000 -100.00000 
-0.06897  0.09904 
-0.09991 -0.29531 
 0.41927 -0.17661 
-100.00000 -100.00000 
-100.00000 -100.00000 
-0.00900  0.09953 
 0.30607  1.01918 
-0.56968 -0.14673 
-100.00000 -100.00000 
-0.44382 -0.36313 
-0.18754  0.27385 
 0.18661  0.04952 
-100.00000 -100.00000 
-100.00000 -100.00000 
-100.00000 -0.29318 
-0.24551  0.37420 
 0.31847 -100.00000 
 0.25607  0.09267 
-100.00000 -100.00000 
-0.17200 -0.22185 
-100.00000 -100.00000 
-100.00000 -100.00000 
 0.81931  0.00065 
-0.17904 -100.00000 
-0.00351 -0.39297 
 0.37144 -0.03013 
-100.00000 -100.00000 
 0.26518  0.51971 
-0.33401  0.46857 
-0.00431  0.09319 
-0.36963  0.21712 
 0.53855 -100.00000 
-0.00477  0.00014 
-100.00000 -100.00000 
-100.00000 -0.20957 
-100.00000 -100.00000 
-0.26635  0.00011 
-0.10608 -0.17776 
-0.00003 -100.00000 
 0.62612  0.46799 
-100.00000 -100.00000 
-0.49385  0.30493 
 0.18648 -100.00000 
 0.47146  0.00006 
-0.22918  0.39206 
-100.00000 -100.00000 
-100.00000 -100.00000 
-0.17591  0.52894 
-100.00000 -100.00000 
 0.00011 -0.00024 
-100.00000 -100.00000 
 0.48573 -0.00018 
 0.09302 -0.07652 
-0.38695 -100.00000 
-100.00000 -100.00000 
-100.00000 -100.00000 
-100.00000 -100.00000 
 0.00009 -100.00000 
-0.38050 -0.00058 
 0.00403 -0.76049 
-100.00000 -100.00000 
 0.13385  0.58491 
 0.32937  0.45219 
-0.49214 -0.00015 
-0.72399  1.07018 
-100.00000 -0.26329 
 0.00423  0.36247 
-0.50980 -0.26421 
 1.26424 -100.00000 
-0.11206 -0.68404 
 0.12605 -100.00000 
-100.00000 -100.00000 
-100.00000 -100.00000 
 0.01147 -0.12604 
-100.00000 -100.00000 
-0.02592 -0.09389 
-100.00000 -100.00000 
 0.42666  0.51422 
-0.17011 -0.26795 
 0.05535  0.30581 
 0.01834  0.27326 
 0.00019  0.26279 
 0.00000  0.00000 
 0.26339 -0.12525 
 0.02608  0.17474 
-100.00000 -100.00000 
-0.40004 -100.00000 
 0.96784 -0.34365 
-0.42422 -0.02314 
 0.76324 -0.32541 
 0.34859 -0.46481 
-100.00000  0.44178 
 0.27007  0.03596 
-100.00000 -100.00000 
-100.00000 -100.00000 
 0.38484  0.18365 
-0.31738 -0.46197 
-100.00000 -100.00000 
-100.00000 -100.00000 
-100.00000 -100.00000 
-0.07427 -0.18703 
-0.20643  0.63982 
-0.27722  0.41533 
-0.13462 -0.09891 
-100.00000 -100.00000 
-100.00000 -100.00000 
-100.00000 -100.00000 
-0.04856 -0.42541 
 0.00000  0.00000 
 0.00000  0.00000 
 0.08305 -0.26593 
-100.00000 -100.00000 
-100.00000 -100.00000 
 0.59841 -0.26380 
-100.00000 -100.00000 
-100.00000  0.13760 
 0.44562 -0.00066 
 0.00000  0.00000 
-100.00000  0.36049 
-100.00000 -100.00000 
-100.00000 -100.00000 
 0.00006 -100.00000 
-100.00000 -100.00000 
-100.00000  0.13750 
 0.25759  0.58285 
-0.22930  0.40431 
 0.05338 -100.00000 
-0.25888  0.58510 
 0.00029 -100.00000 
-0.49632 -0.29588 
 0.79562  0.18906 
 0.13765 -100.00000 
-100.00000 -100.00000 
 0.00000  0.00000 
 0.00000  0.00000 
 0.50931 -0.26441 
-100.00000 -100.00000 
-0.09998 -0.12954 
 0.65129 -0.23674 
-0.09427 -0.45806 
 0.29708  0.19512 
 0.13707 -100.00000 
-0.00012  0.37847 
-100.00000 -100.00000 
-0.08566 -0.15523 
-100.00000 -100.00000 
-0.16604  0.11479 
-100.00000 -100.00000 
 0.00010 -100.00000 
 0.31824  0.32680 
-100.00000 -100.00000 
-0.21685 -0.71464 
-100.00000 -100.00000 
 0.00014 -100.00000 
 0.00000  0.00000 
-0.59771 -0.57195 
-0.23638  0.19350 
 0.00426  0.29163 
-0.44114 -0.55207 
-100.00000 -100.00000 
 0.00012  0.13758 
-100.00000 -100.00000 
-100.00000 -100.00000 
 0.00000  0.00000 
-100.00000 -100.00000 
-100.00000 -100.00000 
-0.17262  0.07021 
-0.36622 -0.40708 
 0.00000  0.00000 
-100.00000 -100.00000 
 0.18748  0.10980 
-100.00000 -100.00000 
-100.00000 -100.00000 
-0.19442 -0.16022 
-100.00000 -100.00000 
 0.20783  0.01573 
-100.00000 -100.00000 
-0.34197 -0.15658 
-0.05724  0.91817 
-100.00000 -100.00000 
 0.26305 -100.00000 
-100.00000 -100.00000 
-0.20087  0.22926 
-0.25734 -0.03381 
 0.46732  0.37036 
 0.00008 -100.00000 
 0.21123  0.37299 
 0.00578 -0.16728 
-100.00000 -100.00000 
 0.00000  0.00000 
-100.00000 -100.00000 
 0.21834 -0.61315 
 0.00000  0.00000 
-100.00000 -100.00000 
-100.00000 -100.00000 
 0.00036  0.76572 
-100.00000 -100.00000 
 0.46441 -0.39969 
-0.07360  0.02335 
-100.00000 -100.00000 
-100.00000 -100.00000 
 0.00000  0.00000 
-100.00000 -100.00000 
-100.00000 -100.00000 
-100.00000 -100.00000 
 0.00000  0.00000 
-100.00000 -100.00000 
-100.00000 -100.00000 
-100.00000 -100.00000 
-100.00000 -100.00000 
 0.01238 -0.26977 
-100.00000 -100.00000 
-0.48570 -0.16057 
 0.00000  0.00000 
-100.00000 -100.00000 
-100.00000 -100.00000 
-100.00000 -100.00000 
-100.00000 -100.00000 
-100.00000 -100.00000 
-100.00000 -100.00000 
-100.00000 -100.00000 
 0.00598  0.03629 
-0.40555  0.08721 
-100.00000  0.13750 
-100.00000 -100.00000 
-100.00000 -100.00000 
-100.00000 -100.00000 
-100.00000 -100.00000 
-100.00000 -100.00000 
-100.00000 -100.00000 
 0.00192 -100.00000 
-100.00000 -100.00000 
-100.00000 -100.00000 
 0.09137 -0.00117 
 0.20198  0.41594 
-0.32788 -0.09931 
-0.00408  0.48548 
-100.00000 -100.00000 
-0.31493  1.03701 
-100.00000 -100.00000 
 0.00000  0.00000 
-0.21231 -100.00000 
-0.05844  0.17467 
 0.00000  0.00000 
 0.25401  0.95241 
 0.37860 -100.00000 
-100.00000 -100.00000 
-0.04231  0.34084 
-100.00000 -100.00000 
-100.00000 -100.00000 
 0.05855 -0.91804 
 0.00000  0.00000 
-100.00000 -100.00000 
 0.54802 -0.32476 
-0.13996  1.08537 
-100.00000 -100.00000 
-0.16945 -1.32067 
-100.00000  0.00023 
-0.42157  0.37858 
 0.57274 -0.24055 
 0.58235 -100.00000 
-0.00414 -100.00000 
-100.00000 -100.00000 
-0.38244 -100.00000 
-100.00000  1.07098 
 0.23954 -0.62176 
-100.00000 -100.00000 
-0.52803 -0.25360 
-0.00181  0.13772 
-100.00000 -100.00000 
-100.00000  0.13763 
-100.00000 -100.00000 
 0.07757  0.76535 
-100.00000 -100.00000 
-0.10598 -0.23422 
-100.00000 -100.00000 
-100.00000 -100.00000 
-100.00000 -100.00000 
-0.26646 -100.00000 
 0.22144  0.53543 
-100.00000 -100.00000 
-100.00000 -100.00000 
-100.00000 -100.00000 
-0.14192 -0.63402 
-100.00000 -100.00000 
-100.00000 -100.00000 
 0.00000  0.00000 
-100.00000 -100.00000 
 0.10611  0.03885 
-100.00000 -100.00000 
 0.00007 -100.00000 
 0.17159 -100.00000 
-100.00000 -100.00000 
-0.63116 -0.62294 
 0.03408  0.67823 
 0.55497  0.37342 
 0.35656  0.58498 
-100.00000 -100.00000 
-100.00000 -100.00000 
-100.00000 -100.00000 
-100.00000 -100.00000 
-100.00000 -100.00000 
 0.41203  0.00014 
-100.00000 -100.00000 
-100.00000 -100.00000 
 0.26293  0.48550 
-100.00000 -100.00000 
-100.00000 -100.00000 
-0.00431  0.37879 
-100.00000 -100.00000 
-0.32835 -0.00055 
-100.00000 -100.00000 
-100.00000 -100.00000 
-100.00000  0.26390 
-0.36387 -100.00000 
-0.00150 -100.00000 
-100.00000 -100.00000 
-0.46459  0.03756 
-100.00000 -100.00000 
 0.06976  0.48534 
 0.08073 -0.32041 
 0.46548  0.09376 
 0.11265 -100.00000 
-100.00000 -100.00000 
 0.00017 -100.00000 
-100.00000 -100.00000 
-0.52384 -0.22285 
-100.00000  0.37859 
 0.00000  0.00000 
-100.00000 -100.00000 
 0.00996  0.00000 
-100.00000 -100.00000 
-100.00000 -100.00000 
-0.00030  0.00013 
-0.00013 -100.00000 
-0.61064 -100.00000 
-100.00000 -100.00000 
-100.00000 -100.00000 
 0.96784 -100.00000 
-100.00000 -100.00000 
-100.00000 -100.00000 
-0.10985 -100.00000 
 0.13473 -0.25491 
-100.00000 -100.00000 
-0.33238  0.24989 
 0.26518 -0.08570 
-0.10853  0.48547 
-0.22338 -0.70387 
-0.09187 -0.20836 
-0.28179  0.34815 
-100.00000 -100.00000 
 0.03001 -0.53353 
-100.00000 -100.00000 
-0.00006 -100.00000 
 0.13758 -100.00000 
-0.34375  0.37853 
-0.61420 -100.00000 
-100.00000 -100.00000 
-100.00000 -100.00000 
 1.01549  0.25961 
-0.68888  0.26128 
-0.07550  0.21824 
-100.00000 -0.23821 
-100.00000 -100.00000 
-0.15308 -100.00000 
-0.08739  0.13734 
 0.26275 -100.00000 
-0.37551 -100.00000 
 0.00000  0.00000 
 0.13734  0.15481 
-0.07626 -0.56368 
 0.36142 -0.08646 
 0.49349 -0.22337 
-0.03577 -0.74303 
 0.00024 -100.00000 
-0.26799  0.00048 
-0.15238  0.07617 
-100.00000 -100.00000 
 0.45928 -100.00000 
 0.00032 -100.00000 
-100.00000 -100.00000 
 0.00000  0.00000 
-100.00000 -0.00003 
-100.00000 -100.00000 
 0.00000  0.00000 
-100.00000 -100.00000 
-100.00000 -100.00000 
 0.19360  0.42328 
 0.36899  0.23503 
-100.00000  0.00001 
-0.49469  0.17432 
-100.00000 -100.00000 
 0.48554  0.31366 
-0.09129 -0.00002 
 0.26074 -0.15532 
-0.34443 -100.00000 
-0.10514  0.52774 
-100.00000 -100.00000 
-100.00000 -100.00000 
-100.00000 -100.00000 
-100.00000 -100.00000 
 0.00000  0.00000 
 0.12624 -0.74044 
 0.33909 -0.03939 
-100.00000 -100.00000 
 0.19328 -0.15516 
 0.03881  0.18603 
-0.15429 -0.10111 
 0.73945  0.69396 
-100.00000 -100.00000 
 0.13768 -100.00000 
-100.00000 -100.00000 
-100.00000 -100.00000 
-0.02908 -100.00000 
-0.37608  0.26222 
 0.00000  0.00000 
-100.00000 -100.00000 
 0.00000  0.00000 
