# Supplementary material for: Enhanced ER proteostasis and temperature differentially impact the mutational tolerance of influenza hemagglutinin
Source: eLife. 2018 Sep 6;7:e38795. doi: 10.7554/eLife.38795 (PMC6172027; doi:10.7554/eLife.38795)
Supplement: Source data 1. [file elife-38795-data1.zip › Dataset_1/HA_DMS_2018_processing/filtering/filtering_DAX37vsDMSO37/compare/out_scatter_23_K.txt]

-0.40838 -0.39439 
 0.00000  0.00000 
 0.24257 -0.18131 
 0.00000  0.00000 
-100.00000 -100.00000 
-100.00000 -100.00000 
-0.10194 -100.00000 
-100.00000 -100.00000 
-100.00000 -100.00000 
 0.13785 -100.00000 
-100.00000 -100.00000 
-100.00000 -100.00000 
-100.00000 -100.00000 
-100.00000 -100.00000 
 0.37867 -0.18055 
-100.00000 -100.00000 
-100.00000 -100.00000 
-100.00000 -100.00000 
-0.21740 -100.00000 
 0.00157 -100.00000 
-100.00000 -100.00000 
-100.00000  0.13040 
-100.00000 -100.00000 
-100.00000 -100.00000 
-100.00000 -100.00000 
-100.00000 -100.00000 
-0.23686  0.20871 
-0.11150 -0.13718 
-100.00000 -100.00000 
-100.00000  0.00006 
-100.00000 -100.00000 
-100.00000 -100.00000 
-100.00000 -100.00000 
-100.00000 -100.00000 
 0.00160  0.76555 
-0.57895  0.16626 
-100.00000 -100.00000 
 0.05343 -0.63210 
 0.00000  0.00000 
-0.23693  0.81861 
-100.00000 -100.00000 
-100.00000 -0.17019 
-100.00000 -100.00000 
-0.13584 -0.08529 
-100.00000 -100.00000 
-100.00000 -100.00000 
 0.34952  0.04886 
 0.00913 -0.43034 
-100.00000 -100.00000 
-100.00000 -100.00000 
-0.00607 -0.33827 
-0.26421  0.00011 
-0.38383 -0.08629 
-100.00000 -100.00000 
-0.32884 -0.16313 
 0.37846 -100.00000 
 0.00000  0.00000 
-100.00000 -100.00000 
-100.00000 -100.00000 
 0.00000  0.00000 
-100.00000 -100.00000 
 0.00000  0.00000 
-100.00000 -100.00000 
 0.82493  0.47234 
 0.65700 -100.00000 
-100.00000 -100.00000 
-100.00000 -100.00000 
 0.09353  0.90523 
-100.00000 -100.00000 
 0.44899  0.54454 
 0.00000  0.00000 
-100.00000 -100.00000 
-0.18597  0.10047 
-100.00000 -100.00000 
-100.00000 -100.00000 
-100.00000 -100.00000 
-100.00000 -100.00000 
-100.00000 -100.00000 
-100.00000 -100.00000 
-100.00000 -100.00000 
 0.67816  0.12949 
-100.00000 -100.00000 
-0.06491 -0.49578 
-100.00000 -100.00000 
-100.00000 -100.00000 
-100.00000 -100.00000 
-100.00000 -100.00000 
-100.00000 -100.00000 
-0.11177 -100.00000 
 0.36815 -0.16831 
 0.01524 -0.23725 
-100.00000 -100.00000 
-100.00000 -100.00000 
-100.00000 -100.00000 
-100.00000 -100.00000 
-100.00000 -100.00000 
-100.00000 -100.00000 
 0.03952  0.36503 
-0.40301  0.87766 
-0.00005  0.67729 
-0.10634 -0.07522 
-100.00000 -100.00000 
-0.07318 -0.52663 
 0.22414  0.83489 
-100.00000 -100.00000 
-0.00162 -100.00000 
-100.00000 -100.00000 
-100.00000 -100.00000 
-100.00000 -100.00000 
-100.00000 -100.00000 
-100.00000 -100.00000 
-100.00000 -100.00000 
-0.00217 -0.07228 
-100.00000 -100.00000 
-100.00000 -100.00000 
-0.14872 -0.67741 
 0.06006  0.12135 
-100.00000 -100.00000 
 0.22979 -0.12153 
 0.57724 -0.30158 
-0.12892  0.13753 
-100.00000 -100.00000 
-0.00009 -0.20937 
-100.00000 -100.00000 
-100.00000 -100.00000 
 0.26330 -0.48330 
-0.00001 -100.00000 
-100.00000 -100.00000 
-0.06875 -0.20534 
 0.11519  0.31601 
-100.00000 -100.00000 
 0.48901  0.50118 
-100.00000  0.26303 
-100.00000 -100.00000 
-100.00000 -100.00000 
 0.00000  0.00000 
 0.18666 -0.69030 
 0.07988 -100.00000 
-100.00000 -100.00000 
-100.00000 -100.00000 
-0.13943  0.00004 
-0.00751  0.28343 
-100.00000 -100.00000 
 0.37897 -0.16206 
 0.00027 -100.00000 
 0.65690 -0.27635 
-100.00000 -100.00000 
 0.37864 -100.00000 
 0.12285 -100.00000 
-0.13815 -100.00000 
-100.00000 -100.00000 
-100.00000 -100.00000 
-0.25857  0.03101 
 0.48664 -100.00000 
-0.98204 -0.15843 
-1.06088 -100.00000 
 0.00000  0.00000 
 0.13906 -100.00000 
-100.00000 -100.00000 
-100.00000 -100.00000 
-100.00000 -100.00000 
 0.31424  0.12173 
 0.41181 -0.11920 
-100.00000 -100.00000 
-100.00000 -100.00000 
-100.00000 -100.00000 
-100.00000 -100.00000 
-0.57258  0.41574 
 0.00000  0.00000 
 0.00000  0.00000 
-100.00000 -100.00000 
 0.13742 -100.00000 
-100.00000 -100.00000 
-100.00000 -100.00000 
-0.13509 -100.00000 
 0.00000  0.00000 
-100.00000 -100.00000 
-100.00000 -100.00000 
-0.05471  0.12300 
 0.37846 -100.00000 
-100.00000 -100.00000 
 0.26287  0.76632 
 0.11205 -0.55516 
-0.79814  0.14680 
 0.00000  0.00000 
-100.00000 -100.00000 
 0.00000  0.00000 
 0.21335  0.06942 
-100.00000 -100.00000 
-100.00000 -100.00000 
-100.00000 -100.00000 
-100.00000 -100.00000 
-100.00000 -100.00000 
-100.00000 -100.00000 
-100.00000 -100.00000 
-100.00000 -100.00000 
-100.00000 -100.00000 
-100.00000 -100.00000 
-100.00000 -100.00000 
-100.00000 -100.00000 
-0.25208 -100.00000 
-100.00000 -100.00000 
-0.56912  0.47441 
 0.26298  0.22240 
-0.28994 -100.00000 
-100.00000 -100.00000 
-100.00000 -100.00000 
-100.00000 -100.00000 
-0.84977 -100.00000 
 0.07302  0.05198 
-100.00000 -100.00000 
-0.56531 -0.23468 
 0.17997  0.75842 
 0.12787 -0.26302 
-100.00000 -100.00000 
-0.13582 -100.00000 
-100.00000 -100.00000 
-100.00000 -100.00000 
-0.06618  0.66274 
-0.39977 -0.31714 
 0.27173  0.48536 
-100.00000 -100.00000 
 0.50735  0.13842 
 0.01866  0.03369 
 0.55567 -0.37308 
-100.00000 -100.00000 
-0.02980 -0.60881 
-100.00000 -100.00000 
-0.28530 -0.44921 
 0.11972 -100.00000 
-0.31318 -100.00000 
-0.39549  0.00094 
 0.78249  0.27682 
 0.90049  0.08130 
 0.00000  0.00000 
-0.13546  0.11034 
-0.05339  0.56398 
-100.00000 -100.00000 
 0.59112 -0.55070 
-100.00000 -0.31997 
-100.00000 -100.00000 
-0.30715  0.01910 
-100.00000 -100.00000 
-0.68789  0.35894 
-100.00000 -100.00000 
-100.00000 -100.00000 
-100.00000 -100.00000 
-100.00000 -100.00000 
-100.00000 -100.00000 
-100.00000 -100.00000 
 0.07863 -0.06032 
-100.00000 -100.00000 
-100.00000 -100.00000 
 0.00026 -100.00000 
-0.11023 -0.00281 
-0.12138  0.00012 
-0.31306  0.16856 
-100.00000 -100.00000 
 0.32127 -0.06340 
-100.00000 -100.00000 
-100.00000 -100.00000 
-100.00000 -100.00000 
 0.13759  0.00010 
-100.00000 -100.00000 
-0.13498 -0.67851 
-100.00000 -100.00000 
-100.00000 -100.00000 
-0.00007 -100.00000 
-100.00000 -100.00000 
-100.00000 -100.00000 
-100.00000 -100.00000 
-0.40537 -100.00000 
-100.00000 -100.00000 
 0.15450  0.32261 
-0.21822 -0.00103 
-0.09077  0.00006 
 0.51867 -0.00183 
 0.01712 -0.05199 
-100.00000 -100.00000 
-100.00000 -100.00000 
-100.00000 -100.00000 
-100.00000 -100.00000 
 0.00261 -0.23542 
-100.00000 -100.00000 
 0.01374  0.25037 
 0.00193 -0.27335 
-0.70510  0.00006 
 0.00461 -0.15487 
-0.44137 -100.00000 
 0.00644 -0.15889 
-100.00000 -100.00000 
-0.11089  0.63408 
 0.44922  0.08667 
 0.00000  0.00000 
-100.00000 -100.00000 
 0.44935 -0.15630 
 0.24274  0.38556 
-100.00000 -100.00000 
 0.71207  0.01044 
-100.00000 -100.00000 
-100.00000 -100.00000 
 0.22577 -100.00000 
 0.30359  0.42903 
-100.00000 -100.00000 
-0.26005 -0.25414 
-0.13597 -0.15792 
-100.00000 -100.00000 
-100.00000 -100.00000 
 0.26320 -0.15325 
-0.08570 -0.26285 
 0.11886  0.22533 
-100.00000 -100.00000 
 0.29840  0.10615 
 0.00004 -100.00000 
 0.48544 -0.02907 
 0.13733 -0.01574 
-100.00000 -100.00000 
 0.51898  0.21331 
-100.00000 -100.00000 
-100.00000 -100.00000 
 0.00000  0.00000 
-100.00000 -100.00000 
-100.00000 -100.00000 
-0.20989  0.01330 
-100.00000 -100.00000 
-100.00000 -0.00022 
 0.00000  0.00000 
-100.00000 -100.00000 
 0.01578  0.29642 
-100.00000 -100.00000 
-100.00000 -100.00000 
 0.24300  0.15326 
-100.00000 -100.00000 
 0.37864  0.13760 
 0.59074 -0.16275 
-0.49512 -100.00000 
-0.22903  0.04911 
-100.00000 -100.00000 
 0.11142  0.18787 
 0.53783 -0.23062 
 0.23895 -100.00000 
-100.00000 -100.00000 
 0.26051  0.05200 
-100.00000 -100.00000 
-100.00000 -100.00000 
-100.00000 -100.00000 
-0.00010  0.13737 
-100.00000 -100.00000 
-100.00000 -100.00000 
-100.00000 -100.00000 
-100.00000 -100.00000 
-100.00000 -100.00000 
-100.00000 -100.00000 
 0.21150 -0.07276 
-100.00000 -100.00000 
-100.00000 -100.00000 
-100.00000 -100.00000 
-100.00000 -100.00000 
-100.00000 -100.00000 
 0.26313  0.08669 
-0.48289 -0.53961 
-100.00000 -100.00000 
-100.00000 -100.00000 
-100.00000 -100.00000 
-100.00000 -100.00000 
-100.00000 -100.00000 
-100.00000 -100.00000 
-100.00000 -100.00000 
-100.00000 -100.00000 
 0.22531  0.90440 
 0.11157 -0.03944 
-0.38537  0.11388 
 0.00554  0.08686 
-100.00000 -100.00000 
-100.00000 -100.00000 
-100.00000 -100.00000 
-100.00000 -100.00000 
-100.00000 -100.00000 
-100.00000 -100.00000 
-100.00000 -100.00000 
-0.11194  1.45015 
 0.00000  0.00000 
 0.00014 -100.00000 
-0.24509 -100.00000 
 0.67816  0.18186 
-0.21180 -0.28384 
-100.00000 -100.00000 
-100.00000 -100.00000 
 0.24132 -0.81674 
-0.18958 -1.39136 
-100.00000 -100.00000 
 0.11252  0.37860 
 0.27460 -0.32295 
 0.00000  0.00000 
-100.00000 -100.00000 
-0.00286 -0.31975 
-100.00000 -100.00000 
-100.00000 -100.00000 
-100.00000 -100.00000 
 0.05871 -0.02546 
 0.00000  0.00000 
 0.21929  0.00076 
-0.28706 -0.73437 
-0.00323 -100.00000 
-0.59303 -0.20538 
-100.00000 -100.00000 
-0.19928 -0.20501 
-100.00000 -0.00008 
-100.00000 -100.00000 
 0.13751 -100.00000 
 0.00000  0.00000 
 0.37297  0.61918 
-100.00000 -100.00000 
-0.00550  1.07042 
 0.35753  0.99979 
-0.00009 -100.00000 
 0.99595  1.00009 
 0.00000  0.00000 
 0.17307  0.21487 
-100.00000  0.00004 
 0.37884 -0.22414 
 0.48539 -100.00000 
-100.00000 -100.00000 
-100.00000 -0.00029 
 0.00000  0.00000 
 0.00000  0.00000 
 0.41016 -0.33871 
 0.34610 -0.46038 
-100.00000 -100.00000 
-100.00000 -100.00000 
-100.00000 -100.00000 
 0.00011 -100.00000 
-100.00000 -100.00000 
-100.00000 -100.00000 
-100.00000 -100.00000 
-0.01292 -100.00000 
-100.00000 -100.00000 
-0.00195 -0.21360 
-100.00000 -100.00000 
 0.33620 -0.49786 
-100.00000 -100.00000 
-100.00000 -100.00000 
-100.00000 -100.00000 
-100.00000 -100.00000 
-100.00000 -100.00000 
 0.08055 -1.13033 
-0.11216  0.13759 
-0.51571 -0.47420 
-0.35212 -0.58523 
-100.00000 -100.00000 
-100.00000 -100.00000 
-100.00000 -100.00000 
-100.00000 -100.00000 
-100.00000 -100.00000 
-100.00000 -100.00000 
 0.13756 -100.00000 
-0.35311 -0.86202 
-100.00000 -100.00000 
 0.00000  0.00000 
-0.24360  0.58498 
-100.00000 -100.00000 
-100.00000 -100.00000 
 0.03532  0.48670 
 0.00000  0.00000 
-100.00000 -100.00000 
 0.00000  0.00000 
-100.00000 -0.00009 
-0.27391  0.26521 
-100.00000 -100.00000 
 0.00000  0.00000 
 0.18741  0.58510 
 0.44594  0.37859 
-100.00000 -100.00000 
 0.00000  0.00000 
-0.13155  0.90088 
 0.03437 -0.25344 
-100.00000 -100.00000 
 0.36542 -0.55921 
 0.58511 -100.00000 
-100.00000 -100.00000 
-100.00000 -100.00000 
-0.20426 -0.01461 
-100.00000 -100.00000 
-100.00000 -100.00000 
-100.00000 -100.00000 
 0.00000  0.00000 
-100.00000 -100.00000 
-100.00000 -100.00000 
 0.45544 -100.00000 
 0.39332 -0.10529 
-100.00000 -100.00000 
 0.00943 -0.08698 
 0.72147  0.41509 
-0.35493 -100.00000 
-100.00000 -100.00000 
 0.22084 -0.64812 
 0.07040 -0.12391 
-100.00000 -100.00000 
-100.00000 -1.12123 
-100.00000 -100.00000 
 0.11730  0.19683 
-100.00000 -100.00000 
 0.13297 -100.00000 
 0.00000  0.00000 
-100.00000 -100.00000 
-100.00000  0.41267 
 0.64178  0.23856 
 0.19832  0.31826 
-100.00000 -100.00000 
 0.00000  0.00000 
-100.00000 -100.00000 
 0.12387  0.09736 
 0.19592  0.01724 
-0.76064 -0.40828 
 0.00000  0.00000 
-100.00000  0.26317 
-0.81109 -0.15534 
 0.64520 -0.00393 
-100.00000 -100.00000 
 0.00000  0.00000 
-100.00000 -100.00000 
-0.12225  0.74994 
-0.41169  0.84848 
 0.01266 -0.11605 
-100.00000 -100.00000 
 0.13756  0.00036 
-100.00000 -100.00000 
 0.23696  0.48606 
 0.13868  0.00000 
-100.00000 -100.00000 
-100.00000 -100.00000 
-100.00000 -100.00000 
-100.00000 -100.00000 
-100.00000 -100.00000 
-100.00000 -100.00000 
-100.00000 -100.00000 
-100.00000 -100.00000 
-100.00000 -100.00000 
-100.00000 -100.00000 
-100.00000 -100.00000 
-100.00000 -100.00000 
-100.00000 -100.00000 
-100.00000 -100.00000 
-100.00000 -100.00000 
-100.00000 -100.00000 
-100.00000 -100.00000 
-100.00000 -100.00000 
-100.00000 -100.00000 
-100.00000 -100.00000 
-100.00000 -100.00000 
-100.00000 -100.00000 
-100.00000 -100.00000 
 0.13253 -100.00000 
-100.00000 -100.00000 
-100.00000  0.48385 
 0.34001 -0.13844 
-100.00000 -100.00000 
-100.00000 -100.00000 
-100.00000 -100.00000 
 0.13048  0.26304 
-100.00000 -100.00000 
 0.11921  0.19343 
 0.00023  0.26250 
-100.00000 -100.00000 
-100.00000 -100.00000 
