# Supplementary material for: Enhanced ER proteostasis and temperature differentially impact the mutational tolerance of influenza hemagglutinin
Source: eLife. 2018 Sep 6;7:e38795. doi: 10.7554/eLife.38795 (PMC6172027; doi:10.7554/eLife.38795)
Supplement: Source data 1. [file elife-38795-data1.zip › Dataset_1/HA_DMS_2018_processing/filtering/filtering_DAX37vsDMSO37/compare/out_scatter_23_L.txt]

-0.31601  0.30312 
 0.50693 -0.09202 
-0.26566 -100.00000 
 0.38656 -100.00000 
 0.00000  0.00000 
 0.00000  0.00000 
-0.25987  0.61522 
 0.00000  0.00000 
 0.00000  0.00000 
-0.04530  0.31712 
-0.68731 -0.67123 
 0.29342  0.96300 
 0.21044  0.21073 
 0.21042 -100.00000 
-100.00000 -100.00000 
-100.00000 -100.00000 
-100.00000 -100.00000 
-100.00000 -100.00000 
-0.15225 -0.71011 
-0.38313  0.15503 
-100.00000 -100.00000 
-100.00000 -100.00000 
-100.00000 -100.00000 
-100.00000 -100.00000 
-0.92859  0.38797 
-100.00000 -100.00000 
-100.00000 -100.00000 
-100.00000 -100.00000 
-0.57904 -0.31767 
-100.00000 -100.00000 
-100.00000  0.00004 
-100.00000 -100.00000 
-100.00000  0.13749 
-100.00000 -100.00000 
-100.00000 -100.00000 
-0.23683 -100.00000 
 0.00000  0.00000 
-100.00000 -100.00000 
-100.00000 -100.00000 
-100.00000 -100.00000 
 0.24267 -100.00000 
-100.00000 -100.00000 
-0.29295  0.02693 
-100.00000 -100.00000 
-100.00000  0.00003 
-100.00000 -100.00000 
-0.07503 -0.22038 
-100.00000 -100.00000 
 0.00000  0.00000 
 0.00000  0.00000 
-100.00000 -100.00000 
-100.00000 -100.00000 
 0.06582 -0.19192 
-100.00000 -100.00000 
-100.00000 -100.00000 
-100.00000 -100.00000 
 0.12705 -100.00000 
 0.00000  0.00000 
-100.00000 -100.00000 
 0.11111  0.24361 
 0.00000  0.00000 
 0.00048 -100.00000 
-100.00000 -100.00000 
 0.15794 -0.43475 
 0.37893  0.03770 
-0.20153 -0.00722 
 0.00000  0.00000 
-0.31644  0.68284 
 0.00000  0.00000 
-0.29298 -0.13473 
 0.19750  0.37854 
-100.00000 -100.00000 
-100.00000 -100.00000 
 0.17865  0.07653 
 0.26794 -0.33029 
-100.00000 -100.00000 
-0.44169 -0.10898 
 0.00000  0.00000 
 0.00000  0.00000 
-100.00000 -100.00000 
-100.00000 -100.00000 
-0.20182  0.50804 
 0.09921 -0.16830 
-100.00000 -100.00000 
-100.00000 -100.00000 
 0.01320 -0.53711 
 0.00000  0.00000 
 0.00000  0.00000 
-0.11663  0.32465 
-0.77503 -0.54689 
 0.00810  0.07186 
 0.00515  0.38881 
 0.21062 -100.00000 
-100.00000 -100.00000 
-100.00000 -100.00000 
 0.23911  0.22483 
-0.54840  0.48539 
-100.00000 -100.00000 
-0.13742  0.13750 
-0.07139  0.18157 
-0.13943 -0.00007 
-100.00000 -100.00000 
 0.31870 -0.00000 
-0.06891 -0.20963 
-100.00000 -100.00000 
 0.00022 -0.00000 
-100.00000 -100.00000 
-100.00000 -100.00000 
 0.10209  1.20172 
-100.00000 -100.00000 
 0.43459  0.46823 
 0.00000  0.00000 
-0.46684 -100.00000 
-100.00000 -0.56655 
-0.15164  0.16784 
-100.00000 -100.00000 
-100.00000 -100.00000 
 0.00000  0.00000 
-100.00000 -100.00000 
-100.00000 -100.00000 
-100.00000  0.27573 
 0.00000  0.00000 
-0.00199 -0.17613 
 0.05661  0.37429 
 0.17421  0.67817 
-0.00961  0.52922 
-1.01119  0.09123 
 0.00000  0.00000 
-100.00000 -100.00000 
-100.00000 -100.00000 
 0.04671  0.06716 
-100.00000 -100.00000 
 0.27673  0.74353 
 0.36380 -0.18286 
 0.38229  0.12057 
-0.35091  0.64551 
-0.62195 -0.48385 
 0.57738 -0.21005 
-0.00608  0.24264 
-0.12885  0.53270 
-0.07135 -0.48038 
-0.13929 -100.00000 
-0.30122  0.13760 
-100.00000 -100.00000 
 0.22774 -0.00019 
 0.34597 -100.00000 
-100.00000 -100.00000 
 0.06969  0.34254 
-100.00000 -100.00000 
 0.28131  0.91332 
 0.88671 -0.11679 
-100.00000 -100.00000 
 0.34330  0.67967 
-0.32605 -0.28080 
-0.50939 -0.01639 
-100.00000 -100.00000 
-0.20249  0.09121 
 0.90884  0.67447 
-0.12905 -0.21352 
 0.69252  0.25704 
-100.00000 -100.00000 
-100.00000 -100.00000 
-100.00000 -100.00000 
 0.00000  0.00000 
 0.00000  0.00000 
-0.12037 -0.13003 
 0.00000  0.00000 
-100.00000  0.00022 
 0.17446  0.26304 
 0.85345 -0.45371 
-0.28530  0.04648 
-0.33431 -0.43856 
-0.19805 -0.10133 
-100.00000 -100.00000 
 0.87914  0.48043 
 0.46422  0.26101 
 0.00000  0.00000 
-0.36110 -0.02798 
-0.00359 -0.39268 
-0.37170  0.58510 
-100.00000 -100.00000 
-0.15337  0.29902 
-0.00187 -100.00000 
 0.65965 -0.06978 
 0.49930 -0.07265 
-0.00191  0.37231 
-0.57263 -0.36612 
-0.55713  0.28492 
-0.00348  0.26328 
 0.00000  0.00000 
 0.32363  0.44061 
 0.00000  0.00000 
 0.12791 -100.00000 
-100.00000 -100.00000 
 0.15842 -0.34958 
-0.23524 -100.00000 
-0.34409 -100.00000 
 0.18906  0.22042 
-100.00000 -100.00000 
-0.00006 -100.00000 
 0.20559  0.35298 
 0.63004  0.13746 
-100.00000 -100.00000 
 0.00222  0.13759 
-0.10348 -0.75221 
 0.11606 -100.00000 
 0.00000  0.00000 
-100.00000 -100.00000 
-0.06322 -0.09363 
 0.68133  0.35299 
-0.73474 -0.41775 
-0.16890  0.44066 
-100.00000 -100.00000 
-0.25880 -0.12552 
-100.00000 -100.00000 
 0.50802  0.26342 
 0.24324  0.37846 
-0.10967  0.18995 
-100.00000  0.00014 
 0.35087  0.16337 
 0.12000 -0.58655 
-0.26735  0.34703 
 0.09481  0.19536 
-0.21539  0.00000 
 0.52823  0.52307 
 0.10529  0.15061 
 0.50683  0.41729 
-0.16177 -0.43200 
 0.00860 -0.01967 
 0.18446  1.04806 
 0.15614  0.04477 
 0.27810  0.02586 
 0.00023 -100.00000 
-0.04957  0.42423 
 0.03922  0.50611 
-0.04464  0.00831 
 0.27634  0.45002 
-100.00000  0.92196 
-0.34177 -100.00000 
 0.52818 -0.03839 
-100.00000 -100.00000 
-100.00000 -100.00000 
 0.00164 -100.00000 
 0.11705  0.17426 
-100.00000 -100.00000 
 0.26365  0.13789 
 0.12642  0.37861 
 0.53731  0.50384 
 0.00000  0.00000 
 0.00000  0.00000 
-0.23586  0.09513 
 0.22532  0.34160 
-0.06632  0.67823 
-100.00000 -100.00000 
-0.34150 -100.00000 
 0.01991  0.05337 
 0.08938 -0.22412 
-0.36910  0.67368 
-100.00000 -100.00000 
-100.00000 -100.00000 
-0.25887 -100.00000 
-100.00000 -100.00000 
-100.00000 -100.00000 
 0.00000  0.00000 
-0.11768 -0.82027 
-100.00000 -100.00000 
 0.00851 -0.00099 
 0.19973  0.18088 
-100.00000 -100.00000 
-100.00000 -100.00000 
-0.12489 -0.17301 
 0.02194  0.58458 
 0.00000  0.00000 
 0.14025  0.58566 
-100.00000 -100.00000 
-0.45789 -100.00000 
-0.11430  0.15446 
-0.02378  1.41297 
-100.00000 -100.00000 
-100.00000 -100.00000 
-0.20931 -100.00000 
 0.83024  0.12348 
 0.23622 -0.10132 
-0.31341 -0.30543 
 0.10113 -0.22950 
 0.12329  0.08974 
-0.50710  0.14300 
 0.44611 -0.11455 
 0.30364 -0.15609 
 0.26174 -100.00000 
-100.00000 -100.00000 
 0.00002 -0.00023 
-100.00000 -100.00000 
-0.32303  0.24098 
-100.00000 -100.00000 
-100.00000 -0.01563 
-100.00000 -100.00000 
-0.18512  0.16622 
-0.01574 -0.08892 
-100.00000 -100.00000 
-100.00000 -100.00000 
 0.07264 -0.38040 
-0.43270  0.33598 
 0.13763 -100.00000 
-100.00000 -100.00000 
 0.00000  0.00000 
 0.00805  0.05363 
 0.44291  0.27329 
 0.00195 -100.00000 
-100.00000 -100.00000 
 0.00467  0.22533 
-100.00000  0.13760 
-0.21188  0.32670 
-0.04703  0.18173 
 0.00183 -100.00000 
-0.25455  0.01893 
-100.00000 -100.00000 
-0.15077  0.13773 
-100.00000 -100.00000 
-1.14469 -0.39426 
 0.00707  0.32644 
-100.00000 -100.00000 
 0.76387 -0.01751 
 0.15359 -0.28223 
 0.62995 -100.00000 
-0.47577  0.10259 
-100.00000 -100.00000 
 0.00000  0.00000 
-100.00000 -100.00000 
 0.50592 -0.05437 
-100.00000 -100.00000 
-100.00000 -100.00000 
-100.00000 -100.00000 
 0.00000  0.00000 
-100.00000  0.00004 
-100.00000 -100.00000 
 0.30227  0.03771 
 0.26912  0.07592 
-0.12095  0.07239 
 0.19983  0.02287 
-100.00000  0.13757 
-100.00000 -100.00000 
-100.00000 -100.00000 
-100.00000 -100.00000 
 0.00000  0.00000 
 0.01639  0.36674 
-0.00010  0.18926 
-100.00000 -100.00000 
 0.44930 -0.28409 
-100.00000 -100.00000 
-100.00000 -100.00000 
 0.25530  0.37039 
-0.62197 -0.05706 
-100.00000 -100.00000 
-100.00000 -100.00000 
-100.00000 -100.00000 
 0.32525 -0.71636 
 0.32343  0.13279 
-100.00000 -100.00000 
 0.13131  0.03157 
-0.55268  0.37758 
-100.00000 -100.00000 
-100.00000 -100.00000 
 0.00669  0.10952 
 0.13741 -100.00000 
-100.00000 -100.00000 
-100.00000 -100.00000 
 0.30426  0.18443 
-0.23704 -100.00000 
-0.16135  0.08721 
-100.00000 -100.00000 
-100.00000 -100.00000 
-0.26454 -0.03952 
-100.00000 -100.00000 
 0.15966 -0.01784 
-100.00000 -100.00000 
-100.00000 -100.00000 
-100.00000 -100.00000 
-100.00000 -100.00000 
-100.00000 -100.00000 
-0.63545  0.30868 
-0.37101 -0.11856 
-100.00000 -100.00000 
-100.00000 -100.00000 
-100.00000 -100.00000 
-0.56174  0.26550 
-100.00000 -100.00000 
-0.18861 -1.09813 
-0.13904 -100.00000 
 0.15239 -0.22512 
 0.25703 -100.00000 
 0.00009 -100.00000 
-100.00000 -100.00000 
-100.00000 -100.00000 
-0.10566 -0.20665 
-100.00000 -100.00000 
-100.00000 -100.00000 
-0.09981  0.48522 
 0.35755  0.26390 
-100.00000 -100.00000 
 0.50880  0.00010 
 0.15253 -1.04028 
-100.00000 -100.00000 
-0.53970 -0.07248 
-100.00000 -100.00000 
 0.37189  0.29871 
-100.00000 -100.00000 
 0.09981 -0.42722 
-0.36378 -100.00000 
 0.00000 -100.00000 
-0.12830 -100.00000 
 0.63899  0.26507 
 0.36446  0.09294 
-100.00000 -100.00000 
 0.13905 -0.67521 
 0.00000  0.00000 
-100.00000 -100.00000 
-0.00730  0.26316 
-100.00000 -100.00000 
 0.82183 -0.09965 
-100.00000 -100.00000 
-100.00000 -100.00000 
 0.00000  0.00000 
-100.00000 -100.00000 
-100.00000 -100.00000 
-100.00000 -100.00000 
 0.27847  0.07948 
 0.12371 -100.00000 
-100.00000 -100.00000 
-100.00000 -100.00000 
-0.07957 -0.73084 
 0.00000  0.00000 
-100.00000 -100.00000 
 0.07224  0.09980 
-0.23714  0.00166 
-100.00000 -100.00000 
-100.00000 -100.00000 
 0.00007 -100.00000 
-100.00000 -100.00000 
-100.00000 -100.00000 
 0.00000  0.00000 
 0.00000  0.00000 
-100.00000 -100.00000 
 0.00000  0.00000 
 0.00000  0.00000 
-100.00000 -100.00000 
-100.00000 -100.00000 
-100.00000 -100.00000 
-100.00000 -100.00000 
-100.00000 -100.00000 
 0.00000  0.00000 
-0.26629 -100.00000 
-0.47333 -0.06144 
 0.13759 -100.00000 
-100.00000 -100.00000 
 0.00000  0.00000 
-100.00000 -100.00000 
 0.69717 -100.00000 
-100.00000 -100.00000 
-100.00000 -100.00000 
 0.00000  0.00000 
-100.00000 -100.00000 
-100.00000 -100.00000 
-0.38260 -100.00000 
 0.34613 -100.00000 
-100.00000 -100.00000 
-100.00000  0.37842 
 0.26418  0.58518 
 0.00000  0.00000 
-100.00000  0.26278 
-0.00816 -100.00000 
-100.00000 -100.00000 
-100.00000 -100.00000 
-0.19919  0.76066 
-0.00321 -100.00000 
-0.07590 -0.15602 
-0.12816  0.26311 
-100.00000  0.00000 
 0.13765 -100.00000 
-100.00000 -100.00000 
-0.02626  0.84511 
 0.20984  0.78549 
-0.62100  0.20383 
-0.06402 -0.15417 
-100.00000  0.13756 
-0.27564  0.67816 
 0.13479 -100.00000 
-100.00000 -100.00000 
-100.00000 -100.00000 
-0.34304  0.13771 
-100.00000 -100.00000 
-0.26004  0.62351 
-0.12802 -100.00000 
 0.00004 -100.00000 
 0.43208  0.26195 
-100.00000 -100.00000 
-0.46645 -0.02956 
-100.00000 -100.00000 
-0.13993 -0.11442 
-0.20005 -100.00000 
-0.09167  0.13771 
-100.00000 -0.82303 
 0.12949 -0.10219 
-0.54848 -0.06534 
-100.00000 -100.00000 
 0.53329  0.51284 
-0.17193  0.04433 
 0.11894 -0.51824 
-0.23069 -0.38591 
 0.40467 -0.22783 
 0.00000  0.00000 
-0.76450  0.33784 
-0.72754  0.02820 
-0.19307 -0.22365 
-0.24519  0.46843 
 0.13260  0.26190 
-0.66731  0.35789 
-0.09923  0.31540 
-0.29574  0.32193 
-0.45947 -100.00000 
 0.00000  0.00000 
-100.00000 -100.00000 
 0.37681  0.42796 
-0.07358  0.59445 
 0.26313 -100.00000 
 0.14442  0.84579 
-100.00000 -100.00000 
-0.10343  0.26367 
-100.00000 -100.00000 
 0.00000  0.00000 
-100.00000  0.00003 
-0.35214 -0.30373 
-100.00000  0.00002 
 0.01854  0.26315 
-100.00000 -100.00000 
 0.00015 -100.00000 
-100.00000  0.13751 
-100.00000 -100.00000 
 0.66105  0.03824 
 0.00000  0.00000 
 0.81815 -100.00000 
 0.00000  0.00000 
 0.00000  0.00000 
 0.13748 -100.00000 
 0.33913  0.00021 
 0.00000  0.00000 
-100.00000 -100.00000 
-100.00000 -100.00000 
-0.81093 -0.74114 
 0.02345  0.26218 
 0.26089 -0.06558 
-0.45601  0.16791 
-0.21736  0.26219 
-0.07740  0.19787 
-0.23715 -0.03771 
 0.43235  0.15553 
-100.00000 -100.00000 
 0.53972 -0.00139 
 0.00000  0.00000 
 0.13477  0.37852 
-0.39165  0.09111 
 0.20888  0.16853 
 0.13774  0.15559 
-100.00000 -100.00000 
 0.20313 -0.03859 
