# Supplementary material for: Enhanced ER proteostasis and temperature differentially impact the mutational tolerance of influenza hemagglutinin
Source: eLife. 2018 Sep 6;7:e38795. doi: 10.7554/eLife.38795 (PMC6172027; doi:10.7554/eLife.38795)
Supplement: Source data 1. [file elife-38795-data1.zip › Dataset_1/HA_DMS_2018_processing/filtering/filtering_DAX37vsDMSO37/compare/out_scatter_23_M.txt]

 0.00000  0.00000 
 0.65664 -0.12866 
-100.00000 -100.00000 
-100.00000 -100.00000 
-100.00000 -0.00005 
-0.47272  0.47102 
-0.13519  0.00018 
 0.84166 -0.40644 
-100.00000 -100.00000 
-0.31567 -100.00000 
-0.11145 -100.00000 
 0.00049  0.05990 
-100.00000 -100.00000 
-100.00000 -100.00000 
-100.00000 -0.00001 
-100.00000 -100.00000 
-100.00000 -100.00000 
-100.00000 -100.00000 
-100.00000 -0.03172 
-0.12994 -0.13246 
-100.00000 -100.00000 
-0.23608 -0.27878 
-100.00000 -100.00000 
-100.00000 -0.00000 
-100.00000 -0.18058 
-100.00000 -100.00000 
-100.00000 -100.00000 
-100.00000 -100.00000 
-100.00000 -100.00000 
-100.00000 -100.00000 
-100.00000 -100.00000 
-100.00000 -100.00000 
-100.00000 -100.00000 
-100.00000 -100.00000 
-100.00000 -100.00000 
 0.14650 -0.01766 
 0.37847 -100.00000 
-100.00000 -100.00000 
 0.22504 -1.06866 
-100.00000 -100.00000 
 0.08989 -0.02454 
-100.00000 -100.00000 
-0.25120  0.51953 
-100.00000 -100.00000 
-100.00000 -100.00000 
-100.00000 -100.00000 
 0.00390 -100.00000 
-100.00000 -100.00000 
-0.27297  0.31168 
-100.00000 -100.00000 
-0.00022 -100.00000 
-100.00000 -100.00000 
 0.67798 -0.26918 
-100.00000 -100.00000 
-100.00000 -100.00000 
-100.00000 -100.00000 
 0.34945 -0.32991 
-100.00000 -100.00000 
-0.27801 -0.93904 
-0.23671  0.02966 
-100.00000  0.14247 
-100.00000 -100.00000 
-100.00000 -100.00000 
-0.18630  0.13751 
-0.38011 -100.00000 
-100.00000 -100.00000 
-100.00000 -100.00000 
-0.11193 -100.00000 
 0.34946 -0.16963 
-0.00008 -0.03067 
-100.00000 -100.00000 
-100.00000 -100.00000 
-100.00000 -100.00000 
-0.46205 -0.58814 
-100.00000 -100.00000 
-100.00000 -100.00000 
-100.00000 -100.00000 
-100.00000 -100.00000 
-100.00000 -0.05594 
-100.00000 -100.00000 
-100.00000 -100.00000 
-100.00000 -100.00000 
 0.00014 -100.00000 
-100.00000 -100.00000 
-100.00000 -100.00000 
-100.00000 -100.00000 
 0.21060 -0.59265 
-0.13591 -100.00000 
-0.54343 -0.23011 
 0.63527 -0.18085 
 0.07402 -0.66229 
 0.48554 -100.00000 
-100.00000 -100.00000 
-100.00000 -100.00000 
-100.00000 -100.00000 
 0.12363 -100.00000 
-100.00000 -100.00000 
-100.00000 -100.00000 
-100.00000 -100.00000 
-0.00005 -0.25560 
-100.00000 -100.00000 
-100.00000 -100.00000 
-100.00000 -100.00000 
-100.00000 -0.20963 
-100.00000 -100.00000 
-100.00000 -100.00000 
-100.00000 -100.00000 
-100.00000 -100.00000 
-100.00000 -100.00000 
-100.00000 -100.00000 
-100.00000 -100.00000 
-100.00000 -100.00000 
 0.11176 -100.00000 
 0.62605 -100.00000 
-100.00000 -100.00000 
-100.00000 -100.00000 
-100.00000 -100.00000 
-0.42531  0.36478 
-0.65672 -0.06664 
-100.00000 -100.00000 
-100.00000 -100.00000 
 0.37854  0.05312 
-100.00000  1.20182 
-0.21305 -100.00000 
-100.00000 -100.00000 
-100.00000 -100.00000 
-100.00000 -100.00000 
-100.00000 -0.59916 
-100.00000 -100.00000 
-100.00000 -100.00000 
-100.00000 -100.00000 
-100.00000 -100.00000 
 0.30797 -0.22833 
-100.00000 -100.00000 
-100.00000 -100.00000 
 0.44591 -0.41267 
-100.00000 -100.00000 
-100.00000 -100.00000 
-0.00361 -100.00000 
-100.00000 -100.00000 
-100.00000  0.01244 
-100.00000 -100.00000 
-100.00000 -100.00000 
-100.00000 -100.00000 
-0.00743 -0.26305 
-100.00000 -100.00000 
-100.00000 -100.00000 
-100.00000 -100.00000 
-100.00000 -100.00000 
-100.00000  0.24684 
-100.00000 -100.00000 
-100.00000 -100.00000 
-0.26560 -100.00000 
 0.81694  0.30303 
-0.29814 -0.48754 
-100.00000 -100.00000 
 0.17437 -100.00000 
-0.13784 -100.00000 
 0.23909 -0.00023 
 0.26310 -100.00000 
-100.00000 -100.00000 
-100.00000 -100.00000 
-100.00000 -100.00000 
-0.12027 -0.25639 
-100.00000 -100.00000 
-100.00000 -100.00000 
-0.28893 -0.61677 
 0.04991  0.80826 
-0.41554  0.01250 
-0.08659 -0.29668 
-100.00000 -100.00000 
-0.00008 -100.00000 
 0.37904 -0.20987 
-100.00000 -100.00000 
-100.00000 -0.25423 
 0.57014 -0.68294 
 0.31894  0.65221 
-100.00000 -100.00000 
-100.00000 -100.00000 
-0.81811 -100.00000 
-100.00000 -100.00000 
-0.04099 -0.05347 
-100.00000 -100.00000 
-100.00000  0.19221 
 0.71062 -100.00000 
-100.00000 -100.00000 
-0.00005 -100.00000 
-100.00000 -100.00000 
-100.00000 -100.00000 
 0.29645 -0.00012 
-100.00000 -100.00000 
 0.00232 -100.00000 
-100.00000 -100.00000 
-100.00000 -100.00000 
-100.00000 -100.00000 
-100.00000 -100.00000 
-0.13510 -0.00024 
-100.00000 -100.00000 
-100.00000 -100.00000 
-100.00000 -100.00000 
-0.31377 -100.00000 
-100.00000 -100.00000 
-100.00000 -100.00000 
-100.00000 -100.00000 
 0.00009 -100.00000 
-100.00000 -100.00000 
-0.20548 -100.00000 
-100.00000 -100.00000 
-0.77789 -0.12559 
-100.00000 -100.00000 
-100.00000 -100.00000 
 0.90062 -100.00000 
-100.00000 -100.00000 
-100.00000 -100.00000 
-100.00000 -100.00000 
-100.00000 -100.00000 
-100.00000 -100.00000 
 0.38228 -100.00000 
-100.00000 -100.00000 
 0.06472 -100.00000 
-0.83652 -100.00000 
-0.79092  0.13756 
-100.00000  0.00091 
-0.37686 -0.36485 
 0.00757 -100.00000 
 0.20010 -100.00000 
 0.36202 -100.00000 
-100.00000 -100.00000 
-100.00000 -100.00000 
 0.02089  0.04475 
 0.39318  0.62930 
-0.11341  0.08380 
 0.14460 -0.45087 
 0.49432 -100.00000 
-0.28011 -100.00000 
-0.38268  0.13762 
 0.81846  1.00035 
-100.00000 -100.00000 
-0.46097 -100.00000 
 0.89372 -100.00000 
-100.00000 -100.00000 
 0.48551  0.34776 
 0.00000  0.00000 
 0.10876 -100.00000 
-100.00000 -100.00000 
-100.00000 -100.00000 
-100.00000 -100.00000 
-0.37403  0.00018 
 0.34983 -0.11918 
-100.00000 -100.00000 
 0.28243 -100.00000 
-100.00000 -100.00000 
 0.00029 -100.00000 
-100.00000 -100.00000 
 0.00030 -100.00000 
-0.54477 -0.00231 
 0.26941  0.22831 
-100.00000 -100.00000 
-100.00000 -100.00000 
-100.00000 -100.00000 
-100.00000 -100.00000 
-100.00000 -100.00000 
-100.00000 -100.00000 
-100.00000 -100.00000 
 0.47411  0.50159 
-100.00000 -100.00000 
-100.00000 -100.00000 
-100.00000 -100.00000 
-0.10965 -100.00000 
-100.00000 -100.00000 
-100.00000 -100.00000 
-100.00000 -100.00000 
 1.15418  0.99974 
 0.62518 -100.00000 
-100.00000 -100.00000 
-0.43870  0.48549 
 0.70962 -100.00000 
-100.00000 -100.00000 
-100.00000 -100.00000 
-100.00000 -100.00000 
 0.00828 -100.00000 
-100.00000 -0.26354 
 0.36183  0.72650 
-100.00000 -100.00000 
 0.11260 -0.06588 
-0.48601 -100.00000 
-100.00000 -100.00000 
 0.00000  0.00000 
-100.00000  0.42653 
-100.00000 -100.00000 
-100.00000 -100.00000 
-100.00000 -100.00000 
 0.48260  0.35490 
 0.34804  0.32670 
-100.00000 -100.00000 
-100.00000 -100.00000 
-100.00000 -100.00000 
-100.00000 -100.00000 
-0.54170 -100.00000 
-100.00000 -100.00000 
-100.00000 -100.00000 
 0.46194 -0.15821 
-100.00000  0.79961 
-100.00000 -100.00000 
-100.00000 -100.00000 
 0.37825 -100.00000 
-100.00000 -100.00000 
-100.00000 -100.00000 
-100.00000 -100.00000 
-100.00000 -100.00000 
-0.24850 -0.15989 
-100.00000 -100.00000 
-100.00000 -100.00000 
-100.00000 -100.00000 
-100.00000 -100.00000 
-0.37761  0.39904 
-100.00000 -100.00000 
-100.00000  0.13773 
-100.00000 -100.00000 
-100.00000 -100.00000 
-100.00000  0.08583 
-100.00000 -100.00000 
-100.00000 -100.00000 
-0.81214  0.63311 
-100.00000 -100.00000 
-100.00000  0.51763 
-100.00000 -100.00000 
 0.00186 -0.05401 
 0.11924  0.40381 
 0.00000  0.00000 
-100.00000 -100.00000 
-100.00000 -100.00000 
-100.00000 -100.00000 
 0.00013 -100.00000 
-100.00000 -100.00000 
-100.00000 -100.00000 
-0.28579  0.19819 
-100.00000 -100.00000 
-100.00000 -100.00000 
-0.14024 -100.00000 
-100.00000  0.00007 
-100.00000 -100.00000 
-100.00000 -100.00000 
-100.00000 -100.00000 
-100.00000 -0.15818 
-100.00000 -100.00000 
-100.00000 -100.00000 
-100.00000 -100.00000 
-0.12221  0.08424 
-100.00000 -100.00000 
-100.00000 -100.00000 
 0.00007 -100.00000 
-100.00000 -100.00000 
-100.00000 -100.00000 
-100.00000 -100.00000 
-100.00000 -100.00000 
-100.00000 -100.00000 
-100.00000 -100.00000 
-100.00000 -100.00000 
 0.00000  0.00000 
-0.40986 -0.26733 
-100.00000 -100.00000 
-100.00000 -100.00000 
-100.00000 -100.00000 
-100.00000 -100.00000 
-100.00000 -100.00000 
-100.00000 -100.00000 
-100.00000 -100.00000 
-0.40824 -100.00000 
 0.67771 -100.00000 
-100.00000 -100.00000 
-100.00000 -100.00000 
-100.00000 -100.00000 
-100.00000 -100.00000 
-0.25972 -100.00000 
-100.00000 -100.00000 
-100.00000 -100.00000 
-100.00000 -100.00000 
-100.00000 -100.00000 
-100.00000 -100.00000 
 0.07481 -0.64502 
 0.48526  0.48529 
-100.00000 -0.00008 
-100.00000 -100.00000 
-100.00000 -100.00000 
-0.36951 -0.48947 
-100.00000 -100.00000 
-0.12419 -100.00000 
-100.00000 -100.00000 
-0.06829  0.63990 
-0.38264  0.43382 
-100.00000 -100.00000 
 0.13759 -100.00000 
 0.13750 -100.00000 
 0.21424 -0.63416 
-100.00000 -100.00000 
-100.00000 -100.00000 
-100.00000 -100.00000 
 0.13759 -0.44659 
-100.00000 -100.00000 
 0.00013 -100.00000 
 0.00000  0.00000 
-100.00000 -100.00000 
-100.00000 -100.00000 
-100.00000 -100.00000 
 0.49973 -100.00000 
-100.00000 -100.00000 
-0.09945 -100.00000 
 0.05771  0.48652 
-100.00000 -100.00000 
-100.00000 -100.00000 
-100.00000  0.00059 
-100.00000 -100.00000 
-100.00000 -100.00000 
-0.54723 -100.00000 
-100.00000 -100.00000 
-100.00000 -100.00000 
-100.00000 -100.00000 
 0.09048  0.53038 
 0.00000  0.00000 
-100.00000 -100.00000 
-100.00000 -100.00000 
-100.00000 -100.00000 
-100.00000 -100.00000 
-100.00000 -100.00000 
-100.00000 -100.00000 
-100.00000  0.45526 
 0.31241  0.00618 
 0.24748 -0.01792 
-100.00000 -100.00000 
-100.00000 -100.00000 
 0.37229  0.48554 
-100.00000 -100.00000 
 0.78479  0.37863 
-100.00000 -100.00000 
-100.00000 -100.00000 
-100.00000 -100.00000 
-100.00000 -100.00000 
-0.00013 -100.00000 
-100.00000 -100.00000 
 0.23926 -0.32293 
-0.00010 -100.00000 
-100.00000 -100.00000 
-100.00000 -100.00000 
-0.21364  0.67811 
-100.00000 -100.00000 
-100.00000 -100.00000 
-100.00000 -100.00000 
-0.00793 -1.09981 
-100.00000 -100.00000 
-100.00000  0.26315 
-100.00000 -100.00000 
-100.00000 -100.00000 
-100.00000 -100.00000 
-100.00000 -100.00000 
-100.00000 -100.00000 
-100.00000 -100.00000 
-0.51602 -0.44861 
-100.00000 -100.00000 
-100.00000 -100.00000 
-0.22757  0.48629 
-100.00000 -100.00000 
-100.00000  0.00028 
-100.00000 -100.00000 
-100.00000 -100.00000 
-100.00000 -100.00000 
-100.00000 -100.00000 
-0.80781  0.58812 
-100.00000 -100.00000 
-100.00000  0.00072 
-100.00000 -100.00000 
-100.00000 -100.00000 
-100.00000 -100.00000 
 0.44583 -100.00000 
-100.00000 -100.00000 
 0.00432 -100.00000 
-100.00000 -100.00000 
-100.00000 -100.00000 
-100.00000 -100.00000 
-100.00000 -100.00000 
-100.00000 -100.00000 
-100.00000 -100.00000 
-100.00000 -100.00000 
-100.00000 -100.00000 
-100.00000 -100.00000 
-0.12321 -100.00000 
 0.00006 -100.00000 
-100.00000 -100.00000 
-100.00000 -100.00000 
-0.24601 -0.27957 
-100.00000 -100.00000 
 0.00000  0.00000 
 0.12424  0.16831 
-0.04514  0.00004 
-100.00000 -100.00000 
-100.00000 -100.00000 
-0.54169 -0.61940 
-100.00000 -100.00000 
 0.05301 -0.58259 
-100.00000 -100.00000 
-0.24590 -100.00000 
-100.00000 -100.00000 
 0.00022  0.26191 
-0.45634  0.03926 
-100.00000 -100.00000 
-0.24546 -100.00000 
-100.00000 -100.00000 
-100.00000  0.13766 
-100.00000 -100.00000 
-0.18900  0.02561 
 0.46910  0.25862 
-100.00000 -0.27463 
-0.07971  0.63376 
-0.00028 -0.22365 
 0.32404  0.54222 
-0.19314  0.07944 
-100.00000 -100.00000 
-100.00000 -100.00000 
 0.62922  0.92822 
-100.00000 -100.00000 
 0.00934  0.16688 
-100.00000 -100.00000 
-100.00000 -100.00000 
 0.00000  0.00000 
-100.00000 -100.00000 
-0.21749 -0.18383 
 0.12933 -0.49547 
 0.13795  0.00064 
-0.20730 -100.00000 
-0.52777 -0.12316 
-100.00000 -100.00000 
 0.13777 -100.00000 
-100.00000 -100.00000 
-100.00000 -100.00000 
-100.00000 -100.00000 
-100.00000 -100.00000 
-100.00000 -100.00000 
-100.00000 -100.00000 
-100.00000 -100.00000 
-100.00000 -0.20391 
 0.30920  0.25670 
-1.02115 -0.22361 
-0.21726 -0.08594 
-100.00000 -100.00000 
-100.00000 -100.00000 
 0.03115 -0.43610 
-100.00000 -100.00000 
-100.00000 -100.00000 
-100.00000 -100.00000 
 0.00002 -100.00000 
-100.00000 -100.00000 
-100.00000 -100.00000 
 0.00000  0.00000 
-100.00000 -0.58137 
-100.00000 -100.00000 
 0.00019 -100.00000 
-100.00000 -100.00000 
-100.00000 -100.00000 
 0.00925  0.26173 
-100.00000  0.00000 
-100.00000 -100.00000 
-100.00000 -100.00000 
 0.11872  0.11590 
-100.00000 -100.00000 
-0.12812 -100.00000 
