# Supplementary material for: Enhanced ER proteostasis and temperature differentially impact the mutational tolerance of influenza hemagglutinin
Source: eLife. 2018 Sep 6;7:e38795. doi: 10.7554/eLife.38795 (PMC6172027; doi:10.7554/eLife.38795)
Supplement: Source data 1. [file elife-38795-data1.zip › Dataset_1/HA_DMS_2018_processing/filtering/filtering_DAX37vsDMSO37/compare/out_scatter_23_N.txt]

-100.00000 -100.00000 
 0.55083 -0.04501 
 0.22530  0.07108 
 0.12489 -0.03105 
-100.00000 -100.00000 
-100.00000 -100.00000 
-100.00000 -0.10953 
-100.00000 -100.00000 
-100.00000 -100.00000 
-100.00000  0.21020 
-100.00000 -0.61287 
-100.00000 -100.00000 
-100.00000 -100.00000 
-100.00000 -100.00000 
-100.00000 -100.00000 
-0.68977  0.20072 
-100.00000 -100.00000 
-0.08022  0.37448 
-0.40852  0.13746 
-100.00000 -100.00000 
-100.00000 -100.00000 
-100.00000 -0.00002 
-100.00000 -100.00000 
 0.00147  0.48543 
 0.30363  0.48554 
-0.10196 -100.00000 
 0.00000  0.00000 
 0.00000  0.00000 
-0.49518 -100.00000 
 0.41529  0.00963 
-0.67916  0.11742 
 0.12713 -0.32110 
-100.00000 -100.00000 
 0.19408 -0.24545 
-100.00000 -100.00000 
-100.00000 -100.00000 
-100.00000 -100.00000 
-100.00000 -100.00000 
 0.41768 -0.21430 
 0.00000  0.00000 
-100.00000 -100.00000 
-100.00000 -100.00000 
-100.00000 -100.00000 
-100.00000 -100.00000 
-0.13586  0.26306 
-100.00000 -100.00000 
-100.00000 -100.00000 
 0.00000  0.00000 
-100.00000 -100.00000 
-100.00000 -100.00000 
-100.00000 -100.00000 
-0.11906  0.17434 
-0.34574  0.08802 
 0.24044  0.00039 
 0.00000  0.00000 
-100.00000 -100.00000 
 0.12705  0.29957 
-0.13689  0.00001 
-100.00000 -100.00000 
 0.14792 -0.11468 
 0.00013  0.00014 
 0.17966 -0.40896 
 1.16031 -100.00000 
 0.11772 -100.00000 
 0.74001 -0.20485 
-100.00000 -100.00000 
-100.00000 -100.00000 
-0.37496 -100.00000 
-100.00000 -100.00000 
-0.08653 -100.00000 
 0.11751 -0.04687 
-100.00000 -100.00000 
 0.00000  0.00000 
-100.00000 -0.32600 
-0.13621  0.20679 
-100.00000 -100.00000 
-100.00000 -100.00000 
-100.00000 -100.00000 
-100.00000 -100.00000 
-100.00000 -100.00000 
 0.00000  0.00000 
-100.00000 -100.00000 
 0.08997 -0.31204 
-100.00000 -100.00000 
-0.38554  0.27420 
 0.18654 -0.19159 
-100.00000 -100.00000 
-100.00000 -100.00000 
-0.42420 -0.39076 
 0.26945  0.55775 
 0.65661 -100.00000 
 0.26475 -100.00000 
-100.00000 -100.00000 
-100.00000 -100.00000 
-0.37462 -0.69370 
-0.00190  0.26308 
-100.00000 -100.00000 
-100.00000 -100.00000 
-0.12027 -0.70129 
-0.00005  0.37512 
 0.00000  0.00000 
 0.21365 -100.00000 
 0.13772 -0.00000 
 0.00000  0.00000 
-100.00000 -100.00000 
-100.00000 -100.00000 
-100.00000 -100.00000 
 0.26305 -0.00007 
-100.00000 -100.00000 
-100.00000 -100.00000 
-0.59870  0.07848 
-100.00000 -100.00000 
-0.67294  0.58530 
-0.36952  0.06951 
 0.11232 -100.00000 
-100.00000 -100.00000 
-100.00000 -100.00000 
-100.00000 -100.00000 
-100.00000 -100.00000 
-100.00000 -100.00000 
-100.00000 -100.00000 
-100.00000 -100.00000 
 0.26712  0.29664 
 0.00025 -100.00000 
-100.00000 -100.00000 
-0.30712 -0.34929 
-0.56373 -100.00000 
-100.00000 -100.00000 
-100.00000 -100.00000 
-100.00000 -100.00000 
-100.00000 -100.00000 
-100.00000 -100.00000 
-100.00000 -100.00000 
-100.00000 -100.00000 
-0.12519  0.22924 
-0.07018 -0.45434 
 0.09355 -100.00000 
 0.10427 -0.20069 
-0.55746  0.16767 
-100.00000 -100.00000 
-100.00000 -100.00000 
 0.00000  0.00000 
 0.55418  0.54168 
-100.00000 -100.00000 
-0.01038 -0.34801 
 0.00000  0.00000 
-100.00000 -100.00000 
-100.00000 -100.00000 
-100.00000 -100.00000 
-100.00000 -100.00000 
-100.00000 -100.00000 
-100.00000 -100.00000 
-0.60085  0.37635 
 0.01069  0.24789 
-100.00000  0.13906 
 0.06921 -100.00000 
 0.57973 -0.25181 
 0.36541 -0.13575 
-0.48369 -0.93819 
-100.00000 -100.00000 
-0.00479 -100.00000 
 0.20776  0.10543 
 0.00000  0.00000 
-100.00000 -100.00000 
 0.12362 -100.00000 
-100.00000 -100.00000 
-100.00000 -100.00000 
-100.00000 -100.00000 
-0.10597 -0.03107 
-0.51369  0.40373 
 0.21193  0.06366 
 0.16456  0.07452 
 0.69555  0.04297 
 0.12372  0.27548 
 0.64344  0.35989 
 0.64784  0.28546 
-100.00000 -100.00000 
-0.10647  0.05322 
 0.00000  0.00000 
-100.00000  0.37234 
-0.49146 -0.12950 
-0.12035  1.20219 
 0.00000  0.00000 
 0.00000  0.00000 
 0.20216 -0.40182 
-0.26651 -0.07049 
 0.62828 -0.22046 
-100.00000 -100.00000 
-100.00000 -100.00000 
-100.00000 -100.00000 
-100.00000 -100.00000 
-100.00000 -100.00000 
-100.00000 -100.00000 
-100.00000 -100.00000 
-100.00000 -100.00000 
 0.32610 -0.41633 
 0.07061 -0.06082 
-100.00000 -100.00000 
-100.00000 -100.00000 
-0.23644 -0.72010 
-0.22457 -0.34902 
-0.25358 -0.14359 
-0.00002 -100.00000 
-100.00000 -100.00000 
 0.13397  0.15505 
-0.29294  0.22158 
-100.00000 -100.00000 
-100.00000 -100.00000 
-0.40704  0.23943 
 0.00000  0.00000 
-0.34670  0.75356 
 0.00000  0.00000 
-100.00000 -0.00013 
-100.00000 -100.00000 
-100.00000 -100.00000 
 0.00663 -100.00000 
-100.00000 -100.00000 
 0.00008 -100.00000 
-100.00000 -0.00023 
-0.07852  0.29441 
 0.00000  0.00000 
-100.00000 -0.26326 
 0.00000  0.00000 
 0.29781 -0.12639 
 0.00031 -100.00000 
-100.00000 -100.00000 
-0.67834 -0.07463 
-100.00000 -100.00000 
-100.00000 -100.00000 
-0.47825 -0.00141 
 0.37887 -0.00044 
-0.11194 -0.70229 
-100.00000 -100.00000 
 0.00484 -100.00000 
 0.39515  0.57304 
 0.17881 -0.35525 
 0.45011  0.02652 
 0.17917 -0.11765 
 0.13750 -100.00000 
-0.06942  0.49071 
-100.00000 -100.00000 
-100.00000 -100.00000 
-100.00000 -100.00000 
 0.00000  0.00000 
-100.00000  0.13752 
 0.54097  0.92638 
-100.00000 -100.00000 
 0.58523  0.67826 
-100.00000 -100.00000 
-100.00000 -100.00000 
 0.22502 -0.42084 
-0.13591 -0.60619 
-0.47827 -0.36712 
 0.20036  0.42867 
 0.22454 -0.00281 
-100.00000 -100.00000 
-0.35770 -100.00000 
-100.00000 -100.00000 
-100.00000 -100.00000 
-100.00000 -100.00000 
 0.01438  0.22218 
-100.00000 -100.00000 
 0.00000  0.00000 
 0.00016 -100.00000 
-100.00000 -100.00000 
-100.00000 -100.00000 
-100.00000 -100.00000 
-0.13530 -100.00000 
-100.00000 -100.00000 
-100.00000 -100.00000 
-100.00000 -100.00000 
-100.00000 -100.00000 
-100.00000 -100.00000 
-0.59057  1.19054 
-100.00000 -100.00000 
 0.10750  0.07214 
 0.23691 -0.00063 
 0.16064 -0.47509 
 0.17871  0.76712 
-100.00000  0.00025 
-0.10978  0.00014 
 0.13776 -100.00000 
-0.28990  0.26332 
-100.00000 -100.00000 
 0.00000  0.00000 
 0.08335  0.09025 
 0.09960 -100.00000 
-100.00000 -100.00000 
 0.00762 -0.36516 
-0.23659 -0.81120 
-100.00000 -100.00000 
 0.00000  0.00000 
-100.00000 -100.00000 
 0.66143 -0.05847 
-100.00000 -0.00005 
-100.00000 -100.00000 
-100.00000 -100.00000 
-100.00000 -100.00000 
 0.42666 -0.41598 
-100.00000 -100.00000 
-100.00000 -100.00000 
-100.00000 -100.00000 
 0.00000  0.00000 
 0.07912  0.08566 
 0.00000  0.00000 
-100.00000 -100.00000 
-100.00000 -100.00000 
-100.00000 -100.00000 
-100.00000 -100.00000 
 0.00000  0.00000 
-100.00000 -100.00000 
-0.36994 -0.05663 
-100.00000 -100.00000 
-0.22884 -0.00024 
 0.00002 -100.00000 
-100.00000 -100.00000 
-100.00000  0.13753 
-0.09650 -0.45774 
-100.00000 -100.00000 
-100.00000 -100.00000 
 0.44668 -0.06588 
 0.13730 -0.01549 
-100.00000 -100.00000 
-100.00000 -100.00000 
-0.14984 -0.06176 
-0.29269 -0.02294 
-0.07360  0.39659 
-100.00000 -100.00000 
-100.00000 -100.00000 
-100.00000 -100.00000 
-100.00000 -100.00000 
-100.00000 -100.00000 
-100.00000 -100.00000 
-100.00000 -100.00000 
-100.00000 -100.00000 
 0.00000  0.00000 
-0.33315  0.19434 
-0.23338 -100.00000 
-100.00000 -100.00000 
-0.00020 -100.00000 
-0.00536 -100.00000 
-0.00136 -0.04084 
-100.00000 -100.00000 
-100.00000 -100.00000 
-100.00000 -100.00000 
-100.00000 -100.00000 
-100.00000 -100.00000 
-100.00000 -100.00000 
 0.00184  0.10842 
-100.00000 -100.00000 
-100.00000 -100.00000 
-100.00000 -100.00000 
-0.75718 -0.15439 
-100.00000 -100.00000 
-100.00000 -100.00000 
-100.00000 -100.00000 
-100.00000 -100.00000 
-0.19026 -0.26460 
-100.00000 -100.00000 
-100.00000 -100.00000 
-0.00074 -100.00000 
 0.24266 -0.15955 
-100.00000 -100.00000 
-100.00000 -100.00000 
-100.00000 -0.41795 
-100.00000 -100.00000 
-100.00000 -100.00000 
 0.26319 -0.03936 
 0.00396 -0.47882 
-0.10165 -100.00000 
 0.00000  0.00000 
-100.00000 -100.00000 
-100.00000 -100.00000 
-100.00000 -100.00000 
-100.00000 -100.00000 
-100.00000 -100.00000 
-100.00000  0.33223 
-100.00000 -100.00000 
-100.00000 -100.00000 
 0.28453 -0.21181 
-100.00000 -100.00000 
-0.12880  0.92586 
 0.04216  0.29014 
-100.00000 -100.00000 
-100.00000 -100.00000 
 0.00000  0.00000 
-100.00000 -100.00000 
-0.13943 -0.44694 
 0.00000  0.00000 
 0.13696 -100.00000 
-0.13906 -0.44684 
-0.11960 -0.14946 
 0.00000  0.00000 
 0.16301  0.26396 
-100.00000 -100.00000 
 0.00000  0.00000 
 0.26301  0.37855 
-100.00000 -100.00000 
 0.00009 -100.00000 
-100.00000 -100.00000 
-0.12885  0.09028 
-100.00000 -100.00000 
 0.00000  0.00000 
-0.01348  1.00114 
-100.00000 -100.00000 
-100.00000 -100.00000 
-0.19928 -100.00000 
-100.00000 -100.00000 
 0.00002 -100.00000 
-0.49197 -100.00000 
 0.18773  0.26430 
 0.08700 -100.00000 
-100.00000 -100.00000 
 0.00000  0.00000 
 0.00000  0.00000 
-100.00000 -100.00000 
-100.00000 -100.00000 
 0.11254 -0.32057 
-100.00000 -100.00000 
-100.00000 -100.00000 
-100.00000 -100.00000 
 0.00000  0.00000 
-100.00000 -100.00000 
 0.00000  0.00000 
-0.12053  0.08863 
 0.20168  0.08895 
-100.00000 -100.00000 
 0.42646 -1.15107 
-0.72601 -0.86864 
-100.00000 -100.00000 
-100.00000 -100.00000 
-100.00000 -100.00000 
 0.56686 -0.78568 
-100.00000 -0.24734 
-100.00000 -100.00000 
-100.00000 -100.00000 
-100.00000 -100.00000 
 0.00000  0.00000 
-100.00000 -100.00000 
-100.00000 -100.00000 
-100.00000 -100.00000 
-100.00000 -100.00000 
-100.00000 -100.00000 
-100.00000 -100.00000 
-100.00000 -100.00000 
-100.00000 -100.00000 
 0.00000  0.00000 
-100.00000 -100.00000 
-100.00000 -100.00000 
-0.13914 -0.62119 
-100.00000 -100.00000 
-0.42620 -0.20863 
-100.00000 -100.00000 
-0.08644  0.84897 
 0.43291  0.35844 
-0.54760 -100.00000 
 0.00000  0.00000 
-100.00000 -100.00000 
 0.16311  0.58508 
 0.00000  0.00000 
 0.00005 -100.00000 
-100.00000  0.26310 
-0.00150  0.13779 
 0.17466 -0.60250 
-100.00000 -100.00000 
-100.00000 -0.32082 
 0.31551 -0.13554 
-100.00000 -100.00000 
-100.00000 -100.00000 
-0.68259 -100.00000 
 0.00000  0.00000 
 0.00000  0.00000 
-100.00000 -100.00000 
 0.19865 -0.98190 
-100.00000 -100.00000 
-0.23756  0.16876 
-0.12816 -100.00000 
 0.00000  0.00000 
-100.00000 -100.00000 
-100.00000 -100.00000 
-100.00000 -100.00000 
 0.35704  0.00003 
-100.00000 -100.00000 
 0.23952 -0.41720 
 0.02382  0.36170 
 0.12380  0.06887 
-100.00000 -100.00000 
-0.07405 -0.19682 
 0.00000  0.00000 
 0.19121  0.00021 
-100.00000 -100.00000 
-100.00000 -100.00000 
-100.00000  0.02286 
-0.08895 -0.38669 
-100.00000 -100.00000 
-100.00000 -100.00000 
 0.00000  0.00000 
-100.00000 -100.00000 
-0.08989  0.20070 
-0.21777 -100.00000 
-0.37698  0.12635 
-0.35479 -0.08567 
 0.02419 -100.00000 
 0.06037 -0.06218 
 0.13768  0.37868 
 0.00047 -100.00000 
-100.00000 -100.00000 
-100.00000 -100.00000 
-100.00000 -100.00000 
 0.13484 -0.11233 
-0.19325 -100.00000 
 0.00000  0.00000 
-0.10533 -0.09733 
-100.00000 -100.00000 
 0.98562  0.35886 
-100.00000 -100.00000 
-0.14428 -0.42191 
 0.12770 -100.00000 
-100.00000 -100.00000 
 0.45579  0.41941 
-100.00000 -100.00000 
 0.48668 -0.06578 
 0.13761  0.26352 
 0.23505 -100.00000 
-100.00000 -100.00000 
-100.00000 -100.00000 
 0.35691 -100.00000 
 0.00044 -100.00000 
-0.44357 -0.21622 
-100.00000 -100.00000 
-100.00000 -100.00000 
-100.00000 -100.00000 
-0.41093  0.44910 
-100.00000 -100.00000 
 0.02706 -0.03457 
-100.00000 -100.00000 
-100.00000 -100.00000 
 0.26108  0.20993 
-100.00000 -100.00000 
-100.00000 -100.00000 
-100.00000 -100.00000 
-100.00000 -100.00000 
-100.00000 -100.00000 
 0.26301 -100.00000 
-100.00000 -100.00000 
-100.00000 -100.00000 
-100.00000 -100.00000 
-100.00000 -100.00000 
 0.00893  0.45462 
 0.28317 -0.05296 
-100.00000 -100.00000 
-100.00000 -100.00000 
-100.00000 -100.00000 
-100.00000 -100.00000 
 0.01693 -100.00000 
 0.00000  0.00000 
-100.00000 -100.00000 
 0.00018  0.00005 
-100.00000 -100.00000 
-100.00000 -100.00000 
-100.00000 -100.00000 
 0.95534 -100.00000 
-100.00000 -100.00000 
-100.00000 -100.00000 
 0.00010  0.26308 
