# Supplementary material for: Enhanced ER proteostasis and temperature differentially impact the mutational tolerance of influenza hemagglutinin
Source: eLife. 2018 Sep 6;7:e38795. doi: 10.7554/eLife.38795 (PMC6172027; doi:10.7554/eLife.38795)
Supplement: Source data 1. [file elife-38795-data1.zip › Dataset_1/HA_DMS_2018_processing/filtering/filtering_DAX37vsDMSO37/compare/out_scatter_23_P.txt]

-100.00000 -100.00000 
 0.68521 -0.14048 
 0.36758 -100.00000 
 0.44513 -0.16950 
-0.14314 -0.59204 
 0.66599  0.67990 
-100.00000 -100.00000 
-0.23321 -0.17948 
-0.13589 -100.00000 
-100.00000 -100.00000 
-0.00011  0.13781 
 0.10519  0.09511 
-100.00000 -100.00000 
-100.00000 -100.00000 
-0.13575 -0.16778 
-100.00000 -100.00000 
-100.00000 -100.00000 
-100.00000 -100.00000 
 0.13762 -100.00000 
-100.00000 -100.00000 
-100.00000 -100.00000 
-100.00000 -100.00000 
-100.00000 -100.00000 
-100.00000 -100.00000 
-0.08648  0.26688 
-100.00000 -100.00000 
-100.00000 -100.00000 
-100.00000 -100.00000 
 0.42435  0.33017 
 0.12715  0.31733 
-100.00000 -100.00000 
-0.13590  0.48550 
-100.00000 -100.00000 
-100.00000 -100.00000 
-0.26007 -0.31850 
 0.13757 -100.00000 
-0.11511  0.18454 
-100.00000 -100.00000 
-100.00000 -100.00000 
-100.00000 -100.00000 
-100.00000 -100.00000 
-0.23712 -100.00000 
-100.00000 -100.00000 
-100.00000 -0.03418 
 0.13755 -0.33459 
 0.46646  0.49056 
-100.00000 -100.00000 
-100.00000  0.00014 
 0.00714 -0.03525 
 0.18583  0.66138 
-100.00000 -100.00000 
-100.00000 -100.00000 
-100.00000 -100.00000 
-0.12658 -0.20143 
-100.00000 -100.00000 
-100.00000 -100.00000 
-100.00000 -100.00000 
 1.00106  0.55252 
-100.00000 -100.00000 
-100.00000 -100.00000 
-100.00000 -0.32224 
-100.00000 -100.00000 
-100.00000 -100.00000 
-100.00000 -100.00000 
-0.26526  0.27680 
 0.00000  0.00000 
-0.37098  0.02579 
 0.06299  0.58510 
-100.00000 -100.00000 
-100.00000 -100.00000 
-100.00000 -0.16211 
-100.00000 -100.00000 
-100.00000 -100.00000 
-100.00000 -0.00006 
 0.19684  0.37847 
-100.00000 -100.00000 
-100.00000 -100.00000 
-0.61284  0.20677 
-100.00000 -100.00000 
-100.00000 -100.00000 
-100.00000 -100.00000 
 0.00000  0.00000 
-100.00000 -100.00000 
-100.00000 -100.00000 
-100.00000 -100.00000 
 0.18411 -0.62033 
 0.42099 -0.30960 
 0.94744  0.14582 
 0.00000  0.00000 
-0.11621  0.13977 
 0.26329 -100.00000 
-0.40165  0.00119 
-100.00000 -100.00000 
 0.48188  0.12186 
-100.00000 -100.00000 
-100.00000 -100.00000 
-100.00000 -100.00000 
-100.00000 -100.00000 
 0.20195  0.07026 
 0.00000  0.00000 
-100.00000 -100.00000 
-0.62174  0.15469 
 0.06032 -100.00000 
-100.00000 -100.00000 
-100.00000 -100.00000 
-0.00810 -100.00000 
-100.00000 -100.00000 
-100.00000 -100.00000 
 0.00000  0.00000 
-100.00000 -100.00000 
-0.00014  0.45506 
 0.17287 -0.34110 
-100.00000 -100.00000 
-100.00000 -100.00000 
 0.68739 -100.00000 
-0.00184 -0.34983 
-100.00000 -100.00000 
 0.03363  0.79132 
-100.00000 -100.00000 
-100.00000 -100.00000 
 0.00003 -100.00000 
-100.00000 -100.00000 
-100.00000 -100.00000 
 0.10894  0.31436 
-100.00000 -100.00000 
 0.29747 -0.67281 
 0.48904  0.62960 
-100.00000 -100.00000 
-100.00000 -100.00000 
-100.00000 -100.00000 
-100.00000 -100.00000 
-100.00000 -0.20945 
-100.00000 -100.00000 
-100.00000 -100.00000 
 0.00000  0.00000 
-0.30263  0.58467 
-100.00000 -100.00000 
 0.09381 -0.07255 
 0.60428  0.25066 
-100.00000 -100.00000 
 0.00000  0.00000 
-100.00000 -100.00000 
-0.11297 -100.00000 
-100.00000 -0.16206 
-100.00000 -100.00000 
-0.12551  0.37904 
-100.00000 -100.00000 
 0.00013  0.00049 
-100.00000 -100.00000 
-100.00000 -100.00000 
 0.14160  0.52707 
-100.00000 -100.00000 
 0.23016  0.63984 
 0.33408  0.70581 
-100.00000 -100.00000 
-100.00000 -100.00000 
-100.00000 -100.00000 
-0.49488  0.22729 
-100.00000 -100.00000 
 0.26310 -100.00000 
-100.00000 -100.00000 
-100.00000 -100.00000 
-100.00000 -100.00000 
-100.00000 -100.00000 
-0.12414  0.88866 
-100.00000 -100.00000 
 0.24033  0.24460 
-100.00000  0.26325 
-100.00000 -100.00000 
-100.00000 -100.00000 
-100.00000 -100.00000 
-0.72023  0.23616 
 0.22733 -0.28132 
-100.00000 -100.00000 
 0.00000  0.00000 
 0.70246  0.91671 
 0.54613  0.42982 
 0.13732  0.26321 
-0.00014 -100.00000 
-0.06405 -0.09324 
-100.00000 -100.00000 
-100.00000 -100.00000 
-100.00000 -100.00000 
-100.00000 -100.00000 
-100.00000 -100.00000 
 0.44555 -100.00000 
-100.00000 -100.00000 
 0.19145 -100.00000 
-100.00000 -100.00000 
-0.12502 -0.12089 
-100.00000 -100.00000 
 0.38406  0.13703 
-100.00000 -100.00000 
-100.00000 -100.00000 
-100.00000 -100.00000 
 0.00417  0.26305 
-0.37256  0.41463 
 0.00000  0.00000 
 0.52500  0.32094 
-100.00000 -100.00000 
-100.00000 -0.00043 
-100.00000 -100.00000 
-100.00000 -100.00000 
-100.00000  0.00000 
 0.36991  0.09958 
-100.00000 -100.00000 
-0.06634  0.19184 
-100.00000 -100.00000 
 0.50681 -0.00052 
 0.18146  0.85910 
-0.38296  0.15046 
-0.13693  0.01918 
-0.18198 -0.47284 
-100.00000 -100.00000 
-100.00000 -100.00000 
-0.04424  0.54098 
-100.00000 -100.00000 
-100.00000 -100.00000 
-0.21556  0.25254 
-0.30798  0.03478 
-100.00000 -100.00000 
-100.00000 -100.00000 
-100.00000 -100.00000 
-100.00000 -100.00000 
-100.00000 -100.00000 
-100.00000 -100.00000 
-100.00000  0.00068 
 0.00000  0.00000 
-100.00000 -100.00000 
-0.54836  0.26326 
-100.00000  0.00071 
 0.12916 -0.12106 
-100.00000 -100.00000 
 0.00000  0.00000 
 0.52266  0.26429 
-0.00014 -100.00000 
-100.00000  0.00035 
-100.00000 -100.00000 
 0.41862  0.67815 
-0.05149  0.00595 
-100.00000 -100.00000 
-100.00000 -100.00000 
-100.00000 -100.00000 
-100.00000 -100.00000 
-100.00000 -100.00000 
-100.00000 -100.00000 
-100.00000 -100.00000 
-100.00000  0.00018 
-100.00000 -100.00000 
 0.01217  0.10824 
 0.23981  0.21551 
 0.00000  0.00000 
-100.00000 -100.00000 
-100.00000 -100.00000 
 0.00524  0.21959 
-100.00000 -100.00000 
-100.00000 -100.00000 
-100.00000 -100.00000 
-100.00000 -100.00000 
-100.00000 -0.26337 
 0.00009 -100.00000 
-100.00000 -100.00000 
-100.00000 -100.00000 
 0.20130  0.02644 
-100.00000 -100.00000 
-0.13525 -100.00000 
 0.00000  0.00000 
-100.00000 -100.00000 
-100.00000 -100.00000 
-100.00000 -100.00000 
-100.00000 -100.00000 
-100.00000 -100.00000 
 0.02113 -0.07997 
-100.00000 -100.00000 
-0.12138 -100.00000 
 0.00029 -100.00000 
 0.14757 -0.24748 
-0.21563  0.09141 
-0.04099  0.15786 
 0.13772 -100.00000 
-100.00000 -100.00000 
-100.00000 -100.00000 
-0.13489  0.11535 
 0.18179  0.98948 
 0.13794 -100.00000 
-100.00000 -0.00039 
 0.52703  0.50332 
 0.19869  0.10458 
-0.09345  0.13716 
 0.00315  0.29323 
-100.00000 -100.00000 
-100.00000 -100.00000 
-0.34236 -0.03980 
 0.00494  0.61187 
-100.00000 -100.00000 
-100.00000  0.16695 
 0.41823  0.20465 
 0.00000  0.00000 
-0.49439  0.59107 
 0.13761 -100.00000 
-100.00000 -100.00000 
-100.00000 -100.00000 
-0.12275 -100.00000 
-100.00000 -100.00000 
 0.12701 -100.00000 
-0.07981  0.57546 
 0.00000  0.00000 
-100.00000 -100.00000 
-0.12208  0.10978 
-100.00000 -100.00000 
-100.00000 -100.00000 
-0.37876 -0.36312 
 0.00000  0.00000 
-100.00000 -100.00000 
 0.26305 -100.00000 
-100.00000 -100.00000 
-100.00000 -100.00000 
-100.00000 -100.00000 
-100.00000 -100.00000 
 0.00000  0.00000 
-100.00000 -100.00000 
-100.00000 -100.00000 
-100.00000 -100.00000 
-100.00000 -100.00000 
-100.00000 -100.00000 
-0.46285 -0.58247 
-100.00000 -100.00000 
-100.00000 -0.00001 
-100.00000 -100.00000 
-100.00000 -100.00000 
-100.00000 -100.00000 
-100.00000 -100.00000 
-100.00000 -100.00000 
 0.09912 -0.01689 
 0.00002 -100.00000 
-100.00000 -100.00000 
-100.00000 -100.00000 
 0.00000  0.00000 
 0.60157  0.59330 
-100.00000 -100.00000 
 0.00009 -100.00000 
-100.00000 -100.00000 
-100.00000 -100.00000 
-100.00000 -100.00000 
 0.17423 -0.07490 
-100.00000 -100.00000 
-100.00000 -100.00000 
 0.00002 -100.00000 
-100.00000 -100.00000 
-100.00000  0.13737 
-100.00000 -100.00000 
 0.44929 -100.00000 
-100.00000 -100.00000 
-100.00000 -100.00000 
-100.00000 -100.00000 
-100.00000 -100.00000 
-100.00000 -100.00000 
-0.15726  0.48487 
-100.00000 -100.00000 
-100.00000 -100.00000 
-100.00000 -100.00000 
-100.00000 -100.00000 
-100.00000 -100.00000 
-100.00000 -100.00000 
-100.00000 -100.00000 
-100.00000 -100.00000 
-100.00000 -100.00000 
 0.24295  0.26316 
 0.34915 -100.00000 
-100.00000 -0.15450 
-100.00000 -0.00001 
-100.00000 -100.00000 
 0.19818  0.43184 
-100.00000 -100.00000 
-0.18518  0.05098 
-100.00000 -100.00000 
-100.00000 -100.00000 
 0.00006 -0.15367 
-100.00000 -100.00000 
-100.00000 -100.00000 
-0.26610  0.00031 
-100.00000 -0.32102 
-100.00000 -100.00000 
-100.00000 -100.00000 
 0.26312  0.00010 
-0.00090 -100.00000 
 0.13749  0.26302 
-100.00000 -100.00000 
-100.00000 -100.00000 
-100.00000 -100.00000 
-100.00000 -100.00000 
-100.00000 -100.00000 
-100.00000 -100.00000 
-100.00000 -100.00000 
-100.00000 -100.00000 
-100.00000 -100.00000 
-0.34946  0.00216 
-100.00000 -100.00000 
-100.00000 -100.00000 
-100.00000 -100.00000 
-100.00000 -100.00000 
-100.00000 -100.00000 
-100.00000 -100.00000 
-0.19978  0.13771 
-100.00000  0.26327 
-100.00000 -100.00000 
-0.12842  0.26303 
-0.10513 -100.00000 
 0.00002 -100.00000 
-100.00000 -100.00000 
-100.00000 -100.00000 
-100.00000 -100.00000 
-100.00000 -100.00000 
-100.00000 -100.00000 
 0.29752 -100.00000 
-100.00000 -100.00000 
-100.00000 -100.00000 
-100.00000 -100.00000 
-100.00000 -100.00000 
-100.00000 -100.00000 
-100.00000 -100.00000 
-100.00000 -100.00000 
-100.00000 -100.00000 
-100.00000 -100.00000 
-100.00000 -100.00000 
-100.00000 -100.00000 
-100.00000 -100.00000 
-100.00000 -100.00000 
-100.00000 -100.00000 
-100.00000 -100.00000 
-100.00000 -100.00000 
 0.80173  0.06626 
-100.00000 -100.00000 
-100.00000 -100.00000 
-100.00000 -100.00000 
-100.00000  0.00021 
-100.00000 -100.00000 
 0.00007 -100.00000 
-100.00000 -100.00000 
-100.00000 -100.00000 
-100.00000 -100.00000 
-100.00000 -100.00000 
-100.00000 -100.00000 
 0.15764 -0.25644 
 0.45739  0.09333 
-100.00000 -100.00000 
-100.00000 -100.00000 
-100.00000 -100.00000 
-100.00000 -100.00000 
-100.00000 -0.00016 
-100.00000 -100.00000 
-100.00000 -100.00000 
-100.00000 -100.00000 
-0.00407  0.13756 
-100.00000 -100.00000 
-100.00000 -100.00000 
-100.00000 -100.00000 
-100.00000 -100.00000 
-100.00000 -100.00000 
-100.00000 -100.00000 
 0.17453  0.41590 
-100.00000 -100.00000 
-100.00000 -100.00000 
-100.00000 -100.00000 
-100.00000 -100.00000 
-100.00000 -100.00000 
-100.00000 -100.00000 
-0.49089  0.58518 
-100.00000 -100.00000 
-100.00000 -100.00000 
-100.00000 -100.00000 
-100.00000 -100.00000 
-0.00011 -100.00000 
-100.00000 -100.00000 
 0.23921 -100.00000 
-100.00000 -100.00000 
 0.13755 -100.00000 
-100.00000 -100.00000 
-100.00000 -100.00000 
-100.00000 -100.00000 
 0.26273 -100.00000 
-100.00000 -100.00000 
-100.00000 -100.00000 
-100.00000 -100.00000 
-0.31839  0.03978 
 0.26375  0.00009 
-100.00000 -100.00000 
 0.13471 -100.00000 
-100.00000 -100.00000 
-0.29186  0.13771 
-100.00000 -100.00000 
-100.00000 -100.00000 
-100.00000 -100.00000 
-100.00000 -100.00000 
-100.00000 -100.00000 
-100.00000 -100.00000 
-0.00241 -100.00000 
-100.00000 -100.00000 
-100.00000 -100.00000 
-100.00000 -100.00000 
 0.23953 -0.35513 
-100.00000 -100.00000 
 0.00000  0.00000 
-100.00000 -100.00000 
-100.00000 -100.00000 
 0.29793  0.97836 
-0.49825  0.26170 
-100.00000  0.00015 
 0.04528  0.70313 
-100.00000 -100.00000 
-100.00000 -100.00000 
-100.00000 -100.00000 
-100.00000 -100.00000 
-100.00000 -100.00000 
-0.03902 -100.00000 
-100.00000 -100.00000 
-0.19305 -100.00000 
-0.45953  0.10626 
-100.00000 -100.00000 
 0.02401 -0.15390 
-0.83960 -100.00000 
-100.00000 -100.00000 
 0.53614  0.04688 
 0.12813 -100.00000 
-100.00000 -100.00000 
-0.37215 -100.00000 
-100.00000 -100.00000 
-0.10343  0.09435 
-100.00000 -100.00000 
-0.45006 -0.07989 
-100.00000 -100.00000 
-100.00000 -100.00000 
-100.00000 -100.00000 
-0.02375  0.75757 
 0.13736  0.13754 
-100.00000 -100.00000 
-100.00000 -100.00000 
-100.00000 -100.00000 
-0.49152  0.05516 
 0.62432  0.11068 
-0.06459 -0.15496 
 0.07484  0.66209 
-100.00000 -100.00000 
-100.00000 -100.00000 
 0.11118  0.50357 
 0.23516 -0.11129 
-100.00000 -100.00000 
 0.13752 -0.00008 
-100.00000 -100.00000 
-100.00000 -100.00000 
-100.00000 -100.00000 
-100.00000 -100.00000 
-100.00000 -100.00000 
-100.00000 -100.00000 
 0.96690  0.84682 
-100.00000 -100.00000 
-100.00000 -100.00000 
 0.84577 -0.63984 
-100.00000 -100.00000 
 0.13246  0.26234 
-100.00000 -100.00000 
-100.00000 -100.00000 
-100.00000 -100.00000 
-100.00000 -100.00000 
-100.00000 -100.00000 
