# Supplementary material for: Enhanced ER proteostasis and temperature differentially impact the mutational tolerance of influenza hemagglutinin
Source: eLife. 2018 Sep 6;7:e38795. doi: 10.7554/eLife.38795 (PMC6172027; doi:10.7554/eLife.38795)
Supplement: Source data 1. [file elife-38795-data1.zip › Dataset_1/HA_DMS_2018_processing/filtering/filtering_DAX37vsDMSO37/compare/out_scatter_23_Q.txt]

-100.00000 -100.00000 
-0.06455  0.15050 
-100.00000  0.26304 
 0.82679 -0.44656 
 0.00003  0.26298 
 0.54226  0.09494 
-100.00000 -100.00000 
 0.11853 -0.07625 
-100.00000 -100.00000 
 0.00035 -100.00000 
-100.00000 -0.03027 
-100.00000 -100.00000 
-100.00000 -100.00000 
-0.26020 -100.00000 
-100.00000 -100.00000 
-100.00000 -100.00000 
-100.00000 -100.00000 
-100.00000 -100.00000 
-100.00000 -100.00000 
-100.00000 -100.00000 
-100.00000 -100.00000 
-100.00000 -100.00000 
-100.00000 -100.00000 
-100.00000 -100.00000 
 0.76306  0.12236 
-100.00000 -100.00000 
-100.00000 -100.00000 
-100.00000 -100.00000 
-100.00000 -100.00000 
-100.00000 -100.00000 
-100.00000 -0.03256 
 0.37851 -100.00000 
-100.00000 -100.00000 
-100.00000 -100.00000 
-100.00000 -100.00000 
-100.00000 -100.00000 
-0.12259 -0.07781 
-0.36222 -0.72493 
-100.00000  0.00001 
-100.00000 -100.00000 
-100.00000 -100.00000 
-100.00000 -100.00000 
-100.00000 -100.00000 
-100.00000 -100.00000 
 0.24266  0.43601 
-100.00000 -100.00000 
-0.10211 -100.00000 
-100.00000 -100.00000 
 0.11090  0.13753 
-100.00000 -100.00000 
 0.29664 -100.00000 
-0.00077 -0.19907 
-0.48039 -0.05786 
 0.46803 -0.06392 
-100.00000 -100.00000 
-100.00000 -100.00000 
-0.23714 -0.17261 
 0.13759 -100.00000 
-100.00000 -100.00000 
 0.14073  0.76578 
-100.00000 -100.00000 
 0.36801  0.26280 
-100.00000 -100.00000 
 0.37854 -100.00000 
-100.00000 -100.00000 
 0.10375 -0.44574 
 0.13741 -100.00000 
 0.00000  0.00000 
-100.00000 -100.00000 
-0.67149  0.09791 
-0.12275 -100.00000 
-100.00000 -100.00000 
-0.37440  0.09489 
-100.00000 -100.00000 
-100.00000 -100.00000 
-100.00000 -100.00000 
-100.00000 -100.00000 
-100.00000 -100.00000 
-100.00000 -100.00000 
-100.00000 -100.00000 
-100.00000 -100.00000 
-0.44157 -0.07605 
-0.13574  0.35916 
-100.00000 -100.00000 
-100.00000 -100.00000 
 0.20416 -100.00000 
 0.00415 -0.43063 
-0.29739  0.03050 
 0.26028 -0.02762 
-100.00000  0.19033 
 0.00687  0.35657 
 0.65723 -100.00000 
-100.00000 -100.00000 
-100.00000 -100.00000 
-100.00000 -100.00000 
-100.00000 -100.00000 
-100.00000 -100.00000 
-100.00000 -100.00000 
-0.24580 -100.00000 
 0.50905  0.48748 
-100.00000 -100.00000 
 0.28047 -100.00000 
-0.20015 -0.39344 
-0.00646 -0.22384 
-100.00000 -100.00000 
-100.00000 -100.00000 
-100.00000 -100.00000 
-100.00000 -100.00000 
-0.35388  0.05296 
-100.00000 -100.00000 
-0.17028 -0.18984 
-100.00000 -100.00000 
 0.13720 -100.00000 
-0.00198 -100.00000 
-100.00000 -100.00000 
 0.42764 -100.00000 
-100.00000 -100.00000 
-0.12025 -0.07238 
-100.00000 -100.00000 
-100.00000 -100.00000 
 0.00000  0.00000 
-100.00000 -100.00000 
-0.30747 -100.00000 
-0.54803  0.08873 
-100.00000 -100.00000 
-0.08416 -0.45621 
-0.00001 -0.20172 
-100.00000 -100.00000 
-100.00000 -100.00000 
-100.00000 -100.00000 
-100.00000 -100.00000 
 0.13757 -100.00000 
-100.00000 -100.00000 
-100.00000 -100.00000 
-0.71282 -100.00000 
 0.36255 -1.49008 
 0.34597 -100.00000 
 0.10357 -100.00000 
-0.24595  0.08875 
-100.00000 -100.00000 
-100.00000  0.13754 
 0.00005 -100.00000 
 0.41158  0.10768 
-100.00000 -100.00000 
-100.00000  0.13759 
 0.48224  0.04537 
-100.00000 -100.00000 
-100.00000 -100.00000 
 0.00010 -100.00000 
-0.09110  0.88016 
-100.00000 -100.00000 
-100.00000 -100.00000 
-0.52760  0.37451 
 0.22245  0.28739 
-0.01189 -0.16027 
 0.08660  0.59989 
 0.25344  0.97089 
 0.25681 -100.00000 
 0.00001 -0.70256 
-100.00000 -100.00000 
-100.00000 -100.00000 
-100.00000 -100.00000 
-100.00000 -100.00000 
-100.00000 -100.00000 
-0.12903 -100.00000 
-0.00009 -100.00000 
 0.34596  0.08796 
-100.00000 -100.00000 
 0.58615  0.05753 
-0.40699 -0.07375 
 0.13751 -0.68388 
 0.64612 -100.00000 
-0.01632  0.16864 
-100.00000 -100.00000 
 0.19736 -0.19346 
 0.29920  0.78094 
 0.76597  0.26359 
 0.09429  0.00017 
-100.00000 -100.00000 
 0.34601 -100.00000 
-100.00000 -100.00000 
-1.16741  0.45020 
-100.00000 -100.00000 
 0.20181  0.05338 
 0.67821  0.60643 
-100.00000  0.37883 
 0.10349 -100.00000 
-0.13925 -0.77494 
-100.00000 -100.00000 
-100.00000 -100.00000 
-100.00000 -100.00000 
 0.00424 -100.00000 
-100.00000 -100.00000 
-100.00000 -100.00000 
-100.00000 -100.00000 
 0.48546  1.00002 
 0.37862 -0.51532 
 0.17948 -0.32414 
-100.00000 -100.00000 
-100.00000 -100.00000 
 0.40152 -100.00000 
-0.00027 -100.00000 
-0.00002 -100.00000 
 0.00000  0.00000 
 0.00000  0.00000 
-0.09946  0.00014 
-100.00000 -100.00000 
-100.00000 -100.00000 
 0.00012  0.24648 
 0.74251  0.42780 
 0.32611 -100.00000 
 0.11615  0.64382 
-100.00000 -100.00000 
 0.08922 -100.00000 
-100.00000 -100.00000 
-0.43747 -100.00000 
-100.00000 -100.00000 
-0.59047 -0.36224 
-100.00000 -100.00000 
-0.33884 -0.21019 
 0.79113 -100.00000 
-100.00000 -100.00000 
 0.56743 -0.19266 
-0.63169  0.27864 
 0.25778  0.26313 
-100.00000 -100.00000 
 0.00433 -100.00000 
-0.07144  0.65913 
 0.00205 -0.14030 
 0.67821  0.84822 
 0.01385  0.16179 
 0.50569  0.19055 
-100.00000 -100.00000 
 0.92679 -100.00000 
-0.08282  0.08762 
-0.51008  0.68875 
 0.36512  0.49582 
-100.00000 -100.00000 
 0.00000  0.00000 
-0.01573  0.51240 
-100.00000 -100.00000 
-100.00000 -100.00000 
-100.00000 -100.00000 
 0.10876 -100.00000 
-100.00000 -100.00000 
-100.00000 -100.00000 
-100.00000 -100.00000 
-0.09318 -100.00000 
-100.00000 -100.00000 
-100.00000  0.00017 
 0.30533  0.09513 
-100.00000 -100.00000 
-100.00000 -0.35640 
-0.33862  0.51524 
 0.27048  0.09456 
-100.00000 -100.00000 
 0.60687  0.26968 
-100.00000 -100.00000 
-100.00000  0.00005 
-100.00000 -100.00000 
-100.00000 -100.00000 
-100.00000 -100.00000 
-100.00000 -100.00000 
-0.13508 -0.10757 
-100.00000 -100.00000 
-100.00000 -100.00000 
 0.11976  0.00001 
 0.11958 -100.00000 
-100.00000 -100.00000 
-100.00000 -100.00000 
-100.00000 -100.00000 
-0.21522 -100.00000 
 0.13774  0.09899 
-0.40547 -100.00000 
-100.00000 -100.00000 
-0.11038 -0.09403 
-0.02002 -0.34914 
-0.35269  0.25673 
-100.00000 -0.22820 
-100.00000 -100.00000 
-100.00000 -100.00000 
-100.00000 -100.00000 
-0.43300  0.28869 
-100.00000 -100.00000 
 0.58919 -100.00000 
-0.19983 -0.00929 
-0.00011 -100.00000 
 0.26595 -100.00000 
-0.60135 -1.08589 
-0.00012 -100.00000 
-100.00000 -100.00000 
-100.00000 -100.00000 
-100.00000 -100.00000 
-0.10349  0.10937 
-100.00000 -100.00000 
 0.00000  0.00000 
-100.00000 -100.00000 
-100.00000 -100.00000 
 0.00000  0.00000 
-100.00000 -100.00000 
-100.00000 -100.00000 
-100.00000 -0.00008 
 0.13703 -0.22227 
-100.00000 -100.00000 
-100.00000 -100.00000 
-100.00000 -100.00000 
-100.00000 -100.00000 
-100.00000 -100.00000 
 0.00000  0.00000 
-100.00000 -100.00000 
-100.00000 -100.00000 
-0.25968  0.08693 
 0.11875  0.22532 
 0.46188 -0.16326 
-100.00000 -100.00000 
-100.00000 -100.00000 
-100.00000 -100.00000 
 0.00597  0.17374 
-100.00000 -100.00000 
 0.10506  0.03557 
 0.30457 -0.40912 
-100.00000 -100.00000 
-100.00000 -100.00000 
-0.00001 -100.00000 
-100.00000 -100.00000 
 0.48085  0.37344 
 0.37857  0.10943 
-100.00000 -100.00000 
-100.00000 -100.00000 
-100.00000 -100.00000 
-100.00000 -100.00000 
-100.00000 -100.00000 
-100.00000 -100.00000 
 0.13763 -100.00000 
-100.00000 -100.00000 
-100.00000 -100.00000 
-0.31448  0.09970 
 0.78517 -0.01589 
-0.91129 -100.00000 
 0.25357 -100.00000 
 0.00000  0.00000 
-100.00000 -100.00000 
-100.00000  0.13769 
-100.00000 -100.00000 
-100.00000  0.00002 
-100.00000 -100.00000 
-100.00000 -0.61390 
-100.00000 -100.00000 
-100.00000 -100.00000 
-100.00000 -100.00000 
-100.00000 -100.00000 
-100.00000 -100.00000 
-100.00000 -100.00000 
-100.00000 -100.00000 
-100.00000 -100.00000 
-100.00000 -100.00000 
-100.00000 -100.00000 
-0.21659 -100.00000 
-0.25966 -100.00000 
-100.00000 -100.00000 
-0.23712 -100.00000 
-100.00000 -100.00000 
-100.00000 -100.00000 
-100.00000 -100.00000 
-100.00000 -100.00000 
-100.00000 -100.00000 
-100.00000 -100.00000 
 0.32536 -0.26302 
-0.50516  0.50794 
 0.00000  0.00000 
-100.00000 -100.00000 
-100.00000 -100.00000 
 0.00000  0.00000 
-100.00000 -100.00000 
 0.13750  0.00007 
-100.00000 -100.00000 
-100.00000 -100.00000 
-100.00000 -100.00000 
-100.00000 -100.00000 
-100.00000 -100.00000 
 0.00000  0.00000 
-0.24276 -0.07258 
-100.00000 -100.00000 
-100.00000 -100.00000 
 0.00000  0.00000 
-0.01299  1.00078 
-100.00000 -100.00000 
-0.00019 -100.00000 
-100.00000 -100.00000 
-0.24774 -100.00000 
-100.00000 -100.00000 
-0.29936 -100.00000 
 0.00009  0.00014 
-100.00000  0.37850 
-100.00000 -100.00000 
-100.00000 -100.00000 
-100.00000 -1.05631 
-100.00000 -100.00000 
-100.00000 -100.00000 
-0.54737  0.26343 
-0.00332 -100.00000 
-100.00000 -100.00000 
 0.27533 -0.58345 
 0.53877  0.79422 
 0.00000  0.00000 
-100.00000 -100.00000 
 0.90525 -100.00000 
 0.73137  0.34175 
-100.00000 -100.00000 
-100.00000 -100.00000 
-100.00000  0.58508 
-0.11081 -0.47161 
-100.00000 -100.00000 
-100.00000 -100.00000 
-0.11196  0.07193 
-100.00000 -100.00000 
-100.00000 -100.00000 
 0.37854 -0.32057 
-100.00000 -100.00000 
-100.00000 -100.00000 
-0.32379 -100.00000 
-100.00000 -100.00000 
-100.00000 -100.00000 
 0.00005 -100.00000 
-100.00000 -0.32859 
-100.00000  0.13742 
-100.00000 -100.00000 
-100.00000 -100.00000 
-100.00000 -100.00000 
-100.00000 -100.00000 
-100.00000 -100.00000 
-0.13616  0.26314 
-100.00000 -100.00000 
-100.00000 -100.00000 
-100.00000 -100.00000 
-0.00515 -100.00000 
-100.00000 -100.00000 
-0.26024  0.48537 
-100.00000 -100.00000 
 0.13748 -100.00000 
-100.00000 -100.00000 
-100.00000 -100.00000 
-100.00000 -100.00000 
-0.22840  0.13752 
 0.11193 -0.58984 
-100.00000 -100.00000 
-100.00000 -100.00000 
-100.00000 -100.00000 
-100.00000 -100.00000 
-100.00000 -100.00000 
-100.00000 -100.00000 
-100.00000 -100.00000 
-100.00000 -100.00000 
 0.10284  0.58502 
-100.00000 -100.00000 
-0.26614 -100.00000 
 0.00001 -100.00000 
-100.00000 -100.00000 
-0.46939  0.26315 
 0.09437 -0.32162 
-0.00300 -100.00000 
-100.00000 -100.00000 
 0.21951  0.00028 
 0.09447  0.26298 
-100.00000 -100.00000 
-0.00184 -100.00000 
-0.00307 -100.00000 
 0.00000  0.00000 
-100.00000 -100.00000 
 0.34897  0.15152 
 0.58133 -100.00000 
-100.00000 -100.00000 
-100.00000 -100.00000 
 0.71320 -100.00000 
-100.00000  0.63285 
 0.61440 -100.00000 
 0.00005 -100.00000 
 0.13361 -100.00000 
-100.00000 -100.00000 
-100.00000 -100.00000 
 0.13720 -100.00000 
-0.15528 -100.00000 
-100.00000 -100.00000 
-100.00000 -100.00000 
 0.35731 -0.15356 
 0.29656  0.08277 
-100.00000 -100.00000 
-100.00000 -100.00000 
-100.00000 -100.00000 
 0.12622 -100.00000 
-100.00000 -100.00000 
-100.00000 -100.00000 
-0.13171 -100.00000 
-100.00000 -0.10086 
-100.00000 -100.00000 
-0.24602 -0.00022 
-0.75409 -0.35005 
-100.00000 -100.00000 
 0.39130 -100.00000 
-100.00000 -100.00000 
-100.00000 -100.00000 
-100.00000 -100.00000 
-0.04445  0.36144 
 0.23915 -0.22378 
-100.00000 -100.00000 
-100.00000 -100.00000 
-0.58530 -100.00000 
-0.00650 -100.00000 
-100.00000 -100.00000 
 0.20716  0.13769 
-0.12843 -100.00000 
-0.00014 -100.00000 
-0.17280  0.14367 
-100.00000 -0.15519 
 0.25104  0.37851 
-100.00000 -100.00000 
-0.00532 -0.48063 
 0.04648  0.08918 
-100.00000 -100.00000 
 0.51983  0.76579 
-0.00010 -100.00000 
-100.00000  0.00027 
-0.52841 -0.48159 
-100.00000  0.35016 
-100.00000 -100.00000 
-100.00000  0.00036 
 0.01624 -100.00000 
 0.00000  0.00000 
-100.00000  0.00360 
 0.13698 -0.10819 
-100.00000 -100.00000 
-100.00000 -100.00000 
-100.00000 -100.00000 
-100.00000 -100.00000 
-100.00000 -100.00000 
-100.00000 -100.00000 
-100.00000 -100.00000 
-100.00000 -100.00000 
-100.00000 -100.00000 
-0.10811 -0.15613 
 0.00026 -100.00000 
-100.00000 -100.00000 
-100.00000 -100.00000 
-100.00000 -100.00000 
-100.00000 -100.00000 
 0.26312  0.26294 
-100.00000 -100.00000 
-100.00000 -100.00000 
-100.00000 -100.00000 
-100.00000 -100.00000 
-100.00000 -0.00013 
-100.00000 -100.00000 
-100.00000 -100.00000 
-100.00000 -100.00000 
-0.13840 -0.00000 
-100.00000 -100.00000 
-100.00000 -100.00000 
-100.00000  0.00005 
-100.00000 -100.00000 
 0.00000  0.00000 
-100.00000 -100.00000 
-0.12788 -0.41643 
-100.00000 -100.00000 
-100.00000 -100.00000 
-100.00000 -100.00000 
