# Supplementary material for: Enhanced ER proteostasis and temperature differentially impact the mutational tolerance of influenza hemagglutinin
Source: eLife. 2018 Sep 6;7:e38795. doi: 10.7554/eLife.38795 (PMC6172027; doi:10.7554/eLife.38795)
Supplement: Source data 1. [file elife-38795-data1.zip › Dataset_1/HA_DMS_2018_processing/filtering/filtering_DAX37vsDMSO37/compare/out_scatter_23_R.txt]

-100.00000 -0.57901 
 0.07588 -0.27224 
-0.40474 -100.00000 
-0.67747  0.05135 
 0.00003 -0.31559 
-100.00000 -100.00000 
-0.34295 -100.00000 
-0.18591  0.92598 
-100.00000  0.00011 
-0.12223 -100.00000 
 0.10455 -100.00000 
 0.00049  0.13786 
-100.00000 -100.00000 
-100.00000 -100.00000 
-100.00000 -100.00000 
 0.22520 -100.00000 
-100.00000 -100.00000 
-100.00000 -100.00000 
 0.56647  0.30885 
-0.13593 -100.00000 
 0.00648  0.31073 
-100.00000 -100.00000 
-100.00000 -100.00000 
-0.65476 -100.00000 
-0.15877 -0.03536 
-100.00000 -100.00000 
-100.00000 -100.00000 
-100.00000 -100.00000 
-100.00000 -100.00000 
-100.00000 -100.00000 
-100.00000 -100.00000 
 0.34952 -0.03193 
-100.00000 -100.00000 
-100.00000 -100.00000 
-0.00004 -0.03051 
 0.24269  0.37851 
-0.16242 -0.47667 
-100.00000 -100.00000 
 0.65493  0.65004 
-100.00000 -100.00000 
-100.00000 -100.00000 
-100.00000 -100.00000 
-100.00000 -100.00000 
 0.37853 -100.00000 
 0.76558  0.29574 
-100.00000 -100.00000 
-0.13590 -100.00000 
-100.00000 -100.00000 
-0.26016  0.00002 
-100.00000  0.00013 
-0.00022 -100.00000 
 0.44669 -100.00000 
 0.31984  0.27314 
-0.18318  0.14255 
-100.00000 -100.00000 
-0.53255 -0.02020 
-0.09208 -0.00305 
-100.00000 -0.05104 
 0.22321 -0.25194 
-0.55856  0.52960 
 0.00013 -100.00000 
 0.62449 -0.31734 
-0.06467  0.54770 
 0.54785  0.36493 
 0.44550  0.28753 
-100.00000  0.00001 
-100.00000 -100.00000 
 0.85333  0.56737 
-100.00000 -100.00000 
-0.29726 -0.13473 
 0.21008  0.55225 
 0.00294 -0.39960 
 0.00163 -0.20119 
-100.00000 -100.00000 
-100.00000 -100.00000 
 0.01262  0.97221 
-0.35484 -100.00000 
-0.37458  0.26305 
-100.00000 -100.00000 
-0.35455  0.60748 
-100.00000 -100.00000 
-100.00000 -100.00000 
-100.00000 -100.00000 
 0.00147  0.30546 
-0.00007 -100.00000 
-100.00000  0.41706 
-100.00000 -0.31847 
 0.26304 -0.19190 
 0.00547  0.67837 
 0.25113 -0.27886 
 0.00000  0.00000 
-0.51346  0.13766 
 0.68406 -0.22043 
-100.00000 -100.00000 
-100.00000 -100.00000 
-100.00000 -100.00000 
-100.00000 -100.00000 
-0.00005 -100.00000 
 0.58401 -0.50491 
-100.00000 -100.00000 
-0.12898  0.10784 
-100.00000 -100.00000 
-100.00000 -100.00000 
-0.38284  0.13762 
 0.15806 -0.06705 
-100.00000 -100.00000 
-0.59413  0.29111 
-100.00000 -100.00000 
-0.00003 -100.00000 
 0.38466  0.16678 
-0.00014  0.53306 
 0.13776 -100.00000 
 0.13720 -0.17707 
-100.00000 -100.00000 
-100.00000 -100.00000 
-100.00000 -100.00000 
-100.00000 -100.00000 
-100.00000 -100.00000 
 0.00000  0.00000 
-100.00000 -100.00000 
 0.25624  0.36920 
-100.00000 -100.00000 
-0.84909 -0.14029 
 0.00025 -100.00000 
-100.00000 -100.00000 
 0.40439 -100.00000 
-0.00001  0.36281 
-100.00000 -100.00000 
-100.00000 -100.00000 
 0.00000  0.00000 
-100.00000 -100.00000 
-100.00000 -100.00000 
-100.00000 -100.00000 
-100.00000 -100.00000 
-100.00000 -100.00000 
-0.26901  0.68310 
-100.00000 -100.00000 
-0.23799 -0.21191 
-0.24595 -0.00006 
 0.60997  0.57866 
-0.12903 -100.00000 
-100.00000 -100.00000 
-0.79865  0.14080 
-100.00000 -100.00000 
-100.00000 -100.00000 
-0.23442 -0.19984 
-0.14368 -0.56828 
-0.14023 -100.00000 
 0.37861 -100.00000 
 0.00142 -100.00000 
-100.00000 -100.00000 
 0.35496  0.48549 
-0.23492 -0.18848 
 0.43724  0.21821 
 0.00000  0.00000 
-0.27468 -0.22608 
-0.57553  0.08807 
 0.61826  0.13731 
 0.46453 -0.01393 
-100.00000 -100.00000 
-100.00000 -100.00000 
 0.00000  0.00000 
-100.00000 -100.00000 
-100.00000 -100.00000 
-0.12903 -100.00000 
-0.25786 -0.27760 
-0.13947  0.08796 
 0.11200  0.00022 
 0.02724  0.40838 
 0.03534  0.20251 
 0.15797  0.16536 
-100.00000 -100.00000 
-100.00000 -100.00000 
-100.00000 -100.00000 
-0.00112  0.36517 
 0.02604 -0.39225 
-0.00143 -0.20917 
-100.00000 -0.56428 
 0.26289 -100.00000 
-0.01230  0.00014 
-100.00000 -100.00000 
-0.37308  0.04397 
-100.00000 -100.00000 
 0.12378  0.00323 
-0.23747  0.06784 
 0.17693  0.84462 
-0.41484  0.00954 
 0.00014  0.55567 
-100.00000 -100.00000 
-0.24467  0.23542 
-100.00000 -100.00000 
-100.00000 -100.00000 
 0.44655  0.18307 
-100.00000 -0.35205 
-100.00000 -100.00000 
 0.01109  0.07647 
-0.48257  0.22170 
-100.00000 -100.00000 
-100.00000 -100.00000 
-0.31340 -0.26528 
 0.30046 -0.55334 
-100.00000 -100.00000 
-0.00002 -100.00000 
 0.30528  0.67816 
-0.13152 -0.17012 
-100.00000  0.11538 
 0.13741  0.37848 
-100.00000 -100.00000 
-0.39869  0.41498 
 0.86854 -0.47504 
 0.53618 -0.24308 
 0.13782 -100.00000 
 0.13793 -100.00000 
 0.37857 -100.00000 
-100.00000 -100.00000 
 0.04355  0.26350 
-100.00000 -100.00000 
 0.01032 -100.00000 
-100.00000 -100.00000 
-0.04869  0.15907 
-0.12100  0.23952 
 0.00007  0.00006 
 0.20050  0.00091 
 0.00000  0.00000 
 0.00000  0.00000 
-100.00000 -100.00000 
 0.02089 -100.00000 
 0.55866  0.83900 
 0.13770 -100.00000 
 0.11274 -0.68151 
-0.46496  0.13821 
 0.18240 -0.09334 
 0.00000  0.00000 
 0.28819 -0.36990 
 0.54203  0.28740 
 0.25769 -0.43325 
 0.00000  0.00000 
-100.00000  0.26325 
 0.01648  0.18032 
 0.38615  0.60603 
 0.23347  0.54216 
 0.00000  0.00000 
 0.13766 -100.00000 
-0.12416 -100.00000 
-100.00000 -100.00000 
-100.00000 -100.00000 
 0.38015  0.37664 
 0.00027 -0.31929 
-100.00000 -100.00000 
-100.00000  0.00017 
 0.18243 -0.04516 
 0.26302 -0.01227 
 0.58699  0.77475 
-100.00000 -100.00000 
 0.19907  0.37875 
-0.12138  0.26315 
-100.00000  0.00016 
-100.00000 -100.00000 
-100.00000 -100.00000 
-100.00000 -100.00000 
-100.00000 -100.00000 
-0.13519 -100.00000 
-100.00000 -100.00000 
 0.13766 -0.12585 
-100.00000  0.00008 
-100.00000 -100.00000 
-100.00000 -100.00000 
-0.44926  0.13525 
-100.00000 -100.00000 
-100.00000 -100.00000 
-100.00000 -100.00000 
 0.00437 -100.00000 
 0.11985 -100.00000 
 0.11687 -0.34721 
 0.00000  0.00000 
-0.01145 -0.63951 
-0.56753 -0.80968 
-0.74308  0.00006 
-0.12122 -100.00000 
 0.11287  0.48568 
-100.00000 -100.00000 
-100.00000 -100.00000 
 0.66842  0.03802 
-100.00000 -100.00000 
 0.64666 -0.42770 
 0.65778 -100.00000 
 0.26293 -100.00000 
 0.52027 -0.03939 
 0.18666 -0.48206 
-100.00000 -100.00000 
-0.18541  0.38491 
-100.00000 -100.00000 
-100.00000 -100.00000 
 0.58692 -0.59033 
 0.41837 -0.06369 
 0.21593  0.36630 
 0.00319 -100.00000 
-100.00000 -100.00000 
-0.24629 -0.00758 
 0.80019  0.53648 
-100.00000 -100.00000 
-100.00000 -0.15312 
-0.57520 -100.00000 
-0.10121 -0.25668 
-0.20096 -0.23126 
-0.54872  0.07248 
-100.00000 -100.00000 
-0.13560 -100.00000 
 0.26151  0.29395 
-100.00000 -100.00000 
-100.00000 -0.15319 
 0.08042  0.34761 
-0.43972  0.45979 
 0.33464 -0.46718 
 0.42169  0.13732 
-100.00000 -0.41839 
-0.06885  0.05034 
 0.66866 -1.04544 
-0.23627  0.22522 
-0.00012 -100.00000 
 0.30490  0.36242 
-100.00000 -100.00000 
-100.00000 -100.00000 
 0.00000  0.00000 
 0.26307 -0.04110 
-0.05706  0.51763 
 0.17545  0.12220 
-100.00000 -100.00000 
 0.00000  0.00000 
-0.13560 -100.00000 
-100.00000 -100.00000 
-100.00000 -100.00000 
 0.00598  0.04461 
 0.13763  0.48552 
 0.00000  0.00000 
-100.00000 -100.00000 
-0.56172 -0.27151 
 0.18165 -100.00000 
 0.15975 -100.00000 
-0.39667 -0.63641 
 0.43391 -100.00000 
-100.00000 -100.00000 
 0.00000  0.00000 
 0.10527  0.10768 
-100.00000  0.00002 
-100.00000 -100.00000 
-0.15632 -0.72576 
-100.00000 -100.00000 
-100.00000 -100.00000 
-100.00000 -100.00000 
-100.00000 -100.00000 
-100.00000 -100.00000 
-100.00000 -100.00000 
-100.00000 -100.00000 
 0.23427 -0.45633 
-0.38794  0.20613 
 0.08677 -0.77311 
 0.00013 -100.00000 
-0.41225 -0.02104 
 0.13760 -100.00000 
-0.34293 -0.15522 
-100.00000 -100.00000 
 0.07491  0.01586 
 0.25545 -0.50527 
-100.00000 -100.00000 
-100.00000  0.00011 
-100.00000 -100.00000 
 0.19950  0.37431 
-0.98985 -0.28055 
 0.04670  0.07275 
-100.00000 -100.00000 
-100.00000 -100.00000 
 0.11455 -0.08569 
-0.06416 -0.45028 
 0.26304 -100.00000 
-100.00000 -100.00000 
-100.00000 -100.00000 
-100.00000 -100.00000 
-100.00000  0.00009 
-100.00000 -100.00000 
 0.26950 -0.07553 
 0.01118 -0.05653 
-0.18795 -0.41466 
-100.00000 -100.00000 
 0.14409  0.00188 
-0.11456 -0.27160 
-100.00000 -100.00000 
-100.00000 -100.00000 
 0.74828  0.92800 
-0.17042 -0.07922 
-100.00000 -100.00000 
 0.31139  0.00255 
-0.35343 -100.00000 
-0.06994 -0.32083 
-100.00000 -100.00000 
-100.00000 -100.00000 
-100.00000 -100.00000 
-100.00000 -100.00000 
-100.00000 -0.00014 
-100.00000 -100.00000 
-0.05107 -0.25065 
-100.00000 -100.00000 
 0.11275  0.00016 
-0.11000  0.36742 
-0.13226  0.33567 
 0.00024 -100.00000 
-0.04563  0.09455 
 0.42386  0.07150 
 0.10501 -100.00000 
-0.09689  0.19452 
 0.75507  0.34231 
-0.18816  0.73852 
-100.00000 -100.00000 
-100.00000 -100.00000 
 0.49017 -100.00000 
-100.00000  0.67829 
-100.00000 -100.00000 
-0.14986  0.79491 
 0.00000  0.00000 
-100.00000 -100.00000 
-100.00000 -100.00000 
-100.00000 -100.00000 
-100.00000 -100.00000 
-100.00000 -100.00000 
 0.13696  0.21880 
 0.03167 -0.18390 
-100.00000 -100.00000 
-100.00000 -100.00000 
-100.00000 -100.00000 
-0.47905 -0.00504 
-100.00000 -100.00000 
-0.31322 -100.00000 
-100.00000 -100.00000 
-100.00000 -100.00000 
-0.02989  1.20170 
-0.14266 -100.00000 
 0.00016 -100.00000 
-100.00000 -100.00000 
-100.00000 -100.00000 
-100.00000 -100.00000 
 0.00002 -100.00000 
-100.00000 -100.00000 
-100.00000 -100.00000 
-100.00000 -100.00000 
-100.00000 -100.00000 
-100.00000 -100.00000 
-100.00000 -100.00000 
-100.00000 -100.00000 
 0.00000  0.00000 
-100.00000 -100.00000 
-100.00000 -100.00000 
-100.00000 -100.00000 
-100.00000 -100.00000 
 0.45226 -0.22037 
-100.00000 -100.00000 
-0.34673  0.13779 
-100.00000 -100.00000 
-100.00000 -100.00000 
 0.45610  0.90094 
 0.23945  0.00001 
 0.26308  0.26314 
-100.00000 -100.00000 
-100.00000 -100.00000 
-0.07678 -0.11760 
-100.00000 -100.00000 
-0.54154  0.00137 
-0.16128 -0.88851 
-0.09906 -0.47058 
-100.00000 -100.00000 
 0.31913 -0.90471 
-0.26607 -100.00000 
-100.00000 -100.00000 
-100.00000 -100.00000 
-0.32945  0.87225 
-0.00010 -100.00000 
 0.68580  0.48255 
-0.02124  0.35419 
-100.00000  0.13751 
-0.14799 -0.29999 
 0.01722 -0.00398 
-100.00000 -100.00000 
-0.12839 -100.00000 
-100.00000 -100.00000 
 0.13074 -100.00000 
 0.84533  0.54228 
 1.04105 -0.05241 
 0.23936 -0.15370 
-100.00000 -100.00000 
-100.00000 -100.00000 
 0.04263 -0.06584 
-0.31859 -0.10220 
-100.00000  0.26094 
-0.10825 -0.60219 
-0.42375  0.48410 
-100.00000 -100.00000 
 0.00000  0.00000 
 0.11361  0.58207 
-0.41885  0.64664 
-0.51857 -0.19827 
-100.00000 -100.00000 
-100.00000 -100.00000 
-100.00000 -100.00000 
 0.43253 -0.15781 
-0.16052 -0.96549 
-100.00000 -100.00000 
-0.23228 -0.19970 
 0.13078 -100.00000 
-100.00000  0.00015 
-100.00000 -100.00000 
 0.11423  0.13113 
-100.00000 -100.00000 
-0.29710 -0.27997 
 0.00000  0.00000 
 0.13722 -0.00018 
 0.53752  0.15033 
-0.12823  0.15498 
-0.36727  0.25891 
-0.61151  0.26724 
 0.13512 -100.00000 
-0.56439  0.48138 
 0.25035 -100.00000 
-100.00000  0.48570 
 0.13761  0.08251 
-0.20046  0.00948 
 0.27333 -0.19020 
-100.00000 -100.00000 
-100.00000 -100.00000 
 0.69425  0.42800 
-100.00000 -100.00000 
-100.00000 -0.37569 
-100.00000  0.00003 
 0.00027 -100.00000 
-100.00000 -100.00000 
-100.00000 -100.00000 
-100.00000 -100.00000 
-100.00000 -100.00000 
-100.00000 -100.00000 
-0.46163 -100.00000 
-100.00000 -100.00000 
-0.12798 -0.21196 
-100.00000 -100.00000 
 0.01721 -0.74073 
-100.00000 -100.00000 
-100.00000 -100.00000 
-100.00000 -100.00000 
 0.05999 -0.25135 
-0.15235 -0.75156 
-100.00000 -100.00000 
-100.00000 -100.00000 
 0.00932 -0.74000 
-0.24587 -100.00000 
-0.12184 -0.28360 
 0.00930  0.26312 
-0.05430 -0.25455 
-100.00000 -100.00000 
-100.00000 -0.20811 
-0.18228  1.00932 
-100.00000 -100.00000 
-100.00000 -100.00000 
 0.53486  0.12819 
-0.50199 -0.20845 
 0.00000  0.00000 
-100.00000  0.00002 
 0.51961  0.02664 
-100.00000 -100.00000 
