# Supplementary material for: Enhanced ER proteostasis and temperature differentially impact the mutational tolerance of influenza hemagglutinin
Source: eLife. 2018 Sep 6;7:e38795. doi: 10.7554/eLife.38795 (PMC6172027; doi:10.7554/eLife.38795)
Supplement: Source data 1. [file elife-38795-data1.zip › Dataset_1/HA_DMS_2018_processing/filtering/filtering_DAX37vsDMSO37/compare/out_scatter_23_S.txt]

-100.00000 -0.00008 
-0.10077 -0.11861 
-0.25521 -0.79771 
-0.77399  0.41640 
 0.00003 -100.00000 
-100.00000 -100.00000 
-0.00008  0.00018 
 0.13761 -100.00000 
 0.42295 -0.31133 
 0.69632  0.00611 
-0.24789  0.37568 
 0.47564  0.68337 
-0.53407 -100.00000 
-0.37986  0.30812 
 0.13766  0.39385 
-100.00000 -100.00000 
-0.79837  0.05972 
-100.00000 -100.00000 
-0.74955  0.24137 
-100.00000 -100.00000 
 0.12710 -100.00000 
-100.00000 -100.00000 
 0.11107  0.00582 
 0.12700 -0.18106 
-100.00000 -100.00000 
 0.13500  0.09747 
 0.22005 -0.01318 
-0.43233 -0.31850 
 0.00000  0.00000 
-0.85369 -0.19200 
-0.00014 -100.00000 
-0.10188  0.00007 
-100.00000 -100.00000 
-100.00000 -100.00000 
-0.00004 -100.00000 
-100.00000 -100.00000 
 0.35496 -0.44655 
-100.00000 -100.00000 
-100.00000 -100.00000 
 0.36150  0.34544 
-100.00000 -100.00000 
 0.13752 -0.18481 
-100.00000 -100.00000 
 0.37853  0.00005 
-0.23690 -100.00000 
 0.00000  0.00000 
-100.00000 -0.00020 
 0.46116  0.58052 
-100.00000 -100.00000 
-100.00000 -100.00000 
-100.00000  0.13742 
-0.61656 -0.02963 
 0.00000  0.00000 
-0.26408 -100.00000 
 0.05625  0.31518 
-0.18650  0.19677 
-100.00000 -100.00000 
-100.00000 -100.00000 
 0.24143 -0.17764 
-0.09601  0.74788 
 0.50480  0.43633 
-0.09327  0.13727 
 0.00013 -100.00000 
-0.37542 -100.00000 
-0.13570  0.51994 
 0.20986 -0.05110 
-100.00000 -100.00000 
-0.29350 -0.15397 
-0.18638 -0.09861 
-0.26016  0.44658 
-0.57735 -0.31808 
-0.20057 -0.19136 
 0.18979  0.74379 
-0.23713 -100.00000 
 0.34594 -0.56903 
-100.00000 -100.00000 
-100.00000 -100.00000 
-100.00000 -100.00000 
 0.30525  0.17238 
-100.00000 -100.00000 
-0.35461  0.09989 
 0.09409  0.14639 
 0.00014  0.13738 
-0.18627  0.20832 
-100.00000 -100.00000 
 0.00000  0.00000 
-100.00000 -100.00000 
 0.00291 -100.00000 
 0.00121  0.50950 
 0.33636 -0.48726 
-0.14570  0.31443 
 0.00000  0.00000 
-100.00000 -100.00000 
 0.00000  0.00000 
 0.13737 -100.00000 
 0.12363  0.13755 
-100.00000 -100.00000 
-100.00000 -100.00000 
 0.27843  0.21024 
-0.62058 -0.29643 
-0.40808 -0.57515 
 0.00000  0.00000 
 0.26325 -100.00000 
 0.75605 -0.23858 
 0.00007 -100.00000 
 0.42800  0.16863 
 0.44558 -0.25652 
-100.00000 -0.00007 
-0.18914  0.28459 
-100.00000 -100.00000 
 0.13736 -0.39294 
-100.00000 -100.00000 
-0.63967 -0.04247 
-0.68590 -0.39458 
 0.04999  0.28783 
-100.00000 -100.00000 
-100.00000 -100.00000 
-100.00000 -100.00000 
 0.34575 -0.02396 
-100.00000 -100.00000 
 0.00003 -100.00000 
 0.05648  0.43577 
 0.00000  0.00000 
 0.00000  0.00000 
 0.37893 -100.00000 
 0.00000  0.00000 
 0.00000  0.00000 
 0.12065  0.56357 
-0.00563 -100.00000 
-0.11279  0.13750 
 0.20163 -0.03213 
-100.00000 -100.00000 
-100.00000 -100.00000 
-0.00455  0.44393 
 0.74594  0.31274 
 0.02251  0.27003 
 0.11419 -0.55216 
 0.00000  0.00000 
 0.00000  0.00000 
 0.00006 -100.00000 
-0.27474  0.43746 
-0.00890  0.05489 
 0.87101  0.05127 
-0.18530 -100.00000 
 0.12339 -0.00022 
-0.37705  0.42439 
-100.00000 -100.00000 
-0.01811  0.29528 
 0.04983 -0.19341 
 0.26279 -0.06916 
 0.00000  0.00000 
 0.11106  0.13547 
 0.00000  0.00000 
 0.38484 -0.12814 
-0.08817 -0.03395 
 0.99120 -100.00000 
 0.15094 -0.27083 
 0.00000  0.00000 
 0.00000  0.00000 
-0.30748  0.92465 
-0.68584 -100.00000 
 0.09380  0.09189 
-0.35035 -0.36344 
 0.33412  0.16819 
-0.00597  0.00012 
-100.00000 -100.00000 
-100.00000 -100.00000 
-0.00193 -0.27944 
 0.26261 -0.06755 
-0.10750  0.23168 
-0.17904  0.11883 
-0.47869  0.30735 
 0.00000  0.00000 
 0.12372  0.00014 
 0.22375  0.08130 
 0.26607 -0.35872 
 0.05337 -100.00000 
-0.54948 -0.76042 
-0.46974 -0.19153 
 0.00000  0.00000 
-0.00008 -0.07205 
 0.40070  0.60996 
 0.07398 -0.10703 
-0.07015 -0.04160 
-100.00000 -100.00000 
 0.10160  0.00032 
-0.00005 -100.00000 
 0.52587  0.99176 
-100.00000 -100.00000 
-100.00000 -100.00000 
-100.00000 -100.00000 
-100.00000 -100.00000 
-100.00000 -100.00000 
 0.47505  0.06321 
-100.00000 -100.00000 
-100.00000 -100.00000 
 0.35810 -0.68625 
-0.42168  0.18201 
 0.00000  0.00000 
 0.00000  0.00000 
 0.00000  0.00000 
 0.20766 -100.00000 
-100.00000 -100.00000 
-100.00000 -100.00000 
-0.04647  0.54049 
 0.00000  0.00000 
-100.00000 -100.00000 
 0.13758 -0.48856 
 0.00000  0.00000 
-0.46461  0.49510 
 0.11876 -0.35008 
 0.77648  0.27269 
 0.20827 -0.10751 
 0.28733  0.03903 
-100.00000 -100.00000 
 0.00000  0.00000 
-100.00000 -100.00000 
-0.08385 -0.07712 
 0.00000  0.00000 
 0.00000  0.00000 
 0.35586 -0.46460 
-0.21507 -0.12576 
-0.51432  0.09238 
-0.11494  0.67808 
-0.12099 -100.00000 
 0.69340 -0.00404 
 0.11138  0.28902 
-0.28471  0.04455 
 0.35751  0.01256 
 0.34886  0.67829 
-0.38611  0.11370 
-0.47183  0.02518 
 0.00600 -0.09503 
 0.65357  0.17539 
 0.38314  0.73887 
-0.33969  0.03056 
 0.21036  0.50467 
-0.23513  0.13772 
 0.00195  0.10338 
-0.07140  0.55536 
-100.00000 -100.00000 
-0.00094  0.26323 
-100.00000 -100.00000 
 0.30140  0.36690 
-100.00000 -100.00000 
 0.22260 -100.00000 
-100.00000 -100.00000 
 0.41413 -0.78768 
-0.21143  0.73877 
-100.00000 -100.00000 
-0.29389  0.11293 
 0.06919  0.55750 
 0.68637  0.26320 
 0.10032  0.00032 
 0.67580 -0.18783 
-100.00000 -100.00000 
-0.01572 -0.10792 
 0.35018 -0.46301 
-0.00001 -0.12607 
 0.44981  0.50216 
-0.09098  0.19181 
 0.01301  0.36582 
 0.93525  0.66251 
-100.00000 -100.00000 
-100.00000 -100.00000 
 0.00712 -0.00116 
 0.28741 -0.06902 
-0.08250 -0.67974 
-100.00000 -100.00000 
-0.19815  0.24267 
 0.44541 -0.29758 
-0.24450  0.12839 
-100.00000 -100.00000 
 0.00000  0.00000 
 0.11963  0.00014 
 0.06480 -0.06848 
-0.24322  0.53622 
 0.06067 -0.31833 
 0.00000  0.00000 
 0.47715  0.15046 
-0.23531  0.48556 
-100.00000 -100.00000 
 0.22586  0.43926 
 0.00000  0.00000 
 0.91092  0.08011 
 0.01404 -0.40968 
 0.00000  0.00000 
 0.28503 -0.23245 
 0.01415 -0.10106 
-0.27212 -0.63365 
-0.23660  0.00007 
 0.28821 -0.21417 
-0.38783  0.61232 
-0.13235  0.28141 
 0.00461 -0.53421 
-100.00000 -100.00000 
-0.81678 -100.00000 
 0.36256 -0.43655 
 0.35877  0.19280 
 0.00011  0.00004 
 0.26994  0.42914 
-100.00000 -100.00000 
-0.59588  0.19676 
 0.00000  0.00000 
-0.19069 -0.05189 
-0.48005 -100.00000 
-0.63210 -0.00558 
 0.40297  0.26772 
-100.00000 -100.00000 
 0.50554  0.04359 
-100.00000 -100.00000 
-0.27628  0.36664 
-0.52287 -0.15873 
 0.01296 -0.39869 
 0.30506  0.06194 
-100.00000 -100.00000 
-100.00000 -100.00000 
 0.16467 -0.36991 
 0.00346  0.26320 
 0.31287  0.49950 
 0.13790  0.00001 
-100.00000 -100.00000 
-100.00000 -100.00000 
 0.13749  0.33163 
 0.00000  0.00000 
-0.05988 -0.83372 
-0.25969 -0.83732 
-0.21658  0.08372 
 0.37851 -0.01981 
-100.00000 -100.00000 
-100.00000 -100.00000 
-0.13551 -100.00000 
 0.13758 -100.00000 
-100.00000 -100.00000 
 0.00002  0.37855 
 0.12239 -100.00000 
-0.44730  0.06667 
-0.00631  0.07592 
 0.00000  0.00000 
-100.00000 -100.00000 
 0.13760 -100.00000 
-100.00000 -100.00000 
-0.26241 -100.00000 
 0.13638  0.20839 
 0.10336  0.22033 
 0.58830  0.64326 
 0.19875 -100.00000 
 0.39155 -0.01413 
 0.00332  0.26306 
-0.03164 -0.48195 
-0.23886  0.30631 
 0.09483  0.25655 
 0.00188 -0.39698 
-100.00000 -100.00000 
-100.00000 -100.00000 
-100.00000 -100.00000 
 0.00006 -100.00000 
 0.28591  0.04956 
-100.00000 -100.00000 
-100.00000 -100.00000 
 0.26230 -100.00000 
-100.00000 -100.00000 
-100.00000 -100.00000 
-100.00000 -100.00000 
-100.00000 -0.29160 
-0.27208  0.50747 
-0.00012  0.00004 
-100.00000 -100.00000 
-0.26033 -100.00000 
-0.27023  0.04051 
 0.72196  0.16701 
 0.50580 -0.45650 
-100.00000 -100.00000 
-0.25979 -100.00000 
 0.00000  0.00000 
 0.41394  0.06462 
-100.00000  0.00001 
-0.23916  0.21975 
-0.47975 -0.36375 
-100.00000 -100.00000 
 0.23937  0.48492 
-0.59751 -0.44655 
 0.00000  0.00000 
 0.23942  0.26309 
 0.13759  0.13760 
-0.09966 -0.45243 
-0.39505 -0.10063 
-100.00000  0.37837 
-0.14806 -1.31878 
-0.00485  0.10699 
 0.37863 -0.58434 
-0.44631  0.37860 
 0.35707  0.09248 
 0.13750 -100.00000 
-100.00000 -100.00000 
-0.59523  1.20172 
 0.00000  0.00000 
-100.00000 -100.00000 
 0.26313 -0.58409 
 0.41200  0.37848 
-100.00000  0.26313 
-100.00000 -100.00000 
 0.81267  0.18344 
-0.18477 -0.52295 
-100.00000 -100.00000 
-0.18772 -0.12755 
-0.68470 -100.00000 
-0.49866  0.00111 
-0.00298  0.26286 
-0.09682 -0.18538 
-0.13891 -100.00000 
-0.08669 -100.00000 
 0.54338 -0.47426 
 0.07440  0.02797 
 0.17055 -0.21943 
-0.89559  0.48541 
-100.00000 -100.00000 
-100.00000 -100.00000 
-0.49112 -0.00382 
-100.00000 -100.00000 
-100.00000 -100.00000 
 0.23049  0.48567 
-0.07996  0.13770 
-0.12057 -1.63505 
-100.00000 -100.00000 
 0.37860 -100.00000 
-0.14517 -0.09605 
 0.00040 -100.00000 
-100.00000 -100.00000 
-100.00000 -100.00000 
-0.46345 -0.14859 
-100.00000 -100.00000 
-100.00000 -100.00000 
-0.12532 -0.14043 
-100.00000 -100.00000 
-100.00000 -100.00000 
-0.23626 -100.00000 
 0.25203  0.33389 
-100.00000  0.16908 
-100.00000 -100.00000 
 0.53882 -100.00000 
-0.00668  0.99782 
-100.00000 -100.00000 
-100.00000 -100.00000 
-100.00000 -100.00000 
-100.00000 -100.00000 
-0.09496  1.07048 
 0.58494 -100.00000 
-100.00000  0.13712 
 0.00001 -0.58482 
 0.60152  1.00073 
-100.00000 -100.00000 
-0.26727  0.26049 
-100.00000 -100.00000 
-100.00000 -100.00000 
 0.04794  0.26096 
-0.16906 -0.07352 
-100.00000 -100.00000 
-100.00000 -100.00000 
-0.35286 -0.32162 
-100.00000 -100.00000 
 0.00002 -100.00000 
-0.26592 -100.00000 
-0.13911 -0.07176 
-100.00000 -100.00000 
-100.00000  0.37833 
 0.00000  0.00000 
 0.57661 -0.23229 
 0.34589 -0.32095 
 0.46550  0.13724 
-0.01353  0.00105 
 0.61842  0.04735 
-0.13932  0.48567 
-100.00000 -100.00000 
-0.00010 -0.20604 
 0.19472 -0.35252 
-0.12816 -100.00000 
 0.52170  0.02575 
-100.00000 -100.00000 
-0.09157 -0.22410 
 0.44888 -0.15489 
-100.00000  0.26307 
-0.04610 -0.19861 
-0.58513 -0.15417 
-100.00000 -100.00000 
-0.17137  0.25990 
 0.13479 -100.00000 
 0.12471 -0.10325 
 0.67993  0.18756 
 0.02940  0.15982 
 0.25024 -0.60264 
-100.00000 -100.00000 
-0.00742  0.43465 
 0.00000  0.00000 
-100.00000 -100.00000 
-100.00000 -0.58687 
-0.32347 -0.34736 
-0.10859 -0.62466 
-0.53964 -0.38843 
 0.01668  0.26310 
-0.11315  0.36134 
 0.13488  0.15534 
 0.68203  0.19764 
 0.23029 -0.53482 
-0.31840 -100.00000 
 0.00000  0.00000 
-0.12805 -0.47616 
 0.12647 -0.11944 
 0.00000  0.00000 
-0.66443  0.03633 
-0.83766  0.06672 
 0.15723  0.31588 
-0.57745  0.04880 
 0.04604 -0.47712 
-0.08352 -0.43017 
-100.00000 -100.00000 
-0.01791 -0.22910 
-0.02329  0.10258 
-100.00000 -100.00000 
-0.09147  0.34537 
 0.26908  0.32857 
-0.45837 -0.21214 
 0.00000  0.00000 
-0.20046  0.66503 
-0.16839 -100.00000 
 0.34567 -0.19421 
 0.03235  0.67799 
 0.13743 -0.00276 
-0.20730  0.22599 
-0.00008  0.13747 
-0.10560 -0.07273 
-100.00000 -0.23739 
 0.13759 -0.42654 
 0.00000  0.00000 
-0.21395  0.07858 
 0.00015 -100.00000 
 0.02422 -0.04110 
 0.00000  0.00000 
 0.00000  0.00000 
-0.25718  0.04666 
-100.00000 -100.00000 
-0.24583 -0.00004 
 0.40459 -0.11793 
-0.35430  0.00012 
 0.00000  0.00000 
-100.00000 -100.00000 
-100.00000 -100.00000 
 0.23952 -0.15426 
-100.00000  0.37850 
 0.00000  0.00000 
-0.25014 -0.46323 
 0.13741 -100.00000 
-0.53081  0.00009 
 0.23961 -0.08596 
 0.00000  0.00000 
 0.12431  0.19905 
-100.00000 -100.00000 
 0.00000  0.00000 
-0.05455  0.26015 
-100.00000 -100.00000 
-0.24605  0.37868 
 0.13286  0.13746 
-100.00000 -100.00000 
-0.24593 -0.08554 
-100.00000  0.00005 
