# Supplementary material for: Enhanced ER proteostasis and temperature differentially impact the mutational tolerance of influenza hemagglutinin
Source: eLife. 2018 Sep 6;7:e38795. doi: 10.7554/eLife.38795 (PMC6172027; doi:10.7554/eLife.38795)
Supplement: Source data 1. [file elife-38795-data1.zip › Dataset_1/HA_DMS_2018_processing/filtering/filtering_DAX37vsDMSO37/compare/out_scatter_23_T.txt]

 0.19772  0.12633 
 0.03348 -0.06393 
 0.06919  0.04481 
 0.39069  1.05776 
-100.00000 -100.00000 
-100.00000  0.00003 
-0.17336  0.48561 
-100.00000 -0.00002 
 0.12714 -100.00000 
-0.64204 -0.55764 
 0.28825  0.45025 
-0.25953 -100.00000 
 0.44552  0.00010 
-0.12797  0.16641 
 0.00000  0.00000 
-100.00000 -100.00000 
 0.08497  0.05696 
-100.00000 -100.00000 
 0.00000  0.00000 
-0.25279  0.14181 
-100.00000 -100.00000 
 0.00672  0.53442 
-100.00000 -100.00000 
-0.31666 -100.00000 
-100.00000 -100.00000 
 0.01068 -0.04927 
-0.21726 -0.44712 
-100.00000 -100.00000 
 0.22536  0.16663 
 0.00000  0.00000 
 0.00150 -100.00000 
 0.00000  0.00000 
-100.00000 -100.00000 
 0.00007 -100.00000 
 0.00000  0.00000 
 0.86474  0.02312 
-0.38762  0.18454 
-100.00000 -100.00000 
 0.00360  0.10763 
 0.00161 -100.00000 
-100.00000 -100.00000 
 0.26412 -0.07512 
-100.00000 -100.00000 
 0.00000  0.00000 
-100.00000 -100.00000 
-100.00000  0.20558 
 0.00010 -100.00000 
 0.00687  0.46143 
-0.00002 -100.00000 
-100.00000 -100.00000 
-0.35149 -0.52636 
-0.48724  0.00011 
 0.51831 -100.00000 
-0.24491 -0.11509 
 0.26308 -100.00000 
 0.00145 -0.18174 
 0.13750 -100.00000 
 0.00062 -100.00000 
-100.00000 -100.00000 
 0.53860 -0.32375 
-100.00000 -100.00000 
-0.13545 -0.18314 
-100.00000 -100.00000 
-0.72658  0.48209 
-0.08182  0.72958 
 0.24237  0.52174 
-100.00000 -100.00000 
-0.76790 -100.00000 
-100.00000 -100.00000 
 0.00288 -100.00000 
-0.18624  0.41662 
 0.00000 -100.00000 
-0.21960 -0.22658 
-0.11027  0.35172 
 0.00000  0.00000 
-100.00000 -100.00000 
-100.00000 -100.00000 
-100.00000 -100.00000 
-100.00000 -100.00000 
-100.00000  0.00011 
 0.54226  0.21019 
 0.00155  0.09513 
 0.44922 -0.40730 
-100.00000 -100.00000 
-100.00000 -100.00000 
-0.60195  0.09513 
-100.00000 -100.00000 
-0.78024 -100.00000 
 0.70220 -0.25733 
 0.39050 -0.36748 
-0.36151  0.31085 
 0.11110 -0.53765 
-100.00000 -100.00000 
-100.00000 -100.00000 
-100.00000 -100.00000 
-0.40313  0.60725 
-100.00000 -100.00000 
-100.00000 -100.00000 
 0.00000  0.00000 
-0.55737 -0.21636 
 0.22609 -0.61602 
 0.12732 -100.00000 
 0.15815  0.06328 
-0.52082  0.04486 
-100.00000 -100.00000 
 0.12975 -0.02043 
-100.00000 -100.00000 
-100.00000 -100.00000 
-0.00192 -0.41868 
-100.00000 -100.00000 
 0.23900 -0.42120 
 0.00025 -100.00000 
 0.34771  0.00878 
-100.00000 -100.00000 
-100.00000 -100.00000 
 0.00005 -100.00000 
-100.00000 -100.00000 
-0.00003 -100.00000 
 0.12336 -100.00000 
-100.00000 -100.00000 
-100.00000 -100.00000 
-100.00000 -100.00000 
-0.18925 -100.00000 
-0.06382 -100.00000 
 0.26345 -0.04326 
 0.44754 -0.37125 
 0.13467  0.67763 
 0.20192 -100.00000 
-0.00176 -100.00000 
-100.00000  0.48542 
-100.00000 -100.00000 
-100.00000 -100.00000 
-0.00755  0.28410 
-100.00000 -100.00000 
 0.34609 -0.11901 
 0.61801 -0.11004 
-0.21338  0.21561 
 0.37180  0.62634 
-0.03768 -0.46915 
-100.00000 -100.00000 
 0.38219  0.30306 
 0.18693  0.58505 
-0.00606 -0.68344 
 0.00000  0.00000 
-100.00000 -100.00000 
-100.00000 -0.12742 
-100.00000 -100.00000 
 0.18587  0.13157 
 0.00000  0.00000 
 0.00142  0.00087 
-100.00000  0.67811 
-100.00000 -100.00000 
-0.07250  0.55214 
 0.07250  0.64863 
-0.00362  0.11974 
 0.26339 -100.00000 
 0.27334 -0.08337 
-0.00033 -100.00000 
 0.22951 -1.04833 
-100.00000 -100.00000 
-100.00000 -100.00000 
-0.12883 -100.00000 
 0.34620 -100.00000 
-100.00000 -100.00000 
-100.00000 -100.00000 
-100.00000 -100.00000 
-100.00000 -100.00000 
 0.00000  0.00000 
 0.65957 -0.33862 
 0.15919  0.02839 
 0.71144  0.03309 
 0.02871  0.04431 
 0.07170  0.02671 
-100.00000 -100.00000 
 0.45039  0.48564 
 0.13364  0.73188 
-0.06418  0.04921 
 0.00000  0.00000 
-0.42550 -0.06414 
 0.14102  0.23577 
-0.00008 -100.00000 
-0.11015  0.36714 
 0.53870  0.13745 
 0.30662  0.02976 
 0.34624  0.27527 
-0.21332  0.16868 
-1.01122 -0.19086 
 0.71044 -0.07237 
 0.26301  0.00024 
-100.00000 -100.00000 
-100.00000 -100.00000 
-100.00000  0.00001 
-100.00000 -100.00000 
-100.00000 -100.00000 
 0.00012 -100.00000 
-100.00000 -100.00000 
-100.00000 -100.00000 
 0.52185 -100.00000 
-0.47787 -100.00000 
-100.00000  0.09806 
 0.04677  0.26300 
-100.00000 -100.00000 
-100.00000 -100.00000 
-100.00000 -100.00000 
 0.17954  0.11557 
-0.18709 -0.37261 
-100.00000 -100.00000 
-100.00000 -100.00000 
-0.01288 -0.00122 
 0.28900  0.03681 
-0.37309 -0.38138 
 0.86510 -0.08260 
 0.15741 -0.07879 
-100.00000 -100.00000 
-100.00000 -100.00000 
 0.01376  0.09983 
-100.00000 -100.00000 
 0.17055  0.14112 
 0.06055  0.58510 
-0.10123  0.23308 
-0.20594 -0.26484 
 0.84382 -100.00000 
 0.32678  0.00091 
-0.57398 -0.12639 
-100.00000 -100.00000 
-0.22759 -0.12663 
 0.00000  0.00000 
 1.00262 -0.63374 
-0.29822  0.30210 
 0.60295  0.31545 
-0.05711 -0.14306 
 0.07588 -0.07596 
-100.00000 -100.00000 
 0.36571  0.04922 
 0.19123  0.27326 
 0.49122 -0.26818 
 0.66774  1.00035 
 0.77554  0.13019 
-0.23604  0.13758 
 0.06422 -0.00660 
-100.00000 -100.00000 
 0.00008 -100.00000 
-0.35516  0.01736 
 0.30140 -100.00000 
-0.13651 -100.00000 
-100.00000 -100.00000 
-100.00000 -100.00000 
 0.00000  0.00000 
 0.82795 -100.00000 
-100.00000 -100.00000 
 0.71766  0.40599 
 0.12712 -0.02746 
 0.12800 -100.00000 
-100.00000 -100.00000 
 0.00000  0.00000 
 0.66528  0.63570 
 0.43437 -0.17213 
-100.00000 -100.00000 
-0.37274  0.22185 
 0.01980 -0.35519 
 0.00000  0.00000 
-100.00000 -100.00000 
 0.00009 -100.00000 
-100.00000 -100.00000 
 0.86502  0.27979 
 0.01460 -0.08788 
-0.12125  0.13751 
 0.12773 -100.00000 
 0.00233 -100.00000 
-0.00970  0.23010 
-100.00000 -100.00000 
 0.16326  0.13647 
-100.00000 -100.00000 
 0.07325 -0.02965 
-0.00009  0.58510 
-0.41840  0.14253 
 0.28766 -0.30142 
-0.26664 -0.27334 
 0.28741  0.77180 
 0.54304 -100.00000 
 0.06985  0.37728 
-0.03802  0.73533 
 0.00000  0.00000 
-0.13841 -0.07571 
-0.20456  0.38262 
-0.45987 -1.08116 
-0.54999 -0.39756 
-0.77924  0.43009 
-0.49527  0.63633 
 0.52007 -0.15505 
-100.00000 -100.00000 
-0.98565 -0.53444 
 0.00000  0.00000 
-0.31591  0.07456 
-100.00000 -100.00000 
-100.00000 -100.00000 
 0.00000  0.00000 
-0.23638 -0.02919 
-0.65555  0.20080 
-100.00000 -100.00000 
 0.72819  0.11768 
 0.31306 -0.66596 
-0.34316  0.18178 
-0.25966 -0.15340 
 0.11846  0.04806 
-0.13597 -100.00000 
 0.62979 -0.50391 
-100.00000 -100.00000 
-100.00000 -100.00000 
-0.34228 -0.03928 
 0.13167  0.27166 
 0.52031  0.13760 
 0.44920  0.13755 
-0.23469 -100.00000 
 0.00000  0.00000 
-0.27226  0.45922 
-100.00000  0.00003 
 0.38111  0.15972 
-100.00000 -100.00000 
-0.40775 -0.53489 
 0.46240 -0.36884 
-100.00000 -100.00000 
 0.13777  0.00006 
-0.10138  0.08563 
 0.37854 -100.00000 
 0.00000  0.00000 
-0.12218 -0.02944 
-100.00000 -100.00000 
-0.29206 -0.29918 
-0.29195  0.42542 
-100.00000 -100.00000 
 0.00000  0.00000 
 0.13758  0.10068 
-100.00000 -100.00000 
-100.00000 -100.00000 
 0.23787 -0.35005 
 0.04996  0.50498 
 0.26330  0.26308 
-0.00775 -0.62824 
-0.39866 -0.17937 
-100.00000 -100.00000 
-0.00002 -100.00000 
 0.00084  0.41403 
-100.00000 -100.00000 
-100.00000 -100.00000 
-100.00000 -100.00000 
-100.00000 -100.00000 
-0.25160 -0.41480 
-0.16119  0.29596 
-0.30799 -0.47764 
-100.00000 -100.00000 
-100.00000 -100.00000 
 0.54245 -0.15803 
-100.00000 -100.00000 
-100.00000 -100.00000 
-100.00000 -100.00000 
-100.00000 -100.00000 
 0.00000  0.00000 
-100.00000 -100.00000 
-0.34220  0.34728 
-0.51888 -0.32786 
-100.00000 -100.00000 
-100.00000 -100.00000 
-100.00000 -100.00000 
-0.00009 -100.00000 
-100.00000 -100.00000 
-100.00000 -100.00000 
 0.00015 -100.00000 
-0.09356 -100.00000 
-0.14251 -100.00000 
 0.00186 -0.39660 
 0.13757 -100.00000 
-100.00000 -100.00000 
-100.00000 -100.00000 
 0.31305  0.50815 
-100.00000 -0.15451 
-100.00000 -100.00000 
-0.00904  0.12161 
-0.15096  0.61227 
-100.00000 -100.00000 
-100.00000 -100.00000 
 0.21138  0.26394 
 0.62609 -100.00000 
 0.00000  0.00000 
 0.00009 -100.00000 
-0.12057 -0.73498 
 0.44329 -0.54666 
-0.00654  0.26356 
 0.87158  0.67938 
 0.28709  0.29498 
-0.19942  0.00086 
 0.00000  0.00000 
-0.01508  0.76413 
-0.00000 -0.00001 
-100.00000 -100.00000 
 0.92612  0.13759 
-0.24513  0.00003 
-100.00000 -100.00000 
-0.00662 -0.64218 
-0.26607 -0.00003 
-0.38315 -0.20928 
-0.81694  1.00007 
-0.20254 -100.00000 
 0.00000  0.00000 
-100.00000 -100.00000 
-100.00000 -100.00000 
 0.00000  0.00000 
 0.25628 -0.11847 
-0.00598 -1.42775 
-100.00000 -100.00000 
-0.38244  1.43308 
 0.32924  0.41060 
-100.00000 -100.00000 
-0.78343 -100.00000 
 0.44596  0.58475 
-0.00009 -100.00000 
-100.00000 -100.00000 
 0.26306  0.13763 
-100.00000 -100.00000 
-0.35318 -0.00011 
-100.00000 -100.00000 
-100.00000  0.48559 
-100.00000 -100.00000 
-100.00000 -0.00029 
-0.00198 -100.00000 
-100.00000 -100.00000 
-100.00000 -100.00000 
-100.00000 -100.00000 
-100.00000 -100.00000 
-100.00000 -100.00000 
-100.00000 -100.00000 
-100.00000 -100.00000 
-0.14306 -100.00000 
 0.28971  0.51165 
-100.00000 -100.00000 
 0.00000  0.00000 
-100.00000 -100.00000 
-0.26667 -100.00000 
-0.30760 -0.05423 
-100.00000 -100.00000 
-100.00000 -100.00000 
-100.00000 -100.00000 
-100.00000 -100.00000 
 0.00004 -100.00000 
-100.00000 -100.00000 
-100.00000 -100.00000 
-0.12865 -0.32037 
-100.00000 -100.00000 
-100.00000 -100.00000 
 0.00000  0.00000 
-100.00000 -100.00000 
-100.00000 -100.00000 
-0.00341 -100.00000 
-100.00000 -100.00000 
-100.00000 -100.00000 
-0.13917  0.00028 
-0.13915 -0.00007 
-100.00000 -100.00000 
 0.44590 -0.62083 
 0.61382  1.07040 
-100.00000 -100.00000 
-100.00000 -100.00000 
-100.00000  0.13779 
-0.22746 -100.00000 
-100.00000 -100.00000 
 0.41187 -100.00000 
-0.08011  0.37842 
-0.87931  0.05496 
-100.00000 -100.00000 
 0.34648 -0.32072 
-0.19953  0.26408 
 0.13767 -100.00000 
-0.48310  0.79441 
-0.00305  0.09884 
 0.23921  0.00008 
-0.10729  0.34749 
-100.00000 -100.00000 
 0.45742 -0.12079 
-100.00000 -100.00000 
-100.00000 -100.00000 
-1.74233 -100.00000 
 0.00911  0.00003 
-100.00000 -100.00000 
-100.00000 -100.00000 
-100.00000 -100.00000 
-0.37561 -0.86563 
-100.00000 -100.00000 
-100.00000 -100.00000 
-1.39349  0.76548 
 0.28669 -0.11280 
-100.00000 -100.00000 
 0.47057  0.25794 
 0.23968 -0.35371 
-0.10853  0.58500 
-100.00000 -100.00000 
-100.00000 -0.00022 
-0.29049 -0.53986 
-100.00000 -100.00000 
 0.00000  0.00000 
-100.00000 -100.00000 
-0.12821 -100.00000 
 0.00008 -100.00000 
-0.07696 -0.44170 
-0.25080 -0.45896 
-100.00000 -100.00000 
 0.61489 -0.32558 
 0.13767  0.00016 
 0.13763 -100.00000 
-0.28817 -0.10078 
-0.44126  0.52311 
 0.00907  0.06858 
 0.06917 -0.62620 
-0.31305 -0.28583 
-0.25504 -100.00000 
 0.82871  0.22653 
 0.33905  0.19200 
 0.12310 -0.47726 
-0.11412  0.06436 
-0.63858 -0.52035 
 0.53579  0.03967 
 0.13274 -100.00000 
 0.13332  0.25518 
 0.01487 -0.15661 
-0.36965 -0.29370 
 0.02627 -100.00000 
 0.02374  0.00036 
-100.00000 -0.12370 
-100.00000  0.13814 
 0.62682  0.00617 
-100.00000 -100.00000 
-0.08776  0.21496 
 0.12645  0.33837 
-100.00000 -100.00000 
-100.00000 -0.49050 
 0.00000  0.00000 
-0.12646 -0.24180 
-0.10108  0.17442 
 0.67806 -0.04882 
 0.63777  0.26346 
 0.12573 -0.15613 
 0.37599 -100.00000 
-0.35468 -0.22361 
-0.09001 -100.00000 
-100.00000 -100.00000 
 0.41086 -0.61431 
-100.00000 -100.00000 
-100.00000 -100.00000 
 0.21944 -0.11216 
-0.48879 -0.13450 
 0.37853  0.00002 
-100.00000 -0.61653 
-100.00000 -100.00000 
-0.28768 -0.00208 
 0.00018  0.00001 
-0.41341 -100.00000 
-0.07724  0.33938 
-100.00000 -100.00000 
-0.12432  0.04962 
-100.00000 -100.00000 
-0.67486 -100.00000 
-100.00000 -100.00000 
 0.39986 -0.00184 
 1.02373 -0.11754 
-100.00000 -100.00000 
 0.23025 -0.15407 
