# Supplementary material for: Enhanced ER proteostasis and temperature differentially impact the mutational tolerance of influenza hemagglutinin
Source: eLife. 2018 Sep 6;7:e38795. doi: 10.7554/eLife.38795 (PMC6172027; doi:10.7554/eLife.38795)
Supplement: Source data 1. [file elife-38795-data1.zip › Dataset_1/HA_DMS_2018_processing/filtering/filtering_DAX37vsDMSO37/compare/out_scatter_23_V.txt]

-0.33264 -0.39987 
 0.11902  0.12326 
-0.08479  0.60908 
-0.08876  0.13769 
-0.21740 -100.00000 
 0.26313 -0.55666 
 0.00000  0.00000 
 0.82681 -0.16804 
 0.18650  0.31115 
 0.74323  0.13763 
 0.76379  0.21189 
 0.71705  0.03760 
 0.00000  0.00000 
-0.23704  0.30662 
-0.25995  0.04896 
-100.00000 -100.00000 
-0.43857  0.18203 
 0.13751 -0.16819 
-0.47308 -0.43485 
 0.72120  0.68554 
-100.00000 -100.00000 
 0.21063 -0.03812 
-0.57899  0.00002 
-100.00000  0.09498 
-0.00001 -100.00000 
-0.02567  0.12802 
-100.00000 -100.00000 
-100.00000 -100.00000 
 0.13751 -100.00000 
-100.00000  0.00006 
-0.13600 -100.00000 
 0.00294 -0.03193 
 0.00000  0.00000 
-100.00000 -100.00000 
-100.00000 -100.00000 
-0.29281 -0.41501 
 0.00158 -100.00000 
-100.00000 -100.00000 
-100.00000 -100.00000 
-100.00000 -100.00000 
 0.00000  0.00000 
-0.03486 -0.10419 
 0.00000  0.00000 
-100.00000 -100.00000 
-100.00000 -100.00000 
-100.00000  0.00010 
 0.00000  0.00000 
-100.00000 -100.00000 
-100.00000 -100.00000 
-0.23736 -100.00000 
-0.25369 -100.00000 
-0.00028  0.00717 
-0.09697 -100.00000 
-100.00000 -100.00000 
-100.00000 -100.00000 
 0.24246  0.26313 
-0.20086 -100.00000 
-100.00000 -100.00000 
-0.00005  0.37852 
-100.00000  0.00025 
 0.05046  0.35492 
-100.00000 -100.00000 
-0.13570  0.26310 
 0.16832  0.06868 
 0.92441  0.31882 
-100.00000 -100.00000 
-100.00000 -0.18256 
-0.62675 -0.31346 
 0.00154 -0.03212 
 0.34946 -0.07695 
-0.37462 -100.00000 
-100.00000 -100.00000 
-100.00000 -100.00000 
 0.35424 -0.26669 
-0.57722  0.06891 
 0.26311 -0.19195 
-100.00000 -100.00000 
-0.08036 -100.00000 
 0.00417 -0.43172 
 0.00164  0.52947 
-100.00000 -100.00000 
-100.00000 -100.00000 
-0.12241  0.26605 
-100.00000 -100.00000 
 0.13743  0.03056 
-1.17408  0.07183 
-0.10180  0.13738 
 0.71453 -0.16813 
 0.47495 -0.06208 
 0.13311 -0.28547 
 0.21758  0.00584 
 0.67818 -100.00000 
-100.00000 -100.00000 
-100.00000 -100.00000 
-100.00000 -100.00000 
-0.08433 -0.37016 
 0.00000  0.00000 
 0.34600 -0.25531 
-0.45026 -0.06832 
-0.95592 -100.00000 
-0.00345 -100.00000 
 0.84820 -100.00000 
 0.21381 -0.11729 
-0.10722 -0.43277 
-100.00000  0.67813 
 0.50249 -0.06462 
-100.00000 -100.00000 
-100.00000 -100.00000 
-100.00000 -100.00000 
 0.26311 -0.07200 
-0.30079 -0.07234 
-100.00000 -0.06694 
-0.46637  0.36514 
-100.00000 -100.00000 
 0.22622 -100.00000 
-0.59410 -0.17787 
-0.26648 -100.00000 
-100.00000 -100.00000 
-0.00025 -0.21001 
-100.00000  0.37523 
-100.00000 -100.00000 
-100.00000 -0.70174 
-0.00357  0.82387 
 0.00025 -0.01610 
 0.00000  0.00000 
-0.79811 -0.26921 
-100.00000 -100.00000 
-0.34882 -0.43936 
-0.12880 -0.29335 
-100.00000 -100.00000 
-0.22836  0.02779 
 0.13757 -100.00000 
 0.65912 -0.46705 
 0.26310 -100.00000 
-100.00000 -100.00000 
 0.43722 -0.32863 
-0.41723 -0.06882 
-0.38310  0.07241 
-0.39572 -100.00000 
-100.00000 -100.00000 
 0.13746 -0.25812 
-100.00000 -100.00000 
 0.13770 -100.00000 
-100.00000 -100.00000 
-0.64671 -0.00015 
 0.13353  0.45754 
-0.00361 -100.00000 
 0.00000  0.00000 
-100.00000 -100.00000 
 0.00000  0.00000 
-100.00000 -100.00000 
-100.00000 -100.00000 
 0.28492 -0.20333 
-0.00039 -0.36764 
 0.04436 -0.07268 
-0.49096 -0.13125 
 0.50742  0.62669 
 0.00155 -100.00000 
-100.00000 -100.00000 
-100.00000 -0.42375 
-100.00000 -100.00000 
-100.00000 -100.00000 
-100.00000 -100.00000 
-0.21780 -100.00000 
-0.13942 -100.00000 
-100.00000 -100.00000 
-0.01508  0.51171 
-100.00000 -100.00000 
-0.22763 -0.40816 
-0.74607 -100.00000 
 0.31167 -0.47591 
-0.00920  0.28510 
-0.34705  0.05748 
-100.00000 -100.00000 
 0.63535 -100.00000 
 0.14322  0.37292 
 0.26749  0.15887 
-0.29456 -100.00000 
-0.54598  0.27578 
-0.44197  0.19177 
-100.00000 -100.00000 
 0.00000  0.00000 
-100.00000 -100.00000 
-0.12885 -100.00000 
-0.42241 -100.00000 
-0.12901 -0.39323 
-0.24397  0.13748 
 0.46485  0.37509 
 0.00000  0.00000 
-100.00000 -100.00000 
 0.00000  0.00000 
-0.06130 -0.00011 
-100.00000 -100.00000 
 0.00402 -0.00243 
 0.00000  0.00000 
-100.00000 -100.00000 
-100.00000  0.13726 
-100.00000 -100.00000 
 0.00030 -100.00000 
-100.00000 -100.00000 
-100.00000 -100.00000 
-0.40589  0.22198 
-0.12137  0.00036 
-100.00000 -100.00000 
 0.11286 -0.12544 
-100.00000  0.44030 
 0.00215  0.13747 
-100.00000 -100.00000 
-0.07697 -100.00000 
-0.24078  0.10089 
-100.00000 -0.17146 
 0.27120  0.73652 
 0.80293 -0.06786 
 0.03334  0.58513 
 0.00000  0.00000 
-0.30557 -0.26280 
 0.00000  0.00000 
-0.07386 -0.29417 
-100.00000 -100.00000 
 0.41293 -100.00000 
 0.00264 -0.26354 
-0.08352  0.00006 
-0.91094 -100.00000 
 0.30519 -0.00193 
 0.13781 -0.48578 
 0.33668  0.07605 
-0.12120  0.30265 
 0.40703  0.15996 
-0.05949 -0.23623 
-0.10675 -0.09781 
 0.07107  0.19634 
 0.29619  0.37748 
-100.00000 -100.00000 
 0.92059  0.26322 
 0.65360  0.36361 
 0.00000  0.00000 
-0.12076 -100.00000 
 0.00439 -100.00000 
-0.34177 -100.00000 
-0.50215 -100.00000 
-100.00000 -100.00000 
-100.00000 -100.00000 
 0.19349  0.56990 
 0.22376 -0.56706 
-100.00000 -100.00000 
-100.00000 -100.00000 
-100.00000 -100.00000 
 0.16039  0.13769 
-0.20041 -0.14193 
 0.73047  0.84816 
 0.27814  0.58502 
 0.13749 -0.27530 
 0.00583 -0.42620 
 0.13777  0.00032 
 0.05948  0.00023 
-0.24620  0.11316 
 0.35924  0.07780 
-0.18317  0.58313 
-0.62878  0.27915 
 0.25481  0.09826 
 0.00009 -100.00000 
-0.13519 -0.58754 
-100.00000 -100.00000 
 0.00431  0.00016 
 0.20011  0.89277 
-0.35832  0.65251 
-100.00000 -100.00000 
-0.17031  1.16925 
-100.00000 -100.00000 
-0.11707 -0.00703 
 0.44976 -100.00000 
 0.31525  0.07125 
 0.31997 -0.33831 
 0.11292 -0.41436 
-0.00009 -100.00000 
-0.16981 -0.00037 
-0.12040 -0.63012 
-0.03621  0.35445 
 0.00014 -100.00000 
 0.26325  0.11491 
 0.34834  0.80672 
 0.50902  0.87397 
 0.27831  0.08682 
 0.00233 -100.00000 
 0.28676 -100.00000 
 0.78217 -0.34295 
 0.00169 -0.15467 
-0.20115 -0.37424 
-0.40813 -100.00000 
-0.21689  0.61229 
-0.00011 -100.00000 
-100.00000 -100.00000 
-100.00000 -100.00000 
 0.49243 -0.45144 
-100.00000 -100.00000 
-100.00000 -100.00000 
-100.00000 -100.00000 
-100.00000 -100.00000 
-0.29679 -0.83081 
-0.21668 -0.29150 
-0.22866 -0.06323 
 0.06498  0.33590 
-0.17316  0.11026 
-100.00000 -100.00000 
-0.08597 -0.32330 
-0.00026 -100.00000 
-100.00000 -100.00000 
-100.00000 -100.00000 
-100.00000 -100.00000 
-100.00000 -100.00000 
 0.29156 -0.31998 
-100.00000 -100.00000 
-100.00000 -100.00000 
 0.00000  0.00000 
 0.17750 -0.39727 
-0.02426  0.17939 
 0.24278 -0.15442 
-0.05599  0.27314 
-100.00000 -100.00000 
-100.00000 -100.00000 
 0.65397 -0.48353 
-100.00000 -100.00000 
 0.00000  0.00000 
-100.00000 -100.00000 
-100.00000 -100.00000 
-100.00000  0.44412 
-100.00000 -100.00000 
-100.00000 -0.03175 
-0.37390  0.00004 
 0.59600 -0.17169 
 0.00000  0.00000 
-100.00000 -100.00000 
 0.00008 -0.30830 
 0.00196  0.10249 
-100.00000 -100.00000 
-100.00000 -100.00000 
-0.09923  0.33727 
-100.00000 -100.00000 
 0.12607 -100.00000 
 0.14072  0.32329 
-100.00000 -100.00000 
-100.00000 -100.00000 
-100.00000 -100.00000 
 0.11887  0.10768 
 0.28071  0.65217 
-0.18517 -0.04862 
-0.23610 -100.00000 
 0.10135  0.00606 
 0.09307 -0.12478 
-0.51787  0.55949 
 0.50565  0.18932 
 0.00183  0.00005 
 0.29799 -0.16233 
 0.00456 -0.16720 
-0.13561  0.13749 
-100.00000 -0.29190 
-100.00000 -100.00000 
 0.00013 -0.04998 
-0.37383 -0.02944 
 0.34663  0.48615 
 0.13997  0.22250 
 0.13751 -100.00000 
 0.13750  0.22504 
-100.00000 -100.00000 
-100.00000 -100.00000 
-100.00000  0.22518 
-100.00000 -100.00000 
 0.00015 -100.00000 
 0.32464  0.26314 
 0.18201 -0.27414 
-100.00000 -100.00000 
-0.37384 -0.39642 
-100.00000 -100.00000 
-100.00000  0.13748 
 0.93469 -0.00568 
 0.00336  0.14330 
-100.00000 -100.00000 
 0.10845  0.28786 
-0.17236  0.09267 
 0.13752 -0.15334 
 0.23937 -0.32309 
-0.10026 -0.78351 
-100.00000 -100.00000 
-100.00000 -100.00000 
-0.22745  0.00010 
-0.00897  0.26262 
-0.12685  0.10842 
-0.52534 -0.12800 
-0.10540 -100.00000 
 0.80818 -0.02319 
 0.35958  0.40527 
-100.00000 -100.00000 
-100.00000 -100.00000 
-100.00000 -100.00000 
 0.00000  0.00000 
-100.00000 -100.00000 
 0.23937 -100.00000 
 0.00000  0.00000 
 0.04752  0.22427 
-100.00000  0.13748 
-0.00175  0.26313 
-0.00915 -0.65752 
-100.00000 -100.00000 
 0.17422  0.26394 
-0.13929  0.37875 
 0.10298  0.13874 
-100.00000 -100.00000 
 0.40296 -0.18308 
 0.00000  0.00000 
-0.21409 -100.00000 
-0.26581 -100.00000 
 0.23043  0.08282 
 0.00024 -100.00000 
-100.00000 -100.00000 
 0.02439  0.40243 
-0.35340  0.37873 
-100.00000  0.00009 
-100.00000 -100.00000 
-100.00000 -100.00000 
 0.31858 -0.25813 
-100.00000 -100.00000 
-100.00000 -100.00000 
 0.37851 -0.44732 
-100.00000 -100.00000 
-100.00000 -0.56436 
-100.00000 -100.00000 
 0.00000  0.00000 
 0.26344 -100.00000 
 0.62624 -1.20042 
 0.44042 -100.00000 
 0.07712 -0.25551 
-100.00000 -100.00000 
-100.00000 -0.00003 
 0.58505  0.67819 
-100.00000 -100.00000 
-100.00000 -100.00000 
-100.00000 -100.00000 
-100.00000 -100.00000 
-0.06087 -0.62662 
-0.00361 -100.00000 
-0.37117 -100.00000 
-0.63144 -100.00000 
 0.00000  0.00000 
 0.00004 -100.00000 
-100.00000  0.00004 
-100.00000 -100.00000 
-100.00000 -100.00000 
 0.34620 -100.00000 
-100.00000 -100.00000 
-100.00000 -100.00000 
 0.00008 -100.00000 
-0.54779 -0.00006 
-100.00000 -0.32331 
-100.00000 -100.00000 
 0.13761  0.13766 
-0.16139  0.84828 
-100.00000 -100.00000 
 0.00000  0.00000 
-100.00000 -100.00000 
 0.21943 -100.00000 
-100.00000 -100.00000 
-100.00000 -100.00000 
-0.00150  0.37879 
 0.00001 -100.00000 
 0.00000  0.00000 
-100.00000 -100.00000 
 0.22683  0.58487 
 0.78758  0.07257 
-0.07158  0.48542 
-0.07969  0.13724 
-100.00000 -100.00000 
-100.00000 -100.00000 
 0.22064  0.37922 
-0.18161 -0.03856 
-0.18173 -0.44705 
 0.27155  0.05370 
 0.13755  0.03991 
-100.00000 -100.00000 
 0.43217 -0.15358 
-100.00000 -100.00000 
-0.06569 -0.03790 
 0.89133 -0.20794 
-0.10959 -0.08561 
-100.00000 -100.00000 
-100.00000 -100.00000 
 0.61508 -100.00000 
-100.00000 -100.00000 
-100.00000 -0.15339 
-100.00000 -100.00000 
 0.61437  0.16789 
-100.00000 -100.00000 
 0.12498 -0.00771 
 0.13502  0.26329 
-100.00000 -100.00000 
 0.00000  0.00000 
-100.00000 -100.00000 
-0.20941 -0.25223 
 0.13242  0.06879 
-0.22016 -0.88081 
-100.00000 -100.00000 
-0.05418  0.45445 
 0.13260 -100.00000 
 0.48565 -100.00000 
-0.28788  0.34832 
-100.00000 -100.00000 
 0.68468 -0.36133 
-0.01030  0.43162 
 0.35738  0.28447 
-0.33836 -0.11066 
-0.06512 -0.47689 
-0.02245  0.15511 
 0.48925 -0.50085 
-0.24283  0.67791 
-0.35493 -100.00000 
-0.07163 -0.29417 
-0.10794  0.37270 
 0.21395 -0.12520 
 0.07576  0.15452 
 0.00000  0.00000 
-0.31817 -0.03842 
-0.05038  0.36083 
 0.25082  0.58524 
 0.24022  0.26352 
 0.11071 -0.07695 
-100.00000  0.48549 
 0.00000  0.00000 
-0.35610 -100.00000 
-100.00000  0.00064 
-0.05057  0.36325 
-100.00000 -100.00000 
-0.37743  0.05496 
 0.80576  0.42295 
-100.00000 -100.00000 
-100.00000 -100.00000 
-100.00000 -100.00000 
 0.00000  0.00000 
-0.68386 -0.63064 
-0.31561 -0.00003 
-100.00000  1.05228 
-0.26502 -0.23184 
 0.00000  0.00000 
 0.68162  0.26182 
-100.00000  0.13749 
 0.00000  0.00000 
 0.00009 -100.00000 
-100.00000 -100.00000 
 0.25063  0.15295 
-0.58570 -0.43513 
-0.86228  0.25816 
-100.00000 -0.22063 
 0.23029 -0.21022 
-100.00000 -100.00000 
 0.48461  0.13327 
-0.17199 -100.00000 
 0.00001  0.17900 
-0.29814  0.50977 
-100.00000  0.26320 
 0.23944  0.00005 
-0.10852  0.26232 
 0.13246 -0.15322 
-0.09189  0.25996 
 0.44017 -0.22321 
 0.68246 -0.08063 
-100.00000 -100.00000 
 0.39207  0.33827 
