# Supplementary material for: Enhanced ER proteostasis and temperature differentially impact the mutational tolerance of influenza hemagglutinin
Source: eLife. 2018 Sep 6;7:e38795. doi: 10.7554/eLife.38795 (PMC6172027; doi:10.7554/eLife.38795)
Supplement: Source data 1. [file elife-38795-data1.zip › Dataset_1/HA_DMS_2018_processing/filtering/filtering_DAX37vsDMSO37/compare/out_scatter_23_W.txt]

-100.00000 -100.00000 
 0.26364 -100.00000 
-100.00000 -100.00000 
-0.00009 -100.00000 
-0.19177  0.31758 
-100.00000 -100.00000 
-0.00008  0.10029 
 0.00011 -100.00000 
-100.00000 -100.00000 
-100.00000 -100.00000 
-0.72811 -100.00000 
-100.00000 -100.00000 
-100.00000 -100.00000 
-100.00000 -100.00000 
-100.00000 -100.00000 
-100.00000 -100.00000 
-100.00000 -100.00000 
-100.00000 -100.00000 
-100.00000 -100.00000 
-100.00000 -100.00000 
 0.12710 -100.00000 
-100.00000 -100.00000 
-100.00000 -100.00000 
-0.00013 -100.00000 
-100.00000 -100.00000 
-100.00000 -100.00000 
-100.00000 -100.00000 
-100.00000 -100.00000 
-100.00000 -100.00000 
-100.00000 -100.00000 
-100.00000 -100.00000 
-100.00000 -100.00000 
-100.00000 -100.00000 
-100.00000 -100.00000 
-100.00000 -100.00000 
-100.00000 -100.00000 
-100.00000 -100.00000 
-100.00000 -100.00000 
-100.00000 -100.00000 
-100.00000 -100.00000 
-100.00000 -100.00000 
-100.00000 -100.00000 
-100.00000 -100.00000 
-100.00000 -100.00000 
-100.00000 -100.00000 
 0.00009 -100.00000 
-100.00000 -100.00000 
-100.00000 -100.00000 
-100.00000 -100.00000 
-100.00000 -100.00000 
-100.00000 -100.00000 
-100.00000 -100.00000 
-100.00000 -100.00000 
-100.00000 -100.00000 
-100.00000 -100.00000 
 0.09361  0.14732 
-100.00000 -100.00000 
-100.00000 -100.00000 
-0.00005  0.00001 
-100.00000 -100.00000 
-100.00000 -100.00000 
-100.00000  0.05786 
-100.00000 -100.00000 
-100.00000 -100.00000 
-100.00000 -100.00000 
-100.00000 -100.00000 
-100.00000 -100.00000 
-0.37496 -100.00000 
-0.12273  0.26302 
 0.44899  0.48566 
-100.00000 -100.00000 
-100.00000  0.09516 
-100.00000 -100.00000 
-100.00000 -100.00000 
-100.00000 -100.00000 
-100.00000 -100.00000 
 0.00000  0.00000 
-100.00000 -100.00000 
 0.12721 -100.00000 
-100.00000 -100.00000 
-100.00000 -100.00000 
-100.00000 -100.00000 
-100.00000 -100.00000 
-100.00000  0.20832 
-100.00000 -100.00000 
-0.13586 -0.02273 
-100.00000 -100.00000 
-100.00000 -100.00000 
-0.49640 -0.75751 
-100.00000 -100.00000 
-100.00000 -0.16809 
-100.00000 -100.00000 
 0.00000  0.00000 
-100.00000 -100.00000 
-100.00000 -0.00006 
-100.00000 -100.00000 
-100.00000 -100.00000 
-100.00000 -100.00000 
-0.20034  0.16488 
-0.26655 -100.00000 
-100.00000 -0.00007 
-100.00000  0.13758 
-100.00000 -100.00000 
 0.41205  0.36651 
-100.00000 -100.00000 
-100.00000 -100.00000 
-0.13938  0.00003 
-100.00000 -100.00000 
-100.00000 -100.00000 
-100.00000 -100.00000 
-100.00000 -100.00000 
-100.00000 -100.00000 
-0.00217 -100.00000 
-100.00000 -100.00000 
-100.00000 -100.00000 
-100.00000 -100.00000 
-100.00000 -100.00000 
-100.00000 -100.00000 
-0.95074  0.37495 
-100.00000 -100.00000 
-100.00000 -100.00000 
-100.00000 -0.20991 
-100.00000 -100.00000 
-100.00000 -100.00000 
-100.00000 -100.00000 
-100.00000 -100.00000 
-100.00000 -100.00000 
-100.00000 -0.21023 
-100.00000 -100.00000 
-0.13937 -100.00000 
-100.00000 -100.00000 
-100.00000 -100.00000 
-100.00000 -100.00000 
-100.00000 -0.25592 
-100.00000 -100.00000 
 0.37871 -0.41267 
-0.00006 -100.00000 
-0.13917  0.58505 
-0.16391 -100.00000 
 0.00000  0.00000 
-100.00000 -100.00000 
-100.00000 -100.00000 
-100.00000 -100.00000 
-100.00000 -100.00000 
 0.00027 -100.00000 
-100.00000 -100.00000 
-100.00000 -100.00000 
 0.00013 -100.00000 
-100.00000 -100.00000 
-100.00000 -100.00000 
 0.00051 -100.00000 
-100.00000 -100.00000 
-0.00900 -100.00000 
-100.00000 -100.00000 
-0.00849  0.14489 
-100.00000 -100.00000 
-100.00000 -100.00000 
-100.00000 -100.00000 
-100.00000 -100.00000 
-100.00000 -100.00000 
-100.00000 -100.00000 
-100.00000 -100.00000 
-100.00000 -100.00000 
-100.00000 -100.00000 
-100.00000 -100.00000 
 0.00000  0.00000 
-100.00000 -100.00000 
-100.00000 -100.00000 
-100.00000 -100.00000 
-0.00737  0.27418 
-0.22826  0.16723 
-100.00000 -100.00000 
-100.00000 -100.00000 
-100.00000 -0.15673 
-100.00000  0.00142 
-0.08998 -0.20950 
-100.00000 -100.00000 
 0.11191 -100.00000 
-100.00000 -100.00000 
-100.00000  0.00014 
-100.00000 -100.00000 
 0.15578  0.13805 
-100.00000 -100.00000 
-100.00000 -100.00000 
-100.00000 -100.00000 
 0.57462  0.55410 
-100.00000 -100.00000 
 0.00014 -100.00000 
-100.00000 -100.00000 
-100.00000 -100.00000 
-100.00000 -100.00000 
-100.00000 -100.00000 
 0.00000  0.00000 
-100.00000 -100.00000 
-100.00000 -100.00000 
-100.00000 -100.00000 
 0.00735 -0.34845 
-100.00000 -100.00000 
-100.00000 -100.00000 
-100.00000 -100.00000 
 0.34872 -100.00000 
-100.00000 -100.00000 
-100.00000 -100.00000 
-100.00000 -100.00000 
-100.00000 -0.41509 
-100.00000 -100.00000 
-100.00000 -100.00000 
-100.00000 -100.00000 
-100.00000 -100.00000 
-100.00000 -100.00000 
-100.00000 -100.00000 
-100.00000 -100.00000 
-100.00000 -0.00013 
-100.00000 -100.00000 
-100.00000 -100.00000 
-0.04424 -100.00000 
-100.00000 -100.00000 
 0.71813 -100.00000 
-100.00000 -100.00000 
-100.00000 -100.00000 
-100.00000 -100.00000 
 0.26493  0.13756 
-100.00000 -100.00000 
-0.26995  0.29913 
-100.00000 -100.00000 
 0.32641 -100.00000 
 0.12792 -100.00000 
-100.00000 -100.00000 
-100.00000 -0.25976 
-100.00000 -100.00000 
-1.08580  0.45863 
 0.60410  0.20004 
 0.08610  0.58496 
-100.00000 -100.00000 
-100.00000 -100.00000 
-100.00000  0.26315 
-0.09105 -100.00000 
-100.00000 -100.00000 
-100.00000 -100.00000 
-100.00000 -100.00000 
 0.32158  0.02141 
-0.00094 -100.00000 
-100.00000 -100.00000 
-100.00000  0.58507 
-100.00000 -100.00000 
-100.00000 -100.00000 
 0.00000  0.00000 
 0.00027 -100.00000 
-100.00000  0.00015 
-100.00000 -100.00000 
-100.00000 -100.00000 
-100.00000 -100.00000 
-100.00000 -100.00000 
-100.00000 -100.00000 
 0.16584 -0.37043 
-100.00000 -100.00000 
 0.07840  1.33849 
-100.00000 -100.00000 
-100.00000 -100.00000 
-100.00000 -100.00000 
-100.00000 -100.00000 
-100.00000 -100.00000 
-100.00000 -100.00000 
 0.00242  0.61290 
-100.00000 -100.00000 
-100.00000 -100.00000 
-100.00000 -100.00000 
 0.00000  0.00000 
-0.42785  0.50229 
-100.00000 -100.00000 
-100.00000 -0.48966 
-100.00000 -100.00000 
-100.00000 -100.00000 
 0.00007 -100.00000 
-100.00000 -100.00000 
 0.29678  0.34656 
 0.42955 -100.00000 
-100.00000 -0.14439 
-100.00000 -100.00000 
-100.00000 -100.00000 
-100.00000 -100.00000 
-100.00000 -100.00000 
 0.00036 -100.00000 
-100.00000 -100.00000 
-100.00000 -100.00000 
-100.00000 -100.00000 
-100.00000 -100.00000 
-0.65357 -100.00000 
-100.00000 -100.00000 
-100.00000 -100.00000 
-0.00011 -100.00000 
-0.25972 -100.00000 
-100.00000 -100.00000 
-100.00000  0.00002 
 0.00002 -100.00000 
-100.00000 -100.00000 
-100.00000 -100.00000 
-100.00000 -100.00000 
 0.21087 -100.00000 
-100.00000 -100.00000 
-100.00000 -100.00000 
-100.00000 -100.00000 
-100.00000 -100.00000 
-100.00000 -100.00000 
-100.00000 -100.00000 
-100.00000 -100.00000 
-100.00000 -100.00000 
-100.00000 -100.00000 
-100.00000 -100.00000 
-100.00000 -100.00000 
-100.00000 -100.00000 
-0.13566 -100.00000 
-0.00010 -100.00000 
-100.00000 -100.00000 
-100.00000 -100.00000 
-100.00000 -100.00000 
-100.00000 -100.00000 
-100.00000 -100.00000 
-100.00000 -0.29198 
-100.00000 -100.00000 
-100.00000 -100.00000 
-100.00000 -100.00000 
-100.00000 -100.00000 
 0.79024  0.22921 
-100.00000 -100.00000 
-100.00000 -100.00000 
-100.00000 -100.00000 
-100.00000 -100.00000 
-0.21668 -0.40937 
-100.00000 -100.00000 
-100.00000 -100.00000 
-100.00000 -100.00000 
-100.00000 -100.00000 
-100.00000 -100.00000 
-100.00000 -100.00000 
-100.00000 -100.00000 
-100.00000 -100.00000 
-100.00000 -100.00000 
-100.00000 -100.00000 
-100.00000 -100.00000 
-100.00000 -100.00000 
-100.00000 -100.00000 
-100.00000 -100.00000 
-100.00000 -100.00000 
-100.00000 -100.00000 
-100.00000 -100.00000 
-100.00000 -100.00000 
-100.00000 -100.00000 
-100.00000 -100.00000 
-100.00000 -100.00000 
-100.00000 -100.00000 
-100.00000 -100.00000 
-100.00000 -100.00000 
-100.00000 -100.00000 
-0.10108  0.22398 
-100.00000 -100.00000 
 0.00000  0.00000 
-100.00000 -100.00000 
-100.00000 -100.00000 
-100.00000 -100.00000 
-100.00000 -100.00000 
-100.00000 -100.00000 
-100.00000 -100.00000 
 0.00000  0.00000 
-100.00000 -100.00000 
-100.00000 -100.00000 
-100.00000 -100.00000 
 0.00015  0.43190 
-100.00000 -100.00000 
-100.00000 -0.01544 
-100.00000 -100.00000 
-100.00000 -100.00000 
-0.25986 -100.00000 
-100.00000 -100.00000 
-100.00000 -100.00000 
-100.00000 -100.00000 
-100.00000 -100.00000 
-100.00000 -100.00000 
-100.00000 -100.00000 
-100.00000 -100.00000 
-0.49072 -100.00000 
-0.00017 -0.73523 
-100.00000 -100.00000 
-100.00000 -100.00000 
-100.00000 -100.00000 
-0.00090 -100.00000 
-100.00000 -100.00000 
-100.00000 -100.00000 
 0.00009 -100.00000 
 0.52581  0.48459 
-100.00000 -100.00000 
-100.00000 -100.00000 
-100.00000 -100.00000 
-100.00000 -100.00000 
-100.00000 -100.00000 
-100.00000 -100.00000 
-100.00000 -100.00000 
 0.13757 -100.00000 
-100.00000 -100.00000 
-100.00000 -100.00000 
-100.00000 -100.00000 
-0.13922  0.00007 
-100.00000 -100.00000 
-100.00000 -100.00000 
-100.00000 -100.00000 
 0.49973 -100.00000 
-100.00000 -100.00000 
 0.00038 -0.00008 
-100.00000 -100.00000 
-100.00000 -100.00000 
-100.00000 -100.00000 
-100.00000 -100.00000 
 0.20235  0.84802 
-100.00000 -100.00000 
 0.34643 -100.00000 
-0.00009 -100.00000 
-100.00000 -100.00000 
-100.00000 -100.00000 
-100.00000 -100.00000 
-100.00000 -100.00000 
-100.00000 -100.00000 
-100.00000 -100.00000 
-100.00000 -100.00000 
-100.00000 -100.00000 
-100.00000 -100.00000 
-100.00000 -100.00000 
-100.00000 -100.00000 
-100.00000 -100.00000 
 0.37871 -100.00000 
 0.76549  0.48542 
-100.00000 -100.00000 
-100.00000 -100.00000 
-100.00000 -100.00000 
-100.00000 -100.00000 
 0.00000  0.00000 
-100.00000 -100.00000 
-100.00000 -100.00000 
-100.00000 -100.00000 
-100.00000 -100.00000 
-100.00000 -100.00000 
-100.00000  0.37842 
-100.00000 -100.00000 
-100.00000 -100.00000 
-100.00000 -100.00000 
 0.00011 -100.00000 
-100.00000 -100.00000 
-100.00000 -100.00000 
-100.00000 -100.00000 
-0.00186 -0.32224 
-100.00000 -100.00000 
 0.34634 -0.44672 
-100.00000 -100.00000 
-100.00000 -100.00000 
-100.00000 -100.00000 
-100.00000 -100.00000 
-100.00000 -100.00000 
-100.00000 -100.00000 
-100.00000 -100.00000 
-100.00000 -100.00000 
-100.00000 -100.00000 
-100.00000 -100.00000 
-100.00000 -100.00000 
-100.00000 -100.00000 
-100.00000 -100.00000 
-100.00000 -100.00000 
-100.00000 -100.00000 
 0.00005 -100.00000 
-100.00000 -100.00000 
-100.00000 -100.00000 
 0.06512  0.00072 
 0.00004  0.32343 
-100.00000 -100.00000 
-100.00000 -100.00000 
-0.79727 -100.00000 
-100.00000 -100.00000 
-100.00000  0.00006 
-100.00000 -100.00000 
-100.00000 -100.00000 
 0.02372  0.26302 
-0.18213  0.63678 
-100.00000 -100.00000 
-100.00000 -100.00000 
-100.00000 -100.00000 
-0.00014  0.36138 
-100.00000 -100.00000 
-100.00000 -100.00000 
-100.00000 -100.00000 
-100.00000 -100.00000 
-100.00000 -100.00000 
-1.22483  0.00021 
-0.00005 -0.32459 
-100.00000 -100.00000 
 0.13502 -100.00000 
 0.07134 -100.00000 
-100.00000 -100.00000 
-100.00000 -100.00000 
-100.00000 -100.00000 
 0.51962  0.04864 
 0.13189 -100.00000 
-100.00000 -100.00000 
-0.24590 -100.00000 
 0.26311 -100.00000 
 0.26326 -100.00000 
-100.00000 -100.00000 
-100.00000 -100.00000 
 0.54450  0.02590 
-0.80184 -100.00000 
-100.00000 -100.00000 
-100.00000 -100.00000 
 0.37852  0.17067 
-0.24619  0.13756 
-100.00000 -100.00000 
 0.23454 -0.52500 
-100.00000 -100.00000 
 0.01004 -100.00000 
-100.00000 -100.00000 
-0.12834 -100.00000 
-0.21730 -100.00000 
-100.00000 -100.00000 
-100.00000 -100.00000 
-0.23691 -0.24053 
-100.00000 -100.00000 
-100.00000 -100.00000 
-0.13072 -100.00000 
-0.21474 -0.00760 
-0.07968 -100.00000 
-100.00000 -100.00000 
-100.00000 -100.00000 
-0.37046 -100.00000 
-0.00008  0.13747 
-0.00012 -100.00000 
-100.00000 -100.00000 
-100.00000 -100.00000 
-100.00000 -100.00000 
-100.00000 -100.00000 
-100.00000 -100.00000 
-100.00000 -100.00000 
-100.00000 -100.00000 
-100.00000 -100.00000 
-100.00000 -100.00000 
-100.00000 -0.00393 
-100.00000 -100.00000 
 0.16266  0.52841 
-100.00000 -100.00000 
-100.00000 -100.00000 
-100.00000 -100.00000 
-0.10779  0.48539 
-100.00000 -100.00000 
-100.00000 -100.00000 
-100.00000 -100.00000 
-100.00000 -100.00000 
 0.00000  0.00000 
 0.00006 -100.00000 
 0.00018 -0.32443 
 0.26304 -0.15436 
-100.00000 -100.00000 
 0.32339  0.02530 
 0.13768 -100.00000 
-100.00000 -0.08561 
-100.00000  0.00000 
-100.00000  0.26320 
-100.00000 -100.00000 
-100.00000 -100.00000 
 0.00010 -0.27872 
-100.00000 -100.00000 
