# Supplementary material for: Enhanced ER proteostasis and temperature differentially impact the mutational tolerance of influenza hemagglutinin
Source: eLife. 2018 Sep 6;7:e38795. doi: 10.7554/eLife.38795 (PMC6172027; doi:10.7554/eLife.38795)
Supplement: Source data 1. [file elife-38795-data1.zip › Dataset_1/HA_DMS_2018_processing/filtering/filtering_DAX37vsDMSO37/compare/out_scatter_23_Y.txt]

-100.00000 -100.00000 
 0.74537 -100.00000 
-0.37978 -0.10141 
 0.00262 -100.00000 
 0.37854 -0.19122 
 0.00009 -0.03059 
-0.10194 -100.00000 
-100.00000 -100.00000 
 0.12714  0.21071 
 0.00000  0.00000 
 0.09897 -100.00000 
 0.00213 -0.03042 
-100.00000 -0.81459 
-100.00000 -100.00000 
-100.00000 -100.00000 
 0.10442  0.59779 
-100.00000 -100.00000 
-0.23695  0.12967 
-100.00000 -100.00000 
-100.00000 -100.00000 
-0.08449 -0.18350 
-100.00000 -100.00000 
-100.00000 -100.00000 
 0.00000  0.00000 
-0.32671  0.27115 
-100.00000 -100.00000 
-0.13589  0.00001 
 0.12706 -0.31896 
-100.00000 -100.00000 
-100.00000 -100.00000 
 0.00404 -0.67048 
-100.00000 -100.00000 
-100.00000 -100.00000 
-0.10184  0.41671 
-100.00000 -100.00000 
-100.00000 -100.00000 
 0.00667 -0.54867 
-100.00000 -100.00000 
-100.00000 -100.00000 
-100.00000 -100.00000 
-100.00000 -100.00000 
-100.00000 -100.00000 
-100.00000 -100.00000 
-100.00000 -100.00000 
-0.21731 -0.33459 
-0.08608  0.41203 
-0.31633 -0.24650 
-100.00000 -100.00000 
-100.00000 -100.00000 
-100.00000 -100.00000 
-100.00000 -100.00000 
-0.00152  0.17944 
 0.71112 -100.00000 
 0.26305 -100.00000 
-100.00000 -100.00000 
-0.00005 -100.00000 
 0.12705  0.09043 
-100.00000  0.13751 
-0.41248  0.42613 
 0.80241 -0.01612 
-100.00000 -100.00000 
-0.07983 -0.69776 
-100.00000 -100.00000 
-100.00000 -100.00000 
-0.11142  0.00029 
-100.00000 -100.00000 
-100.00000 -100.00000 
-0.06575 -100.00000 
 0.00003 -100.00000 
-100.00000 -100.00000 
-0.53416 -100.00000 
-0.10460  0.68311 
-100.00000 -100.00000 
-100.00000 -100.00000 
-100.00000 -0.00004 
-100.00000 -100.00000 
-100.00000 -100.00000 
-100.00000 -100.00000 
 0.00168 -100.00000 
-100.00000 -100.00000 
-100.00000 -100.00000 
-100.00000 -100.00000 
 0.00312  0.31712 
-0.29591 -0.43054 
 0.00394 -0.09396 
-0.27430  0.28486 
-100.00000 -100.00000 
 0.34951 -0.00006 
 0.39850  0.44048 
-0.51917  0.50976 
-0.12234 -100.00000 
 0.79021 -100.00000 
-100.00000 -100.00000 
-0.11135  0.37855 
 0.00000  0.00000 
-100.00000 -100.00000 
-100.00000 -100.00000 
-100.00000 -100.00000 
-0.42525 -100.00000 
-0.59194  0.26317 
-100.00000  0.26296 
 0.10231 -100.00000 
-100.00000 -100.00000 
 0.25458 -0.21354 
-100.00000 -100.00000 
 0.00022 -100.00000 
 0.02594 -0.09244 
 0.00000  0.00000 
-100.00000 -100.00000 
-100.00000 -100.00000 
-0.52493 -0.46995 
-100.00000 -100.00000 
-0.13967  0.75065 
-0.63188  0.28349 
 0.00000  0.00000 
-100.00000 -100.00000 
-100.00000 -100.00000 
-100.00000 -100.00000 
-0.41506  0.13750 
-100.00000 -100.00000 
-100.00000 -100.00000 
-100.00000 -100.00000 
 0.13741 -100.00000 
 0.00025  0.58515 
-100.00000 -100.00000 
-100.00000  0.96979 
-100.00000  0.27584 
-100.00000 -0.00013 
-100.00000 -100.00000 
-100.00000 -100.00000 
 0.12365  0.67811 
-100.00000 -100.00000 
-100.00000 -100.00000 
-100.00000 -100.00000 
-100.00000 -100.00000 
 0.16233  0.35286 
-100.00000 -100.00000 
 0.64548 -0.41781 
-0.24595 -100.00000 
-100.00000 -100.00000 
-100.00000 -100.00000 
-0.00178 -0.29470 
 0.09090  0.02069 
-100.00000 -100.00000 
-0.00394  0.26312 
 0.73907 -0.05736 
-100.00000 -100.00000 
-100.00000 -100.00000 
-100.00000 -100.00000 
-100.00000 -100.00000 
-100.00000 -100.00000 
-0.01998  0.06446 
 0.17393 -0.28281 
-0.68056 -0.71086 
-100.00000  0.35369 
-100.00000 -100.00000 
-100.00000  0.27335 
-100.00000 -100.00000 
-100.00000 -100.00000 
-0.38337 -100.00000 
 0.00000  0.00000 
-100.00000 -100.00000 
 0.00008 -100.00000 
-100.00000 -100.00000 
-100.00000 -100.00000 
-100.00000 -100.00000 
-100.00000 -100.00000 
-100.00000 -0.21022 
-100.00000 -100.00000 
 0.31938  0.37371 
-0.11278 -100.00000 
-0.22834  0.37867 
-0.25357  0.03698 
 0.00000  0.00000 
 0.68175  0.13512 
-0.55738 -0.89992 
 0.13794 -100.00000 
-100.00000 -0.26510 
 0.62601  0.37531 
 0.42269  0.05315 
 0.00000  0.00000 
-100.00000 -0.69299 
-100.00000 -0.55516 
-100.00000  0.16886 
-100.00000 -100.00000 
-100.00000  0.00032 
-100.00000 -100.00000 
-100.00000 -0.13012 
-100.00000 -100.00000 
-100.00000 -100.00000 
-100.00000 -100.00000 
-100.00000 -100.00000 
 0.00011  0.08653 
-100.00000 -100.00000 
-100.00000 -100.00000 
-0.17029 -0.49952 
 0.69343 -0.41587 
-100.00000 -100.00000 
 0.89086  0.19226 
-100.00000 -100.00000 
 0.37833 -100.00000 
 0.10643 -0.54145 
-100.00000 -100.00000 
-100.00000 -100.00000 
-0.27733 -100.00000 
 0.26328 -100.00000 
-0.13535 -100.00000 
 0.00000  0.00000 
 0.01050 -100.00000 
 0.09802  0.37931 
-100.00000 -100.00000 
 0.00754 -0.67840 
 0.32662  0.26290 
 0.00000  0.00000 
-100.00000 -100.00000 
-0.51763  0.32245 
-100.00000 -100.00000 
-0.18325 -0.00027 
-100.00000 -0.29057 
-0.05666  0.13762 
 0.37889  0.48536 
 0.00000  0.00000 
-0.28338  0.35389 
-100.00000 -100.00000 
-100.00000 -100.00000 
 0.36506 -0.33685 
 0.62747  0.09946 
-100.00000 -100.00000 
-0.18342 -0.03900 
 0.06391  0.37873 
 0.40374  0.10842 
-0.02900  0.57743 
-100.00000 -100.00000 
 0.32676 -100.00000 
 0.08065 -100.00000 
 0.41890 -100.00000 
-0.42243 -0.16705 
 1.18705  0.62351 
-100.00000 -100.00000 
-0.00915  0.26370 
-100.00000 -100.00000 
-100.00000 -100.00000 
-100.00000 -100.00000 
 0.71286  0.17426 
 0.00000  0.00000 
 0.00000  0.00000 
-0.13661 -100.00000 
-100.00000  0.00018 
-100.00000 -100.00000 
-100.00000 -100.00000 
 0.33346  0.43616 
-100.00000 -100.00000 
-0.34077 -100.00000 
 0.62656 -0.09773 
 0.46275 -0.12643 
-100.00000 -100.00000 
-1.01057  0.27766 
-0.00004 -0.34975 
-100.00000 -100.00000 
-100.00000 -100.00000 
-100.00000 -100.00000 
-100.00000 -100.00000 
 0.00009  0.00010 
 0.00729  0.37867 
-100.00000 -100.00000 
-100.00000 -100.00000 
-100.00000 -100.00000 
-100.00000 -100.00000 
 0.00000  0.00000 
-100.00000 -100.00000 
-0.23707  0.90133 
 0.26318 -100.00000 
-100.00000 -100.00000 
 0.00591 -0.22172 
-0.19766  0.13764 
 0.13780 -100.00000 
 0.01096 -0.37372 
 0.60444 -1.00812 
 0.79091  0.26325 
-100.00000 -100.00000 
-0.00009 -0.00020 
-100.00000 -100.00000 
-0.13489 -0.05423 
-100.00000 -100.00000 
-0.92051 -100.00000 
-100.00000  0.19229 
 0.32512 -100.00000 
 0.62990  0.62642 
-0.40735 -0.58822 
-100.00000 -100.00000 
-0.55137  0.06752 
 0.69646  0.01245 
-100.00000 -100.00000 
-0.57291 -100.00000 
-0.20104 -0.46792 
-100.00000 -100.00000 
-100.00000 -100.00000 
-100.00000 -100.00000 
-0.29220  0.28439 
-100.00000 -100.00000 
-100.00000 -100.00000 
-100.00000 -100.00000 
 1.06543  0.75030 
-100.00000 -100.00000 
-0.40790 -100.00000 
-0.40789 -100.00000 
-100.00000 -100.00000 
-0.16107  0.10547 
-100.00000 -100.00000 
-0.13569 -100.00000 
-100.00000 -100.00000 
 0.51884  0.11697 
-100.00000 -100.00000 
 0.34461  0.58998 
 0.21106  0.11000 
-100.00000 -100.00000 
-100.00000 -100.00000 
-100.00000 -100.00000 
 0.33033  0.36449 
-100.00000 -100.00000 
-100.00000 -100.00000 
 0.00000  0.00000 
-100.00000 -100.00000 
-100.00000 -100.00000 
-100.00000 -100.00000 
-100.00000 -100.00000 
-100.00000 -100.00000 
-100.00000 -100.00000 
-100.00000 -100.00000 
-100.00000 -100.00000 
-100.00000 -100.00000 
-100.00000 -100.00000 
-100.00000 -100.00000 
-100.00000 -100.00000 
-100.00000 -100.00000 
-100.00000 -100.00000 
-100.00000 -100.00000 
-100.00000 -100.00000 
 0.26268 -100.00000 
-100.00000 -100.00000 
-100.00000 -100.00000 
 0.00000  0.00000 
-100.00000 -100.00000 
-100.00000 -100.00000 
-100.00000  0.00002 
 0.26308 -100.00000 
-100.00000 -0.29616 
-100.00000 -100.00000 
-100.00000 -100.00000 
-100.00000 -100.00000 
-100.00000 -100.00000 
 0.00007 -0.01608 
-100.00000 -100.00000 
-100.00000 -100.00000 
-100.00000 -100.00000 
-100.00000 -100.00000 
-100.00000 -100.00000 
 0.47117 -100.00000 
-100.00000 -100.00000 
-100.00000 -100.00000 
-0.00074 -0.00049 
-100.00000 -0.04951 
-100.00000 -100.00000 
-100.00000 -100.00000 
 0.00000  0.00000 
-100.00000 -100.00000 
 0.00000  0.00000 
 0.29913  0.03274 
 0.15313  0.61239 
-100.00000 -100.00000 
-0.23636 -100.00000 
-100.00000 -100.00000 
-0.61999 -100.00000 
-100.00000 -100.00000 
 0.00000 -100.00000 
-100.00000 -100.00000 
 0.00000  0.00000 
-100.00000 -100.00000 
-100.00000 -100.00000 
 0.00002 -0.29193 
 0.42012 -0.44797 
 0.11220 -100.00000 
-100.00000 -100.00000 
-100.00000 -100.00000 
-100.00000 -100.00000 
-0.49583 -100.00000 
-100.00000 -100.00000 
-0.35356 -100.00000 
 0.28167 -100.00000 
-100.00000 -100.00000 
-100.00000 -100.00000 
 0.22704  0.26435 
 0.26312 -100.00000 
-100.00000 -100.00000 
-100.00000 -100.00000 
 0.23950 -100.00000 
 0.06557  0.48546 
-100.00000 -100.00000 
-100.00000 -100.00000 
-0.00002 -100.00000 
-100.00000 -100.00000 
-100.00000  0.00007 
-0.10514 -100.00000 
-100.00000 -100.00000 
-100.00000 -100.00000 
 0.87874 -0.20561 
-100.00000 -100.00000 
-0.42137 -100.00000 
-100.00000 -100.00000 
 0.37040  0.58527 
-100.00000 -100.00000 
 0.24105  0.58555 
-0.46944  0.34086 
-100.00000 -100.00000 
-0.00793 -0.44650 
 0.22661 -0.44756 
-100.00000 -100.00000 
-100.00000 -100.00000 
-100.00000 -100.00000 
-100.00000 -100.00000 
-100.00000 -100.00000 
-0.00004  0.00016 
-100.00000 -100.00000 
-100.00000 -0.00029 
-100.00000 -100.00000 
-100.00000 -100.00000 
-100.00000 -100.00000 
 0.44564 -100.00000 
 0.12374  0.37828 
-100.00000 -100.00000 
-100.00000 -0.63402 
-100.00000 -100.00000 
 0.10517  0.13747 
-100.00000 -100.00000 
-100.00000 -100.00000 
-100.00000 -100.00000 
 0.00000  0.00000 
-0.00195 -0.74764 
-100.00000 -100.00000 
-100.00000 -100.00000 
 0.00002 -100.00000 
-100.00000 -100.00000 
-100.00000 -100.00000 
-100.00000 -100.00000 
 0.00011 -100.00000 
-100.00000 -100.00000 
-100.00000  0.26312 
-100.00000 -100.00000 
-100.00000 -100.00000 
-100.00000 -100.00000 
-100.00000 -100.00000 
 0.23919  0.26298 
 0.12362  0.48550 
 0.09447 -0.41361 
-0.00290  0.26319 
 0.19224 -100.00000 
-100.00000 -100.00000 
-100.00000 -100.00000 
-100.00000 -100.00000 
-0.00156  0.13752 
-100.00000 -100.00000 
 0.00000  0.00000 
-100.00000 -100.00000 
-100.00000 -100.00000 
-100.00000 -100.00000 
-100.00000 -100.00000 
-100.00000 -100.00000 
-100.00000 -100.00000 
-100.00000 -100.00000 
 0.00021 -100.00000 
 0.41200  0.13764 
-100.00000 -100.00000 
-100.00000 -100.00000 
 0.44585 -0.55299 
-100.00000 -100.00000 
-0.33802  0.13756 
 0.00005 -0.03786 
-100.00000 -100.00000 
-100.00000 -100.00000 
-0.04481 -0.20925 
 0.35685  0.37864 
-0.00013 -100.00000 
-1.19643 -0.58660 
 0.00000  0.00000 
-0.61372 -0.15453 
-100.00000 -100.00000 
-0.06540  0.05719 
-0.55087 -0.47616 
-100.00000 -0.08545 
-100.00000 -0.22347 
-0.43691 -0.02526 
-100.00000 -100.00000 
 0.00018 -100.00000 
-100.00000 -100.00000 
-100.00000 -100.00000 
-100.00000 -100.00000 
-0.78526  0.13606 
-100.00000 -100.00000 
-0.59169 -0.25685 
 0.00000  0.00000 
 0.33407  0.53125 
 0.00000  0.00000 
 0.13515 -100.00000 
 0.04568 -100.00000 
 0.00000  0.00000 
-100.00000 -100.00000 
 0.37868  0.58363 
-100.00000  0.03970 
-100.00000 -100.00000 
-0.15387 -100.00000 
-100.00000 -100.00000 
 0.19333 -0.32512 
 0.02020 -100.00000 
 0.13722 -100.00000 
-0.35403  0.00000 
-100.00000 -100.00000 
 0.33551 -0.15668 
 0.48494 -100.00000 
 0.00015 -100.00000 
-0.12803 -100.00000 
 0.23966 -100.00000 
-100.00000  0.00027 
 0.41626 -100.00000 
-100.00000 -100.00000 
-100.00000 -100.00000 
 0.06411 -100.00000 
 0.00000  0.00000 
-0.24094 -100.00000 
-0.10128 -100.00000 
-100.00000 -100.00000 
-100.00000 -100.00000 
 0.00027  0.00006 
 0.00000  0.00000 
-100.00000 -100.00000 
-100.00000 -100.00000 
-100.00000 -100.00000 
-100.00000 -100.00000 
-100.00000 -100.00000 
-100.00000 -100.00000 
-100.00000 -100.00000 
 0.00026 -100.00000 
-100.00000 -100.00000 
 0.00007 -100.00000 
-100.00000 -100.00000 
 0.00009  0.26324 
-100.00000 -100.00000 
-100.00000 -100.00000 
-100.00000 -100.00000 
-100.00000 -100.00000 
-100.00000 -100.00000 
 0.01717  0.26017 
-0.35482 -100.00000 
-100.00000 -100.00000 
 0.73413  0.49577 
-0.18310  0.17900 
-100.00000 -100.00000 
-100.00000 -100.00000 
-0.06542  0.34947 
-100.00000 -100.00000 
-100.00000 -100.00000 
 0.16285  0.24353 
-100.00000 -0.00005 
-100.00000 -100.00000 
 0.15460  0.45218 
-100.00000 -100.00000 
