# Supplementary material for: Enhanced ER proteostasis and temperature differentially impact the mutational tolerance of influenza hemagglutinin
Source: eLife. 2018 Sep 6;7:e38795. doi: 10.7554/eLife.38795 (PMC6172027; doi:10.7554/eLife.38795)
Supplement: Source data 1. [file elife-38795-data1.zip › Dataset_1/HA_DMS_2018_processing/filtering/filtering_DAX37vsDMSO37/LIB1_countsAAcodons.txt]

POSITION	WT	K	N	K	N	T	T	T	T	R	S	R	S	I	I	M	I	Q	H	Q	H	P	P	P	P	R	R	R	R	L	L	L	L	E	D	E	D	A	A	A	A	G	G	G	G	V	V	V	V
1	ATG	0	0	1	2	0	0	2	0	0	0	3	0	8	0	195437	1	0	0	0	0	0	0	0	0	0	0	0	0	0	0	2	0	0	0	0	0	0	0	0	0	0	0	0	0	0	0	7	0
2	AAG	16	0	194905	27	5	1	12	6	3	0	40	2	8	2	25	0	0	24	21	1	0	0	0	3	0	8	1	0	2	7	1	10	3	0	38	10	0	0	0	0	2	0	0	0	2	1	0	0
3	GCA	0	0	0	0	22	1	0	0	14	0	5	0	4	0	0	1	0	2	1	0	1	1	0	3	1	4	0	2	1	0	0	6	6	3	2	0	194623	10	8	7	0	2	0	0	23	1	0	0
4	AAA	190853	9	9	1	2	7	1	1	11	0	0	0	2	6	10	0	2	15	14	0	0	0	3	4	0	1	1	0	0	1	4	0	1	0	0	0	0	4	2	0	0	0	0	1	0	0	20	0
5	CTA	2	0	0	0	0	0	1	0	0	0	0	0	8	0	0	0	0	0	0	4	12	0	0	0	1	0	0	0	195590	0	18	0	0	0	0	0	7	0	0	2	0	2	0	0	2	0	0	1
6	CTG	0	0	0	0	3	0	0	0	2	0	0	0	0	22	5	0	0	0	4	0	0	0	2	0	0	0	0	0	5	17	194791	6	0	0	0	0	6	0	0	4	0	0	0	0	0	0	0	0
7	GTC	0	0	0	0	0	1	2	0	0	0	0	0	0	10	0	2	0	0	0	0	0	0	0	0	0	0	0	0	0	4	1	3	0	1	0	0	12	24	3	0	0	1	0	0	13	194391	2	11
8	CTG	0	0	0	0	0	0	0	0	0	0	1	0	0	0	5	1	0	0	4	0	0	0	35	0	0	0	3	0	43	1	195145	40	0	0	0	0	0	0	1	0	0	0	0	0	0	0	0	0
9	TTA	0	0	1	0	0	1	0	1	0	0	0	0	3	0	3	1	0	0	0	0	1	0	0	0	0	0	0	0	25	0	5	1	0	0	0	0	0	0	0	0	0	0	0	0	6	26	0	16
10	TAT	0	0	0	0	1	0	0	0	2	0	0	0	12	0	0	1	0	0	0	35	0	0	0	0	0	0	0	0	0	0	1	0	0	0	0	1	0	0	0	0	0	1	0	0	0	0	0	0
11	GCA	0	0	0	0	30	0	0	0	0	12	0	0	3	0	3	2	0	2	0	0	0	0	0	0	0	0	2	0	0	0	0	0	1	0	0	0	194733	3	30	24	2	0	2	0	42	2	2	0
12	TTT	0	0	0	0	0	3	0	0	0	2	0	0	1	0	0	2	0	0	0	0	0	0	0	0	0	0	0	0	0	2	0	40	0	0	0	0	0	0	0	0	0	0	0	0	26	21	0	16
13	GTA	0	0	0	0	1	12	0	7	0	2	0	0	4	0	0	0	0	0	0	0	0	0	0	0	1	0	0	0	0	0	1	0	2	0	0	0	47	0	0	0	1	0	0	0	195473	0	45	1
14	GCT	0	0	0	0	0	6	0	11	0	4	0	0	0	0	0	0	0	0	0	0	0	0	0	0	0	0	0	2	0	0	0	0	0	0	0	9	11	38	3	195369	0	0	0	9	0	0	0	8
15	ACA	2	0	0	0	195444	16	60	4	1	0	0	0	17	7	0	0	0	0	1	0	0	0	0	0	0	0	0	0	0	0	0	0	0	0	0	0	12	0	0	0	0	0	0	0	0	0	0	0
16	GAT	0	0	0	11	0	0	0	0	0	0	0	1	0	0	0	0	0	0	0	0	0	0	0	0	0	0	0	0	0	0	0	0	4	10	0	195539	0	0	0	2	0	0	0	4	0	0	0	0
17	GCA	0	0	0	0	36	0	0	0	0	0	0	0	0	0	0	0	0	0	0	0	1	0	0	0	0	0	0	0	0	0	0	0	1	0	0	0	194300	2	95	5	1	4	0	0	25	0	0	0
18	GAC	0	8	0	0	0	0	0	0	0	0	0	0	0	0	0	0	0	0	0	0	0	0	0	0	0	0	0	0	0	0	0	0	0	194685	1	19	0	1	0	0	0	16	0	0	0	2	0	0
19	ACA	7	0	1	0	191765	1	54	3	4	0	70	28	5	0	0	0	9	0	2	11	3	0	0	0	0	0	0	4	0	0	0	0	0	0	5	0	6	0	0	0	0	0	0	0	0	0	0	4
20	ATA	0	0	0	0	10	0	0	0	1	0	0	0	195655	2	20	27	0	0	0	0	0	0	0	0	0	0	0	0	0	4	0	0	0	0	0	0	0	0	0	0	0	0	0	0	6	0	7	1
21	TGT	0	0	0	0	0	0	0	0	0	0	0	2	0	0	0	0	0	0	0	0	0	0	0	0	0	0	0	5	0	0	0	0	0	0	0	0	0	0	0	0	0	0	0	0	0	0	0	0
22	ATA	0	0	0	0	9	0	0	0	1	0	0	0	195173	3	31	4	0	0	0	0	0	0	0	0	0	0	0	0	2	0	0	0	0	0	0	0	0	0	0	0	0	0	0	0	45	0	0	0
23	GGC	0	0	0	0	0	0	0	0	0	12	0	0	0	0	0	0	0	0	0	0	0	0	0	0	0	0	0	0	0	0	0	0	0	12	0	0	0	0	0	0	39	195298	11	8	0	3	0	0
24	TAC	0	1	0	0	0	1	0	0	0	0	0	0	0	0	0	0	0	19	0	0	0	0	0	0	0	0	0	0	0	0	0	0	0	1	0	0	0	0	0	0	0	0	0	0	0	0	0	0
25	CAT	0	0	0	6	0	0	1	0	0	0	0	0	0	0	0	0	3	8	4	195308	0	0	0	3	0	0	0	28	0	0	6	1	0	0	0	0	3	0	0	0	0	0	0	0	0	0	0	0
26	GCG	0	0	0	0	0	0	14	0	0	5	0	0	0	0	0	0	0	0	0	0	0	0	0	0	0	0	0	0	0	0	0	0	0	0	5	0	55	4	193919	14	0	0	0	0	0	0	26	0
27	AAC	3	190712	1	10	0	0	0	0	0	13	0	0	0	0	0	0	0	1	0	0	0	0	0	0	0	0	0	0	0	0	0	0	0	11	0	0	0	0	0	0	0	0	0	0	0	0	0	0
28	AAC	2	192987	1	5	0	0	0	0	0	3	0	0	0	0	0	0	0	0	0	0	0	0	0	0	0	0	0	0	0	0	0	0	0	6	0	0	0	0	0	0	0	0	0	0	0	0	0	0
29	TCA	0	0	0	2	3	0	0	0	0	0	0	2	0	0	0	0	0	0	0	0	15	0	0	0	0	0	0	0	0	0	0	0	0	0	0	0	0	0	3	1	3	0	0	0	0	0	0	0
30	ACC	0	14	0	0	9	194818	5	40	0	1	0	0	0	17	0	0	0	0	0	0	0	0	1	0	0	0	0	0	0	0	0	0	0	0	0	0	0	14	0	0	0	0	0	0	0	0	0	0
31	GAC	0	47	0	0	0	4	0	0	0	0	0	0	0	0	0	0	0	0	0	0	0	0	0	0	0	0	0	0	0	0	0	0	4	189963	1	14	0	1	0	0	0	21	0	0	0	1	0	0
32	ACT	0	0	0	0	10	5	1	191706	0	0	0	0	0	0	1	5	0	0	0	0	0	0	0	1	0	0	2	0	0	0	0	0	0	0	0	0	0	0	0	3	0	0	0	0	0	0	0	0
33	GTT	0	0	0	0	0	0	0	0	0	0	0	0	0	0	0	24	0	0	0	0	0	0	0	0	0	0	0	0	0	0	0	0	0	0	0	1	0	0	0	8	0	0	0	2	3	14	3	194385
34	GAC	0	7	0	0	0	0	0	0	0	0	0	0	0	0	0	0	0	0	0	0	0	0	0	0	0	0	0	0	0	0	0	0	2	194322	3	14	0	0	0	0	0	13	0	0	0	0	0	0
35	ACA	4	0	0	0	195367	0	20	5	0	0	0	0	7	0	0	0	0	0	0	0	1	0	0	0	0	0	0	0	0	0	0	0	0	0	0	0	10	0	0	0	0	0	0	0	0	0	0	0
36	ATA	1	0	0	0	14	0	0	0	0	0	0	0	194480	8	7	9	0	0	0	0	2	2	0	0	0	0	0	0	0	0	0	1	0	0	0	0	6	0	0	3	0	0	0	0	5	0	0	0
37	CTC	0	0	0	0	10	23	3	0	6	54	84	0	0	5	0	0	4	1	3	0	0	5	0	0	23	1	14	1	1	194172	12	22	0	0	0	0	0	0	0	0	0	0	1	0	0	1	0	0
38	GAG	0	0	20	0	0	0	0	0	0	0	0	0	0	0	0	0	0	0	0	0	0	0	0	0	0	2	0	0	0	0	0	0	26	0	194831	7	3	2	1	1	0	0	13	0	0	0	1	0
39	AAG	42	0	161904	6	0	0	5	0	0	0	18	0	0	0	11	0	0	0	0	0	0	0	0	0	0	0	0	0	0	0	0	0	0	0	7	0	0	0	0	0	0	0	0	0	0	0	0	0
40	AAT	3	9	1	194447	0	0	0	3	0	0	0	20	0	0	0	0	0	0	0	1	0	0	0	0	0	0	0	0	0	0	0	0	0	0	2	8	0	0	0	0	5	0	0	1	0	0	0	0
41	GTG	0	0	0	0	0	0	0	0	0	0	0	0	0	0	8	0	0	0	0	0	0	0	0	0	0	0	0	0	0	0	0	0	0	0	0	0	0	0	4	0	0	0	4	0	13	1	194153	8
42	GCA	0	0	6	0	16	0	0	0	0	0	0	0	0	0	0	0	0	0	0	0	41	2	0	0	0	1	0	0	0	0	0	0	4	0	4	0	189537	4	27	2	1	0	0	0	59	0	0	0
43	GTG	0	0	0	0	0	0	0	0	0	0	0	0	0	0	16	0	0	0	0	0	0	0	0	0	0	0	0	0	0	0	1	0	0	0	0	0	0	0	4	0	0	0	0	0	22	0	191497	4
44	ACA	1	0	0	0	184642	2	7	8	0	0	0	0	7	0	0	0	0	0	0	0	0	0	0	0	0	0	0	0	0	0	0	0	0	0	0	0	9	0	0	0	0	0	0	0	0	0	0	0
45	CAT	0	0	0	2	0	0	0	0	0	0	0	0	0	0	0	0	0	29	1	182720	0	0	0	3	0	0	0	8	0	0	0	0	0	0	0	1	0	0	0	0	0	0	0	0	0	0	0	0
46	TCT	0	0	0	0	0	0	0	0	0	0	0	1	0	0	1	0	0	0	0	0	0	0	0	5	0	0	0	0	0	0	0	0	0	0	0	0	0	0	0	1	0	0	0	0	0	0	0	0
47	GTT	2	0	0	1	1	0	0	0	1	0	0	0	0	0	0	19	1	0	0	0	0	0	0	0	0	1	2	1	0	1	0	0	0	0	0	0	0	0	0	3	0	0	0	0	17	43	10	180244
48	AAC	4	184841	1	26	6	7	0	0	0	12	0	0	0	0	0	0	0	1	0	0	0	0	0	0	0	0	0	0	0	0	0	0	0	14	0	4	0	0	0	0	0	0	0	0	0	0	0	0
49	CTG	0	0	0	0	0	0	0	0	0	0	0	0	1	0	6	0	0	0	6	0	0	0	8	0	0	0	0	0	53	0	181038	4	0	0	0	0	0	0	0	0	0	0	0	0	0	0	0	0
50	CTC	0	0	0	0	0	0	0	0	0	0	0	0	0	1	0	0	0	0	0	0	0	1	0	0	0	1	0	0	9	176814	1	23	0	0	0	0	0	0	0	0	0	0	0	0	0	1	0	0
51	GAA	7	0	0	0	0	2	2	4	0	0	0	0	1	2	0	0	1	0	0	0	0	0	0	0	0	0	0	0	0	1	0	0	126850	1	10	1	0	1	0	0	4	0	0	0	0	0	2	0
52	GAC	0	11	0	0	2	2	0	1	0	0	0	0	0	0	1	0	0	1	0	0	0	0	0	0	0	0	0	0	0	0	0	0	1	98440	2	16	0	0	0	1	0	10	0	0	0	0	0	0
53	AGC	0	20	0	2	4	1	0	3	2	112043	1	55	2	12	0	0	0	1	0	0	0	0	0	0	1	9	0	0	0	4	0	0	2	0	0	0	0	2	0	1	4	20	2	0	0	2	0	9
54	CAC	0	0	2	0	0	0	0	0	0	0	0	0	0	0	0	0	3	92435	0	4	0	0	0	0	0	4	0	0	0	0	0	0	0	0	0	0	0	0	0	2	0	0	0	0	0	0	0	0
55	AAC	2	127241	2	26	0	0	0	0	0	4	0	0	0	2	0	0	0	0	0	0	0	0	0	0	0	0	0	0	0	0	0	0	0	12	0	0	0	0	0	0	0	0	0	0	0	0	0	0
56	GGG	0	0	0	0	0	0	1	0	0	3	17	0	0	0	0	0	0	6	0	0	0	0	0	0	0	0	7	0	0	0	0	0	0	0	11	0	0	0	7	0	23	5	156717	2	0	0	1	0
57	AAA	183209	2	17	0	1	0	0	0	23	0	1	0	0	0	0	0	0	12	0	3	0	0	0	0	1	0	0	2	0	1	1	0	20	0	0	0	0	0	5	0	0	0	0	0	4	0	0	0
58	CTA	0	0	0	0	1	0	0	5	0	0	0	0	3	0	0	0	1	0	0	0	10	0	0	0	0	0	0	0	145613	4	22	11	0	0	0	0	0	0	0	0	0	0	0	0	0	0	0	0
59	TGT	0	0	0	0	0	0	0	0	0	0	0	4	0	0	10	0	0	0	0	0	0	0	0	0	0	0	0	4	0	0	0	0	0	0	0	0	1	0	0	0	0	0	0	0	2	0	0	0
60	AAA	189874	29	29	2	2	3	0	12	7	15	0	10	1	0	2	0	0	2	0	12	0	0	0	0	0	10	1	16	2	3	1	0	14	0	0	0	0	0	0	3	0	0	0	0	1	0	0	0
61	TTA	0	0	0	1	0	0	0	0	0	0	0	0	8	1	0	14	0	0	0	0	0	0	0	0	0	0	0	0	24	0	0	76	0	0	0	0	0	0	0	0	0	0	0	0	9	3	0	5
62	AAA	192006	7	395	72	0	0	0	0	18	1	0	1	1	0	1	0	4	2	0	1	0	0	0	0	4	0	0	0	0	0	0	0	6	0	1	0	0	2	0	1	1	2	0	1	0	0	0	0
63	GGA	0	0	0	0	0	0	0	0	5	0	0	0	0	0	0	0	1	0	0	0	0	0	0	0	0	0	0	0	0	0	0	0	21	0	0	0	0	0	0	0	192012	1	17	2	2	0	0	0
64	ATA	2	0	1	0	8	0	0	0	0	0	0	0	179591	5	74	28	0	0	0	1	0	0	0	1	2	2	3	0	6	0	0	0	0	0	0	0	4	0	0	0	0	0	0	0	9	9	0	0
65	GCC	0	0	2	0	5	15	6	0	0	1	0	0	0	0	1	0	0	0	1	0	12	3	0	5	0	0	0	1	0	0	0	0	25	9	0	0	2	180740	0	3	1	0	1	0	1	8	0	0
66	CCA	0	0	0	0	1	0	0	0	0	0	0	0	0	0	0	0	5	0	0	0	183055	1	7	4	0	0	0	0	5	0	0	0	0	0	0	0	2	0	0	0	0	0	0	0	0	0	0	0
67	CTA	0	0	0	0	0	0	0	0	0	0	0	0	4	0	0	0	1	0	0	0	24	0	0	0	0	0	0	0	192766	3	26	5	0	0	0	0	0	0	0	0	0	0	0	0	1	0	0	0
68	CAA	3	1	0	0	6	3	3	1	0	0	0	0	0	2	0	2	193893	1	13	1	0	0	0	2	2	3	0	0	1	7	7	6	15	0	0	8	8	2	0	0	0	0	0	0	0	1	0	12
69	TTG	0	0	0	0	0	0	0	0	0	0	0	0	0	0	0	0	0	0	0	0	0	0	0	0	0	0	0	0	3	1	8	2	0	0	0	0	0	0	0	0	0	0	0	0	0	0	0	0
70	GGG	0	3	0	3	0	0	6	0	0	0	4	0	0	0	2	0	4	1	11	0	0	0	0	0	0	0	0	8	0	0	2	0	1	2	18	13	0	0	1	2	18	5	194016	30	0	0	2	0
71	AAA	194027	10	22	23	3	0	0	0	7	0	0	0	0	3	0	0	0	12	0	0	44	0	0	5	1	0	0	0	10	0	0	1	38	0	0	0	6	0	0	0	0	0	6	0	0	0	0	2
72	TGT	0	0	0	0	0	0	0	0	0	0	0	2	0	0	0	0	0	0	0	0	0	0	0	0	0	0	0	4	0	0	0	0	0	0	0	0	0	0	0	0	0	0	0	1	0	0	0	0
73	AAC	4	194432	0	11	1	3	0	1	0	29	0	10	0	0	0	0	7	0	0	0	0	0	0	0	0	0	0	0	0	0	0	0	0	60	0	0	2	0	0	0	0	0	0	0	0	0	0	0
74	ATC	0	1	0	0	0	13	0	0	0	1	0	0	2	187317	1	15	0	0	0	0	0	0	0	0	0	0	0	0	12	10	1	1	0	0	0	0	0	0	0	0	0	0	0	0	2	16	0	4
75	ACC	0	4	1	0	11	186603	5	83	0	0	0	1	2	28	0	11	0	1	10	2	0	3	1	3	0	0	0	0	0	2	85	2	0	0	0	0	0	8	0	2	0	0	0	0	0	1	0	0
76	GGA	0	0	0	0	0	0	0	0	25	0	0	0	0	0	0	0	0	0	0	0	0	0	0	0	0	0	0	0	0	0	0	0	17	0	0	0	2	0	0	0	194434	4	24	2	2	0	0	0
77	TGG	0	0	0	0	0	0	0	0	0	0	1	0	0	0	0	0	0	0	0	0	0	0	0	0	0	0	4	0	0	0	0	0	0	0	0	0	0	0	0	0	0	0	3	0	0	0	0	0
78	CTC	0	0	0	0	0	0	0	0	0	0	0	0	0	7	0	0	0	0	0	0	0	19	0	1	0	1	0	0	24	193388	3	8	0	0	0	0	0	0	0	0	0	0	0	0	6	3	0	0
79	TTG	0	0	0	0	0	0	0	0	0	0	0	0	0	10	5	0	0	0	0	0	0	0	1	0	0	0	0	0	18	5	65	4	0	0	0	0	0	0	0	0	0	0	0	0	0	0	5	0
80	GGA	0	0	0	0	0	0	0	0	3	0	0	0	0	0	0	0	0	0	0	0	0	0	0	0	0	0	0	0	0	0	0	0	8	0	0	0	3	0	0	0	194939	0	23	5	0	0	0	0
81	AAT	4	48	0	194366	0	0	0	3	0	0	0	13	0	0	0	0	0	0	0	11	0	0	0	0	0	0	0	0	0	0	0	0	0	0	0	9	1	0	0	0	0	0	0	0	0	0	0	0
82	CCA	0	0	0	0	5	0	0	0	0	0	0	0	0	0	0	0	1	0	0	0	195073	13	108	15	0	0	0	0	7	0	0	0	0	0	0	0	0	0	0	0	0	0	0	0	0	0	0	0
83	GAA	6	0	0	1	0	0	2	0	0	2	0	0	0	0	0	0	3	0	0	0	0	0	0	0	0	0	0	0	1	0	0	0	194648	11	16	0	4	0	0	0	7	1	1	1	0	0	0	0
84	TGC	0	0	0	0	0	0	0	0	0	1	0	0	0	0	0	0	0	0	0	0	0	0	0	0	0	1	0	0	0	0	0	0	0	0	0	0	0	0	0	0	0	0	0	0	0	0	0	0
85	GAC	0	13	0	0	0	0	0	0	0	0	0	0	0	0	0	0	0	1	0	0	0	0	0	0	0	0	0	0	0	0	0	0	7	194928	3	23	0	0	0	0	0	11	0	0	0	0	0	0
86	TCA	2	7	0	6	35	0	0	2	0	1	0	5	0	7	4	0	6	0	0	19	17	2	0	2	0	0	0	0	2	0	28	6	26	4	5	6	1	6	0	0	0	0	0	9	0	0	0	0
87	CTG	0	0	0	0	0	1	0	0	0	0	0	0	4	0	4	2	0	0	1	0	0	0	10	0	0	0	1	0	56	27	195148	4	0	0	0	0	0	0	0	0	0	0	0	0	0	0	0	0
88	CTT	0	0	0	1	0	0	2	0	0	1	0	0	2	5	1	12	5	0	0	2	0	0	0	13	0	0	0	2	2	45	0	194956	0	1	0	0	0	0	4	0	0	0	1	0	1	1	0	1
89	CCA	4	0	0	14	11	9	6	6	0	9	0	1	21	15	9	4	14	3	1	19	191970	45	42	4	1	0	0	0	15	0	43	5	2	7	0	15	6	2	1	57	2	25	0	0	13	51	2	16
90	GCG	0	0	4	3	0	29	47	18	0	9	0	20	0	9	0	2	10	1	0	0	11	6	0	9	1	4	9	0	0	15	17	0	0	0	13	13	22	4	194376	14	0	0	4	0	0	2	123	0
91	AGA	18	18	8	10	0	5	3	4	195073	7	12	3	12	1	0	2	5	13	0	0	0	0	0	0	1	0	0	0	12	1	0	1	9	0	9	0	9	0	0	8	11	0	0	0	1	0	2	0
92	TCA	0	0	1	2	3	0	0	0	0	0	0	0	1	0	0	2	20	0	4	0	23	0	1	0	0	0	3	0	0	0	9	0	3	14	5	4	0	0	2	0	0	0	0	5	0	11	0	0
93	TGG	0	0	0	0	0	0	0	0	0	0	1	0	0	0	0	0	0	0	0	0	0	0	0	0	0	0	9	0	0	0	0	0	0	0	0	0	0	0	0	0	0	0	4	0	0	0	0	0
94	TCC	0	0	0	0	0	1	0	0	0	6	0	25	0	0	0	0	0	0	0	0	0	10	0	0	0	0	0	0	0	0	0	0	0	0	0	0	3	7	0	5	9	2	0	10	0	0	0	0
95	TAC	0	4	0	0	0	0	0	0	0	0	0	0	0	0	0	0	0	27	0	0	0	0	0	0	0	0	0	0	0	0	0	0	0	1	0	0	0	0	0	0	2	0	0	0	0	0	0	0
96	ATT	0	0	0	1	0	0	0	6	0	0	0	1	4	10	1	177438	0	0	0	0	0	0	0	0	0	0	0	0	0	0	0	3	0	0	0	0	0	0	0	0	0	0	0	0	4	0	0	8
97	GTA	0	0	0	0	0	0	0	0	0	0	0	0	15	0	0	2	0	0	0	0	0	0	0	0	0	0	0	0	0	0	0	0	2	0	0	0	12	0	0	0	0	0	0	0	177739	16	30	15
98	GAA	16	0	0	0	0	0	0	0	0	0	0	0	0	0	0	0	0	0	0	0	0	0	0	0	0	0	0	0	0	0	0	0	177828	3	9	0	0	0	0	0	2	0	0	0	0	0	0	0
99	ACA	0	4	0	0	177500	7	10	1	3	0	0	0	23	0	0	0	1	0	0	0	6	0	0	0	6	2	0	0	7	0	0	0	1	14	5	0	14	0	2	0	0	0	1	13	0	0	1	0
100	CCA	0	0	0	11	1	26	3	0	0	0	0	0	0	0	8	0	4	2	12	7	177158	7	25	2	0	0	0	0	4	0	6	0	0	0	1	0	5	3	0	0	0	1	0	0	4	0	15	0
101	AAC	3	173315	3	17	0	6	0	1	1	7	15	12	0	1	0	0	0	2	2	0	1	0	0	0	1	5	0	0	1	0	0	0	3	25	0	0	0	2	0	0	1	0	0	35	0	0	1	0
102	TCT	0	1	0	11	7	12	0	3	0	0	0	2	0	0	0	0	4	0	12	0	5	2	0	4	0	0	0	0	0	0	0	0	0	0	0	0	2	0	0	0	4	0	0	0	0	0	0	0
103	GAG	0	0	12	0	5	0	1	0	0	0	0	0	1	0	0	0	2	0	19	0	0	0	1	0	0	0	0	0	0	0	0	0	21	2	176904	3	9	1	0	0	0	0	41	1	0	1	3	1
104	AAT	5	3	1	177543	0	0	0	1	1	0	0	15	1	2	0	2	0	12	1	19	0	0	0	0	0	0	0	0	0	3	17	0	1	2	0	12	0	0	2	2	3	0	0	0	1	8	0	0
105	GGA	0	0	0	0	0	0	0	0	9	0	0	0	0	0	0	0	0	0	0	0	0	0	0	0	0	0	0	0	0	0	0	0	6	0	0	0	0	0	0	0	177408	0	23	5	2	0	0	0
106	GCA	0	0	0	0	21	0	0	0	0	0	0	0	0	0	1	0	1	0	2	0	16	4	0	0	0	0	0	0	3	0	7	1	3	0	0	0	177459	2	10	1	1	0	0	0	32	0	0	0
107	TGT	0	0	0	0	0	0	0	0	0	0	0	0	0	0	0	0	0	0	0	0	0	0	0	0	0	0	0	1	0	0	0	0	0	0	0	0	0	0	0	0	0	0	0	3	0	0	0	0
108	TAT	0	0	0	0	0	0	0	0	0	0	0	0	0	0	0	0	1	0	0	11	0	0	0	0	0	0	0	0	0	0	0	0	0	0	0	1	0	0	0	0	0	0	0	0	0	0	0	0
109	CCA	0	0	0	0	0	0	0	0	0	0	0	0	0	0	0	0	3	0	0	0	176835	9	49	6	0	0	0	0	2	0	0	0	0	0	0	0	0	0	0	0	0	0	0	0	0	0	0	0
110	GGA	0	0	0	0	0	0	0	0	3	0	0	0	0	0	0	0	0	0	0	0	0	0	0	0	1	0	0	0	0	0	0	0	10	0	0	0	0	0	0	0	178101	2	18	16	1	0	0	0
111	GAT	4	0	0	19	2	0	0	2	0	0	0	2	0	0	0	0	0	0	0	0	0	0	0	3	0	0	0	0	0	0	1	0	4	26	0	177697	0	0	0	1	0	0	0	11	0	0	0	2
112	CTC	0	0	0	0	0	0	0	0	0	0	0	0	4	2	0	6	0	4	0	0	0	27	0	0	0	2	0	0	4	177643	0	8	0	0	0	0	0	0	0	0	0	0	0	0	0	0	34	0
113	ATC	0	1	0	0	0	36	13	0	0	0	0	0	22	177010	2	58	0	3	9	10	0	0	0	0	0	0	0	1	0	5	0	4	0	1	11	0	1	30	0	1	24	7	20	0	1	14	0	2
114	GAC	0	17	0	0	0	0	0	0	0	1	0	0	0	0	0	0	1	3	0	0	0	0	0	0	0	0	0	0	0	0	3	0	4	176181	3	10	0	3	3	0	0	15	0	0	0	0	0	0
115	TAT	0	0	0	1	0	1	1	0	0	11	0	0	15	2	3	0	1	0	0	10	0	0	0	0	0	0	0	0	1	0	0	0	0	0	0	0	0	0	1	0	0	2	0	0	0	0	1	2
116	GAG	0	0	3	0	0	0	0	0	0	0	0	0	0	0	0	0	0	0	1	0	3	1	1	1	0	0	0	0	0	0	0	0	14	0	176868	6	0	0	3	0	0	0	44	0	0	0	5	0
117	GAA	8	0	0	0	0	0	0	0	0	0	0	0	0	0	0	0	0	0	0	0	0	0	0	0	0	0	0	0	0	0	0	0	177826	2	37	0	0	0	0	0	5	0	0	0	1	0	0	0
118	CTG	0	0	0	0	0	0	0	0	0	0	0	0	0	0	5	1	0	0	1	0	0	0	16	0	0	0	0	0	10	6	177124	14	0	0	0	0	0	0	0	0	0	0	0	0	0	0	0	0
119	AGG	1	0	20	0	0	0	2	0	31	0	177093	5	0	0	8	0	0	0	0	0	0	0	0	0	3	0	1	0	0	0	0	0	0	0	0	0	0	0	0	0	0	0	25	0	0	0	0	0
120	GAG	0	0	7	0	0	0	0	0	0	0	0	0	0	0	0	0	0	0	0	0	0	0	0	0	0	0	0	0	0	0	0	0	24	0	177648	6	0	0	0	0	0	0	16	0	0	0	0	0
121	CAA	1	0	0	0	0	0	0	0	0	0	0	0	0	0	0	0	177402	2	17	1	0	0	0	0	4	0	0	0	1	0	0	0	0	0	0	0	0	0	0	0	0	1	0	0	0	0	0	0
122	TTG	0	0	0	0	0	0	0	0	0	0	0	0	0	0	3	0	0	0	0	0	0	0	0	0	0	0	0	0	0	23	10	0	0	0	0	0	0	0	0	0	0	0	0	0	0	0	2	0
123	AGC	0	18	0	0	0	0	3	2	7	177881	0	31	0	7	0	5	3	0	0	0	0	0	1	0	0	2	0	0	0	0	0	0	0	0	0	0	0	0	0	0	0	15	0	2	0	4	0	0
124	TCA	0	0	0	0	1	2	0	4	0	0	0	0	0	0	0	0	0	0	0	0	18	0	0	0	0	0	0	0	0	0	6	0	0	0	0	2	2	0	0	1	1	1	0	0	0	1	0	1
125	GTA	0	0	0	0	2	0	0	2	0	0	0	0	16	4	0	0	0	0	0	0	0	0	0	0	0	0	0	0	0	0	1	0	0	0	0	0	14	1	0	28	1	0	0	0	177500	1	21	1
126	TCA	3	0	2	1	6	0	5	0	0	1	1	2	0	2	12	0	0	0	0	0	6	0	0	0	6	0	0	4	8	0	0	0	8	0	5	3	11	0	0	0	0	0	0	3	1	0	24	0
127	TCA	0	0	0	0	3	0	0	0	0	6	0	0	0	0	0	0	0	0	0	0	14	0	0	0	6	0	0	0	1	0	0	0	0	0	0	1	3	0	0	0	0	0	1	0	0	0	1	0
128	TTA	0	0	0	0	0	0	0	0	0	0	0	0	1	1	18	0	0	0	0	0	0	0	0	0	0	0	0	0	13	0	0	0	0	0	0	0	0	1	0	0	0	0	0	3	6	1	0	0
129	GAA	16	0	0	0	0	0	0	0	0	0	0	0	0	0	0	0	0	0	0	0	0	0	0	0	0	0	0	0	0	0	0	0	176834	4	11	0	4	0	0	0	10	0	0	0	0	0	0	0
130	AGA	14	0	0	0	1	0	0	0	177241	1	11	1	2	0	0	0	0	0	0	0	0	0	0	0	3	0	0	2	0	0	0	0	0	0	0	0	0	0	0	0	11	0	0	0	0	0	0	0
131	TTC	0	0	0	0	0	0	0	0	0	0	0	0	2	1	0	0	0	0	0	0	0	0	0	0	0	0	0	0	0	3	0	0	0	0	0	0	0	0	0	0	0	0	0	0	0	4	0	0
132	GAA	10	0	0	0	0	0	0	0	0	0	0	0	0	0	0	0	0	0	0	0	0	0	0	2	0	0	0	0	0	0	0	0	178043	3	9	1	0	0	0	0	6	0	0	0	0	0	0	0
133	ATA	8	0	0	0	2	0	0	0	0	0	0	0	176550	1	19	6	0	0	0	0	0	0	0	0	0	0	0	0	2	0	0	0	0	0	0	0	0	0	0	0	0	0	0	0	4	0	0	0
134	TTT	0	0	0	0	0	0	0	0	0	0	0	0	0	0	0	0	0	0	0	0	0	0	0	0	0	0	0	0	0	0	0	4	0	0	0	0	0	0	0	0	0	0	0	0	0	0	0	1
135	CCC	1	11	3	1	1	5	0	0	0	5	0	23	0	0	0	0	0	5	0	6	19	175394	5	7	0	0	0	0	0	9	0	0	6	0	0	1	0	0	3	0	0	0	0	0	0	0	0	0
136	AAG	24	8	146297	9	0	3	1	0	5	0	11	1	0	0	6	0	4	7	27	2	3	0	4	8	2	0	0	2	4	1	49	12	1	0	39	5	0	6	0	2	1	0	1	0	7	0	1	14
137	GAA	4	3	0	8	7	6	0	1	0	0	0	0	2	0	0	0	2	6	1	5	0	0	0	0	0	0	0	0	4	1	0	0	176685	13	9	6	4	0	0	0	17	0	0	1	6	0	0	0
138	AGT	0	0	0	28	4	16	9	0	10	20	4	176478	0	6	4	17	0	1	8	0	2	0	0	0	0	0	1	8	0	4	0	5	2	0	1	0	28	0	15	0	1	1	7	30	15	3	0	0
139	TCA	2	1	0	0	27	15	0	1	1	5	0	15	1	0	0	0	0	6	0	2	6	0	0	0	0	0	0	0	0	0	0	0	0	0	0	0	11	51	17	0	1	2	0	0	0	39	20	0
140	TGG	0	0	0	0	0	0	0	0	0	0	2	0	0	0	0	0	0	0	0	0	0	0	0	0	0	0	6	0	0	0	0	0	0	0	0	0	0	0	0	0	0	0	2	0	0	0	0	0
141	CCC	0	0	0	0	22	1	0	2	0	1	0	0	0	0	0	0	0	2	0	0	13	174393	3	22	0	0	0	1	1	6	0	1	3	0	3	0	0	7	0	0	1	0	0	0	21	6	0	0
142	AAC	4	175418	1	15	0	1	0	0	0	11	0	0	0	0	0	0	0	2	0	0	0	0	0	0	0	0	0	0	0	0	0	0	0	6	1	0	0	0	0	0	0	0	0	0	0	0	0	0
143	CAC	0	2	0	0	7	0	1	0	0	0	0	0	0	0	5	0	1	172894	1	12	0	2	0	0	0	9	0	0	1	5	0	1	0	0	0	0	1	1	0	0	0	0	0	0	0	0	0	0
144	ACA	1	0	0	0	133587	5	7	3	0	0	0	1	6	0	0	0	0	0	0	0	1	0	0	0	0	0	0	0	0	0	0	0	0	0	0	0	11	0	0	0	0	3	2	36	0	0	0	0
145	TTC	0	0	0	0	0	1	0	0	0	1	0	1	0	1	2	1	0	1	0	0	0	0	0	0	0	0	0	0	0	7	0	0	19	5	21	26	0	3	5	0	3	0	2	0	0	2	1	0
146	AAC	4	131393	1	63	0	0	0	0	0	5	1	0	0	0	5	0	2	4	37	8	1	0	0	0	0	9	0	2	0	0	0	0	2	14	14	61	0	2	6	0	3	0	1	7	5	3	0	0
147	GGA	0	0	0	0	0	0	0	0	4	0	0	0	0	0	0	0	0	0	0	0	0	0	0	0	0	0	0	0	0	0	0	0	3	0	0	0	0	0	0	0	84114	5	11	4	2	0	0	0
148	GTA	0	0	0	0	10	19	7	38	0	6	0	20	78	7	3	2	0	0	0	0	0	0	0	0	0	0	0	0	0	0	0	0	2	0	0	0	8	0	0	0	0	0	0	0	118658	4	17	5
149	ACA	1	0	0	0	119642	0	15	5	0	3	0	0	5	0	0	0	0	0	0	0	0	0	0	0	0	0	0	0	0	0	0	0	0	0	0	0	6	0	1	0	0	0	0	0	0	0	0	0
150	GTA	0	0	0	0	0	1	2	1	0	4	0	36	20	0	1	0	2	0	8	0	0	0	0	0	0	0	0	0	0	20	6	0	1	0	0	0	69	2	1	0	0	0	0	0	124431	6	9	0
151	TCA	0	0	0	0	0	0	0	0	0	0	0	0	0	0	0	0	0	0	0	0	3	0	0	0	0	0	0	0	0	0	0	0	0	0	0	0	4	1	1	0	0	0	0	0	0	0	0	0
152	TGC	0	0	0	0	0	0	0	0	0	2	0	0	0	0	0	0	0	0	0	0	0	0	0	0	0	4	0	0	0	0	0	0	0	0	0	0	0	0	0	0	0	0	0	0	0	0	0	0
153	TCC	31	0	0	9	28	8	12	9	4	12	0	0	42	12	1	0	9	12	0	15	6	227	8	15	0	0	1	0	1	115	0	1	36	2	2	0	1	0	0	0	14	41	6	6	11	0	0	44
154	CAT	0	11	0	47	43	4	1	0	18	0	0	0	92	0	19	0	6	10	17	164500	116	0	0	1	1	0	0	1	6	9	3	31	17	46	0	51	0	17	2	44	2	0	0	0	6	2	0	0
155	AGG	3	0	34	0	0	0	2	0	35	1	173561	3	4	1	41	3	17	0	4	0	0	0	0	0	25	0	8	0	0	0	0	0	2	17	0	0	0	3	0	30	3	0	163	4	0	0	0	9
156	GGA	0	7	0	0	0	0	0	0	8	0	0	4	0	0	0	0	0	5	0	2	0	0	1	0	0	0	0	0	0	0	0	0	86	0	1	2	0	7	0	0	175059	2	94	2	2	0	0	0
157	AAA	175497	6	17	2	14	7	0	0	5	0	0	1	25	0	2	39	6	1	0	1	0	0	0	0	0	0	1	0	0	2	0	6	10	5	9	1	0	6	0	0	0	1	0	4	2	2	1	0
158	AGC	0	41	0	0	0	2	0	0	2	173728	0	53	0	6	10	0	0	1	0	0	10	1	2	7	0	1	0	0	71	8	0	2	0	0	0	0	89	5	2	16	0	55	0	0	0	0	0	0
159	AGT	0	0	0	7	0	2	0	0	0	5	5	170732	0	0	0	3	0	0	2	0	0	0	0	0	0	0	0	0	0	0	0	0	0	0	10	0	9	1	0	1	9	40	4	8	0	0	0	0
160	TTT	0	0	0	0	0	0	0	0	0	0	0	0	0	0	0	4	0	0	0	0	0	1	0	0	0	0	0	0	0	0	0	5	0	0	0	0	0	0	0	0	0	0	0	0	0	0	0	2
161	TAC	0	1	0	0	0	0	0	0	0	0	0	0	0	0	0	0	0	2	0	0	0	0	0	0	0	0	0	0	0	0	0	0	0	0	0	0	0	0	0	0	0	0	0	0	0	0	0	0
162	AGA	7	3	0	1	0	0	0	0	176924	1	30	1	1	0	0	0	0	3	0	1	0	0	0	0	3	6	0	0	0	0	0	0	0	0	0	0	0	0	0	0	29	0	0	0	0	0	0	0
163	AAT	2	10	0	175869	0	0	0	2	0	0	0	5	0	0	0	5	0	0	0	22	0	0	0	0	0	0	0	0	0	0	0	0	0	0	0	9	0	0	0	0	0	0	0	0	0	0	0	0
164	TTG	0	0	0	0	0	0	0	0	0	0	0	0	0	14	3	12	0	0	0	0	0	0	0	0	0	0	0	0	3	0	9	1	0	0	0	0	0	0	0	0	0	0	0	0	0	1	4	0
165	CTA	0	0	0	0	0	0	0	0	0	0	0	0	5	3	0	0	0	0	0	2	11	0	0	0	1	0	0	0	177526	2	15	7	0	0	0	0	0	0	0	0	0	0	0	0	0	0	4	0
166	TGG	0	0	0	0	0	0	0	0	0	0	1	0	0	0	0	0	0	0	0	0	0	0	0	0	0	0	2	0	0	0	0	0	0	0	0	0	0	0	0	0	0	0	1	0	0	0	0	0
167	CTG	0	0	0	0	0	0	0	0	0	0	0	0	5	0	11	0	0	0	2	0	0	0	9	0	0	0	3	0	18	2	172554	18	0	0	0	0	0	0	0	0	0	0	0	0	0	8	8	0
168	ACG	0	0	4	0	10	2	176092	12	0	0	4	0	0	0	44	0	0	0	0	0	0	0	0	0	0	0	0	0	0	0	0	0	0	0	0	0	0	0	15	0	0	0	1	0	0	0	0	0
169	AAG	27	1	176410	9	6	1	2	12	0	0	20	0	0	0	4	0	1	8	19	3	0	0	0	0	0	0	0	3	6	2	2	0	0	0	17	0	5	6	107	1	0	2	15	0	1	2	0	0
170	AAG	10	4	173422	9	0	13	4	0	0	6	19	0	0	0	35	0	0	1	17	14	0	0	0	0	12	0	2	2	0	11	3	0	1	2	13	0	1	55	29	4	0	0	0	0	7	1	0	0
171	GGG	4	17	1	2	0	22	0	0	0	1	6	2	0	4	0	3	12	0	5	1	0	2	0	0	0	0	37	1	2	9	5	0	0	9	23	7	0	6	3	11	28	2	174103	2	0	0	6	4
172	GAT	0	2	0	19	0	3	5	0	0	0	0	0	0	0	0	0	0	1	0	0	6	0	0	0	0	0	0	0	0	0	4	0	11	9	41	177036	0	6	0	0	0	0	2	14	0	0	1	2
173	TCA	1	14	0	5	1	58	45	13	0	23	0	1	10	6	0	1	5	9	4	2	15	0	2	0	1	0	0	0	11	7	42	0	127	39	6	118	1	0	1	0	3	11	0	0	9	5	17	23
174	TAC	0	3	0	0	0	0	0	0	0	0	0	0	0	0	0	0	0	15	0	0	0	0	0	0	0	0	0	0	0	0	0	0	0	0	0	0	0	0	0	0	0	0	0	0	0	0	0	0
175	CCA	207	0	15	84	71	8	2	18	35	3	5	33	4	0	4	0	19	14	128	6	176070	8	19	17	2	79	0	0	1	12	1	22	4	0	0	2	13	0	2	0	9	26	40	1	37	1	10	14
176	AAG	30	2	177326	5	16	1	9	5	0	0	55	0	1	0	4	4	0	13	10	25	41	1	5	2	0	0	0	4	0	27	0	11	0	0	6	0	2	1	6	6	0	0	0	0	1	8	7	2
177	CTG	0	3	0	0	12	3	1	8	0	1	0	0	0	4	5	30	0	1	0	0	0	0	8	0	0	0	1	0	24	14	177235	18	0	0	0	0	0	5	5	0	0	0	0	0	2	1	7	67
178	ACC	0	10	1	0	7	177160	0	13	0	2	0	0	0	10	0	9	0	0	0	0	0	2	0	0	0	0	0	0	3	12	2	4	0	0	4	0	7	26	0	14	9	0	0	0	1	8	0	5
179	AAT	8	3	1	177719	14	1	0	8	0	0	0	19	0	0	0	3	6	0	0	2	0	0	1	0	0	0	0	0	1	1	0	0	0	0	7	4	0	2	0	0	0	0	0	0	0	0	5	0
180	TCC	3	7	0	0	2	2	3	0	17	4	0	0	1	0	0	0	22	0	1	0	0	9	0	0	5	17	0	0	0	0	0	0	14	0	16	0	0	6	7	0	0	0	0	3	5	0	0	0
181	TAT	0	0	0	3	0	0	0	0	0	0	0	0	0	0	0	0	0	0	0	38	0	0	0	0	0	0	0	0	0	0	0	0	0	0	0	0	0	0	0	0	0	0	0	0	0	0	0	0
182	GTG	6	0	0	0	1	41	35	0	3	3	2	2	0	0	20	0	25	3	1	5	0	0	0	0	3	0	0	1	0	31	0	1	0	0	3	0	4	0	13	0	0	0	0	0	21	1	176759	6
183	AAC	1	177788	2	8	0	2	0	0	0	10	0	0	0	0	0	0	0	0	0	0	0	0	0	0	0	0	0	0	0	0	0	0	0	23	0	0	0	0	0	0	0	0	0	0	0	0	0	0
184	AAT	2	21	1	177437	3	0	0	4	0	2	0	12	0	2	2	3	2	0	0	4	0	0	0	0	1	0	2	2	1	0	2	0	13	3	0	7	0	0	0	10	0	0	1	0	0	0	4	1
185	AAA	176689	7	34	3	1	0	0	0	19	0	0	0	16	0	7	3	0	0	0	0	0	0	0	0	0	10	0	2	1	5	0	0	29	0	0	0	0	0	0	0	0	0	0	1	0	1	0	0
186	GGG	0	0	0	1	0	0	1	0	0	0	29	0	0	0	0	0	7	0	0	0	0	1	0	0	0	0	0	0	0	1	0	1	0	3	18	0	0	2	2	0	20	0	176686	5	0	0	6	0
187	AAA	176694	5	36	2	1	1	2	1	11	0	7	0	1	0	0	0	0	0	0	0	0	0	0	0	0	0	0	0	2	0	0	5	29	0	0	0	1	0	1	0	0	0	0	0	0	2	2	4
188	GAA	2	0	0	0	0	1	0	0	0	1	0	6	0	0	0	0	3	0	14	0	2	0	0	0	0	0	0	0	4	1	0	1	177023	16	15	3	4	1	0	0	8	0	0	0	54	0	0	2
189	GTC	0	0	0	0	0	0	0	0	0	0	0	0	0	32	0	8	0	0	0	0	0	0	0	0	0	0	0	0	0	0	0	0	0	1	0	0	0	6	0	0	0	0	0	0	4	176375	0	8
190	CTT	0	0	0	0	0	0	0	0	0	0	0	0	2	0	0	4	0	0	0	4	0	0	0	22	0	0	0	3	7	15	8	177156	0	0	0	0	0	0	0	0	0	0	0	0	0	0	0	0
191	GTA	0	0	0	0	0	0	0	0	0	0	0	0	10	0	0	52	0	0	0	0	0	0	0	0	0	0	0	0	1	0	3	2	1	0	0	0	5	0	0	0	0	0	0	0	135781	5	27	1
192	CTA	0	0	0	0	0	0	1	0	0	0	0	0	6	0	0	0	1	0	0	0	12	0	0	0	2	0	0	0	135750	1	6	0	0	0	0	0	0	0	0	0	0	0	0	0	0	0	4	0
193	TGG	0	0	0	0	0	0	0	0	0	0	2	0	0	0	0	0	0	0	0	0	0	0	0	0	0	0	4	0	0	0	0	0	0	0	0	0	0	0	0	0	0	0	0	0	0	0	0	0
194	GGT	0	0	0	0	0	0	0	0	0	0	0	7	0	0	0	0	0	0	0	0	0	0	0	0	0	0	0	0	0	0	0	0	0	0	0	12	0	0	0	4	3	9	2	133001	0	0	0	1
195	GTT	0	0	0	0	0	0	0	0	0	0	0	0	2	0	0	46	0	0	0	0	0	0	0	0	0	0	0	0	0	0	0	0	0	0	0	0	0	0	0	11	0	0	0	3	4	24	11	134556
196	CAT	0	0	0	1	0	0	0	0	0	0	0	0	0	0	0	0	2	25	0	135140	0	0	0	1	0	0	0	5	0	0	0	0	0	0	0	0	0	0	0	0	0	0	0	0	0	0	0	0
197	CAC	1	18	0	0	0	0	0	0	0	0	0	0	0	0	1	2	2	135544	1	18	0	0	0	0	0	1	0	0	0	0	0	0	0	0	0	1	0	0	5	0	0	0	0	0	0	0	0	3
198	CCG	0	0	0	0	0	0	1	1	0	0	0	0	0	0	0	0	0	0	3	0	46	2	134857	5	0	0	1	0	0	0	3	0	0	0	0	0	0	0	0	0	0	0	0	0	0	0	0	0
199	TCT	0	0	0	1	0	0	0	1	0	0	0	0	0	0	0	0	0	0	0	0	0	1	0	27	0	0	0	0	0	0	0	0	0	0	0	0	0	0	0	0	0	0	1	0	0	1	0	0
200	AGC	0	11	0	0	0	1	0	0	2	134658	2	39	0	5	0	0	0	0	0	0	0	0	0	0	0	3	0	0	0	0	0	0	0	0	1	0	0	0	0	0	0	22	0	0	0	0	0	0
201	AGT	0	0	2	12	1	0	1	0	2	4	0	135407	2	1	0	3	1	12	0	0	0	0	2	0	0	0	0	1	0	0	0	3	0	0	0	0	2	0	0	0	0	0	0	7	1	0	0	0
202	GAT	0	1	0	9	0	0	0	0	0	0	0	0	1	0	0	0	0	0	0	0	0	2	0	0	0	0	0	0	0	0	1	0	19	7	4	135388	0	0	0	0	0	0	0	9	0	0	4	0
203	GAG	0	0	4	0	0	0	0	0	0	0	0	0	0	0	0	0	0	0	1	0	0	0	0	0	1	0	0	0	0	0	0	0	28	2	135921	2	0	0	0	0	0	0	14	0	0	0	3	0
204	CAA	1	0	0	0	0	0	0	0	0	0	0	0	0	0	0	0	135755	2	8	1	0	0	0	0	1	0	0	0	1	0	0	0	0	0	0	0	0	0	0	1	0	0	0	0	0	0	0	0
205	CAG	0	3	1	53	0	0	0	0	0	0	0	5	0	0	4	0	17	1	135675	4	0	0	2	0	0	0	26	1	0	0	3	0	0	48	4	0	0	0	0	2	0	0	0	0	0	1	0	0
206	AGT	0	0	0	11	0	1	2	1	0	7	1	135411	0	0	0	2	0	0	0	0	0	0	0	0	0	0	0	1	0	0	2	0	0	27	4	0	0	0	0	0	0	7	7	22	0	0	0	0
207	CTC	0	0	0	0	0	0	0	0	0	0	0	0	0	3	4	0	0	2	0	0	0	4	0	0	0	1	0	0	3	135189	1	6	0	0	0	0	0	0	0	0	0	0	0	0	0	0	0	2
208	TAT	0	0	0	0	0	0	0	0	0	0	0	0	0	0	0	0	0	1	0	16	0	0	0	0	0	0	0	0	0	0	0	0	0	0	0	0	0	0	0	0	0	0	0	0	0	0	0	0
209	AGT	0	6	0	126	8	2	0	0	1	24	0	135123	0	0	0	4	0	1	1	0	0	6	0	5	0	1	0	0	7	2	2	0	1	0	51	4	7	0	10	0	2	0	0	57	0	0	1	0
210	AAT	2	9	0	135922	0	15	0	2	0	5	0	2	3	2	0	1	4	0	0	7	5	0	0	1	0	7	0	0	0	10	0	0	0	2	0	10	0	0	0	0	3	29	42	28	0	4	0	0
211	GGA	3	5	0	4	13	0	0	0	12	25	0	1	0	0	3	0	0	0	0	0	0	58	0	1	0	0	0	0	0	0	0	9	39	0	0	1	13	0	0	0	135017	0	15	2	2	0	0	0
212	AAT	5	1	4	135441	1	0	0	3	0	0	1	10	0	0	0	3	0	7	0	1	0	21	0	2	7	1	0	1	5	0	3	28	0	0	1	6	0	0	8	1	0	0	4	0	0	0	2	0
213	GCT	0	2	2	0	16	0	9	36	0	8	0	0	0	0	0	0	1	0	0	0	22	26	4	38	0	0	0	0	0	0	0	0	0	0	0	6	1	6	1	135619	9	0	0	0	0	0	5	5
214	TAT	0	0	0	2	3	0	0	0	0	0	0	0	0	2	0	0	0	0	0	22	0	0	0	0	0	0	0	0	0	0	0	0	0	0	0	0	0	0	0	0	0	0	0	0	0	0	0	0
215	GTC	0	0	0	0	0	0	1	0	0	0	0	0	0	34	0	3	0	0	0	0	0	0	0	0	0	0	0	0	0	0	0	0	0	0	0	0	0	2	0	0	0	1	0	0	12	135525	3	24
216	TCT	0	0	0	0	0	0	0	5	0	0	5	0	0	0	5	0	1	0	0	0	0	0	0	9	0	1	0	3	0	2	0	0	0	0	0	1	0	4	0	1	0	0	0	0	0	17	0	5
217	GTA	0	0	0	0	0	0	0	0	0	0	0	0	5	0	0	0	0	0	0	0	0	0	0	0	0	0	0	0	0	0	0	0	0	0	0	0	3	0	0	0	0	0	0	0	134415	4	20	2
218	GCG	0	0	0	0	0	0	14	0	0	6	0	10	0	0	0	0	0	12	4	18	0	0	1	0	0	0	0	0	7	2	1	0	0	0	1	0	13	2	133985	8	0	0	0	0	1	1	23	0
219	TCT	1	0	0	0	0	0	0	1	0	3	0	0	0	0	0	0	0	0	0	0	0	0	0	6	0	0	0	0	0	0	0	0	0	1	0	0	0	6	20	0	1	4	1	0	0	0	0	0
220	TCA	0	1	20	0	11	7	0	3	31	0	3	3	0	0	26	4	0	22	1	2	38	22	12	4	2	2	0	4	0	0	1	4	25	5	0	1	4	1	2	0	3	3	3	8	0	3	2	6
221	AAT	0	6	4	134966	0	0	0	4	0	2	0	21	0	5	4	1	6	4	0	26	0	0	0	0	0	1	0	1	0	18	2	1	0	0	0	3	0	11	0	4	28	0	1	9	0	0	10	0
222	TAT	0	0	0	3	0	1	0	0	0	0	0	2	0	0	0	0	0	3	0	9	0	0	0	0	0	0	0	0	7	0	1	2	0	0	0	0	0	1	0	0	0	0	0	0	5	0	0	4
223	AAC	1	134991	0	10	0	1	0	0	0	11	0	0	19	11	0	6	2	14	9	5	0	0	0	0	1	0	0	0	4	5	0	2	26	19	0	4	3	0	3	0	6	13	5	2	0	0	0	0
224	AGG	0	1	5	0	0	1	0	1	3	10	134783	15	0	0	9	0	14	19	0	6	0	0	0	0	0	48	6	2	0	0	0	0	0	0	0	0	0	0	8	1	0	0	17	1	0	1	0	0
225	AGA	16	0	0	0	0	0	0	0	135631	0	10	1	4	0	0	0	0	0	1	0	0	0	0	0	0	0	1	47	0	0	0	0	0	0	0	0	0	0	0	0	15	0	0	0	0	0	0	0
226	TTC	0	0	0	0	0	2	0	0	0	0	0	1	0	30	0	9	0	4	0	8	0	0	0	0	0	0	0	0	0	20	0	0	12	2	0	0	0	0	0	0	0	0	0	0	21	5	0	36
227	ACC	1	4	2	0	3	135017	9	5	2	0	3	4	0	83	0	1	0	0	3	0	0	0	0	0	0	4	0	4	1	0	0	0	0	2	2	0	0	34	8	0	0	0	0	0	1	1	2	1
228	CCG	0	0	0	0	2	0	18	0	0	0	0	0	0	1	0	1	0	0	1	0	43	2	130152	20	0	0	11	0	0	0	10	0	0	0	0	0	7	0	6	13	0	0	0	0	0	0	5	1
229	GAA	13	0	0	0	43	21	1	13	0	0	5	7	0	0	0	0	4	0	1	12	0	0	0	0	0	3	0	0	0	1	0	2	97742	8	7	0	1	0	1	4	21	5	12	6	0	1	0	0
230	ATA	1	0	0	1	7	2	0	1	1	1	0	1	133876	2	22	3	0	0	2	0	1	0	0	0	2	0	0	3	5	0	0	1	0	0	0	0	0	2	0	3	0	0	0	0	33	27	26	4
231	GCT	0	4	0	1	2	19	2	102	0	5	0	5	0	0	1	0	81	8	26	1	1	0	0	0	0	0	0	0	9	5	42	15	0	0	0	4	12	16	10	134664	0	0	0	0	43	4	4	41
232	GCA	19	20	4	3	91	16	0	2	0	7	5	2	9	26	5	42	6	14	3	35	8	1	2	2	1	0	0	27	2	79	56	25	19	0	1	2	132642	4	53	0	1	1	2	26	110	63	6	13
233	AGG	0	0	9	0	0	0	0	0	37	2	134556	2	0	0	5	0	0	0	0	0	0	0	0	0	2	0	3	1	0	0	0	0	0	0	0	0	0	0	0	0	0	0	25	0	0	0	0	0
234	CCC	9	0	0	0	0	12	4	0	0	0	0	0	0	1	2	0	0	9	0	0	7	132063	0	4	0	6	0	0	0	8	2	1	0	0	0	0	0	9	0	0	0	0	0	0	28	0	0	0
235	AAA	125026	4	29	2	13	3	0	10	18	8	0	0	4	10	0	0	4	0	0	0	1	0	0	0	25	46	5	0	1	1	7	15	21	0	1	0	0	1	0	4	0	0	0	0	3	9	7	2
236	GTA	0	6	4	0	0	10	0	3	0	0	19	0	139	54	6	1	11	3	3	1	0	0	0	0	4	0	0	0	0	0	7	1	0	2	6	4	8	0	0	0	1	0	0	0	128797	7	11	35
237	AGA	14	14	1	0	0	0	1	2	121754	1	16	13	4	2	3	0	0	5	49	49	0	0	0	0	6	5	4	1	9	5	24	29	0	0	1	2	0	0	1	4	10	0	0	0	0	0	0	0
238	GAT	0	0	0	5	0	0	0	0	0	0	0	0	0	1	0	0	0	0	0	0	0	0	0	0	0	0	0	0	0	0	0	0	72	6	2	112583	0	0	0	0	3	0	0	4	0	0	0	1
239	CAA	1	21	0	0	1	0	0	0	0	0	2	0	0	0	0	0	121104	2	17	0	0	0	0	2	13	0	0	0	0	0	0	0	0	0	0	0	0	0	0	0	0	0	0	0	0	1	0	0
240	CAT	0	0	0	3	0	30	2	1	0	0	0	0	0	0	4	1	0	3	1	47709	5	0	0	0	0	0	0	3	0	0	0	1	0	0	0	0	4	1	0	1	0	0	0	0	0	0	1	0
241	GGG	0	0	0	0	0	0	0	0	0	0	2	0	0	0	0	0	0	0	0	0	0	0	0	0	0	0	0	0	0	0	0	0	0	0	2	0	0	0	0	0	22	0	77784	18	0	0	1	0
242	AGG	0	0	12	0	0	0	0	0	10	0	61331	0	1	0	1	0	0	0	0	0	0	0	0	0	5	1	14	0	0	0	0	0	0	0	0	0	0	0	0	0	0	0	14	0	0	0	0	0
243	ATG	0	0	1	0	0	0	4	0	0	0	0	0	4	0	76971	3	0	0	0	0	0	0	0	0	0	0	0	0	0	0	2	0	0	0	0	0	0	0	0	0	0	0	0	0	0	0	3	0
244	AAC	5	81673	0	14	0	0	0	0	0	4	0	0	0	1	0	0	5	0	3	1	0	0	0	0	0	0	0	0	0	0	0	5	1	7	0	0	3	0	0	0	0	0	0	1	1	0	0	1
245	TAT	0	0	0	0	0	0	0	0	0	0	0	0	0	0	0	0	0	1	0	4	0	0	0	0	0	0	0	0	0	0	0	0	0	0	0	0	0	0	0	0	0	0	0	0	0	0	0	0
246	TAC	0	1	0	0	0	0	0	1	0	0	0	0	0	0	0	0	0	53	0	0	0	0	0	0	0	0	0	0	0	0	0	0	0	1	0	0	2	0	0	0	0	0	0	0	0	0	0	0
247	TGG	0	0	0	0	0	0	0	0	0	0	0	0	0	0	0	0	0	0	0	0	0	0	0	0	0	0	10	0	0	0	0	0	0	0	0	0	0	0	0	0	0	0	1	0	0	0	0	0
248	ACC	1	1	1	0	13	122777	1	15	0	1	0	0	4	6	2	0	0	0	0	0	0	1	0	0	0	0	0	0	4	0	0	10	0	0	0	0	1	17	0	1	0	0	0	0	0	2	1	0
249	TTG	0	0	0	0	0	0	0	0	1	0	0	0	8	18	6	1	0	0	0	0	0	0	0	0	0	0	0	0	2	0	11	9	0	0	0	0	0	0	0	0	0	0	0	0	3	5	5	3
250	CTA	0	0	0	0	0	0	0	0	0	0	0	0	4	7	0	2	1	0	0	0	10	0	0	0	1	0	0	0	132571	4	13	3	0	0	0	0	0	0	0	0	0	0	0	0	10	0	4	9
251	GAA	16	1	0	4	0	3	0	0	0	0	0	2	0	0	0	0	17	0	9	1	3	2	0	1	4	0	0	0	0	0	0	8	132118	0	14	2	1	4	0	0	10	0	0	0	15	0	3	0
252	CCC	0	0	2	0	0	1	0	0	0	0	0	0	0	0	0	0	0	7	1	3	11	120666	5	13	0	1	0	0	0	4	0	0	0	0	0	0	3	2	0	2	0	0	0	0	0	0	0	0
253	GGA	0	4	0	0	0	0	0	0	20	0	0	0	0	0	2	0	0	0	0	0	0	0	0	0	3	3	0	0	1	0	0	0	17	0	1	2	0	0	1	0	128736	15	18	15	1	0	0	0
254	GAC	0	12	1	0	0	0	0	0	0	0	0	0	0	0	0	0	37	8	0	3	0	0	0	0	0	0	0	0	0	0	0	0	26	127326	7	13	13	0	14	0	1	15	21	0	0	0	0	0
255	ACA	9	0	0	1	130987	51	5	3	3	0	0	0	37	0	2	1	4	1	1	0	2	0	0	0	0	0	0	0	2	0	0	0	0	0	0	0	5	4	0	1	0	0	0	0	0	0	0	0
256	ATA	0	0	0	0	7	0	0	0	0	0	0	0	134916	13	7	11	0	0	0	0	0	0	0	0	0	0	0	0	5	2	2	3	0	0	0	0	0	0	0	0	0	0	0	0	7	0	0	1
257	ATA	3	0	0	1	11	0	0	0	4	4	0	10	134765	2	110	11	4	0	11	0	0	0	0	0	1	0	0	0	6	19	14	2	0	0	0	0	2	1	1	0	1	1	2	0	52	45	2	0
258	TTT	0	0	0	0	0	0	0	0	0	0	0	0	0	0	0	19	0	0	0	0	0	0	0	0	0	0	0	0	17	0	0	5	0	0	0	0	0	0	0	0	0	0	0	0	1	0	0	3
259	GAG	0	0	7	0	0	0	0	0	0	0	1	0	0	0	0	0	0	6	0	0	0	0	0	0	0	0	0	0	0	0	0	0	19	0	135023	4	0	0	3	0	0	0	37	0	0	0	6	0
260	GCA	0	0	0	0	20	1	0	0	0	0	0	0	0	0	0	0	0	0	0	0	0	0	0	0	0	0	0	0	0	0	0	0	6	0	0	0	135386	2	3	1	4	0	0	8	16	0	0	0
261	ACT	0	0	0	5	6	22	0	135440	0	23	0	0	0	0	0	10	0	0	0	0	0	0	0	0	0	0	0	0	0	0	1	0	2	0	0	0	0	0	0	3	0	0	0	0	0	0	0	0
262	GGT	0	0	0	0	0	0	0	0	0	0	0	9	0	0	0	0	0	0	0	0	0	0	0	0	0	0	0	0	0	0	0	0	0	0	0	6	0	0	0	0	1	23	1	134543	0	0	0	0
263	AAT	0	16	0	135238	0	0	0	0	0	0	0	1	0	0	0	0	0	0	0	1	0	0	0	0	0	0	0	0	0	0	0	0	0	0	0	10	0	0	0	0	0	0	0	0	0	0	0	0
264	CTA	0	0	0	0	0	0	0	0	0	0	0	0	3	0	0	0	0	0	0	0	17	0	0	0	0	0	0	0	135252	2	20	1	0	0	0	0	0	0	0	0	0	0	0	0	2	0	0	0
265	ATA	2	0	0	0	2	0	0	0	0	0	0	0	135630	14	15	3	0	0	0	0	0	0	0	0	0	0	0	0	8	1	4	0	0	0	0	0	0	0	2	0	0	0	0	0	14	0	0	0
266	GCA	0	0	0	0	7	0	0	0	0	0	0	0	3	0	0	0	0	0	0	0	0	0	0	0	0	0	0	0	0	0	0	0	2	0	0	0	134256	4	2	7	2	0	0	0	12	0	1	0
267	CCA	0	0	0	0	2	0	0	0	0	0	0	0	0	0	0	0	1	0	0	0	135186	4	15	2	0	0	0	0	4	0	0	0	0	0	0	0	0	0	0	0	0	0	0	0	0	0	0	0
268	TGG	0	0	0	0	11	2	0	2	0	0	2	0	0	0	0	0	0	0	0	0	0	0	0	0	0	0	7	0	0	0	0	0	0	0	1	0	0	0	0	1	0	0	4	0	0	0	0	1
269	TAT	0	0	0	0	0	0	0	0	0	0	1	0	0	0	0	0	0	1	0	20	0	0	0	0	0	0	0	0	0	0	0	0	0	0	0	0	0	0	0	0	0	0	0	0	0	0	0	0
270	GCT	0	0	0	0	0	0	0	31	0	0	0	0	0	0	0	0	0	0	0	0	0	0	0	0	0	0	0	0	0	0	0	0	0	0	0	0	19	18	16	132788	0	9	0	2	0	0	0	9
271	TTC	0	0	0	0	0	0	0	0	0	0	0	0	0	1	0	0	0	4	0	0	0	0	0	0	0	0	0	0	0	7	0	0	0	0	0	0	0	0	0	0	0	0	0	0	0	0	0	0
272	GCA	0	0	2	0	33	1	1	2	0	0	0	0	1	0	0	11	3	3	2	1	0	0	0	0	0	1	0	1	2	0	0	0	2	0	6	0	135021	5	10	1	0	0	5	13	16	1	0	1
273	CTG	0	0	0	0	0	0	0	0	0	0	0	0	28	0	5	6	0	0	1	0	0	0	55	0	0	0	1	0	13	0	135236	5	0	0	0	0	0	0	0	2	0	0	0	0	11	0	7	20
274	AGT	4	23	2	21	3	16	12	6	10	13	0	135593	8	3	10	11	6	5	0	2	0	0	0	0	0	1	0	4	0	1	0	6	2	2	6	1	1	17	0	1	19	22	0	14	0	14	6	0
275	AGA	6	0	0	0	0	0	0	0	135515	1	45	0	1	0	0	0	0	1	0	0	0	2	0	0	24	0	2	0	0	0	0	0	0	0	0	0	0	0	0	0	4	0	0	0	1	0	0	0
276	GGG	0	1	0	21	0	8	1	6	0	0	27	1	0	0	0	0	0	2	0	6	0	0	0	0	4	0	0	0	1	0	0	0	6	3	11	2	0	11	1	3	38	11	135345	12	0	1	0	0
277	TTT	11	1	5	2	5	0	9	3	5	11	36	1	14	3	10	1	22	7	1	4	0	3	5	0	1	1	1	0	17	1	5	24	9	2	0	1	1	9	30	2	0	2	1	1	6	0	10	2
278	GAG	3	7	48	2	0	1	1	4	0	0	0	1	0	3	0	17	3	2	2	5	5	0	0	3	0	2	1	0	3	2	2	1	26	6	133140	11	2	4	7	0	5	0	31	6	4	0	2	4
279	TCC	1	0	0	0	0	0	0	0	0	0	0	0	0	0	0	0	3	1	1	3	0	9	0	0	0	0	0	0	0	1	0	0	0	0	0	0	0	2	0	0	0	2	0	0	0	0	0	0
280	GGC	0	0	0	0	0	1	0	0	0	36	0	0	0	0	0	0	0	0	0	0	0	0	0	0	0	0	0	0	0	0	0	0	0	30	0	0	0	1	0	1	6	134825	7	17	0	0	0	0
281	ATC	0	2	0	0	0	8	0	0	0	1	0	0	4	135459	1	10	0	0	0	0	0	0	0	0	0	0	0	1	0	1	0	0	0	0	0	0	0	0	0	0	0	0	0	0	4	5	0	1
282	ATC	0	1	0	0	0	11	0	0	0	0	0	0	0	135300	0	11	0	0	0	0	0	0	0	0	0	0	0	0	1	4	0	1	0	0	0	0	0	0	0	0	0	0	0	0	1	10	0	1
283	ACC	3	5	6	1	19	135071	1	14	1	2	2	2	1	4	14	0	5	0	10	0	0	1	0	0	0	1	0	6	9	1	5	18	0	0	1	0	4	14	0	0	0	0	0	0	8	0	2	10
284	TCA	0	0	0	0	8	1	10	7	0	2	0	11	0	0	0	0	0	0	0	0	24	0	0	0	0	0	0	0	0	0	0	0	0	0	0	0	0	1	0	0	0	0	0	0	0	0	0	0
285	AAC	5	130227	0	72	0	18	12	3	1	14	0	12	1	3	4	2	2	8	1	0	0	0	0	1	0	0	0	0	2	0	1	0	35	11	1	0	0	0	1	0	1	1	12	4	0	1	0	1
286	GCG	23	0	0	1	1	5	19	6	3	0	0	0	13	0	0	2	4	0	2	6	0	0	0	0	0	7	0	0	0	71	0	0	0	0	10	0	61	42	167860	12	0	6	0	4	0	0	8	0
287	TCA	0	0	0	0	4	0	0	0	0	0	2	1	0	0	0	0	1	7	4	0	11	9	0	6	0	0	0	0	0	0	0	0	0	0	4	6	3	0	0	0	0	0	0	0	0	0	0	4
288	ATG	0	0	5	0	5	21	22	8	2	3	1	0	55	1	169681	9	0	0	1	3	1	1	1	0	0	0	1	0	0	0	1	10	0	0	0	0	0	0	0	0	0	0	0	0	8	0	15	0
289	CAT	0	1	0	8	0	16	0	2	0	1	0	1	0	0	0	0	2	17	7	169341	0	0	0	2	1	0	0	12	0	1	2	1	0	0	3	2	1	0	1	0	0	0	50	0	0	0	6	1
290	GAG	0	0	5	0	0	0	0	2	0	8	0	0	0	0	0	0	0	0	1	0	9	11	0	0	0	0	0	0	1	1	0	0	27	14	169549	22	0	0	2	0	0	5	19	0	0	0	0	0
291	TGT	0	0	0	0	0	0	0	0	0	0	0	1	0	0	0	0	0	0	0	0	0	0	0	0	0	0	0	3	0	0	0	0	0	0	0	0	0	0	0	0	0	0	0	0	0	0	0	0
292	AAC	0	169592	1	27	4	14	0	0	0	36	0	4	0	0	0	0	1	15	1	0	0	0	0	0	0	0	0	0	0	0	0	0	11	40	0	0	0	0	0	0	0	0	0	0	5	0	0	0
293	ACG	0	0	2	0	36	0	169160	20	0	1	2	0	0	0	7	0	0	0	0	0	0	0	0	0	0	0	0	0	0	0	0	0	0	0	0	0	1	0	31	0	0	0	0	0	1	0	0	0
294	AAG	38	0	167986	10	0	9	7	1	1	4	23	0	0	1	1	3	0	0	2	13	0	0	0	0	4	0	2	16	0	28	9	14	1	0	35	8	1	0	8	1	0	0	0	7	0	8	4	0
295	TGT	0	0	0	0	0	0	0	0	0	0	0	0	0	0	0	0	0	0	0	0	0	0	0	0	0	0	0	6	0	0	0	0	0	0	0	0	0	0	0	0	0	0	0	2	0	0	0	0
296	CAA	3	0	0	0	0	0	0	0	0	0	0	0	0	0	0	0	169604	1	18	0	2	0	0	0	47	0	0	0	2	0	0	0	0	0	0	0	0	0	0	0	0	0	0	0	0	0	0	0
297	ACA	0	0	0	0	168352	15	11	2	2	0	0	0	7	0	0	0	0	0	0	0	1	0	0	0	0	0	0	0	0	0	0	0	0	0	0	0	13	0	0	0	0	0	0	0	0	0	0	0
298	CCC	0	0	0	0	0	1	0	0	0	0	0	0	0	0	0	0	0	2	0	0	8	169180	7	8	0	1	0	0	0	3	0	0	0	0	0	0	0	3	0	0	0	0	0	0	0	0	0	0
299	CAG	0	0	10	14	0	7	0	9	0	8	0	17	1	1	2	1	16	2	168053	38	1	8	34	3	0	26	48	1	1	0	7	1	8	18	2	108	1	0	1	2	0	1	0	0	0	0	1	1
300	GGA	0	0	0	0	0	0	0	0	9	0	0	0	0	0	0	0	0	0	0	0	0	0	0	0	0	0	0	0	0	0	0	0	2	0	0	0	1	0	0	0	170027	7	23	0	2	0	0	0
301	GCT	0	0	0	0	0	0	0	12	0	1	0	5	0	0	0	0	0	0	0	0	0	0	0	0	0	0	0	0	0	0	0	0	0	0	0	4	1	54	4	169818	0	0	0	1	0	0	0	17
302	ATA	1	0	0	0	5	0	0	0	0	0	0	0	170275	3	8	4	0	0	0	0	0	0	0	0	0	0	0	0	2	0	0	0	0	0	0	0	0	0	0	0	0	0	0	0	15	0	0	0
303	AAC	5	169245	0	18	0	8	0	1	0	8	0	0	0	0	15	4	5	0	0	3	0	0	1	0	0	0	0	0	0	0	11	0	28	13	3	15	11	2	0	0	0	1	0	2	8	0	0	5
304	AGC	0	56	0	0	0	0	0	0	2	169358	0	52	0	11	0	0	0	2	0	0	0	0	0	0	0	1	0	0	0	0	0	0	0	0	0	0	0	0	0	0	13	7	1	0	0	0	0	0
305	AAT	0	26	6	167127	0	0	0	2	0	0	0	11	0	0	3	0	0	0	0	2	0	0	0	0	0	6	0	18	0	0	0	0	0	0	0	7	5	0	2	8	3	0	0	0	0	0	0	1
306	CTC	26	0	1	0	0	0	0	1	6	0	1	0	0	0	0	0	0	15	0	0	0	21	0	0	0	0	12	0	46	168937	5	5	0	0	0	0	5	2	0	3	0	0	0	0	0	0	1	0
307	CCT	0	0	0	0	0	0	0	2	0	0	0	0	0	0	0	0	0	0	0	5	8	46	23	170021	0	0	0	0	0	0	0	9	0	0	0	0	0	0	0	1	0	0	0	0	0	0	0	0
308	TTC	0	0	0	0	0	0	0	0	0	0	0	0	0	0	0	0	0	0	0	0	0	0	0	0	0	0	0	0	0	7	0	0	0	0	0	0	0	0	0	0	0	0	0	0	0	1	0	0
309	CAG	0	0	4	0	0	0	0	0	0	0	0	0	0	0	0	0	25	0	169213	7	0	0	3	0	0	0	34	0	0	0	0	0	0	0	0	0	0	0	0	0	0	0	0	0	0	0	0	0
310	AAT	0	29	0	169997	0	0	0	0	0	0	0	13	0	0	0	1	0	0	0	0	0	0	0	0	0	0	0	0	0	0	0	0	0	0	0	9	0	0	0	0	0	0	0	0	0	0	0	0
311	ATA	1	0	0	0	8	0	0	0	1	0	0	0	169919	10	22	7	0	0	0	0	0	0	0	0	0	0	0	0	3	1	0	0	0	0	0	0	0	0	0	0	0	0	0	0	23	0	2	0
312	CAC	0	4	0	1	37	0	3	1	0	5	0	1	0	0	0	0	2	169383	0	21	0	9	0	0	0	5	0	0	0	2	0	0	0	2	0	5	3	0	1	25	2	1	1	3	0	0	0	0
313	CCA	0	0	1	0	1	0	0	0	0	9	0	0	0	0	0	1	5	1	1	0	169736	12	12	2	0	1	0	0	2	0	0	0	0	0	0	0	4	2	0	0	0	0	0	0	0	0	0	0
314	GTC	0	1	0	0	0	1	0	0	2	3	1	5	26	9	4	1	11	0	2	5	0	0	0	0	0	2	0	2	1	0	0	0	0	1	0	0	7	25	0	0	1	3	0	0	9	167460	4	20
315	ACA	2	0	0	0	169333	27	22	26	1	2	0	5	4	0	0	0	0	3	0	0	0	0	0	0	4	0	3	0	0	0	0	0	0	0	0	0	8	0	3	1	3	2	4	1	4	0	13	5
316	ATA	1	0	1	0	3	0	0	0	1	0	0	0	169173	7	18	9	0	0	0	0	0	0	0	0	0	0	0	0	2	0	0	0	0	0	0	0	0	0	0	0	0	0	0	0	9	0	1	0
317	GGA	0	0	0	0	0	0	0	0	1	0	0	0	0	0	0	0	0	0	0	0	0	0	0	0	0	0	0	0	0	0	0	0	9	0	0	0	0	0	0	0	169178	1	46	24	1	0	0	0
318	GAG	2	0	9	0	4	8	4	2	1	2	2	4	0	0	8	0	12	12	1	3	0	0	0	0	1	0	1	3	0	0	0	1	41	0	168916	1	11	2	0	4	0	0	11	0	4	0	2	0
319	TGC	0	0	0	0	0	0	0	0	0	0	0	0	0	0	0	0	0	0	0	0	0	0	0	0	0	1	0	0	0	0	0	0	0	0	0	0	0	0	0	0	0	0	0	0	0	0	0	0
320	CCA	0	0	0	0	4	0	0	0	0	0	0	0	0	0	0	0	3	0	0	0	169108	24	4	25	0	0	0	0	5	0	0	0	0	0	0	0	0	0	1	0	0	0	0	0	0	0	0	0
321	AAA	168295	4	3	1	2	52	0	12	36	0	2	0	9	0	1	7	2	1	0	4	0	0	0	0	20	1	4	0	0	1	3	5	8	0	0	0	0	0	2	0	0	0	0	0	0	4	1	0
322	TAT	0	0	0	3	0	0	0	0	0	0	0	0	0	0	0	0	0	0	0	4	0	0	0	0	0	0	0	0	0	0	0	0	0	0	0	2	0	0	0	0	0	0	0	0	0	0	0	0
323	GTC	0	0	0	0	0	1	0	0	0	0	0	0	7	104	1	0	0	0	0	0	0	0	0	0	0	0	0	0	0	0	0	0	0	3	0	0	0	9	0	0	0	1	0	0	8	167663	2	37
324	AGG	3	0	7	0	1	0	0	0	37	1	167573	5	0	0	2	0	0	0	1	1	0	0	0	0	5	35	40	2	0	6	1	0	0	0	0	0	0	2	0	1	0	0	35	0	0	0	0	0
325	AGT	0	0	0	19	0	0	0	0	1	21	1	167950	0	0	0	2	0	0	0	0	0	0	0	0	0	0	0	0	0	0	1	0	0	0	0	0	0	0	0	0	0	0	0	9	0	0	0	0
326	ACC	3	5	0	0	6	140707	6	12	1	3	1	3	0	14	1	0	0	0	0	0	1	30	3	0	0	8	0	0	1	5	0	0	0	0	3	0	0	58	0	0	2	2	0	0	1	0	0	2
327	AAA	168239	12	7	3	0	2	0	0	4	0	11	1	1	0	0	0	2	0	0	0	0	0	0	0	0	0	0	2	0	0	0	0	6	0	0	0	0	0	0	0	0	0	0	1	0	0	1	0
328	TTG	0	0	0	0	0	0	0	0	0	0	0	0	0	0	5	0	0	0	0	0	0	0	0	0	0	0	0	0	3	0	18	8	0	0	0	0	0	0	0	0	0	0	0	0	0	0	1	0
329	AGG	0	0	4	0	0	0	1	1	69	0	157267	2	0	0	17	0	0	0	0	0	0	0	0	0	2	0	3	1	0	0	0	0	0	0	0	0	0	0	0	0	0	0	28	0	0	0	0	0
330	ATG	0	0	1	0	0	0	4	0	0	0	1	0	13	0	163604	5	0	0	0	0	0	0	0	0	0	0	0	0	0	0	3	0	0	0	0	0	0	0	0	0	0	0	0	0	0	0	10	0
331	GTT	0	0	0	0	0	0	0	0	0	0	0	0	2	0	0	16	0	0	0	0	0	0	0	0	0	0	0	0	0	0	0	0	0	0	0	0	0	1	1	5	0	0	0	1	0	15	18	159116
332	ACA	1	0	0	0	152625	13	55	3	0	0	1	0	14	0	0	0	0	0	0	0	1	0	0	0	0	0	0	0	0	0	0	2	0	0	0	0	9	0	0	0	0	0	0	0	0	0	0	0
333	GGA	0	0	0	0	0	0	0	1	6	0	0	0	0	0	0	0	0	0	0	0	0	0	0	0	0	0	0	0	0	0	0	0	12	0	0	0	0	0	0	0	141044	0	20	11	6	0	0	0
334	CTA	0	0	0	0	0	0	0	0	0	0	0	0	2	0	0	0	3	0	0	0	20	5	1	0	0	0	0	0	148377	3	13	11	0	0	0	0	0	0	0	0	0	0	0	0	1	0	0	1
335	AGA	6	0	1	0	0	0	0	0	147786	0	11	0	2	0	0	0	0	0	0	0	0	0	0	0	3	0	0	6	0	0	0	0	2	0	0	0	0	0	0	0	7	0	0	0	0	0	0	0
336	AAC	0	62499	0	8	0	0	0	0	0	4	0	0	0	0	0	0	0	0	0	0	0	0	0	0	0	0	0	0	0	0	0	0	0	3	0	0	0	0	0	0	0	0	0	0	0	0	0	0
337	ATC	6	12	0	6	0	17	0	0	5	2	0	2	3	64134	0	7	4	0	0	0	0	0	0	0	0	39	5	2	1	0	2	0	0	0	0	0	0	0	0	0	0	0	0	0	1	2	2	0
338	CCA	0	0	0	0	1	0	0	0	0	0	0	0	0	0	0	0	5	1	1	3	64323	3	1	0	0	0	0	0	2	0	0	0	0	0	0	0	0	0	0	0	0	0	0	0	0	0	0	0
339	TCC	0	0	2	0	2	3	0	4	1	0	0	0	8	6	0	0	0	0	0	0	0	8	0	0	0	0	0	1	0	3	0	0	0	0	0	0	2	7	0	0	0	0	1	1	3	0	2	0
340	ATT	7	0	3	0	0	0	0	10	0	0	6	1	1	18	0	79516	0	0	0	0	0	0	0	0	2	0	0	0	0	0	0	0	0	0	0	0	0	0	0	0	0	0	0	0	0	0	0	3
341	CAA	0	0	0	0	0	0	0	0	0	0	2	0	0	0	0	0	61254	0	1	2	0	0	0	0	1	0	0	0	0	0	0	0	1	0	0	0	0	0	0	0	0	0	0	0	0	0	0	0
342	TAC	0	2	0	0	0	0	0	0	0	0	0	0	0	0	0	0	0	2	0	0	0	0	0	0	0	0	0	0	0	0	0	0	0	0	0	0	0	0	0	0	0	0	0	0	0	0	0	0
343	AGA	12	0	0	0	0	0	0	0	110544	0	31	1	5	0	0	0	0	0	2	0	0	0	1	0	5	8	0	1	0	0	0	0	0	0	0	0	0	0	0	0	10	0	0	0	0	0	0	0
344	GGT	0	0	0	0	0	0	0	0	0	0	3	12	0	0	0	0	0	0	0	0	0	0	0	0	0	0	0	0	0	0	0	0	0	0	0	10	0	1	0	0	8	7	9	161972	0	0	0	4
345	CTA	0	0	0	0	0	0	0	0	0	0	0	0	6	0	0	2	0	0	0	0	14	0	0	0	0	0	0	0	150447	3	20	9	0	0	0	0	0	0	0	0	0	0	0	0	5	1	0	1
346	TTT	0	0	0	0	0	0	0	0	0	0	0	0	7	0	0	8	0	0	0	0	0	0	0	0	0	0	0	0	0	0	0	2	0	0	0	0	0	0	0	0	0	0	0	0	0	1	0	1
347	GGA	0	0	0	0	0	0	0	0	6	1	0	0	0	0	5	0	2	0	0	0	0	0	0	0	4	0	0	0	5	1	0	1	6	0	0	0	0	0	1	0	162810	1	38	27	0	0	0	0
348	GCC	0	0	0	0	0	9	0	0	0	0	0	0	0	0	0	0	0	0	0	0	0	0	0	0	0	0	0	0	0	0	0	0	0	3	0	0	4	165334	19	7	0	0	0	0	0	34	0	0
349	ATT	0	0	0	0	0	1	0	3	0	0	0	1	7	8	0	166223	0	0	0	0	0	0	0	0	0	0	0	0	0	0	0	2	0	0	0	0	1	0	0	0	0	0	0	0	16	0	6	31
350	GCT	0	0	0	0	0	0	0	46	0	0	0	5	0	0	0	0	0	0	0	0	0	0	0	0	0	0	0	0	0	0	0	0	0	0	0	5	9	21	7	167583	0	0	0	0	0	0	0	9
351	GGT	0	0	0	0	0	0	0	0	0	0	0	9	0	0	0	0	0	0	0	0	0	0	0	0	0	0	0	0	0	0	0	0	0	0	0	4	0	0	0	0	3	27	43	162036	0	0	0	3
352	TTT	0	0	0	0	0	0	0	0	0	0	0	0	0	0	0	5	0	0	0	0	0	1	0	0	0	0	0	0	0	0	0	2	0	0	0	0	0	0	0	0	0	0	0	0	0	0	0	0
353	ATT	0	0	0	1	0	0	0	2	0	0	0	0	1	11	0	169388	0	0	0	0	0	0	0	0	0	0	0	0	4	0	27	2	0	0	0	0	0	0	0	0	0	0	0	0	2	7	4	15
354	GAG	0	0	5	0	0	0	0	0	0	0	0	0	0	0	0	0	0	0	1	0	0	0	0	0	0	0	0	0	0	0	0	0	35	1	161062	13	0	0	5	0	0	0	35	0	0	0	1	0
355	GGG	0	0	0	0	0	0	0	0	0	0	9	0	0	0	0	0	0	0	0	0	0	0	0	0	0	0	1	0	0	0	0	0	0	0	5	0	0	0	0	0	36	26	166409	39	0	0	1	0
356	GGA	0	0	0	0	0	0	0	0	19	0	0	0	0	0	0	0	0	0	0	0	0	0	0	0	1	0	0	0	0	0	0	0	16	0	0	0	0	0	0	0	168692	3	261	12	1	0	0	0
357	TGG	0	0	0	0	0	0	0	0	0	0	3	0	0	0	0	0	0	0	0	0	0	0	0	0	0	0	4	0	0	0	0	0	0	0	0	0	0	0	0	0	0	0	0	0	0	0	0	0
358	ACT	0	0	0	3	28	54	0	168547	0	0	0	1	1	13	0	10	0	5	0	0	1	7	0	7	0	0	0	0	22	1	0	2	0	0	0	0	2	1	0	20	0	0	0	0	2	0	0	1
359	GGA	0	0	0	0	1	0	0	0	18	0	0	0	0	0	0	0	0	0	0	0	0	0	0	0	0	0	0	0	0	0	0	0	19	0	0	0	0	1	3	0	168640	8	19	15	4	0	0	0
360	ATG	0	0	2	0	0	0	5	0	0	0	0	0	5	0	169396	1	0	0	0	0	0	0	0	0	0	0	0	0	10	21	18	8	0	0	0	0	0	0	0	0	0	0	0	0	0	0	10	0
361	ATA	125	0	41	1	3	1	0	0	0	0	0	0	169588	13	41	11	1	0	6	0	0	0	0	0	0	2	0	0	2	0	4	0	0	0	0	0	1	2	0	0	0	0	0	0	14	29	0	10
362	GAT	0	0	0	15	0	0	0	0	0	0	0	0	0	0	0	0	0	0	0	0	0	0	0	0	0	0	0	0	0	0	0	0	1	3	2	169110	0	0	0	0	0	0	0	5	0	0	0	0
363	GGA	0	0	0	0	0	0	0	0	9	0	0	0	0	0	0	0	0	0	0	0	0	0	0	0	0	0	0	0	0	0	0	0	11	0	0	0	1	0	0	0	168966	11	9	4	4	0	0	0
364	TGG	0	0	0	0	0	0	0	0	0	0	1	0	0	0	1	0	0	0	0	0	0	0	0	0	0	0	3	0	0	0	0	0	0	0	0	0	0	0	0	0	0	0	2	0	0	0	0	0
365	TAT	0	0	0	0	0	0	0	0	0	0	0	0	0	0	0	0	0	0	0	13	0	0	2	0	0	0	0	0	0	0	0	0	0	0	0	0	0	0	0	0	0	0	0	0	0	0	0	0
366	GGT	0	0	0	0	0	0	0	0	0	0	0	6	0	0	0	0	0	0	0	0	0	0	0	0	0	0	0	0	0	0	0	0	0	0	0	8	0	0	0	0	0	28	12	168928	0	0	0	0
367	TAT	0	0	0	0	0	0	0	0	0	0	0	0	0	0	0	0	0	0	0	14	0	0	0	0	0	0	0	0	0	0	0	0	0	0	0	0	0	0	0	0	0	0	0	0	0	0	0	0
368	CAT	0	0	0	2	0	0	0	0	0	0	0	0	0	0	1	0	2	29	0	169726	0	0	0	7	0	0	0	5	1	0	0	4	0	0	0	1	0	6	1	0	0	0	0	0	0	0	0	0
369	CAT	0	0	0	4	0	0	1	4	0	0	0	0	3	2	6	1	6	21	1	169610	0	0	0	2	0	0	0	4	0	0	0	1	0	0	0	0	0	0	0	0	0	0	0	0	0	0	0	0
370	CAG	0	0	3	1	3	0	1	1	0	2	2	10	17	0	0	0	37	1	169898	3	0	0	2	0	2	0	15	2	2	1	3	5	0	0	0	0	0	0	0	0	0	0	0	0	17	9	4	0
371	AAT	2	5	2	169788	0	0	0	3	0	0	0	5	0	0	0	0	0	0	0	1	0	0	0	0	0	0	0	0	0	0	0	0	0	0	0	10	0	0	0	0	0	0	0	0	0	0	0	0
372	GAA	17	0	0	0	0	0	0	0	0	0	0	0	0	0	0	0	0	0	0	0	0	0	0	0	0	0	0	0	0	0	0	0	169758	4	4	3	2	10	1	3	13	0	0	5	2	0	0	0
373	CAG	0	0	3	0	0	0	0	0	0	0	0	0	0	0	2	0	13	0	169421	7	0	0	2	0	0	0	40	0	0	0	2	0	0	2	4	0	2	0	1	5	0	0	0	0	0	0	0	0
374	GGA	0	0	0	0	0	0	0	0	11	0	0	0	0	2	0	0	0	0	0	0	0	0	0	0	0	0	0	0	0	1	0	0	14	0	0	0	0	0	0	0	169690	2	37	16	0	0	0	0
375	TCA	0	0	0	0	10	8	0	0	1	0	0	0	0	0	7	0	1	0	1	5	7	0	0	0	0	0	0	0	0	0	0	0	1	0	0	5	3	0	0	0	0	0	0	0	0	2	0	0
376	GGC	0	0	0	0	0	0	0	0	0	23	0	0	0	0	0	0	0	0	0	0	0	0	0	0	0	0	0	0	0	0	0	0	0	12	0	0	1	2	1	0	28	169346	2	13	0	0	0	0
377	TAT	0	0	0	3	0	0	0	0	0	0	0	0	0	0	0	0	0	0	0	9	0	0	0	0	0	0	0	0	0	0	0	0	0	0	0	2	0	0	0	0	0	0	0	0	0	0	0	0
378	GCA	0	0	0	0	27	0	0	0	0	6	0	11	0	0	0	0	0	0	0	0	0	0	0	0	0	0	0	0	0	0	0	0	1	0	0	0	167289	4	21	31	0	0	0	0	105	0	1	0
379	GCG	0	0	0	0	0	0	6	0	0	0	0	0	0	0	0	0	0	0	0	0	0	0	1	0	0	0	0	0	0	0	0	0	0	0	4	0	43	1	169047	33	0	0	11	0	0	0	50	0
380	GAT	0	0	0	13	0	0	0	0	0	0	0	0	0	0	0	0	0	0	0	0	0	0	0	0	0	0	0	0	0	0	0	0	1	16	0	169493	0	0	0	1	0	0	0	8	0	0	0	4
381	CAA	11	0	17	0	0	0	0	0	2	0	1	0	0	0	1	13	124247	2	6	14	2	0	0	0	13	0	5	4	0	1	3	0	0	0	0	0	2	2	0	3	0	0	0	0	11	1	19	6
382	AAA	124995	0	18	0	6	1	0	2	7	0	3	0	3	1	1	2	5	0	1	0	0	1	1	0	1	2	0	4	6	0	0	0	18	0	2	0	0	11	2	4	0	2	0	0	0	0	4	2
383	AGC	0	26	0	0	0	2	0	0	3	124780	0	46	0	4	0	0	0	0	0	0	0	0	0	0	0	2	0	0	0	0	0	0	0	0	0	0	0	0	0	0	0	43	0	0	0	0	0	0
384	ACA	1	0	0	0	125373	6	10	2	1	0	0	0	3	0	0	0	0	0	0	0	0	0	0	0	0	0	0	0	0	0	0	0	0	0	0	0	5	0	0	0	0	0	0	0	0	0	0	0
385	CAA	2	0	0	0	0	0	0	0	0	1	0	3	0	0	0	0	125059	1	4	0	0	0	0	0	3	0	0	0	0	0	0	0	0	0	0	0	0	0	0	5	0	0	0	0	0	0	0	0
386	AAT	55	1	8	125126	1	0	2	3	7	1	40	6	3	0	1	10	13	0	26	0	0	0	0	0	22	0	10	1	0	1	2	0	0	0	0	4	0	5	0	1	1	0	0	0	0	0	1	0
387	GCC	0	0	0	0	0	7	0	0	0	0	0	0	0	0	0	0	0	0	0	0	0	1	0	0	0	0	0	0	0	0	0	0	0	1	0	0	2	123282	43	5	0	1	0	0	0	39	0	0
388	ATT	0	0	0	2	0	0	0	5	0	0	0	3	1	7	1	124960	0	0	0	0	0	0	0	0	0	0	0	0	0	0	1	6	0	0	0	0	0	0	0	0	0	0	0	0	0	2	0	9
389	AAC	2	124971	0	35	3	6	3	2	1	6	0	0	3	0	0	0	0	4	0	0	0	0	0	0	1	4	0	5	0	0	0	0	3	21	0	2	6	0	0	1	0	0	0	0	2	0	1	0
390	GGG	4	0	15	0	9	20	2	0	119	40	38	0	5	14	0	6	0	4	2	5	0	0	0	0	1	11	65	72	10	2	173	38	0	0	9	0	3	0	3	0	30	3	123287	1	2	27	6	13
391	ATT	0	0	0	0	0	0	0	2	0	0	0	0	64	12	0	124943	0	0	0	0	0	0	0	0	0	0	0	0	0	0	0	0	0	0	0	0	0	0	0	0	0	0	0	0	0	0	2	17
392	ACA	1	0	0	6	125191	14	9	1	1	0	3	0	10	1	0	0	0	0	0	1	0	0	0	0	3	3	0	1	0	0	0	0	2	0	1	0	21	0	0	0	0	0	0	0	0	0	0	0
393	AAC	0	124037	1	19	0	10	0	10	0	3	0	0	0	0	0	0	5	5	0	0	0	0	0	0	0	0	0	0	0	0	0	0	0	4	0	0	0	0	0	0	0	0	0	0	0	0	0	0
394	AAG	21	0	125026	2	0	0	0	0	0	0	8	0	0	0	1	0	0	0	0	0	0	0	0	0	0	0	0	2	0	0	0	0	0	0	5	0	0	0	0	0	0	0	0	0	0	0	0	0
395	GTG	0	0	0	0	0	0	0	0	0	0	0	0	0	0	10	10	0	0	0	0	0	0	0	0	0	0	0	0	0	0	0	0	0	0	0	0	0	0	3	0	0	0	1	0	17	4	125057	23
396	AAC	2	125684	0	22	0	4	0	0	0	3	0	0	0	1	0	0	0	0	0	0	0	0	0	0	1	0	0	0	0	0	0	0	0	11	0	0	0	0	1	0	0	0	0	0	0	0	0	0
397	TCT	0	2	0	2	0	0	0	5	0	0	0	0	0	0	0	0	0	0	2	1	0	0	0	2	0	0	0	0	0	0	0	0	0	0	0	0	0	23	0	0	0	0	0	0	0	0	0	0
398	GTT	0	0	0	0	0	0	0	0	0	0	0	0	0	0	0	13	0	0	0	0	0	0	0	0	0	0	0	0	0	0	0	0	0	0	0	1	0	0	0	9	0	0	0	0	2	8	10	125260
399	ATC	0	0	0	0	0	4	0	0	0	0	0	0	6	125163	0	30	0	0	0	0	0	0	0	0	0	0	0	0	2	2	2	0	0	0	0	0	0	0	1	0	0	0	0	0	0	8	2	0
400	GAG	0	0	25	0	2	0	0	0	0	1	1	0	0	0	0	0	0	0	1	1	0	0	0	0	0	0	0	0	0	0	0	0	6	0	124884	6	0	0	2	0	1	0	8	0	0	0	0	0
401	AAA	122771	0	20	2	6	0	0	0	3	0	8	0	0	0	2	7	0	0	0	0	0	0	0	0	0	1	0	0	0	0	0	0	3	0	0	0	0	0	1	2	0	0	0	0	3	0	1	0
402	ATG	0	0	3	0	0	0	0	0	0	0	1	0	13	4	124963	4	0	0	0	0	0	0	0	0	0	0	0	0	0	4	9	2	0	0	0	0	0	0	0	0	0	0	0	0	1	1	2	0
403	AAC	7	125490	2	12	0	2	0	0	1	9	0	1	0	1	0	0	0	0	0	0	0	0	0	0	0	0	0	0	0	0	0	0	0	18	0	0	0	0	0	7	0	1	1	3	0	1	0	0
404	ACT	2	8	0	1	2	28	1	124828	4	3	4	4	0	1	0	6	3	1	1	1	0	0	4	0	7	1	0	1	0	10	2	8	0	0	0	0	4	2	0	3	7	1	0	10	1	1	1	2
405	CAA	3	0	1	0	0	0	0	0	0	0	2	0	0	0	0	0	125125	18	19	1	1	0	0	0	24	0	0	0	0	0	0	0	0	0	1	0	6	0	0	3	2	3	4	1	0	0	0	0
406	TTC	0	0	0	0	0	0	0	0	0	0	0	0	0	0	1	0	0	0	0	0	0	0	0	0	0	0	0	0	3	16	0	4	0	0	0	0	0	0	0	0	0	0	6	2	0	3	0	0
407	ACA	7	0	2	1	125308	4	28	8	1	4	3	3	16	0	0	0	0	0	0	0	1	0	0	0	2	0	0	8	0	0	0	0	0	0	0	0	5	0	2	0	0	0	0	0	0	0	1	0
408	GCT	0	0	0	0	2	1	0	12	0	1	1	0	2	0	0	0	1	0	0	0	0	0	0	0	0	2	5	0	0	2	0	1	0	0	0	4	0	15	24	125131	0	0	0	0	0	0	0	8
409	GTG	0	0	0	0	4	0	6	0	1	0	0	0	2	0	16	0	0	0	0	0	0	0	0	0	0	0	0	0	0	0	6	0	0	0	0	0	0	0	3	0	0	0	2	0	18	20	125029	41
410	GGT	0	0	0	0	0	0	0	0	1	0	0	38	0	0	0	0	0	1	1	0	0	0	0	0	0	0	0	0	0	0	0	0	0	2	0	53	1	0	0	0	4	12	12	121185	0	0	1	4
411	AAA	125330	5	23	0	1	0	0	0	3	1	0	0	1	0	0	0	0	0	0	0	0	0	0	0	0	0	0	0	0	0	0	0	4	0	0	0	0	0	0	0	3	3	1	0	3	4	1	0
412	GAA	7	0	0	0	0	5	0	0	0	3	3	3	0	1	0	0	0	0	0	0	0	0	0	0	1	2	0	0	6	0	0	1	124971	2	19	2	9	9	1	1	8	0	1	0	1	0	0	2
413	TTC	0	0	0	0	0	0	0	0	0	0	0	0	0	1	0	0	0	0	0	0	0	0	0	0	0	0	0	0	0	4	0	0	0	0	0	0	0	0	0	0	0	0	0	0	0	0	0	0
414	AAC	2	124741	0	5	2	4	1	0	0	16	0	0	0	1	0	0	0	1	0	0	0	0	0	0	0	0	0	0	0	0	0	0	0	11	0	0	0	0	0	3	20	9	2	11	0	0	0	0
415	AAC	2	124951	1	16	3	2	0	12	1	11	7	5	4	37	1	0	1	7	0	0	0	0	0	0	8	2	0	0	0	2	0	0	0	4	1	0	0	0	1	11	0	0	6	0	8	3	8	1
416	TTA	0	0	0	0	0	0	0	0	0	0	0	0	1	0	0	0	0	0	0	0	0	0	0	0	0	0	0	0	5	12	0	0	0	0	0	0	0	0	0	0	0	0	0	0	2	0	0	0
417	GAA	3	0	0	0	0	0	0	0	0	0	0	0	0	0	0	0	0	0	0	0	0	0	0	0	0	0	0	0	0	0	0	0	125073	0	13	0	0	0	0	0	3	0	0	0	1	0	0	0
418	AAA	125428	3	12	0	0	0	0	0	3	0	0	0	0	0	0	0	1	0	0	0	0	0	0	0	0	0	2	0	2	0	0	0	2	0	0	0	0	0	0	0	0	0	0	0	0	0	0	0
419	AGG	0	0	20	0	0	0	0	0	10	1	122261	0	0	0	8	0	0	0	0	0	0	0	0	0	0	0	52	0	0	0	0	0	0	0	0	0	0	0	0	0	0	0	92	0	0	0	0	0
420	ATG	0	0	1	0	0	0	1	0	0	0	0	0	10	0	124648	2	0	0	0	0	0	0	0	0	0	0	0	0	0	0	6	0	0	0	0	0	0	0	0	0	0	0	0	0	0	0	8	0
421	GAA	8	0	0	0	0	0	0	0	0	0	0	0	0	0	0	0	0	0	0	0	0	0	0	0	0	0	0	0	0	0	0	0	102478	22	39	6	0	0	0	0	13	0	0	0	2	0	0	0
422	AAT	0	3	0	124442	0	0	0	2	0	0	0	4	0	0	0	2	0	0	0	1	0	0	0	0	0	0	0	0	0	0	0	0	0	0	0	1	0	0	0	0	0	0	0	0	0	0	0	0
423	TTA	0	0	0	0	0	0	0	0	0	0	0	0	3	0	0	1	0	0	0	0	0	0	0	0	0	0	0	0	1	0	0	0	0	0	0	0	0	0	0	0	0	0	0	0	0	0	0	0
424	AAT	1	5	0	121059	0	0	0	2	0	0	0	4	0	0	0	0	0	0	0	2	0	0	0	0	0	0	0	0	0	0	0	0	0	0	0	4	0	0	1	0	0	0	0	0	0	0	0	0
425	AAA	121819	1	33	0	3	0	0	0	4	0	0	0	0	0	0	0	1	0	2	0	0	0	0	0	0	0	0	11	0	0	0	0	4	0	0	0	0	0	0	0	0	0	0	0	0	0	0	0
426	AAA	121634	0	173	0	0	0	0	0	8	0	0	3	0	0	0	0	0	0	0	0	0	0	0	0	0	0	0	1	0	0	0	0	8	0	0	0	0	0	0	0	0	0	0	0	0	0	0	0
427	GTT	0	0	0	0	0	0	0	0	0	0	0	46	0	0	0	39	0	0	0	0	0	0	0	0	0	0	0	0	0	0	0	0	0	0	0	0	0	0	0	2	0	0	0	1	2	16	1	114007
428	GAT	0	4	0	4	0	0	0	0	0	0	0	0	0	0	94	0	0	0	0	0	0	0	0	0	0	0	0	0	0	0	0	0	3	11	0	116145	0	0	0	0	0	0	0	12	0	0	0	0
429	GAT	0	0	0	10	0	0	0	0	0	0	0	0	0	0	93	0	0	0	0	0	0	0	1	0	0	0	0	0	0	0	0	0	2	4	0	118566	0	0	0	2	0	0	0	11	0	0	0	0
430	GGG	0	0	0	0	0	0	0	0	0	0	1	0	0	0	0	0	0	0	0	0	0	0	0	0	0	0	1	0	0	0	0	0	0	0	6	0	0	0	0	0	11	0	70738	2	0	0	3	0
431	TTT	0	0	0	0	0	0	0	0	0	0	0	0	0	0	0	0	0	0	0	0	0	0	0	0	0	0	0	0	0	0	0	6	0	0	0	0	0	0	0	0	0	0	0	0	0	0	0	2
432	CTG	0	0	0	0	0	0	1	0	0	0	0	0	0	0	0	0	1	0	0	0	0	0	10	0	0	0	0	0	4	0	56791	0	0	0	1	0	0	0	0	0	0	0	0	3	0	0	0	0
433	GAC	0	8	0	0	0	0	0	0	0	0	0	0	0	0	0	0	0	0	0	0	0	0	0	0	0	0	0	0	0	0	0	0	3	77815	5	3	0	2	0	0	0	5	0	0	0	0	0	0
434	ATT	0	0	0	0	0	0	0	3	0	0	0	2	0	3	0	100600	0	0	0	0	0	0	0	0	0	0	0	0	0	0	0	5	0	0	0	0	0	0	0	0	0	0	0	0	1	1	1	11
435	TGG	0	0	0	0	0	0	0	0	0	0	2	0	0	0	0	0	0	1	0	0	0	0	0	0	0	0	1	0	0	0	0	0	0	0	0	0	0	0	0	0	0	0	0	0	0	0	0	0
436	ACA	1	0	0	0	91367	11	8	0	0	0	0	0	2	0	0	0	0	0	0	0	0	0	0	0	0	0	0	0	0	0	0	0	0	0	0	0	7	0	0	0	0	0	0	0	0	0	0	0
437	TAT	0	0	0	0	0	0	0	0	0	0	0	0	0	0	0	0	0	0	0	7	0	0	0	0	0	0	0	0	0	0	0	0	0	0	0	0	0	0	0	0	0	0	0	0	0	0	0	0
438	AAT	2	6	2	120401	1	0	0	0	0	0	0	5	0	0	0	0	7	0	2	2	0	0	0	0	0	0	0	0	0	0	0	0	0	0	0	7	0	0	0	0	0	0	0	0	0	0	0	0
439	GCA	0	0	0	0	15	0	0	0	0	0	0	0	3	0	0	0	0	0	0	0	0	0	0	0	0	0	0	0	0	2	1	0	3	0	0	0	117259	0	12	1	1	0	0	0	19	0	0	0
440	GAA	10	0	0	0	0	0	0	0	0	0	0	0	0	0	0	0	0	0	0	0	0	0	0	0	0	0	0	0	0	0	0	0	121590	1	2	0	0	0	0	0	9	0	0	0	1	0	0	0
441	TTG	0	0	0	0	1	0	0	0	0	0	0	0	0	0	2	1	0	0	0	0	0	0	0	0	0	0	0	0	0	0	4	0	0	0	0	0	0	0	0	0	0	0	0	0	0	0	0	0
442	TTA	0	0	0	0	0	0	0	0	0	0	0	0	0	10	4	0	0	0	0	0	0	0	0	0	0	0	0	0	4	0	0	0	0	0	0	0	0	0	0	0	0	0	0	0	1	0	0	1
443	GTT	0	0	0	0	0	0	0	0	0	0	0	0	0	0	0	11	0	0	0	0	0	0	0	0	0	0	0	0	0	0	0	0	0	0	0	0	0	0	0	1	0	0	0	1	1	12	2	122955
444	CTA	0	0	0	0	0	0	0	0	0	0	0	0	5	0	0	0	0	0	0	0	11	1	0	0	0	0	0	0	123089	1	10	4	0	0	0	0	0	0	0	0	0	0	0	0	0	0	0	0
445	CTG	0	0	0	0	0	0	0	0	0	0	0	0	0	0	11	0	0	0	4	0	0	0	25	0	0	0	1	0	15	0	121468	0	0	0	0	0	0	0	0	0	0	0	0	0	0	0	0	0
446	GAA	2	0	0	0	0	0	0	0	0	0	0	0	0	0	0	0	0	0	0	0	0	0	0	0	0	0	0	0	0	0	0	0	124506	1	17	0	0	0	0	0	11	0	0	0	2	0	0	0
447	AAT	1	20	0	125426	0	0	0	2	0	0	0	3	0	0	0	1	0	0	0	1	0	0	0	0	0	0	0	0	0	0	0	0	0	0	0	3	0	0	0	0	0	0	0	0	0	0	0	0
448	GAA	12	0	0	0	0	0	0	0	0	0	0	0	0	0	0	0	0	0	0	0	0	0	0	0	0	0	0	0	0	0	0	0	124726	1	7	3	1	0	0	0	20	0	0	0	0	0	0	0
449	AGG	0	0	15	0	0	0	0	0	13	1	124497	2	0	0	6	0	0	0	0	0	0	0	0	0	10	0	3	1	0	0	0	0	0	0	0	0	0	0	0	0	0	0	18	0	0	0	0	0
450	ACT	0	0	0	2	1	33	5	124986	0	0	0	0	0	0	0	2	0	0	0	0	0	0	0	1	0	0	0	0	0	0	0	0	0	0	0	0	0	0	0	7	0	0	0	0	0	0	0	0
451	TTG	0	0	0	0	0	0	0	0	0	0	0	0	0	0	1	0	0	0	0	0	0	0	0	0	0	0	0	0	0	0	10	6	0	0	0	0	0	0	0	0	0	0	0	0	0	0	0	0
452	GAT	0	0	0	9	0	0	0	0	0	0	0	0	0	0	0	0	0	0	0	0	0	0	0	0	0	0	0	0	0	0	0	0	1	16	7	124161	0	0	0	0	0	0	0	5	0	0	0	0
453	TTC	0	0	0	0	0	0	0	0	0	0	0	0	0	0	0	0	0	0	0	0	0	0	0	0	0	0	0	0	0	6	0	0	0	0	0	0	0	0	0	0	0	0	0	0	0	0	0	0
454	CAT	0	0	0	4	0	0	0	0	0	0	0	0	0	0	0	0	1	11	0	124870	0	0	0	1	0	0	0	19	0	0	0	2	0	0	0	0	0	0	0	0	0	0	0	0	0	0	0	0
455	GAC	0	5	0	0	0	0	0	0	0	0	0	0	0	0	0	0	0	0	0	0	0	0	0	0	0	0	0	0	0	0	0	0	10	125361	2	18	0	2	1	0	0	10	0	0	0	0	0	0
456	TTA	1	0	0	0	2	1	7	0	0	0	9	0	5	0	0	0	0	0	0	1	0	0	0	0	0	0	2	4	17	0	0	0	0	1	0	0	0	0	0	0	0	1	0	1	5	2	1	4
457	AAT	1	4	0	124766	0	0	0	3	0	0	0	2	0	0	0	0	3	0	0	1	0	0	0	0	0	0	0	0	0	0	0	0	0	0	0	7	0	0	0	0	0	0	0	0	0	0	0	0
458	GTG	0	0	0	0	0	0	0	0	0	0	0	0	0	0	8	0	0	0	0	0	0	0	0	0	0	0	0	0	0	0	0	0	0	0	1	0	0	0	1	0	0	0	1	0	22	3	124708	7
459	AAG	11	0	124983	10	0	0	2	0	0	0	11	0	0	0	0	0	0	0	0	0	0	0	0	0	0	2	0	4	0	0	0	0	0	0	5	0	0	0	2	0	0	0	0	0	0	0	0	0
460	AAT	1	28	0	124794	0	0	0	1	0	0	1	10	0	0	0	0	0	0	0	1	0	0	0	0	0	0	0	0	0	0	0	0	0	0	0	4	4	5	2	0	0	0	0	0	0	0	0	0
461	CTG	0	0	0	0	0	0	0	0	0	0	0	0	0	0	1	0	0	0	0	0	0	0	7	0	0	0	0	0	18	0	125194	3	0	0	0	0	0	0	0	0	0	0	0	0	0	0	0	0
462	TAC	0	0	0	0	0	0	0	0	0	0	0	0	0	0	0	0	0	10	0	0	0	0	0	0	0	0	0	0	0	0	0	0	0	0	0	0	0	0	0	0	0	0	0	0	0	0	0	0
463	GAG	0	0	7	0	0	0	0	0	0	0	0	0	1	0	1	0	0	0	0	0	0	0	0	0	0	0	0	0	0	0	0	0	13	5	124931	8	0	0	1	0	1	0	7	2	0	0	2	0
464	AAA	125608	3	8	0	0	0	0	2	7	0	0	0	0	0	0	4	3	0	0	0	0	0	0	0	0	0	0	0	0	0	0	0	12	0	0	0	0	0	0	0	0	0	0	0	0	0	0	0
465	GTA	0	0	0	0	0	1	0	0	0	0	0	0	10	0	0	0	0	0	0	0	0	0	0	0	0	0	0	0	0	0	0	0	0	0	0	0	6	0	0	0	0	0	0	0	125229	7	8	5
466	AAA	125094	1	13	2	2	0	0	0	10	0	0	0	0	0	0	0	3	0	0	0	0	0	0	0	0	0	0	6	0	0	0	0	1	0	1	0	0	0	0	0	0	0	0	0	0	0	0	0
467	AGC	0	25	2	0	8	2	1	0	4	124718	0	49	0	1	0	0	0	0	1	0	0	0	0	0	3	0	0	0	0	0	0	0	0	0	0	0	2	0	0	0	1	18	10	0	0	3	0	5
468	CAA	8	0	0	0	14	3	0	0	4	5	0	8	15	0	17	0	125305	1	9	1	0	0	0	0	9	0	6	1	3	0	0	0	1	0	0	0	0	3	0	1	0	0	0	0	2	0	4	4
469	TTA	0	0	0	0	0	0	0	0	0	0	0	0	0	0	0	1	0	0	0	0	1	0	0	0	0	0	0	0	14	0	0	1	0	0	0	0	0	0	0	0	0	0	0	0	4	0	0	0
470	AAG	19	0	124771	31	2	0	1	0	1	0	8	0	0	0	2	0	0	2	4	0	0	0	0	0	0	0	0	0	0	0	0	0	0	0	4	0	0	0	0	0	0	0	0	0	0	0	4	0
471	AAT	2	8	0	125065	0	3	0	6	0	15	0	3	0	0	0	0	0	0	3	0	0	0	0	0	0	0	0	0	0	0	0	0	0	2	0	1	2	0	0	0	0	1	0	1	0	3	0	0
472	AAT	0	6	0	124879	0	0	0	1	0	0	0	14	0	0	0	1	0	0	2	1	0	0	0	0	0	0	0	0	0	0	0	0	0	0	0	23	0	0	0	0	0	0	0	0	0	0	0	0
473	GCC	0	0	0	0	0	18	0	0	0	0	0	0	0	0	0	0	0	0	0	0	0	0	0	0	0	0	0	0	0	0	0	0	0	2	0	0	4	124656	6	17	0	2	0	5	0	10	19	3
474	AAA	124286	2	22	2	1	0	0	0	18	0	0	0	2	3	7	0	12	0	1	0	0	0	0	0	0	0	1	2	2	5	8	1	34	0	0	0	8	2	0	3	0	1	0	0	0	0	1	0
475	GAA	2	0	0	0	0	0	0	0	0	0	0	0	1	0	0	0	0	0	0	0	0	0	0	0	0	0	0	0	0	0	0	0	124562	3	9	1	0	1	0	0	3	0	0	0	5	2	0	1
476	ATC	0	6	14	0	1	7	0	1	0	1	0	0	7	157631	52	33	12	0	5	0	0	0	0	0	0	1	0	0	9	2	0	0	0	0	0	0	0	0	0	0	0	0	0	0	10	12	0	0
477	GGA	0	0	0	0	0	0	0	0	10	0	0	0	0	0	0	0	1	1	0	0	0	0	0	0	5	0	0	0	3	0	0	0	6	0	0	0	0	0	0	0	157633	3	37	2	0	0	0	0
478	AAT	5	4	1	152629	0	0	0	3	0	3	0	6	0	0	0	2	0	0	0	6	0	0	0	0	0	0	0	0	0	0	0	0	0	0	0	4	0	0	0	0	0	0	0	0	0	0	0	0
479	GGG	0	0	0	0	0	0	0	0	0	0	7	0	0	0	0	0	0	0	0	0	0	0	0	0	0	0	0	3	0	0	0	0	0	0	4	0	0	0	0	0	7	14	157821	3	0	0	3	0
480	TGT	0	0	0	0	0	0	0	0	0	0	0	0	0	0	0	0	0	0	0	0	0	0	0	0	0	0	0	3	0	0	0	0	0	0	0	0	0	0	0	0	0	0	0	0	0	0	0	0
481	TTT	0	0	0	0	0	0	0	0	0	0	0	0	0	0	1	0	0	0	0	0	0	0	0	1	0	0	0	0	0	20	0	8	0	0	0	0	0	0	0	0	0	0	0	0	0	0	0	0
482	GAG	0	0	22	0	0	0	2	0	0	0	0	0	0	1	0	0	0	0	1	0	0	0	0	0	0	1	0	3	1	0	0	0	14	1	157898	4	1	0	0	11	3	2	31	0	4	0	6	1
483	TTC	0	0	0	0	0	0	0	0	0	0	0	0	0	2	0	0	0	0	0	0	0	0	0	0	0	0	0	0	0	6	0	0	0	0	0	0	0	0	0	0	0	0	0	0	0	5	0	0
484	TAC	0	0	0	0	0	0	0	0	1	0	0	0	0	0	1	0	0	26	0	0	0	0	0	0	0	0	0	0	0	0	12	0	0	1	0	0	0	0	0	0	0	0	0	0	0	0	0	0
485	CAC	0	2	0	0	0	0	0	0	0	0	0	0	0	0	0	0	3	157516	1	2	0	2	0	0	0	4	0	0	0	0	0	0	0	0	0	0	0	0	0	0	0	0	0	0	0	0	0	0
486	AAG	19	0	157502	9	0	0	1	0	3	2	16	2	4	3	2	1	0	0	4	0	0	2	0	0	0	0	2	2	0	1	0	1	0	0	5	2	12	0	0	0	0	0	0	1	10	7	0	3
487	TGT	0	0	0	0	0	0	0	0	0	0	0	2	0	0	0	0	0	0	0	0	0	0	0	0	0	0	0	4	0	0	0	0	0	0	0	0	0	0	0	0	0	0	0	0	0	0	0	0
488	GAC	0	18	0	0	0	0	0	0	0	3	0	0	0	0	0	0	0	0	0	0	2	0	0	0	0	0	0	0	0	0	0	0	4	157856	3	3	0	0	0	0	0	24	4	0	0	0	0	0
489	AAT	0	6	0	158236	0	0	0	1	0	0	0	4	0	0	0	0	0	0	0	2	0	0	0	0	0	0	0	0	0	0	0	0	0	4	0	10	0	0	0	0	0	0	0	0	0	0	0	0
490	GAA	9	0	0	0	15	0	0	0	0	0	0	0	0	0	11	1	1	0	0	0	1	0	0	3	0	0	1	0	0	0	0	0	156895	6	9	2	5	0	3	0	9	2	1	12	0	0	0	18
491	TGC	0	0	0	0	0	0	0	0	0	2	0	0	0	0	0	0	0	0	0	0	0	0	0	0	0	3	0	0	0	0	0	0	0	0	0	0	0	0	0	0	0	0	0	0	0	0	0	0
492	ATG	0	0	1	0	0	0	3	0	0	0	1	0	68	0	155335	6	0	0	0	0	0	0	0	0	0	0	0	0	0	0	3	0	0	0	0	0	0	0	0	0	0	0	0	0	0	0	6	0
493	GAA	17	6	0	0	0	0	2	1	0	0	0	5	0	0	2	0	0	7	0	0	0	0	0	0	0	0	0	0	0	0	0	0	157005	11	12	1	1	9	0	0	85	20	0	61	1	0	0	0
494	AGT	0	0	0	13	0	0	2	0	1	2	4	158130	0	0	0	4	1	0	0	0	0	0	0	0	0	0	0	3	0	0	0	0	3	0	13	0	0	0	1	4	1	2	0	10	0	0	0	0
495	GTA	0	0	0	0	0	0	0	0	0	0	0	0	11	0	0	0	0	0	0	0	0	0	0	0	0	0	0	0	0	0	0	0	2	0	0	0	8	0	0	0	0	0	0	0	157516	2	27	15
496	AGA	14	0	2	0	0	0	0	0	157820	1	31	0	1	0	0	0	0	0	0	0	0	0	0	0	1	0	2	0	0	0	0	0	0	0	0	0	0	0	0	0	15	0	0	0	0	0	0	0
497	AAT	12	5	6	157589	1	3	5	27	3	2	0	61	30	0	11	1	4	9	1	3	0	0	0	0	0	6	0	1	11	37	20	10	29	1	3	44	1	1	7	5	0	1	13	19	5	4	28	18
498	GGG	0	0	0	0	0	0	0	0	0	0	6	2	0	0	0	0	0	0	3	0	0	0	0	0	0	0	1	0	0	0	0	0	1	0	16	0	2	2	1	13	27	5	157725	5	0	0	6	0
499	ACT	14	0	0	6	2	7	1	157395	0	0	0	1	0	0	23	13	21	0	0	1	0	0	0	1	14	0	0	0	9	0	0	5	0	0	3	0	5	1	0	48	0	2	0	1	83	0	0	1
500	TAT	0	0	0	1	0	0	0	0	0	0	0	0	0	0	0	0	0	0	0	11	0	0	0	0	0	0	0	0	0	0	0	0	0	0	0	0	0	0	0	0	0	0	0	0	0	0	0	0
501	GAT	1	1	0	19	0	0	0	0	4	0	1	0	0	1	0	0	0	0	0	0	0	0	0	0	0	0	0	0	4	0	4	2	2	8	4	156564	3	0	0	0	0	0	0	5	1	0	0	0
502	TAT	0	0	0	0	0	0	0	0	0	0	0	0	0	0	0	0	0	1	0	17	0	0	0	0	0	0	0	0	0	0	0	1	1	0	0	0	0	3	4	0	0	0	1	5	0	0	5	0
503	CCA	0	1	0	1	1	0	6	0	0	0	1	0	4	0	0	0	3	0	0	0	156906	50	50	8	0	0	0	0	6	0	1	0	1	0	1	0	6	0	0	0	0	4	2	0	0	0	13	2
504	AAA	157450	2	16	1	3	0	0	0	6	0	4	0	1	0	0	0	1	10	4	8	0	0	0	0	1	1	0	0	0	5	1	0	6	0	0	0	0	4	0	1	0	0	0	3	0	0	0	0
505	TAT	0	0	0	0	0	0	0	0	0	0	0	0	0	0	0	0	0	0	0	11	0	0	0	0	0	0	0	0	0	0	0	0	0	0	0	1	0	0	0	0	0	0	0	0	0	0	0	0
506	TCA	0	0	1	0	6	0	0	1	2	14	0	0	0	0	0	0	0	0	0	0	7	0	0	0	0	4	1	0	0	0	3	0	8	0	2	0	1	0	4	0	0	1	0	0	4	10	0	2
507	GAA	8	0	0	3	4	0	0	1	1	0	0	0	0	2	0	0	0	0	0	0	0	1	0	0	6	0	3	0	0	9	7	0	157648	54	18	1	0	0	16	0	5	1	1	9	8	0	29	0
508	GAA	4	0	0	0	1	0	0	0	0	0	0	0	0	8	0	27	1	0	6	0	0	4	0	0	0	0	0	0	1	2	1	2	157368	3	8	1	0	0	10	1	12	0	0	0	1	0	0	5
509	TCA	0	0	0	0	0	0	5	2	0	0	0	23	13	0	2	5	0	0	0	0	8	0	0	0	0	0	0	0	0	0	9	0	0	0	0	0	5	0	8	1	1	1	0	0	1	1	18	10
510	AAG	18	2	157057	2	0	0	5	0	0	0	33	14	0	15	3	2	0	1	1	1	0	0	0	0	13	0	0	11	0	18	8	5	0	0	12	1	0	0	0	0	0	2	2	1	0	0	0	3
511	TTG	0	0	0	0	0	3	0	0	0	0	1	3	4	0	1	0	0	0	0	0	0	0	0	0	0	0	0	0	0	0	6	1	4	0	0	0	0	6	1	3	0	2	3	0	0	0	3	0
512	AAC	21	156888	4	18	0	2	0	0	1	88	0	0	0	1	0	0	0	0	0	6	0	0	0	0	0	1	3	0	0	8	0	2	1	24	1	1	0	0	0	0	0	0	4	11	0	9	0	3
513	AGG	0	0	8	0	0	2	0	0	15	0	131229	1	0	0	15	8	0	0	0	0	0	0	0	0	0	0	30	1	7	0	0	0	0	0	0	3	3	0	0	0	0	0	48	0	0	0	0	0
514	GAA	9	1	0	0	0	0	0	0	0	0	0	0	0	0	0	0	0	0	0	0	1	0	0	0	0	4	0	0	0	1	0	0	157326	0	14	5	1	0	0	0	21	0	0	0	1	0	0	0
515	AAG	43	0	157257	10	6	0	2	16	1	0	60	13	0	0	1	1	0	0	2	4	0	0	28	25	0	0	0	0	0	0	0	0	0	0	17	4	5	0	6	0	0	8	0	0	6	11	9	1
516	ATA	1	0	0	0	3	0	0	0	0	0	0	0	157087	1	31	12	0	0	0	0	0	0	0	0	0	0	0	0	0	4	0	0	0	0	0	0	0	0	0	0	0	0	0	0	7	4	0	0
517	GAT	3	0	1	9	0	2	0	0	7	4	1	2	10	0	0	3	0	0	1	1	0	0	0	0	0	0	0	1	0	5	0	0	3	10	3	157194	24	0	0	0	0	0	0	15	1	6	0	6
518	GGA	11	0	3	0	14	4	9	21	24	2	0	3	17	1	38	2	0	5	1	0	3	0	0	0	0	3	0	38	0	0	1	5	28	0	2	0	6	5	2	6	155895	4	24	3	5	98	12	4
519	GTG	0	0	0	0	0	0	0	0	0	0	0	0	1	0	15	1	0	0	0	0	0	0	0	0	0	0	2	0	1	0	0	0	0	0	0	0	0	0	11	6	0	0	0	0	15	0	156310	21
520	AAA	157049	15	12	11	1	3	1	0	7	5	0	0	1	3	0	0	11	6	0	10	0	0	2	0	1	0	0	2	1	0	0	0	38	4	4	0	0	1	2	0	1	3	0	0	2	3	0	1
521	TTG	0	0	0	0	4	0	0	0	0	0	0	0	22	2	22	0	0	0	0	0	0	0	0	0	0	0	0	0	0	0	6	0	0	0	0	0	0	0	0	0	0	0	0	0	1	1	8	0
522	GAA	10	0	0	6	0	0	0	0	0	0	0	0	0	0	0	2	4	0	0	0	0	0	0	0	0	0	0	1	0	0	0	0	155310	8	11	1	0	0	0	0	36	1	0	0	0	0	0	0
523	TCA	0	0	0	6	1	0	0	1	1	0	2	1	3	2	0	0	6	2	2	2	3	3	0	0	0	0	4	0	0	0	0	0	1	0	1	0	0	0	0	0	0	1	1	0	0	0	0	8
524	ATG	0	0	0	0	1	0	1	4	2	3	1	0	12	0	86748	12	0	0	0	0	0	0	1	0	0	0	0	0	1	0	0	12	0	0	0	3	0	0	1	0	0	0	0	0	2	0	2	5
525	GGG	0	0	0	1	0	0	0	0	0	0	4	2	1	0	0	0	0	0	0	1	0	0	0	0	0	0	0	0	0	0	0	0	0	3	3	1	1	0	0	0	11	0	83266	1	2	0	2	0
526	GTG	0	0	0	0	0	0	0	0	0	1	0	0	0	0	14	0	0	0	2	0	0	6	0	0	0	0	0	0	7	0	0	4	2	0	1	0	0	0	4	0	2	1	3	0	41	1	92728	4
527	TAT	0	0	0	1	0	0	2	0	0	0	0	2	1	0	0	0	0	0	5	27	1	0	0	0	0	0	0	0	0	0	0	0	8	0	2	2	0	0	0	0	0	0	0	0	0	0	0	0
528	CAG	1	0	0	0	0	0	0	0	0	0	0	1	0	0	0	0	5	11	91148	0	0	0	0	0	0	0	27	1	0	0	1	0	0	3	0	0	0	0	0	0	0	0	0	0	0	0	0	0
529	ATT	0	0	3	3	0	0	0	3	0	0	0	3	0	4	5	103484	0	0	0	0	0	0	0	0	0	0	0	0	0	0	1	1	0	0	1	0	0	0	0	0	0	0	0	0	0	1	0	6
530	CTG	0	0	0	0	0	0	0	0	1	0	0	1	0	0	16	0	0	0	0	0	0	0	7	0	0	0	0	0	2	1	120885	5	0	0	0	0	0	2	1	0	0	0	0	0	0	0	0	0
531	GCG	2	0	0	0	0	0	4	0	0	0	0	0	0	0	0	0	0	0	0	0	0	0	0	0	0	0	0	0	0	1	0	0	0	0	1	0	7	0	124499	6	0	0	0	0	0	0	22	0
532	ATC	0	1	0	0	0	5	0	0	0	1	0	0	5	131826	0	6	0	0	0	0	0	0	0	0	0	0	0	0	0	1	0	0	0	0	0	0	0	0	0	0	0	0	0	0	0	26	0	0
533	TAC	0	1	0	0	0	0	0	2	0	0	0	0	0	0	0	0	0	27	0	0	0	0	0	0	1	0	0	0	0	0	0	0	0	1	0	0	0	0	3	0	0	0	0	0	0	0	0	0
534	TCA	0	0	0	0	3	0	0	0	0	0	0	1	0	0	0	0	2	0	0	0	11	0	0	0	0	0	0	0	0	0	0	0	0	0	0	0	1	0	0	0	0	0	0	0	0	0	0	0
535	ACT	0	0	0	0	2	9	0	134931	0	0	0	1	0	0	0	8	0	0	0	0	0	0	0	0	0	0	0	0	0	0	0	0	0	0	0	0	0	1	0	3	0	0	0	1	0	0	0	0
536	GTC	0	0	0	0	0	0	0	0	0	0	0	0	0	43	0	1	0	0	0	0	0	0	0	0	0	0	0	0	0	0	0	0	0	0	0	0	0	6	0	0	0	1	0	0	2	129704	1	10
537	GCC	0	0	0	0	11	39	0	1	0	0	0	0	0	0	0	0	0	0	0	0	0	0	0	0	0	0	0	0	0	0	0	0	0	0	0	0	3	154205	0	16	0	0	0	0	0	8	0	0
538	AGT	0	0	1	14	0	0	0	0	0	9	0	154526	0	0	0	3	0	0	0	0	0	0	0	0	0	0	0	2	0	0	0	0	0	0	0	0	1	0	2	16	0	0	0	4	0	0	0	1
539	TCA	0	0	0	0	3	0	0	0	3	0	0	0	0	0	0	0	0	0	0	0	10	0	0	0	0	0	0	0	0	0	0	0	0	0	0	0	1	0	0	0	0	0	0	0	0	0	0	0
540	CTG	0	0	0	0	0	11	0	0	0	1	0	0	4	1	8	0	0	0	0	0	0	0	8	0	0	0	1	0	36	1	154857	13	0	0	0	0	5	0	1	2	0	3	0	0	3	5	9	0
541	GTG	0	0	0	0	0	0	1	0	0	0	0	0	3	0	9	33	0	0	0	0	0	0	3	1	0	0	0	0	0	0	0	2	0	0	2	0	0	0	2	0	0	0	0	0	35	12	155989	17
542	CTT	0	0	0	0	0	0	2	1	0	0	0	0	7	6	5	12	0	0	0	1	1	0	0	19	0	0	0	2	5	8	12	157001	0	0	0	0	1	0	7	3	0	0	0	0	0	0	4	0
543	TTG	0	0	0	0	1	0	0	0	0	0	0	1	1	0	1	0	0	0	0	0	0	0	0	0	0	0	0	0	0	0	11	0	0	0	0	0	4	0	16	20	0	0	0	0	13	0	3	0
544	GTC	0	0	0	0	0	0	0	0	0	0	0	0	0	17	0	0	0	0	0	0	0	0	0	0	0	0	0	0	0	0	0	0	0	3	0	0	0	7	0	0	0	2	0	0	3	154647	0	17
545	TCC	0	0	0	0	0	11	0	0	0	0	0	0	0	0	0	0	0	0	0	0	0	38	0	0	0	0	0	0	0	0	0	0	0	0	0	0	0	0	0	2	0	0	0	0	0	0	0	0
546	CTG	0	0	0	0	0	0	0	0	0	0	0	0	0	0	6	0	0	0	2	0	0	0	25	0	0	0	8	0	20	0	151787	3	0	0	0	0	0	0	0	0	0	0	0	0	0	0	0	0
547	GGG	0	0	0	0	0	0	0	0	0	0	7	0	0	0	0	0	0	0	0	0	0	0	0	0	0	0	0	0	0	0	0	0	0	0	6	0	0	0	0	0	2	0	154225	0	0	0	5	0
548	GCA	0	0	0	0	46	0	0	0	0	0	0	0	0	0	0	0	0	0	0	0	0	0	0	0	0	0	0	0	0	0	0	0	4	0	0	0	156969	2	4	5	5	0	0	0	16	0	0	0
549	ATC	0	2	0	0	0	12	0	0	0	4	0	0	1	157453	0	3	0	0	0	0	0	0	0	0	0	0	0	0	0	2	0	0	0	0	0	0	0	4	0	0	0	0	0	0	0	9	0	0
550	AGT	0	0	0	10	0	0	0	0	0	19	2	157542	0	0	0	6	0	0	0	0	0	0	0	0	0	0	0	0	1	0	11	0	0	0	0	0	0	0	0	0	0	0	0	20	2	0	0	0
551	TTC	0	0	0	0	0	0	8	0	0	0	0	1	0	0	0	1	0	0	0	0	0	0	0	0	0	0	0	0	0	8	0	7	0	0	1	0	1	0	0	0	3	0	1	0	9	4	0	0
552	TGG	0	0	0	0	0	0	0	0	0	0	0	0	0	0	0	0	0	0	0	0	0	0	0	0	0	0	15	0	0	0	0	0	0	0	0	0	0	1	0	0	0	0	8	0	0	0	0	0
553	ATG	0	0	0	0	0	0	8	0	0	0	0	0	9	0	157562	1	0	0	0	0	0	0	0	0	0	0	0	0	0	0	1	0	0	0	0	0	0	13	0	1	0	0	0	39	0	0	10	0
554	TGT	0	0	0	0	0	0	0	0	0	0	0	0	1	0	2	0	0	0	0	0	0	0	0	0	0	0	0	6	0	2	1	0	0	0	0	0	6	0	0	0	0	0	0	0	2	0	0	0
555	TCT	2	0	1	5	0	1	0	1	0	0	0	5	35	0	6	0	8	0	0	0	0	0	0	6	0	0	0	0	3	1	0	0	1	0	2	0	2	4	17	1	0	0	0	0	0	0	0	0
556	AAT	0	9	18	157621	2	8	0	1	1	0	0	5	14	2	0	3	0	0	0	1	0	0	0	0	0	0	0	0	0	1	0	0	0	0	0	12	0	0	0	0	0	0	0	1	0	12	0	0
557	GGG	0	0	0	2	0	0	0	0	0	1	4	0	0	0	0	0	0	0	0	0	0	0	0	0	0	0	0	0	0	0	0	0	0	0	5	0	0	0	1	0	30	0	157107	2	0	0	10	0
558	TCT	0	0	0	0	0	0	1	3	0	0	0	0	1	0	3	0	11	0	0	0	0	0	0	5	0	0	0	0	1	0	0	3	0	0	0	0	1	0	0	38	0	0	0	0	1	0	0	0
559	TTG	0	0	0	0	0	0	0	0	0	0	0	0	0	2	2	0	0	0	0	0	0	0	0	0	0	0	0	0	0	0	16	0	0	0	0	0	0	0	0	0	0	0	0	0	0	0	0	0
560	CAG	0	0	2	0	0	0	0	1	0	0	0	0	0	0	0	0	15	0	157768	0	0	0	0	0	0	0	16	0	0	0	1	0	0	0	5	0	0	0	0	0	0	0	0	0	7	0	0	0
561	TGC	0	0	0	0	0	0	0	0	0	0	0	0	0	0	0	4	0	0	0	0	0	0	0	0	0	8	0	0	4	0	0	0	0	0	0	0	0	0	0	0	0	1	0	0	0	2	0	0
562	AGA	7	0	1	0	0	0	4	3	157744	1	6	0	4	0	0	0	2	0	0	0	0	0	0	0	8	0	0	2	0	0	0	0	0	1	2	0	0	0	1	0	10	1	0	0	1	5	0	0
563	ATA	3	0	0	0	12	0	0	0	0	0	0	0	158217	9	15	0	0	0	0	0	0	0	0	0	0	0	0	0	0	0	0	0	0	0	0	0	0	0	0	0	0	0	0	0	10	0	0	1
564	TGC	0	0	0	0	0	0	0	0	0	2	0	0	0	0	0	0	0	0	0	0	0	0	0	0	0	4	0	0	0	0	0	0	0	3	0	0	0	0	0	0	0	1	0	0	0	0	0	0
565	ATC	0	0	0	0	0	4	0	0	0	0	0	0	3	157306	2	2	0	0	0	0	0	0	0	0	0	0	0	0	2	1	0	0	0	0	0	0	0	0	0	0	0	0	0	0	0	3	0	0
[truncated: 16 more columns]
