# Supplementary material for: Enhanced ER proteostasis and temperature differentially impact the mutational tolerance of influenza hemagglutinin
Source: eLife. 2018 Sep 6;7:e38795. doi: 10.7554/eLife.38795 (PMC6172027; doi:10.7554/eLife.38795)
Supplement: Source data 1. [file elife-38795-data1.zip › Dataset_1/HA_DMS_2018_processing/filtering/filtering_DAX37vsDMSO37/LIB2_countsAAcodons.txt]

POSITION	WT	K	N	K	N	T	T	T	T	R	S	R	S	I	I	M	I	Q	H	Q	H	P	P	P	P	R	R	R	R	L	L	L	L	E	D	E	D	A	A	A	A	G	G	G	G	V	V	V	V
1	ATG	0	0	1	0	0	0	1	0	0	0	0	0	16	0	202844	3	0	0	0	0	0	0	0	0	0	0	0	0	0	0	6	0	0	0	0	0	0	0	0	0	0	0	0	0	0	0	11	0
2	AAG	34	1	202193	28	25	7	16	9	0	9	26	4	1	4	27	16	7	0	3	3	3	1	5	15	10	0	3	1	18	2	10	0	11	0	21	0	9	6	0	1	0	1	0	12	0	0	1	1
3	GCA	7	0	0	4	16	3	0	0	20	0	5	4	0	5	0	1	0	3	0	0	1	0	1	0	0	1	0	1	0	0	0	0	20	0	0	5	202043	3	11	9	2	0	0	0	31	2	0	6
4	AAA	198687	12	8	6	1	2	0	2	9	23	1	3	2	0	0	0	3	0	1	0	1	2	0	3	0	6	0	0	0	4	0	0	10	0	1	3	0	0	0	13	0	0	0	0	4	16	2	1
5	CTA	0	0	0	0	0	0	0	0	1	0	0	0	13	7	0	16	2	3	0	0	20	0	0	0	2	0	0	0	202814	14	45	4	1	0	0	0	0	0	0	12	0	3	1	0	10	0	0	0
6	CTG	0	0	0	0	0	0	0	0	0	0	0	0	0	0	14	2	0	0	6	0	0	0	8	0	0	0	0	0	51	0	202240	13	0	0	0	0	0	0	1	1	0	1	0	0	0	0	3	2
7	GTC	5	0	0	0	4	3	0	1	3	0	1	0	2	12	12	0	0	0	0	0	0	0	0	0	0	0	0	0	0	124	0	0	0	1	2	0	1	12	12	1	0	1	0	2	5	201801	0	17
8	CTG	0	0	0	0	0	0	0	0	0	0	0	0	1	2	9	1	0	0	3	0	0	0	40	0	0	0	8	0	30	1	202459	5	0	0	0	0	0	0	0	0	0	0	0	0	16	0	0	2
9	TTA	0	0	0	0	0	0	0	2	0	0	0	0	4	0	0	4	0	1	0	0	0	0	0	1	0	0	0	0	32	4	0	2	0	0	0	0	0	1	0	0	0	0	1	0	1	0	0	3
10	TAT	0	0	1	0	6	0	1	3	0	0	0	0	4	18	3	2	1	0	0	22	0	0	0	0	0	0	0	1	2	3	0	12	0	0	0	1	0	1	2	0	0	0	1	0	0	3	0	0
11	GCA	0	0	0	0	51	4	2	44	0	0	0	1	1	0	5	0	0	16	0	0	0	0	1	0	0	3	0	3	19	18	1	4	1	0	0	0	202151	1	9	8	10	1	0	0	40	6	2	3
12	TTT	0	0	0	0	0	0	1	0	1	3	0	0	5	2	1	2	0	0	0	0	0	5	6	1	0	0	0	0	0	0	6	22	0	0	0	0	0	2	0	16	0	0	0	0	2	0	16	6
13	GTA	0	0	0	0	4	0	0	1	0	0	0	0	11	0	0	0	0	0	0	0	0	0	0	0	0	0	0	0	0	0	0	0	1	0	0	0	68	0	1	1	0	0	0	0	202785	5	45	0
14	GCT	0	0	0	0	0	0	0	18	0	2	0	0	0	0	0	0	3	0	0	0	0	0	0	0	0	0	0	0	5	0	0	0	0	0	0	9	1	148	1	202650	0	0	0	1	0	0	0	3
15	ACA	2	0	0	0	202760	21	133	21	0	0	0	0	10	0	0	2	0	0	0	0	1	0	0	0	0	0	0	0	0	0	0	0	0	0	0	0	13	0	2	0	0	0	0	0	0	1	0	0
16	GAT	0	0	0	11	0	0	0	0	0	0	0	0	0	0	0	0	0	1	0	0	0	0	0	0	1	0	0	1	0	0	0	0	3	16	0	202831	0	0	0	17	0	0	0	13	0	0	0	0
17	GCA	0	0	0	0	46	0	0	0	0	0	0	0	0	0	0	0	0	0	0	0	0	0	0	0	0	0	0	0	0	0	0	0	1	0	0	0	201783	4	58	4	3	0	0	0	25	0	0	0
18	GAC	0	6	0	0	0	0	0	0	0	0	0	0	0	0	0	0	0	1	0	0	0	0	0	0	0	0	0	0	0	0	0	0	1	202183	0	9	0	0	0	0	0	10	0	0	0	2	0	0
19	ACA	7	6	0	0	199452	8	44	20	9	0	0	0	8	0	0	4	0	2	0	0	1	0	0	0	6	1	2	17	0	4	0	2	1	0	3	1	5	0	0	0	0	0	0	0	11	9	0	0
20	ATA	3	0	0	0	5	0	0	0	1	0	0	0	202990	0	33	10	0	0	0	0	0	0	0	0	0	0	0	0	5	0	1	3	0	0	0	0	0	0	0	0	0	0	0	0	8	0	0	0
21	TGT	0	0	0	0	0	0	0	0	0	0	0	6	0	0	0	0	0	0	0	0	0	0	0	0	0	0	0	10	0	0	0	0	0	0	0	0	0	0	0	0	0	0	0	2	0	0	0	0
22	ATA	0	0	0	0	7	0	0	0	0	0	0	0	202598	3	36	6	0	0	0	0	0	0	0	0	0	0	0	0	0	0	0	0	0	0	0	0	0	0	0	0	1	0	0	0	20	0	0	0
23	GGC	0	0	0	0	0	0	0	0	0	4	0	0	0	0	0	0	0	0	0	0	0	0	0	0	0	0	0	0	0	0	0	0	0	5	0	0	0	0	0	0	19	202647	15	13	0	2	0	0
24	TAC	0	1	0	0	22	10	0	1	0	0	0	0	0	0	0	0	0	18	0	0	0	0	0	0	0	0	0	5	0	0	0	0	0	0	0	0	0	0	0	0	0	0	0	0	0	0	0	0
25	CAT	0	0	0	2	0	0	0	0	0	0	0	0	0	0	0	0	11	22	0	202609	0	0	0	2	0	0	0	18	0	0	0	5	0	0	0	1	0	13	0	2	0	0	0	0	0	0	1	0
26	GCG	0	1	0	0	0	0	13	0	0	1	0	1	0	0	0	0	0	0	0	0	0	0	0	0	0	0	0	0	0	0	0	0	0	0	4	0	93	6	201564	23	0	0	2	0	0	0	17	0
27	AAC	3	198602	2	20	0	2	0	0	0	10	0	0	0	0	0	0	0	0	0	0	0	0	0	0	0	0	0	0	0	0	0	0	0	13	0	0	0	0	0	0	0	0	0	0	0	0	0	0
28	AAC	7	200730	2	20	0	0	0	0	0	12	0	0	0	1	0	0	0	0	0	0	0	0	0	0	0	0	0	0	0	0	0	0	0	9	0	0	0	0	0	0	0	0	0	0	0	0	0	0
29	TCA	0	1	0	1	3	0	0	0	0	0	0	0	0	0	0	0	0	0	0	0	26	0	0	0	0	0	0	0	0	0	0	0	0	0	0	0	6	0	2	0	0	0	1	0	0	0	0	1
30	ACC	0	39	0	0	10	202106	23	42	0	0	0	1	0	17	0	0	0	0	0	0	0	2	0	0	0	0	0	0	0	0	0	0	0	0	0	0	0	19	0	0	0	0	0	0	0	0	0	0
31	GAC	0	37	0	0	3	1	0	0	0	0	0	0	0	0	0	0	0	2	0	0	0	0	0	0	0	0	0	0	0	0	0	0	2	197952	12	15	0	0	0	0	0	6	0	0	0	1	0	0
32	ACT	0	1	0	2	4	25	1	199549	0	0	0	5	0	0	0	3	0	1	2	1	0	0	0	2	0	4	0	0	0	0	0	0	0	0	0	0	0	0	0	12	0	0	0	0	5	2	0	0
33	GTT	0	0	0	0	0	0	0	0	0	0	0	0	0	0	0	32	0	0	0	0	0	0	0	0	0	0	0	0	0	0	0	0	0	0	0	0	0	0	0	8	0	0	0	1	19	23	22	201788
34	GAC	0	12	0	0	0	1	0	0	0	0	0	0	0	0	0	0	0	0	0	0	0	0	0	0	0	0	0	0	0	0	0	0	3	201766	1	10	0	0	0	0	0	10	0	0	0	0	0	0
35	ACA	2	0	0	0	202629	3	27	1	4	0	0	0	9	0	0	0	0	0	0	0	1	0	0	0	0	0	0	0	0	0	0	0	0	0	0	0	4	0	0	0	0	0	0	0	0	0	0	0
36	ATA	2	0	0	0	7	0	0	1	1	0	0	0	202025	3	13	1	0	0	0	0	0	0	0	1	0	0	0	0	3	0	0	0	0	0	0	0	0	0	0	0	0	0	0	0	4	0	0	0
37	CTC	0	0	0	0	2	12	46	0	15	8	12	0	1	8	2	0	4	5	2	0	0	5	0	0	4	4	0	0	10	201717	1	39	0	0	0	0	0	0	0	0	1	0	0	0	0	1	0	0
38	GAG	0	0	19	0	0	0	0	0	0	0	0	0	0	0	0	0	26	0	0	1	0	0	0	0	0	0	0	0	0	0	0	0	43	1	202241	4	0	0	0	1	0	0	10	0	0	0	0	0
39	AAG	50	0	171412	3	0	0	3	0	0	0	26	0	0	0	15	0	0	0	0	0	0	0	0	0	0	0	0	0	0	0	0	0	0	0	4	0	0	0	0	0	0	0	0	0	0	0	0	0
40	AAT	2	2	5	201863	0	0	0	1	0	0	0	14	0	0	0	0	0	0	0	1	0	0	0	0	0	0	0	0	0	0	0	0	0	3	0	11	0	0	0	0	0	0	0	1	0	0	0	0
41	GTG	0	0	0	0	0	0	0	0	0	0	0	0	2	0	4	0	0	0	0	0	0	0	0	0	0	0	0	0	0	0	0	0	0	0	1	0	0	0	3	0	0	0	9	0	21	1	201585	17
42	GCA	0	0	0	0	18	0	0	0	0	0	0	0	0	0	0	0	0	0	0	2	1	0	1	0	0	0	0	0	0	0	0	0	4	0	0	0	197572	4	8	1	0	0	1	0	59	0	0	0
43	GTG	0	0	0	0	0	0	0	0	0	0	0	0	0	0	16	0	0	0	0	0	0	0	0	0	0	0	0	0	0	0	0	0	0	0	0	0	0	0	6	0	0	0	3	0	10	0	199324	7
44	ACA	3	0	0	0	193077	3	13	2	1	0	0	0	8	0	0	0	0	0	0	0	0	0	0	0	0	0	0	0	0	0	0	0	0	0	0	0	14	0	0	0	0	0	0	0	0	0	0	0
45	CAT	0	0	0	4	0	0	0	0	0	0	0	0	0	0	0	0	1	27	4	191691	0	0	0	4	0	0	0	10	0	0	0	0	0	0	0	0	0	0	0	0	0	0	0	0	0	0	0	0
46	TCT	0	0	0	0	0	0	0	0	0	7	0	5	0	0	0	0	0	0	0	0	0	0	0	11	0	0	0	0	0	0	0	0	0	0	0	0	0	0	0	0	0	0	0	0	0	0	0	0
47	GTT	4	0	0	0	0	1	0	0	0	0	1	0	0	1	6	20	0	0	7	0	0	0	0	0	0	0	0	0	0	2	0	1	0	0	0	2	0	2	5	3	0	0	0	0	9	39	5	188970
48	AAC	11	193292	2	17	0	4	0	0	0	14	0	2	0	0	0	0	0	1	0	0	0	0	0	0	0	0	0	0	0	0	0	0	0	16	0	0	0	0	0	0	0	0	0	0	0	0	0	0
49	CTG	0	0	0	0	0	0	0	1	0	0	0	0	0	0	4	0	0	0	3	0	0	0	10	3	0	1	1	0	65	24	189703	16	0	0	0	0	0	0	0	1	0	0	0	0	0	0	0	0
50	CTC	0	0	0	0	0	0	0	0	0	0	0	0	0	6	0	0	0	1	0	0	0	6	0	0	0	0	0	0	18	185881	0	23	0	0	0	0	0	0	0	2	0	0	0	0	0	2	1	0
51	GAA	11	0	0	0	0	0	0	1	1	0	0	0	3	0	1	1	1	0	1	0	0	0	0	0	0	0	0	0	0	0	0	0	138820	3	9	0	0	0	18	1	3	0	0	0	0	3	0	0
52	GAC	1	9	0	0	2	0	0	0	0	0	0	1	0	0	0	0	4	8	0	0	0	0	0	0	2	0	0	0	0	0	0	0	7	108937	3	8	3	9	2	0	0	13	1	3	0	1	0	0
53	AGC	3	35	0	0	2	3	49	0	7	123544	3	52	4	6	1	4	3	2	4	0	0	0	0	0	11	10	2	0	6	0	0	0	10	0	14	3	0	6	2	0	0	25	0	0	0	1	2	0
54	CAC	0	3	0	0	0	1	7	8	0	0	0	0	0	0	0	0	3	102506	0	27	0	3	0	0	0	5	0	0	0	0	0	0	0	0	0	0	0	0	0	0	0	0	0	0	0	0	0	0
55	AAC	5	140529	1	44	0	2	0	1	0	9	0	0	0	1	0	0	0	1	0	0	0	0	0	0	0	0	0	0	0	0	0	0	0	11	0	0	0	0	0	0	0	0	0	0	0	0	0	0
56	GGG	0	0	1	0	0	0	2	0	0	7	2	1	0	0	0	0	0	1	0	0	0	0	0	0	0	0	18	0	0	0	0	0	0	0	23	0	0	0	0	0	51	0	167406	3	0	0	1	0
57	AAA	191814	10	23	0	2	0	0	0	9	0	1	0	1	0	2	0	1	1	0	0	0	0	0	0	0	0	1	0	0	0	0	0	33	0	0	0	27	0	0	0	1	0	0	0	1	0	1	1
58	CTA	0	2	0	0	0	0	0	4	0	0	0	0	0	0	0	1	1	0	0	0	13	0	0	0	0	0	0	0	155651	0	11	3	0	0	0	0	0	0	0	0	0	0	0	0	0	0	0	0
59	TGT	0	0	0	0	0	0	0	0	0	0	0	2	0	0	12	0	0	0	0	0	0	0	0	0	0	0	0	5	0	0	0	0	0	0	0	0	0	0	0	0	0	0	1	0	2	0	0	0
60	AAA	197764	20	21	25	2	3	2	7	3	7	0	2	1	0	2	0	7	9	0	1	0	0	0	0	6	5	0	16	15	5	2	3	18	0	0	1	6	8	1	15	0	0	0	0	0	0	0	0
61	TTA	0	1	0	0	0	0	0	0	0	0	2	0	0	4	0	29	0	0	0	0	0	0	0	0	0	0	0	0	22	21	9	4	0	0	0	0	0	0	0	0	0	0	0	0	6	23	0	1
62	AAA	199855	19	305	14	1	0	0	0	24	7	0	0	0	0	0	1	10	0	3	48	0	0	0	0	1	0	0	11	1	1	0	0	10	2	0	6	4	2	0	0	0	0	0	1	0	0	0	0
63	GGA	0	4	0	0	0	0	0	0	14	0	0	0	0	0	0	0	0	0	0	0	0	0	0	0	0	0	0	0	0	0	0	0	17	0	0	0	0	0	0	0	199838	2	28	9	2	0	0	0
64	ATA	11	1	2	1	15	0	0	0	1	0	6	0	188369	4	46	19	2	0	0	2	0	0	0	0	1	4	0	6	2	4	0	0	2	0	0	0	0	0	0	1	0	0	1	0	29	0	1	17
65	GCC	3	0	1	2	0	8	3	4	0	1	6	2	0	0	4	0	0	3	0	0	11	4	9	3	0	2	0	0	0	0	0	0	13	1	0	0	6	189592	53	15	0	2	0	0	0	14	3	0
66	CCA	0	0	0	0	2	0	0	0	0	0	0	0	0	0	0	0	2	0	0	0	191510	2	13	2	0	0	0	0	5	0	0	0	0	0	0	0	0	0	0	0	0	0	0	0	0	0	0	0
67	CTA	0	0	0	0	0	0	0	0	0	0	0	0	5	0	0	0	1	0	0	0	24	0	0	0	0	0	0	0	200487	4	27	25	0	0	0	0	0	0	0	0	0	0	0	0	0	0	0	0
68	CAA	5	0	1	4	6	2	0	6	0	1	0	0	30	5	1	17	201240	7	25	3	1	7	0	4	2	0	3	0	4	25	2	22	30	52	0	0	5	23	0	1	0	0	6	1	8	5	13	15
69	TTG	0	0	0	0	0	0	0	0	0	0	0	0	0	0	3	0	0	0	0	0	0	0	0	0	0	0	0	0	7	0	20	1	0	0	0	0	0	0	0	0	0	0	0	0	0	0	3	0
70	GGG	0	6	3	3	0	2	0	1	0	0	15	0	0	0	1	2	0	19	2	0	0	0	0	0	3	0	1	0	0	6	0	0	3	2	58	2	2	1	0	1	30	40	201508	19	0	0	1	0
71	AAA	201585	2	62	15	8	0	1	0	27	0	0	7	3	0	0	0	3	0	0	0	0	0	0	0	14	11	0	0	0	5	2	0	86	1	0	0	4	0	31	0	0	0	0	0	0	0	1	0
72	TGT	0	0	0	0	0	0	0	1	0	0	0	6	0	0	0	0	0	0	0	0	0	0	0	0	0	0	0	4	0	0	0	0	0	0	0	0	0	0	0	0	0	0	0	1	0	0	0	0
73	AAC	3	201664	2	95	34	8	3	0	0	15	0	7	0	2	0	0	3	0	0	0	0	0	0	0	0	0	2	0	0	0	0	0	0	48	4	3	0	0	1	0	0	10	0	0	0	0	0	0
74	ATC	0	0	0	0	0	8	0	0	0	1	0	0	75	195485	4	7	0	0	0	0	0	0	0	0	0	0	0	0	0	7	36	4	0	0	0	0	0	0	0	0	0	0	0	0	3	8	4	1
75	ACC	0	1	0	0	11	194576	13	53	0	1	0	0	0	29	0	12	0	0	0	4	0	2	4	3	0	0	0	0	4	3	0	3	0	0	0	0	0	18	93	0	2	1	0	0	0	8	0	3
76	GGA	0	0	0	0	0	0	0	0	24	0	0	0	0	0	0	0	0	0	0	0	0	0	0	0	1	0	0	0	0	0	0	0	17	0	0	0	3	0	1	1	201893	4	32	8	2	0	0	0
77	TGG	0	0	0	0	0	0	0	0	0	0	0	0	0	0	0	0	0	0	0	0	0	0	0	0	0	0	5	0	0	0	0	0	0	0	0	0	0	0	0	0	0	0	4	0	0	0	0	0
78	CTC	0	0	0	0	0	0	0	0	0	0	0	0	0	9	0	0	0	0	0	0	0	7	0	0	0	1	0	0	29	201010	0	9	0	2	0	0	0	0	0	0	0	0	0	0	0	3	2	0
79	TTG	0	0	0	0	0	0	0	0	0	0	0	0	3	0	0	0	0	0	0	0	0	0	0	0	0	0	0	0	1	1	41	27	0	0	0	0	0	0	0	0	0	0	0	0	0	0	2	0
80	GGA	0	0	0	0	0	0	0	0	8	0	0	0	0	0	0	0	0	0	0	0	0	0	0	0	0	0	0	0	0	0	0	0	5	0	2	0	0	0	1	0	202358	8	27	27	1	0	0	0
81	AAT	28	66	1	201871	0	0	0	1	0	0	0	7	0	0	0	1	0	4	0	2	0	0	0	0	0	0	0	0	0	0	0	0	0	0	0	9	0	0	0	0	0	0	0	0	0	0	0	0
82	CCA	0	0	0	0	3	0	0	0	0	0	0	0	0	0	0	0	1	0	0	0	202472	30	91	26	0	0	0	0	5	0	0	0	0	0	0	0	0	0	0	0	0	0	0	0	0	0	0	0
83	GAA	11	13	0	1	5	1	0	0	0	1	0	0	1	0	2	1	1	0	0	0	0	0	0	0	0	0	0	0	0	1	0	2	202025	2	13	4	3	0	48	2	12	0	0	2	1	0	0	0
84	TGC	0	0	0	0	0	0	0	0	0	2	0	0	0	0	0	0	0	0	0	0	0	0	0	0	0	3	0	0	0	0	0	0	0	0	0	0	0	0	0	0	0	0	0	0	0	0	0	0
85	GAC	0	16	0	0	0	0	0	0	0	0	0	0	0	0	0	0	0	0	0	0	0	0	0	0	0	1	0	0	0	0	0	0	3	202349	11	14	0	2	0	0	0	18	0	0	0	1	0	0
86	TCA	0	4	0	1	3	1	1	8	0	8	0	7	9	0	0	0	15	42	6	21	21	4	0	2	0	0	0	0	2	0	0	0	19	10	12	0	5	8	6	0	14	0	0	0	15	0	0	1
87	CTG	0	0	0	0	0	0	0	0	0	0	0	0	4	2	2	2	0	0	2	1	0	0	5	0	0	0	0	0	58	0	202546	8	0	1	0	0	0	0	0	0	0	0	0	0	1	0	0	0
88	CTT	0	0	0	0	2	0	0	0	0	1	0	0	22	4	2	13	3	0	11	5	0	0	0	10	0	0	0	2	7	49	11	202224	0	0	0	0	0	3	1	0	0	0	0	0	8	0	5	2
89	CCA	0	27	1	63	5	17	0	4	0	61	0	7	5	4	10	7	24	3	1	6	199484	24	37	20	1	0	0	0	30	12	11	5	44	13	15	37	16	0	4	0	6	11	20	3	12	11	2	4
90	GCG	4	7	3	7	18	11	14	10	4	0	4	3	25	272	21	3	0	33	0	16	0	5	18	0	0	4	6	0	4	7	0	3	3	1	27	0	50	25	201549	9	1	5	6	1	1	15	100	1
91	AGA	61	2	1	12	0	36	2	0	202477	2	13	2	8	0	14	0	2	10	0	42	3	2	0	0	2	1	0	0	0	5	3	0	0	0	0	0	5	4	0	0	21	0	0	4	10	9	0	0
92	TCA	0	12	0	0	5	0	0	0	0	0	0	5	0	0	9	1	8	0	4	1	21	0	0	3	1	8	0	6	0	0	1	0	0	1	2	2	2	0	1	2	4	0	2	0	0	1	5	1
93	TGG	0	0	0	0	0	0	0	0	0	0	3	0	0	0	0	0	0	0	0	0	0	0	0	0	0	0	10	0	0	0	0	0	0	0	0	0	0	0	0	0	0	0	0	0	0	0	0	0
94	TCC	0	0	0	0	0	0	0	0	0	8	0	16	0	0	0	0	0	0	0	0	0	16	0	0	0	0	0	0	0	0	0	0	0	0	0	0	10	6	23	0	2	8	0	0	0	0	0	0
95	TAC	0	2	0	0	0	0	0	0	0	0	0	0	0	0	0	0	0	27	0	0	0	0	0	0	0	0	0	0	0	0	0	0	0	1	0	0	0	0	0	0	0	0	0	0	0	0	0	0
96	ATT	0	0	0	3	0	0	0	6	0	0	0	2	19	32	1	201181	0	0	0	0	0	0	0	0	0	0	0	0	0	0	0	2	0	0	0	0	0	0	0	0	0	0	0	0	0	3	0	8
97	GTA	0	0	0	0	0	0	0	0	0	0	0	0	25	2	0	4	0	0	0	0	0	0	0	0	0	0	0	0	0	0	0	1	4	0	0	0	10	0	0	0	1	0	0	0	201421	84	108	2
98	GAA	10	0	0	0	0	0	0	0	0	0	0	0	0	0	0	0	0	0	0	0	0	0	0	0	1	0	0	0	0	0	0	0	201799	4	13	2	0	0	0	0	9	0	0	0	1	0	0	0
99	ACA	8	0	2	10	201239	5	23	10	4	19	45	6	40	4	0	0	0	15	4	2	7	0	0	13	12	0	0	17	0	6	0	2	8	9	1	0	10	2	0	0	0	0	1	4	2	4	4	0
100	CCA	1	0	0	2	2	3	0	0	0	8	0	0	3	0	2	0	7	11	5	24	201112	9	20	28	0	0	0	0	9	5	10	2	0	0	0	1	3	4	0	1	0	3	0	0	10	0	0	1
101	AAC	4	197321	1	17	0	7	0	0	1	18	0	5	2	0	0	0	0	4	0	0	0	0	0	0	1	0	0	0	0	1	0	0	2	16	0	3	0	0	6	0	4	8	7	0	5	0	1	0
102	TCT	0	10	0	12	1	11	0	2	0	4	0	3	0	0	0	0	12	0	0	0	0	0	11	12	0	0	0	0	0	0	0	0	0	0	0	1	6	2	0	8	0	0	10	0	2	0	1	0
103	GAG	0	1	13	0	4	3	0	2	0	0	0	1	0	4	0	2	9	0	1	1	7	0	0	0	0	0	0	0	2	0	1	0	13	3	200741	16	4	0	2	0	0	0	53	0	12	0	5	12
104	AAT	31	17	2	201309	0	12	1	9	4	1	1	21	6	0	0	5	2	0	0	75	0	0	0	0	1	0	0	0	0	0	0	5	0	1	9	21	8	0	0	5	0	0	0	0	34	0	0	0
105	GGA	0	0	0	0	0	0	0	0	13	1	0	0	0	0	0	0	0	0	0	0	0	0	0	0	0	0	0	0	0	0	0	0	11	0	0	0	0	0	0	0	201315	21	36	1	0	0	0	0
106	GCA	4	0	0	0	26	0	0	0	0	0	0	5	0	0	0	0	0	0	0	0	0	3	1	0	0	0	0	0	1	0	0	0	6	0	0	0	201371	3	8	13	0	0	0	0	50	0	1	0
107	TGT	0	0	0	0	0	0	0	0	0	0	0	2	0	0	0	0	0	0	0	0	0	0	0	0	0	0	0	6	0	0	0	0	0	0	0	0	0	0	0	0	0	0	0	1	0	0	0	0
108	TAT	0	0	0	1	0	0	0	0	0	0	0	0	0	0	0	0	0	0	0	14	0	0	0	0	0	0	0	0	0	0	0	0	0	0	0	2	0	0	0	0	0	0	0	0	0	0	0	0
109	CCA	0	0	0	0	1	0	0	0	0	0	0	0	0	0	0	0	4	0	0	0	200667	20	119	10	1	0	0	0	5	0	0	0	0	0	0	0	0	0	0	0	0	0	0	0	0	0	0	0
110	GGA	0	0	0	0	0	0	0	0	5	0	0	0	0	0	0	0	0	0	0	0	0	0	0	0	0	0	0	0	0	0	0	0	6	0	0	0	1	0	0	0	202033	3	23	12	1	0	0	0
111	GAT	0	0	0	10	2	0	0	0	0	2	0	0	0	0	0	0	1	3	7	7	0	0	1	0	0	0	2	0	0	0	0	2	1	17	11	201594	0	0	1	2	0	0	1	18	5	0	1	2
112	CTC	0	0	0	0	0	0	0	1	0	0	0	0	17	28	0	58	0	1	0	0	0	31	0	0	0	2	0	0	20	201532	1	39	0	0	0	0	0	0	0	0	0	0	0	0	0	0	0	0
113	ATC	4	2	3	0	1	16	17	2	2	2	0	0	37	200661	2	59	0	71	1	3	0	0	0	0	0	1	0	0	2	8	0	20	1	0	8	0	2	6	49	9	11	90	11	3	2	18	8	0
114	GAC	0	44	0	1	0	0	0	0	0	0	0	0	0	0	2	0	2	1	0	0	0	0	0	0	0	0	0	0	0	0	0	0	54	200055	3	9	0	1	7	0	0	20	1	0	0	0	0	0
115	TAT	0	0	0	2	0	0	0	0	0	0	0	1	4	3	0	14	0	2	0	27	4	2	0	2	0	0	0	0	0	2	1	0	0	0	0	1	0	8	0	0	0	0	1	0	0	0	3	0
116	GAG	0	0	5	0	0	0	1	0	0	0	0	0	0	0	0	0	0	6	3	0	0	1	0	0	0	0	0	0	0	0	0	0	44	0	200746	8	1	0	2	3	0	0	44	0	0	0	2	0
117	GAA	12	0	0	0	0	0	0	0	0	0	0	0	0	0	0	0	0	0	0	0	0	0	0	0	0	0	0	0	0	0	0	0	201745	1	13	0	0	0	0	0	20	0	0	0	1	0	0	0
118	CTG	0	0	0	0	0	0	1	0	0	0	0	0	0	1	12	0	0	0	1	0	0	0	12	0	0	0	0	0	26	7	200984	7	0	0	0	0	0	0	0	0	0	0	0	0	0	0	0	0
119	AGG	0	0	28	0	2	0	0	0	21	0	200868	8	0	0	21	1	0	28	0	2	0	0	0	0	11	8	1	0	0	0	0	0	0	0	0	0	0	0	0	0	0	0	35	0	0	0	0	1
120	GAG	0	0	9	0	0	0	0	0	0	0	0	0	0	0	0	0	0	0	0	0	0	0	0	0	0	0	0	0	0	0	0	0	34	0	201526	4	1	0	0	0	0	0	19	0	0	0	0	0
121	CAA	3	0	0	0	0	0	0	0	3	0	0	0	0	0	0	0	201266	5	14	5	2	0	0	0	4	0	0	0	0	0	0	0	1	0	0	0	0	0	0	0	0	0	0	0	0	0	0	0
122	TTG	0	0	0	0	0	0	0	0	0	0	0	0	0	0	7	0	0	0	0	0	0	0	0	0	0	0	0	0	0	0	39	0	0	0	0	0	0	0	0	0	0	0	0	0	0	0	0	0
123	AGC	2	18	0	4	0	0	0	9	7	201719	1	16	2	0	0	0	0	0	4	4	0	0	0	0	0	0	0	2	0	0	0	1	1	0	0	0	0	0	4	5	7	17	0	0	4	0	1	0
124	TCA	0	1	0	0	18	5	0	2	0	0	2	0	0	0	1	1	0	0	1	0	14	0	0	0	0	0	0	0	0	0	0	2	1	2	0	0	4	0	0	5	21	0	4	0	1	2	0	0
125	GTA	0	0	0	0	6	1	0	0	0	0	0	1	19	0	0	2	0	0	0	0	0	0	0	0	0	0	0	0	1	0	0	0	1	0	0	0	56	1	1	0	1	0	0	0	201437	1	52	13
126	TCA	3	1	0	2	11	0	9	1	1	0	0	49	5	0	0	3	12	0	9	0	11	0	1	0	2	3	0	3	0	0	0	0	10	0	2	1	1	0	0	0	1	2	0	1	1	1	3	0
127	TCA	0	2	1	8	7	0	5	6	0	9	0	1	0	0	0	0	0	0	2	0	13	0	0	0	0	0	0	3	0	0	0	0	17	0	0	5	1	0	0	4	5	0	0	0	0	0	0	0
128	TTA	0	0	0	0	0	0	7	0	0	0	0	1	20	8	0	0	0	0	0	0	0	0	0	0	0	0	0	0	8	2	0	0	0	0	0	0	0	7	0	16	0	0	0	0	6	3	0	0
129	GAA	10	0	0	0	2	0	0	0	0	0	0	0	2	0	0	0	0	0	0	1	0	0	0	0	0	0	0	0	0	0	0	0	200663	7	13	2	0	0	0	0	13	0	0	0	3	1	0	0
130	AGA	17	0	0	0	0	0	0	0	201078	1	23	0	2	0	0	0	0	0	0	0	0	0	0	0	6	18	0	35	0	0	0	0	0	0	0	0	0	0	0	0	14	0	0	0	0	0	0	0
131	TTC	0	0	0	0	0	0	0	0	0	0	0	0	0	0	0	2	0	0	0	0	0	0	0	0	0	0	0	0	0	3	0	0	0	0	0	0	0	0	0	0	0	0	0	0	0	2	0	0
132	GAA	9	0	0	0	0	0	0	0	0	0	0	0	0	0	0	0	1	0	0	0	0	0	0	0	0	0	0	0	0	0	0	0	201949	2	9	1	4	0	0	0	3	0	0	0	1	0	0	0
133	ATA	0	0	0	0	10	0	0	0	0	0	0	0	200544	0	28	6	0	0	0	0	0	0	0	0	0	0	0	0	6	1	0	0	0	0	0	0	1	2	0	0	0	0	0	0	8	0	3	0
134	TTT	0	0	0	0	0	0	0	0	0	0	0	0	0	0	0	0	0	0	0	0	0	0	0	0	0	0	0	0	0	0	0	5	0	0	0	0	0	0	0	0	0	0	0	0	0	0	0	1
135	CCC	0	25	0	5	1	2	0	1	0	2	0	17	0	0	0	0	23	4	0	0	22	199305	4	25	0	0	0	0	0	4	0	0	3	3	0	2	3	12	0	0	0	0	4	0	0	0	0	0
136	AAG	31	2	168648	9	11	3	5	4	5	12	15	4	3	6	4	0	1	4	41	1	3	10	0	16	0	1	1	1	11	0	1	8	0	0	34	2	5	8	9	0	0	0	7	3	15	6	3	0
137	GAA	11	3	0	1	0	13	2	0	0	8	0	5	0	0	0	0	4	0	4	2	0	0	0	0	0	0	0	0	0	3	1	2	200678	9	37	23	0	2	0	1	30	1	0	0	6	6	4	2
138	AGT	8	1	0	59	4	3	0	6	5	9	5	200174	0	16	0	9	6	2	8	6	4	2	0	3	8	0	1	6	4	1	1	3	10	0	1	2	10	1	1	2	4	0	15	27	0	0	1	0
139	TCA	0	3	0	0	27	0	18	2	2	0	0	0	0	1	3	1	0	6	1	1	9	0	0	0	4	0	0	0	0	0	0	0	0	0	0	0	70	26	0	1	1	5	0	0	0	0	7	0
140	TGG	0	0	0	0	0	0	0	0	0	0	4	0	0	0	0	0	0	0	0	0	0	0	0	0	0	0	7	0	0	0	0	0	0	0	0	0	0	0	0	0	0	0	2	0	0	0	0	0
141	CCC	0	0	1	0	0	4	0	0	0	5	0	1	0	0	0	0	0	7	0	0	28	198309	2	28	0	0	0	2	1	18	0	2	11	1	0	2	0	5	1	1	0	0	0	0	1	0	0	1
142	AAC	5	199307	2	23	0	3	0	0	0	8	0	0	0	0	0	0	1	3	0	0	0	0	0	0	0	0	0	0	2	0	0	0	0	6	0	0	0	0	0	0	0	0	0	0	0	0	0	0
143	CAC	0	11	0	7	2	1	5	0	0	0	0	0	1	2	0	0	4	196550	0	19	1	0	0	0	0	2	0	0	0	9	0	0	0	0	0	0	0	0	0	0	0	0	0	0	0	1	0	0
144	ACA	2	0	0	0	155695	10	8	36	0	1	0	3	11	0	0	0	0	0	0	0	0	0	0	0	0	0	0	0	0	0	0	0	0	0	0	0	16	0	0	0	8	0	4	6	0	0	0	0
145	TTC	1	0	0	5	0	0	0	0	0	3	0	1	0	1	2	1	0	0	0	0	0	0	0	0	0	0	0	0	0	1	0	0	35	4	35	2	13	21	7	4	6	0	3	0	0	1	0	0
146	AAC	8	152938	3	81	0	0	0	0	0	8	2	0	0	2	0	0	3	1	5	32	1	12	1	0	0	2	6	0	0	0	1	0	6	25	19	0	4	1	5	1	0	1	3	0	5	0	2	0
147	GGA	0	0	0	0	0	0	0	0	10	0	0	0	0	0	0	0	0	0	0	0	0	0	0	0	0	0	0	0	0	0	0	0	8	0	0	0	0	0	1	1	103695	6	11	3	1	0	0	0
148	GTA	2	0	0	0	30	13	12	11	0	0	0	0	64	8	0	3	0	0	0	0	0	0	1	0	0	0	0	1	0	0	0	1	2	0	0	0	10	2	0	0	3	1	0	0	140752	2	20	1
149	ACA	1	0	0	0	141263	4	26	4	1	17	0	2	12	0	0	0	0	0	1	0	0	0	0	0	0	0	0	0	0	0	0	0	0	0	0	0	7	0	1	0	0	0	0	0	0	0	0	0
150	GTA	1	0	2	0	1	0	0	0	1	8	0	3	7	0	0	0	2	0	0	4	0	0	0	0	0	0	0	0	14	11	6	8	1	0	0	0	35	2	5	28	0	0	0	1	147567	13	10	3
151	TCA	0	0	0	0	0	0	0	0	0	0	0	0	0	0	0	0	0	0	0	0	11	0	0	0	0	0	0	0	0	0	0	0	0	0	0	0	19	4	0	0	1	0	0	0	0	0	0	0
152	TGC	0	0	0	0	0	0	0	0	0	1	0	0	0	0	0	0	0	0	0	0	0	0	0	0	0	4	0	0	0	0	0	0	1	0	0	0	0	0	0	0	0	1	0	0	0	0	0	0
153	TCC	4	2	13	16	15	17	19	5	13	1	1	4	11	1	1	2	11	1	2	3	48	189	0	7	0	5	0	3	10	150	39	12	0	0	18	0	44	2	0	4	14	15	15	16	14	5	16	15
154	CAT	1	16	4	109	36	10	14	39	16	4	16	33	142	2	17	8	9	27	7	187806	152	0	0	3	1	0	1	8	26	56	13	15	1	0	2	77	52	5	2	0	0	1	2	0	233	27	0	1
155	AGG	3	0	27	0	0	1	2	0	14	1	197643	17	15	0	15	19	2	0	8	0	0	0	0	0	24	0	5	0	1	2	0	3	0	2	0	0	18	1	2	1	10	1	230	45	0	0	1	8
156	GGA	11	2	0	0	0	0	2	0	5	1	0	1	0	0	0	0	5	0	0	0	0	0	0	0	0	0	1	0	0	0	0	0	124	9	1	0	11	19	0	1	199105	6	129	8	3	0	0	0
157	AAA	199175	3	35	0	19	27	0	16	13	0	0	13	3	2	7	1	12	145	1	0	0	0	0	0	0	0	7	12	1	24	7	0	25	0	3	1	0	0	0	0	0	3	7	72	3	0	13	0
158	AGC	0	34	1	0	0	2	1	0	2	196402	0	77	0	6	4	0	20	9	41	44	6	125	7	26	0	0	0	0	10	11	1	0	0	0	0	0	11	966	0	52	0	87	0	0	0	0	1	2
159	AGT	0	9	0	13	4	1	0	1	1	21	13	195031	0	0	2	1	0	4	1	0	0	0	0	0	0	0	0	2	0	0	0	0	0	15	0	0	6	0	0	1	2	3	1	14	0	0	0	0
160	TTT	0	0	0	0	0	0	0	0	0	0	0	0	0	0	2	0	0	0	0	0	0	0	0	1	0	0	0	0	0	0	0	9	0	0	0	0	0	0	0	0	0	0	0	0	0	0	0	0
161	TAC	0	4	0	0	0	0	0	0	0	0	0	0	0	0	0	0	0	6	0	0	0	0	0	0	0	0	0	0	0	0	0	0	0	0	0	0	0	0	0	0	0	0	0	0	0	0	0	0
162	AGA	13	30	9	5	0	1	0	0	200782	0	17	3	0	0	0	0	0	0	0	1	0	0	0	0	24	0	0	2	0	0	0	0	0	0	0	0	0	0	0	0	30	0	0	0	0	0	0	0
163	AAT	2	5	0	199894	0	0	0	3	0	0	0	10	0	0	0	4	0	0	0	3	0	0	0	0	0	0	0	0	0	0	0	0	0	0	0	2	0	0	0	0	0	0	0	0	0	0	0	0
164	TTG	0	0	0	0	0	0	0	0	0	0	0	0	2	0	4	0	0	0	0	0	0	0	0	0	0	0	0	0	0	24	9	4	0	0	0	0	0	0	0	0	0	0	0	0	0	8	9	14
165	CTA	0	1	0	0	0	0	0	0	0	0	0	0	6	0	0	0	6	1	0	0	16	0	0	0	2	0	0	0	201454	19	22	16	0	0	0	0	0	0	0	0	0	0	0	0	3	0	0	0
166	TGG	0	0	0	0	0	0	0	0	0	0	1	0	0	0	0	0	2	0	0	0	0	0	0	0	0	0	7	0	0	0	0	0	0	0	0	0	0	0	0	0	0	0	1	0	0	0	0	0
167	CTG	0	0	0	0	0	0	0	0	0	0	0	0	0	6	7	4	0	0	2	0	0	1	7	0	0	0	2	0	38	5	196535	5	0	0	0	0	0	0	0	0	0	0	0	0	0	0	12	13
168	ACG	0	0	6	0	40	13	200135	17	0	0	1	0	0	0	30	0	0	0	0	0	0	0	0	0	1	0	0	0	0	0	0	0	0	0	0	0	0	0	18	0	0	1	0	0	0	0	0	0
169	AAG	34	5	199701	24	1	11	11	10	2	101	19	74	0	0	71	0	1	11	5	2	0	0	0	0	0	3	3	0	10	8	0	1	0	0	18	0	2	35	16	145	1	9	0	0	29	10	11	0
170	AAG	26	3	197278	8	0	2	18	0	3	10	25	2	1	0	10	3	6	14	5	1	0	0	0	0	4	16	2	6	53	20	17	0	0	0	19	1	22	15	36	0	0	1	0	5	7	0	0	1
171	GGG	0	18	0	7	2	5	1	2	0	1	17	0	8	1	0	0	2	5	2	0	0	0	0	0	0	0	0	0	1	22	7	3	0	17	80	64	5	26	14	12	16	2	197876	4	1	0	17	0
172	GAT	0	8	2	27	40	0	8	0	0	0	0	2	4	1	4	1	12	0	0	0	1	5	0	5	0	0	0	0	0	0	0	13	15	10	76	200839	2	1	0	4	1	0	0	35	2	4	5	9
173	TCA	0	20	0	39	128	24	0	6	0	4	0	0	30	37	10	9	0	0	46	9	27	3	0	2	0	0	0	0	11	19	25	19	38	27	11	2	1	3	4	11	0	7	11	3	7	18	37	2
174	TAC	0	7	0	0	0	0	0	0	0	0	0	0	0	0	0	0	0	9	0	0	0	0	0	0	0	0	0	0	0	0	0	0	0	2	0	0	0	0	0	0	0	0	0	0	0	0	0	0
175	CCA	29	7	69	9	43	39	0	43	6	0	8	8	0	6	0	0	30	14	134	0	200106	5	12	5	19	38	3	25	34	41	0	3	1	1	0	8	58	0	23	0	0	6	2	6	13	14	2	13
176	AAG	24	1	200839	5	10	7	35	22	5	20	79	2	17	9	40	0	17	2	39	32	24	44	39	45	25	2	0	13	13	59	1	4	1	0	8	0	6	1	0	0	5	0	1	2	6	2	26	0
177	CTG	0	0	0	0	3	28	59	2	0	0	0	0	0	0	4	1	0	1	5	0	0	0	15	0	0	0	2	0	37	0	201143	10	0	0	0	0	19	3	29	0	0	0	0	0	36	20	5	32
178	ACC	0	3	0	0	17	200992	17	5	0	1	0	4	0	16	0	0	6	11	11	29	0	1	0	0	0	0	0	0	9	0	0	6	0	0	1	0	0	39	12	7	5	1	1	0	0	0	0	35
179	AAT	17	22	10	201584	0	0	2	3	1	11	0	15	1	0	0	1	0	0	0	1	0	1	0	0	0	0	3	0	0	0	1	0	0	4	3	3	0	3	1	0	2	7	9	2	13	0	3	0
180	TCC	1	0	0	0	1	25	0	12	0	1	9	2	0	0	6	2	0	11	5	0	0	14	0	0	8	0	0	0	3	2	2	0	19	3	1	0	1	3	11	0	1	0	2	0	0	0	0	19
181	TAT	0	0	0	4	0	0	1	0	0	0	0	0	0	0	0	0	0	0	0	41	0	0	0	0	0	0	0	0	0	0	0	0	0	0	0	3	0	0	0	0	0	0	0	0	0	0	0	0
182	GTG	1	0	0	1	0	1	0	11	11	14	0	4	0	0	34	0	1	9	21	0	0	0	0	0	4	0	16	5	4	0	7	0	7	1	7	0	1	10	8	2	0	0	0	0	27	15	200705	15
183	AAC	1	201742	0	8	0	1	0	0	0	13	0	0	0	0	0	0	0	0	0	0	0	0	0	0	0	0	0	0	0	0	0	0	0	10	0	0	0	0	0	0	0	0	0	0	0	0	0	0
184	AAT	6	36	3	201278	3	4	1	22	0	0	0	27	0	0	0	1	0	0	4	1	0	0	0	0	2	2	3	0	7	2	0	0	0	0	0	17	0	1	1	1	0	0	0	15	0	2	1	0
185	AAA	200602	14	63	5	1	0	0	0	21	0	0	0	1	0	9	0	2	1	1	1	0	0	0	0	0	0	0	0	0	3	4	0	32	0	0	0	2	2	1	0	1	4	0	4	0	0	0	7
186	GGG	0	0	0	1	0	3	7	1	0	0	22	0	1	0	0	0	0	0	0	8	0	0	0	2	1	0	0	0	0	0	3	0	0	0	41	4	6	1	1	2	23	3	200519	4	0	0	2	0
187	AAA	200571	16	41	3	0	0	4	0	23	0	0	1	1	0	1	0	26	0	0	0	0	0	0	0	1	0	0	0	1	2	0	0	30	0	0	0	4	0	0	1	1	0	0	0	0	0	0	6
188	GAA	4	0	0	0	0	0	7	0	0	27	1	1	0	0	0	0	0	8	1	0	4	8	1	2	0	0	0	0	0	6	0	0	200889	30	16	2	7	0	1	0	15	0	0	0	2	0	0	1
189	GTC	0	0	0	0	0	1	0	0	0	0	0	0	8	34	0	0	0	0	0	0	0	0	0	0	0	0	0	0	1	2	1	0	0	2	0	0	0	5	0	0	0	1	0	0	11	200336	2	44
190	CTT	0	0	0	0	0	0	0	0	0	0	0	0	0	0	7	16	0	0	0	8	0	0	0	34	0	0	0	2	9	15	7	201035	0	0	0	0	0	0	0	0	0	0	0	0	0	0	0	0
191	GTA	0	0	0	0	0	0	0	0	0	0	0	0	9	0	0	0	0	0	0	0	0	0	0	0	0	0	0	0	13	0	3	3	1	0	0	0	3	0	0	0	0	0	0	0	164780	3	25	5
192	CTA	0	0	0	0	0	0	0	0	0	0	0	0	7	2	1	0	1	0	0	0	16	0	0	0	0	0	0	0	164664	0	15	10	0	0	0	0	0	0	0	0	0	0	0	0	1	0	0	1
193	TGG	0	0	0	0	0	0	0	0	0	0	2	0	0	0	0	0	0	0	0	0	0	0	0	0	0	0	6	0	0	0	0	0	0	0	0	0	0	0	0	0	0	0	0	0	0	0	0	0
194	GGT	0	0	0	0	0	0	0	0	0	0	0	7	0	0	0	0	0	0	0	0	0	0	0	0	0	0	0	0	0	0	0	0	0	0	0	11	2	0	0	0	3	7	20	161723	0	0	0	2
195	GTT	0	0	0	0	0	1	1	0	0	0	0	0	0	3	0	22	0	0	0	0	0	0	0	0	0	0	0	0	9	0	0	2	0	0	0	0	0	0	0	16	0	0	0	0	1	27	13	163308
196	CAT	0	0	0	2	0	0	0	0	0	0	0	0	0	0	0	0	1	39	0	164021	0	0	0	1	0	0	0	13	0	0	0	3	0	0	0	0	0	0	0	0	0	0	0	0	0	0	0	0
197	CAC	0	105	0	5	0	0	0	0	0	0	0	0	0	0	1	1	1	164444	2	4	0	1	0	0	0	5	0	0	0	0	0	1	0	5	0	0	0	0	0	0	0	0	0	1	0	0	0	0
198	CCG	0	0	0	0	0	0	8	0	0	0	0	0	0	0	0	0	0	0	6	0	40	3	163648	5	0	0	0	0	0	0	4	0	0	0	0	0	0	0	0	2	0	0	0	0	0	0	0	0
199	TCT	0	0	0	0	0	0	0	1	0	0	0	5	1	0	0	0	0	0	0	0	0	0	0	10	0	0	0	0	0	0	0	0	0	0	0	0	0	0	0	4	0	0	1	0	0	0	1	0
200	AGC	0	19	0	0	0	0	0	0	1	163577	0	38	0	12	0	0	0	0	0	0	0	0	0	0	0	0	0	0	0	0	0	0	0	0	0	0	0	0	0	0	0	12	0	0	0	0	0	0
201	AGT	0	1	7	11	0	32	3	1	0	12	4	164286	4	21	7	13	2	1	0	1	0	0	0	0	1	0	0	1	2	0	0	1	10	0	4	0	0	1	0	0	1	3	0	7	0	0	0	0
202	GAT	0	3	0	13	0	0	0	0	0	57	0	0	0	0	0	0	0	0	1	0	0	0	0	0	0	0	0	0	0	0	1	0	10	12	3	164183	4	1	0	0	0	0	0	21	0	1	0	1
203	GAG	0	1	9	0	0	0	0	0	0	0	1	0	0	0	0	0	0	0	1	0	0	0	0	0	0	0	0	0	0	0	0	0	42	0	164915	3	0	0	2	0	0	0	14	0	0	0	1	0
204	CAA	2	0	0	0	0	0	0	0	0	0	0	0	0	0	0	0	164714	0	6	3	0	0	0	0	4	0	0	0	1	0	0	0	1	0	1	0	0	0	3	1	0	0	0	0	0	0	0	0
205	CAG	0	0	1	15	1	2	0	0	2	3	0	5	0	0	1	1	11	0	164595	3	0	0	3	0	0	0	23	0	60	2	4	0	0	0	17	0	3	5	10	0	4	0	0	5	0	0	3	0
206	AGT	0	0	0	11	0	6	0	0	0	12	0	164280	0	1	0	7	1	0	3	0	0	0	0	0	0	0	0	0	11	0	0	1	6	22	6	30	3	6	4	0	1	6	4	16	0	0	0	0
207	CTC	0	0	0	0	0	0	0	0	0	0	0	0	0	5	50	0	0	3	0	0	0	5	0	0	0	1	0	0	10	163969	57	5	0	0	0	0	0	0	0	0	0	0	0	0	0	1	0	1
208	TAT	0	0	0	0	0	0	0	0	0	0	0	0	0	0	0	0	0	1	0	14	0	0	0	0	0	0	0	0	0	0	0	0	0	0	0	1	0	0	0	0	0	0	0	0	0	0	0	0
209	AGT	0	3	6	40	1	5	40	28	0	12	0	163836	6	1	6	9	1	2	0	0	0	0	1	0	0	0	8	1	60	0	12	14	2	61	0	10	0	0	0	5	6	5	9	125	6	1	0	0
210	AAT	15	9	82	164552	3	1	0	16	0	9	1	16	22	6	0	11	8	0	9	9	2	6	22	1	0	11	0	0	5	0	5	0	5	0	32	29	9	3	17	59	0	14	0	1	8	0	1	20
211	GGA	0	3	0	10	4	19	0	0	14	9	0	0	1	2	0	1	1	1	3	0	3	14	0	0	0	0	0	3	0	1	1	0	21	0	2	0	0	0	0	0	163911	0	14	24	0	0	0	0
212	AAT	5	11	8	164274	0	0	0	4	0	0	0	21	5	0	3	1	13	45	8	4	5	17	0	0	1	0	0	0	0	2	1	2	3	0	0	17	14	0	0	12	0	13	0	4	2	3	6	21
213	GCT	4	0	3	0	47	19	10	86	0	0	0	6	0	0	0	0	0	0	0	4	1	9	5	57	0	1	0	0	0	0	0	0	0	0	0	3	10	18	11	164371	0	0	0	0	0	4	0	9
214	TAT	1	0	0	0	0	0	0	0	0	0	0	0	0	5	0	0	0	0	12	27	0	0	0	0	0	2	2	0	1	0	1	0	0	0	0	0	0	0	0	0	0	0	0	0	105	1	0	0
215	GTC	0	0	0	0	0	0	0	0	0	0	0	0	1	13	0	0	0	0	0	0	0	0	0	0	0	0	0	0	0	0	0	0	0	0	0	0	0	10	0	0	0	0	0	0	17	164453	0	6
216	TCT	1	1	0	2	12	0	0	5	81	0	2	0	7	1	0	3	2	3	4	0	0	0	0	10	0	0	13	0	5	1	1	0	0	0	0	2	6	1	0	5	0	0	0	0	4	0	0	23
217	GTA	0	0	0	0	0	0	0	0	0	0	0	0	35	0	0	1	0	0	0	0	0	0	0	0	0	0	0	0	0	0	0	0	1	0	0	0	7	1	0	0	0	0	0	0	163012	24	53	7
218	GCG	0	1	0	0	0	27	30	1	0	28	0	0	0	5	9	7	9	30	5	0	0	0	0	0	0	0	0	8	2	0	1	0	0	0	4	0	44	12	162547	14	0	0	0	0	0	9	57	0
219	TCT	3	0	1	0	3	1	0	13	0	1	0	0	0	0	0	0	0	0	0	2	0	0	0	12	0	0	0	0	0	0	0	0	0	0	0	0	3	0	1	2	18	6	1	3	0	0	0	0
220	TCA	7	0	1	10	8	6	39	0	10	8	0	0	0	0	19	0	2	4	8	42	99	19	0	3	0	12	0	18	6	26	6	0	4	29	0	13	2	2	0	41	3	22	6	1	0	27	1	0
221	AAT	7	9	3	163771	0	1	1	11	1	1	2	10	0	0	3	9	2	8	8	2	0	0	0	0	0	0	3	0	0	0	2	1	0	0	2	17	1	3	1	0	8	1	4	20	0	0	0	1
222	TAT	0	0	0	0	1	0	3	9	3	0	0	0	0	0	19	0	0	1	0	10	0	0	0	0	0	0	0	1	14	0	1	4	0	0	0	0	0	0	0	0	0	0	1	0	1	1	3	4
223	AAC	3	163371	1	37	0	6	1	0	0	17	0	0	21	45	0	4	6	51	5	208	0	0	0	0	2	2	2	0	1	1	25	2	148	42	21	0	7	26	20	2	1	0	2	1	5	7	2	24
224	AGG	15	6	8	5	1	2	0	5	12	2	163592	1	0	0	6	0	2	10	26	9	0	0	0	0	9	1	2	45	0	0	2	1	0	0	0	0	9	0	3	1	0	4	24	7	0	5	0	1
225	AGA	26	1	7	0	0	0	0	0	164514	1	27	1	5	1	4	0	2	0	4	0	0	0	0	0	1	0	0	8	0	14	7	0	0	0	0	0	0	0	0	0	18	0	0	0	0	1	0	0
226	TTC	0	0	0	0	2	13	5	1	0	2	0	0	26	6	8	9	0	0	0	0	0	0	0	0	0	0	0	0	5	11	4	0	0	0	5	1	0	0	0	0	0	0	0	0	19	16	6	19
227	ACC	25	4	0	1	7	163741	1	13	2	7	2	0	37	25	17	3	0	4	1	0	0	0	0	0	21	9	0	1	0	2	0	1	3	2	0	0	1	60	1	0	0	0	0	0	1	0	0	1
228	CCG	0	0	0	0	0	1	5	0	0	0	0	0	0	0	0	20	0	0	9	0	42	9	158107	13	0	0	24	1	0	0	13	0	1	0	0	0	2	12	4	6	0	0	0	0	15	0	4	32
229	GAA	7	0	1	0	5	0	3	15	1	4	0	5	0	1	0	0	3	2	0	0	0	0	0	0	0	0	0	1	0	3	0	1	120220	20	6	1	4	2	1	0	29	9	3	9	4	1	1	1
230	ATA	1	2	0	3	5	7	5	0	2	0	1	0	162502	4	40	22	6	6	0	0	5	10	5	0	1	0	0	0	3	1	1	3	0	0	1	0	0	2	0	2	0	0	0	0	31	17	1	7
231	GCT	2	1	0	0	41	28	74	42	6	12	13	12	0	0	2	1	64	2	59	3	0	0	0	0	0	2	2	3	25	13	20	0	0	0	0	2	3	23	0	163149	0	0	1	2	2	54	147	315
232	GCA	8	15	13	42	68	0	0	12	19	36	2	2	13	77	44	132	24	90	10	106	27	0	44	22	7	8	37	5	26	1	5	45	12	8	16	9	160471	38	39	9	3	1	22	5	23	39	50	94
233	AGG	0	0	15	0	0	0	0	0	48	0	163525	4	0	0	18	0	0	0	0	0	0	0	0	0	2	1	20	7	0	0	0	0	0	0	0	0	0	0	0	0	0	0	28	0	0	0	0	0
234	CCC	10	0	3	2	0	11	3	2	9	0	0	1	2	3	7	6	2	10	0	0	8	160462	1	38	0	47	0	8	0	5	1	6	0	0	0	0	5	19	4	1	0	0	0	0	1	0	13	1
235	AAA	152309	8	33	4	4	0	4	1	13	5	1	4	9	0	35	10	13	0	29	0	3	0	3	1	7	64	0	0	19	60	85	6	20	4	2	0	8	4	12	27	0	2	0	0	33	4	0	9
236	GTA	0	9	1	4	19	15	2	1	11	4	3	0	58	6	58	13	1	19	9	5	1	0	0	0	6	15	1	0	4	15	16	40	1	0	0	7	21	7	2	38	1	0	0	0	156431	14	35	5
237	AGA	34	66	28	21	0	1	0	0	148549	15	18	4	6	1	12	0	76	3	12	1	0	0	0	0	4	0	0	0	5	13	0	1	0	0	5	0	0	12	6	1	36	0	6	1	2	0	0	1
238	GAT	0	0	0	9	3	0	10	0	0	0	0	0	0	6	0	0	0	0	0	1	0	0	0	0	0	0	0	0	0	0	0	0	2	13	1	140335	0	0	0	0	1	0	0	8	0	0	0	3
239	CAA	3	3	0	0	2	1	0	0	0	0	0	0	0	0	8	0	148755	0	19	0	0	3	0	0	18	0	0	0	1	0	1	0	0	0	0	0	0	0	0	0	0	0	0	0	0	0	0	3
240	CAT	0	4	0	1	4	0	0	2	0	0	0	1	12	12	4	0	5	6	9	60668	4	0	1	0	0	1	6	2	4	1	0	4	0	0	0	1	0	1	0	2	0	0	0	1	8	9	2	0
241	GGG	0	0	0	0	0	0	0	0	0	0	5	0	0	0	0	0	0	0	0	0	0	0	0	0	0	0	0	0	0	0	0	0	0	0	4	0	0	0	0	0	8	0	98415	0	0	0	0	0
242	AGG	0	0	10	0	0	0	1	0	10	0	78845	1	0	0	1	0	0	0	0	0	0	0	0	0	0	0	3	0	0	0	0	0	0	0	0	0	0	0	0	0	0	0	14	0	0	0	0	0
243	ATG	0	0	0	0	0	0	4	0	0	0	1	0	8	0	98517	4	0	0	0	0	0	0	0	0	0	0	0	0	0	0	1	0	0	0	0	0	0	0	0	0	0	0	0	0	0	0	14	0
244	AAC	1	105843	0	10	0	2	0	0	0	2	0	0	0	6	1	1	1	16	1	0	0	0	0	0	3	0	0	0	1	1	1	0	0	11	0	0	1	2	0	0	0	2	1	0	1	0	0	5
245	TAT	0	0	0	0	0	1	0	0	0	0	0	0	0	0	0	0	0	0	0	14	0	0	0	0	0	0	0	0	0	0	0	0	0	0	0	1	0	0	0	0	0	0	0	0	0	0	0	0
246	TAC	0	2	0	0	0	0	0	0	0	0	0	0	0	0	0	0	0	49	0	15	0	0	0	0	0	0	0	0	0	0	0	1	0	0	0	0	0	0	0	0	0	0	0	0	0	0	0	0
247	TGG	0	0	0	0	0	0	0	0	0	0	4	0	0	0	0	0	0	0	0	0	0	0	0	0	0	0	12	0	1	0	3	0	0	0	0	0	0	0	0	0	0	0	0	0	0	0	0	0
248	ACC	0	2	0	0	13	150317	2	17	1	0	0	1	0	17	3	1	1	1	1	9	0	0	0	0	0	0	0	0	0	1	2	1	0	2	0	0	2	12	0	5	0	0	0	0	0	0	2	0
249	TTG	0	0	0	0	0	0	10	0	0	0	0	0	5	2	4	21	0	0	0	0	0	0	0	0	0	0	0	0	0	14	11	6	0	0	0	0	0	0	0	0	0	0	0	0	2	3	5	0
250	CTA	0	0	0	0	0	0	0	0	0	0	0	0	29	8	0	5	0	0	0	0	6	0	0	0	0	0	0	0	161131	37	18	16	0	0	0	0	0	0	0	0	0	0	0	0	4	7	7	4
251	GAA	23	25	15	13	14	2	1	0	37	10	0	0	2	0	30	1	21	4	5	2	10	4	56	9	3	0	11	0	4	0	0	0	160317	6	16	2	9	7	1	0	30	0	3	0	2	4	1	0
252	CCC	0	1	0	0	0	6	0	1	0	0	0	0	0	0	0	0	0	2	0	3	9	147986	6	16	0	0	0	1	0	2	0	0	1	0	2	3	0	1	0	2	0	0	0	0	0	0	0	1
253	GGA	0	1	0	0	4	2	0	2	48	3	0	7	0	0	1	0	0	0	0	0	0	0	0	0	4	0	0	0	1	1	0	0	17	1	1	1	0	2	2	7	156868	2	100	7	1	0	0	0
254	GAC	1	12	0	0	0	0	0	0	0	0	0	0	0	0	0	0	53	19	6	6	0	0	0	0	0	0	0	0	0	0	0	0	18	155392	18	9	2	0	18	0	2	27	11	0	0	2	0	0
255	ACA	3	22	1	1	159272	19	7	16	1	0	0	15	12	1	1	0	6	1	1	0	4	0	0	0	0	0	1	1	0	1	1	0	3	0	5	4	5	0	7	2	0	5	0	1	3	13	0	6
256	ATA	2	0	0	0	11	0	0	0	1	0	0	0	163837	7	15	10	0	0	0	0	0	0	0	0	0	0	0	0	2	10	0	1	0	0	0	0	1	0	0	0	0	0	0	0	6	0	1	0
257	ATA	2	0	1	8	24	4	0	0	0	7	0	8	163530	9	47	25	39	1	8	0	0	0	0	0	0	0	0	0	21	21	6	17	1	0	0	2	2	7	8	14	1	16	0	4	44	3	5	4
258	TTT	0	0	0	0	0	0	0	0	0	0	0	0	0	0	0	4	0	0	0	0	0	0	0	0	0	0	0	0	0	4	0	5	0	0	0	0	0	0	0	0	0	0	0	0	0	0	0	1
259	GAG	0	0	18	0	2	0	0	1	0	0	0	1	0	0	0	0	0	0	0	0	0	0	0	0	0	0	0	0	0	0	0	0	14	0	163804	12	0	0	3	0	0	0	32	0	0	5	5	0
260	GCA	0	0	0	0	27	0	0	0	0	0	0	0	0	0	0	0	0	0	0	0	0	0	0	0	0	0	0	0	0	0	0	0	1	0	0	0	164237	10	15	23	3	0	0	0	17	0	0	0
261	ACT	0	0	0	9	30	32	6	164352	0	0	0	15	0	0	0	7	0	0	0	0	0	0	0	1	0	0	0	0	0	0	0	0	0	0	0	2	0	0	0	10	0	0	0	0	0	0	1	0
262	GGT	0	0	0	0	0	0	0	0	0	0	0	6	0	0	0	0	0	0	0	0	0	0	0	0	0	0	0	1	0	0	0	0	0	0	0	6	0	0	0	0	6	22	8	163338	0	0	0	3
263	AAT	1	7	1	164092	0	0	0	1	0	0	0	3	0	0	0	0	0	0	0	0	0	0	0	0	0	0	0	0	0	0	0	0	0	0	0	8	0	0	0	0	0	0	0	0	0	0	0	0
264	CTA	0	1	0	0	0	0	0	0	0	0	0	0	5	3	0	0	2	0	0	0	20	0	0	0	1	0	0	0	164216	3	5	9	0	0	0	0	0	0	0	0	0	0	0	0	1	8	0	1
265	ATA	3	0	0	0	4	0	0	0	0	0	0	0	164504	15	34	5	0	0	0	0	0	0	0	0	0	0	0	0	6	47	9	2	0	0	0	0	2	0	2	1	0	0	0	0	17	3	13	0
266	GCA	0	0	0	0	12	0	0	0	0	0	0	0	0	0	0	0	0	0	0	0	2	0	0	0	0	0	0	0	0	0	0	0	3	0	0	0	163074	18	7	6	1	0	0	0	16	2	0	0
267	CCA	0	0	0	0	1	0	0	0	0	0	0	0	0	0	0	0	2	0	0	0	164032	29	12	13	0	0	0	0	5	0	0	0	0	0	0	0	0	0	0	0	0	0	0	0	0	0	0	0
268	TGG	1	0	0	1	1	0	0	0	0	0	4	0	0	0	0	0	1	0	1	3	0	0	0	0	0	0	10	1	0	0	0	3	0	0	0	0	0	1	1	0	0	0	4	0	0	7	0	0
269	TAT	0	0	0	0	0	0	0	1	0	0	0	0	1	0	4	2	0	2	0	20	0	0	0	0	0	0	0	0	0	0	0	0	0	0	0	0	0	0	0	0	0	0	0	0	0	0	0	0
270	GCT	0	0	0	0	0	0	0	27	0	0	0	0	0	0	0	0	0	0	0	0	0	0	0	0	0	0	0	0	0	0	0	0	0	0	0	5	7	35	12	161580	1	0	7	2	0	0	0	11
271	TTC	0	0	0	0	0	0	0	0	0	0	0	0	0	0	0	0	0	0	0	2	0	0	0	0	0	0	0	0	0	7	0	0	0	0	0	0	0	0	0	0	0	0	0	0	0	1	0	0
272	GCA	2	0	6	0	40	0	1	3	2	2	0	0	0	3	0	5	0	0	23	0	0	0	0	0	0	0	1	0	0	3	0	4	6	0	10	0	163966	10	16	16	0	1	1	14	19	13	16	1
273	CTG	0	0	0	0	0	0	0	0	0	0	0	0	0	3	10	17	0	0	1	0	0	0	53	0	0	0	2	0	91	8	164100	8	0	0	0	0	0	0	0	1	0	0	0	0	4	5	7	12
274	AGT	16	3	0	19	4	10	6	16	4	7	16	164599	1	12	14	14	1	0	2	0	0	0	0	0	0	5	3	1	7	4	1	0	13	15	4	0	1	2	1	2	10	0	0	25	1	1	1	11
275	AGA	30	0	4	0	0	0	1	0	164399	0	37	5	1	0	0	0	0	0	0	7	0	0	1	0	5	26	2	0	0	0	0	0	0	0	0	0	0	0	0	0	9	0	0	0	1	0	0	0
276	GGG	3	89	0	58	3	0	12	1	5	15	11	1	0	2	2	0	14	1	2	5	0	1	0	0	0	0	0	4	2	1	0	0	21	1	18	0	5	3	8	0	23	13	164077	2	0	0	5	0
277	TTT	3	3	4	8	2	5	0	18	0	52	9	14	43	5	3	17	33	40	4	8	20	8	1	5	9	2	0	0	6	8	0	10	10	7	6	1	4	3	0	62	13	4	10	10	4	3	20	31
278	GAG	2	16	14	17	3	8	1	3	6	4	2	2	5	1	0	2	3	7	34	1	21	1	6	4	6	0	1	10	1	25	1	6	42	2	161693	24	5	3	14	11	6	0	77	6	1	0	11	2
279	TCC	0	5	0	10	1	5	1	0	2	0	0	0	1	0	0	0	0	1	0	1	0	5	0	0	0	0	0	0	0	0	0	0	0	0	0	0	2	2	1	0	0	0	0	1	0	4	0	0
280	GGC	0	0	0	0	0	3	0	0	0	49	0	0	0	0	0	0	0	0	0	0	0	1	0	0	0	3	0	0	0	0	0	0	0	29	0	0	2	0	0	0	9	163732	1	28	0	1	0	0
281	ATC	0	3	0	0	0	20	0	0	0	1	0	0	3	164326	4	23	0	0	0	0	0	0	0	0	0	0	0	0	1	2	0	3	0	0	0	0	0	0	0	0	0	0	0	0	6	12	0	0
282	ATC	0	2	0	0	0	15	0	0	0	0	0	0	10	164153	0	16	0	0	0	0	0	0	0	0	0	0	0	0	1	4	0	0	0	0	0	0	0	0	0	0	0	0	0	0	0	13	0	2
283	ACC	1	2	1	4	35	163948	13	24	6	0	12	4	10	11	11	5	34	3	21	3	0	1	0	0	0	6	4	2	54	8	2	13	11	0	0	0	23	7	0	1	0	0	0	2	5	0	0	8
284	TCA	0	0	0	0	18	0	11	4	0	3	0	8	0	0	0	0	0	0	0	0	19	0	0	0	0	0	0	0	0	0	0	0	0	0	0	0	4	1	0	0	0	0	0	0	2	1	1	0
285	AAC	4	158865	3	181	4	31	3	1	3	9	0	9	4	0	2	0	1	0	6	1	0	0	0	2	20	0	1	1	0	0	1	0	6	24	2	8	1	27	0	2	0	0	5	0	13	0	2	1
286	GCG	5	2	4	1	0	0	41	9	0	0	0	0	7	6	7	1	4	0	2	0	0	0	0	0	1	4	0	0	6	0	0	8	3	0	11	0	30	1	182247	6	0	0	0	0	8	2	14	13
287	TCA	1	0	8	7	18	1	0	17	0	12	0	3	2	7	0	4	1	0	0	8	33	3	0	7	0	1	0	0	0	1	0	0	6	0	8	3	1	0	0	0	0	0	0	0	1	0	0	0
288	ATG	0	0	9	0	34	5	7	21	0	0	5	0	66	1	183827	13	0	0	13	3	0	49	0	2	0	0	0	0	0	2	45	13	0	0	1	0	1	1	0	10	0	0	0	0	0	3	13	4
289	CAT	0	5	1	4	4	15	0	67	0	2	0	0	0	0	0	3	5	11	4	183589	0	0	0	3	0	0	0	10	0	0	0	1	6	5	0	1	26	7	4	0	1	16	0	18	0	1	1	5
290	GAG	0	0	8	1	7	0	4	1	0	2	0	2	0	1	0	0	1	0	0	0	0	3	2	0	0	0	0	0	3	0	10	0	27	0	183811	23	0	0	3	0	3	0	28	0	0	0	1	0
291	TGT	0	0	0	0	0	0	0	0	0	0	0	3	0	0	0	0	0	0	0	0	0	0	0	0	0	0	0	7	0	0	0	0	0	0	0	0	0	0	0	0	0	0	0	2	0	2	0	0
292	AAC	1	183876	1	52	8	8	0	5	0	29	0	1	7	1	0	1	0	7	0	1	0	0	0	0	0	0	0	0	1	0	0	1	10	41	0	6	0	0	0	0	0	0	0	0	0	0	0	0
293	ACG	0	0	2	0	43	6	183403	15	0	18	0	10	0	0	13	0	0	0	0	0	0	0	2	0	0	0	0	0	0	0	0	0	0	0	0	0	4	0	31	4	0	0	0	0	0	0	0	0
294	AAG	29	20	182306	16	4	3	19	1	7	0	32	3	2	17	7	4	15	11	13	2	0	0	1	2	1	1	0	2	0	6	13	13	1	1	17	8	42	0	1	2	0	8	1	0	3	0	5	1
295	TGT	0	0	0	0	0	0	0	0	0	0	0	2	0	0	0	0	0	0	0	0	0	0	0	0	0	0	0	7	0	0	0	0	0	0	0	0	0	0	0	0	0	0	0	1	0	0	0	0
296	CAA	5	0	0	0	0	0	0	0	0	0	0	0	1	0	0	0	183980	3	26	1	0	0	0	0	31	0	0	0	0	0	0	0	0	0	0	0	0	0	0	0	0	0	0	0	0	0	0	0
297	ACA	2	0	0	0	182731	6	10	1	1	0	0	0	7	0	0	0	0	0	0	0	6	0	0	0	0	0	0	0	0	0	0	0	0	0	0	0	32	0	0	0	0	0	0	0	0	0	0	0
298	CCC	0	0	0	0	0	5	0	0	0	0	0	0	0	0	0	0	0	1	0	0	9	183393	0	9	0	0	0	0	0	4	0	0	0	0	0	0	0	3	0	0	0	0	0	0	0	0	0	0
299	CAG	2	28	5	1	1	0	12	9	4	1	0	5	0	3	45	3	25	91	182082	101	5	3	9	1	0	2	34	0	10	0	13	5	8	61	24	0	2	4	4	3	0	0	0	1	25	0	0	3
300	GGA	0	0	0	0	0	0	0	0	15	0	0	0	0	0	0	0	0	0	0	0	0	0	0	3	2	0	0	0	0	0	0	0	6	0	0	0	0	0	0	0	184245	3	28	32	2	0	0	0
301	GCT	0	0	0	0	0	0	0	16	0	3	0	30	0	0	0	1	0	0	0	1	0	0	0	0	0	0	0	0	0	0	0	0	0	0	0	3	9	42	9	184036	0	0	0	4	0	0	0	16
302	ATA	1	0	0	0	11	0	0	0	0	0	0	0	184429	9	9	24	0	0	0	0	0	0	0	0	0	0	0	0	2	1	1	2	0	0	0	0	0	0	0	0	0	0	0	0	13	3	0	5
303	AAC	5	183509	0	23	1	10	0	0	2	30	2	2	0	4	0	0	3	28	0	0	0	0	1	4	0	2	0	0	0	8	3	0	10	11	16	13	0	1	1	0	2	0	14	6	6	1	5	3
304	AGC	0	55	0	0	0	4	0	0	1	183381	0	274	0	1	0	0	0	0	0	0	0	0	0	0	0	1	0	0	0	0	0	1	0	0	0	0	0	0	0	0	2	15	3	0	0	0	0	0
305	AAT	2	11	3	181536	0	0	2	2	0	0	0	16	0	0	0	10	0	0	0	0	0	0	0	1	3	9	0	0	0	0	0	0	0	0	0	12	2	0	0	1	1	0	9	10	3	1	0	3
306	CTC	2	0	0	0	1	0	0	0	2	0	1	0	0	4	4	0	0	1	0	2	0	26	0	0	1	5	7	2	16	183223	5	23	0	0	0	0	4	6	0	0	0	0	0	0	0	0	3	2
307	CCT	0	0	0	0	0	0	0	3	0	0	0	0	0	0	0	0	0	0	0	5	3	67	29	184225	0	0	0	0	0	0	0	6	0	0	0	0	0	0	0	0	0	0	0	0	0	0	0	0
308	TTC	0	0	0	0	0	0	0	0	0	0	2	0	0	1	0	0	0	0	0	0	0	0	0	0	0	0	0	0	0	8	0	0	0	0	0	0	0	0	0	0	0	0	0	0	0	0	0	0
309	CAG	0	0	6	0	0	0	0	0	0	0	0	0	0	0	0	0	14	0	183556	5	0	0	5	0	0	0	37	0	0	0	6	0	0	0	0	1	0	0	0	0	0	0	0	0	0	0	0	0
310	AAT	5	20	3	184257	0	0	0	4	0	0	0	9	0	0	0	0	0	0	0	0	0	0	0	0	0	0	0	0	0	0	0	0	0	0	0	14	0	0	0	0	0	0	0	0	0	0	0	0
311	ATA	1	0	0	0	10	0	0	0	0	0	0	0	184120	12	26	3	0	0	0	0	0	0	0	0	0	0	0	0	1	0	0	0	0	0	0	0	0	0	0	0	0	0	0	0	17	2	5	6
312	CAC	0	7	0	7	11	0	2	0	0	14	0	3	0	0	0	0	2	183797	0	19	0	5	0	0	1	9	0	0	0	0	0	0	0	15	1	7	0	9	5	6	0	2	13	5	0	0	0	0
313	CCA	10	0	3	0	2	0	0	0	29	0	0	2	0	0	0	0	2	1	0	2	183978	8	14	11	3	2	2	0	12	0	0	0	0	0	0	0	0	3	6	0	0	0	0	0	0	0	0	0
314	GTC	0	3	1	8	6	18	6	5	0	15	2	0	6	15	0	2	9	26	7	15	0	0	0	0	0	1	13	0	2	4	1	0	0	2	2	0	2	19	0	1	0	1	1	1	15	181859	3	25
315	ACA	6	2	0	0	183559	31	32	6	0	11	0	29	7	0	0	2	0	1	0	1	4	1	0	0	0	0	2	1	0	0	0	5	0	0	0	0	15	0	5	0	13	0	5	1	2	4	9	25
316	ATA	2	0	0	0	5	0	0	0	0	0	0	0	183465	11	26	13	0	0	0	0	0	0	0	0	0	0	0	0	8	0	2	0	0	0	0	0	0	0	0	0	0	0	0	0	14	14	4	2
317	GGA	0	0	0	0	0	0	0	0	7	0	0	0	0	0	0	0	0	0	0	0	0	0	0	0	1	0	0	0	0	0	0	0	5	0	0	0	0	0	0	0	183452	6	58	10	1	0	0	0
318	GAG	2	1	28	63	2	4	6	5	1	2	0	9	0	0	0	1	5	9	3	13	0	0	0	0	0	3	0	14	1	2	1	1	33	1	183088	25	5	7	0	5	1	0	12	0	2	2	10	1
319	TGC	0	0	0	0	0	0	0	0	0	1	0	0	0	0	0	0	0	0	0	0	0	0	0	0	0	6	0	0	0	0	0	0	0	0	0	0	0	0	0	0	0	0	0	0	0	0	0	0
320	CCA	0	0	0	0	4	0	0	0	0	0	0	0	0	0	0	0	6	0	0	0	183433	31	4	16	1	0	0	0	15	0	0	0	0	0	0	0	0	0	0	0	0	0	1	0	0	0	0	0
321	AAA	182459	3	7	1	2	0	0	7	73	0	0	0	39	16	0	0	1	2	1	0	0	0	0	0	11	0	1	17	5	0	1	1	3	0	0	0	0	0	0	0	0	0	0	0	21	1	5	0
322	TAT	0	0	0	1	0	0	0	0	0	0	0	0	0	0	0	0	0	0	0	11	0	0	0	0	0	0	0	0	0	0	0	0	0	0	0	0	0	0	0	0	0	0	0	0	0	0	0	0
323	GTC	0	0	0	0	0	1	0	0	0	0	0	0	8	194	0	8	0	0	0	0	0	0	0	0	0	0	0	0	1	2	5	0	0	7	0	0	0	13	0	0	0	2	0	0	12	181803	19	15
324	AGG	2	0	17	0	0	9	0	2	38	0	181962	4	0	0	7	0	0	1	1	0	0	0	0	0	2	15	2	4	0	1	0	4	0	0	0	0	0	0	0	3	0	0	42	0	0	0	0	0
325	AGT	0	0	0	30	0	4	0	3	1	52	0	182152	0	0	0	9	0	0	0	1	0	0	0	0	0	0	0	0	1	1	2	1	0	0	0	0	0	11	0	2	0	0	0	12	0	0	0	0
326	ACC	0	5	0	0	8	155051	3	12	2	0	3	0	0	30	0	10	16	0	0	4	1	28	0	0	0	0	0	0	0	5	0	3	0	2	0	0	2	54	0	2	2	1	0	0	0	0	0	0
327	AAA	182753	2	12	4	2	1	0	0	18	0	0	0	0	0	0	0	1	0	0	0	0	0	0	0	1	2	0	4	0	0	0	0	13	0	0	0	0	0	0	0	0	0	0	0	0	0	0	0
328	TTG	0	0	0	0	0	0	0	0	0	0	0	0	1	0	4	0	0	0	0	0	0	0	0	0	0	0	0	0	26	3	22	11	0	0	0	0	0	0	0	0	0	0	0	0	0	0	0	0
329	AGG	2	0	26	0	0	0	1	1	30	0	172433	3	0	0	14	0	0	0	0	0	0	0	0	0	10	6	1	0	0	0	0	0	0	0	0	0	1	0	2	0	0	0	32	0	1	0	0	0
330	ATG	0	0	0	0	0	0	1	0	0	0	1	0	13	0	178631	0	0	0	0	1	0	0	0	0	0	0	0	0	2	0	2	0	0	0	0	0	0	0	0	0	0	0	0	0	0	0	17	0
331	GTT	0	0	0	0	0	0	0	0	0	0	0	0	0	0	0	14	0	0	0	0	0	0	0	0	0	0	0	0	0	0	0	0	0	0	0	0	2	0	3	5	0	0	0	1	2	20	9	173548
332	ACA	4	0	0	0	168262	10	112	5	0	0	0	0	21	0	0	0	0	0	0	0	0	0	0	0	0	0	0	0	0	0	0	0	0	0	0	0	9	0	0	0	0	0	0	0	0	0	0	0
333	GGA	0	0	0	0	0	0	0	1	7	0	0	0	0	1	0	0	0	0	0	0	0	0	0	0	0	0	0	0	0	0	0	0	17	0	0	0	0	0	0	0	156195	8	39	1	1	0	0	0
334	CTA	0	0	1	0	0	0	0	0	0	0	0	0	1	0	1	0	2	0	0	0	15	1	0	0	1	0	0	0	163277	11	14	10	0	0	0	1	0	0	0	0	0	0	0	0	0	2	0	2
335	AGA	9	0	0	0	0	0	0	0	163141	1	19	0	4	0	0	0	0	0	0	1	1	0	0	0	14	0	4	1	0	0	0	0	0	0	0	0	0	0	0	0	7	0	0	0	0	0	0	0
336	AAC	3	72911	1	14	0	1	0	0	0	1	0	0	0	0	0	0	0	0	0	0	0	0	0	0	0	0	0	0	0	0	0	0	0	1	0	0	0	0	0	0	0	0	0	0	0	0	0	0
337	ATC	87	106	1	8	5	34	0	0	2	1	6	19	2	74732	6	15	14	0	4	1	0	0	0	0	16	4	7	25	3	1	1	2	2	0	0	2	0	0	1	0	0	1	2	0	2	5	0	1
338	CCA	0	0	0	3	1	0	0	0	0	0	0	0	0	0	0	0	5	0	1	0	75009	12	8	2	0	0	3	0	2	0	0	0	0	0	0	0	1	0	4	0	1	0	0	0	0	0	0	0
339	TCC	2	0	0	0	0	1	0	3	13	7	2	0	4	3	0	0	21	0	2	0	0	7	1	14	4	0	0	2	0	0	0	0	0	0	0	0	1	35	3	8	0	0	0	0	1	0	0	2
340	ATT	1	0	1	3	0	0	0	6	14	0	11	0	5	11	1	90930	0	0	1	0	0	0	0	0	0	0	29	7	0	0	0	1	0	0	0	0	0	0	0	0	0	0	0	0	0	0	0	19
341	CAA	1	0	0	4	0	0	0	0	0	1	0	0	0	0	0	0	71961	1	6	0	1	0	0	0	1	0	0	1	0	0	0	0	1	0	0	0	0	0	0	0	0	0	1	0	0	0	0	0
342	TAC	0	2	0	0	0	0	0	1	0	0	0	0	0	0	0	0	0	6	0	0	0	0	0	0	0	0	0	0	0	0	0	0	0	0	0	0	0	0	0	0	0	0	0	0	0	0	0	0
343	AGA	26	0	11	0	2	0	0	0	124592	1	50	1	1	0	0	0	0	0	0	0	0	0	0	0	17	22	0	0	0	0	0	0	0	0	0	0	0	0	0	0	11	0	0	0	0	0	0	0
344	GGT	0	0	0	0	0	0	0	0	0	0	2	17	0	0	0	0	0	0	0	0	0	0	0	0	0	0	0	0	0	0	0	0	0	0	0	5	0	0	0	1	3	22	10	176803	0	0	0	2
345	CTA	0	0	0	0	0	0	0	0	0	0	0	0	11	3	0	3	0	0	0	0	16	0	0	0	0	0	0	0	165443	1	13	12	0	0	0	0	0	0	0	0	0	0	0	0	11	8	0	0
346	TTT	0	0	0	0	0	0	0	0	0	0	0	0	0	0	0	2	0	0	0	0	0	0	0	0	0	0	0	0	6	0	0	8	0	0	0	0	0	0	0	0	0	0	0	0	0	0	1	2
347	GGA	1	0	0	0	0	0	0	0	3	2	0	4	0	0	0	0	0	0	0	2	0	0	0	0	3	1	5	0	0	0	1	0	8	0	0	0	19	2	0	0	177472	0	46	10	2	0	0	0
348	GCC	0	0	0	0	0	10	0	0	0	0	0	0	0	0	0	0	0	0	0	0	0	1	0	0	0	0	0	0	0	0	0	0	0	2	0	0	10	179831	3	25	0	1	0	0	0	52	0	0
349	ATT	0	0	0	2	0	0	0	11	0	0	0	3	17	11	1	180623	0	0	0	0	0	0	0	0	0	0	0	0	0	0	0	3	0	0	0	0	0	0	0	0	0	0	0	0	34	0	12	22
350	GCT	0	0	0	0	4	0	0	56	0	0	0	2	0	0	0	0	0	0	0	0	0	0	0	0	0	0	0	0	0	0	0	0	0	0	0	1	20	23	20	181928	0	0	0	0	0	0	0	17
351	GGT	0	0	0	0	0	0	0	0	0	0	0	7	0	0	0	0	0	0	0	0	0	0	0	0	0	0	0	0	0	0	0	0	0	0	0	6	0	0	0	0	0	34	41	176918	0	0	0	2
352	TTT	0	0	0	0	0	0	0	0	0	0	0	0	0	0	1	0	0	0	0	0	0	0	2	0	0	0	0	0	0	0	0	7	0	0	0	0	0	0	0	0	0	0	0	0	0	0	0	3
353	ATT	0	0	0	2	0	0	0	4	0	0	0	2	17	14	0	183605	0	0	0	0	0	0	0	0	0	0	0	0	0	15	1	10	0	0	0	0	0	0	0	0	0	0	0	0	22	0	34	23
354	GAG	0	0	13	0	0	0	0	0	0	0	0	0	0	0	0	0	0	0	0	0	0	0	0	0	0	0	0	0	0	0	0	0	29	0	176073	12	0	0	2	0	0	0	28	0	0	0	3	0
355	GGG	0	0	0	0	0	0	0	0	0	0	11	0	0	0	0	0	0	0	0	0	0	0	0	0	0	0	0	0	0	0	0	0	0	0	16	0	0	0	3	0	72	23	180816	39	0	0	2	0
356	GGA	0	0	0	0	0	0	0	0	12	0	0	0	0	0	0	0	0	0	0	0	0	0	0	0	0	0	0	0	0	0	0	0	23	0	0	0	0	0	0	0	183044	0	267	34	0	0	0	0
357	TGG	0	0	0	0	0	0	0	0	0	0	1	0	0	0	0	0	0	0	0	0	0	0	0	0	0	0	5	0	0	0	0	0	0	0	0	0	0	0	0	0	0	0	0	0	0	0	0	0
358	ACT	0	0	0	4	11	100	0	182741	0	3	0	2	1	4	0	8	3	10	1	5	5	6	2	16	0	2	0	0	8	3	0	3	8	5	0	0	1	1	0	24	0	0	0	0	1	0	0	2
359	GGA	0	0	0	0	0	0	0	0	34	0	0	0	0	0	0	0	1	0	0	0	0	0	0	0	0	0	0	0	0	0	0	0	14	0	0	0	0	0	0	1	182915	8	21	10	4	0	0	0
360	ATG	0	0	4	0	0	0	2	0	0	0	2	0	8	0	183567	6	0	0	0	0	0	0	0	0	0	0	0	0	17	17	12	13	0	0	0	0	0	0	0	0	2	0	0	0	0	0	14	0
361	ATA	93	0	80	2	3	0	0	0	1	0	0	1	183668	64	56	64	0	0	1	0	0	0	0	0	0	1	0	1	4	1	2	24	0	0	0	0	0	0	0	0	0	0	0	0	50	7	15	14
362	GAT	0	0	0	12	0	0	0	0	0	0	0	0	0	0	0	0	0	0	0	0	0	0	0	0	0	0	0	0	0	0	0	0	3	1	1	183422	0	0	0	1	0	0	0	13	0	0	0	1
363	GGA	0	0	0	0	0	0	0	0	10	0	0	0	0	0	0	0	0	0	0	0	0	0	0	0	0	0	0	0	0	0	0	0	19	0	0	0	1	0	0	0	183201	7	38	8	1	0	0	0
364	TGG	0	0	0	0	0	0	0	0	0	0	1	0	0	0	0	0	0	0	0	0	0	0	0	0	0	0	4	0	0	0	0	0	0	0	0	0	0	0	0	0	0	0	1	0	0	0	0	0
365	TAT	0	0	0	0	0	0	2	0	0	0	0	0	0	0	0	0	0	0	0	15	0	0	0	0	0	0	0	0	0	0	1	0	0	0	0	2	1	0	0	0	0	0	0	0	0	0	0	0
366	GGT	0	0	0	0	0	0	0	0	0	0	0	8	0	0	0	0	0	0	0	0	0	0	0	0	0	0	0	0	0	0	0	0	0	0	0	8	0	0	0	0	7	16	19	183225	0	0	0	0
367	TAT	0	0	0	0	0	0	0	0	0	0	0	0	0	0	0	0	0	0	0	8	0	0	0	0	0	0	0	0	0	0	0	0	0	0	0	0	0	0	0	0	0	0	0	0	0	0	0	0
368	CAT	0	0	0	6	0	2	0	0	5	0	1	0	0	0	0	0	1	40	3	183957	0	0	0	5	0	1	4	14	0	0	0	2	0	0	0	0	2	1	2	0	0	0	0	0	0	1	0	0
369	CAT	0	0	0	3	1	1	6	6	0	0	0	0	4	0	7	1	104	23	2	183685	0	0	0	2	0	0	0	2	0	0	0	3	0	0	0	1	0	0	0	0	0	0	0	0	4	0	0	0
370	CAG	1	7	7	0	2	0	8	4	0	8	2	187	4	0	3	6	28	3	183876	6	0	0	0	0	2	1	40	2	0	4	6	20	0	0	7	1	4	1	6	5	0	0	0	0	13	2	3	15
371	AAT	2	17	1	184043	0	0	0	9	0	0	0	4	0	0	0	0	0	0	0	1	0	0	0	0	0	0	0	0	0	0	0	0	0	0	0	10	0	0	0	0	0	0	0	0	0	0	0	0
372	GAA	14	0	0	0	2	3	0	0	0	0	0	1	0	0	0	0	0	0	0	0	0	0	0	0	0	0	0	0	0	0	0	0	183974	23	40	1	0	7	1	14	14	0	2	0	1	0	0	0
373	CAG	0	0	6	0	0	0	0	0	0	0	0	0	0	0	0	0	20	0	183654	21	0	0	5	0	0	1	34	0	0	0	4	2	0	0	6	0	1	8	0	0	0	0	1	0	0	0	0	0
374	GGA	0	0	0	0	0	0	0	0	12	0	0	2	0	0	0	0	0	0	0	0	0	0	0	0	0	0	0	0	0	0	0	0	15	0	0	0	0	0	0	0	183890	25	27	4	0	0	0	0
375	TCA	0	0	0	0	2	1	2	1	0	8	2	5	0	0	3	0	0	6	3	0	4	0	0	0	0	0	0	0	0	0	0	0	1	1	10	2	9	0	8	0	0	1	0	0	2	0	0	0
376	GGC	0	0	0	0	0	0	0	0	0	22	0	1	0	0	0	0	0	0	0	0	0	0	0	0	0	0	0	0	0	0	0	0	1	21	0	0	6	0	0	0	14	183569	29	34	0	1	0	0
377	TAT	0	0	0	0	0	0	0	0	0	0	0	0	0	0	0	0	0	2	0	11	0	0	0	0	0	0	0	0	0	0	0	0	0	0	0	0	0	0	0	0	0	0	0	0	0	0	0	0
378	GCA	0	0	0	0	38	1	0	0	0	0	0	3	1	0	0	0	0	0	0	0	1	0	0	0	0	0	0	0	0	0	0	0	2	0	0	0	181673	11	53	16	2	0	0	0	92	8	7	23
379	GCG	0	0	0	0	0	0	8	0	0	0	0	0	0	0	0	0	0	0	0	0	0	0	0	0	0	0	0	0	0	0	0	0	0	0	6	0	117	1	183336	7	0	0	4	0	0	0	59	0
380	GAT	0	0	0	26	0	0	0	0	0	0	0	0	0	0	0	0	0	0	0	0	0	0	0	0	0	0	0	0	0	0	0	0	4	16	1	183773	0	0	2	0	0	0	0	12	0	0	0	1
381	CAA	10	0	1	0	0	0	0	0	0	0	4	0	10	6	9	2	148075	19	26	6	2	0	0	0	25	2	0	1	8	6	1	10	3	0	8	0	0	0	8	6	0	0	0	0	7	1	0	0
382	AAA	148964	0	22	1	6	5	0	3	14	1	1	1	0	3	2	0	4	0	17	3	0	0	0	0	4	2	5	23	4	1	4	1	18	1	0	1	0	1	0	2	0	0	0	1	0	1	5	9
383	AGC	0	80	1	0	14	8	0	0	1	148532	0	43	0	1	0	0	0	0	0	0	0	0	0	0	0	1	0	0	0	0	0	0	2	0	0	0	0	2	0	0	0	158	1	0	0	0	0	0
384	ACA	1	0	0	0	149427	24	13	4	0	1	0	0	5	0	0	0	0	1	0	0	0	0	0	0	0	0	0	0	0	0	0	0	0	0	0	0	3	0	0	0	0	0	0	0	0	0	0	0
385	CAA	5	0	0	0	1	0	1	0	0	0	0	0	0	0	0	0	149091	1	20	3	2	0	0	0	9	0	1	0	0	0	0	0	2	0	0	0	0	1	0	0	0	0	0	0	0	0	0	3
386	AAT	63	11	40	148879	2	0	1	1	11	0	44	14	26	1	6	88	15	2	0	2	0	1	0	0	43	5	12	0	1	1	2	5	8	9	5	17	2	0	2	0	1	4	1	1	0	1	3	2
387	GCC	0	0	0	0	0	9	0	0	0	0	0	0	0	0	0	0	0	0	0	0	0	2	0	0	0	0	0	0	0	0	0	0	0	2	0	0	7	147338	0	10	0	0	0	0	0	41	0	0
388	ATT	0	0	0	1	0	1	0	6	0	0	0	0	7	8	23	148867	0	0	1	0	0	0	0	0	0	0	0	0	0	0	0	2	0	0	0	0	0	0	0	0	0	0	0	0	0	8	8	9
389	AAC	5	148815	0	48	0	5	0	4	1	12	0	5	1	7	0	0	0	2	0	1	0	0	0	0	0	0	3	7	0	0	0	1	6	10	1	1	0	0	0	0	0	0	0	0	3	0	0	0
390	GGG	20	0	7	1	3	10	2	3	53	7	89	50	5	1	55	8	20	0	138	9	0	0	0	0	20	14	26	17	8	12	4	82	0	0	14	0	2	0	5	2	19	6	147179	4	0	4	13	5
391	ATT	0	1	0	1	0	0	0	5	0	0	0	1	8	16	3	148939	0	0	0	0	0	0	0	0	0	0	0	0	0	0	2	0	0	0	0	0	0	0	0	0	0	0	0	0	12	1	0	16
392	ACA	1	0	0	1	149152	11	13	7	0	0	0	0	19	0	0	1	12	1	1	1	0	0	0	0	7	2	1	6	0	0	0	1	0	0	0	0	26	0	0	0	0	0	0	1	0	0	0	0
393	AAC	1	147843	1	10	3	13	0	1	1	10	0	0	0	0	1	2	1	5	0	0	0	0	0	0	0	1	2	0	0	0	0	0	0	5	0	0	0	1	0	0	0	0	0	1	0	0	0	0
394	AAG	35	0	149011	8	0	0	2	0	0	0	6	0	0	0	4	0	0	0	0	0	0	0	0	0	0	0	1	7	0	0	0	0	0	0	4	0	0	0	0	0	0	0	0	0	0	0	0	0
395	GTG	0	0	0	0	0	0	0	0	0	0	0	0	4	30	8	0	0	0	0	0	0	0	0	0	0	0	0	0	0	1	2	0	0	0	2	0	0	0	0	0	0	0	0	0	22	19	149006	10
396	AAC	3	149686	0	30	1	1	0	0	0	9	0	1	0	0	0	0	0	1	0	0	0	0	0	0	0	0	0	0	0	0	0	0	0	6	0	0	0	0	0	0	0	0	0	0	0	0	0	0
397	TCT	0	0	0	1	1	0	0	1	0	0	0	1	0	0	0	0	0	0	0	0	0	0	0	14	0	0	0	0	0	0	0	0	0	0	0	0	2	0	0	3	4	0	0	0	0	0	0	2
398	GTT	0	0	0	0	0	0	0	0	0	0	0	0	3	0	0	71	0	0	0	0	0	0	0	0	0	0	0	0	3	2	0	2	0	0	0	0	0	0	0	6	2	0	0	3	3	13	0	149230
399	ATC	0	1	0	0	0	2	0	0	0	2	0	0	16	149145	1	23	0	0	0	0	0	0	0	0	0	0	0	0	1	3	0	0	0	0	0	0	0	0	0	0	0	0	0	0	10	12	3	1
400	GAG	0	0	19	0	1	1	0	0	0	1	0	0	0	0	0	0	0	0	4	1	0	0	0	0	0	0	0	0	0	0	0	0	20	2	148911	6	0	1	0	3	0	1	8	0	0	0	0	0
401	AAA	146593	1	6	1	5	0	0	0	7	0	1	0	9	0	2	2	1	0	0	0	0	0	0	0	0	6	9	0	0	0	0	0	8	0	0	0	0	1	0	1	0	0	0	0	1	1	0	0
402	ATG	0	0	2	0	0	0	8	0	0	0	0	0	17	1	148974	16	0	0	0	0	0	0	0	0	0	0	0	0	0	1	5	3	0	0	0	0	0	0	0	1	0	0	0	0	0	0	6	0
403	AAC	3	149401	1	29	0	15	0	0	0	12	2	0	0	0	0	0	9	2	0	0	0	0	0	0	0	0	0	0	0	0	0	0	0	18	1	1	0	1	1	4	0	2	0	5	0	0	0	0
404	ACT	4	12	0	10	17	27	3	148608	12	0	23	10	0	1	0	8	1	3	1	3	0	0	1	4	0	0	0	3	12	1	3	3	1	0	0	0	4	25	1	10	6	2	19	7	0	2	1	0
405	CAA	1	0	2	0	0	0	0	0	1	0	1	0	0	0	0	0	149014	8	69	8	0	0	0	0	36	0	7	7	0	0	0	0	0	0	0	0	1	25	1	0	0	5	38	0	0	0	2	0
406	TTC	0	0	0	0	0	0	0	0	0	0	0	0	0	8	5	0	0	0	0	0	0	0	0	0	0	1	0	0	0	15	2	0	0	0	0	0	0	0	1	0	0	2	1	0	0	2	1	3
407	ACA	6	5	2	0	149253	11	34	2	1	1	6	0	27	0	0	0	20	4	1	7	2	0	0	0	8	6	0	2	0	0	0	0	1	0	0	0	13	0	4	2	0	2	0	0	0	0	0	0
408	GCT	0	0	0	0	1	2	0	16	0	13	4	0	1	0	4	2	1	0	6	0	0	5	0	0	0	0	26	0	0	11	9	0	2	0	0	7	14	54	22	148867	2	0	1	3	0	0	0	24
409	GTG	0	0	0	1	0	1	0	1	5	0	6	0	3	0	16	1	0	0	0	0	0	1	0	0	1	6	1	1	0	4	3	0	0	0	4	0	1	0	10	0	0	1	1	0	11	0	149011	40
410	GGT	1	3	1	0	0	0	0	0	0	0	0	28	0	0	0	0	0	0	0	0	0	0	0	0	3	1	1	3	1	0	0	0	0	1	0	24	0	2	0	1	3	14	16	144609	0	0	1	4
411	AAA	149249	4	34	2	3	0	0	1	4	2	0	0	1	0	0	0	0	5	0	0	0	0	0	0	0	0	0	0	0	1	0	0	8	0	0	0	2	1	1	0	9	4	3	1	1	2	0	0
412	GAA	14	1	1	10	26	0	10	2	5	2	1	1	0	0	0	0	42	24	75	3	0	0	0	0	4	15	3	4	2	1	4	2	148630	3	24	1	11	1	2	2	15	0	0	0	17	5	0	2
413	TTC	0	0	0	0	0	0	0	0	0	0	0	0	0	3	0	0	0	0	0	0	0	0	0	0	0	0	0	0	0	4	0	0	0	0	0	0	0	0	0	0	0	0	0	0	0	1	0	0
414	AAC	3	148513	0	81	1	9	0	6	0	27	0	6	0	0	0	0	0	1	0	0	0	0	0	0	0	0	0	0	0	0	0	0	0	10	0	1	10	0	1	0	8	7	3	22	0	0	0	0
415	AAC	5	148724	3	21	1	3	1	0	2	11	5	4	9	10	2	3	3	2	0	0	0	12	1	0	1	0	1	0	1	1	5	4	0	1	0	1	0	0	14	0	8	1	2	5	5	49	13	0
416	TTA	1	0	2	0	1	0	0	0	0	0	0	0	2	0	0	0	0	0	0	0	0	0	0	0	0	0	0	0	5	0	1	2	0	0	0	0	0	0	0	0	0	0	0	0	0	0	1	0
417	GAA	7	0	0	0	0	0	0	0	0	0	0	0	0	0	0	0	0	0	0	0	0	0	0	0	0	0	0	0	0	0	0	0	149063	1	13	1	0	0	0	0	4	0	0	0	0	0	0	0
418	AAA	149444	0	10	2	2	0	0	0	9	0	2	0	0	0	0	0	3	0	0	0	0	0	0	0	4	0	0	0	10	0	0	0	6	0	0	0	0	0	0	0	0	0	0	0	0	0	0	0
419	AGG	0	0	23	0	0	0	0	0	14	0	145802	1	0	0	12	0	0	0	0	0	0	0	0	0	3	0	1	1	0	0	0	0	0	0	0	0	0	0	0	0	0	0	108	0	0	0	0	0
420	ATG	0	0	0	0	0	0	2	0	0	0	0	0	10	0	148510	5	0	0	0	0	0	0	0	0	0	0	0	0	0	0	4	0	0	0	0	0	0	0	0	0	0	0	0	0	0	0	15	0
421	GAA	10	0	0	0	0	0	0	0	0	0	0	0	0	0	0	0	7	0	0	0	0	0	0	0	0	0	0	0	0	0	0	0	123103	31	29	4	8	0	0	0	18	0	0	0	0	0	0	0
422	AAT	1	17	0	148273	0	0	0	0	0	4	0	12	0	0	0	2	0	0	0	1	0	0	0	0	0	0	0	0	0	0	0	0	0	0	0	6	0	0	1	1	0	0	0	0	0	0	0	0
423	TTA	0	0	0	0	0	0	0	0	0	0	0	0	0	0	0	0	0	0	0	0	0	0	0	0	0	0	0	0	11	0	0	0	0	0	0	0	0	0	0	0	0	0	0	0	2	0	0	0
424	AAT	0	24	0	144641	0	0	0	0	0	0	0	6	0	0	0	0	1	0	0	11	0	0	0	0	0	0	0	0	0	0	0	0	0	0	0	1	0	0	0	0	0	0	0	0	0	0	0	0
425	AAA	145294	2	9	0	1	0	0	0	5	0	0	0	0	0	0	0	0	0	0	0	0	0	0	0	1	1	0	13	0	0	0	0	8	0	0	0	1	0	0	0	0	0	0	0	0	0	0	0
426	AAA	145236	5	292	2	0	0	0	0	17	0	2	4	1	0	0	0	0	0	0	0	0	0	0	0	0	0	0	0	0	0	0	0	10	0	0	0	0	0	0	0	0	0	0	0	0	0	0	0
427	GTT	4	0	3	0	0	0	0	0	0	0	0	240	1	0	0	23	0	0	0	0	0	0	0	0	0	0	0	0	1	0	0	0	0	0	0	0	0	0	0	6	0	0	0	1	3	5	1	136150
428	GAT	3	0	0	6	0	0	0	0	0	0	0	1	0	0	171	0	0	0	0	0	0	0	0	0	0	0	0	0	0	0	0	0	5	6	0	138812	1	0	0	0	0	0	0	18	0	0	0	2
429	GAT	0	0	0	12	0	0	0	0	0	0	0	0	0	0	166	0	0	0	0	0	0	0	0	0	0	0	0	0	0	0	0	0	3	8	3	142607	0	0	0	1	0	0	0	7	0	0	0	4
430	GGG	0	0	0	0	0	0	0	0	0	0	3	0	0	0	0	0	0	0	0	0	0	0	0	0	0	0	0	0	0	0	0	0	0	0	2	0	0	0	0	0	13	2	86731	3	0	0	1	0
431	TTT	0	0	0	0	0	0	0	0	0	0	0	0	0	0	0	2	0	0	0	0	0	0	0	0	0	0	0	0	0	1	0	17	0	0	0	0	0	0	0	0	0	0	0	0	0	0	0	5
432	CTG	0	0	1	0	0	0	0	0	0	0	21	0	0	0	3	0	0	0	2	0	0	0	10	0	0	0	2	0	15	0	70607	6	0	0	0	0	0	0	0	0	0	0	0	0	0	0	0	0
433	GAC	0	10	0	1	1	0	0	0	0	0	0	0	0	0	0	0	0	0	0	0	0	0	0	0	0	0	0	0	0	0	0	0	1	94706	2	8	1	0	8	0	0	10	0	0	0	0	0	0
434	ATT	0	0	0	0	0	0	0	5	0	0	0	2	1	13	3	121810	0	0	0	0	0	0	0	0	0	0	0	0	7	0	0	116	0	0	0	0	0	0	0	0	0	0	0	0	0	2	2	11
435	TGG	0	0	0	0	0	0	0	0	0	0	3	0	0	0	0	0	0	0	0	0	0	0	0	0	0	0	3	0	0	0	0	0	0	0	0	0	0	0	0	0	0	0	1	0	0	0	0	0
436	ACA	2	0	0	0	110788	2	8	4	1	0	0	0	4	0	0	0	2	0	0	0	0	0	0	0	0	0	0	0	0	0	0	0	0	0	0	0	18	0	0	0	0	0	0	0	0	0	0	0
437	TAT	0	0	0	0	0	0	0	0	1	0	0	0	0	0	0	0	0	0	0	8	0	0	0	0	0	0	0	0	0	0	0	0	0	0	0	0	0	0	0	0	0	0	0	0	0	0	0	0
438	AAT	4	5	0	143389	0	0	0	5	0	0	0	6	1	0	0	0	1	3	18	0	0	1	0	0	0	0	0	0	1	0	0	0	0	0	0	14	0	0	0	0	0	0	0	0	0	0	0	0
439	GCA	0	0	0	0	21	0	1	1	0	0	0	0	5	0	1	7	0	0	0	0	0	0	0	0	0	0	0	0	0	0	0	0	1	0	0	0	140178	4	15	1	0	0	0	0	21	0	0	0
440	GAA	10	0	0	0	0	0	0	0	0	0	0	0	0	0	0	0	0	0	1	0	0	0	0	0	0	0	0	0	0	0	0	0	144903	2	19	0	0	0	0	0	9	0	0	0	1	0	0	0
441	TTG	0	0	0	0	0	0	0	0	1	0	0	0	2	0	3	1	0	0	0	0	0	0	0	0	0	0	0	0	2	0	5	0	0	0	0	0	0	0	0	0	0	0	0	0	0	0	2	0
442	TTA	0	0	0	0	0	0	0	0	0	0	0	0	1	12	1	10	0	0	0	0	0	0	0	0	0	0	0	0	6	1	1	3	0	0	0	0	0	0	0	1	0	0	2	0	11	0	1	0
443	GTT	0	0	0	0	0	0	0	0	0	0	0	0	1	9	0	4	0	0	0	0	0	0	0	0	0	0	0	0	0	0	0	0	0	0	0	2	0	0	0	6	0	0	0	1	4	4	0	146599
444	CTA	0	0	0	0	1	0	0	0	0	0	0	0	3	0	0	0	3	0	0	0	10	0	0	0	0	0	0	0	146563	2	13	0	0	0	0	0	0	1	0	0	0	0	0	0	1	0	0	0
445	CTG	0	0	0	0	0	0	0	0	0	0	0	0	0	0	9	0	0	0	4	0	0	0	17	0	0	0	0	0	27	0	144918	7	0	0	0	0	0	0	0	0	0	0	0	0	0	0	0	0
446	GAA	7	0	0	0	0	0	0	0	0	0	0	0	0	0	0	0	0	0	0	0	0	0	0	0	0	0	0	0	0	0	0	0	148369	0	8	1	1	0	0	0	14	0	0	0	0	0	0	0
447	AAT	2	13	0	149451	0	0	0	2	0	0	0	6	0	0	0	0	0	0	0	0	0	0	0	0	0	0	0	0	0	0	0	0	0	0	0	8	0	0	0	0	0	0	0	0	0	0	0	0
448	GAA	15	0	0	0	0	0	0	0	0	2	0	0	0	0	0	0	0	0	0	0	0	0	0	0	0	0	0	0	0	0	0	0	148672	4	13	2	2	0	0	0	15	0	0	0	2	0	0	0
449	AGG	0	0	28	0	0	0	0	0	17	0	148313	0	0	0	11	0	0	0	0	0	0	0	0	0	1	2	9	0	0	0	0	0	0	0	0	0	0	0	0	0	0	0	30	0	0	0	0	0
450	ACT	0	0	0	3	9	17	1	149015	0	0	0	1	0	0	0	4	0	0	0	0	0	0	0	0	0	0	0	0	0	0	0	0	0	0	0	0	0	0	0	11	0	0	0	0	0	0	0	0
451	TTG	0	0	0	0	0	0	0	0	0	0	0	0	0	0	0	0	0	0	0	0	0	0	0	0	0	0	0	0	0	0	12	1	0	0	0	0	0	0	0	0	0	0	0	0	0	0	1	0
452	GAT	0	0	0	9	0	0	0	0	0	0	0	0	0	0	0	0	0	0	0	0	0	0	0	0	0	0	0	0	0	0	0	1	2	16	1	148110	0	3	1	0	0	0	0	13	0	0	0	1
453	TTC	0	0	0	0	0	6	0	0	0	0	0	0	0	2	0	0	0	0	0	0	0	0	0	0	0	0	0	0	0	8	0	0	0	0	0	0	0	0	0	0	0	0	0	0	0	0	0	0
454	CAT	0	0	0	6	0	0	0	0	0	0	0	0	0	0	0	0	2	6	1	148806	0	0	0	4	0	0	0	22	0	0	0	1	0	0	0	0	0	0	0	0	0	0	0	0	0	0	0	0
455	GAC	0	12	0	0	0	0	0	0	0	0	0	0	0	0	0	0	0	0	0	0	0	0	0	0	0	0	0	0	0	0	0	0	16	149337	9	8	0	1	2	1	0	9	0	0	0	2	1	0
456	TTA	1	0	0	1	2	0	1	0	0	1	0	0	3	0	0	0	0	1	4	0	0	0	0	0	11	2	5	1	11	1	0	0	0	0	2	3	0	0	0	0	0	2	0	2	4	0	0	6
457	AAT	2	4	0	148750	0	0	0	3	0	0	0	6	0	0	0	0	0	0	2	0	0	0	0	0	0	0	0	0	0	0	0	0	0	0	0	11	0	0	0	0	0	0	0	0	0	0	0	0
458	GTG	0	0	0	0	0	0	0	0	0	0	0	0	0	0	10	5	0	0	0	0	0	0	0	0	0	0	0	0	5	0	0	0	0	0	2	0	0	0	9	0	0	0	0	0	10	0	148580	2
459	AAG	33	0	148957	6	0	0	3	0	0	0	13	0	0	0	0	0	0	3	4	0	0	0	0	0	4	3	1	3	0	0	0	0	0	0	15	0	0	0	0	0	0	0	0	0	0	0	0	0
460	AAT	2	6	5	148721	2	0	2	1	0	0	1	19	0	0	0	0	2	0	0	2	0	0	0	0	0	0	0	0	0	0	0	0	0	0	0	11	1	0	0	8	0	0	3	1	0	0	1	2
461	CTG	0	1	0	0	0	0	0	0	0	0	0	0	0	0	2	0	0	0	3	0	0	0	6	0	0	0	1	0	12	0	149125	1	0	0	0	0	0	0	0	0	0	0	0	0	0	0	0	0
462	TAC	0	0	0	0	0	0	0	0	0	0	0	0	6	0	0	0	0	8	0	0	0	0	0	0	0	0	0	0	0	0	0	0	0	0	0	0	0	0	0	0	0	0	0	0	0	0	0	0
463	GAG	0	0	7	3	0	0	0	0	0	0	0	0	0	0	0	1	0	0	4	0	0	0	0	0	0	0	0	0	0	0	0	0	27	2	148834	2	0	0	3	0	0	0	16	0	0	0	1	0
464	AAA	149599	2	46	0	4	0	1	0	17	0	0	1	0	0	0	0	1	0	0	0	0	0	0	0	0	0	1	0	0	0	0	0	13	0	0	0	0	0	0	1	0	5	0	0	0	0	1	0
465	GTA	0	0	0	0	0	0	0	0	0	0	0	0	11	0	0	0	0	0	0	0	0	0	0	0	0	0	0	0	0	0	0	0	1	0	0	0	17	0	0	0	2	0	0	0	149159	2	12	2
466	AAA	149060	0	12	0	4	0	0	0	6	0	0	0	0	0	0	0	1	0	0	1	0	0	0	0	0	0	1	4	0	0	0	0	1	0	0	0	0	0	6	3	1	4	0	0	0	0	0	0
467	AGC	0	43	0	0	1	0	5	1	1	148471	3	53	0	8	0	0	0	0	2	0	0	0	0	0	0	1	0	0	0	0	0	0	9	1	0	0	7	1	4	1	18	41	0	12	0	2	2	5
468	CAA	12	0	2	0	11	0	4	4	24	1	0	1	8	4	43	3	149152	1	7	1	1	0	0	0	22	0	0	0	1	33	16	1	0	0	0	0	3	1	0	3	0	1	0	0	8	13	0	0
469	TTA	0	0	0	0	0	0	0	0	0	0	0	0	2	0	0	2	0	6	0	0	0	0	0	0	0	0	0	0	6	0	2	0	0	0	0	0	0	0	0	0	0	0	0	0	12	0	0	0
470	AAG	16	6	148721	8	0	0	2	0	1	2	41	3	1	0	0	2	0	0	13	0	0	0	0	0	0	0	0	0	0	0	0	0	0	1	7	0	0	0	0	0	1	1	2	0	0	1	1	7
471	AAT	0	8	1	148974	2	0	6	4	0	1	2	13	0	0	0	0	14	0	22	0	0	0	0	0	1	0	0	0	1	0	5	0	0	0	4	23	0	2	0	0	5	0	1	1	0	0	0	0
472	AAT	1	3	1	148772	0	0	1	1	0	0	0	16	0	0	0	1	0	2	0	0	0	0	0	0	0	0	0	0	0	0	0	0	0	0	0	21	0	0	0	0	0	0	0	0	0	0	0	0
473	GCC	0	0	0	0	0	26	0	0	0	0	0	0	0	0	0	0	0	0	0	0	0	1	0	0	0	0	0	0	0	0	0	0	0	1	0	0	8	148678	0	9	0	2	1	0	0	15	0	2
474	AAA	148259	23	41	22	1	0	0	0	10	0	26	0	3	0	5	2	9	0	5	0	0	0	0	0	3	0	1	0	4	0	0	14	13	0	0	0	4	6	3	4	0	1	3	1	7	0	0	8
475	GAA	7	0	0	0	3	0	0	0	0	0	0	0	0	0	0	0	0	0	0	0	2	0	0	0	0	0	0	2	0	0	0	3	148351	2	8	5	2	0	0	1	9	0	0	0	3	13	0	7
476	ATC	8	5	5	0	4	35	74	5	3	22	6	1	36	174987	22	30	3	0	4	0	0	0	0	0	7	5	0	0	19	4	4	0	0	0	0	1	0	0	0	0	0	0	11	0	3	11	4	7
477	GGA	0	0	0	3	0	0	0	0	35	0	0	0	0	0	0	0	1	1	0	0	1	0	0	0	2	0	0	0	0	0	0	0	8	0	0	0	0	1	0	0	175285	1	27	13	1	0	0	0
478	AAT	16	20	8	170313	0	1	0	3	0	0	0	19	0	0	0	2	0	0	5	1	0	0	0	0	0	0	0	0	0	0	0	0	0	0	0	9	0	0	0	0	0	0	0	0	0	0	0	0
479	GGG	4	0	0	0	0	0	0	0	0	0	11	0	0	0	0	0	0	0	0	0	0	0	0	0	0	0	6	0	0	0	0	1	0	0	10	0	0	0	0	0	23	19	175343	14	0	0	3	0
480	TGT	0	0	0	0	0	0	0	0	0	0	0	3	0	0	0	0	0	0	0	0	0	0	0	0	0	0	0	4	0	0	0	0	0	1	0	0	0	0	0	0	0	0	0	0	0	0	0	0
481	TTT	0	0	0	0	0	25	0	0	0	0	0	0	0	0	0	1	0	0	7	0	0	0	0	1	0	0	0	0	6	2	0	10	0	0	0	0	0	0	0	0	0	0	0	0	0	0	0	1
482	GAG	10	0	27	4	0	1	1	0	4	0	0	0	1	0	0	0	0	0	17	1	0	0	0	0	0	0	0	0	0	0	21	0	18	1	175366	12	0	3	12	1	0	2	38	0	0	4	5	0
483	TTC	0	0	0	0	0	0	0	0	0	0	0	0	0	153	0	0	0	0	0	0	0	0	0	0	0	0	0	0	0	5	0	0	0	0	0	0	0	0	0	0	0	0	0	0	0	4	0	0
484	TAC	0	1	0	0	0	0	0	0	0	0	4	0	0	0	0	0	0	41	0	3	0	0	0	0	0	0	0	0	1	1	0	0	0	2	0	0	0	0	0	0	0	0	0	0	0	0	0	0
485	CAC	0	5	0	0	0	0	0	0	6	0	0	0	0	0	0	0	2	175006	2	5	0	1	0	0	0	5	0	0	0	0	0	0	0	0	0	0	0	0	0	0	0	0	2	0	0	0	0	0
486	AAG	16	0	174919	7	0	1	2	0	0	0	20	1	1	1	14	6	91	0	7	0	2	0	0	0	2	2	4	5	0	0	6	0	0	0	13	0	5	1	3	1	0	0	4	2	4	1	1	3
487	TGT	0	0	0	0	0	0	0	0	0	0	0	4	0	0	2	0	0	0	0	0	0	0	0	0	0	0	0	7	1	0	0	0	0	0	0	0	0	0	0	0	0	0	0	2	0	0	0	0
488	GAC	0	34	0	0	0	0	0	0	0	0	0	9	0	0	0	0	0	2	0	1	1	0	0	0	0	0	0	0	0	0	0	0	3	175428	2	13	0	0	0	0	0	38	0	0	0	0	0	0
489	AAT	2	7	0	175693	0	0	66	1	0	0	0	3	0	0	0	1	0	0	0	3	0	0	0	0	0	0	0	0	0	0	0	0	0	3	0	35	0	0	0	0	0	0	0	0	0	0	0	0
490	GAA	26	0	1	32	8	2	0	6	1	1	2	0	2	0	1	0	4	40	0	0	0	0	0	6	0	4	3	0	15	0	0	0	174509	7	17	0	1	2	11	1	13	2	14	3	0	1	0	1
491	TGC	0	0	0	0	0	0	0	0	0	3	0	0	0	0	0	0	0	0	0	0	0	0	0	0	0	2	0	0	0	0	0	0	0	0	0	0	0	0	0	0	0	1	0	0	0	0	0	0
492	ATG	0	0	1	0	0	0	7	0	0	0	0	0	35	2	173063	6	0	0	0	0	0	0	0	0	0	0	0	0	0	0	0	0	0	0	1	0	0	0	0	0	0	0	0	0	0	0	11	0
493	GAA	14	0	0	0	2	0	0	0	0	4	0	1	11	0	5	0	10	0	2	0	0	0	0	0	0	0	1	0	0	0	1	1	174470	8	10	8	36	2	2	10	24	2	0	109	0	0	0	1
494	AGT	0	0	3	21	1	0	0	0	1	3	0	175582	0	0	4	4	0	3	0	4	0	0	0	0	0	4	0	3	0	1	0	0	3	0	0	1	10	10	1	0	0	0	1	12	0	0	0	0
495	GTA	0	0	0	0	0	0	0	0	0	0	0	0	43	0	0	0	0	0	0	0	0	0	0	0	0	0	0	0	0	0	0	0	1	0	0	0	8	0	0	0	2	0	0	0	175060	13	38	2
496	AGA	28	0	12	0	0	0	0	0	175432	0	15	0	2	0	0	0	0	0	1	0	0	0	0	0	3	9	0	0	0	0	0	0	0	0	0	0	0	0	0	0	18	0	0	0	0	0	0	0
497	AAT	55	13	6	174745	9	12	8	78	0	1	7	35	12	13	9	56	34	1	21	17	1	0	0	0	0	0	1	14	1	3	0	15	19	5	11	45	74	0	21	38	2	34	17	28	1	69	49	5
498	GGG	0	0	0	0	0	0	0	0	0	0	16	0	0	0	0	0	0	0	0	0	0	0	0	0	0	0	0	2	0	0	0	0	0	0	13	3	1	1	1	0	26	10	175315	24	0	0	4	0
499	ACT	0	4	0	14	6	6	4	174701	0	1	26	14	1	0	39	19	0	0	4	3	0	0	0	0	0	1	0	2	0	0	32	15	74	3	79	2	13	0	0	56	3	0	1	8	42	0	8	24
500	TAT	0	0	0	1	0	0	0	0	0	0	0	0	0	0	0	0	0	0	0	10	0	0	0	0	0	0	0	0	0	0	0	13	0	0	1	1	0	0	0	0	0	0	0	0	0	0	0	0
501	GAT	16	0	0	8	1	0	0	0	0	0	0	1	0	2	4	0	0	0	0	0	3	0	0	0	0	0	0	0	0	0	0	1	3	15	6	173972	1	0	2	5	0	0	0	18	0	3	0	4
502	TAT	0	0	0	1	1	0	0	0	0	0	0	0	0	0	0	1	0	2	0	21	0	0	0	0	0	0	0	0	0	0	0	0	0	0	2	0	1	25	12	0	0	0	1	0	6	0	0	0
503	CCA	1	0	3	6	3	0	0	0	0	1	0	0	0	0	3	1	9	0	8	0	174570	13	8	3	0	1	1	1	2	0	1	1	0	0	0	0	0	0	1	1	0	0	1	1	1	0	1	1
504	AAA	174893	1	24	8	1	0	4	0	12	1	23	0	6	0	2	4	1	0	0	0	0	0	0	0	2	0	0	5	12	0	3	2	11	0	0	1	0	0	6	2	8	0	10	2	2	0	3	0
505	TAT	0	0	0	1	0	0	0	0	0	0	0	0	0	0	0	0	0	0	0	12	0	0	0	0	0	0	0	0	0	0	0	0	0	0	0	1	0	0	0	0	0	0	0	0	0	0	0	0
506	TCA	0	0	0	2	2	2	0	0	0	0	0	0	0	0	1	0	0	2	0	1	9	0	0	0	0	0	18	0	0	1	9	0	5	0	1	0	28	0	0	23	0	0	5	1	0	0	10	11
507	GAA	5	0	1	0	0	2	0	0	2	1	1	1	2	6	0	8	4	1	1	0	0	11	2	0	2	0	2	0	0	0	3	0	175177	4	19	3	0	0	0	0	23	3	54	4	2	0	3	1
508	GAA	18	0	0	0	0	0	0	1	0	2	0	6	0	0	0	22	22	0	5	0	0	0	0	0	0	0	0	0	0	5	1	0	174883	2	16	2	2	9	14	1	13	0	0	0	2	0	0	1
509	TCA	0	0	0	0	4	0	0	1	0	2	0	21	18	36	0	21	0	0	0	0	9	0	0	0	0	0	0	0	95	0	1	15	0	0	0	0	3	0	0	1	0	0	5	0	1	29	4	20
510	AAG	32	0	174658	5	0	0	5	0	0	0	55	0	0	0	7	0	0	28	21	5	0	0	0	0	4	1	8	0	0	3	1	1	0	0	24	0	1	0	0	0	0	0	10	0	7	0	0	1
511	TTG	0	0	0	2	0	0	0	2	0	0	0	0	0	0	30	0	1	0	0	1	0	0	0	0	0	0	0	0	2	0	7	1	0	0	0	0	2	0	0	1	0	4	2	1	0	1	5	7
512	AAC	5	174198	0	25	0	14	0	48	6	67	0	2	39	47	0	0	0	11	1	6	0	0	0	0	0	4	0	0	0	0	0	1	8	16	1	12	36	10	4	0	1	3	0	0	9	4	0	3
513	AGG	0	5	12	0	2	0	0	1	73	0	147618	3	1	0	9	5	3	0	1	12	0	0	0	0	5	0	31	6	0	6	1	2	0	0	0	0	0	7	0	3	0	0	47	0	1	0	1	0
514	GAA	25	0	0	0	40	0	0	0	0	0	0	0	0	2	1	0	0	0	0	0	0	0	0	0	0	0	0	3	1	0	0	1	174699	0	7	5	2	16	0	0	81	0	0	1	7	0	0	0
515	AAG	32	0	174862	68	3	1	5	0	0	0	63	35	11	0	4	3	1	0	4	0	7	0	0	2	0	1	0	0	0	0	3	2	1	0	23	12	8	0	0	1	14	2	1	1	9	1	2	0
516	ATA	0	0	0	0	8	0	0	0	1	0	0	0	174682	2	39	19	0	0	0	0	0	0	0	0	0	0	0	0	1	0	0	0	0	0	0	0	0	0	0	0	0	0	0	0	31	4	0	13
517	GAT	33	0	5	24	6	0	1	6	5	0	0	1	2	0	0	0	16	6	0	0	0	0	2	3	0	2	4	0	0	0	0	1	3	23	7	174676	1	20	10	0	0	2	5	20	5	18	1	2
518	GGA	1	4	0	1	2	53	9	33	19	16	1	15	6	2	0	54	1	1	8	0	0	3	1	0	1	2	6	0	2	0	2	0	48	0	7	0	3	20	5	27	173354	2	43	13	4	2	17	10
519	GTG	0	0	0	0	0	0	0	1	0	0	0	0	0	3	12	4	0	0	0	0	0	0	0	0	0	1	0	0	0	5	1	0	0	0	1	0	0	0	9	0	0	0	0	0	22	0	173928	32
520	AAA	174528	2	17	10	5	12	0	2	12	0	0	1	1	1	0	4	5	0	7	2	0	0	3	3	5	14	1	0	4	1	1	0	27	0	1	2	0	0	6	0	0	0	0	1	0	2	0	1
521	TTG	0	0	0	0	0	1	0	0	0	0	0	0	6	0	4	3	1	0	0	0	22	0	0	0	2	0	0	0	5	0	13	0	0	0	0	0	0	0	0	0	1	0	0	0	3	0	7	0
522	GAA	11	9	0	9	0	2	0	0	0	1	0	0	0	1	0	0	0	0	0	0	0	0	0	0	0	0	0	0	0	0	0	0	172740	9	16	1	0	0	0	0	26	1	0	0	1	0	0	0
523	TCA	0	0	7	1	6	0	0	24	0	0	0	5	0	16	0	0	10	0	5	1	23	2	0	3	0	0	1	1	0	0	0	4	2	2	0	0	2	1	0	0	3	0	7	0	0	1	2	0
524	ATG	1	0	1	3	0	1	10	0	0	0	4	0	11	2	101353	5	0	0	0	0	0	0	5	0	0	0	0	2	0	0	2	0	0	3	0	2	0	0	0	0	0	0	4	0	1	0	6	1
525	GGG	0	0	0	0	2	1	1	0	0	2	5	0	0	0	0	0	0	0	0	0	0	0	0	0	0	0	0	0	0	0	0	0	0	0	6	0	0	0	1	0	15	1	97384	35	0	0	0	0
526	GTG	1	0	1	0	0	1	0	1	0	1	0	0	36	10	21	0	0	0	0	0	2	2	1	3	0	0	0	0	0	0	6	0	0	0	4	0	0	0	2	0	0	0	1	1	27	4	106313	16
527	TAT	0	0	0	3	0	0	0	0	0	0	0	0	0	0	1	1	6	0	1	15	0	0	0	0	0	0	0	0	0	0	0	0	0	0	0	4	0	0	0	0	1	0	0	1	2	0	0	0
528	CAG	0	0	3	1	0	0	0	0	0	0	3	0	0	0	1	0	10	24	106436	6	0	0	2	0	0	1	23	0	1	0	0	0	0	0	6	0	2	0	0	0	3	0	0	0	0	0	0	0
529	ATT	0	0	5	2	0	0	0	4	0	0	0	4	6	8	1	120773	0	0	0	0	0	0	0	0	0	0	0	0	0	0	0	0	0	0	0	0	1	0	0	0	0	0	0	0	0	0	3	8
530	CTG	0	0	0	0	0	0	0	0	0	0	0	0	0	0	9	0	0	0	4	0	0	0	10	0	0	0	0	0	1	0	137725	6	0	0	0	0	0	0	0	0	1	0	0	0	0	0	0	0
531	GCG	0	0	0	0	0	0	2	0	0	0	0	0	0	0	0	0	0	0	0	0	0	0	0	0	0	0	0	0	0	0	0	0	0	0	1	0	9	1	141500	5	0	0	0	0	0	0	38	0
532	ATC	0	0	0	0	0	18	0	0	0	0	0	0	1	149165	1	6	0	0	0	0	0	0	0	0	1	0	0	0	0	1	0	0	0	0	0	0	0	0	0	0	0	0	0	0	0	53	0	0
533	TAC	0	3	0	0	0	0	0	0	0	0	0	0	0	0	0	0	0	32	0	0	0	0	0	0	0	0	0	0	0	0	0	0	0	2	0	0	0	0	0	0	0	0	0	0	0	0	0	0
534	TCA	0	0	0	0	0	0	0	0	0	0	0	0	0	0	0	0	0	0	0	0	12	0	0	0	0	0	0	0	0	0	0	0	0	0	0	0	0	0	0	0	0	0	0	0	0	0	0	0
535	ACT	0	0	0	4	1	37	4	152229	0	0	0	4	0	0	0	6	0	0	0	0	0	0	0	1	0	0	0	0	0	0	0	0	0	0	0	0	0	0	0	12	13	0	1	0	0	0	0	0
536	GTC	0	0	0	0	0	0	0	1	0	1	0	0	0	39	0	0	0	0	0	0	0	0	0	0	0	0	0	0	0	1	0	0	0	0	0	0	0	14	0	0	0	2	0	0	11	146892	0	12
537	GCC	0	0	0	0	0	33	1	0	0	0	0	0	0	0	0	0	0	0	0	0	0	0	0	0	0	0	0	0	0	0	0	0	0	0	0	0	16	171771	4	15	0	0	0	0	0	9	0	0
538	AGT	0	0	0	19	0	1	1	0	0	6	1	172072	1	0	0	3	0	0	0	0	0	0	0	0	0	0	0	0	0	0	0	0	0	0	0	0	2	17	7	0	1	0	0	7	0	0	4	0
539	TCA	0	0	0	0	4	0	0	0	0	3	0	0	0	0	0	0	0	0	0	0	8	0	0	0	0	0	0	0	0	0	0	0	0	0	0	0	0	0	0	0	0	0	0	0	0	0	0	0
540	CTG	0	0	0	0	0	10	1	1	0	1	0	2	2	0	0	2	0	0	1	0	0	0	18	0	0	0	0	1	21	28	172482	9	0	0	0	0	4	1	1	11	2	1	0	3	0	2	11	2
541	GTG	0	0	0	0	0	1	5	2	0	0	0	0	1	7	23	0	1	0	0	0	8	0	0	3	0	0	0	0	0	0	3	3	0	0	3	0	0	0	1	0	0	0	2	0	41	1	173838	14
542	CTT	0	0	0	0	1	0	0	8	0	0	0	1	4	1	11	11	0	0	0	1	0	0	0	14	0	0	0	1	14	4	24	174616	0	0	0	0	0	0	0	0	0	0	0	0	4	3	5	5
543	TTG	0	0	0	0	6	0	0	0	0	0	0	3	10	0	4	1	0	0	0	0	0	0	0	0	0	0	0	0	0	0	9	1	0	0	0	0	0	0	5	0	4	0	1	5	0	0	0	0
544	GTC	0	1	0	0	0	0	0	0	0	1	0	0	0	14	0	0	0	0	0	0	0	0	0	0	0	0	0	0	0	1	0	0	0	3	0	0	0	9	0	0	0	3	0	0	3	172177	0	10
545	TCC	0	0	0	0	0	8	1	0	0	0	0	0	0	0	0	0	0	0	0	0	0	43	0	0	0	0	0	0	0	3	0	0	0	0	0	0	0	0	0	0	0	0	0	0	0	2	0	0
546	CTG	0	0	0	0	0	0	0	0	0	0	0	0	0	0	14	0	0	0	1	0	0	0	31	0	0	0	6	0	4	2	169453	5	0	0	0	0	0	0	0	0	0	0	0	0	0	0	0	0
547	GGG	0	0	0	0	0	0	0	0	0	0	9	0	0	0	0	0	0	0	0	0	0	0	0	0	0	0	0	0	0	0	0	0	0	0	8	0	0	0	3	0	2	1	172000	1	0	0	2	0
548	GCA	0	0	0	0	41	0	0	0	0	0	0	0	0	0	0	0	0	0	0	0	1	0	0	0	0	0	0	0	0	0	0	0	2	0	0	0	174642	1	8	1	4	0	0	0	16	0	0	0
549	ATC	0	6	0	0	0	20	0	0	0	0	0	0	3	175032	0	11	0	0	0	0	0	0	0	0	0	0	0	0	0	4	0	0	0	0	0	0	0	3	0	0	0	0	0	0	0	31	0	0
550	AGT	0	0	0	9	1	0	0	0	0	12	1	175101	0	0	1	5	0	0	0	0	0	0	0	0	0	0	0	2	0	3	0	1	0	0	0	0	7	0	0	10	0	0	0	20	0	0	0	0
551	TTC	0	0	0	0	0	0	0	0	0	0	0	0	2	3	0	0	0	0	0	0	0	0	0	0	0	1	0	0	0	9	0	0	0	0	0	0	1	0	0	0	1	1	1	0	0	5	0	4
552	TGG	0	0	0	0	0	0	0	0	0	1	3	1	0	0	0	0	0	0	0	0	0	0	0	0	0	0	9	0	0	1	0	0	0	1	2	0	0	1	0	0	0	0	7	0	0	0	0	0
553	ATG	0	0	2	0	0	0	3	0	0	0	3	2	9	0	175166	1	0	0	0	0	0	0	0	0	0	0	0	0	0	0	0	0	0	0	0	0	0	0	14	0	3	0	5	4	0	0	16	0
554	TGT	0	0	0	0	2	0	0	0	0	0	0	1	0	7	0	0	0	0	0	0	0	0	0	0	0	0	0	6	1	0	0	0	0	0	0	0	0	0	0	1	0	0	0	1	1	1	3	2
555	TCT	0	0	0	4	0	0	0	5	0	1	0	61	7	0	0	0	7	0	1	0	0	0	0	5	0	0	0	0	0	1	24	0	0	2	8	8	0	1	4	7	0	1	0	0	0	0	0	1
556	AAT	4	34	19	175204	0	0	0	9	0	0	0	4	12	3	1	5	0	3	0	1	0	0	0	0	0	0	0	0	0	0	2	0	0	0	0	7	0	0	0	0	0	0	0	1	1	0	3	21
557	GGG	0	0	0	0	0	0	0	0	0	0	5	0	0	0	0	0	0	0	0	0	0	0	0	0	1	0	0	0	0	0	0	0	0	0	13	0	0	0	1	0	32	0	174680	2	0	0	0	0
558	TCT	0	1	0	0	0	0	1	4	0	0	0	4	1	0	0	0	0	0	0	0	0	0	0	14	0	0	0	0	11	1	0	2	0	0	0	0	0	0	1	0	0	1	0	0	1	5	8	2
559	TTG	0	0	0	0	0	0	0	0	0	0	0	0	0	0	1	0	0	0	0	0	0	0	0	0	0	0	0	0	1	0	26	0	0	0	0	0	0	0	0	0	0	0	0	0	0	0	4	0
560	CAG	0	0	3	0	0	0	15	0	0	0	0	0	0	0	0	0	27	0	175351	4	0	0	2	0	0	0	19	0	0	0	2	0	0	0	4	0	0	0	0	0	0	0	0	0	0	0	1	0
561	TGC	0	0	0	0	0	0	0	0	0	2	0	0	0	0	0	9	0	0	0	0	0	0	0	0	0	9	0	0	1	0	1	0	0	0	0	0	0	0	0	0	0	0	0	0	10	2	0	0
562	AGA	12	8	0	0	0	3	5	3	175315	3	15	6	4	0	0	0	0	3	2	4	0	0	0	0	7	0	6	21	1	0	0	10	1	2	0	8	0	4	1	0	10	0	1	0	11	0	10	1
563	ATA	5	0	0	0	6	0	0	0	0	0	0	0	175797	0	29	0	0	0	0	0	0	0	0	0	0	0	0	0	0	0	0	0	0	0	0	0	0	0	0	0	0	0	0	0	13	0	1	0
564	TGC	0	0	0	0	0	0	0	0	0	0	0	0	0	0	0	0	0	0	0	0	0	0	0	0	0	7	0	0	0	0	0	0	0	0	0	0	0	0	0	0	0	0	0	0	0	0	0	0
565	ATC	0	2	0	0	0	7	0	0	0	0	0	0	4	174946	2	0	0	0	0	0	0	0	0	0	0	0	0	0	3	1	1	0	0	0	0	0	0	0	0	0	0	0	0	0	0	9	0	1
[truncated: 16 more columns]
