# Supplementary material for: Enhanced ER proteostasis and temperature differentially impact the mutational tolerance of influenza hemagglutinin
Source: eLife. 2018 Sep 6;7:e38795. doi: 10.7554/eLife.38795 (PMC6172027; doi:10.7554/eLife.38795)
Supplement: Source data 1. [file elife-38795-data1.zip › Dataset_1/HA_DMS_2018_processing/filtering/filtering_DAX37vsDMSO37/LIB3_countsAAcodons.txt]

POSITION	WT	K	N	K	N	T	T	T	T	R	S	R	S	I	I	M	I	Q	H	Q	H	P	P	P	P	R	R	R	R	L	L	L	L	E	D	E	D	A	A	A	A	G	G	G	G	V	V	V	V
1	ATG	0	0	11	0	0	0	2	0	0	2	2	0	9	0	194594	4	0	0	0	0	0	0	0	0	0	0	0	0	0	0	2	0	0	0	0	0	0	0	0	0	0	0	0	0	0	0	7	0
2	AAG	50	3	193985	28	12	2	32	4	17	0	25	0	5	1	16	22	0	5	26	0	0	0	14	5	1	0	35	0	1	4	0	0	0	0	22	0	0	0	0	1	0	1	0	0	0	0	6	3
3	GCA	2	0	0	6	14	0	0	0	0	1	0	0	0	0	0	0	1	1	0	0	0	0	0	0	0	0	0	0	0	0	0	0	4	0	0	0	193821	3	2	2	3	6	0	0	17	0	11	0
4	AAA	190300	17	12	0	2	1	7	0	8	1	4	2	0	0	0	1	3	0	0	0	0	0	2	0	0	0	0	0	0	0	0	0	4	0	1	0	0	0	7	0	0	0	0	0	0	1	0	0
5	CTA	0	0	0	0	0	0	0	0	0	0	0	0	7	3	2	1	3	0	1	0	23	0	0	0	0	2	0	0	194789	2	14	1	0	0	0	0	0	0	1	1	2	0	0	0	0	0	0	0
6	CTG	0	0	0	0	0	0	0	1	0	0	0	0	0	0	5	0	0	0	4	0	0	1	5	0	0	0	0	0	28	0	194050	7	0	0	0	0	0	0	0	0	0	0	0	0	0	2	3	0
7	GTC	0	15	0	0	1	0	0	0	0	0	0	0	0	22	1	0	0	0	0	0	0	0	0	0	0	0	0	0	0	0	0	0	0	5	0	0	0	22	0	0	0	1	0	0	3	193611	16	28
8	CTG	0	0	0	0	0	0	1	0	0	0	0	0	1	2	9	0	0	0	10	0	0	0	38	0	0	0	4	0	31	4	194179	16	0	0	0	0	0	0	0	0	0	0	0	0	0	0	1	0
9	TTA	0	0	0	0	0	0	0	0	0	0	0	0	1	4	0	0	0	0	0	0	0	0	0	0	1	0	0	0	29	0	4	0	0	0	0	0	0	0	0	0	0	0	0	0	4	0	0	1
10	TAT	0	0	0	1	0	6	0	0	0	8	0	3	2	3	0	0	0	0	0	24	0	0	0	0	0	0	0	0	0	0	0	0	0	0	0	0	1	0	0	0	0	1	0	0	0	0	0	1
11	GCA	0	0	0	4	49	2	0	12	0	0	0	0	0	0	0	0	2	7	0	0	0	0	1	0	0	0	0	0	5	15	0	0	4	0	0	0	193960	9	11	2	5	0	0	0	104	2	1	0
12	TTT	0	0	0	0	0	0	0	0	0	0	0	0	0	0	1	8	0	0	0	0	0	0	0	1	0	1	0	1	0	0	1	20	1	0	0	0	0	1	0	0	0	0	0	0	2	0	1	26
13	GTA	0	0	0	0	1	0	0	0	0	0	0	0	9	0	0	0	0	0	0	4	0	0	0	0	0	0	0	0	0	0	0	0	0	0	0	0	34	0	0	0	0	0	0	0	194605	7	56	1
14	GCT	0	0	0	0	0	0	0	25	0	0	0	0	0	0	0	0	0	0	0	0	0	0	0	0	0	0	0	0	0	0	0	0	0	0	0	7	3	27	3	194509	0	0	0	1	0	0	0	3
15	ACA	2	0	0	0	194592	6	63	21	0	0	0	0	16	0	1	0	0	0	0	0	2	0	0	0	0	0	0	0	0	0	0	0	0	0	0	0	16	0	0	0	0	0	0	0	0	6	0	0
16	GAT	0	0	0	13	0	0	0	0	0	0	0	0	0	0	0	0	0	0	0	0	0	0	0	0	0	0	0	0	0	0	0	0	1	17	0	194627	0	0	0	10	0	0	0	10	0	0	0	0
17	GCA	0	0	0	0	38	0	0	0	0	0	0	0	0	0	0	0	0	0	0	0	0	0	0	0	0	0	0	0	0	0	0	0	2	0	0	0	193510	11	65	3	1	0	0	0	41	0	0	0
18	GAC	0	5	0	0	0	0	0	0	0	0	0	0	0	0	0	0	0	0	0	0	0	0	0	0	0	0	0	0	0	0	0	0	0	193850	1	7	0	2	0	0	0	12	0	0	0	1	0	0
19	ACA	0	1	0	0	191197	4	25	1	5	1	0	0	6	0	3	0	0	4	0	2	0	0	0	0	29	0	2	1	4	2	0	4	0	0	0	0	2	0	0	0	0	0	0	0	0	1	2	1
20	ATA	0	0	0	0	15	0	0	0	0	0	0	0	194779	1	12	11	0	0	0	0	0	0	0	0	0	0	0	0	1	0	0	1	0	0	0	0	0	0	0	0	0	0	0	0	8	0	0	0
21	TGT	0	0	0	0	0	0	0	0	0	0	0	0	0	0	0	0	0	0	0	0	0	0	0	0	0	0	0	4	0	0	0	0	0	0	0	0	0	0	0	0	0	0	0	0	0	0	0	0
22	ATA	1	0	0	1	8	0	0	0	0	0	0	0	194351	4	24	4	0	0	0	0	0	0	0	0	0	0	0	0	0	0	0	0	0	0	0	0	0	0	0	0	0	0	0	0	16	0	3	0
23	GGC	0	0	0	0	0	0	0	0	0	2	0	0	0	0	0	0	0	0	0	0	0	0	0	0	0	0	0	0	0	0	0	0	0	10	0	0	0	0	0	0	4	194446	3	20	0	2	0	0
24	TAC	0	1	0	0	0	0	0	0	0	0	0	0	0	0	2	0	0	15	0	0	0	0	0	0	0	0	0	0	0	0	0	0	0	1	0	0	0	0	0	0	0	0	0	0	0	4	0	0
25	CAT	0	0	0	5	0	0	0	0	0	0	0	0	0	0	1	0	2	14	11	194430	0	0	0	5	0	0	0	11	5	0	0	1	0	0	0	0	0	0	0	0	0	0	0	0	0	0	0	0
26	GCG	0	0	0	0	0	0	14	0	0	0	0	0	0	0	0	0	0	0	0	0	0	0	0	0	0	0	0	0	0	0	0	0	0	0	1	0	59	2	193165	12	0	0	2	0	0	0	29	0
27	AAC	5	189956	2	17	0	3	0	0	0	10	0	0	0	1	0	0	0	1	0	0	0	0	0	0	0	0	0	0	0	0	0	0	0	10	0	0	0	0	0	0	0	0	0	0	0	0	0	0
28	AAC	6	192278	0	8	0	0	0	0	0	14	0	0	0	1	0	0	0	2	0	0	0	0	0	0	0	0	0	0	0	0	0	0	0	5	0	0	0	0	0	0	0	0	0	0	0	0	0	0
29	TCA	0	0	0	0	6	0	0	0	0	0	0	0	0	0	0	0	0	0	0	0	17	0	0	0	0	0	0	0	0	0	0	0	0	0	0	0	13	0	0	0	0	0	0	0	0	0	0	0
30	ACC	0	9	1	0	21	193937	0	39	0	4	0	0	0	19	0	0	0	0	0	0	0	3	0	0	0	0	0	0	0	0	0	0	0	0	0	0	0	16	0	0	0	0	0	0	0	1	0	0
31	GAC	0	35	0	0	0	0	0	0	0	0	0	0	0	0	0	0	0	1	3	0	0	0	0	0	0	0	0	0	2	0	0	0	3	189157	2	11	0	1	0	0	0	10	0	0	0	0	0	0
32	ACT	0	0	0	5	4	7	1	191027	0	0	0	1	0	0	0	3	0	0	0	0	0	0	0	2	0	1	2	0	0	0	0	0	2	0	1	0	0	0	0	7	0	0	0	0	0	1	2	0
33	GTT	0	0	0	0	0	0	0	0	0	0	0	0	0	0	0	20	0	0	0	0	0	0	0	0	0	0	0	0	0	0	0	1	0	0	0	2	0	0	0	11	0	0	0	1	1	26	13	193576
34	GAC	0	8	0	0	0	0	0	0	0	0	0	0	0	0	0	0	0	1	0	0	0	0	0	0	0	0	0	0	0	0	0	0	5	193431	0	28	0	1	0	0	0	21	0	0	0	0	0	0
35	ACA	1	0	0	0	194519	1	17	0	1	0	0	0	6	0	0	0	0	0	0	0	1	0	0	0	0	0	0	0	0	0	0	0	0	0	0	0	5	0	0	0	0	0	0	0	0	0	0	0
36	ATA	6	0	0	0	10	0	0	0	1	0	0	0	193802	4	17	0	0	0	0	0	0	0	0	0	0	0	0	0	0	0	0	0	0	0	0	0	0	0	0	0	0	0	0	0	7	0	0	0
37	CTC	0	0	0	0	1	0	0	3	6	144	0	0	0	5	0	1	7	0	2	0	0	6	0	0	0	1	11	0	44	193374	8	40	0	0	0	0	0	0	0	0	0	0	0	0	0	0	0	0
38	GAG	0	0	14	0	0	0	0	0	0	0	0	0	0	0	0	0	7	0	10	0	0	0	0	0	0	0	0	0	0	0	0	0	13	0	194001	6	0	0	0	0	0	0	13	0	0	0	0	0
39	AAG	65	0	162634	2	0	0	2	0	0	0	7	0	0	0	5	0	0	0	1	0	0	0	0	0	0	1	0	0	0	0	0	0	0	0	11	0	0	0	0	0	0	0	0	0	0	0	0	0
40	AAT	8	0	1	193517	0	0	0	0	0	0	0	14	0	0	0	0	0	0	0	0	0	0	0	0	0	0	0	0	0	0	0	0	0	1	0	16	0	0	1	0	0	0	0	0	0	0	0	0
41	GTG	0	0	0	0	0	0	0	0	0	0	0	0	0	0	11	0	0	0	0	0	0	0	0	0	0	0	0	0	0	0	0	0	0	0	0	0	0	0	3	0	0	0	5	0	13	0	193181	3
42	GCA	1	0	0	0	20	4	0	0	0	0	0	0	0	0	0	0	0	0	0	0	0	0	0	0	0	0	0	0	0	0	0	0	3	0	0	0	188619	5	16	1	3	0	0	0	67	0	0	0
43	GTG	0	0	0	0	0	0	0	0	0	0	0	0	0	0	14	0	0	0	0	0	0	0	0	0	0	0	0	0	0	0	0	0	0	0	0	0	1	0	5	0	0	0	0	0	8	6	190738	4
44	ACA	2	0	0	0	183448	2	11	2	0	0	0	0	4	0	0	0	0	0	0	0	1	0	0	0	0	0	0	0	0	0	0	0	0	0	0	0	12	0	0	0	0	0	0	0	0	0	0	0
45	CAT	0	0	0	3	0	0	0	0	0	0	0	0	0	0	0	0	4	44	0	182682	0	0	0	1	0	0	0	11	0	0	0	1	0	0	0	0	0	0	0	0	0	0	0	0	0	0	0	0
46	TCT	0	0	0	0	0	0	0	1	0	0	0	0	0	0	0	0	0	0	0	0	0	0	0	10	0	0	0	0	0	0	0	0	0	0	0	0	0	0	0	0	0	0	0	0	0	0	0	1
47	GTT	0	0	7	0	0	0	0	0	0	0	0	1	2	0	0	28	0	0	0	0	0	0	0	0	0	0	0	0	0	0	3	1	0	0	0	1	0	0	0	5	0	0	0	1	1	77	3	179100
48	AAC	10	183524	2	37	0	9	0	0	0	16	0	6	0	0	0	0	0	0	0	0	0	0	0	1	0	0	0	0	0	0	0	0	0	7	0	2	0	0	0	0	0	0	0	0	0	0	0	0
49	CTG	0	0	0	0	0	0	0	0	0	0	0	0	0	0	3	0	0	0	1	0	0	0	13	1	0	0	1	0	48	0	179606	14	0	0	0	0	0	0	0	0	0	0	0	0	0	0	0	0
50	CTC	0	0	0	0	0	0	0	0	0	0	0	0	0	3	0	0	0	0	0	0	0	5	0	0	1	0	0	0	26	175305	3	18	0	0	0	0	0	0	0	1	0	0	0	0	0	0	0	0
51	GAA	14	0	0	0	0	2	1	0	0	0	0	0	0	0	0	0	0	0	0	0	0	0	0	0	0	0	0	0	0	0	0	0	127097	0	13	2	1	0	0	0	6	0	0	0	0	0	0	0
52	GAC	3	10	0	0	1	0	0	0	0	0	0	7	0	0	0	0	1	0	0	0	0	0	0	0	0	0	0	0	0	0	0	0	17	98355	2	34	0	1	0	2	0	7	0	0	0	2	0	4
53	AGC	13	60	0	0	0	0	0	0	6	112188	12	73	0	9	8	6	0	0	8	0	0	0	0	0	0	2	0	0	0	0	0	0	8	0	0	2	4	0	1	1	0	20	3	0	0	0	0	0
54	CAC	0	1	0	0	0	0	0	1	0	0	0	0	0	0	0	0	2	92697	0	5	0	0	0	1	0	3	0	0	0	0	0	0	0	0	0	0	0	0	0	0	0	0	0	0	0	0	0	0
55	AAC	1	127770	0	16	0	0	0	0	0	7	0	0	0	0	0	0	0	2	0	0	0	0	0	0	0	0	0	0	0	0	0	0	0	14	0	0	0	0	0	0	0	0	0	0	0	0	0	0
56	GGG	0	0	0	0	0	0	2	0	0	0	7	0	0	0	0	0	0	0	0	0	0	0	0	0	0	0	12	0	0	0	0	0	0	0	22	0	0	0	4	0	33	14	156706	1	0	0	1	0
57	AAA	182846	4	5	0	0	0	0	0	12	0	0	0	0	0	3	0	1	0	0	0	0	0	0	0	0	0	0	0	0	0	0	0	21	0	0	0	1	0	0	0	1	0	0	0	0	0	0	0
58	CTA	0	1	0	0	0	0	0	0	0	0	0	0	4	0	0	0	0	0	0	0	10	0	0	0	1	0	0	0	144898	0	15	1	0	0	0	0	0	0	0	0	0	0	0	0	0	0	0	0
59	TGT	0	0	0	0	0	0	0	0	0	0	0	0	0	0	12	0	0	0	0	0	0	0	0	0	0	0	0	5	0	0	0	0	0	0	0	0	0	0	0	0	0	0	0	0	2	0	0	0
60	AAA	189306	65	23	19	2	1	2	0	8	0	5	0	0	0	3	0	7	0	0	0	0	0	0	0	0	21	0	0	4	7	3	10	15	0	0	0	8	3	2	11	0	0	0	0	1	0	0	0
61	TTA	0	0	0	1	0	0	0	0	0	0	0	0	10	22	12	8	0	0	0	0	0	0	0	1	0	0	0	0	5	0	0	0	0	0	0	0	0	0	0	0	0	0	0	0	2	5	7	0
62	AAA	191520	10	276	8	1	0	0	0	20	0	0	0	0	0	0	0	2	2	0	0	0	0	0	0	0	1	1	0	0	0	0	0	12	8	0	0	0	1	0	0	0	0	0	1	0	0	0	0
63	GGA	0	0	0	0	0	0	0	0	14	0	0	0	0	0	0	0	0	0	0	0	0	0	0	0	0	0	0	0	0	0	0	0	14	0	0	0	0	0	0	0	191380	0	28	7	1	0	0	0
64	ATA	0	0	1	0	37	0	0	0	1	0	0	0	179009	1	60	7	0	2	0	0	0	0	0	0	1	28	0	0	3	5	0	0	0	0	0	0	0	0	1	0	0	0	0	0	14	0	0	0
65	GCC	0	0	0	1	5	14	1	0	0	0	0	0	0	0	0	0	0	0	0	0	41	1	0	1	0	3	0	0	7	0	0	0	5	7	0	0	2	180207	1	6	0	12	3	0	0	15	1	1
66	CCA	0	0	0	0	1	0	0	0	0	0	0	0	0	0	0	0	2	0	0	0	182413	3	5	0	1	0	0	0	2	0	0	0	0	0	0	0	0	0	0	0	0	0	0	0	0	0	0	0
67	CTA	0	0	0	0	0	0	0	0	0	0	0	0	26	0	0	0	0	0	0	0	27	0	0	0	0	0	0	0	192084	0	9	1	0	0	0	0	0	0	0	0	0	0	0	0	1	0	0	0
68	CAA	6	0	0	0	0	0	0	0	0	0	0	1	6	0	0	0	193148	3	20	2	0	0	6	0	17	0	0	0	1	2	0	1	22	2	2	1	28	0	0	0	0	0	0	0	4	5	2	5
69	TTG	0	0	0	0	0	0	0	0	0	0	0	0	0	0	2	0	0	0	0	0	0	0	0	0	0	0	0	0	6	21	5	3	0	0	0	0	0	0	0	0	0	0	0	0	0	0	1	0
70	GGG	6	0	4	0	0	0	0	0	0	0	7	0	0	0	1	0	1	2	0	2	0	0	0	0	0	0	1	3	0	0	0	4	0	1	27	0	2	0	11	0	44	1	193194	8	0	0	3	0
71	AAA	193274	12	25	24	1	0	0	1	7	4	0	0	1	0	0	0	0	6	0	0	0	0	0	5	0	0	0	0	0	0	4	0	46	0	0	1	0	0	0	0	0	0	1	2	0	0	0	0
72	TGT	0	0	0	0	0	0	0	0	0	0	0	13	0	0	0	0	0	0	0	0	0	0	0	0	0	0	0	1	0	0	0	0	0	0	0	0	0	0	0	0	0	0	0	0	0	0	0	0
73	AAC	7	193568	1	9	1	5	1	0	0	33	0	0	0	1	0	0	0	2	1	0	0	0	0	0	0	0	8	0	0	0	0	0	0	22	0	0	0	0	1	3	19	0	0	0	0	0	0	0
74	ATC	0	1	0	0	0	8	0	0	0	0	0	0	11	186545	2	14	0	0	0	0	1	0	0	0	0	0	0	0	0	4	10	13	0	0	0	0	0	0	0	0	0	0	0	0	5	15	0	1
75	ACC	0	4	0	0	17	185715	64	61	0	2	0	0	1	14	0	0	0	1	0	1	4	2	0	0	0	0	0	0	3	0	2	4	0	0	3	0	0	14	0	0	0	0	0	0	17	6	2	0
76	GGA	0	0	0	0	0	0	0	0	39	0	0	0	0	0	0	0	0	0	0	0	0	0	0	0	2	0	0	0	0	0	0	0	18	0	0	0	2	2	0	0	193553	26	32	0	2	0	0	0
77	TGG	0	0	0	0	0	0	0	0	0	0	0	0	0	0	0	0	0	0	0	0	0	0	0	0	0	0	0	0	0	0	0	0	0	0	0	0	0	0	0	0	0	0	2	0	0	0	0	0
78	CTC	0	0	0	0	0	0	0	0	0	0	0	0	0	1	0	0	0	3	0	0	0	12	0	0	0	2	0	0	9	192583	40	6	0	0	0	0	0	0	0	0	0	0	0	0	0	0	0	0
79	TTG	0	0	0	0	0	0	0	0	0	0	0	0	0	0	3	0	0	0	0	0	0	0	0	0	0	0	0	0	1	1	27	1	0	0	0	0	0	0	0	0	0	0	0	0	0	0	3	0
80	GGA	0	0	0	0	1	0	0	0	4	0	0	0	0	0	0	0	0	1	0	0	0	0	0	0	0	0	0	0	0	0	0	0	17	0	0	0	0	0	0	0	194015	0	36	0	4	0	0	0
81	AAT	33	3	1	193578	0	0	1	2	0	0	0	8	0	0	0	0	0	0	0	1	0	0	0	0	0	0	0	0	0	0	0	0	0	0	0	9	0	0	0	0	0	0	0	0	0	0	0	0
82	CCA	0	0	0	0	1	0	0	0	0	0	0	0	0	0	0	0	2	0	0	0	194150	13	196	25	0	0	0	0	5	0	0	0	0	0	0	0	0	0	0	0	0	0	0	0	0	0	0	0
83	GAA	14	0	0	8	0	7	0	0	0	0	0	0	0	0	0	0	2	0	0	0	0	0	0	0	0	0	0	0	0	1	0	0	193784	5	15	16	0	0	4	0	10	0	0	0	2	0	5	0
84	TGC	0	0	0	0	0	0	0	0	0	2	0	0	0	0	0	0	0	0	0	0	0	0	0	0	0	4	0	0	0	0	0	0	0	0	0	0	0	0	0	0	0	0	0	0	0	0	0	0
85	GAC	0	12	0	0	0	0	0	0	0	0	0	0	0	0	0	0	0	0	0	0	0	0	0	0	0	0	0	0	0	0	0	0	4	194178	0	8	0	0	0	0	0	15	0	0	0	1	0	0
86	TCA	0	0	0	4	3	0	0	0	0	0	1	0	0	4	0	0	0	99	0	0	20	0	7	0	0	6	0	0	0	1	1	1	10	0	7	0	39	0	0	1	2	5	0	0	0	1	1	1
87	CTG	0	0	0	0	0	0	0	0	0	0	0	0	0	2	6	0	0	0	1	0	0	0	12	0	0	0	1	0	64	1	194287	24	0	0	0	0	0	0	0	0	0	0	2	0	0	0	1	0
88	CTT	0	0	0	0	0	0	0	0	0	0	0	0	0	0	0	9	3	0	2	3	0	0	0	16	0	0	0	2	4	28	5	194186	0	0	0	0	3	0	0	0	0	0	0	0	0	0	0	1
89	CCA	0	2	0	14	4	0	3	6	0	8	0	0	2	16	8	0	16	13	0	45	191415	3	33	5	5	0	0	0	38	0	0	0	23	2	0	30	0	4	0	18	0	7	2	74	1	0	26	23
90	GCG	2	14	0	4	5	0	5	1	0	2	0	2	81	2	8	0	17	2	64	0	0	1	0	12	0	39	2	0	0	2	0	0	3	21	117	1	52	8	193464	4	0	0	0	0	0	0	156	24
91	AGA	20	0	10	0	0	8	1	0	194142	11	14	2	7	0	4	0	32	0	13	0	0	0	0	0	27	3	0	8	0	0	0	7	49	0	0	28	1	6	2	0	33	11	0	2	0	4	0	0
92	TCA	0	0	0	0	2	4	0	0	1	4	0	0	0	1	0	1	0	1	0	0	21	0	1	0	0	0	0	0	3	3	0	0	0	0	2	0	3	0	2	0	0	0	0	0	0	0	0	0
93	TGG	0	0	0	0	0	0	0	0	0	0	1	0	0	0	0	0	0	0	0	0	0	0	0	0	0	0	6	0	0	0	0	0	0	0	0	0	0	0	0	0	0	0	0	0	0	0	0	0
94	TCC	0	0	0	0	0	0	0	0	0	1	0	0	0	0	0	0	0	0	0	0	0	6	0	0	0	0	0	0	0	0	0	0	0	0	0	0	0	10	0	0	5	0	0	3	0	0	0	0
95	TAC	0	3	0	0	0	0	0	0	0	0	0	0	0	0	0	0	0	25	0	0	0	0	0	0	0	0	0	0	0	0	0	0	0	1	0	0	0	0	0	0	0	0	0	0	0	0	0	0
96	ATT	0	0	0	2	0	0	0	3	0	0	0	1	16	8	0	181929	0	0	0	0	0	0	0	0	0	0	0	0	0	2	0	1	0	0	0	0	0	0	0	0	0	0	0	0	2	0	0	4
97	GTA	0	0	0	0	0	0	0	0	0	0	0	0	22	4	0	0	0	0	0	0	0	0	0	0	0	0	0	0	0	0	0	0	0	0	0	0	8	0	0	0	1	0	0	0	182342	10	34	2
98	GAA	12	0	0	0	0	0	0	0	0	0	0	0	0	0	0	0	0	0	0	0	0	0	0	0	0	0	0	0	0	0	0	0	182421	3	14	0	4	0	0	0	13	0	0	0	1	0	0	0
99	ACA	11	0	0	1	182136	4	8	2	2	0	17	0	18	0	0	0	0	0	0	0	9	0	0	0	0	1	0	0	0	3	3	0	2	2	5	3	25	3	0	0	0	0	10	0	0	0	1	0
100	CCA	1	1	13	0	2	0	0	1	0	4	0	2	0	1	3	0	15	0	0	0	181762	1	12	0	0	0	0	0	2	0	0	0	23	6	1	0	1	0	0	0	0	4	0	0	0	0	0	0
101	AAC	12	178021	3	28	1	10	0	0	0	6	0	10	0	0	0	0	0	1	0	2	0	0	0	0	5	3	0	0	0	1	0	0	0	15	0	0	0	0	6	0	9	11	0	0	0	0	0	0
102	TCT	0	0	0	0	0	0	0	0	0	0	0	0	0	0	0	0	0	0	0	0	0	0	0	14	0	0	0	0	0	0	0	0	0	0	1	0	1	10	0	0	0	0	0	2	0	0	0	0
103	GAG	0	1	6	0	0	4	1	0	0	0	0	0	0	2	0	0	0	0	1	0	0	0	0	0	0	0	0	0	0	0	0	0	19	1	181399	1	0	0	1	5	2	0	37	0	0	0	6	0
104	AAT	29	16	2	182049	0	1	0	5	0	0	0	19	0	1	4	14	14	0	1	0	0	0	0	0	1	1	0	0	0	0	0	0	0	0	2	10	0	0	2	1	0	0	0	0	0	9	0	0
105	GGA	0	0	0	0	0	0	0	0	7	0	0	0	0	0	0	0	0	0	0	0	0	0	0	0	0	0	0	0	0	0	0	0	7	0	0	0	0	2	0	0	182010	0	44	4	3	0	0	0
106	GCA	0	0	0	0	34	0	0	0	0	0	0	1	0	0	0	0	0	0	0	0	0	0	0	0	0	0	0	0	1	0	0	0	1	0	0	0	182099	4	4	1	2	0	0	0	28	0	0	0
107	TGT	0	0	0	0	0	0	0	0	0	0	0	1	0	0	0	0	0	0	0	0	0	0	0	0	0	0	0	1	0	0	0	0	0	0	0	0	0	0	0	0	0	0	0	2	0	0	0	0
108	TAT	0	0	0	1	0	0	0	0	0	0	0	0	0	0	0	0	0	0	0	18	0	0	0	0	0	0	0	0	0	0	0	0	0	0	0	1	0	0	0	0	0	0	0	0	0	0	0	0
109	CCA	0	0	0	0	1	0	0	0	0	0	0	0	0	0	0	0	5	0	0	0	181316	13	50	2	0	0	0	0	5	0	0	0	0	0	0	0	0	0	0	0	0	0	0	0	0	0	0	0
110	GGA	0	0	0	0	0	0	0	0	16	0	0	0	0	0	0	0	0	0	0	0	0	0	0	0	1	0	0	0	0	0	0	0	5	0	0	0	0	0	0	0	182721	0	13	0	1	0	0	0
111	GAT	0	0	0	17	4	11	0	1	0	0	5	1	0	0	0	0	1	0	6	0	0	3	0	0	0	0	0	0	0	0	1	0	6	15	1	182278	0	0	0	3	1	0	1	6	0	0	0	1
112	CTC	0	0	0	0	0	0	0	0	0	0	0	0	4	3	0	61	0	5	0	0	0	27	0	0	0	0	0	0	4	182203	3	10	0	0	0	0	0	0	0	0	0	0	0	0	0	0	6	2
113	ATC	1	25	5	0	12	18	0	0	0	1	0	0	8	181651	0	44	0	5	0	0	0	0	0	0	3	0	0	0	0	0	0	0	0	0	0	0	0	1	0	0	0	10	0	0	0	13	0	0
114	GAC	0	33	0	0	0	0	0	0	0	2	0	0	0	0	0	0	0	13	0	0	0	0	0	0	0	0	0	0	0	0	0	0	6	180796	2	12	0	0	0	3	0	14	0	0	0	0	0	0
115	TAT	0	0	0	0	0	0	0	0	0	0	0	0	4	0	0	0	0	0	0	11	0	0	0	0	0	0	0	0	4	0	0	0	0	0	0	0	0	0	2	0	0	0	2	0	0	0	0	0
116	GAG	0	0	1	0	0	0	0	0	0	0	0	0	0	0	0	0	0	0	0	0	4	0	1	0	0	0	0	0	0	0	0	0	19	1	181503	12	0	1	0	0	1	0	34	0	0	0	4	0
117	GAA	11	0	0	0	0	0	0	0	0	0	0	0	0	0	0	0	0	0	0	0	0	0	0	0	0	0	0	0	0	0	0	0	182378	3	19	0	0	0	0	0	10	0	0	0	0	0	0	0
118	CTG	0	0	0	0	0	0	0	0	0	0	0	0	3	2	7	0	0	0	1	0	0	0	10	0	0	0	0	0	16	8	181573	3	0	0	0	0	0	0	0	0	0	0	0	0	0	0	0	0
119	AGG	1	0	19	0	0	0	0	0	40	0	181644	3	0	0	14	0	0	1	0	2	0	0	0	0	1	0	5	0	0	0	0	0	0	0	0	0	0	0	0	0	0	0	39	0	0	1	0	0
120	GAG	0	0	9	0	0	0	0	0	0	0	0	0	0	0	0	0	0	0	0	0	0	0	0	0	0	0	0	0	0	0	0	0	44	0	182132	3	0	0	1	0	0	0	19	0	0	0	3	0
121	CAA	2	0	0	0	0	0	0	0	0	0	0	0	0	0	0	0	181893	2	13	2	0	0	0	0	4	0	0	0	1	0	0	0	1	0	0	0	0	0	0	0	0	0	0	0	0	0	0	0
122	TTG	0	0	0	0	0	0	0	0	0	0	0	0	0	0	2	0	0	0	0	0	0	0	0	0	0	0	0	0	0	0	12	0	0	0	0	0	0	0	0	0	0	0	0	0	0	0	2	0
123	AGC	1	26	0	4	0	0	0	0	4	182384	0	13	0	6	3	0	0	2	0	0	0	0	0	0	0	2	0	0	0	0	0	0	2	0	0	0	0	0	0	0	0	21	1	0	0	5	8	0
124	TCA	0	0	0	0	0	0	0	0	0	1	0	0	0	0	0	0	11	0	5	0	17	0	0	0	0	0	0	0	0	0	0	0	4	2	3	0	0	0	0	0	0	1	0	0	0	3	1	0
125	GTA	0	0	0	0	41	5	8	2	0	0	0	0	49	3	0	0	0	0	0	0	0	0	0	0	0	0	0	0	0	0	0	0	2	0	0	0	19	0	0	0	0	0	0	0	182046	5	18	0
126	TCA	5	1	0	0	0	1	2	0	0	0	0	0	1	0	0	0	6	0	0	0	6	0	0	0	0	0	0	0	0	0	0	0	0	0	0	0	29	1	0	0	0	0	0	0	6	0	0	0
127	TCA	0	0	0	0	1	0	8	0	0	1	0	0	0	0	0	0	0	0	26	0	13	0	0	0	1	14	0	0	0	13	0	0	22	0	4	0	2	1	0	0	0	0	0	1	0	0	0	0
128	TTA	0	0	0	0	0	0	0	0	0	0	0	0	1	0	33	0	0	0	0	0	0	0	0	0	0	0	0	0	22	0	0	0	0	0	0	0	0	0	0	0	0	0	0	0	5	0	1	1
129	GAA	17	0	0	0	0	0	0	0	0	0	0	0	0	0	0	0	0	0	0	0	0	0	0	0	0	0	0	0	0	0	0	0	181372	1	11	0	0	0	0	0	12	0	0	0	0	0	0	1
130	AGA	19	0	0	0	1	0	0	0	181771	2	15	1	1	0	0	0	0	0	0	0	0	0	0	0	2	0	0	0	0	0	0	0	0	0	0	0	0	0	0	0	14	0	0	0	0	0	0	0
131	TTC	0	0	0	0	0	0	0	0	0	0	0	0	0	1	0	0	0	0	0	0	0	0	0	0	0	0	0	0	0	3	0	0	0	0	0	0	0	0	0	0	0	0	0	0	0	7	0	0
132	GAA	8	0	0	0	0	0	0	0	0	0	0	0	0	0	0	0	0	0	0	0	1	0	0	0	0	0	0	0	0	0	0	0	182596	1	9	2	0	1	0	2	7	0	0	0	0	0	0	0
133	ATA	2	0	0	0	10	0	0	0	0	0	0	0	181098	0	19	0	0	0	0	0	0	0	0	0	0	0	0	0	3	0	0	0	0	0	0	0	0	0	0	0	0	0	0	0	10	0	0	0
134	TTT	0	0	0	0	0	0	0	0	0	0	0	0	0	0	0	1	0	0	0	0	0	0	0	0	0	0	0	0	0	0	0	6	0	0	0	0	0	0	0	0	0	0	0	0	0	0	0	0
135	CCC	0	19	0	0	0	2	0	0	0	0	0	0	0	0	0	0	0	3	0	2	9	180010	0	3	0	0	0	0	0	4	0	0	10	30	0	0	0	0	1	0	0	0	0	0	0	0	0	0
136	AAG	15	0	150909	10	2	0	2	7	0	0	8	2	0	0	1	2	1	0	31	0	0	0	0	1	0	0	0	0	4	2	7	0	0	5	59	0	11	1	0	4	1	5	0	0	9	0	4	10
137	GAA	9	0	0	0	0	2	0	13	0	0	0	11	0	1	0	0	0	0	0	0	0	0	0	0	0	0	0	0	0	1	0	0	181287	15	19	7	5	0	0	0	21	0	0	0	6	0	0	0
138	AGT	0	13	0	39	4	10	0	14	5	8	1	180817	7	8	0	9	0	10	0	0	0	2	3	0	0	19	0	1	2	0	0	0	2	0	26	0	0	1	27	3	0	13	1	21	0	0	10	0
139	TCA	0	4	0	0	17	12	0	0	0	23	0	0	0	0	0	0	3	0	0	0	7	0	0	0	0	0	0	2	0	0	0	0	0	0	0	0	45	1	0	78	0	0	3	0	0	0	0	0
140	TGG	0	0	0	0	0	0	0	0	0	0	4	0	0	0	0	0	0	0	0	0	0	0	0	0	0	0	4	0	0	0	0	0	0	0	0	0	0	0	0	0	0	0	0	0	0	0	0	0
141	CCC	0	0	1	0	4	30	0	0	0	0	0	2	3	0	14	0	1	6	0	0	95	178729	7	17	0	0	0	0	0	8	2	0	0	0	0	0	0	18	0	0	0	0	15	1	0	1	0	0
142	AAC	7	179878	3	12	0	4	0	0	0	13	0	0	0	2	0	0	0	4	0	0	0	0	0	0	0	0	0	0	0	0	0	0	0	9	0	0	0	0	0	0	0	0	0	0	0	0	0	0
143	CAC	0	20	0	7	4	3	5	2	0	0	0	0	0	0	0	0	2	177224	2	11	0	0	0	0	0	4	0	0	0	1	0	0	0	0	0	0	0	0	0	0	0	0	0	0	0	0	0	0
144	ACA	3	0	0	0	137280	3	15	14	0	0	0	0	7	0	0	0	0	0	0	0	1	0	0	0	0	0	0	0	0	0	0	0	0	0	0	0	10	0	0	0	12	1	0	13	0	0	0	0
145	TTC	0	4	0	0	0	0	0	0	0	0	0	0	0	1	1	0	3	0	0	0	0	0	0	0	0	0	0	0	0	3	0	0	10	13	1	24	0	0	0	0	0	0	1	4	1	1	0	0
146	AAC	1	134036	2	45	0	2	0	0	3	9	0	0	1	1	0	0	13	12	8	19	0	0	0	2	0	0	0	2	0	0	0	0	3	15	66	11	0	19	2	5	4	0	13	0	1	7	2	0
147	GGA	0	0	0	0	0	0	0	0	6	0	0	0	0	0	0	0	0	0	0	0	0	0	0	0	0	0	0	0	0	0	0	0	5	0	0	0	0	0	0	0	85213	3	9	4	0	0	0	0
148	GTA	0	0	0	0	100	53	4	0	0	7	0	6	75	20	0	0	0	0	0	0	1	0	0	0	0	0	0	0	0	0	0	0	0	0	0	0	4	1	1	0	3	0	1	0	120902	3	15	1
149	ACA	0	0	0	0	122588	1	31	3	0	0	0	12	13	0	0	0	0	0	0	0	0	0	0	0	0	0	0	0	0	0	0	0	0	0	0	0	6	0	0	0	0	0	0	0	0	0	0	0
150	GTA	0	0	0	0	1	0	0	0	0	0	0	41	9	0	2	0	0	0	20	0	0	0	0	0	0	0	0	0	9	0	0	14	0	0	0	0	10	19	23	18	2	0	0	0	128236	1	10	5
151	TCA	0	0	0	0	2	2	0	0	0	0	0	2	0	0	0	0	0	0	0	0	13	0	0	0	0	0	0	0	0	0	0	0	0	0	0	0	0	0	0	0	0	0	0	0	0	0	0	0
152	TGC	0	0	0	0	0	0	0	0	0	3	0	0	0	0	0	0	0	0	0	0	0	0	0	0	0	2	0	0	0	0	0	0	0	0	0	0	0	0	0	0	0	0	0	0	0	0	0	0
153	TCC	3	42	130	18	0	3	0	2	0	0	3	2	0	27	0	5	17	0	46	13	50	109	50	4	0	0	0	0	6	121	0	0	0	0	97	0	0	0	0	2	19	30	17	0	43	0	11	6
154	CAT	0	0	0	85	8	4	0	2	0	9	0	7	98	2	35	0	18	36	0	168247	123	0	0	4	0	1	0	4	28	0	0	4	2	18	66	11	19	8	0	1	0	0	0	0	67	16	3	0
155	AGG	0	46	25	0	1	1	2	0	8	9	178040	23	5	0	28	1	2	0	2	1	0	0	0	0	0	3	3	0	0	3	0	1	0	0	16	0	0	0	0	12	12	0	173	0	0	0	4	0
156	GGA	0	0	0	0	0	0	0	0	8	0	0	0	0	0	0	0	10	0	0	0	0	0	0	0	0	0	0	0	0	0	0	0	95	0	0	15	1	0	0	6	179709	0	91	12	1	0	0	0
157	AAA	180097	3	23	0	20	4	0	0	5	2	0	0	1	0	0	13	43	1	0	5	0	0	0	0	0	0	0	1	0	0	0	0	25	2	0	0	0	0	0	0	0	0	0	3	4	0	47	0
158	AGC	0	43	0	0	0	0	0	0	2	178128	0	51	0	2	0	1	0	0	0	31	0	296	0	49	0	3	0	0	9	0	0	0	0	0	0	0	0	126	0	0	0	83	0	0	0	0	0	0
159	AGT	0	0	0	21	14	0	0	0	1	8	17	175457	0	0	1	4	0	2	3	0	0	0	0	0	0	0	0	2	0	1	0	2	0	25	0	1	2	4	4	0	7	3	2	15	0	0	0	0
160	TTT	0	0	0	0	0	0	0	0	0	0	0	0	0	0	0	0	0	0	0	0	0	0	0	0	0	0	0	0	0	0	0	5	0	0	0	0	0	0	0	0	0	0	0	0	0	0	0	5
161	TAC	0	0	0	0	0	0	0	0	0	0	0	0	0	0	0	0	0	10	0	0	0	0	0	0	0	0	0	0	0	0	0	0	0	0	0	0	0	0	0	0	0	0	0	0	0	0	0	0
162	AGA	17	3	2	12	0	0	0	0	181373	2	16	2	3	0	0	0	0	0	0	2	0	0	0	0	65	26	0	2	0	0	0	0	0	0	0	0	0	0	0	0	28	0	0	0	0	0	0	0
163	AAT	1	5	3	180346	0	0	0	0	0	0	0	11	0	0	0	1	0	0	0	1	0	0	0	0	0	0	0	0	0	0	0	0	0	0	0	10	0	0	0	0	0	0	0	0	0	0	0	0
164	TTG	0	0	0	0	0	0	0	0	0	0	0	0	0	0	1	0	0	0	0	0	0	0	0	0	0	0	0	0	0	3	25	17	0	0	0	0	0	0	0	0	0	0	0	0	0	0	0	0
165	CTA	0	0	0	0	0	0	0	0	0	0	0	0	2	0	0	1	0	0	0	0	9	0	0	0	0	0	0	0	182098	30	15	12	0	0	0	0	0	0	0	0	2	0	0	0	0	0	0	0
166	TGG	0	0	0	0	0	0	0	0	0	0	0	0	0	0	0	0	0	0	0	0	0	0	0	0	0	0	1	0	0	0	0	0	0	0	0	0	0	0	0	0	0	0	1	0	0	0	0	0
167	CTG	0	0	0	0	0	0	0	0	0	0	0	0	114	7	13	2	0	0	1	0	0	0	8	0	0	0	1	0	23	6	177166	24	0	0	0	0	0	0	0	0	0	0	0	0	3	2	20	0
168	ACG	0	0	1	0	33	9	180774	17	0	0	4	0	0	0	33	0	0	0	0	0	0	0	3	0	0	0	0	0	0	0	1	0	0	0	0	0	0	0	16	0	0	0	1	0	0	0	0	0
169	AAG	27	0	180995	9	11	2	3	3	0	0	17	2	0	0	4	0	4	1	14	0	0	0	0	0	0	0	0	18	0	0	0	1	1	0	9	0	0	29	4	30	3	13	0	0	0	0	24	0
170	AAG	37	16	177746	57	0	0	18	0	0	22	43	40	1	0	2	0	0	1	1	0	0	0	0	0	1	25	20	5	0	1	9	0	1	0	12	0	1	3	65	0	0	0	0	0	0	0	0	0
171	GGG	0	1	0	53	3	0	6	5	0	0	26	6	0	0	0	0	5	0	4	9	0	0	0	0	0	0	2	0	0	0	3	0	1	5	26	17	0	0	1	1	13	3	178632	4	0	0	6	0
172	GAT	0	0	0	35	2	4	0	0	0	0	0	3	2	3	0	0	0	0	0	0	0	6	2	1	0	0	0	0	0	0	0	0	2	5	22	181614	0	0	8	2	0	0	0	32	0	0	1	5
173	TCA	0	127	0	0	46	0	75	0	0	5	0	6	0	0	1	38	0	42	1	10	22	0	0	0	0	0	0	0	0	1	0	2	20	22	1	28	10	0	0	0	0	0	0	1	7	3	12	3
174	TAC	0	3	0	0	0	0	0	0	0	0	0	0	0	0	0	0	0	10	0	0	0	0	0	0	0	0	0	0	0	0	0	0	0	0	0	0	0	0	0	0	0	0	0	0	0	0	0	0
175	CCA	0	12	0	11	29	0	13	0	119	0	0	0	0	4	3	19	38	44	9	12	180942	6	11	1	124	44	1	3	60	0	46	24	0	0	9	0	18	3	14	0	1	4	0	8	0	0	0	0
176	AAG	23	0	181598	7	2	6	3	0	10	0	64	1	0	3	2	0	0	19	9	64	9	8	0	17	0	7	0	3	10	0	84	161	1	0	7	0	3	7	0	0	1	0	0	0	5	0	0	1
177	CTG	0	0	0	0	2	2	2	16	0	0	0	0	0	0	11	6	0	1	1	1	0	0	2	0	0	0	1	0	14	0	181639	14	0	0	0	0	0	21	0	10	0	0	0	0	25	0	270	0
178	ACC	0	2	0	0	1	181717	13	7	0	6	0	0	29	14	0	0	2	0	0	0	0	1	0	0	2	0	0	0	0	15	0	2	0	0	0	0	14	40	0	0	0	0	0	0	0	0	0	0
179	AAT	3	9	1	182208	0	1	0	19	0	0	0	16	0	0	0	0	0	1	0	0	0	0	0	0	0	0	0	0	1	0	0	0	0	0	0	8	28	2	0	0	7	0	1	1	1	0	0	0
180	TCC	0	0	0	7	2	5	0	0	0	0	1	0	0	0	0	2	0	0	0	0	0	6	0	0	1	0	0	0	0	2	0	0	3	1	1	0	0	3	3	0	1	0	0	0	0	3	1	0
181	TAT	0	0	0	1	0	0	0	0	0	0	0	0	0	0	0	0	0	0	0	37	0	0	0	0	0	0	0	0	0	0	0	0	0	0	0	2	0	0	0	0	0	0	0	0	0	0	0	0
182	GTG	2	3	1	0	2	4	0	6	0	2	0	1	0	1	27	0	86	0	0	0	0	0	0	0	0	0	10	0	2	0	0	0	0	0	2	0	0	9	4	0	0	0	1	0	14	2	181386	10
183	AAC	5	182379	0	5	0	2	0	0	0	7	0	0	0	0	0	0	0	0	0	0	0	0	0	0	0	0	0	0	0	0	0	0	0	12	0	0	0	0	0	0	0	0	0	0	0	0	0	0
184	AAT	4	14	1	182087	0	0	0	5	0	0	0	15	0	1	4	1	0	0	2	2	0	0	0	0	0	0	8	0	0	0	0	0	5	0	0	10	0	1	0	0	2	0	4	0	0	0	0	0
185	AAA	181300	6	51	0	4	0	0	0	18	0	6	0	2	1	0	0	1	0	0	0	0	0	0	0	0	0	0	0	1	0	0	0	21	0	0	0	0	2	0	0	0	2	0	0	0	0	0	0
186	GGG	0	0	0	1	0	2	0	0	0	0	15	0	0	0	0	0	0	0	7	0	0	0	0	0	1	4	0	0	4	0	0	0	0	0	22	0	0	0	1	0	24	28	181240	0	0	0	3	0
187	AAA	181305	3	55	2	5	4	0	0	4	0	0	0	1	0	0	1	0	0	0	0	0	0	0	0	1	0	0	0	0	4	0	0	25	0	0	0	0	0	0	0	0	0	0	0	0	3	0	0
188	GAA	14	0	0	0	0	0	0	3	0	1	7	5	0	0	0	0	3	1	0	0	0	0	0	0	0	0	0	0	0	0	0	0	181646	15	7	47	0	0	0	0	8	0	0	0	4	0	2	0
189	GTC	0	0	0	0	0	1	0	0	0	0	0	0	13	34	0	0	0	0	0	0	0	0	0	0	0	0	0	0	0	1	0	0	0	2	0	0	0	9	0	0	0	0	0	0	41	180938	4	13
190	CTT	0	0	0	0	0	0	0	0	0	0	0	0	0	0	1	0	0	0	0	3	0	0	0	30	0	0	0	4	7	6	2	181724	0	0	0	0	0	0	0	0	0	0	0	0	0	0	0	0
191	GTA	0	0	0	0	0	0	0	0	0	0	0	0	20	0	0	2	0	0	0	0	0	0	0	0	0	0	0	0	10	0	0	0	4	0	0	0	6	0	0	0	0	0	0	0	158132	2	20	1
192	CTA	0	0	0	0	1	0	0	0	0	0	0	0	8	0	0	0	0	0	0	0	14	0	0	0	0	0	0	0	158001	0	45	1	0	0	0	0	0	0	0	0	0	0	0	0	4	0	0	1
193	TGG	0	0	0	0	0	0	0	0	0	0	0	0	0	0	0	0	0	0	0	0	0	0	0	0	0	0	8	0	0	0	0	0	0	0	0	0	0	0	0	0	0	0	0	0	0	0	0	0
194	GGT	0	0	0	0	0	0	0	0	0	0	0	10	0	0	0	0	0	0	0	0	0	0	0	0	0	0	0	1	0	0	0	0	0	0	0	8	12	0	1	5	0	3	7	154948	0	0	0	2
195	GTT	0	0	0	0	0	0	0	0	0	0	0	0	0	1	0	22	0	0	0	0	0	0	0	0	0	0	0	0	0	0	0	1	0	0	0	0	0	0	0	19	0	0	0	2	5	34	0	156615
196	CAT	0	0	0	2	0	0	0	0	0	0	0	0	0	0	0	0	2	40	0	157288	0	0	0	1	0	0	0	8	0	0	0	0	0	0	0	0	0	0	0	0	0	0	0	0	0	0	0	0
197	CAC	0	9	0	10	0	0	0	0	0	0	0	20	0	1	1	0	2	157799	2	15	0	1	0	0	0	7	0	0	0	0	0	0	1	0	0	0	0	0	0	0	0	0	0	0	0	1	0	0
198	CCG	0	0	0	0	0	0	0	0	0	0	0	0	0	0	0	0	0	0	8	0	34	1	156990	4	0	0	0	0	0	0	4	0	0	0	0	0	0	0	0	0	0	0	0	0	0	0	0	0
199	TCT	0	0	0	0	0	0	0	0	0	0	0	0	0	0	0	2	0	0	0	0	0	1	0	15	0	0	0	0	0	0	0	0	0	0	0	0	0	0	0	0	0	0	0	0	0	0	0	0
200	AGC	0	11	0	0	0	3	0	0	4	156930	2	32	0	9	0	0	0	0	0	0	0	0	0	0	0	1	0	0	0	0	0	0	0	0	0	0	0	0	0	0	0	14	0	0	0	0	0	0
201	AGT	0	0	0	10	0	1	0	0	0	5	2	157723	0	0	0	0	0	1	0	0	1	1	0	0	0	0	0	2	1	0	0	0	0	14	0	0	0	0	4	0	0	0	0	12	0	0	0	0
202	GAT	0	0	0	9	0	0	0	0	0	0	0	0	0	0	0	0	0	0	0	0	0	0	0	0	0	0	0	0	0	0	1	0	3	2	8	157564	1	0	1	0	0	0	3	14	0	0	0	1
203	GAG	0	0	6	0	0	0	0	0	0	0	0	0	0	0	0	0	0	0	0	0	0	0	0	0	0	0	0	0	0	0	0	0	20	1	158300	9	0	0	0	0	0	0	28	0	0	0	3	0
204	CAA	2	0	0	0	0	0	0	0	0	0	0	0	0	0	0	0	158014	0	28	1	2	0	0	0	4	0	0	0	1	0	0	0	1	0	0	0	0	2	0	0	0	0	0	0	0	0	0	0
205	CAG	0	12	0	49	3	0	1	0	0	0	0	8	0	0	0	0	4	11	157976	3	0	0	1	0	0	0	34	0	2	0	5	0	0	0	37	0	0	6	0	0	0	0	0	63	0	0	0	1
206	AGT	0	0	0	13	0	0	3	7	0	60	0	157477	1	0	0	8	1	0	0	0	0	0	0	0	0	0	0	1	0	0	0	0	55	0	8	0	0	2	1	0	1	0	15	19	0	2	1	0
207	CTC	0	0	0	0	0	0	0	0	0	0	0	0	0	3	0	0	0	2	0	0	0	5	0	0	0	1	0	0	15	157360	11	14	0	0	0	0	0	0	0	0	0	0	0	0	0	1	0	0
208	TAT	0	0	0	0	0	0	0	0	0	0	0	0	0	0	0	0	0	0	0	20	0	0	0	0	0	0	0	0	0	0	0	0	0	0	0	0	0	0	0	0	0	0	0	0	0	0	0	0
209	AGT	0	8	0	40	0	4	0	8	1	13	1	157453	0	0	3	3	25	11	0	3	0	6	0	0	0	0	0	2	0	0	0	0	0	0	0	0	8	0	0	0	1	0	0	61	0	0	0	0
210	AAT	8	8	0	158046	23	3	49	45	0	0	3	9	55	0	0	0	0	0	39	0	1	0	16	0	0	9	0	0	2	4	0	4	1	1	0	14	19	0	0	26	0	0	0	19	6	10	1	0
211	GGA	0	0	0	10	0	0	0	41	7	0	0	0	0	1	0	0	0	0	0	0	3	11	0	0	1	0	0	0	0	8	0	0	18	0	0	0	0	16	0	0	157265	2	18	1	2	0	0	1
212	AAT	9	3	3	157709	2	0	0	3	0	0	0	11	17	0	0	1	3	0	5	3	40	3	0	0	0	0	0	0	0	0	0	0	3	0	0	13	0	4	16	0	0	7	0	0	0	28	0	0
213	GCT	17	1	3	0	0	12	0	52	0	1	0	0	4	1	0	0	0	1	0	0	2	5	23	3	0	0	0	0	0	0	0	0	0	0	0	7	1	11	4	157951	0	0	1	0	0	7	0	26
214	TAT	0	0	1	0	0	0	0	0	0	0	0	0	0	3	0	1	0	0	0	26	0	0	0	0	0	0	0	0	0	0	0	0	0	0	0	3	0	0	0	0	0	0	0	0	6	0	0	0
215	GTC	0	0	0	0	0	0	0	0	0	0	0	0	0	16	0	0	0	0	0	0	0	0	0	0	0	0	0	0	0	0	0	0	0	3	0	0	0	10	0	0	0	0	0	0	4	157816	9	9
216	TCT	0	0	0	0	1	0	0	2	0	0	1	2	0	0	0	0	0	0	0	0	0	0	0	15	0	5	0	0	0	6	0	0	0	0	0	0	0	0	0	2	0	0	0	0	2	0	2	0
217	GTA	0	0	0	0	0	0	0	0	0	0	0	0	10	0	0	0	0	0	0	0	0	0	0	0	0	0	0	0	0	0	0	0	3	0	0	0	4	0	0	0	1	0	0	0	156424	1	26	4
218	GCG	0	0	0	0	0	0	9	0	0	0	0	0	0	0	0	0	0	9	16	0	0	0	0	0	0	0	0	0	0	0	0	0	0	0	3	0	88	1	156156	5	0	0	3	0	0	2	102	0
219	TCT	0	2	6	0	0	0	0	1	0	0	0	0	0	0	0	0	0	0	0	0	0	0	0	10	0	0	0	0	1	0	0	0	0	0	0	0	11	6	0	5	3	0	0	0	0	0	0	0
220	TCA	31	12	1	0	8	2	1	1	1	0	5	0	0	0	0	0	0	0	26	0	42	0	0	0	0	19	0	0	1	4	18	1	0	0	4	0	2	2	0	3	11	1	0	5	0	0	0	0
221	AAT	3	25	3	157188	5	0	0	9	0	0	3	3	0	0	0	5	0	0	0	3	0	0	0	0	2	0	4	0	1	7	0	0	0	1	0	10	0	0	0	0	0	0	0	1	0	0	1	0
222	TAT	0	0	0	2	0	0	0	0	0	0	3	0	0	0	1	0	0	3	0	8	0	0	0	0	0	0	0	0	13	0	1	0	0	0	0	0	0	0	0	0	0	0	0	0	0	1	0	0
223	AAC	4	157115	0	18	0	3	0	1	0	16	0	0	7	7	1	2	2	34	1	7	0	0	0	0	1	0	0	2	0	0	10	18	26	74	10	11	5	4	2	38	4	4	4	0	0	0	0	0
224	AGG	4	1	17	0	0	1	1	0	8	2	157012	2	0	0	2	0	1	0	1	1	0	0	0	0	0	2	1	2	1	0	0	0	0	0	0	0	0	0	0	0	0	0	25	2	0	0	0	4
225	AGA	19	0	0	0	0	0	0	0	157817	0	17	0	3	1	0	0	1	0	1	0	0	0	0	0	2	0	0	0	8	0	0	0	0	0	0	0	0	0	0	0	22	0	0	0	1	0	1	0
226	TTC	0	0	0	0	0	1	0	1	0	0	0	0	1	16	0	18	0	2	0	0	0	0	0	0	0	0	0	0	0	10	0	0	0	0	0	1	0	0	0	0	0	0	0	0	6	16	5	0
227	ACC	2	8	4	0	9	157106	8	17	0	0	0	2	21	27	0	2	0	0	0	0	0	1	0	0	0	0	0	0	48	0	0	0	0	0	0	0	0	19	0	0	0	0	0	0	1	4	1	106
228	CCG	0	0	0	0	1	3	1	0	0	0	0	0	0	0	0	7	0	0	3	0	49	6	151381	23	0	0	18	0	0	1	18	0	0	0	0	0	6	25	3	0	0	0	0	0	28	1	0	7
229	GAA	10	0	0	0	18	5	2	1	0	3	0	9	1	0	0	0	1	2	1	4	0	0	0	0	0	0	0	0	0	0	0	0	113523	1	21	2	0	5	1	1	33	2	65	0	3	0	0	1
230	ATA	0	0	0	2	16	5	0	0	0	0	0	0	155758	12	34	11	1	0	6	1	0	0	0	2	2	0	0	0	1	5	0	3	2	0	0	0	2	0	0	0	0	0	0	0	51	0	8	10
231	GCT	0	5	0	7	73	57	1	15	0	2	0	8	1	0	57	0	11	7	98	3	0	0	0	1	1	0	1	0	2	36	76	1	0	0	0	5	9	38	69	156657	2	0	0	2	30	79	4	109
232	GCA	0	72	1	15	71	8	2	0	0	0	1	4	0	4	31	163	0	26	4	0	15	3	0	2	0	17	2	1	8	15	5	48	17	0	0	5	154371	5	50	9	0	1	6	1	27	8	12	127
233	AGG	0	0	10	0	0	0	0	0	40	0	156656	4	0	0	13	0	0	0	0	0	0	0	0	0	4	0	16	2	0	0	0	0	0	0	0	0	0	0	0	0	0	0	47	0	0	0	0	0
234	CCC	5	0	0	0	5	2	0	0	0	0	0	0	0	0	0	0	0	6	0	0	3	153680	6	5	0	3	0	0	0	21	0	0	0	0	0	0	2	18	0	2	0	0	0	0	1	0	2	0
235	AAA	145325	0	27	1	1	13	0	7	8	0	0	0	0	3	0	0	2	0	0	0	1	0	0	1	249	0	0	0	38	4	0	20	15	0	0	0	0	0	2	4	0	0	0	0	23	42	15	12
236	GTA	1	0	6	6	2	0	0	0	1	0	0	1	122	0	3	14	5	5	2	0	0	0	0	0	2	2	1	1	10	2	0	16	0	0	0	0	15	8	16	0	0	0	0	0	149303	24	16	4
237	AGA	11	0	6	38	1	0	0	3	140771	10	36	4	7	0	2	0	6	2	1	0	1	0	0	0	5	0	0	1	11	30	1	15	0	1	7	0	1	0	8	0	16	0	3	2	0	0	0	0
238	GAT	0	0	0	7	15	1	0	0	1	0	0	0	0	8	0	0	0	0	0	0	0	0	0	0	0	0	0	0	0	0	1	0	4	9	0	131423	0	0	0	0	3	0	0	11	0	0	0	0
239	CAA	15	0	0	0	5	0	0	0	0	0	0	0	9	0	0	1	140651	6	54	1	0	0	0	3	16	0	0	0	0	0	0	0	0	0	0	0	0	0	0	0	0	0	0	0	0	0	0	0
240	CAT	0	17	1	3	0	21	2	3	0	0	0	0	0	9	0	0	1	8	11	55305	0	1	0	34	0	0	0	6	0	0	0	1	0	0	1	0	0	2	0	5	0	0	0	0	0	0	0	0
241	GGG	0	0	0	0	0	0	0	0	0	0	2	0	0	0	0	0	0	0	0	0	0	0	0	0	0	0	0	0	0	0	0	0	0	0	7	0	0	0	0	0	24	0	89343	3	0	0	0	0
242	AGG	0	0	12	0	0	0	0	0	10	0	70102	1	0	0	2	0	0	0	0	0	0	0	0	0	0	0	0	0	0	0	0	0	0	0	0	0	0	0	0	0	0	0	14	0	0	0	0	0
243	ATG	0	0	0	0	0	0	2	0	0	0	0	0	12	0	89820	1	0	0	0	0	0	0	0	0	0	0	0	0	0	0	0	0	0	0	0	0	0	0	0	0	0	0	0	0	0	0	6	0
244	AAC	2	97761	0	1	0	0	0	0	0	6	0	0	2	0	0	0	0	0	0	1	0	0	0	0	0	0	0	0	0	0	0	0	0	5	0	0	0	0	0	0	1	0	0	0	1	0	0	0
245	TAT	0	0	0	3	0	0	0	0	0	0	0	0	0	0	0	0	0	0	0	5	0	0	0	0	0	0	0	0	0	0	0	0	0	0	0	0	0	0	0	0	0	0	0	0	0	0	0	0
246	TAC	0	4	0	0	0	0	0	0	0	0	0	0	0	0	0	0	0	32	0	0	0	0	0	0	0	0	0	0	0	0	0	0	0	0	0	0	0	0	0	0	0	1	0	0	0	0	0	0
247	TGG	0	0	0	0	0	0	0	0	0	0	3	0	0	0	0	0	0	0	0	0	0	0	0	0	0	0	13	0	0	0	2	0	0	0	0	0	0	0	0	0	0	0	0	0	0	0	0	0
248	ACC	0	1	0	3	5	143057	2	19	0	0	3	1	0	7	1	0	0	1	0	4	0	1	0	0	0	0	0	0	0	0	0	0	0	1	0	0	2	21	0	0	0	0	0	0	0	1	0	2
249	TTG	0	0	0	0	0	0	0	0	0	0	0	0	0	0	2	2	0	0	0	0	0	0	0	0	0	0	0	0	24	15	12	9	0	0	0	0	0	0	0	0	0	0	0	0	0	0	0	8
250	CTA	0	0	0	0	0	0	0	0	0	0	0	0	5	7	0	15	1	0	0	0	9	0	0	0	1	0	0	0	154151	18	29	161	0	0	0	0	0	0	0	1	0	0	0	0	5	1	0	3
251	GAA	26	1	6	4	1	0	3	0	24	0	4	0	8	0	0	0	0	16	1	0	2	6	0	0	7	6	0	2	4	0	0	0	153745	6	20	3	1	4	0	0	11	0	19	0	1	0	2	0
252	CCC	0	8	0	0	0	1	0	0	0	0	0	0	0	0	0	0	0	0	0	0	84	140276	0	20	0	0	1	0	0	6	0	0	0	0	0	0	1	0	0	0	0	0	0	0	0	0	0	3
253	GGA	0	7	0	0	0	0	0	0	25	0	0	0	0	0	0	0	1	0	4	2	0	0	0	0	0	0	1	0	3	0	4	0	28	0	0	0	3	0	1	0	150350	0	35	8	1	0	0	0
254	GAC	0	9	0	0	0	0	0	0	0	0	0	0	0	0	0	0	13	3	1	0	0	0	0	0	0	0	0	0	0	0	0	0	27	148388	27	4	0	2	5	0	2	9	7	0	0	2	0	0
255	ACA	3	2	0	0	152557	2	7	3	1	0	0	1	4	0	0	0	0	4	1	1	2	0	0	0	0	0	2	0	0	0	0	0	3	0	1	0	8	1	5	0	0	0	0	0	2	0	0	0
256	ATA	2	0	0	0	8	0	0	0	1	0	0	0	157137	3	7	33	0	0	0	0	0	0	0	0	0	0	0	0	2	0	0	4	0	0	0	0	0	0	0	0	0	0	0	0	8	0	4	1
257	ATA	11	0	0	0	6	112	0	1	3	0	0	5	156946	2	26	4	16	0	31	0	0	0	0	0	0	0	0	0	20	58	2	12	0	0	1	0	2	2	1	2	0	0	0	5	10	14	9	0
258	TTT	0	0	0	0	0	0	0	0	0	0	0	0	1	0	0	3	0	0	0	0	0	0	0	0	0	0	0	0	0	0	0	9	0	0	0	0	0	0	0	0	0	0	0	0	0	0	0	2
259	GAG	0	0	7	0	1	0	0	0	0	0	0	0	0	0	0	0	0	0	1	0	0	0	0	0	0	0	0	0	0	0	0	0	7	0	157200	6	0	0	4	0	0	0	36	0	0	0	5	0
260	GCA	0	0	0	0	20	0	1	0	0	0	0	0	0	0	0	0	0	0	0	0	1	0	0	0	0	0	0	0	0	0	0	0	3	0	0	0	157617	2	8	6	2	0	0	0	13	0	0	0
261	ACT	0	0	0	5	6	21	6	157751	0	0	0	5	0	0	0	14	0	0	0	0	0	0	0	0	0	0	0	0	0	0	0	0	1	0	0	0	0	0	0	13	0	0	0	0	0	0	0	0
262	GGT	0	0	0	0	0	0	0	0	0	0	0	8	0	0	0	0	0	0	0	0	0	0	0	0	0	0	0	0	0	0	0	0	0	0	0	11	0	0	0	0	1	22	5	156687	0	0	0	1
263	AAT	3	2	0	157410	0	0	0	0	0	0	0	8	0	0	0	2	0	0	0	0	0	0	0	0	0	0	0	0	0	0	0	0	0	0	0	8	0	0	0	0	0	0	0	0	0	0	0	0
264	CTA	0	0	0	0	0	0	0	0	0	0	0	0	3	0	0	0	3	0	0	0	17	0	0	0	1	0	0	0	157497	10	23	1	0	0	0	0	0	0	0	0	0	0	0	0	1	0	0	0
265	ATA	3	0	0	0	3	0	0	0	1	0	0	0	157999	0	32	3	0	0	0	0	0	0	0	0	0	0	0	0	3	2	0	0	0	0	0	0	1	6	0	0	0	0	0	0	7	0	0	0
266	GCA	0	0	0	0	14	0	0	0	0	0	0	0	0	0	0	4	0	0	0	0	0	0	0	0	0	0	0	0	0	0	0	0	0	0	0	0	156417	3	8	13	0	0	0	0	7	3	0	0
267	CCA	0	0	0	0	4	0	0	0	0	0	0	0	0	0	0	0	5	0	0	0	157436	16	5	1	0	0	0	0	4	0	0	0	0	0	0	0	0	0	0	0	0	0	0	0	0	0	0	0
268	TGG	0	0	0	0	0	0	0	0	0	0	5	0	0	0	0	0	0	0	0	0	0	0	0	0	0	0	3	0	0	0	29	0	0	0	1	0	0	0	2	1	0	3	8	2	0	0	0	12
269	TAT	0	0	0	0	0	0	0	0	0	0	0	0	0	0	0	0	0	0	0	22	0	0	0	0	0	0	0	0	0	0	0	0	0	0	0	1	0	0	0	0	0	0	0	1	0	0	0	0
270	GCT	0	0	0	0	0	0	0	28	0	0	0	0	0	0	0	0	0	0	0	0	0	0	0	0	0	0	0	0	0	0	0	0	0	0	0	2	5	19	5	154605	0	10	11	0	0	0	0	8
271	TTC	0	0	0	0	0	0	0	0	0	0	0	0	0	1	0	0	0	1	0	0	0	0	0	0	0	0	0	0	3	10	0	0	0	0	0	0	0	0	0	0	0	0	0	0	0	0	0	0
272	GCA	0	0	0	0	62	2	0	4	0	0	0	0	0	0	0	14	0	0	0	0	0	0	0	0	0	0	0	0	0	0	7	0	3	0	0	0	157341	7	15	6	1	4	4	1	10	3	0	13
273	CTG	0	0	0	0	0	0	0	0	0	0	0	0	3	0	5	21	0	0	1	0	0	0	51	0	0	0	0	0	22	3	157524	10	0	0	0	0	0	5	0	1	0	0	0	0	0	1	4	0
274	AGT	3	5	0	25	0	29	0	10	0	7	6	157961	0	0	0	0	0	1	0	19	0	0	0	0	2	1	0	1	0	1	0	1	4	37	12	19	0	0	0	2	0	1	6	38	0	0	0	8
275	AGA	4	0	0	0	1	0	3	0	157815	2	22	0	3	1	0	0	0	0	0	1	0	0	0	0	8	1	0	1	0	0	0	0	0	0	0	0	0	0	0	0	4	0	0	0	0	0	0	0
276	GGG	0	22	1	2	3	11	7	1	0	0	22	0	0	0	1	0	3	0	0	0	0	0	0	0	0	0	4	0	0	0	0	0	0	0	13	30	0	0	0	3	34	2	157674	12	0	0	1	0
277	TTT	11	0	5	1	228	6	1	1	7	3	4	2	15	0	0	3	1	8	0	8	7	6	12	9	0	4	10	0	12	117	13	21	1	0	0	0	8	0	16	0	2	5	13	5	4	5	4	5
278	GAG	9	1	2	0	17	4	7	0	0	0	0	0	0	0	0	2	0	0	1	9	2	1	1	5	0	0	0	1	0	0	3	2	39	0	155193	15	0	0	2	12	0	0	37	4	3	11	5	0
279	TCC	0	0	0	24	0	1	3	0	0	1	0	0	0	0	0	0	3	0	0	0	0	10	0	0	0	0	0	0	0	0	0	0	0	0	0	0	0	2	0	0	0	0	0	0	0	0	0	0
280	GGC	0	1	0	0	0	0	0	0	0	42	0	0	0	0	0	0	0	1	0	0	0	0	0	0	0	2	0	0	0	0	0	0	0	30	0	0	0	1	0	0	8	156967	7	26	0	2	0	0
281	ATC	0	1	0	0	0	21	0	0	0	3	0	0	5	157762	0	11	0	0	0	0	0	0	0	0	0	0	0	0	0	0	0	0	0	0	0	0	0	0	0	0	0	0	0	0	0	7	1	1
282	ATC	0	0	0	0	0	7	0	0	0	0	0	0	41	157480	1	16	0	0	0	0	0	0	0	0	0	0	0	0	4	7	0	1	0	0	0	0	0	0	0	0	0	0	0	0	0	6	0	0
283	ACC	11	5	0	1	36	157284	12	13	1	0	15	7	0	10	26	1	5	0	4	0	0	2	0	0	0	0	0	2	0	4	10	5	0	0	0	0	2	9	0	0	0	0	0	0	1	0	1	0
284	TCA	0	0	0	0	9	0	0	0	0	2	0	31	0	0	0	0	0	0	0	0	34	0	0	0	0	0	0	0	0	0	0	0	0	0	0	0	4	0	0	0	0	0	0	0	0	0	0	0
285	AAC	7	152063	0	44	20	16	0	16	2	9	9	0	2	0	16	0	0	1	0	0	0	0	0	0	0	0	0	0	0	0	1	1	33	22	4	13	0	7	9	3	5	0	0	7	0	0	0	0
286	GCG	4	22	0	0	0	3	32	0	0	1	0	0	11	19	0	2	5	0	2	2	0	0	1	0	0	0	0	0	1	4	0	0	0	0	14	0	55	0	177277	4	2	0	1	0	7	0	36	0
287	TCA	0	0	1	0	12	0	0	0	0	0	0	0	0	3	0	1	0	0	0	0	25	0	0	0	0	0	0	0	0	0	0	3	1	10	0	4	0	0	0	0	0	0	0	0	0	0	0	4
288	ATG	0	0	4	0	0	0	7	0	0	0	3	4	92	11	179168	5	0	0	0	0	4	3	4	7	0	0	0	2	2	4	6	0	0	0	0	0	1	0	0	1	3	0	0	0	4	1	10	5
289	CAT	0	0	0	24	0	8	0	0	0	10	0	1	0	0	18	0	26	31	3	178770	0	0	0	3	0	0	0	13	2	1	0	1	1	0	0	0	46	2	0	0	0	0	1	12	0	0	0	0
290	GAG	0	7	6	1	0	2	2	0	0	0	0	0	1	0	0	0	0	0	0	0	0	0	4	0	0	0	0	0	0	0	0	0	25	48	179052	6	0	3	1	0	1	0	18	0	0	0	1	0
291	TGT	0	0	0	0	0	0	0	0	0	0	0	2	0	0	0	0	0	0	0	0	0	0	0	0	0	0	0	4	0	0	0	0	0	0	0	0	0	0	0	0	0	0	0	3	0	0	0	0
292	AAC	1	179119	0	12	0	2	0	0	0	39	0	0	0	1	0	2	0	3	0	2	0	0	0	0	0	0	0	0	2	0	0	0	0	76	0	0	0	0	0	0	0	0	0	0	0	0	0	0
293	ACG	0	0	2	0	17	13	178759	33	0	0	0	0	0	0	16	0	0	0	0	0	0	0	4	0	0	0	0	0	0	0	0	0	0	0	0	0	0	0	12	0	0	0	0	0	0	0	0	0
294	AAG	13	1	177532	8	1	9	4	0	0	0	13	8	5	11	9	2	0	0	2	0	0	0	0	1	0	0	0	21	2	1	3	6	0	0	30	0	4	1	6	44	0	0	0	0	3	0	0	10
295	TGT	0	0	0	1	0	0	0	0	0	0	0	2	0	0	0	0	0	0	0	0	0	0	0	0	0	0	0	5	0	0	0	0	0	0	0	0	0	1	0	0	0	0	0	0	0	0	0	0
296	CAA	3	0	0	0	0	0	0	0	0	0	0	0	0	0	0	0	179156	1	19	0	3	0	0	0	37	0	0	0	3	0	0	0	1	0	0	0	0	0	0	0	0	0	0	0	0	0	0	0
297	ACA	1	0	0	0	177754	4	3	1	0	0	0	0	13	0	0	0	0	0	0	0	6	0	0	0	0	0	0	0	0	0	0	0	0	0	0	0	14	0	0	0	0	0	0	0	0	0	0	0
298	CCC	0	0	0	0	0	3	0	0	0	0	0	0	0	0	0	0	0	0	0	0	0	178612	6	10	0	0	0	0	0	8	0	0	0	0	0	0	0	0	0	0	0	1	0	0	0	0	0	0
299	CAG	1	5	1	33	1	5	1	5	0	0	0	0	3	0	0	6	32	7	177489	56	0	0	13	1	0	1	51	1	0	5	5	3	0	1	0	1	24	0	10	36	0	0	0	0	0	0	4	6
300	GGA	0	0	0	0	0	0	0	0	18	0	0	0	0	0	0	0	0	0	0	0	0	0	0	0	1	0	0	0	0	0	0	0	9	0	0	0	1	0	0	0	179423	82	37	2	2	0	0	0
301	GCT	0	0	0	0	0	0	0	13	0	0	0	0	0	0	0	0	0	0	0	0	0	0	0	0	0	0	0	0	0	0	0	0	1	0	0	3	1	28	53	179361	0	0	0	2	0	0	0	20
302	ATA	0	0	0	0	7	0	0	0	3	0	0	0	179692	4	5	2	2	0	0	0	0	0	0	0	0	0	0	0	3	1	1	0	0	0	0	0	0	0	0	0	0	0	0	0	40	1	0	0
303	AAC	4	178718	0	17	0	30	1	0	0	23	0	1	4	0	7	0	0	5	88	0	0	0	0	0	0	0	0	0	0	0	0	13	4	13	10	1	9	0	5	22	0	1	3	0	0	2	1	0
304	AGC	0	58	0	0	2	0	0	0	2	178853	1	68	0	1	0	0	0	0	0	0	0	0	0	0	0	1	0	0	0	0	0	0	0	0	0	0	0	0	0	0	0	15	3	2	0	0	0	0
305	AAT	4	16	3	176702	0	0	0	2	0	0	19	16	0	0	0	4	0	0	0	3	0	0	0	0	0	0	0	0	0	0	0	0	0	0	0	11	0	0	0	0	0	0	0	0	2	0	9	0
306	CTC	3	0	8	0	0	0	0	0	0	0	8	0	0	9	0	0	0	2	0	0	0	30	0	0	1	2	9	1	1	178464	0	39	0	0	0	0	1	0	0	2	0	0	0	0	0	0	0	0
307	CCT	0	0	0	0	0	0	0	4	0	0	0	0	0	0	0	0	0	0	0	5	7	82	5	179472	0	0	0	0	0	1	0	6	0	0	0	0	0	0	0	0	0	0	0	0	0	0	0	0
308	TTC	0	0	0	0	0	0	0	0	0	0	0	0	0	1	0	0	0	0	0	0	0	0	0	0	0	0	0	0	0	5	0	0	0	0	0	0	0	0	0	0	0	0	0	0	0	0	0	0
309	CAG	0	0	2	0	0	0	0	0	0	0	0	0	0	0	0	0	9	0	178879	4	0	0	3	0	0	0	23	0	0	0	0	0	0	0	0	0	0	0	0	0	0	0	0	0	0	0	0	0
310	AAT	3	35	0	179499	0	0	0	2	0	0	0	13	0	0	0	0	0	0	0	4	0	0	0	0	0	0	0	0	0	0	0	0	0	0	0	12	0	0	0	0	0	0	0	0	0	0	0	0
311	ATA	4	0	0	0	11	0	0	0	2	0	0	0	179426	1	32	4	0	0	0	0	0	0	0	0	0	0	0	0	0	0	0	0	0	0	0	0	0	0	0	0	0	0	0	0	15	5	0	3
312	CAC	0	8	0	0	0	3	0	0	0	0	0	0	0	0	0	0	2	179047	0	44	0	2	0	0	0	15	0	0	0	3	0	0	0	4	0	4	5	0	0	2	2	0	0	1	0	0	0	0
313	CCA	5	0	2	0	1	0	0	0	6	0	0	0	0	0	0	0	3	0	0	3	179202	3	8	22	0	0	5	2	3	0	0	0	0	0	0	0	1	0	0	5	0	0	0	0	0	0	0	0
314	GTC	0	2	0	0	0	0	0	0	1	1	0	0	0	67	0	1	0	50	12	5	0	0	0	0	0	6	0	1	1	1	7	0	0	2	0	0	0	23	0	1	0	0	0	0	8	177029	7	45
315	ACA	4	0	0	0	178848	2	34	1	0	0	0	1	7	0	0	0	0	1	0	0	0	0	0	0	0	0	0	1	0	0	0	0	0	0	0	0	7	1	0	1	42	0	13	3	3	0	0	0
316	ATA	3	0	0	0	6	0	0	0	1	0	0	0	178621	1	29	1	0	0	0	0	0	0	0	0	0	0	0	0	7	0	0	0	0	0	0	0	0	0	0	0	0	0	0	0	8	1	6	2
317	GGA	0	0	0	3	0	1	0	0	14	0	0	0	0	0	0	0	0	0	0	0	0	0	0	0	0	0	0	0	0	0	0	0	4	0	0	0	0	0	0	0	178709	3	55	4	1	0	0	0
318	GAG	0	0	9	6	11	113	3	38	0	0	0	0	1	0	5	0	9	1	6	13	0	0	0	0	1	0	2	5	0	1	0	0	22	1	178278	6	1	0	10	0	0	0	21	0	17	1	10	1
319	TGC	0	0	0	0	0	0	0	0	0	1	0	0	0	0	0	0	0	0	0	0	0	0	0	0	0	1	0	0	0	0	0	0	0	0	0	0	0	0	0	0	0	0	0	0	0	0	0	0
320	CCA	0	0	0	0	3	0	0	0	0	0	0	0	0	0	0	0	2	0	0	0	178618	30	31	2	0	0	0	0	11	0	0	0	0	0	0	0	0	0	0	0	0	0	0	0	0	0	0	0
321	AAA	177678	2	6	3	4	4	0	8	18	0	9	0	2	0	6	15	2	1	1	0	0	0	0	0	0	0	5	0	1	0	0	0	5	0	0	0	0	0	2	1	0	0	0	0	8	3	3	2
322	TAT	0	0	0	1	0	0	0	0	0	0	0	0	0	0	0	0	0	0	0	14	0	0	0	0	0	0	0	0	0	0	0	0	0	0	0	0	0	0	0	0	0	0	0	0	0	0	0	0
323	GTC	0	0	0	0	1	0	0	0	0	0	0	0	0	282	0	0	0	0	0	0	0	0	0	0	0	0	0	0	0	1	0	0	0	6	0	0	0	10	0	0	0	0	0	0	6	176969	0	17
324	AGG	1	0	27	0	0	2	0	0	38	0	177052	2	0	0	4	0	0	0	0	0	0	0	0	0	0	35	3	1	1	0	0	0	0	0	0	0	0	0	0	0	0	0	37	0	0	0	0	0
325	AGT	0	0	0	24	0	0	0	0	2	19	0	177352	0	0	0	5	0	0	0	0	0	0	0	0	0	0	0	1	0	0	0	0	0	0	0	0	0	0	0	0	0	0	0	21	0	0	0	0
326	ACC	1	2	0	1	4	149635	0	13	0	3	1	7	0	17	2	0	3	4	1	0	0	28	0	0	0	2	0	0	2	0	0	1	0	0	7	0	0	50	0	17	0	0	1	0	0	0	1	0
327	AAA	177457	0	7	3	1	1	0	0	7	1	0	0	0	0	0	0	8	0	1	0	0	0	0	0	0	0	1	0	0	0	0	0	9	0	0	0	0	0	0	0	0	0	0	0	0	0	0	0
328	TTG	0	0	0	0	0	0	0	0	0	0	0	0	0	0	5	0	0	0	0	0	0	1	0	0	0	0	0	0	1	1	12	38	0	0	0	0	0	0	0	0	0	0	0	0	0	0	2	0
329	AGG	0	0	18	0	1	0	0	0	21	0	166157	5	0	0	9	0	0	0	0	0	0	0	0	0	0	1	7	0	0	0	0	0	0	0	0	0	0	0	0	0	0	0	45	0	0	0	0	1
330	ATG	0	0	0	0	0	0	5	0	0	0	0	0	13	0	172093	2	0	0	0	0	0	0	0	0	0	0	0	0	1	0	1	0	0	0	0	0	0	0	0	0	0	0	0	0	0	0	26	0
331	GTT	0	0	0	0	0	0	0	0	0	0	0	0	0	0	0	15	0	0	0	0	0	0	0	0	0	0	0	0	0	0	0	0	0	0	0	0	0	4	0	15	0	0	1	3	2	11	5	164548
332	ACA	4	0	0	0	161170	10	70	18	0	0	0	0	27	0	0	0	0	0	0	0	0	0	0	0	0	0	0	0	0	0	0	0	0	0	0	0	17	0	0	0	0	0	0	0	0	0	0	0
333	GGA	0	0	0	0	0	0	0	1	6	0	0	0	0	0	0	0	0	0	0	0	0	0	0	0	0	0	0	0	0	0	0	0	19	0	0	0	0	0	0	0	149735	0	57	2	5	0	0	0
334	CTA	0	0	1	0	0	0	0	0	0	0	0	0	2	0	0	0	0	0	0	0	11	0	0	0	0	1	0	0	157600	1	5	2	0	0	0	0	0	0	0	0	0	0	0	0	0	0	0	1
335	AGA	12	0	0	0	0	0	0	0	156357	1	27	0	5	0	0	0	0	0	0	0	0	0	0	0	4	0	0	0	0	1	0	0	1	0	0	0	0	0	0	0	10	0	0	0	0	0	0	0
336	AAC	0	66733	0	7	0	3	0	0	0	0	0	0	0	0	0	0	0	0	0	0	0	0	0	0	0	0	0	0	0	0	0	0	0	0	0	0	0	0	0	0	0	0	0	0	0	0	0	0
337	ATC	2	11	5	0	0	11	0	0	0	2	5	0	0	70138	1	2	15	0	0	0	0	0	0	0	5	0	12	4	0	2	0	0	0	0	0	2	0	0	0	0	0	0	1	0	0	3	0	0
338	CCA	0	0	0	0	1	0	0	0	0	0	0	0	0	0	0	0	3	0	0	0	69365	3	2	2	0	0	0	0	3	0	0	0	0	0	0	0	0	0	0	0	0	0	0	0	0	0	0	0
339	TCC	5	0	0	0	0	19	0	0	0	0	0	1	3	0	0	0	0	0	0	0	0	2	4	0	0	0	0	0	0	0	0	0	0	0	0	0	3	2	0	0	0	0	0	4	0	0	0	0
340	ATT	3	0	7	0	0	0	0	4	5	0	2	0	4	12	0	85289	0	0	0	0	0	0	0	0	6	2	1	0	0	0	0	0	0	0	0	0	0	0	0	0	0	0	0	0	0	0	0	12
341	CAA	0	0	0	0	0	0	0	0	0	0	0	0	0	0	2	0	65686	0	2	0	0	0	0	0	0	0	0	0	1	0	0	0	0	0	0	0	0	0	0	0	0	0	0	0	0	0	0	0
342	TAC	0	2	0	0	0	0	0	0	0	0	0	0	0	0	0	0	0	7	0	0	0	0	0	0	0	0	0	0	0	0	0	0	0	1	0	0	0	0	0	0	0	0	0	0	0	0	0	0
343	AGA	19	0	1	0	1	0	0	0	118244	0	47	0	3	0	0	0	0	0	3	0	0	0	0	0	4	2	5	0	0	0	0	0	0	0	1	0	0	0	0	0	11	0	0	0	0	0	0	0
344	GGT	0	0	0	0	0	0	0	0	0	0	4	11	0	0	0	0	0	0	0	0	0	0	0	0	0	0	0	1	0	0	0	0	0	0	0	3	0	0	6	0	8	11	1	171596	0	1	0	1
345	CTA	0	0	0	0	0	0	0	0	0	0	0	0	3	0	1	8	2	0	0	0	19	0	0	0	1	0	0	0	160241	0	12	4	0	0	0	0	0	0	0	0	0	0	0	0	1	0	0	0
346	TTT	0	0	0	0	0	0	0	0	0	0	0	0	0	0	0	8	0	0	0	0	0	0	0	0	0	0	0	0	0	0	8	10	0	0	0	0	0	0	0	0	0	0	0	0	0	0	0	3
347	GGA	4	0	0	0	0	0	0	0	12	0	1	0	0	0	0	0	0	0	3	0	0	0	0	0	0	0	3	0	2	0	0	0	7	0	0	0	0	1	0	0	172499	8	37	16	0	0	0	0
348	GCC	0	0	0	0	0	5	0	0	0	0	0	0	0	0	0	0	0	0	0	0	0	0	0	0	0	0	0	0	0	0	0	0	0	4	0	0	9	174811	12	28	0	1	0	0	0	43	0	0
349	ATT	0	0	0	3	0	0	0	8	0	0	0	1	10	8	3	175832	0	0	0	0	0	0	0	0	0	0	0	0	0	0	0	4	0	0	0	0	0	0	0	0	0	0	0	0	0	0	4	8
350	GCT	0	0	0	0	0	0	0	54	0	0	0	0	0	0	0	0	0	0	0	0	0	0	0	1	0	0	0	0	0	0	0	0	0	0	0	2	11	16	41	177065	0	0	0	1	0	0	0	10
351	GGT	0	0	0	0	0	0	0	0	0	0	0	6	0	0	0	0	0	0	0	0	0	0	0	0	0	0	0	0	0	0	0	0	0	0	0	16	0	0	0	0	46	12	46	171798	0	0	0	3
352	TTT	0	0	0	0	0	0	0	0	0	0	0	0	0	0	0	0	0	0	0	0	0	0	0	0	0	0	0	0	0	0	0	5	0	0	0	0	0	0	0	0	0	0	0	0	0	0	0	1
353	ATT	0	0	0	5	0	0	0	3	0	0	0	1	16	12	0	178875	0	0	0	0	0	0	0	0	0	0	0	0	0	0	3	4	0	0	0	0	0	0	0	0	0	0	0	0	0	9	8	22
354	GAG	0	0	12	0	0	0	0	0	0	0	0	0	0	0	0	0	0	0	0	0	0	0	0	0	0	0	0	0	0	0	0	0	64	0	170811	10	0	0	0	0	0	0	26	0	0	0	2	0
355	GGG	0	0	0	0	0	0	0	0	0	0	17	0	0	0	0	0	0	0	0	0	0	0	0	0	0	0	0	0	0	0	0	0	0	0	12	0	0	0	0	0	42	2	175717	54	0	0	1	0
356	GGA	0	0	0	0	0	0	0	0	19	0	0	0	0	0	0	0	0	0	0	0	0	0	0	0	0	0	0	0	0	0	0	0	29	0	0	0	0	0	0	0	178169	7	299	4	2	0	0	0
357	TGG	0	0	0	0	0	0	0	0	0	0	7	0	0	0	0	0	0	0	0	0	0	0	0	0	0	0	2	0	0	0	0	0	0	0	0	0	0	0	0	0	0	0	0	0	0	0	0	0
358	ACT	0	0	0	4	1	54	0	177974	0	0	0	0	0	7	0	3	0	9	0	0	3	6	0	0	0	0	0	0	0	1	2	85	0	2	0	0	0	0	0	27	0	0	0	0	0	3	0	9
359	GGA	0	0	0	0	0	0	0	0	24	0	0	0	0	0	0	0	0	0	0	0	0	0	0	0	0	0	0	0	0	0	0	0	26	0	0	0	0	0	1	0	178174	2	17	4	4	0	0	0
360	ATG	0	0	3	0	0	0	3	0	0	0	0	0	11	0	178840	2	0	0	0	0	0	0	0	0	0	0	0	0	2	151	9	14	0	0	0	0	0	0	0	0	0	0	0	0	0	0	7	0
361	ATA	174	0	33	0	3	2	0	0	2	0	0	0	179030	15	50	17	0	0	0	0	0	0	0	0	0	2	1	0	12	5	4	0	0	0	0	0	0	0	0	0	0	0	0	0	22	0	8	62
362	GAT	0	0	0	15	0	0	0	0	0	0	0	0	0	0	0	0	0	0	0	0	0	0	0	0	0	0	0	0	0	0	0	0	1	11	0	178649	0	0	0	1	0	0	0	19	0	0	0	0
363	GGA	0	0	0	0	0	0	0	0	14	0	0	0	0	0	0	0	0	0	0	0	0	0	0	0	0	0	0	0	0	0	0	0	6	0	0	0	0	0	0	0	178469	14	30	17	2	0	0	0
364	TGG	0	0	0	0	0	0	0	0	0	0	1	0	0	0	0	0	0	0	0	0	0	0	0	0	0	0	2	0	0	0	0	0	0	0	0	0	0	0	0	0	0	0	2	0	0	0	0	0
365	TAT	0	0	0	1	0	0	0	0	0	0	0	0	0	0	0	0	0	0	0	19	0	0	0	0	0	0	0	0	0	0	0	0	0	0	0	0	0	0	0	0	0	0	0	0	0	0	0	0
366	GGT	0	0	0	0	0	0	0	0	0	0	0	3	0	0	0	0	0	0	0	0	0	0	0	0	0	0	0	1	0	0	0	0	0	0	0	7	0	0	0	0	22	17	3	178510	0	0	0	1
367	TAT	0	0	0	0	0	0	0	0	0	0	0	0	0	0	0	0	0	0	0	9	0	0	0	0	0	0	0	0	0	0	0	0	0	0	0	0	0	0	0	0	0	0	0	0	0	0	0	0
368	CAT	0	0	0	2	0	0	0	0	2	0	3	0	0	0	0	0	1	20	2	179131	0	0	0	1	0	0	0	19	4	0	0	1	0	0	0	0	0	0	0	0	0	0	0	0	0	0	0	0
369	CAT	0	0	0	2	0	0	0	0	0	0	0	0	5	0	0	0	3	21	2	179103	0	0	0	0	0	0	0	4	0	0	0	0	0	0	0	0	0	0	0	0	0	0	0	0	0	0	1	0
370	CAG	7	0	3	0	0	0	0	0	2	0	0	0	3	0	0	0	19	0	179476	12	0	0	3	0	0	2	31	0	0	3	0	0	7	0	6	0	2	0	0	0	0	0	0	0	0	6	4	1
371	AAT	5	8	1	179273	0	0	0	2	0	0	0	4	0	0	0	3	0	0	0	0	0	0	0	1	0	0	0	0	0	0	0	0	0	0	0	3	0	0	0	0	0	0	0	0	0	0	0	0
372	GAA	7	0	0	0	0	0	0	0	0	0	0	1	0	0	0	0	0	0	0	0	0	0	0	0	0	0	0	0	0	0	0	0	179290	5	13	0	1	54	9	2	12	2	0	0	4	0	0	0
373	CAG	0	0	2	0	0	0	0	0	0	0	0	0	0	0	0	0	31	0	178934	9	0	0	4	0	0	0	34	0	0	0	1	0	0	0	30	0	0	0	0	0	0	0	1	0	0	0	0	0
374	GGA	0	0	0	0	0	0	0	0	8	0	0	0	0	0	0	0	0	0	0	0	0	0	0	0	0	0	0	0	0	0	0	0	5	0	0	0	0	0	0	0	179183	2	54	10	1	0	0	0
375	TCA	0	0	0	0	8	0	2	0	0	0	0	8	0	0	0	0	0	0	1	0	7	0	0	0	0	0	0	0	0	0	0	0	2	1	0	3	3	0	0	0	0	1	0	0	0	7	0	0
376	GGC	0	0	0	0	0	1	0	0	0	11	0	0	0	0	0	0	0	0	0	0	0	0	0	0	0	0	0	0	0	0	0	0	0	15	0	0	0	7	0	0	19	178785	0	29	0	0	3	0
377	TAT	0	0	0	1	0	0	0	0	0	0	0	0	0	0	0	0	0	0	0	12	0	0	0	0	0	0	0	0	0	0	0	0	0	0	0	2	0	0	0	0	0	0	0	0	0	0	0	0
378	GCA	0	0	0	0	41	0	0	0	0	5	0	27	0	0	0	0	0	0	0	0	1	0	0	0	0	0	0	0	0	0	0	0	4	0	0	0	176798	9	23	3	0	0	0	0	144	0	0	2
379	GCG	0	0	0	0	0	0	11	0	0	0	0	0	0	0	0	0	0	0	0	0	0	0	0	0	0	1	0	0	0	0	0	0	0	0	2	0	139	5	178477	8	1	0	7	0	0	0	51	0
380	GAT	0	0	0	15	0	0	0	0	0	0	0	0	0	0	0	0	0	0	0	0	0	0	0	0	0	0	0	0	0	0	0	0	3	22	0	179010	0	0	0	0	0	0	0	14	0	0	0	1
381	CAA	15	0	0	0	0	0	0	0	0	2	0	0	6	0	3	3	129811	1	8	3	1	0	0	0	7	0	0	1	20	2	4	2	1	0	0	0	0	1	10	0	0	0	0	0	0	0	0	11
382	AAA	130676	0	37	1	3	4	0	1	21	0	6	0	4	0	2	0	4	0	3	8	0	1	0	0	0	0	12	2	0	2	0	3	13	0	0	1	0	7	3	0	1	2	0	0	11	4	0	5
383	AGC	0	72	0	0	0	0	0	0	2	130316	2	39	0	3	1	0	0	0	0	0	0	0	0	0	0	2	0	0	0	0	0	0	0	0	0	0	4	0	0	1	0	151	0	0	0	0	0	0
384	ACA	0	0	0	0	131048	9	10	1	0	0	0	0	6	0	0	0	0	0	0	0	0	0	0	0	0	0	0	0	0	0	0	0	0	0	0	0	2	0	0	0	0	0	0	0	0	0	0	0
385	CAA	7	0	0	0	0	0	0	0	0	0	0	0	0	0	0	0	130737	0	10	2	1	0	0	0	10	0	0	0	0	0	0	0	1	0	1	0	0	0	0	4	0	0	0	0	0	0	0	2
386	AAT	8	9	15	130802	6	0	0	10	64	6	28	12	0	0	13	6	11	0	1	4	0	0	0	0	3	0	1	0	4	0	0	1	0	0	6	4	3	1	3	2	3	0	0	0	5	0	0	0
387	GCC	0	0	0	0	0	11	0	0	0	0	0	0	0	0	0	0	0	0	0	0	0	1	0	0	0	0	0	0	0	0	0	0	0	1	0	0	4	129067	18	5	0	0	0	0	0	38	0	0
388	ATT	0	0	0	3	0	0	0	3	0	0	0	2	2	42	0	130615	0	0	0	0	0	0	0	0	0	0	0	0	0	0	0	6	0	0	0	0	0	0	0	0	0	0	0	0	2	0	5	7
389	AAC	0	130577	3	27	0	10	0	0	0	6	0	0	0	0	0	0	0	0	0	0	0	0	0	0	0	5	12	1	0	0	0	0	0	13	0	5	1	0	0	2	0	0	0	0	0	0	0	0
390	GGG	14	0	0	0	0	0	8	8	41	8	66	6	10	57	14	2	0	0	0	1	0	0	0	0	9	14	8	7	31	5	16	14	0	0	7	0	0	1	5	5	29	0	129138	5	0	8	17	28
391	ATT	0	0	0	1	0	0	0	1	0	0	0	1	36	13	16	130578	0	0	0	0	0	0	0	0	0	0	0	0	0	0	0	0	0	0	0	0	0	0	0	0	0	0	0	0	0	1	0	40
392	ACA	2	5	0	1	130915	5	16	7	6	0	0	0	6	0	0	0	0	0	0	0	0	0	0	0	5	2	2	3	0	0	0	0	0	0	1	0	23	0	0	0	0	0	0	0	0	0	0	0
393	AAC	0	129598	1	3	0	18	4	0	0	3	0	0	0	0	0	0	0	2	1	0	0	0	0	0	0	0	0	0	0	0	0	0	0	7	0	0	0	0	0	0	0	0	0	0	0	0	0	0
394	AAG	14	0	130727	5	0	0	1	0	0	0	13	0	0	0	0	0	0	0	4	0	0	0	0	0	0	0	0	1	0	0	0	0	0	0	6	0	0	0	0	0	0	0	0	0	0	0	0	0
395	GTG	0	0	0	0	0	0	0	0	0	0	0	0	0	1	12	9	0	0	0	0	0	0	0	0	0	0	0	0	0	0	1	0	0	0	2	0	0	0	2	0	0	0	2	0	67	4	130653	31
396	AAC	1	131377	0	10	0	1	0	0	0	13	0	1	0	0	0	0	0	0	0	0	0	0	0	0	0	0	0	0	0	0	0	0	0	6	0	0	0	0	0	0	0	0	0	0	0	0	0	0
397	TCT	0	1	0	0	0	0	0	1	0	0	0	2	0	0	0	0	1	0	1	0	0	0	0	10	0	0	0	0	0	0	0	0	0	0	0	0	0	0	1	0	0	0	0	0	0	0	0	0
398	GTT	0	0	0	0	0	0	0	0	0	0	0	0	0	0	0	23	0	0	0	0	0	0	0	0	0	0	0	0	0	0	0	1	0	0	0	1	0	0	0	2	0	0	0	0	1	7	3	130894
399	ATC	0	0	0	0	0	1	0	0	0	1	1	0	4	130786	1	63	0	0	0	0	0	0	0	0	0	0	0	0	0	2	0	0	0	0	0	0	0	0	0	0	0	0	0	0	0	8	5	0
400	GAG	0	0	19	0	0	0	0	1	0	0	0	3	0	0	0	0	0	0	8	0	0	0	0	0	0	0	0	0	0	0	0	0	17	0	130594	11	0	0	3	0	0	0	11	0	0	0	1	0
401	AAA	128393	1	7	0	1	0	0	0	5	0	0	0	2	0	0	0	0	0	0	0	0	0	0	0	0	0	3	3	0	0	2	0	5	0	0	0	0	0	0	0	0	0	0	0	0	1	0	0
402	ATG	0	0	1	0	0	0	2	0	0	0	0	0	10	0	130725	10	0	0	0	0	0	0	0	0	0	0	0	0	0	0	2	2	0	0	0	0	0	0	0	0	0	0	0	0	1	0	4	0
403	AAC	1	131141	2	18	0	0	0	0	0	19	1	0	0	0	0	0	2	0	0	1	0	0	0	0	0	0	0	0	0	0	0	0	0	8	0	0	0	1	0	0	0	0	0	0	0	0	0	0
404	ACT	0	8	0	13	3	17	6	130278	0	9	27	4	0	0	0	3	4	0	0	2	0	0	1	0	3	0	10	0	0	3	1	85	0	0	0	0	0	8	0	12	1	1	4	29	1	0	9	0
405	CAA	1	0	0	0	0	0	0	0	1	0	0	0	0	1	0	0	130829	1	13	5	2	0	0	0	22	0	9	0	0	0	0	0	0	0	0	0	3	10	2	0	1	2	5	6	0	0	0	3
406	TTC	0	0	0	0	0	0	0	0	0	0	0	0	0	0	0	2	0	0	0	0	0	0	0	0	0	0	0	0	2	9	1	0	0	0	0	0	0	0	0	0	0	0	0	0	0	6	0	1
407	ACA	1	0	0	0	130921	8	92	19	2	0	0	0	21	0	0	0	0	2	0	14	3	0	0	0	0	0	0	1	0	0	0	0	0	0	0	0	9	0	0	1	0	0	0	0	0	0	0	0
408	GCT	1	0	0	0	2	1	2	21	0	0	1	0	0	0	0	0	4	0	2	0	0	0	0	0	2	0	0	0	0	1	0	4	0	0	0	2	3	11	4	130681	0	0	0	0	0	0	0	7
409	GTG	0	0	0	0	2	0	0	0	0	0	0	0	0	0	28	0	0	0	0	0	0	0	0	0	0	0	0	0	0	0	0	0	0	0	0	0	0	0	13	0	0	0	6	2	8	1	130730	7
410	GGT	0	0	0	0	0	0	0	0	0	0	0	13	0	0	0	0	0	0	0	19	0	0	0	0	1	0	4	1	0	0	0	0	0	1	0	20	0	2	1	0	15	21	30	126607	0	0	0	0
411	AAA	130943	3	24	1	2	0	0	4	3	0	0	0	0	0	0	0	2	0	1	0	0	0	0	0	0	0	0	0	0	0	0	0	9	0	0	0	0	0	0	0	3	10	1	0	0	0	0	0
412	GAA	12	0	0	0	9	41	0	0	0	0	6	0	0	6	2	0	6	5	0	0	0	0	0	0	0	0	0	1	0	0	1	1	130561	2	5	0	0	1	9	1	8	0	1	0	2	3	8	8
413	TTC	0	0	0	0	0	0	0	0	0	0	0	0	0	1	0	0	0	0	0	0	0	0	0	0	0	0	0	0	0	6	0	0	0	0	0	0	0	0	0	0	0	0	0	0	0	0	0	0
414	AAC	4	130324	0	12	0	0	0	0	0	25	0	1	0	0	0	0	0	3	0	0	0	0	0	0	0	0	0	0	0	0	0	0	0	14	0	0	0	0	3	0	11	1	3	5	0	0	0	0
415	AAC	3	130607	0	8	7	3	0	0	0	22	0	1	12	37	0	9	2	5	12	0	0	0	0	0	0	0	0	0	3	0	1	0	1	4	0	0	0	0	0	0	2	2	0	7	6	0	9	0
416	TTA	0	0	0	0	0	0	0	0	0	0	1	0	2	0	0	0	0	0	0	0	0	0	0	0	0	2	1	1	3	5	0	22	0	0	0	0	0	0	0	0	0	0	0	0	1	0	0	0
417	GAA	3	0	0	0	0	0	0	0	0	0	0	0	0	0	0	0	0	0	0	0	0	0	0	0	0	0	0	0	0	0	0	0	130744	2	19	1	0	0	0	0	3	0	0	0	1	0	0	0
418	AAA	131105	2	22	0	4	0	0	0	5	0	0	0	1	0	0	0	1	0	0	0	0	0	0	0	0	0	0	2	4	0	0	0	4	0	0	0	0	0	0	0	0	0	0	0	0	0	0	0
419	AGG	0	0	21	0	0	0	0	0	9	0	127720	2	0	0	9	0	0	0	0	0	0	0	0	0	0	0	5	0	0	0	0	0	0	0	0	0	0	0	0	0	0	0	95	0	0	0	0	0
420	ATG	0	0	2	0	0	0	3	0	0	0	0	0	3	0	130224	1	0	0	0	0	0	0	0	0	0	0	0	0	4	0	0	0	0	0	0	0	0	0	0	0	0	0	0	0	0	0	15	0
421	GAA	8	0	0	0	0	0	0	0	0	0	0	0	0	0	0	0	0	0	0	0	0	0	0	0	0	0	0	0	0	0	0	0	107466	23	26	7	0	0	0	0	7	0	0	0	0	0	0	0
422	AAT	0	8	0	129991	0	0	0	1	0	0	0	15	0	0	0	4	0	0	0	3	0	0	0	0	0	0	0	0	0	0	0	0	0	0	0	2	0	0	0	0	0	0	0	0	0	0	0	0
423	TTA	0	0	0	0	0	0	0	0	0	0	0	0	0	0	0	0	0	0	0	0	0	0	0	0	0	0	0	0	7	0	0	0	0	0	0	0	0	0	0	0	0	0	0	0	2	0	1	0
424	AAT	0	3	1	126368	0	0	0	1	0	0	0	4	0	0	0	0	0	0	0	0	0	0	0	0	0	0	0	0	0	0	0	0	0	0	0	5	0	0	0	0	0	0	0	0	0	0	0	0
425	AAA	127148	1	3	3	0	0	0	0	5	0	2	0	0	0	0	0	3	0	0	0	0	0	0	0	1	11	0	1	0	0	0	0	6	0	0	0	0	0	0	0	0	0	0	0	0	2	0	0
426	AAA	127043	0	271	1	0	0	0	0	11	0	0	0	0	0	0	0	1	0	0	0	0	0	0	0	0	0	0	0	0	0	0	0	13	0	0	0	0	0	0	0	0	0	0	0	0	0	0	0
427	GTT	1	0	0	0	0	0	0	0	0	0	0	239	0	0	20	9	0	0	0	0	0	0	0	0	0	0	0	0	0	0	0	0	0	0	0	1	0	0	0	4	0	0	0	1	10	10	2	118679
428	GAT	1	0	0	12	0	0	0	0	0	0	0	0	0	0	143	0	0	0	0	0	0	0	0	0	0	0	0	0	0	0	0	0	1	1	2	121099	0	0	0	2	0	0	0	14	0	0	0	0
429	GAT	0	0	0	3	0	0	0	0	0	0	0	0	0	0	139	0	0	0	0	0	0	0	0	0	0	0	0	0	0	0	0	0	1	9	2	124280	0	0	0	0	0	0	0	16	0	0	0	1
430	GGG	0	0	0	0	0	0	0	0	0	0	2	0	0	0	0	0	0	0	0	0	0	0	0	0	0	0	0	0	0	0	0	0	0	0	7	0	0	0	1	0	23	1	72916	5	0	0	0	0
431	TTT	0	0	0	0	0	0	0	0	0	0	0	0	0	0	0	1	0	0	0	0	0	0	0	0	0	0	0	0	0	0	0	6	0	0	0	0	0	0	0	0	0	0	0	0	0	0	0	2
432	CTG	0	0	0	0	0	0	0	0	0	0	0	0	0	0	2	0	0	0	2	0	0	0	12	0	0	0	0	0	5	0	59008	6	0	0	0	0	0	0	0	0	0	0	0	0	0	0	0	0
433	GAC	0	7	0	0	0	0	0	0	0	0	0	0	0	0	0	0	0	2	0	1	0	0	0	0	0	0	0	0	0	0	0	0	6	80241	4	17	0	0	0	0	0	2	0	0	0	3	0	0
434	ATT	0	0	0	3	0	0	0	3	0	0	0	1	2	1	1	104383	0	0	0	0	0	0	0	0	0	0	0	0	0	0	1	12	0	0	0	0	0	0	0	0	0	0	0	0	0	0	0	5
435	TGG	0	0	0	0	0	0	0	0	0	0	1	0	0	0	0	0	0	0	0	0	0	0	0	0	0	0	5	0	0	0	0	0	0	0	0	0	0	0	0	0	0	0	0	0	0	0	0	0
436	ACA	0	0	0	0	95205	3	3	1	0	0	0	0	5	0	0	0	0	0	0	0	1	0	0	0	0	0	0	0	0	0	0	0	0	0	0	0	8	0	0	0	0	0	0	0	0	0	0	0
437	TAT	0	0	0	0	0	0	0	0	0	0	0	0	0	0	0	0	0	0	0	9	0	0	0	0	0	0	0	0	0	0	0	0	0	0	0	1	0	0	0	0	0	0	0	0	0	0	0	0
438	AAT	3	12	2	125420	0	0	0	0	0	0	0	4	0	0	0	0	0	0	2	3	0	0	0	0	0	0	0	0	0	0	0	0	0	0	0	11	0	0	0	0	0	0	0	0	0	0	0	0
439	GCA	0	0	0	0	19	0	0	0	0	0	0	0	0	0	0	0	0	0	0	0	0	0	0	0	0	0	0	0	0	0	0	0	1	0	0	0	122617	0	4	4	0	0	0	0	21	1	0	0
440	GAA	5	0	0	0	0	0	0	0	0	0	0	0	0	0	0	0	0	0	0	0	0	0	0	0	0	0	0	0	0	0	0	0	126983	2	23	0	2	0	0	0	5	0	0	0	0	0	0	0
441	TTG	0	0	0	0	0	0	0	0	0	0	0	0	4	0	2	0	0	0	0	0	0	0	0	0	0	0	0	0	0	0	3	2	0	0	0	0	0	0	0	0	0	0	0	0	0	0	0	0
442	TTA	0	0	0	0	0	0	0	0	0	0	0	0	1	0	0	0	0	0	0	0	0	0	0	0	0	0	0	0	11	0	0	2	0	0	0	0	0	0	0	0	0	0	0	0	0	0	0	0
443	GTT	0	0	0	0	0	0	0	0	0	0	0	0	0	0	0	7	0	0	0	0	0	0	0	0	0	0	0	0	0	0	0	0	0	0	0	1	0	0	0	7	0	0	0	0	1	20	0	128323
444	CTA	0	0	0	0	0	0	0	0	0	0	0	0	4	0	0	0	1	0	0	0	5	0	0	0	0	0	0	0	128572	1	49	0	0	0	0	0	0	0	0	0	0	0	0	0	0	0	0	0
445	CTG	0	0	0	0	0	0	0	0	0	0	0	0	0	0	1	0	0	0	2	0	0	0	22	0	0	0	0	0	13	3	126918	6	0	0	0	0	0	0	0	0	0	0	0	0	0	0	1	0
446	GAA	9	0	0	0	0	0	0	0	0	0	0	0	0	0	0	0	0	0	0	0	0	0	0	0	0	0	0	0	0	0	0	0	130072	3	12	2	1	0	0	0	9	0	0	0	0	0	0	0
447	AAT	1	6	0	131150	0	0	0	3	0	0	0	8	0	0	0	0	0	0	0	2	0	0	0	0	0	0	0	0	0	0	0	0	0	0	0	2	0	0	0	0	0	0	0	0	0	0	0	0
448	GAA	8	0	0	0	0	0	0	0	0	0	0	0	0	0	0	0	0	0	0	0	0	0	0	0	0	0	0	0	0	0	0	0	130400	1	15	2	2	0	0	0	25	0	0	0	0	0	0	0
449	AGG	1	0	22	0	0	0	0	0	35	0	129988	3	0	0	6	0	0	0	0	0	0	0	0	0	3	2	32	0	0	0	0	0	0	0	0	0	0	0	0	0	1	0	29	0	0	0	0	0
450	ACT	0	0	0	4	0	12	4	130634	0	0	0	0	0	0	0	8	0	0	0	0	0	0	0	1	0	0	0	0	0	0	0	0	0	0	0	0	0	0	0	6	0	0	0	0	0	0	0	0
451	TTG	0	0	0	0	0	0	0	0	0	0	0	0	0	0	2	0	0	0	0	0	0	0	0	0	0	0	0	0	0	0	9	8	0	0	0	0	0	0	0	0	0	0	0	0	0	0	0	0
452	GAT	0	0	0	10	0	0	0	0	0	0	0	0	0	0	0	0	0	0	0	0	0	0	0	0	0	0	0	0	0	0	0	0	0	5	1	129738	0	0	0	0	0	0	0	10	0	0	2	1
453	TTC	0	0	0	0	0	0	0	0	0	0	0	0	0	5	0	0	0	0	0	0	0	0	0	0	0	0	0	0	0	5	0	0	0	0	0	0	0	0	0	0	0	0	0	0	0	1	0	0
454	CAT	0	0	0	5	0	0	0	0	0	0	0	0	0	0	0	0	1	3	2	130508	0	0	0	2	0	0	0	15	0	0	0	0	0	0	0	0	0	0	0	0	0	0	0	0	0	0	0	0
455	GAC	0	7	0	0	0	0	0	0	0	0	0	0	0	0	0	0	0	0	0	0	0	0	0	0	0	0	0	0	0	0	0	0	10	131069	2	10	0	0	0	0	0	7	2	0	0	1	0	0
456	TTA	0	0	0	0	1	0	0	0	0	0	0	0	1	2	0	0	0	0	0	0	0	0	0	0	0	0	0	2	4	0	1	0	2	2	2	4	0	0	0	0	0	0	5	0	3	0	0	0
457	AAT	1	6	0	130338	0	0	0	7	0	0	0	5	0	0	0	0	0	0	0	0	0	0	0	0	0	0	0	0	0	0	0	0	0	0	0	6	0	0	0	0	0	0	0	0	0	0	0	0
458	GTG	0	0	0	0	0	0	0	0	0	0	0	0	0	0	5	2	0	0	0	0	0	0	0	0	0	0	0	0	0	0	0	0	0	0	0	0	0	0	4	0	0	0	1	0	10	0	130394	11
459	AAG	9	0	130631	4	0	0	3	0	0	0	11	0	0	0	0	0	0	0	1	0	0	0	0	0	0	0	0	0	0	0	0	0	0	0	8	0	0	0	0	0	0	0	0	0	0	0	0	0
460	AAT	6	8	0	130382	0	0	0	4	0	0	1	5	0	0	0	0	2	0	0	4	0	0	0	0	0	0	0	0	0	0	0	0	0	0	0	7	6	0	0	2	0	0	0	0	0	0	0	0
461	CTG	0	0	0	0	0	0	0	0	0	0	0	0	1	0	12	0	0	0	0	0	0	0	2	0	0	0	1	0	23	0	130796	5	0	0	0	0	0	0	0	0	0	0	0	0	0	0	0	0
462	TAC	0	1	0	0	0	0	0	0	0	0	0	0	0	0	0	0	0	13	0	0	0	0	0	0	0	0	0	0	0	0	0	0	0	0	0	0	0	0	0	0	0	0	0	0	0	0	0	0
463	GAG	0	1	11	0	2	0	0	0	0	0	0	0	0	0	1	0	0	0	1	0	0	0	0	0	0	0	0	0	0	0	0	0	17	0	130547	20	4	0	1	0	1	0	20	1	0	0	1	0
464	AAA	131267	2	43	5	0	0	0	0	10	0	0	2	0	0	0	0	1	0	0	0	0	0	0	0	0	0	0	0	0	0	0	0	10	0	0	0	0	0	0	0	0	3	0	0	0	0	0	0
465	GTA	0	0	0	0	0	0	0	0	0	0	0	0	5	0	0	0	0	0	0	0	0	0	0	0	0	0	0	0	0	0	0	0	1	0	0	0	8	0	0	0	0	0	0	0	130866	1	50	2
466	AAA	130773	3	25	0	0	0	0	0	10	0	0	0	0	0	0	0	0	0	0	0	0	0	0	0	0	0	0	0	0	0	0	0	6	0	0	0	0	0	0	4	0	3	0	5	0	0	0	0
467	AGC	0	76	2	0	2	0	0	0	1	130371	1	25	1	2	0	0	0	0	0	0	0	0	0	0	4	1	0	0	0	1	0	0	0	0	0	0	0	0	9	2	2	27	0	0	0	4	0	0
468	CAA	7	0	0	0	5	0	0	14	0	2	6	0	1	1	26	0	130968	2	7	0	1	0	0	0	9	0	1	6	5	0	0	0	0	0	0	0	1	1	0	0	0	0	0	0	0	10	0	0
469	TTA	0	0	0	0	0	0	0	0	0	0	0	0	2	0	0	0	0	0	0	0	0	0	0	0	0	0	0	0	13	4	0	0	0	0	0	0	0	0	0	0	0	0	0	1	0	0	0	2
470	AAG	9	0	130491	0	0	0	3	0	0	0	14	2	0	0	4	0	23	0	0	0	0	0	0	0	0	1	1	0	0	0	0	0	0	0	4	0	0	0	8	0	0	0	0	0	0	0	0	1
471	AAT	2	19	0	130753	0	0	4	2	0	0	0	4	0	0	0	0	0	0	0	0	0	0	0	0	0	0	0	0	0	0	0	0	0	0	0	6	0	0	2	0	1	0	0	0	0	0	0	0
472	AAT	1	5	1	130552	0	0	0	0	0	0	0	15	0	0	0	0	0	0	0	0	0	0	0	0	0	0	0	0	0	0	0	0	0	0	0	14	0	0	0	0	0	0	0	0	0	0	0	0
473	GCC	0	0	0	0	0	25	0	0	0	0	0	0	0	0	0	0	0	0	0	0	0	0	0	0	0	0	0	0	0	0	0	0	0	2	0	0	18	130306	1	8	0	4	0	0	3	7	0	0
474	AAA	126976	1	30	6	1	0	0	0	6	0	0	0	0	43	0	1	0	3	0	2	0	0	0	0	0	0	1	7	0	13	1	9	3149	0	0	0	0	0	0	11	0	0	0	0	1	0	1	1
475	GAA	12	0	0	0	0	0	1	0	0	0	0	0	0	1	0	0	18	0	0	0	0	0	0	0	0	0	0	0	0	0	0	0	130213	6	11	0	8	0	0	1	5	0	0	0	0	0	1	1
476	ATC	0	3	1	0	0	16	0	3	9	11	0	0	21	187298	0	43	0	0	0	0	0	0	0	0	15	0	0	0	0	1	16	0	4	0	0	0	0	0	0	9	0	0	0	0	6	11	0	2
477	GGA	0	0	0	0	0	0	0	0	11	0	1	0	0	0	0	0	0	0	0	0	0	0	0	0	0	0	0	0	0	0	0	0	14	0	0	0	0	0	0	0	187476	5	22	4	1	0	0	0
478	AAT	12	7	1	181526	0	0	5	3	0	0	1	6	0	0	0	2	0	0	0	2	0	0	0	0	0	0	1	0	1	0	0	0	0	0	0	7	0	0	0	0	0	0	0	0	0	0	0	0
479	GGG	0	0	0	0	0	0	0	0	0	0	8	0	0	0	0	0	0	0	0	0	0	0	0	0	0	0	0	1	0	0	0	0	0	0	8	0	0	0	0	0	18	1	187598	1	0	0	1	0
480	TGT	0	0	0	0	0	0	0	0	0	0	0	2	0	0	0	0	0	0	0	0	0	0	0	0	0	0	0	1	0	0	0	0	0	0	0	0	0	0	0	0	0	0	0	1	0	0	0	0
481	TTT	0	0	0	0	0	0	0	0	0	0	0	0	0	0	0	3	0	0	0	0	0	0	0	0	0	0	0	0	1	0	0	7	0	0	0	0	0	0	0	0	0	0	0	0	0	0	0	3
482	GAG	0	1	28	0	0	0	2	0	0	2	0	0	0	0	0	0	0	0	0	0	0	0	0	0	0	0	0	0	0	0	0	3	19	6	187540	36	0	0	0	0	0	13	33	0	0	0	3	0
483	TTC	0	0	0	0	0	0	0	0	0	0	0	0	0	0	0	0	0	0	0	0	0	0	0	0	0	0	0	0	0	5	0	0	0	0	0	0	0	0	0	0	0	0	0	0	0	1	0	0
484	TAC	0	1	0	0	0	0	0	0	0	0	0	0	0	0	0	0	0	39	0	2	0	0	0	0	0	0	0	0	3	0	1	0	0	1	0	0	0	0	0	0	0	0	0	0	0	0	0	0
485	CAC	0	3	0	0	0	0	0	0	0	0	0	0	0	0	0	0	1	187125	1	17	0	1	0	0	0	4	0	0	0	1	0	0	0	0	0	0	0	0	0	0	0	0	0	0	0	0	0	0
486	AAG	27	0	187209	3	0	0	8	0	0	1	29	0	0	0	0	0	5	0	5	2	0	0	1	0	0	0	0	3	0	0	0	0	0	0	14	0	1	1	3	0	0	0	0	0	0	0	0	0
487	TGT	0	0	0	0	0	0	0	0	0	0	0	0	0	0	0	0	0	0	0	0	0	0	0	0	0	0	0	9	0	0	0	0	0	0	0	0	0	0	0	0	0	0	0	5	0	0	0	0
488	GAC	0	21	0	0	0	0	0	0	0	0	0	11	0	0	0	0	0	0	0	0	0	0	0	0	0	0	0	0	0	0	0	0	4	187640	0	21	0	0	0	0	0	25	0	0	0	3	0	0
489	AAT	0	12	0	187977	0	0	0	3	0	0	0	8	0	0	0	0	0	0	0	2	0	0	0	0	0	0	0	0	0	0	0	0	0	9	0	28	0	0	0	0	0	0	0	0	0	0	0	0
490	GAA	12	1	0	0	4	0	0	0	33	0	10	4	0	0	1	8	0	1	0	0	1	0	0	0	0	0	0	15	0	0	1	0	186464	3	32	1	1	6	0	0	86	0	36	0	6	0	1	1
491	TGC	0	0	0	0	0	0	0	0	0	7	0	0	0	0	0	0	0	0	0	0	0	0	0	0	0	1	0	0	0	0	0	0	0	0	0	0	0	0	0	0	0	1	0	0	0	0	0	0
492	ATG	0	0	1	0	0	0	3	0	0	0	2	0	37	0	184870	2	0	0	0	0	0	0	0	0	0	0	0	0	0	0	6	0	0	0	0	0	0	0	0	0	0	0	0	0	0	0	7	0
493	GAA	23	0	0	41	0	1	2	0	1	1	0	1	0	0	3	2	0	1	0	0	0	0	0	0	1	0	0	1	0	0	0	0	186637	7	10	1	5	0	0	5	37	2	2	0	0	0	0	1
494	AGT	0	0	0	20	2	0	0	0	0	5	0	187924	0	0	1	2	1	0	2	0	0	0	0	0	1	0	0	1	0	0	0	0	1	0	0	0	3	0	1	2	0	0	0	20	0	0	0	0
495	GTA	0	0	0	0	0	0	0	0	0	0	0	0	33	0	0	3	0	0	0	0	0	0	0	0	0	0	0	0	1	0	0	0	2	0	0	0	15	0	0	0	3	0	0	0	187135	1	55	4
496	AGA	18	0	0	0	1	0	0	0	187577	1	5	2	3	0	0	0	0	0	1	0	0	0	0	0	1	0	3	1	0	0	0	0	0	0	0	0	0	0	0	0	16	0	0	0	0	0	0	0
497	AAT	13	4	0	187278	23	4	5	4	0	68	0	57	4	3	25	3	100	0	13	13	0	0	0	0	6	2	6	2	2	5	0	0	2	0	0	32	22	0	2	0	3	1	0	33	16	20	9	20
498	GGG	0	0	0	0	0	0	0	0	0	0	20	0	0	0	0	0	0	0	0	0	0	0	0	0	0	0	0	0	0	0	0	0	0	0	14	1	0	4	0	5	15	5	187461	2	0	0	6	0
499	ACT	19	0	0	26	3	6	11	187192	10	0	0	8	0	0	15	11	0	0	0	0	0	0	0	0	0	1	0	6	10	0	3	3	0	10	0	0	0	0	7	36	0	0	0	0	34	0	8	0
500	TAT	0	0	0	0	0	0	0	0	0	0	0	0	0	0	0	0	0	0	0	17	0	0	0	0	0	0	0	0	0	0	0	0	0	0	0	1	0	0	0	0	0	0	0	0	0	0	0	0
501	GAT	12	1	0	54	0	0	0	0	0	1	0	3	0	0	0	0	0	0	0	2	11	8	0	0	0	0	0	0	0	0	0	4	4	5	5	186062	0	0	0	14	0	0	0	17	0	0	0	4
502	TAT	0	0	0	2	0	0	0	0	0	0	0	0	0	0	0	0	0	1	0	16	0	0	0	0	0	0	0	0	8	0	0	1	0	0	0	0	0	0	16	0	3	4	11	1	0	0	0	0
503	CCA	0	0	0	0	1	2	0	0	5	0	0	0	3	0	13	0	5	0	0	0	186480	24	7	1	0	1	0	12	2	0	0	0	0	0	0	0	0	0	0	0	1	0	0	0	0	0	0	0
504	AAA	187058	2	13	9	12	0	0	23	16	0	6	0	0	0	1	0	3	3	0	8	0	0	0	0	0	0	0	0	17	0	0	0	11	0	0	0	0	0	2	0	0	0	2	1	0	0	1	2
505	TAT	0	0	0	2	0	0	0	0	0	0	0	0	0	0	0	0	0	0	0	12	0	0	0	0	0	0	0	0	0	0	0	0	0	0	0	0	0	0	0	0	0	0	0	0	0	0	0	0
506	TCA	0	0	2	0	3	2	0	0	0	3	4	0	0	0	0	0	0	0	0	18	7	0	0	0	0	0	0	0	0	0	0	0	2	0	0	0	1	0	0	0	3	2	0	0	0	0	3	1
507	GAA	28	0	0	0	0	0	1	0	0	4	0	1	5	5	0	0	0	1	0	0	3	0	0	0	0	0	0	0	0	19	4	0	187387	2	6	1	5	0	0	1	22	0	2	0	0	0	2	0
508	GAA	19	0	0	0	0	0	0	0	0	0	0	0	0	0	1	7	0	0	0	0	2	0	0	0	3	0	0	0	6	0	5	0	186979	5	15	0	1	0	0	0	19	0	0	0	5	36	35	5
509	TCA	0	0	0	0	3	0	0	9	0	1	0	2	108	14	0	14	0	0	0	0	6	0	0	0	0	0	0	0	0	0	0	1	0	0	0	0	8	3	33	0	0	0	0	0	5	0	1	0
510	AAG	43	1	186600	4	0	0	8	0	0	11	67	0	1	0	2	4	0	0	2	0	0	0	0	0	1	0	13	0	11	1	0	7	0	0	11	0	0	33	16	5	0	0	6	0	5	0	0	0
511	TTG	0	0	0	0	0	0	0	5	0	0	0	1	0	0	25	0	0	0	0	0	0	0	0	0	0	0	0	0	0	0	8	0	0	0	0	0	0	0	0	1	0	0	0	0	0	1	0	1
512	AAC	17	186474	8	20	0	4	0	0	0	54	0	5	0	0	49	0	0	0	0	0	0	0	0	0	2	0	0	0	1	0	0	0	0	26	0	0	0	0	0	0	0	0	0	6	0	16	8	12
513	AGG	1	0	16	7	2	1	0	0	29	0	157095	4	1	0	8	2	2	0	1	1	0	0	0	0	3	0	39	2	1	0	0	0	0	0	0	0	0	0	2	8	0	0	51	0	1	2	0	0
514	GAA	17	0	0	0	0	0	0	0	0	0	0	0	0	0	3	0	10	0	0	0	0	0	0	0	0	1	0	0	0	0	0	1	186832	1	30	1	2	0	0	0	120	1	0	0	0	0	0	0
515	AAG	13	0	186846	11	7	0	27	0	0	22	75	1	0	0	5	0	4	1	1	0	0	0	0	0	0	3	12	0	0	0	0	0	0	0	70	0	0	0	0	0	11	0	34	2	0	0	23	113
516	ATA	1	0	0	0	5	0	0	0	1	0	0	0	186821	37	29	4	0	0	0	0	0	0	0	0	0	0	0	0	2	0	0	0	0	0	0	0	0	0	0	0	0	0	0	0	9	5	0	0
517	GAT	9	0	0	39	2	3	4	0	0	6	2	0	0	1	0	4	0	0	45	8	0	0	0	0	18	0	7	0	6	1	3	0	2	4	2	186747	8	0	3	2	28	1	0	13	10	2	0	3
518	GGA	3	0	3	0	3	0	7	2	35	0	0	80	0	11	0	0	8	0	3	6	2	0	0	9	2	0	0	15	1	0	4	0	11	0	2	0	28	1	0	0	185430	3	43	5	9	0	32	13
519	GTG	0	0	0	0	1	7	0	1	0	0	0	0	1	0	25	0	0	0	0	0	0	0	0	0	0	0	0	0	0	0	0	0	0	0	2	0	0	0	9	0	0	0	1	0	18	1	185961	7
520	AAA	186656	18	14	7	3	0	0	0	9	0	0	5	2	0	0	0	1	0	1	0	3	2	0	0	1	0	6	2	0	0	0	0	16	0	0	1	0	0	0	1	0	0	0	2	0	0	1	3
521	TTG	0	0	0	0	0	0	0	0	0	0	0	0	3	0	11	3	0	0	0	0	0	0	0	0	0	0	0	0	0	5	6	10	0	0	0	0	0	0	0	0	0	3	0	0	1	0	1	1
522	GAA	5	0	0	10	0	4	9	0	0	0	1	1	0	0	0	0	5	0	0	0	0	0	0	0	0	0	0	0	0	0	0	0	184562	5	28	13	3	0	1	0	24	0	0	0	4	0	0	0
523	TCA	2	0	10	3	4	0	0	0	2	0	0	3	0	3	0	0	7	0	0	0	24	4	0	0	0	32	0	0	0	0	4	0	0	0	0	11	1	102	0	0	0	0	0	0	0	0	2	0
524	ATG	0	0	2	0	1	1	2	1	0	10	4	0	14	3	104850	16	6	0	0	0	0	0	0	0	0	0	0	0	0	0	5	0	1	0	0	2	0	2	0	0	0	0	0	4	0	0	9	14
525	GGG	0	0	0	0	0	0	0	0	0	0	5	0	0	0	0	0	0	0	0	0	0	0	0	0	0	0	0	0	0	0	0	0	0	0	9	2	0	0	0	0	9	2	99132	2	0	0	9	0
526	GTG	0	0	1	0	0	0	0	1	0	0	0	2	0	0	14	0	1	2	0	0	0	0	0	0	0	0	0	0	0	1	8	0	0	1	1	0	1	3	11	0	0	0	0	0	44	2	111240	1
527	TAT	0	0	0	0	0	0	0	1	0	0	0	1	0	0	2	0	0	1	0	26	0	0	0	0	0	0	0	0	0	0	0	0	0	0	3	3	0	0	0	0	0	0	0	0	0	0	0	0
528	CAG	0	0	4	0	2	0	0	0	0	0	0	0	0	0	1	0	5	8	110107	4	0	0	1	1	0	0	27	0	0	0	2	0	0	0	0	0	0	0	0	0	0	0	10	0	0	0	0	1
529	ATT	1	0	0	3	0	1	0	2	0	2	0	3	3	1	0	125562	1	1	0	0	0	0	0	0	0	0	0	0	0	0	0	0	0	0	0	0	0	0	0	0	0	0	0	0	0	0	0	10
530	CTG	0	0	0	0	0	0	0	0	0	0	0	0	0	1	5	0	0	0	1	0	0	0	11	0	0	0	2	0	9	3	144570	0	0	0	0	0	0	0	0	0	0	0	0	0	0	0	0	0
531	GCG	0	0	0	0	0	1	10	0	1	0	0	0	0	0	0	0	0	0	0	0	0	0	0	0	0	0	0	0	0	0	0	1	0	0	1	0	6	0	148730	6	0	2	1	3	0	2	32	0
532	ATC	0	0	0	0	0	10	0	0	0	1	0	0	5	157950	0	10	0	0	0	0	0	0	0	0	0	0	0	0	0	0	0	0	0	0	0	2	0	0	0	0	0	0	0	0	0	14	0	0
533	TAC	0	2	0	0	0	0	0	0	0	0	0	0	0	0	0	0	0	46	0	0	0	0	0	0	0	0	0	0	0	2	0	0	0	2	0	0	0	0	0	0	0	0	0	0	0	0	0	0
534	TCA	0	0	0	0	4	0	0	0	0	0	0	0	0	0	0	0	0	0	0	0	17	0	0	0	0	0	0	0	0	0	0	0	0	0	0	0	2	0	0	0	0	0	0	0	0	0	0	0
535	ACT	0	0	0	3	9	14	85	161451	0	0	0	1	0	0	0	10	0	0	0	0	0	0	0	2	0	0	0	0	0	0	0	0	0	0	0	0	0	0	0	7	0	0	0	0	0	0	0	0
536	GTC	0	0	0	0	0	2	0	0	0	0	0	0	0	33	0	0	0	0	0	0	0	0	0	0	0	0	0	0	0	0	0	0	0	1	0	0	0	6	0	0	0	1	2	0	1	154355	0	44
537	GCC	0	0	0	0	5	40	0	0	0	0	0	0	1	0	0	0	0	0	0	0	0	0	0	0	0	0	0	0	0	1	0	0	0	1	0	0	13	183430	12	40	0	0	0	0	0	6	0	0
538	AGT	0	0	0	21	0	0	36	5	0	7	0	183860	0	0	0	5	0	0	0	0	0	0	0	0	0	0	0	0	0	0	0	0	0	0	0	0	0	0	0	1	0	0	0	5	1	0	0	0
539	TCA	0	0	0	0	9	0	0	0	0	1	0	3	0	0	0	0	0	0	0	0	8	0	0	0	0	0	0	0	0	0	0	0	0	0	0	0	0	0	0	0	0	0	0	0	0	0	5	0
540	CTG	0	0	0	0	0	1	4	0	0	13	0	0	0	7	6	2	0	0	1	0	0	0	16	0	0	0	3	0	30	2	184373	3	0	0	0	0	0	4	0	0	0	0	1	4	4	1	4	0
541	GTG	0	0	0	0	0	0	0	0	0	0	0	0	0	2	13	0	0	0	0	0	1	0	1	0	0	0	0	0	0	0	0	0	0	0	0	0	0	0	3	0	0	0	0	0	22	16	185552	62
542	CTT	0	0	0	0	3	0	0	0	0	0	0	0	0	0	1	8	0	0	0	0	0	0	0	29	0	0	0	2	69	21	5	186677	0	0	0	0	4	0	0	0	0	0	0	0	0	0	0	3
543	TTG	0	0	0	0	0	0	0	0	0	0	0	0	0	0	3	0	0	0	0	0	0	0	0	0	0	0	0	0	0	0	17	0	0	0	0	0	3	0	8	0	4	0	0	0	0	0	1	0
544	GTC	0	0	0	0	0	0	0	0	0	0	0	0	0	31	0	1	0	0	0	0	0	0	0	0	0	0	0	0	0	0	0	0	0	1	0	0	0	13	0	0	0	1	0	0	2	183892	1	17
545	TCC	0	0	0	0	2	4	0	0	0	0	0	0	0	0	0	0	0	0	0	0	0	48	0	0	0	0	0	0	4	0	1	0	0	0	0	0	0	1	0	8	0	0	0	0	0	0	0	0
546	CTG	0	0	0	0	0	0	0	0	0	0	0	0	0	0	18	0	0	0	1	0	0	0	43	0	0	0	9	0	5	34	180401	0	0	0	0	0	0	0	0	0	0	0	1	0	0	0	0	0
547	GGG	0	0	0	0	0	0	0	0	0	0	8	0	0	0	0	0	0	0	0	0	0	0	0	0	0	0	0	0	0	0	0	0	0	0	3	0	0	0	3	0	5	0	183531	1	0	0	2	0
548	GCA	0	0	0	0	48	0	0	0	0	0	0	0	0	0	0	0	0	0	0	0	1	0	0	0	0	0	0	0	0	0	0	0	1	0	0	0	186719	0	7	5	2	0	0	0	24	0	0	0
549	ATC	0	3	0	0	0	23	0	0	0	1	0	0	2	187204	0	15	0	0	0	0	0	0	0	0	0	0	0	0	1	0	0	2	0	0	0	0	0	0	0	0	0	0	0	0	0	16	0	0
550	AGT	0	0	0	8	4	0	0	3	0	10	2	187283	0	0	0	4	0	0	0	0	0	0	0	0	0	0	0	2	0	0	0	2	0	0	0	0	16	0	0	4	9	0	0	17	2	0	21	6
551	TTC	0	0	0	0	4	0	0	0	0	0	0	0	0	4	0	0	2	0	0	0	0	0	0	0	0	0	0	0	0	6	0	0	0	0	0	0	0	0	0	0	3	1	0	0	0	3	2	0
552	TGG	0	0	0	0	0	0	0	0	0	0	4	0	0	0	0	0	0	0	0	0	0	0	0	0	0	0	16	0	0	0	0	0	1	0	0	0	0	0	0	0	0	0	11	0	0	0	0	0
553	ATG	0	0	0	0	0	0	5	0	0	0	4	0	10	2	187286	0	0	0	0	0	0	0	0	0	0	0	0	0	0	0	0	0	0	0	0	0	3	0	0	13	0	2	0	0	0	0	5	0
554	TGT	0	0	0	0	0	0	1	0	0	0	0	1	0	5	9	0	0	0	0	0	0	0	0	0	0	0	0	2	1	1	4	0	0	0	0	0	0	0	0	0	0	0	0	0	0	0	0	0
555	TCT	3	0	0	0	0	0	0	0	0	0	0	3	0	2	0	0	0	0	4	0	0	0	0	8	0	0	0	0	4	5	0	0	2	0	3	0	1	0	0	0	0	0	0	0	16	0	0	11
556	AAT	2	13	20	187383	0	0	0	4	0	1	0	4	8	0	0	3	0	0	0	8	0	0	0	0	0	6	0	0	0	5	0	0	0	0	0	12	0	0	0	0	0	0	0	0	0	0	1	2
557	GGG	0	0	0	0	0	0	0	0	0	0	5	0	0	0	0	0	0	0	0	0	0	0	0	0	0	0	0	0	0	0	0	0	0	0	9	0	0	0	0	0	26	6	186749	5	0	0	1	0
558	TCT	0	0	0	1	1	0	0	9	0	0	0	0	0	0	0	0	0	0	1	0	0	0	0	9	0	0	0	0	2	0	4	0	1	0	0	0	1	0	0	12	0	0	0	0	0	0	1	0
559	TTG	0	0	0	0	0	0	0	0	0	0	0	0	0	0	1	0	0	0	0	0	0	0	0	0	0	0	0	0	0	0	21	0	0	0	0	0	0	0	0	0	0	0	0	0	0	0	0	4
560	CAG	0	0	1	0	0	0	0	0	0	0	0	0	0	0	1	0	14	0	187490	8	0	0	2	0	0	0	21	0	0	0	3	0	0	0	5	0	0	0	0	0	0	0	0	0	0	0	1	0
561	TGC	0	0	0	0	0	0	0	0	0	2	0	0	0	0	0	0	0	0	0	0	0	0	0	0	0	1	0	0	7	0	0	0	0	0	0	0	1	0	0	0	0	1	0	0	0	0	0	27
562	AGA	9	0	0	0	0	0	0	11	187491	0	24	1	4	0	0	0	5	0	0	0	0	0	0	0	9	0	1	0	0	4	0	0	2	0	1	0	0	0	0	2	9	0	0	0	1	0	0	1
563	ATA	2	0	0	0	4	0	0	0	2	0	0	0	187952	1	20	9	0	0	0	0	0	0	0	0	0	0	0	0	0	0	0	0	0	0	0	0	0	0	0	0	0	0	0	0	9	13	0	7
564	TGC	0	0	0	0	0	0	0	0	0	1	0	0	0	0	0	0	0	0	0	0	0	0	0	0	0	5	0	0	0	0	0	0	0	0	0	0	0	0	0	0	0	1	0	0	0	0	0	0
565	ATC	0	1	0	0	0	7	0	0	0	1	0	0	5	187018	0	6	0	0	0	0	0	0	0	0	0	0	0	0	0	6	0	1	0	0	0	0	0	0	0	0	0	0	0	0	0	3	0	0
[truncated: 16 more columns]
