# Supplementary material for: Enhanced ER proteostasis and temperature differentially impact the mutational tolerance of influenza hemagglutinin
Source: eLife. 2018 Sep 6;7:e38795. doi: 10.7554/eLife.38795 (PMC6172027; doi:10.7554/eLife.38795)
Supplement: Source data 1. [file elife-38795-data1.zip › Dataset_1/HA_DMS_2018_processing/filtering/filtering_DAX37vsDMSO37/rep1/data_rep1.txt]

100	P	M	1.31255926386
179	N	A	1.29407021763
389	N	R	1.24765575873
91	R	N	1.14366943421
254	D	H	1.11570923521
237	R	T	1.11247235528
4	K	H	1.09560698814
52	D	T	1.07052801208
429	D	E	1.07041016781
153	S	V	1.06065657836
187	K	L	1.05399712913
475	E	V	1.03377410509
285	N	G	1.032966312
378	A	S	1.03290017293
448	E	K	1.03050452403
402	M	I	1.02903467425
123	S	F	1.02899807725
169	K	T	1.00189919871
7	V	W	1.00020841505
24	Y	C	0.999883333502
229	E	Y	0.963850300459
86	S	H	0.9587887304
318	E	H	0.954839927926
68	Q	T	0.951982122528
402	M	V	0.935848105608
153	S	G	0.933852424491
146	N	Y	0.92996851358
473	A	G	0.926275608375
468	Q	T	0.914365358065
90	A	R	0.909057358582
131	F	L	0.902224992365
157	K	Q	0.901766588303
153	S	R	0.896934681733
325	S	T	0.893078570785
157	K	S	0.884637744341
492	M	T	0.881711769751
280	G	D	0.873546781555
210	N	I	0.867978136789
415	N	G	0.86481658508
235	K	S	0.857806265347
176	K	I	0.855247300596
236	V	R	0.854088633392
226	F	H	0.85285141331
415	N	E	0.848200342344
104	N	W	0.847898059229
557	G	E	0.845927875901
474	K	Q	0.845374784578
156	G	A	0.843697298639
283	T	N	0.838832645713
157	K	N	0.837750116905
453	F	L	0.836049952874
392	T	R	0.833183686795
85	D	E	0.832767222364
60	K	T	0.828042539783
136	K	F	0.828039798554
71	K	R	0.827824574105
190	L	R	0.82712156843
436	T	A	0.821871263153
209	S	D	0.820561900045
339	S	T	0.817048891078
362	D	G	0.816490339319
329	R	K	0.81554590274
249	L	M	0.814524774323
515	K	V	0.814264842462
99	T	P	0.813597777409
182	V	A	0.812863076492
433	D	E	0.808388538885
506	S	P	0.806440181349
273	L	A	0.796462537412
550	S	N	0.796238665442
237	R	N	0.79121447254
128	L	S	0.784775546288
263	N	S	0.782007247646
4	K	S	0.781498397711
531	A	T	0.779543180736
37	L	I	0.777696995532
457	N	D	0.770876906703
456	L	C	0.770582162173
480	C	W	0.766875829572
64	I	T	0.766844989389
272	A	K	0.765948099307
197	H	S	0.765794996531
270	A	D	0.765653333375
249	L	R	0.765646084143
244	N	V	0.765626014786
103	E	P	0.765564497901
185	K	N	0.765509693025
401	K	N	0.765499941096
410	G	C	0.765167124649
20	I	M	0.761047774868
299	Q	I	0.757826045266
510	K	Q	0.757570550868
501	D	C	0.757092246031
203	E	D	0.756822690273
119	R	W	0.75318407626
506	S	E	0.752762704214
272	A	I	0.750726997576
17	A	T	0.749288330661
150	V	I	0.743632391863
126	S	G	0.742838207067
85	D	G	0.740447948353
68	Q	E	0.73485313145
418	K	R	0.730804235275
473	A	V	0.730095215842
154	H	S	0.728764474964
269	Y	C	0.724215412149
257	I	F	0.723991229742
226	F	E	0.722798626059
211	G	H	0.722733887764
198	P	Q	0.722586982751
376	G	D	0.722562082199
236	V	H	0.720086990493
10	Y	L	0.718843028897
347	G	L	0.716942747052
246	Y	N	0.712381939352
2	K	C	0.711969254047
228	P	A	0.711843882898
384	T	A	0.711473884121
68	Q	P	0.710974023024
316	I	V	0.709926562211
490	E	Y	0.709488797951
214	Y	C	0.704981171787
510	K	S	0.703528841253
272	A	S	0.699898713173
357	W	R	0.697313236456
308	F	Y	0.696843474737
557	G	V	0.695163602625
290	E	P	0.692438261048
438	N	Q	0.691290941555
143	H	F	0.69098284993
503	P	Q	0.690333811322
519	V	L	0.690191444386
462	Y	C	0.689996968959
212	N	F	0.6898328913
372	E	G	0.687526497215
478	N	D	0.687367480084
175	P	S	0.68728158825
360	M	K	0.685920832437
368	H	A	0.685805461798
303	N	Q	0.685712769742
327	K	T	0.68556712343
175	P	H	0.685085570361
270	A	G	0.681673214318
149	T	S	0.680099776716
333	G	R	0.678893765387
234	P	F	0.678440162545
290	E	V	0.678204931656
141	P	H	0.678187007385
427	V	A	0.678150674486
100	P	G	0.678130394415
117	E	D	0.678111313645
426	K	Q	0.678062404626
216	S	L	0.678014853138
467	S	Q	0.677979458416
113	I	N	0.677939894149
463	E	K	0.67787102032
277	F	G	0.67731679524
140	W	Y	0.674866763527
164	L	V	0.674785407055
521	L	F	0.673550780008
254	D	E	0.673019070803
229	E	V	0.671392587664
74	I	V	0.671323911211
101	N	A	0.670621418021
314	V	I	0.670051893358
176	K	N	0.667845601875
186	G	Q	0.664638329487
248	T	I	0.663447109151
200	S	N	0.66311331271
182	V	M	0.662370128912
184	N	E	0.661137809645
482	E	A	0.6565532211
320	P	L	0.655154583825
291	C	Y	0.655109359509
171	G	T	0.654876518775
236	V	N	0.654585096223
2	K	Q	0.650356868612
369	H	M	0.648720460142
420	M	I	0.646946253055
206	S	L	0.644655967288
418	K	E	0.644340819414
279	S	C	0.643503426694
392	T	I	0.641396100371
210	N	R	0.640678670467
305	N	M	0.638316541304
415	N	T	0.638045788677
87	L	P	0.63711451811
83	E	K	0.636736293738
228	P	T	0.636150709417
234	P	L	0.63399406686
327	K	R	0.632946269566
286	A	T	0.631251934049
445	L	P	0.630832855224
92	S	Y	0.628609014136
488	D	N	0.6278586719
62	K	Q	0.627437114694
283	T	A	0.623113728908
212	N	H	0.621241079523
442	L	S	0.620539939425
555	S	P	0.620346197218
141	P	T	0.619410692162
276	G	Q	0.618987213238
202	D	V	0.618733411961
187	K	R	0.617814055662
318	E	L	0.617804940649
321	K	V	0.617722949123
381	Q	K	0.615530970523
285	N	I	0.614504369352
253	G	D	0.614457258339
119	R	F	0.613894738467
236	V	D	0.613459767747
184	N	L	0.611295097741
317	G	E	0.611019677886
3	A	T	0.610955404361
528	Q	K	0.609870801136
70	G	L	0.609252991463
272	A	T	0.60809100033
100	P	W	0.60774535965
157	K	F	0.606424570799
248	T	L	0.606027546022
60	K	W	0.605650118447
361	I	V	0.60510226256
554	C	Y	0.604529217222
185	K	Y	0.603297418523
166	W	R	0.603230965813
148	V	L	0.603030657114
386	N	T	0.601370052766
518	G	T	0.600587509368
76	G	E	0.597866284866
226	F	T	0.597250622132
121	Q	R	0.592641553905
102	S	F	0.592624132151
188	E	A	0.592524287448
335	R	K	0.591584125771
324	R	G	0.591292396896
201	S	H	0.59063397159
222	Y	C	0.590316381665
211	G	E	0.590042308274
218	A	T	0.587679599787
213	A	N	0.58537544761
378	A	E	0.58523602823
508	E	P	0.585207589891
508	E	Q	0.585207589891
70	G	T	0.585165123672
184	N	F	0.58512889438
268	W	C	0.58508562012
441	L	S	0.585067331211
77	W	C	0.585055140609
296	Q	K	0.585054713566
283	T	F	0.585054276116
539	S	T	0.585040058037
82	P	Q	0.585023450431
163	N	T	0.584990183287
471	N	I	0.584981274668
13	V	Y	0.584967076789
120	E	A	0.584964582099
204	Q	K	0.584954802151
62	K	A	0.584934153384
115	Y	M	0.584879543489
277	F	C	0.584207390849
175	P	G	0.583775260983
508	E	D	0.583407331596
556	N	V	0.582916104028
289	H	R	0.582113883052
156	G	E	0.58203580703
220	S	D	0.580653985199
178	T	G	0.58033268169
156	G	R	0.577694795969
307	P	S	0.576254344212
324	R	M	0.574751227775
388	I	T	0.573559893993
530	L	P	0.573096228172
229	E	F	0.572065905906
157	K	I	0.571657554903
380	D	N	0.570581344752
171	G	R	0.569142871281
139	S	A	0.56852268225
229	E	A	0.566898692346
467	S	T	0.566300225103
64	I	A	0.56498051971
433	D	G	0.564056403537
146	N	H	0.563744705002
36	I	M	0.563105748636
373	Q	R	0.563047407118
265	I	T	0.562784993785
190	L	P	0.562635210016
207	L	P	0.562200802886
170	K	V	0.561380169986
234	P	R	0.561330894175
228	P	Q	0.560211854592
232	A	I	0.560011350183
236	V	C	0.5596223183
189	V	A	0.558690787075
522	E	S	0.558414745145
453	F	S	0.557713871689
288	M	T	0.55756899807
508	E	I	0.555034292277
511	L	G	0.554630964119
405	Q	A	0.554432215594
276	G	T	0.554180290404
283	T	Q	0.553848408278
526	V	L	0.550952886038
483	F	S	0.550942610582
503	P	A	0.550318949177
59	C	Y	0.549263773672
48	N	T	0.549159909162
52	D	G	0.548384130406
515	K	F	0.54662159959
154	H	I	0.546509656291
205	Q	A	0.545323426469
494	S	G	0.545100681624
541	V	T	0.545047267338
287	S	E	0.544023324581
276	G	D	0.543656618076
119	R	Y	0.543471441662
172	D	A	0.543175563658
162	R	H	0.543026640475
236	V	Y	0.542359914606
560	Q	K	0.540037839497
358	T	S	0.539776419486
512	N	Q	0.539687398736
305	N	G	0.539044446303
526	V	F	0.536824118928
388	I	M	0.536666093545
467	S	I	0.536390324115
318	E	G	0.533939465653
179	N	E	0.533658255209
425	K	E	0.533325477544
311	I	M	0.532766617509
170	K	T	0.532058830465
278	E	A	0.531151279199
261	T	I	0.530936010282
238	D	E	0.530495425926
126	S	A	0.529972190641
170	K	L	0.529334068109
278	E	H	0.529001869897
136	K	M	0.528786600102
558	S	P	0.528506217838
234	P	V	0.528487782584
78	L	I	0.52811048621
113	I	F	0.527753758009
176	K	H	0.527736814171
362	D	E	0.527678039504
258	F	L	0.52581349923
146	N	R	0.52378921354
180	S	Q	0.522161111862
92	S	A	0.521729662463
508	E	S	0.5214446666
449	R	K	0.521051846429
188	E	Y	0.520416904155
197	H	Y	0.520162997048
419	R	K	0.519812698267
212	N	A	0.519775825994
124	S	Y	0.519686806572
448	E	G	0.519530454983
536	V	A	0.519296020129
170	K	D	0.518937402403
158	S	R	0.518733709005
523	S	R	0.516671279747
368	H	N	0.515880460356
309	Q	L	0.515812357438
319	C	R	0.515529244005
305	N	I	0.515371649356
7	V	A	0.515025450776
532	I	T	0.514213753873
99	T	D	0.513740579521
550	S	F	0.513138913876
561	C	L	0.513015853216
556	N	G	0.513001134836
150	V	Q	0.511532630838
22	I	T	0.509480956608
246	Y	H	0.508475958208
287	S	H	0.508292707764
251	E	G	0.506402603829
183	N	K	0.505208325091
107	C	R	0.504754426367
142	N	Y	0.504428980058
170	K	E	0.503926424843
177	L	S	0.503240516703
208	Y	H	0.50299323778
367	Y	C	0.502203961075
525	G	R	0.502135226903
14	A	S	0.500580788072
298	P	S	0.500500303517
90	A	Q	0.50049751809
459	K	N	0.499396955454
219	S	Y	0.498473665502
47	V	I	0.497754843798
437	Y	H	0.495614750285
19	T	S	0.494999578189
169	K	G	0.494218933499
180	S	F	0.492711042141
47	V	R	0.49261077472
151	S	P	0.492389806498
345	L	P	0.490916976186
161	Y	H	0.490157263132
530	L	M	0.488065439962
75	T	I	0.486955837504
143	H	T	0.486629198695
235	K	H	0.486371287015
237	R	M	0.486174914771
542	L	P	0.486050992355
234	P	N	0.485795084603
373	Q	P	0.485749151975
90	A	K	0.485686417798
526	V	P	0.485675628073
236	V	L	0.485674686302
280	G	A	0.485646321658
488	D	A	0.485637546213
7	V	C	0.485635242219
191	V	E	0.485634903312
530	L	F	0.485620120228
253	G	N	0.485596856727
19	T	F	0.485579510945
4	K	C	0.485578355373
384	T	P	0.485575249069
269	Y	D	0.485571040222
376	G	V	0.485567903544
185	K	Q	0.485565324259
418	K	L	0.485560956544
480	C	F	0.485560815432
361	I	R	0.485541584268
441	L	M	0.48553165766
382	K	W	0.485516323516
385	Q	H	0.485507652433
392	T	K	0.485497454876
392	T	L	0.485497454876
453	F	W	0.485494403688
267	P	T	0.485481098221
336	N	H	0.485479531623
368	H	P	0.485471574738
275	R	P	0.485465803218
409	V	N	0.485459352634
46	S	T	0.485459349074
211	G	Q	0.485457596268
88	L	S	0.485455916357
471	N	W	0.485445601117
41	V	E	0.485445396331
264	L	F	0.485436724208
69	L	V	0.485425851669
31	D	T	0.485424740149
172	D	I	0.485391307474
479	G	V	0.485390141156
397	S	T	0.485383456241
523	S	F	0.485382981035
466	K	Q	0.48535608217
560	Q	T	0.485340057119
381	Q	E	0.485321767871
206	S	M	0.485285062327
342	Y	F	0.485280011386
410	G	P	0.485059205456
327	K	E	0.484154021812
175	P	Q	0.483778825913
550	S	C	0.483711539191
561	C	I	0.483601153263
543	L	F	0.483480132682
62	K	S	0.482366153987
146	N	S	0.481811907961
400	E	G	0.48119866072
515	K	T	0.480922085472
111	D	G	0.478681472162
4	K	N	0.477715296379
481	F	L	0.476965114214
223	N	Y	0.475581469663
124	S	P	0.475344735378
227	T	N	0.474811268434
227	T	L	0.474811268434
408	A	V	0.474174835147
361	I	L	0.473397298394
78	L	V	0.471526957844
468	Q	K	0.470559815239
77	W	G	0.468448731871
11	A	H	0.468320185702
162	R	K	0.468277300034
123	S	N	0.468214287607
10	Y	T	0.467966347067
485	H	Y	0.46794549133
517	D	Y	0.467814141931
209	S	A	0.46700685865
67	L	I	0.46696449125
219	S	G	0.466808624398
563	I	T	0.463771881897
464	K	E	0.463604086352
145	F	D	0.462858279314
372	E	S	0.462706437368
154	H	P	0.461730327311
235	K	P	0.461220580263
123	S	V	0.459623268698
117	E	G	0.459393054732
184	N	Q	0.459380578884
176	K	Q	0.459215395477
108	Y	H	0.459007017349
529	I	M	0.45884558683
545	S	P	0.458614835491
188	E	L	0.457800935481
404	T	R	0.457250787525
138	S	N	0.456762141597
337	I	N	0.455681841505
68	Q	S	0.455359469196
345	L	V	0.455304948539
363	G	R	0.453614192745
278	E	R	0.452973209012
254	D	Q	0.45252241567
493	E	K	0.450806296074
224	R	T	0.449861009305
384	T	I	0.449451339965
474	K	C	0.44935554159
403	N	A	0.449310835224
385	Q	K	0.449201642564
408	A	G	0.449199099542
416	L	V	0.448905137111
175	P	K	0.448588934936
14	A	V	0.448050667682
507	E	R	0.44714798267
549	I	A	0.447002975521
514	E	F	0.446869861337
469	L	S	0.446660535234
253	G	W	0.446368876
477	G	F	0.44470452682
150	V	A	0.443577189974
377	Y	H	0.442961028163
224	R	M	0.442840434534
146	N	E	0.442283543774
167	L	V	0.442168811763
535	T	G	0.442114709113
229	E	S	0.441220568707
33	V	A	0.439976454135
335	R	G	0.439581032325
565	I	V	0.438666894541
369	H	I	0.438630348132
98	E	D	0.438385975634
268	W	L	0.438024437612
286	A	I	0.4374165177
19	T	L	0.437288513837
124	S	A	0.43722464638
302	I	M	0.435988224897
205	Q	S	0.435953335001
524	M	R	0.435711383584
213	A	V	0.435522412194
128	L	V	0.435041597693
431	F	V	0.434929637023
549	I	V	0.433940784693
251	E	L	0.432832704271
100	P	Q	0.432806523579
451	L	S	0.429709329008
217	V	I	0.429062411892
5	L	H	0.428912316134
15	T	K	0.428884736576
83	E	L	0.428679924
12	F	T	0.428574052528
137	E	T	0.425910428285
526	V	M	0.425513005625
139	S	W	0.425335735524
390	G	T	0.425266042889
44	T	K	0.425232829768
318	E	A	0.424226095243
235	K	L	0.423754506082
299	Q	L	0.423665680754
294	K	G	0.422693543713
63	G	R	0.422685273823
77	W	R	0.422513481936
294	K	A	0.422437947255
464	K	T	0.422051254139
79	L	F	0.421718896542
406	F	G	0.421684415257
3	A	V	0.421652389381
330	M	T	0.421565059673
155	R	G	0.42128444044
383	S	I	0.421071332485
62	K	E	0.420532978335
234	P	S	0.419715325574
165	L	P	0.419346150201
188	E	G	0.418679283213
316	I	M	0.418626883222
136	K	N	0.418070291381
88	L	A	0.417809358647
411	K	V	0.417255100572
326	T	E	0.417251844519
382	K	E	0.416408019096
221	N	S	0.415297176428
154	H	M	0.415249834221
502	Y	S	0.414229608264
471	N	S	0.414150395725
548	A	E	0.414077777649
90	A	L	0.413937779286
503	P	R	0.413917630746
494	S	R	0.413798395315
512	N	C	0.413603921278
99	T	I	0.413121322008
542	L	M	0.412797562779
179	N	L	0.41235568172
100	P	E	0.412094937411
552	W	G	0.412082908281
486	K	A	0.412022810733
161	Y	N	0.411861172247
140	W	G	0.411832357693
141	P	Q	0.411234007864
115	Y	G	0.410642754185
235	K	I	0.410555277169
415	N	K	0.410250721614
516	I	V	0.410198194604
534	S	T	0.409980864092
237	R	I	0.408790752054
150	V	S	0.407899050557
288	M	K	0.407853990608
89	P	H	0.40778900012
150	V	L	0.406699313708
401	K	I	0.406411088154
291	C	R	0.406334744306
338	P	Q	0.406305232378
116	E	V	0.405743313028
182	V	T	0.405475050624
174	Y	C	0.405172821674
139	S	L	0.405148729254
440	E	K	0.404880869072
237	R	Q	0.404717223966
106	A	V	0.404484517189
482	E	G	0.404204582804
240	H	L	0.403942885419
63	G	E	0.402827763368
243	M	I	0.401183267388
305	N	R	0.400576698859
33	V	I	0.400199723595
382	K	L	0.399903247876
382	K	V	0.399903247876
337	I	L	0.399884397437
399	I	T	0.39988250401
474	K	M	0.399793699
452	D	N	0.398827779791
177	L	A	0.398606151477
176	K	A	0.398593255377
302	I	L	0.397504893522
373	Q	L	0.396968220517
49	L	P	0.39675264164
287	S	L	0.396357132695
151	S	L	0.396078096695
324	R	S	0.395576744374
294	K	D	0.39543624097
358	T	L	0.395194966433
436	T	I	0.394568563746
516	I	M	0.39431443558
438	N	D	0.394237502024
213	A	T	0.393466592122
223	N	Q	0.393352690715
224	R	K	0.393350261602
138	S	T	0.392678159167
216	S	P	0.392504531191
268	W	R	0.392220747999
522	E	D	0.392036625156
191	V	A	0.391499530045
153	S	P	0.391340635952
278	E	D	0.39133961987
210	N	G	0.390907909436
354	E	V	0.390575705474
516	I	T	0.3899038063
307	P	L	0.389419529816
300	G	R	0.389393793581
331	V	A	0.389049631665
212	N	K	0.388531292716
153	S	L	0.387505628123
197	H	R	0.386973222107
221	N	I	0.385700068953
210	N	Q	0.385260616987
178	T	V	0.383411124198
446	E	G	0.382941825953
403	N	G	0.382813967924
397	S	P	0.382666578736
29	S	T	0.38219322149
276	G	C	0.381963201717
280	G	C	0.381846059599
220	S	F	0.381827164766
196	H	N	0.381809678027
231	A	W	0.381653235471
230	I	Q	0.381561886483
353	I	L	0.381386795963
184	N	H	0.381378066883
178	T	Q	0.381142141528
10	Y	S	0.380503505816
168	T	K	0.380420225651
135	P	H	0.380396848562
150	V	M	0.379915696381
154	H	G	0.379874442258
139	S	N	0.379169488799
246	Y	D	0.378998316811
299	Q	M	0.37896776031
171	G	H	0.378791563986
197	H	C	0.378771873422
406	F	M	0.378752581494
280	G	N	0.378731117741
123	S	Q	0.378718766956
123	S	M	0.378718766956
448	E	V	0.378713128093
522	E	V	0.37871281851
481	F	V	0.378673307978
369	H	S	0.378670611801
384	T	C	0.378660045152
329	R	S	0.378655762346
480	C	G	0.378645611515
462	Y	N	0.378635732807
249	L	T	0.378622961034
304	S	C	0.378621739692
440	E	D	0.378617122201
263	N	K	0.378609592314
554	C	V	0.378609320638
124	S	D	0.378608464459
22	I	R	0.378604837943
382	K	D	0.3786011196
380	D	H	0.37859880975
380	D	V	0.37859880975
201	S	M	0.37859700452
208	Y	F	0.378591772086
427	V	G	0.378590392627
539	S	A	0.37858918057
59	C	F	0.3785846986
261	T	E	0.37857902271
411	K	I	0.378577944504
411	K	S	0.378577944504
420	M	K	0.378571470115
279	S	T	0.378560064875
73	N	H	0.378551892961
548	A	S	0.378551477567
500	Y	D	0.378546461917
409	V	K	0.378544148718
46	S	C	0.378544145158
434	I	F	0.378539773952
160	F	P	0.378538486428
535	T	P	0.378530098509
308	F	C	0.378529869457
194	G	A	0.378529720092
101	N	H	0.378528378001
349	I	F	0.378526668931
393	N	C	0.378519097797
250	L	Q	0.37851689253
92	S	R	0.378516669937
129	E	H	0.378513360962
129	E	T	0.378513360962
220	S	N	0.378509473062
533	Y	S	0.37850884875
95	Y	D	0.378508387708
311	I	K	0.378508093798
239	Q	S	0.378506349963
240	H	I	0.378505892804
334	L	Q	0.378490430424
403	N	Q	0.378490316635
147	G	V	0.378489975686
450	T	P	0.378488600675
450	T	N	0.378488600675
102	S	V	0.37848583704
524	M	N	0.378482750583
396	N	I	0.37847611141
266	A	G	0.37846594879
199	S	V	0.378464824864
242	R	S	0.378457428066
37	L	V	0.378447852082
323	V	T	0.378445127956
466	K	S	0.378440878254
511	L	C	0.378436543443
381	Q	S	0.378406563955
493	E	T	0.378377803108
337	I	F	0.378284484527
428	D	Y	0.378282303214
428	D	A	0.378282303214
259	E	G	0.378282212402
143	H	L	0.378251313559
386	N	Y	0.378042336289
445	L	M	0.377870525854
75	T	Q	0.37660719985
157	K	L	0.375175446424
239	Q	P	0.374118191982
182	V	F	0.374025672639
238	D	Y	0.373124877636
513	R	T	0.373012109867
103	E	Q	0.372491413267
229	E	W	0.372312039962
210	N	T	0.371661551723
175	P	T	0.370911992935
340	I	T	0.370841868492
510	K	E	0.370809681315
278	E	I	0.370698530983
357	W	L	0.37024460113
154	H	Y	0.370047364228
265	I	M	0.369689420007
324	R	H	0.369507687108
220	S	E	0.368578943523
423	L	S	0.367888859317
412	E	A	0.367758181561
347	G	S	0.367188207567
238	D	I	0.367030343387
318	E	T	0.366557945305
53	S	L	0.366013146035
197	H	N	0.365590520498
300	G	E	0.364718547818
369	H	Y	0.364629766689
169	K	A	0.363280085215
175	P	C	0.361848955117
470	K	R	0.361612975508
237	R	G	0.361093208183
486	K	M	0.360939457957
565	I	T	0.360664382539
542	L	R	0.36065428286
370	Q	E	0.360538467143
299	Q	H	0.360498605904
520	K	A	0.360359992315
289	H	D	0.360255437593
36	I	T	0.360018397033
37	L	Y	0.360018276955
498	G	R	0.359874558558
10	Y	I	0.359625644053
190	L	F	0.359273153982
224	R	G	0.358511625743
360	M	V	0.357105025144
154	H	N	0.357028515273
293	T	M	0.35650740875
406	F	N	0.356219243027
461	L	Q	0.35606197594
465	V	L	0.356061619097
398	V	F	0.356029599225
470	K	T	0.355934779787
454	H	Y	0.355882846485
404	T	Q	0.355777906077
395	V	I	0.355354016513
78	L	P	0.355286384061
442	L	V	0.355060397889
412	E	L	0.354683566424
295	C	Y	0.354677581555
487	C	Y	0.354175234365
343	R	S	0.353238547717
435	W	R	0.35314933187
240	H	Q	0.352622250467
240	H	M	0.352622250467
209	S	T	0.352115939402
232	A	L	0.351571178398
202	D	E	0.351157704795
179	N	V	0.351134889518
486	K	S	0.351083474255
183	N	T	0.350795899745
97	V	L	0.350657462404
244	N	I	0.350578377494
169	K	N	0.350391305794
56	G	E	0.350036450571
501	D	G	0.349899292069
135	P	K	0.349685790054
281	I	V	0.349508724938
274	S	T	0.348845491258
52	D	V	0.348803079887
406	F	L	0.348652376435
521	L	I	0.348193924733
20	I	L	0.347991522788
488	D	G	0.347874528822
494	S	A	0.347671649091
2	K	G	0.347626089929
285	N	S	0.347501138294
554	C	G	0.347456242043
517	D	K	0.347269274989
226	F	I	0.346992044832
158	S	Y	0.34631968144
411	K	E	0.346285428612
523	S	L	0.346216633388
218	A	W	0.345643633075
52	D	N	0.34558542699
201	S	G	0.345552042323
415	N	F	0.345493433496
205	Q	R	0.345479413973
434	I	L	0.345127052232
144	T	I	0.345094769068
102	S	Q	0.343727353434
23	G	C	0.343596339131
241	G	E	0.342709740222
159	S	E	0.342479807529
468	Q	R	0.342188491505
133	I	T	0.342077677596
275	R	K	0.341816214225
256	I	M	0.340599617661
65	A	D	0.340168539337
35	T	A	0.340058264323
21	C	F	0.339808942397
92	S	N	0.33966623307
509	S	T	0.339560927491
18	D	E	0.339548715858
493	E	D	0.339458270014
403	N	T	0.33938635161
34	D	E	0.339229353411
409	V	A	0.339140333544
232	A	H	0.338612024768
89	P	T	0.33858230927
383	S	G	0.337958935841
541	V	W	0.337553679231
70	G	D	0.337350852711
158	S	N	0.336423291013
139	S	V	0.336262242726
119	R	G	0.334969274442
506	S	T	0.334337358369
354	E	G	0.334204369108
57	K	H	0.333998890511
175	P	L	0.333973817682
171	G	D	0.33366507463
220	S	L	0.33354836423
110	G	E	0.332636610542
274	S	L	0.331992452533
122	L	F	0.331769876528
116	E	A	0.331742731584
185	K	V	0.331649273436
27	N	S	0.331506877604
232	A	T	0.331267117429
196	H	Y	0.331207841696
491	C	Y	0.330763035782
182	V	K	0.330545826273
221	N	D	0.330525527237
321	K	R	0.330388759878
188	E	S	0.330373309277
299	Q	R	0.330311226969
529	I	L	0.329980683529
301	A	T	0.329866017058
302	I	T	0.329748621867
217	V	A	0.329731423237
303	N	S	0.329165524433
29	S	A	0.329128259245
92	S	W	0.329084584521
33	V	F	0.329056493749
76	G	V	0.328997851066
210	N	D	0.328898519941
113	I	G	0.32888034622
89	P	N	0.328496733609
43	V	L	0.328107693329
27	N	K	0.328011179854
74	I	F	0.32733462965
368	H	Q	0.325094068271
173	S	E	0.324645556375
294	K	Q	0.324163440139
150	V	F	0.323927139743
369	H	P	0.323429884475
310	N	K	0.323361118002
290	E	T	0.323359367812
312	H	Q	0.323273739308
317	G	V	0.323224336624
313	P	T	0.323164751065
303	N	G	0.323142690357
349	I	N	0.322566010647
322	Y	F	0.322027512398
426	K	N	0.322011437347
244	N	Y	0.321999087355
232	A	E	0.321955983097
460	N	S	0.321106548725
458	V	M	0.321090741996
549	I	S	0.321069973541
180	S	P	0.32094948376
514	E	P	0.320821163135
103	E	K	0.320611399769
257	I	V	0.320216386977
511	L	E	0.320190031768
454	H	R	0.319813016284
554	C	W	0.319697585971
112	L	P	0.319384369815
517	D	R	0.319208806297
99	T	K	0.31883308566
294	K	R	0.318693785614
312	H	S	0.318693189736
476	I	Q	0.31848294474
165	L	V	0.318475293864
56	G	V	0.317988522927
146	N	Q	0.317656565191
196	H	Q	0.31733823511
196	H	R	0.31733823511
211	G	L	0.317184506545
1	M	T	0.316886969363
35	T	I	0.316731441581
135	P	L	0.316266511143
34	D	G	0.316135183549
148	V	T	0.316094892896
385	Q	R	0.315214910666
425	K	R	0.314660490155
250	L	I	0.314172193978
160	F	L	0.313606274179
257	I	Y	0.313045200244
181	Y	F	0.312640473683
166	W	G	0.312340223287
107	C	S	0.312109348425
288	M	I	0.311785822861
170	K	A	0.310983983784
440	E	G	0.310938127432
285	N	K	0.310500287529
285	N	H	0.310500287529
374	G	E	0.309872361861
303	N	L	0.309745833223
501	D	N	0.30845906421
200	S	R	0.307876760807
113	I	E	0.307869891642
411	K	G	0.307173243292
520	K	R	0.307147155308
215	V	I	0.306724132692
406	F	S	0.306535506684
218	A	Q	0.306515328027
184	N	S	0.306247982268
257	I	W	0.305478046561
237	R	S	0.304457258999
135	P	S	0.304221296612
52	D	S	0.303440448596
168	T	M	0.303221180561
304	S	N	0.302761790619
19	T	I	0.302004021752
89	P	F	0.301772075711
4	K	M	0.301094919716
358	T	P	0.301040343287
99	T	L	0.300813350219
513	R	S	0.29931843908
388	I	L	0.299095612948
150	V	G	0.298903423678
180	S	L	0.298545267449
518	G	A	0.298252690922
205	Q	D	0.29819714659
209	S	I	0.296999943988
201	S	Q	0.296896053456
283	T	E	0.29688658713
209	S	N	0.296823079777
148	V	N	0.295988948504
231	A	C	0.295539232861
519	V	M	0.294963717573
159	S	T	0.294440357874
314	V	A	0.29404187904
84	C	Y	0.293556467842
290	E	D	0.293435844687
518	G	R	0.293370981182
360	M	T	0.293152943812
51	E	G	0.292581276598
324	R	L	0.291596792521
314	V	Y	0.29156251963
219	S	A	0.291243891164
249	L	F	0.290962818266
216	S	M	0.290315468246
110	G	R	0.28986422856
90	A	T	0.289030047925
260	A	V	0.288712481991
236	V	A	0.288594692088
375	S	T	0.288380979528
11	A	G	0.287747940061
11	A	C	0.287747940061
83	E	A	0.287687890017
500	Y	H	0.287426390146
333	G	E	0.286648387774
292	N	D	0.286337721918
158	S	P	0.286259288474
353	I	T	0.28616949975
43	V	A	0.285792464822
238	D	L	0.285662036386
513	R	D	0.285549268616
141	P	S	0.285288034965
232	A	D	0.28331029632
179	N	K	0.282775473051
197	H	L	0.282693306422
203	E	V	0.282599548152
214	Y	S	0.282524027721
192	L	Q	0.282418184884
280	G	T	0.282310386048
207	L	I	0.282092883693
266	A	S	0.281679536874
153	S	Q	0.281526345857
65	A	P	0.281080365961
279	S	R	0.280933347309
136	K	R	0.28074134375
251	E	P	0.280706185497
255	T	P	0.280611163857
201	S	F	0.280293850978
269	Y	H	0.279964110217
237	R	Y	0.279663719083
476	I	C	0.278584551371
504	K	T	0.278265621702
404	T	N	0.278092146187
365	Y	N	0.276991777661
376	G	A	0.276967429692
313	P	Q	0.276927645548
309	Q	P	0.276875902362
359	G	R	0.276868362024
299	Q	V	0.276799898171
358	T	H	0.276742013652
239	Q	K	0.27648241504
238	D	T	0.276136211613
305	N	K	0.276010040469
323	V	A	0.275352708669
328	L	F	0.274759374348
347	G	M	0.274078803176
175	P	N	0.273437315638
155	R	W	0.273182557101
283	T	I	0.272509031622
57	K	R	0.27218984622
10	Y	H	0.271450880973
156	G	S	0.271425602709
195	V	A	0.271356895356
562	R	T	0.269974808297
474	K	L	0.269794813186
277	F	M	0.269429920872
91	R	E	0.269298907391
173	S	G	0.269047149045
186	G	E	0.267982349764
507	E	A	0.267850438968
112	L	F	0.266901700371
153	S	D	0.265439036837
220	S	V	0.264934234714
322	Y	C	0.264507626302
175	P	Y	0.264447610785
146	N	D	0.264434327366
146	N	F	0.263810195515
139	S	I	0.263692271379
474	K	H	0.26367417167
3	A	Y	0.263585426707
210	N	M	0.263538811532
238	D	M	0.2635321692
360	M	I	0.263523676313
213	A	C	0.263447352723
234	P	Q	0.263402663266
182	V	N	0.263376885302
228	P	G	0.263317503615
223	N	T	0.263295380116
197	H	P	0.263294656002
230	I	A	0.263294201925
373	Q	N	0.263288930093
526	V	C	0.263283206737
179	N	G	0.26326675577
179	N	C	0.26326675577
358	T	D	0.263251925936
358	T	Y	0.263251925936
119	R	C	0.263243638579
7	V	S	0.263242820883
7	V	G	0.263242820883
191	V	Y	0.263242481976
522	E	T	0.26323560109
522	E	A	0.26323560109
178	T	R	0.263225388551
17	A	P	0.263223901755
20	I	K	0.263213530561
438	N	I	0.263211135041
253	G	T	0.263204435391
253	G	L	0.263204435391
325	S	F	0.263193930655
325	S	C	0.263193930655
325	S	L	0.263193930655
521	L	A	0.263193022429
74	I	N	0.263192463436
285	N	F	0.263189072421
285	N	Q	0.263189072421
215	V	L	0.263186421238
215	V	F	0.263186421238
219	S	C	0.26318590192
86	S	F	0.263181984741
128	L	I	0.263181565151
187	K	I	0.263180770787
376	G	I	0.263175482208
52	D	M	0.263173090022
185	K	T	0.263172902922
185	K	W	0.263172902922
202	D	A	0.263167818813
78	L	R	0.263166751066
75	T	H	0.263165591148
327	K	I	0.263164755216
531	A	W	0.263162555568
531	A	R	0.263162555568
63	G	V	0.263162111247
494	S	C	0.263153219432
388	I	Y	0.26315295212
389	N	V	0.263152436657
367	Y	S	0.263140244949
441	L	V	0.263139236324
259	E	A	0.26313862718
34	D	A	0.263134260643
395	V	E	0.263133044464
464	K	M	0.263124043638
382	K	P	0.26312390218
10	Y	F	0.263121778538
10	Y	N	0.263121778538
363	G	A	0.263118541591
423	L	F	0.263116631729
307	P	T	0.263115400505
183	N	Y	0.263113161417
507	E	I	0.263112291243
203	E	Q	0.263110505565
437	Y	F	0.263108187188
437	Y	W	0.263108187188
14	A	P	0.26310767359
164	L	F	0.263103777966
261	T	L	0.263101805291
192	L	Y	0.263097133889
60	K	Q	0.263093326981
224	R	C	0.263093255227
100	P	R	0.263092895137
287	S	V	0.263089137824
287	S	R	0.263089137824
267	P	L	0.263088676885
506	S	H	0.263088442201
532	I	R	0.263086207056
408	A	K	0.263085335411
255	T	G	0.263084091233
371	N	T	0.263080408816
108	Y	Q	0.263079394645
442	L	M	0.263077646804
292	N	A	0.263075335586
295	C	G	0.26307515215
275	R	V	0.263073381881
275	R	A	0.263073381881
529	I	F	0.263069253064
447	N	I	0.263065178035
461	L	V	0.263060046721
446	E	V	0.263057625097
227	T	D	0.26305761552
429	D	Q	0.263055245754
429	D	W	0.263055245754
444	L	Q	0.263052636452
43	V	E	0.263049680093
47	V	D	0.26304733221
416	L	I	0.263046990416
492	M	R	0.263041271499
495	V	G	0.263039899135
281	I	S	0.263038237756
112	L	T	0.263037278334
359	G	T	0.26303315898
31	D	V	0.263032318813
126	S	K	0.263032083509
38	E	T	0.263029912074
239	Q	A	0.263029132543
152	C	G	0.263026656876
340	I	M	0.263025339481
111	D	L	0.263025311016
109	P	R	0.263019661671
562	R	A	0.263018556669
341	Q	P	0.263017307189
309	Q	E	0.263016801401
413	F	V	0.263013248413
334	L	V	0.263013213004
403	N	R	0.263013099215
459	K	L	0.263012656078
68	Q	G	0.263011484642
293	T	R	0.263008283846
524	M	C	0.263005533163
28	N	T	0.26300376995
28	N	H	0.26300376995
301	A	G	0.26299509391
11	A	W	0.262994857077
11	A	R	0.262994857077
465	V	G	0.26299386456
284	S	A	0.26299380355
424	N	A	0.262985685338
424	N	I	0.262985685338
132	E	A	0.262985138453
242	R	W	0.262980210647
443	V	G	0.262973859951
527	Y	I	0.262969038246
50	L	H	0.26295067326
50	L	S	0.26295067326
456	L	K	0.262950380544
456	L	H	0.262950380544
505	Y	N	0.262948013927
32	T	P	0.262946868814
504	K	C	0.262945278614
467	S	Y	0.262941959137
455	D	S	0.262937660888
104	N	A	0.262935558508
319	C	G	0.262935014966
48	N	K	0.262931445346
137	E	I	0.262925536333
332	T	L	0.262919749525
350	A	G	0.262917572389
225	R	Q	0.262915090447
297	T	L	0.262897201661
297	T	K	0.262897201661
432	L	V	0.262861042673
145	F	Y	0.262837350019
337	I	H	0.262807267107
26	A	T	0.26280559514
326	T	M	0.262732693263
490	E	W	0.262670469247
156	G	H	0.262658735711
232	A	S	0.262089424435
555	S	F	0.261376429139
155	R	S	0.261219379584
508	E	K	0.260130515684
556	N	D	0.259186867183
241	G	W	0.258607723627
521	L	S	0.258513280729
181	Y	N	0.257830042353
185	K	G	0.25744967321
139	S	T	0.257368407934
277	F	P	0.257347989773
30	T	I	0.25734547643
186	G	A	0.257224841925
224	R	W	0.257215931363
137	E	A	0.257171841416
131	F	V	0.257054151768
262	G	S	0.256837379201
396	N	Y	0.256755165849
406	F	I	0.256683569476
70	G	R	0.256682365991
402	M	K	0.256647231499
230	I	R	0.256646202196
469	L	P	0.256609120339
407	T	N	0.256573352019
423	L	V	0.256560240392
398	V	G	0.256493925674
395	V	L	0.256450060871
471	N	K	0.256445689611
417	E	D	0.256388337352
386	N	E	0.256189857909
26	A	S	0.256184418403
521	L	W	0.256179090063
171	G	K	0.255688160294
171	G	Y	0.255688160294
65	A	E	0.255619608924
303	N	E	0.255515051242
270	A	V	0.254352622832
136	K	V	0.254325392764
525	G	D	0.25420771346
439	A	I	0.253132391481
241	G	R	0.252638326299
290	E	Q	0.252609522679
82	P	T	0.252483123695
303	N	F	0.252150383005
70	G	V	0.252059809642
428	D	V	0.251884035948
415	N	C	0.251736296598
415	N	W	0.251736296598
68	Q	D	0.251542404387
339	S	I	0.251306985175
400	E	T	0.251042759655
441	L	F	0.250852433774
523	S	P	0.250840791796
248	T	S	0.25076734017
19	T	E	0.250474151691
427	V	F	0.250400746715
138	S	Q	0.25032126136
337	I	Q	0.249578236895
531	A	V	0.248794874462
556	N	S	0.248702118904
515	K	D	0.248667666607
227	T	A	0.248566867693
447	N	D	0.248271582583
415	N	H	0.247922734702
460	N	T	0.247323454359
410	G	R	0.247117865322
116	E	D	0.246238237521
486	K	L	0.24577771123
325	S	G	0.245752729723
38	E	S	0.245662722006
18	D	N	0.245543609296
370	Q	L	0.24546016551
447	N	S	0.245330980242
443	V	A	0.245044147713
66	P	Q	0.244814297556
230	I	L	0.244121689337
422	N	D	0.243717778457
276	G	E	0.24353785894
277	F	Y	0.242856589642
277	F	W	0.242856589642
4	K	E	0.241722243066
27	N	D	0.241246030919
202	D	N	0.240997845741
515	K	Q	0.240701293293
557	G	S	0.240638265286
483	F	C	0.240612723851
562	R	E	0.240519961447
562	R	F	0.240519961447
34	D	N	0.240487636295
517	D	F	0.240354071072
510	K	G	0.240346494371
270	A	S	0.240342845442
484	Y	N	0.240302062757
484	Y	D	0.240302062757
518	G	H	0.240240676078
499	T	P	0.240208348559
235	K	A	0.240156232732
511	L	I	0.240025700263
490	E	F	0.24000351465
257	I	L	0.239397956837
86	S	G	0.239176683885
170	K	N	0.238405304287
237	R	K	0.237764344569
339	S	G	0.23774782223
327	K	Q	0.23691560683
265	I	L	0.236406505114
213	A	P	0.235927095903
155	R	K	0.234787353525
211	G	N	0.234099560832
482	E	D	0.232388232846
407	T	I	0.231874865613
86	S	E	0.231756209747
550	S	G	0.231731769143
22	I	M	0.231217974087
258	F	I	0.229306550981
255	T	S	0.228973557018
103	E	G	0.228463394624
247	W	R	0.22776267436
136	K	S	0.226783409299
257	I	C	0.226082281347
467	S	N	0.225469095681
325	S	N	0.225254959895
233	R	W	0.224951074908
326	T	N	0.224522203138
208	Y	C	0.223921222064
370	Q	S	0.223611190497
294	K	H	0.223508427454
5	L	Q	0.222461438666
23	G	V	0.222342181717
9	L	F	0.222240797553
70	G	F	0.222229868354
70	G	K	0.222229868354
21	C	G	0.222224706863
86	S	D	0.222192065869
36	I	L	0.22216806445
177	L	M	0.222139878254
41	V	L	0.221894115305
494	S	I	0.221832116388
71	K	Y	0.22179627437
321	K	E	0.221772561722
138	S	Y	0.221645150351
558	S	M	0.221593080305
507	E	Y	0.221571640347
211	G	P	0.221549231246
564	C	G	0.221467969286
79	L	I	0.22119482418
193	W	R	0.221167780794
69	L	W	0.221058058614
501	D	R	0.221044626226
501	D	E	0.221044626226
551	F	T	0.220833962386
71	K	H	0.220774290783
75	T	Y	0.219978081951
499	T	K	0.219663366687
32	T	A	0.219475965414
128	L	Y	0.219178370434
137	E	V	0.219175753564
478	N	T	0.2191385394
555	S	A	0.219059376291
4	K	A	0.218632759524
64	I	K	0.21851989716
61	L	S	0.218056833681
96	I	T	0.21805300572
19	T	K	0.217443304725
329	R	M	0.217160510478
294	K	L	0.217014131248
42	A	K	0.216986139209
230	I	F	0.216887284722
302	I	K	0.216572118727
296	Q	H	0.21647181567
295	C	R	0.21636990345
353	I	F	0.216358784168
363	G	V	0.216287545713
358	T	V	0.216283056833
232	A	V	0.216280814802
303	N	W	0.216227486441
364	W	C	0.216193381153
366	G	C	0.216192600865
220	S	M	0.215815228813
314	V	T	0.215791745444
176	K	F	0.215333397178
121	Q	H	0.215285354968
173	S	R	0.215265723071
185	K	M	0.214712062714
346	F	C	0.213761414211
173	S	D	0.213073931622
371	N	D	0.212761242264
125	V	T	0.211293352296
180	S	V	0.211082426199
122	L	S	0.2110543127
187	K	A	0.210804416921
499	T	N	0.210547673746
237	R	A	0.209922242878
60	K	Y	0.209850723352
155	R	E	0.209600007172
111	D	N	0.209218192785
554	C	F	0.208661534368
209	S	L	0.208058014656
59	C	R	0.207497959728
518	G	L	0.207102388174
354	E	K	0.207035428489
148	V	A	0.206895964011
244	N	D	0.206520310258
240	H	P	0.205892749946
123	S	L	0.205875839338
99	T	Q	0.205738167167
181	Y	D	0.205725269766
139	S	K	0.205720368575
182	V	G	0.205705944098
112	L	H	0.205697216493
183	N	I	0.205648043232
102	S	A	0.205601009041
106	A	F	0.205547190934
103	E	F	0.205444077261
103	E	N	0.205444077261
172	D	L	0.205434413312
161	Y	F	0.205410294779
502	Y	L	0.205341235778
186	G	T	0.20532737474
277	F	D	0.205299583452
561	C	R	0.205203259462
138	S	V	0.205108856637
172	D	N	0.204948792635
504	K	G	0.204945562689
504	K	Y	0.204945562689
565	I	L	0.204926367518
232	A	Q	0.204761027646
101	N	Y	0.204450138225
205	Q	G	0.204286508634
205	Q	E	0.204286508634
212	N	V	0.204220100122
115	Y	D	0.204191876718
289	H	L	0.203910352865
312	H	P	0.203856848963
222	Y	S	0.203560273341
259	E	H	0.203435077727
231	A	D	0.203225908688
12	F	S	0.202847320209
62	K	Y	0.202788307882
154	H	A	0.202543224579
297	T	P	0.2025002302
474	K	R	0.202212322742
171	G	N	0.20192656518
271	F	W	0.201772336605
173	S	H	0.201460368171
279	S	F	0.201358271323
119	R	M	0.201186894929
82	P	L	0.20011505801
338	P	S	0.199854354911
544	V	I	0.199719195309
515	K	E	0.198903678576
367	Y	F	0.196924616651
310	N	S	0.196647371292
474	K	A	0.196293267354
292	N	H	0.19611228291
72	C	R	0.195967662796
1	M	V	0.195792363947
14	A	D	0.195728485438
513	R	L	0.195660885472
178	T	I	0.195299278862
517	D	L	0.194740943739
517	D	N	0.194740943739
116	E	G	0.19471934344
192	L	P	0.194040931055
404	T	G	0.193696721705
126	S	L	0.193024985527
262	G	D	0.191977757375
149	T	K	0.191004448967
548	A	G	0.190971797275
243	M	V	0.190726465232
562	R	K	0.189910063816
248	T	M	0.189866164558
237	R	L	0.189789805716
347	G	E	0.18920789571
152	C	R	0.188875339408
5	L	A	0.188563110479
177	L	F	0.188387083383
245	Y	H	0.188175358215
91	R	W	0.188143099769
56	G	H	0.188043902545
3	A	I	0.188017342793
70	G	A	0.187985368428
81	N	T	0.18776776688
79	L	V	0.187740320633
26	A	G	0.187736595934
264	L	I	0.187510753417
28	N	Y	0.187175473357
224	R	Q	0.186826603471
153	S	E	0.186472212565
318	E	K	0.186416195165
395	V	M	0.18636060036
229	E	H	0.186242721795
60	K	F	0.185755859422
296	Q	R	0.185394386444
42	A	V	0.18520041933
229	E	T	0.18442498164
476	I	L	0.184015893187
499	T	F	0.183955634415
444	L	P	0.183510848819
45	H	P	0.182497460883
57	K	A	0.182420342824
387	A	T	0.182359119315
206	S	G	0.182025787613
177	L	T	0.181707586406
47	V	L	0.180622731686
429	D	G	0.179673320001
59	C	G	0.17962334078
94	S	A	0.179477155292
463	E	G	0.178995934781
466	K	E	0.178950030637
382	K	I	0.178947557218
481	F	Y	0.178912030971
520	K	N	0.178805630584
289	H	Y	0.178164891052
238	D	G	0.177487629683
320	P	Q	0.177260182508
230	I	V	0.177247250343
393	N	T	0.177188850211
321	K	N	0.177150357737
393	N	S	0.176864301373
31	D	N	0.176701249318
508	E	A	0.176620221268
48	N	D	0.176594832739
387	A	V	0.176523294393
305	N	T	0.176474366918
265	I	A	0.175761870676
257	I	K	0.175728038034
205	Q	F	0.175710261405
168	T	A	0.175564374157
275	R	F	0.175444643151
280	G	V	0.175395182132
196	H	P	0.17535880056
264	L	W	0.175320083802
415	N	D	0.175279473123
461	L	P	0.17525855034
207	L	V	0.175177679777
230	I	S	0.175111009016
262	G	V	0.175030557538
193	W	F	0.174668830167
460	N	A	0.174508408646
364	W	R	0.174034263022
279	S	H	0.174018143392
226	F	L	0.173957397017
299	Q	C	0.173718181691
178	T	L	0.173578790782
271	F	L	0.173230413546
90	A	S	0.173114890738
253	G	F	0.172973161952
16	D	N	0.171618068552
283	T	M	0.171612474923
125	V	F	0.171590015824
427	V	S	0.171538705939
286	A	K	0.170984807658
74	I	T	0.170823161351
386	N	A	0.170784323323
402	M	F	0.170705034744
138	S	E	0.170663500767
297	T	I	0.17059195964
389	N	A	0.170575716905
191	V	I	0.170325036508
427	V	I	0.170310785626
378	A	V	0.170297126453
323	V	L	0.170126960297
332	T	K	0.170080944956
210	N	S	0.169708779567
105	G	E	0.169123221136
104	N	S	0.168771178251
171	G	I	0.168164180102
505	Y	F	0.167871949767
484	Y	W	0.167138183439
216	S	A	0.166371213975
212	N	Y	0.166138871379
229	E	Q	0.165861162494
468	Q	H	0.165705233711
283	T	W	0.16552557597
409	V	I	0.165438746196
237	R	E	0.165423786046
402	M	T	0.165329951731
457	N	S	0.164915746331
457	N	T	0.164915746331
235	K	V	0.16425424991
343	R	K	0.163589876619
278	E	F	0.163466591817
120	E	G	0.162741228967
154	H	Q	0.161690703314
183	N	S	0.161329875092
527	Y	Q	0.160933078766
191	V	L	0.160748821418
498	G	W	0.160417988127
51	E	D	0.159844219166
221	N	G	0.159810953028
299	Q	D	0.159783017114
14	A	R	0.159543870236
11	A	L	0.159351885922
83	E	Q	0.15925634596
73	N	T	0.159081474135
70	G	W	0.15895040525
228	P	I	0.158817579097
409	V	T	0.158568087902
321	K	T	0.158475760387
53	S	A	0.158460015977
337	I	S	0.158363638279
184	N	R	0.158268813129
391	I	T	0.158247965439
100	P	Y	0.158159816133
104	N	G	0.158113956025
449	R	W	0.158096981274
139	S	H	0.157819369035
162	R	I	0.157817128421
381	Q	M	0.157712952594
514	E	R	0.157683725198
337	I	T	0.157580865712
179	N	S	0.156457844423
153	S	T	0.1564313645
244	N	K	0.156204677181
547	G	E	0.153929236594
474	K	F	0.153837720662
229	E	D	0.15383150295
26	A	V	0.153750172922
75	T	N	0.153459426208
524	M	T	0.151432809868
524	M	V	0.151432809868
81	N	S	0.150352079986
299	Q	E	0.15012904931
352	F	S	0.150029154696
57	K	L	0.149880966961
463	E	A	0.149672057788
388	I	S	0.149642970436
399	I	N	0.149628257706
451	L	F	0.149592814571
389	N	E	0.14957540649
133	I	L	0.149432599654
391	I	S	0.14942283715
416	L	M	0.149344855252
475	E	A	0.14925132251
400	E	A	0.149245629575
400	E	Q	0.149245629575
252	P	K	0.149226819322
422	N	T	0.149182842941
414	N	H	0.149172250229
212	N	P	0.149099124378
312	H	D	0.148628799275
445	L	R	0.148088707315
533	Y	C	0.147964187948
19	T	H	0.147903025001
425	K	T	0.147862611824
427	V	K	0.147829996265
65	A	V	0.147523461394
390	G	Q	0.147452556421
438	N	K	0.14726853292
167	L	P	0.147249213843
74	I	L	0.146673459568
153	S	I	0.146460728428
439	A	S	0.146217187565
154	H	L	0.146038348034
182	V	L	0.14507793433
311	I	L	0.144707673632
89	P	I	0.144487802713
148	V	S	0.144337332476
298	P	H	0.144151015049
286	A	G	0.143794290411
94	S	P	0.142299254724
553	M	G	0.142155912391
240	H	N	0.141762412526
479	G	E	0.14172579909
101	N	R	0.141228719801
336	N	K	0.141215574989
53	S	T	0.14081871584
337	I	K	0.140587421654
434	I	T	0.140158641874
456	L	R	0.139715936968
272	A	V	0.139537790595
201	S	N	0.139409412224
216	S	T	0.139067498501
214	Y	L	0.138909085665
229	E	C	0.138889637999
229	E	P	0.138889637999
154	H	F	0.138866342754
263	N	D	0.138439008854
201	S	L	0.138407848986
146	N	M	0.138279313431
146	N	T	0.138279313431
146	N	I	0.138279313431
146	N	L	0.138279313431
237	R	W	0.138251611351
256	I	V	0.13821214735
157	K	P	0.13815145109
236	V	W	0.138114629869
238	D	R	0.138001287117
238	D	W	0.138001287117
246	Y	S	0.137990217307
257	I	H	0.137987130971
272	A	P	0.137916876694
272	A	C	0.137916876694
234	P	I	0.137871781182
258	F	V	0.137848271628
224	R	L	0.137819471092
209	S	M	0.137816481165
173	S	M	0.137793609484
473	A	S	0.137779713569
226	F	A	0.137773865065
223	N	W	0.137764498032
223	N	C	0.137764498032
197	H	K	0.137763773918
230	I	N	0.137763319841
526	V	E	0.137752324653
526	V	T	0.137752324653
526	V	H	0.137752324653
508	E	R	0.13774861292
179	N	R	0.137735873686
149	T	P	0.137731566965
37	L	S	0.13772926648
280	G	R	0.137723018238
280	G	L	0.137723018238
123	S	K	0.137710667452
177	L	W	0.137709237703
448	E	A	0.137705028589
522	E	C	0.137704719006
530	L	Q	0.137696816807
438	N	Y	0.137680252957
438	N	H	0.137680252957
438	N	E	0.137680252957
253	G	V	0.137673553307
288	M	W	0.137672769712
184	N	Y	0.137669917409
445	L	V	0.137669273209
200	S	C	0.137666688101
481	F	C	0.137665208474
74	I	S	0.137661581352
285	N	M	0.137658190337
285	N	A	0.137658190337
33	V	G	0.137656806587
19	T	N	0.137656207524
19	T	P	0.137656207524
291	C	S	0.137656130798
4	K	F	0.137655051953
4	K	W	0.137655051953
219	S	Q	0.137655019836
219	S	W	0.137655019836
248	T	R	0.13765435888
248	T	D	0.13765435888
384	T	R	0.137651945648
86	S	R	0.137651102657
187	K	C	0.137649888703
269	Y	Q	0.137647736801
269	Y	S	0.137647736801
347	G	A	0.137646349214
185	K	H	0.137642020838
116	E	L	0.137642008114
316	I	R	0.137641951652
418	K	T	0.137637653124
480	C	S	0.137637512011
202	D	P	0.137636936729
202	D	T	0.137636936729
433	D	Y	0.137633644812
335	R	E	0.137633212763
205	Q	Y	0.1376329823
205	Q	I	0.1376329823
188	E	R	0.137632562458
462	Y	F	0.137627633303
362	D	H	0.137626971296
268	W	E	0.137626643149
494	S	K	0.137622337348
372	E	M	0.137622010113
294	K	P	0.137620738693
294	K	Y	0.137620738693
141	P	I	0.137618626022
468	Q	E	0.137617700442
468	Q	N	0.137617700442
276	G	Y	0.137615867192
276	G	I	0.137615867192
302	I	R	0.137614005376
345	L	Q	0.137609368064
440	E	A	0.137609022698
441	L	W	0.13760835424
441	L	Y	0.13760835424
441	L	I	0.13760835424
243	M	P	0.137608081362
259	E	S	0.137607745096
333	G	T	0.137607086139
395	V	G	0.13760216238
263	N	Y	0.13760149281
518	G	Q	0.137600592099
22	I	A	0.137596738439
3	A	Q	0.137595755283
296	Q	P	0.137595736594
244	N	E	0.137594792173
382	K	M	0.137593020096
501	D	W	0.137591551678
10	Y	R	0.137590896454
380	D	A	0.137590710247
320	P	A	0.137590240623
201	S	W	0.137588905016
460	N	E	0.137587068648
423	L	I	0.137585749646
423	L	P	0.137585749646
463	E	V	0.137583914177
208	Y	D	0.137583672582
26	A	R	0.137582545324
507	E	H	0.137581409159
507	E	S	0.137581409159
507	E	C	0.137581409159
507	E	N	0.137581409159
203	E	A	0.137579623481
437	Y	D	0.137577305104
437	Y	N	0.137577305104
59	C	W	0.137576599096
59	C	V	0.137576599096
181	Y	W	0.137576297182
36	I	R	0.137575562923
164	L	P	0.137572895882
261	T	P	0.137570923207
214	Y	R	0.137570767174
214	Y	N	0.137570767174
411	K	A	0.137569845
519	V	F	0.137566268109
192	L	R	0.137566251806
192	L	F	0.137566251806
262	G	A	0.137563498207
60	K	C	0.137562444897
224	R	Y	0.137562373143
29	S	L	0.137559547965
267	P	Q	0.137557794801
336	N	I	0.137556228202
387	A	I	0.137556055462
532	I	W	0.137555324972
528	Q	W	0.137554778531
528	Q	V	0.137554778531
528	Q	L	0.137554778531
408	A	P	0.137554453327
168	T	P	0.137554070643
469	L	F	0.137553338893
255	T	N	0.137553209149
247	W	C	0.137552534076
247	W	S	0.137552534076
279	S	Q	0.137551965372
310	N	I	0.137549951692
310	N	Y	0.137549951692
310	N	H	0.137549951692
371	N	I	0.137549526732
87	L	R	0.137549210248
35	T	P	0.137547335797
399	I	S	0.137544935393
399	I	M	0.137544935393
117	E	V	0.137542932282
275	R	Y	0.137542499797
458	V	L	0.137541992463
458	V	E	0.137541992463
435	W	V	0.137540400352
125	V	G	0.13753844539
125	V	E	0.13753844539
487	C	G	0.137538442207
529	I	E	0.13753837098
500	Y	N	0.137538362413
239	Q	R	0.137537672458
49	L	R	0.137537540911
447	N	H	0.137534295951
103	E	S	0.137533275288
103	E	R	0.137533275288
103	E	Y	0.137533275288
88	L	Y	0.137532612937
88	L	V	0.137532612937
434	I	N	0.137531674448
549	I	M	0.13753021417
207	L	R	0.137529509167
218	A	P	0.137528450811
454	H	L	0.137528072601
81	N	Y	0.137527665816
81	N	I	0.137527665816
446	E	Q	0.137526743013
446	E	A	0.137526743013
227	T	P	0.137526733436
18	D	V	0.137525130936
165	L	G	0.137525013147
429	D	K	0.13752436367
471	N	V	0.137522297697
308	F	P	0.137521769953
444	L	V	0.137521754368
478	N	L	0.13752126206
425	K	S	0.137521128604
101	N	V	0.137520278497
349	I	A	0.137518569428
40	N	Y	0.137518034509
40	N	G	0.137518034509
15	T	P	0.137517882899
79	L	P	0.137517177835
303	N	Y	0.137516563768
47	V	G	0.137516450126
47	V	K	0.137516450126
545	S	L	0.13751489336
534	S	A	0.137514150814
343	R	T	0.137514104564
256	I	K	0.137512861133
5	L	G	0.137512338768
174	Y	D	0.137511910346
174	Y	N	0.137511910346
517	D	Q	0.137511003467
331	V	D	0.137510590589
331	V	L	0.137510590589
96	I	S	0.137509548582
281	I	G	0.137507355672
281	I	M	0.137507355672
122	L	N	0.1375066889
112	L	W	0.13750639625
21	C	W	0.137505205083
56	G	Q	0.137504185473
56	G	N	0.137504185473
457	N	I	0.137503650477
457	N	Y	0.137503650477
496	R	T	0.137502436613
330	M	R	0.137502291842
330	M	K	0.137502291842
220	S	Q	0.137501373558
533	Y	R	0.137500749246
352	F	C	0.13750059547
83	E	N	0.13749926258
38	E	V	0.137499029991
239	Q	W	0.137498250459
239	Q	G	0.137498250459
240	H	D	0.1374977933
204	Q	S	0.13749582518
340	I	F	0.137494457397
111	D	T	0.137494428932
111	D	A	0.137494428932
111	D	S	0.137494428932
328	L	W	0.137493543743
314	V	E	0.137491514244
118	L	T	0.13749148711
98	E	A	0.137491329409
341	Q	H	0.137486425106
553	M	K	0.137486327049
[truncated: 9,300 more rows]
