# Supplementary material for: Enhanced ER proteostasis and temperature differentially impact the mutational tolerance of influenza hemagglutinin
Source: eLife. 2018 Sep 6;7:e38795. doi: 10.7554/eLife.38795 (PMC6172027; doi:10.7554/eLife.38795)
Supplement: Source data 1. [file elife-38795-data1.zip › Dataset_1/HA_DMS_2018_processing/filtering/filtering_DAX37vsDMSO37/rep2/data_rep2.txt]

413	F	E	1.58520667497
206	S	E	1.3736290695
216	S	I	1.26424003218
153	S	H	1.25697459133
408	A	G	1.20269400428
126	S	G	1.20189986332
150	V	F	1.18798688417
238	D	Y	1.18704925922
156	G	D	1.18290405255
411	K	H	1.16715396124
63	G	N	1.16030721577
273	L	M	1.15418370176
169	K	G	1.15322399023
124	S	F	1.15304375706
303	N	Y	1.0654298334
175	P	G	1.0463804209
486	K	R	1.04104951774
169	K	E	1.03790396574
563	I	T	1.02372801669
507	E	I	1.01548609778
228	P	A	1.01511110394
228	P	T	1.00261722483
58	L	P	1.00106489119
417	E	K	0.995949427441
156	G	S	0.991204495164
170	K	H	0.990007624868
433	D	E	0.989690619557
515	K	N	0.985623726254
235	K	I	0.967838935889
486	K	I	0.967835116824
555	S	P	0.966903024477
235	K	F	0.964279810894
562	R	N	0.955336555415
358	T	E	0.953336273475
88	L	P	0.947439547055
263	N	S	0.935246277405
375	S	V	0.934691724063
234	P	Q	0.926789466946
396	N	T	0.926115588168
163	N	H	0.926081935154
65	A	V	0.924412161599
234	P	V	0.920585223947
210	N	G	0.918456890404
285	N	S	0.910921925542
231	A	C	0.909209523871
158	S	L	0.908835107005
407	T	Q	0.90524602973
212	N	M	0.900621923235
234	P	K	0.900488565519
240	H	M	0.893716933083
482	E	V	0.891327927732
199	S	Y	0.890862184152
104	N	E	0.887613283185
151	S	L	0.886713508247
12	F	A	0.879482071876
175	P	L	0.879143085449
406	F	Y	0.878744325094
389	N	T	0.87158232835
143	H	S	0.871013864775
210	N	R	0.868541239836
210	N	D	0.868120041998
212	N	T	0.865104612091
265	I	T	0.865022684657
36	I	T	0.864736045944
229	E	H	0.864542340994
189	V	A	0.858197577489
262	G	D	0.856293786776
312	H	G	0.854688544526
170	K	L	0.853454160104
68	Q	R	0.853333160356
102	S	V	0.84819882707
100	P	F	0.84795009047
558	S	P	0.8457683956
485	H	R	0.845334112289
222	Y	T	0.84382128029
8	L	M	0.841656014362
437	Y	H	0.831805327451
221	N	G	0.831404960044
282	I	L	0.830240435824
515	K	T	0.828712176169
249	L	T	0.827945094573
19	T	H	0.827175910988
8	L	V	0.826813737505
4	K	Q	0.826786203477
64	I	K	0.824928655029
420	M	L	0.821827565182
170	K	I	0.819310924822
237	R	M	0.81845870932
541	V	L	0.81814739529
154	H	M	0.816942101711
176	K	H	0.816849824003
15	T	A	0.816308296392
403	N	S	0.812673922983
125	V	A	0.810578281929
390	G	V	0.808182733504
532	I	V	0.80575565052
62	K	H	0.804346130425
213	A	V	0.802928802461
60	K	Y	0.802406763048
432	L	P	0.80173074935
300	G	R	0.800194129401
278	E	I	0.795617119765
221	N	Q	0.791134457862
220	S	C	0.791101519932
279	S	Y	0.79091240012
324	R	W	0.790244787069
92	S	Y	0.790210578954
468	Q	V	0.78758486871
150	V	G	0.787415655876
338	P	Q	0.785171760937
434	I	M	0.784792393378
86	S	I	0.782727181038
233	R	K	0.782491606868
286	A	V	0.782166586214
456	L	F	0.779853941351
212	N	S	0.776478965477
238	D	T	0.77554186744
540	L	A	0.771913425096
505	Y	H	0.77143882317
177	L	Q	0.765973803829
273	L	A	0.765772071591
45	H	R	0.765584367353
100	P	D	0.765487930278
430	G	W	0.765486570209
238	D	E	0.764874026466
323	V	L	0.763869868028
11	A	V	0.763794314917
237	R	I	0.763244172288
25	H	Q	0.763063631902
65	A	G	0.763049742441
112	L	F	0.762259375887
104	N	S	0.756050474913
411	K	R	0.755066897847
554	C	F	0.754186924234
389	N	R	0.748283635763
135	P	S	0.745938739942
505	Y	C	0.745731070517
4	K	A	0.745405692635
2	K	Y	0.745371473285
7	V	F	0.744755032953
10	Y	V	0.743227671624
210	N	E	0.742628353452
210	N	Q	0.74250804179
65	A	N	0.740011893741
556	N	I	0.739447542143
146	N	Y	0.739073135689
254	D	A	0.736428297394
236	V	A	0.734480519748
554	C	Y	0.734128520476
173	S	F	0.734084807048
408	A	Q	0.731374064306
277	F	G	0.730798677049
250	L	V	0.730472512919
175	P	F	0.728324613916
301	A	T	0.728189729439
409	V	A	0.727562675842
371	N	S	0.721958094683
493	E	K	0.721465474383
20	I	V	0.72119999015
218	A	W	0.718129283669
251	E	T	0.717657144848
12	F	V	0.717045246069
88	L	V	0.714528234289
474	K	Q	0.7131973296
244	N	Y	0.712856122682
236	V	D	0.712536393393
277	F	C	0.712435725377
299	Q	K	0.712066654121
151	S	A	0.711897538828
4	K	C	0.711883392501
171	G	T	0.711443841141
53	S	Y	0.711122731112
185	K	M	0.710618580782
188	E	T	0.710437915068
187	K	C	0.710298528465
553	M	A	0.709838708189
277	F	M	0.709621957986
127	S	D	0.708610606819
235	K	E	0.705942040248
176	K	P	0.702458130633
89	P	T	0.702195305887
176	K	E	0.698152373892
458	V	L	0.697171959452
299	Q	C	0.696834051118
309	Q	H	0.696589158802
292	N	Y	0.696464638598
10	Y	S	0.696318351833
48	N	D	0.696181041358
173	S	N	0.695554641107
124	S	G	0.694393612501
528	Q	R	0.694252227724
197	H	Y	0.693426191272
226	F	S	0.693395592681
160	F	L	0.692516475357
231	A	H	0.691030066213
115	Y	P	0.687390547007
253	G	S	0.686373172596
396	N	D	0.685931554588
476	I	R	0.68580393423
2	K	P	0.685207954825
506	S	V	0.684680978901
93	W	R	0.684057824643
5	L	F	0.683894688698
562	R	G	0.682815123182
479	G	E	0.68251198589
563	I	V	0.682464435301
503	P	S	0.682034212314
175	P	Y	0.68174861435
542	L	V	0.681618541273
210	N	L	0.681327548661
489	N	S	0.679932594597
124	S	E	0.678323498598
146	N	I	0.678241321687
536	V	G	0.67821731868
230	I	Q	0.678213818878
185	K	Q	0.678210036985
92	S	V	0.678184244932
81	N	K	0.678160938993
385	Q	K	0.678157382732
538	S	T	0.678056761358
53	S	M	0.67797667417
370	Q	M	0.677710462768
255	T	S	0.675801244932
115	Y	I	0.674476499597
127	S	A	0.671218686152
318	E	R	0.668657959697
283	T	R	0.668419872187
210	N	F	0.668239802889
237	R	T	0.667738166088
218	A	E	0.667180386701
6	L	P	0.66599053657
256	I	T	0.665279802713
294	K	N	0.661434449243
539	S	L	0.661051931174
224	R	A	0.660375891083
115	Y	A	0.659809481828
184	N	L	0.659648377865
169	K	T	0.659568108405
101	N	I	0.65951588983
264	L	F	0.65936434355
133	I	V	0.659115268628
344	G	D	0.657809497093
286	A	R	0.657776635436
92	S	Q	0.657230980203
522	E	D	0.657111321404
65	A	K	0.657002139697
146	N	K	0.65690151752
2	K	M	0.656638802628
91	R	N	0.6566067513
90	A	H	0.656120588229
39	K	R	0.6549279607
321	K	V	0.6539691401
235	K	V	0.653600796313
234	P	S	0.653566081234
286	A	I	0.651289386509
176	K	N	0.647836085809
437	Y	C	0.64741217008
285	N	R	0.646663092485
332	T	A	0.646478802133
443	V	A	0.646362794872
172	D	Q	0.646124195078
138	S	Y	0.645482639053
543	L	F	0.645233876915
518	G	K	0.645196180377
175	P	N	0.643435716329
460	N	A	0.642505591985
507	E	K	0.641781233066
412	E	L	0.638989504929
539	S	T	0.637772657479
278	E	A	0.637065298433
304	S	G	0.63602427513
175	P	V	0.635354568676
90	A	M	0.635270945245
274	S	A	0.630398258864
62	K	A	0.630085484928
202	D	L	0.630036939106
325	S	L	0.629945258348
288	M	Y	0.629896162447
307	P	T	0.629788733173
519	V	M	0.629217036286
187	K	N	0.62827605958
227	T	Y	0.627468928371
529	I	T	0.626821741527
254	D	Y	0.626556910592
126	S	I	0.62639646312
429	D	V	0.626238261574
107	C	F	0.626154596469
187	K	I	0.626115657087
376	G	A	0.626113058585
383	S	T	0.626094912759
114	D	M	0.626052818728
179	N	Y	0.626008615564
274	S	M	0.625179204081
173	S	A	0.625122095137
62	K	R	0.624488795496
540	L	P	0.624324932141
472	N	S	0.618418638798
158	S	R	0.618258835902
136	K	T	0.618010084321
232	A	E	0.617645534794
384	T	A	0.617407364124
294	K	F	0.617406043466
486	K	V	0.615082064053
506	S	T	0.614885871636
476	I	Q	0.61439523393
490	E	V	0.614365846009
460	N	T	0.613821080444
158	S	H	0.613500104788
381	Q	A	0.610486527914
140	W	R	0.609970756227
177	L	A	0.606973280089
257	I	Q	0.606865041668
278	E	Y	0.604444965765
139	S	P	0.60428364156
232	A	W	0.604095090677
230	I	T	0.602949189536
339	S	P	0.601566924903
451	L	S	0.601521517394
261	T	I	0.598414046685
89	P	F	0.597374740174
330	M	V	0.596003532489
153	S	E	0.59556487917
276	G	H	0.594787487657
253	G	A	0.594268185599
47	V	A	0.592392554681
211	G	E	0.592262086155
239	Q	K	0.591115008814
335	R	K	0.590743643908
11	A	H	0.58997273308
238	D	L	0.589350721291
285	N	Q	0.589185092677
2	K	G	0.588508427985
346	F	S	0.588304734136
19	T	A	0.587920319883
494	S	G	0.58759824084
253	G	R	0.586991329039
294	K	R	0.586919089404
509	S	G	0.586299722449
169	K	Q	0.586150121562
528	Q	G	0.585407063176
213	A	H	0.585392326893
65	A	W	0.585382104579
226	F	A	0.585292689464
248	T	N	0.585227732768
470	K	F	0.585171277191
229	E	C	0.585156857852
243	M	F	0.585119106576
479	G	K	0.585109950945
184	N	A	0.585091320326
209	S	C	0.585082363843
434	I	V	0.585049282939
448	E	S	0.58494223843
180	S	G	0.584911971679
99	T	R	0.584005257559
408	A	I	0.582353473874
471	N	Q	0.581330037997
157	K	N	0.579727651221
467	S	A	0.578009287408
138	S	L	0.57737757901
120	E	K	0.577236077863
468	Q	S	0.576611792433
186	G	W	0.574617565217
421	E	G	0.572812014224
407	T	I	0.572737888137
510	K	A	0.571227448329
314	V	F	0.570359161572
176	K	M	0.570142296832
223	N	Q	0.5674317226
433	D	N	0.566864785754
19	T	R	0.566474671306
522	E	G	0.56532736619
228	P	R	0.558664993434
7	V	C	0.558359514084
225	R	K	0.555674029325
443	V	I	0.554973245077
143	H	N	0.554182077094
542	L	F	0.552430848863
81	N	D	0.551657423614
3	A	C	0.551526923884
17	A	G	0.55137159296
463	E	D	0.550950953294
2	K	N	0.550826027655
246	Y	H	0.548582855607
401	K	I	0.54802084879
64	I	R	0.547849969448
177	L	P	0.546125700595
393	N	D	0.546107412758
142	N	D	0.545872293428
116	E	A	0.545696950599
506	S	W	0.544496543745
413	F	S	0.543384376467
206	S	A	0.543100975725
280	G	T	0.543042748134
211	G	V	0.542852175078
353	I	T	0.542445419235
65	A	Q	0.542420135448
81	N	T	0.542263544611
6	L	Q	0.542259630959
24	Y	F	0.542036492823
235	K	R	0.542032304331
215	V	A	0.541857256738
47	V	I	0.541008285931
246	Y	N	0.540965620436
558	S	L	0.539716687383
115	Y	D	0.538988177435
462	Y	F	0.538933981392
102	S	I	0.538876064683
441	L	S	0.538822435743
404	T	Q	0.538765403395
183	N	T	0.538700861062
86	S	E	0.53863997183
60	K	T	0.538597370494
179	N	I	0.538545774313
182	V	F	0.538545331566
410	G	C	0.538485040637
340	I	K	0.537832544982
515	K	R	0.53751734614
248	T	L	0.537312127555
211	G	R	0.536181786559
523	S	P	0.536142270656
520	K	T	0.535792515532
560	Q	R	0.534864645028
506	S	L	0.533285099774
5	L	A	0.53069650548
225	R	L	0.528228302334
240	H	L	0.528177038144
287	S	P	0.527031191519
101	N	G	0.525902958933
188	E	S	0.525870047232
390	G	W	0.525813419988
199	S	P	0.52499824278
269	Y	F	0.524518134885
34	D	G	0.523844355234
235	K	P	0.522657106454
463	E	G	0.522570018287
198	P	T	0.521849005008
478	N	S	0.521704036468
312	H	T	0.520311085065
288	M	R	0.520265105493
299	Q	A	0.520111976844
290	E	T	0.520071057342
520	K	Q	0.51982797384
498	G	W	0.519616962233
564	C	R	0.51960848695
222	Y	H	0.519072325694
318	E	K	0.518982135389
312	H	Y	0.518837185151
277	F	K	0.518665666731
53	S	T	0.518311208025
86	S	A	0.515442128869
493	E	A	0.514234250743
23	G	C	0.512911957032
1	M	I	0.512844796931
150	V	A	0.510241122299
150	V	Y	0.509516266234
283	T	I	0.509312834428
100	P	Q	0.509052277844
282	I	V	0.509020053059
401	K	L	0.508797798738
111	D	H	0.508586400701
216	S	L	0.508019161854
157	K	V	0.507424266498
223	N	K	0.507352806788
2	K	L	0.506927978091
227	T	L	0.506833931101
209	S	P	0.506811109619
195	V	G	0.506744130166
285	N	H	0.506722932486
255	T	E	0.506369185002
330	M	L	0.505920791664
372	E	S	0.505795098521
327	K	E	0.505707767591
232	A	Q	0.505690689475
351	G	V	0.50565245614
310	N	S	0.505535321827
41	V	A	0.505520327813
61	L	S	0.504798519527
104	N	H	0.504670522508
106	A	V	0.502493351837
406	F	M	0.499726413116
406	F	W	0.499726413116
460	N	G	0.499538943975
185	K	L	0.499295202606
411	K	E	0.498670432807
509	S	A	0.497500260222
173	S	G	0.496994968081
234	P	M	0.494320949581
520	K	I	0.493490400944
294	K	V	0.492434250905
236	V	T	0.491223467568
415	N	R	0.490166543736
512	N	V	0.489254802441
127	S	P	0.489042015439
132	E	K	0.489006839079
68	Q	E	0.48879752589
429	D	E	0.48871684733
154	H	A	0.48736916674
522	E	N	0.486676926135
154	H	K	0.486642281309
238	D	P	0.485938117891
199	S	I	0.485725074353
338	P	G	0.485694322532
503	P	V	0.485650932489
503	P	A	0.485650932489
463	E	T	0.485589058547
15	T	R	0.485587356353
476	I	C	0.485575440755
19	T	F	0.48553931568
92	S	M	0.48553916699
540	L	I	0.485535889951
87	L	R	0.485532156734
564	C	F	0.485531188196
6	L	I	0.485518574841
242	R	M	0.485506164872
474	K	H	0.485502031746
134	F	Y	0.485495857594
331	V	G	0.485490188467
487	C	F	0.485487240477
461	L	I	0.485473417503
353	I	F	0.485473165827
196	H	Q	0.485460053281
69	L	F	0.48545962506
315	T	K	0.485444995747
400	E	A	0.485411571761
422	N	K	0.485391132448
71	K	I	0.485313590391
379	A	E	0.485305257165
482	E	P	0.485300810021
382	K	M	0.485259722786
514	E	D	0.485146689681
518	G	Y	0.484937230772
553	M	V	0.484613358109
293	T	M	0.482602386719
146	N	Q	0.482238276971
94	S	P	0.48188224989
31	D	G	0.481850031501
326	T	Q	0.480854581146
251	E	A	0.480384284156
283	T	F	0.479033465845
441	L	F	0.478978979417
212	N	H	0.478784519779
122	L	F	0.478660350598
280	G	S	0.477154323024
254	D	E	0.476249344303
12	F	S	0.475637846772
102	S	A	0.475241087
194	G	S	0.475051378241
89	P	V	0.474950540702
103	E	G	0.474894355352
265	I	M	0.474108306079
191	V	I	0.47145986473
159	S	D	0.471385469424
358	T	Y	0.471167281815
492	M	T	0.470571845908
511	L	M	0.469104420835
54	H	Q	0.468029641062
332	T	I	0.467324197597
292	N	E	0.466877148735
12	F	C	0.466463541225
46	S	P	0.466457657638
170	K	F	0.465673970207
470	K	S	0.465498481332
469	L	I	0.465482866196
459	K	M	0.465336501346
404	T	H	0.465053725572
188	E	V	0.464850069494
159	S	R	0.464525761889
345	L	I	0.464411385519
176	K	L	0.46422411464
255	T	Y	0.462750565124
321	K	T	0.462395234774
302	I	M	0.461944963358
519	V	A	0.461932231843
314	V	Q	0.46188180679
48	N	S	0.461164070961
83	E	A	0.45944843182
526	V	I	0.459277774741
520	K	E	0.458958436992
508	E	A	0.458695653373
478	N	T	0.457418453012
445	L	P	0.457386749826
477	G	F	0.456801696016
514	E	F	0.456533215339
407	T	A	0.45636569091
459	K	R	0.456100004596
520	K	N	0.455790770046
489	N	K	0.455441602991
97	V	A	0.45473074206
454	H	R	0.452261051394
438	N	H	0.451189056514
359	G	E	0.45049442876
175	P	T	0.45038660933
251	E	C	0.450344911742
237	R	N	0.450105852928
206	S	R	0.449991571333
230	I	C	0.449834980549
260	A	S	0.449812082748
271	F	V	0.449759026086
271	F	I	0.449759026086
334	L	D	0.449417058265
296	Q	K	0.449347251967
349	I	L	0.449303531439
352	F	P	0.449293572924
83	E	T	0.449222638312
293	T	K	0.449221733533
313	P	T	0.449196902848
6	L	D	0.449150226567
70	G	K	0.448992198046
70	G	W	0.448992198046
481	F	S	0.44887824591
126	S	T	0.447544362399
52	D	R	0.44669346357
321	K	N	0.446683999046
193	W	R	0.446545569926
288	M	L	0.446110516297
415	N	T	0.445961800257
472	N	K	0.445942981282
136	K	M	0.445909798735
459	K	T	0.445901706654
474	K	Y	0.44584865169
474	K	M	0.445830783243
61	L	F	0.445674236868
428	D	Y	0.445638719217
264	L	I	0.44561741577
107	C	S	0.445582350827
186	G	P	0.445547196878
13	V	T	0.44551542816
65	A	R	0.445498034504
271	F	S	0.445411172733
4	K	P	0.445130878291
517	D	E	0.44502441733
208	Y	H	0.444526531077
178	T	A	0.444515848365
203	E	G	0.443911933764
289	H	E	0.443722470577
387	A	T	0.443288141945
308	F	L	0.442912907386
157	K	G	0.441405739459
430	G	V	0.440423331902
562	R	V	0.440165431565
154	H	R	0.437239878908
136	K	V	0.437216850326
51	E	G	0.437008985967
169	K	C	0.435906776646
398	V	F	0.435478142163
102	S	G	0.434829550626
426	K	E	0.43464236761
111	D	L	0.434585819258
257	I	T	0.434372336002
341	Q	R	0.433913464144
455	D	N	0.432909207561
503	P	R	0.432531538387
556	N	L	0.432352627435
479	G	V	0.432173002313
495	V	L	0.432083167303
538	S	G	0.431837414543
277	F	W	0.429552183878
136	K	H	0.428408304897
106	A	S	0.428000227216
116	E	Q	0.427638653677
497	N	F	0.427595837622
294	K	H	0.427088555635
225	R	I	0.426662669671
299	Q	N	0.426655881915
428	D	N	0.426463807888
278	E	D	0.425976358785
29	S	P	0.424354360346
158	S	F	0.424170286097
408	A	R	0.423863024719
373	Q	A	0.423727824732
261	T	A	0.423278898282
76	G	E	0.423096988631
93	W	F	0.422989072888
94	S	G	0.422988560837
9	L	S	0.422949300904
180	S	Y	0.422693462822
255	T	H	0.422486612976
315	T	R	0.421691881243
87	L	P	0.420988947117
235	K	D	0.420459647483
381	Q	Y	0.420116741008
193	W	C	0.419320874052
150	V	I	0.419269958366
275	R	H	0.419190904322
236	V	Y	0.418901934319
239	Q	P	0.418620016619
295	C	R	0.418370400441
297	T	P	0.418230127814
39	K	N	0.41768360157
523	S	Y	0.416263303174
30	T	N	0.415293373506
513	R	F	0.415107905513
248	T	S	0.41412911416
376	G	S	0.413935305224
220	S	V	0.412929371487
157	K	D	0.412228820879
417	E	D	0.41214803571
104	N	W	0.412050124923
450	T	I	0.412032582526
400	E	S	0.412002062565
471	N	Y	0.411997546428
466	K	T	0.411871206749
466	K	N	0.411871206749
112	L	H	0.411839982508
163	N	K	0.411805815517
443	V	F	0.411779940785
143	H	Q	0.411582246138
540	L	M	0.41116145093
545	S	T	0.410864063089
427	V	K	0.41015881165
404	T	M	0.408681355675
106	A	E	0.40852007622
455	D	G	0.407133064574
228	P	V	0.407026769643
105	G	E	0.406007131767
510	K	L	0.404665320556
543	L	S	0.404589296613
525	G	E	0.404574208176
126	S	R	0.404385691501
231	A	Y	0.403744022431
205	Q	E	0.403152218105
308	F	S	0.402965578608
408	A	V	0.402960013182
201	S	Q	0.401524303215
182	V	S	0.400702947289
562	R	T	0.399858700164
549	I	S	0.399340084725
89	P	Y	0.398498330294
195	V	A	0.395204004319
235	K	N	0.395146423224
527	Y	H	0.39400126257
276	G	E	0.393460517111
213	A	D	0.393360750763
490	E	K	0.393318146162
231	A	M	0.393181829207
279	S	F	0.392942438082
565	I	V	0.392069895832
321	K	E	0.392033916292
348	A	S	0.391551554841
365	Y	C	0.391485858593
499	T	Q	0.391300155257
37	L	F	0.391107631702
289	H	D	0.391101221972
65	A	D	0.391080965054
4	K	T	0.39068708867
90	A	T	0.39049919818
179	N	D	0.387154149387
4	K	L	0.386563070219
240	H	R	0.386148189133
243	M	I	0.384840229228
154	H	S	0.384838469232
401	K	E	0.38470193519
110	G	R	0.384663683627
276	G	A	0.384380722011
192	L	P	0.384063810028
220	S	D	0.383996273366
235	K	S	0.383141028498
157	K	F	0.382907537916
381	Q	F	0.382758871296
135	P	L	0.382292377657
218	A	M	0.382284127796
141	P	T	0.38219416443
318	E	T	0.381108009629
229	E	A	0.380568433484
247	W	R	0.380153327758
150	V	E	0.379931002012
237	R	D	0.379582716153
173	S	M	0.379039706167
144	T	K	0.378970415611
65	A	L	0.378931227111
125	V	S	0.37893085011
221	N	Y	0.378886970866
231	A	N	0.378867622788
433	D	G	0.378856247804
421	E	K	0.378840750058
527	Y	G	0.378828395518
276	G	D	0.37880633883
106	A	F	0.378734832126
136	K	W	0.378707337936
429	D	W	0.378705292634
558	S	A	0.378691079535
146	N	W	0.378681039829
507	E	Y	0.378680003511
415	N	E	0.378672263625
15	T	K	0.378672152436
83	E	C	0.37865106185
148	V	K	0.378639984548
334	L	K	0.378638342376
391	I	S	0.378632796791
19	T	D	0.378624111764
197	H	Q	0.378619830918
149	T	R	0.37860895757
393	N	I	0.378600055166
426	K	S	0.378596118262
227	T	E	0.378571893477
227	T	D	0.378571893477
214	Y	R	0.378571681348
269	Y	V	0.378570652354
378	A	G	0.378568695262
327	K	Q	0.378565621364
314	V	G	0.378550116036
5	L	Y	0.378544430489
325	S	T	0.37854273326
64	I	Q	0.378541775758
418	K	Q	0.378539771664
121	Q	Y	0.37853783693
122	L	M	0.378537345857
44	T	S	0.378530245311
44	T	R	0.378530245311
50	L	I	0.378529619705
550	S	T	0.378527674913
510	K	W	0.378520504491
410	G	Q	0.378515765402
40	N	H	0.378515599566
329	R	S	0.378514281741
32	T	Q	0.378514245195
423	L	V	0.378510209339
25	H	I	0.378501789054
397	S	Q	0.378484453287
422	N	H	0.378475928531
215	V	F	0.378473500576
3	A	F	0.378469682536
37	L	M	0.378466593804
56	G	H	0.378464969
56	G	K	0.378464969
180	S	K	0.378461094211
75	T	H	0.378457790857
488	D	A	0.378456565888
366	G	A	0.378448656009
275	R	M	0.378422665492
313	P	H	0.378414534581
236	V	G	0.378371955604
182	V	I	0.378344394045
201	S	Y	0.378332185228
306	L	M	0.37824713178
138	S	G	0.377194944709
10	Y	C	0.377154689664
523	S	L	0.376809388955
411	K	G	0.376193662174
541	V	T	0.375986081692
412	E	K	0.372967461524
432	L	M	0.372287414744
406	F	L	0.371892076313
138	S	T	0.371797112412
173	S	I	0.371437533024
242	R	G	0.371152088701
410	G	Y	0.370402804801
205	Q	P	0.369913254153
536	V	I	0.368994159919
90	A	K	0.368154180048
62	K	Q	0.368009634086
3	A	P	0.367582595068
85	D	G	0.366532041094
234	P	T	0.365710464152
478	N	K	0.365419877039
158	S	N	0.365412745156
237	R	Q	0.365122219316
226	F	Y	0.365058451424
413	F	L	0.364464625602
331	V	A	0.364275548797
494	S	A	0.364004391578
177	L	F	0.363945381431
134	F	L	0.363802619561
500	Y	H	0.362783940052
298	P	S	0.362563517358
136	K	Q	0.362549315166
227	T	M	0.362016319279
283	T	M	0.361833338083
174	Y	H	0.361569077875
40	N	S	0.361499066083
519	V	I	0.361418399294
391	I	V	0.359580507104
257	I	V	0.359239421649
299	Q	S	0.358766497173
197	H	S	0.3580952012
399	I	L	0.357546353355
415	N	K	0.357526839379
229	E	S	0.35751224958
544	V	D	0.357400560025
508	E	V	0.357383015674
485	H	Q	0.357308347433
393	N	S	0.357066386199
482	E	N	0.357036939948
527	Y	N	0.356905036145
481	F	Y	0.356852921143
401	K	A	0.356794705293
141	P	E	0.356604074199
444	L	I	0.356561145884
220	S	G	0.356269346865
221	N	S	0.355857345933
152	C	R	0.354964014969
37	L	S	0.354957437588
74	I	V	0.354240331517
448	E	G	0.352751262086
232	A	F	0.352208378217
438	N	D	0.351043721971
220	S	L	0.350865993986
230	I	A	0.350299306998
258	F	S	0.35018395443
10	Y	A	0.349883882224
344	G	C	0.349833149732
249	L	M	0.349826440883
1	M	R	0.349560518209
284	S	A	0.34955357232
32	T	R	0.349524846137
47	V	K	0.349522831079
88	L	H	0.34951289252
88	L	Y	0.34951289252
69	L	M	0.349463896844
70	G	V	0.349456524495
57	K	M	0.34944651824
369	H	P	0.349146752944
274	S	E	0.349110018721
470	K	Q	0.348972895569
230	I	S	0.348855820621
201	S	W	0.348722135085
238	D	I	0.348592308257
281	I	V	0.348337813837
246	Y	D	0.348320542494
294	K	M	0.348044341569
113	I	T	0.347706032711
360	M	V	0.346626124826
470	K	T	0.346477819416
415	N	W	0.346426126706
469	L	F	0.346376665049
451	L	W	0.346344910912
457	N	H	0.346274476064
185	K	T	0.346236873205
448	E	V	0.346197685666
163	N	T	0.346197130614
184	N	E	0.346171764245
465	V	L	0.346130617273
428	D	K	0.346103045666
135	P	G	0.346092143425
135	P	T	0.346092143425
180	S	Q	0.346010037885
101	N	Q	0.346001444097
98	E	V	0.346001055419
137	E	Q	0.345973698802
146	N	L	0.345968974288
167	L	Q	0.345959377015
75	T	S	0.345940292901
469	L	S	0.345890706655
119	R	S	0.34575132
526	V	S	0.345670910661
314	V	Y	0.344607526934
235	K	C	0.34413712683
209	S	G	0.343411035297
115	Y	H	0.343357817242
153	S	L	0.343300353656
282	I	F	0.342545302074
513	R	H	0.342130379815
517	D	A	0.341661476395
337	I	G	0.341029059935
149	T	A	0.3402040486
556	N	K	0.340006769889
541	V	E	0.339427421557
545	S	L	0.339133046874
551	F	I	0.339094589508
516	I	T	0.339045915201
414	N	A	0.337578543282
452	D	G	0.337475554919
129	E	G	0.337142695648
257	I	A	0.33670325451
226	F	V	0.336677859374
91	R	H	0.336479343622
90	A	S	0.336356527846
440	E	K	0.336198067313
517	D	Y	0.33551242776
314	V	R	0.33464491641
190	L	F	0.334226099019
164	L	S	0.334124990484
154	H	P	0.334082206304
501	D	Y	0.334070009833
251	E	Y	0.333462790869
474	K	A	0.332537989039
319	C	Y	0.330325897041
156	G	A	0.329869787585
372	E	A	0.329486807952
73	N	D	0.329370622577
210	N	I	0.329365986255
412	E	T	0.329242875844
60	K	H	0.328780868517
33	V	A	0.328585331137
13	V	I	0.328428577077
128	L	F	0.327449493888
223	N	T	0.326780561146
234	P	Y	0.326764489902
213	A	Y	0.326622238405
424	N	H	0.326560029387
145	F	E	0.326536032018
226	F	W	0.326407538119
274	S	C	0.326211327121
211	G	Q	0.326114586372
211	G	H	0.326114586372
196	H	N	0.326099143923
223	N	F	0.325786775834
378	A	C	0.325396845464
368	H	Q	0.325361971451
357	W	L	0.325247926547
287	S	Y	0.325117341002
92	S	I	0.324979426782
369	H	V	0.324635136782
515	K	M	0.324038934861
191	V	L	0.323630906205
358	T	L	0.323428883349
557	G	W	0.323385896859
377	Y	H	0.322349200203
188	E	D	0.321989455485
241	G	W	0.321575703434
259	E	K	0.321271628236
273	L	V	0.319973914274
53	S	R	0.3198398661
278	E	G	0.319749731349
180	S	F	0.319672718899
170	K	Y	0.319379140246
470	K	R	0.319133130877
177	L	M	0.318935891682
471	N	F	0.318888142037
466	K	S	0.318761802357
103	E	L	0.318704278455
129	E	D	0.318661759134
420	M	V	0.318578369398
120	E	D	0.318526248411
164	L	I	0.31846551625
297	T	I	0.318235474147
175	P	H	0.317605470297
533	Y	H	0.316714892756
467	S	N	0.315506329295
205	Q	A	0.315312837055
464	K	G	0.315277170463
272	A	V	0.315254984203
219	S	F	0.315112859723
456	L	D	0.31489398065
162	R	K	0.314239259649
302	I	T	0.313064521938
375	S	T	0.313049931553
320	P	S	0.31287102029
428	D	M	0.312414848056
171	G	V	0.311674960788
392	T	R	0.311389953803
99	T	A	0.310041595784
520	K	H	0.309861297442
415	N	F	0.309598511269
541	V	M	0.309200372291
133	I	M	0.307972781384
184	N	T	0.306616758763
154	H	I	0.306067854671
123	S	G	0.305762840498
283	T	C	0.305637327524
251	E	Q	0.305327612123
204	Q	R	0.305276110019
79	L	S	0.305253878966
224	R	V	0.305192049653
315	T	S	0.305057036773
321	K	R	0.30489513592
321	K	Q	0.304571075042
323	V	A	0.304438249391
368	H	L	0.304257473469
307	P	H	0.304058780839
46	S	F	0.303914883933
289	H	L	0.303638380722
25	H	N	0.303632013265
303	N	K	0.303589590754
223	N	H	0.302963454363
337	I	L	0.302274511061
244	N	S	0.301401878143
244	N	T	0.301401878143
221	N	D	0.301042897284
201	S	R	0.300458426325
285	N	E	0.300066674932
176	K	Q	0.299200895559
368	H	Y	0.299132693845
313	P	K	0.298402981277
353	I	V	0.297993190094
506	S	P	0.297925210401
224	R	N	0.297805811699
470	K	E	0.297585646286
415	N	P	0.297521465794
126	S	P	0.297470487585
18	D	G	0.297324235609
288	M	I	0.297084619796
504	K	E	0.297077741211
276	G	W	0.296778994501
528	Q	H	0.296765196934
51	E	Q	0.296638951529
486	K	Q	0.296563780108
190	L	M	0.296447767331
110	G	E	0.29644526376
232	A	V	0.296188822001
52	D	E	0.295977178145
90	A	E	0.295058299352
159	S	H	0.294689267352
333	G	E	0.293502151442
12	F	L	0.293417755623
318	E	H	0.293166559989
311	I	V	0.2915567136
518	G	F	0.290838445011
338	P	H	0.290727965364
434	I	T	0.289713799122
210	N	T	0.289000960614
11	A	T	0.288253119964
292	N	S	0.288207424869
234	P	R	0.288185837986
114	D	E	0.288023530744
277	F	T	0.287660060009
267	P	S	0.287406581765
279	S	T	0.287405668186
214	Y	S	0.287331150232
237	R	E	0.287252148914
390	G	T	0.287092565594
55	N	D	0.286794501973
285	N	V	0.286757755399
490	E	T	0.28668772784
358	T	S	0.285911612562
288	M	S	0.28502873635
153	S	V	0.284920254135
380	D	N	0.284530790406
80	G	E	0.284188356333
10	Y	I	0.283729966043
212	N	G	0.283665566116
550	S	N	0.283167080436
251	E	M	0.282432968688
389	N	Y	0.281665850358
150	V	L	0.281308980464
345	L	V	0.280705647102
126	S	E	0.280503721492
102	S	Q	0.280471374951
117	E	G	0.280321018098
100	P	A	0.280225793971
392	T	A	0.279222494368
427	V	L	0.278466827513
99	T	S	0.278431266421
283	T	V	0.278306493834
251	E	V	0.278140950537
232	A	L	0.278101682432
133	I	L	0.276734419513
237	R	L	0.276335462064
265	I	A	0.276099225519
403	N	Q	0.275328470036
393	N	K	0.274604226008
138	S	F	0.274379215493
157	K	T	0.273340605443
525	G	R	0.273329674898
136	K	A	0.273174070676
405	Q	G	0.273034291197
221	N	K	0.271725625279
16	D	G	0.271679237648
476	I	V	0.271546479774
259	E	A	0.271384236692
212	N	V	0.271195912841
255	T	Q	0.270483519531
240	H	I	0.270073268269
301	A	S	0.269942085381
300	G	E	0.269679412702
381	Q	R	0.269499987192
90	A	N	0.269448606709
257	I	M	0.269405415126
338	P	L	0.269117414544
521	L	S	0.269079965162
506	S	F	0.268940854494
75	T	L	0.267937780899
177	L	V	0.267493468087
123	S	N	0.267124295057
176	K	S	0.266068733824
288	M	Q	0.265948191119
244	N	F	0.265627195783
493	E	I	0.265181703822
175	P	I	0.265179083392
175	P	E	0.265179083392
222	Y	W	0.264931750271
92	S	N	0.264750483519
154	H	W	0.264249859973
468	Q	L	0.264180655363
42	A	T	0.264122099287
486	K	P	0.263752192065
246	Y	M	0.263654871402
246	Y	L	0.263654871402
2	K	W	0.263637039837
238	D	W	0.263545696555
238	D	A	0.263545696555
506	S	H	0.263507081297
528	Q	V	0.263478968288
177	L	W	0.2634734633
404	T	G	0.263458391519
125	V	E	0.26345363269
125	V	T	0.26345363269
428	D	V	0.263436130391
562	R	Y	0.263393713738
156	G	T	0.263390542633
231	A	I	0.263390405368
527	Y	F	0.263351178098
434	I	F	0.263337914762
199	S	G	0.263332653017
253	G	W	0.263325409527
145	F	P	0.263303253725
338	P	T	0.263301901195
126	S	D	0.263300407985
126	S	K	0.263300407985
126	S	A	0.263300407985
248	T	K	0.26329963788
91	R	P	0.263286733683
91	R	F	0.263286733683
413	F	C	0.263278580085
206	S	Y	0.263275436327
406	F	A	0.263273393038
60	K	D	0.263263883401
503	P	W	0.263258511153
280	G	V	0.263252175517
103	E	S	0.263247268851
478	N	Y	0.263247201839
265	I	R	0.263229118394
558	S	E	0.263213862115
507	E	C	0.263202786091
133	I	K	0.263197605173
309	Q	K	0.263195407864
368	H	N	0.263188831124
272	A	Y	0.263183039262
476	I	D	0.263183019419
279	S	G	0.263178637037
230	I	E	0.263176319599
184	N	H	0.263163225439
162	R	I	0.263159211766
304	S	C	0.26315881174
319	C	W	0.263157633061
445	L	V	0.263143179117
193	W	G	0.263141874278
455	D	M	0.263139921789
87	L	D	0.263139735397
360	M	K	0.263131510914
565	I	S	0.263130297033
525	G	L	0.263126804843
261	T	E	0.26312625832
6	L	V	0.263126153504
399	I	S	0.263125281852
399	I	F	0.263125281852
546	L	Q	0.263123680555
393	N	Y	0.263122837747
385	Q	N	0.263119883453
385	Q	P	0.263119883453
218	A	G	0.26311647929
502	Y	W	0.263114746701
110	G	V	0.263110256729
474	K	D	0.26310961041
76	G	V	0.263109353937
543	L	V	0.263106860632
208	Y	L	0.263106022783
134	F	V	0.263103436258
364	W	F	0.263101981238
331	V	F	0.26309776713
267	P	A	0.263096852773
267	P	C	0.263096852773
160	F	M	0.263095799895
160	F	I	0.263095799895
160	F	P	0.263095799895
477	G	M	0.263082061647
477	G	D	0.263082061647
461	L	R	0.263080996167
55	N	T	0.26307800077
346	F	Y	0.263075380816
325	S	R	0.26306551584
418	K	T	0.263062554244
131	F	C	0.263060196638
192	L	R	0.263056863086
315	T	P	0.263052574411
328	L	I	0.263051926559
245	Y	F	0.263045695578
54	H	C	0.263045633713
54	H	Y	0.263045633713
108	Y	N	0.263045155515
108	Y	S	0.263045155515
88	L	R	0.263044427137
555	S	W	0.263043341201
446	E	D	0.263039513053
72	C	F	0.263036629908
375	S	R	0.263035120016
57	K	I	0.263034485446
252	P	D	0.263021751569
252	P	R	0.263021751569
400	E	L	0.263019150424
544	V	N	0.263012869994
397	S	N	0.263007235867
189	V	T	0.26300673345
3	A	G	0.262992465116
100	P	E	0.262987589749
431	F	C	0.262987058021
204	Q	K	0.26298398362
529	I	L	0.262977645611
28	N	T	0.262972835075
552	W	A	0.262940162857
14	A	G	0.262935387065
453	F	I	0.26293328342
287	S	A	0.262926955658
287	S	R	0.262926955658
179	N	R	0.262893651836
382	K	H	0.262867301449
182	V	K	0.262867176625
511	L	D	0.262834162253
524	M	Y	0.262800500154
500	Y	F	0.262799817522
150	V	S	0.262790162883
52	D	I	0.262757834815
514	E	I	0.262754268345
481	F	P	0.262732140474
339	S	Y	0.262683712298
169	K	S	0.262609294088
289	H	C	0.262604900725
246	Y	C	0.262427552886
361	I	S	0.262298837061
355	G	E	0.262207095045
290	E	L	0.26173646708
309	Q	R	0.261510321585
248	T	H	0.261383401304
272	A	E	0.261278009345
538	S	N	0.261082833288
551	F	L	0.260889864537
542	L	I	0.26073734003
343	R	K	0.260511197618
89	P	Q	0.260279085989
337	I	F	0.260247099877
146	N	F	0.259614559566
225	R	Q	0.257778809632
236	V	R	0.257687303196
272	A	I	0.257594180821
254	D	G	0.25742753435
391	I	L	0.257026621518
158	S	Q	0.256805956801
408	A	T	0.256279718711
121	Q	R	0.256244172343
187	K	A	0.256151526871
165	L	I	0.256071165474
364	W	R	0.255451504926
352	F	L	0.255297184179
260	A	V	0.254805328602
104	N	Y	0.254577128602
25	H	A	0.254556099668
392	T	I	0.254009197369
340	I	Q	0.253567937389
157	K	Q	0.25344270371
184	N	D	0.252851449602
462	Y	C	0.252171167895
404	T	A	0.252123464786
438	N	S	0.252032953644
372	E	D	0.25198571802
169	K	H	0.251957124009
171	G	A	0.251643354081
71	K	A	0.251242850398
90	A	R	0.251125833099
515	K	Q	0.251043472713
486	K	G	0.251016161871
478	N	H	0.250967575545
522	E	V	0.250821968369
547	G	V	0.250634663237
493	E	H	0.250494536842
508	E	D	0.250467811757
521	L	R	0.250353070127
491	C	S	0.250240692423
429	D	M	0.247484156627
526	V	G	0.24613523711
235	K	W	0.244738937667
231	A	F	0.243647228404
191	V	E	0.243507692189
253	G	K	0.243479313532
209	S	F	0.243412402002
195	V	D	0.243375074399
269	Y	D	0.243338460528
266	A	E	0.243257829682
217	V	L	0.243235405125
268	W	A	0.243209472165
270	A	D	0.243190726603
332	T	K	0.243001674828
239	Q	E	0.242957548628
368	H	P	0.242950392203
288	M	H	0.242873039338
91	R	A	0.242862769887
317	G	V	0.24278142596
46	S	T	0.242776932849
297	T	K	0.242736990661
36	I	R	0.242693207418
41	V	L	0.242669840471
362	D	N	0.242660427963
45	H	Q	0.24265604358
26	A	G	0.242586833172
3	A	K	0.242572474903
56	G	V	0.242459794225
370	Q	F	0.242433282121
214	Y	H	0.242388355004
66	P	T	0.242366434233
64	I	A	0.242244296322
486	K	A	0.241803155272
58	L	R	0.241626306244
59	C	S	0.241431788029
389	N	K	0.241323647043
91	R	G	0.241322093841
464	K	E	0.241276589019
457	N	D	0.241120021607
412	E	Y	0.241052339072
502	Y	C	0.241029577778
115	Y	C	0.240448681997
54	H	N	0.240441291402
167	L	P	0.24032917343
523	S	V	0.240220962941
251	E	P	0.239806947674
493	E	T	0.239676281532
521	L	Y	0.239658403606
554	C	S	0.239613751404
403	N	I	0.239588934853
413	F	I	0.23953802123
501	D	P	0.239531259423
484	Y	N	0.239521900112
548	A	S	0.239519248351
396	N	Y	0.239500673777
472	N	H	0.239492103814
385	Q	L	0.239454460371
460	N	R	0.239452663767
558	S	V	0.23943980538
384	T	S	0.239422269425
381	Q	V	0.239366948634
381	Q	S	0.239366948634
397	S	V	0.239365103848
487	C	R	0.239363121389
400	E	H	0.239344688738
402	M	A	0.239287445097
441	L	M	0.239262153884
419	R	W	0.239243855612
387	A	D	0.239221221713
475	E	T	0.239210210128
475	E	A	0.239210210128
475	E	P	0.239210210128
452	D	Y	0.23919136147
108	Y	F	0.239151905991
504	K	Q	0.239149600068
130	R	I	0.239139264787
96	I	L	0.239105332779
159	S	M	0.23909183607
111	D	T	0.239002957675
341	Q	K	0.238948671411
527	Y	D	0.238634922639
336	N	T	0.237866834795
223	N	E	0.237826217891
326	T	A	0.237070616017
528	Q	K	0.23696165777
277	F	N	0.236907105935
283	T	L	0.236221639105
104	N	F	0.236173253973
546	L	P	0.23516375953
524	M	N	0.235047867383
513	R	W	0.234535659871
355	G	R	0.234271967409
241	G	R	0.233473822371
112	L	I	0.231553159532
173	S	E	0.23064822154
422	N	S	0.230493397508
562	R	H	0.230441334677
412	E	V	0.230426350637
504	K	S	0.230292237546
551	F	V	0.230285295645
565	I	T	0.230249355826
153	S	P	0.230163285111
119	R	K	0.229793753978
159	S	T	0.229510938363
156	G	E	0.229046871651
52	D	G	0.228011713154
145	F	L	0.227742498874
513	R	A	0.227520735599
173	S	P	0.227334185634
392	T	Y	0.227043705044
220	S	E	0.226938437857
467	S	V	0.226827522194
280	G	A	0.226749985707
274	S	F	0.22667565357
195	V	F	0.226636210973
416	L	Y	0.226614078129
124	S	A	0.226253847234
115	Y	V	0.226224829852
101	N	T	0.226086031752
283	T	S	0.225862144022
302	I	K	0.225772185036
364	W	G	0.225769202618
349	I	F	0.225711187987
79	L	F	0.225419402212
29	S	T	0.22535776929
33	V	F	0.225332129932
252	P	L	0.225318739895
370	Q	K	0.225308150091
3	A	N	0.225296761064
16	D	R	0.225198102533
39	K	M	0.225038523628
251	E	N	0.225023059954
255	T	N	0.224540181103
104	N	K	0.224140830361
244	N	V	0.223764720127
175	P	S	0.223750810694
59	C	R	0.223211767718
246	Y	S	0.222603664711
154	H	Q	0.222445036766
427	V	I	0.221435624848
241	G	E	0.221315806145
358	T	H	0.221051467096
496	R	K	0.220835764379
473	A	V	0.220639084084
27	N	S	0.220045002922
38	E	G	0.219957716557
403	N	G	0.219665549195
137	E	G	0.219575288501
463	E	Q	0.219509213044
548	A	T	0.219435464071
460	N	V	0.219431024782
402	M	K	0.219292521979
240	H	A	0.219255128796
188	E	H	0.219081224212
426	K	Q	0.218965283679
182	V	Y	0.218824675893
424	N	K	0.218727283125
116	E	G	0.218400517965
339	S	I	0.218339123265
152	C	F	0.217976259907
91	R	V	0.217584744547
296	Q	R	0.215929158028
514	E	A	0.214892135981
7	V	A	0.214857331294
136	K	F	0.214811345769
395	V	M	0.214242095277
517	D	V	0.213945672665
103	E	V	0.213810520594
102	S	N	0.213654187148
128	L	A	0.213395339942
188	E	K	0.213352573785
180	S	H	0.213257957582
527	Y	C	0.212918242266
237	R	H	0.212650433598
171	G	N	0.211931517663
354	E	K	0.211500339983
382	K	T	0.21138259178
334	L	I	0.211230986301
315	T	Y	0.211060094443
324	R	A	0.210917059979
299	Q	W	0.210870093838
62	K	D	0.210806435391
22	I	V	0.21062802818
93	W	L	0.210624721092
87	L	M	0.210600995203
29	S	A	0.210554183474
19	T	E	0.210504550539
13	V	L	0.210435998448
14	A	L	0.210420040499
237	R	S	0.210360389361
71	K	R	0.210079649782
68	Q	C	0.209997623509
66	P	S	0.209862230768
482	E	L	0.209844895547
171	G	E	0.209765073605
538	S	C	0.209444993206
245	Y	C	0.208951396944
562	R	L	0.20888393485
501	D	E	0.208853108172
555	S	A	0.208281479687
213	A	S	0.208268950326
323	V	I	0.207825218267
162	R	N	0.207758415688
170	K	A	0.207738132923
202	D	S	0.207663807637
510	K	Q	0.207161720475
201	S	L	0.205593678982
86	S	Q	0.204160217488
565	I	L	0.203129795001
408	A	E	0.202694004284
170	K	G	0.202639564373
150	V	H	0.202637154618
413	F	W	0.202347458632
185	K	G	0.202160520458
185	K	N	0.202160520458
37	L	I	0.201990537159
382	K	I	0.20198459612
99	T	P	0.20195380284
128	L	T	0.201918611804
184	N	Q	0.201811255744
161	Y	H	0.201700393183
426	K	N	0.201675384585
131	F	S	0.201632712608
264	L	P	0.201301771251
223	N	R	0.200498815393
254	D	N	0.20036286547
265	I	V	0.200106812623
226	F	M	0.200095597621
340	I	L	0.19982815288
68	Q	A	0.19976870987
268	W	L	0.199732279223
368	H	R	0.199502356451
255	T	D	0.199070350623
255	T	R	0.199070350623
347	G	S	0.198747744172
294	K	G	0.198693805679
288	M	P	0.198688211797
474	K	N	0.198653748856
234	P	H	0.198499635014
377	Y	F	0.198374548298
508	E	K	0.198324155729
373	Q	P	0.198182177523
1	M	T	0.197720635839
67	L	I	0.197538003263
71	K	L	0.197495530659
175	P	Q	0.197364151168
75	T	P	0.196839236803
513	R	K	0.195922391702
476	I	S	0.194721676298
294	K	E	0.194308438816
34	D	N	0.194077376198
535	T	I	0.193599990699
243	M	V	0.193489614066
233	R	G	0.193334156159
512	N	Y	0.193331361393
553	M	I	0.193281901293
456	L	Y	0.192244807763
188	E	P	0.191451008161
235	K	T	0.191230473405
490	E	N	0.191213330674
113	I	G	0.190447054094
175	P	A	0.190034805512
73	N	S	0.189787526441
251	E	H	0.18926460998
205	Q	H	0.189127084063
198	P	L	0.189062324672
218	A	F	0.188932796022
342	Y	H	0.188407806055
411	K	N	0.187731698738
318	E	I	0.18748238565
471	N	K	0.187408684033
286	A	E	0.187196329557
314	V	D	0.187170777238
416	L	C	0.187164872086
2	K	A	0.187067483161
142	N	T	0.186934758822
137	E	K	0.186662144929
289	H	R	0.186658253655
159	S	I	0.186614922044
27	N	D	0.18657084666
86	S	N	0.186542949981
9	L	V	0.186500966992
190	L	I	0.186477915064
24	Y	C	0.186304312659
148	V	T	0.185870210809
50	L	P	0.185834977316
230	I	L	0.18446281729
86	S	P	0.184113338571
251	E	R	0.18242514832
232	A	R	0.182395932748
370	Q	V	0.182006139074
284	S	P	0.181788284966
338	P	R	0.181654573294
210	N	P	0.181455452862
213	A	K	0.17996732803
62	K	N	0.1796566467
205	Q	T	0.179540880978
198	P	Q	0.179478385452
238	D	N	0.179174081299
236	V	N	0.178810243448
279	S	N	0.17870653697
74	I	L	0.178649075301
145	F	A	0.177655989441
315	T	V	0.177503186467
186	G	R	0.176926905791
32	T	A	0.17653462377
158	S	A	0.175864743454
327	K	R	0.175449838913
464	K	N	0.174660102747
461	L	P	0.174526494808
169	K	L	0.174457981819
157	K	M	0.174368068972
515	K	E	0.174349889347
345	L	P	0.174225299133
404	T	V	0.174216102038
125	V	L	0.174209316352
153	S	Y	0.173927674078
137	E	I	0.173605100589
135	P	A	0.17319098775
419	R	K	0.173065158439
112	L	P	0.172873033288
182	V	A	0.172781744921
70	G	E	0.172277304152
383	S	G	0.1718261937
439	A	I	0.171586310144
221	N	A	0.171119553245
415	N	S	0.170554119075
218	A	T	0.170551344948
64	I	V	0.16832214877
255	T	W	0.165839151467
103	E	D	0.165468842685
318	E	S	0.164668498096
148	V	A	0.164620193689
172	D	N	0.164564336839
237	R	F	0.164492432796
173	S	D	0.163855068553
221	N	H	0.163476956322
197	H	D	0.163389195587
272	A	T	0.163257213739
459	K	N	0.163108589798
394	K	N	0.163010497722
561	C	Y	0.162847462303
543	L	W	0.162659023068
163	N	D	0.162561245072
136	K	Y	0.162330600545
53	S	G	0.16135354904
325	S	A	0.161263069047
376	G	C	0.160860980868
278	E	N	0.160644126199
370	Q	H	0.16039737139
248	T	V	0.160392208278
339	S	R	0.159745539488
375	S	L	0.15965624282
170	K	T	0.159190392101
155	R	G	0.158932967784
195	V	L	0.158424001831
299	Q	D	0.158316157948
30	T	A	0.158168757217
103	E	T	0.158145133018
105	G	R	0.158063171527
171	G	R	0.15796931567
64	I	L	0.157939070341
444	L	P	0.157644777845
213	A	T	0.157411332917
512	N	S	0.157232747668
556	N	D	0.156607866275
231	A	L	0.156138462227
182	V	W	0.155782010921
255	T	G	0.154860893331
564	C	Y	0.154602537543
274	S	K	0.154497884796
119	R	G	0.153922380617
86	S	D	0.153755186661
324	R	L	0.153587794269
317	G	E	0.153540265918
415	N	D	0.153131556458
369	H	Y	0.153125073388
402	M	L	0.152534793946
390	G	L	0.15238771707
60	K	A	0.151010140751
157	K	S	0.150944263237
222	Y	F	0.150288058285
217	V	A	0.149734028286
61	L	I	0.149255891971
60	K	N	0.147916155245
277	F	P	0.147567635893
36	I	M	0.146495006289
248	T	A	0.145932478067
158	S	G	0.145652116202
233	R	M	0.144600934816
526	V	L	0.144415921966
385	Q	R	0.144092755924
169	K	A	0.143412641899
176	K	V	0.143221330716
161	Y	C	0.142802024277
151	S	P	0.141595285699
306	L	A	0.141346869998
180	S	T	0.141024687374
60	K	Q	0.140734049432
340	I	V	0.140715627008
232	A	C	0.140557216091
274	S	L	0.140252167684
361	I	V	0.139965994351
175	P	M	0.139648201308
158	S	K	0.139056449262
415	N	L	0.139045549935
150	V	M	0.138922902508
150	V	W	0.138922902508
169	K	P	0.138691144591
169	K	I	0.138691144591
529	I	K	0.138679400397
526	V	E	0.138457507763
486	K	H	0.138221309981
246	Y	V	0.138123989318
238	D	M	0.138014814471
238	D	R	0.138014814471
104	N	G	0.138001145049
240	H	D	0.137985388369
506	S	I	0.137976199213
528	Q	M	0.137948086205
177	L	Y	0.137942581216
285	N	P	0.13793695615
285	N	F	0.13793695615
213	A	F	0.137933349921
213	A	R	0.137933349921
213	A	C	0.137933349921
125	V	G	0.137922750606
257	I	H	0.137917297903
278	E	W	0.137906170474
321	K	S	0.137900883199
10	Y	G	0.137854341322
10	Y	F	0.137854341322
10	Y	K	0.137854341322
226	F	Q	0.137833712492
226	F	C	0.137833712492
527	Y	E	0.137820296015
212	N	R	0.137817214002
427	V	N	0.137813614737
225	R	V	0.13781340697
199	S	W	0.137801770933
199	S	L	0.137801770933
276	G	Y	0.137798239326
253	G	C	0.137794527443
253	G	F	0.137794527443
220	S	I	0.13778411887
323	V	T	0.137773673636
145	F	H	0.137772371641
532	I	M	0.137769221226
532	I	G	0.137769221226
248	T	P	0.137768755796
248	T	D	0.137768755796
254	D	V	0.13776574968
282	I	N	0.137764076997
541	V	G	0.137761554486
112	L	R	0.137757834858
112	L	W	0.137757834858
273	L	C	0.137740848978
273	L	Q	0.137740848978
563	I	L	0.137737870025
411	K	Y	0.137737112774
60	K	I	0.137733001317
138	S	C	0.137730817977
280	G	P	0.137721293433
103	E	F	0.137716386767
103	E	N	0.137716386767
478	N	L	0.137716319756
470	K	D	0.13771230022
102	S	R	0.137705444265
143	H	A	0.137698631468
143	H	V	0.137698631468
229	E	R	0.13769788088
429	D	A	0.13769719313
556	N	Q	0.137696323872
556	N	A	0.137696323872
493	E	C	0.137688344214
505	Y	N	0.137683736287
505	Y	D	0.137683736287
558	S	W	0.137682980031
558	S	I	0.137682980031
433	D	H	0.137674213848
472	N	G	0.137673722473
472	N	T	0.137673722473
507	E	T	0.137671904007
133	I	R	0.13766672309
437	Y	N	0.137664671096
309	Q	E	0.13766452578
309	Q	D	0.13766452578
15	T	S	0.137664052933
264	L	R	0.137661644877
243	M	R	0.137660129605
243	M	P	0.137660129605
243	M	Q	0.137660129605
368	H	D	0.13765794904
519	V	G	0.137653630505
272	A	P	0.137652157178
272	A	C	0.137652157178
479	G	L	0.137650973974
279	S	I	0.137647754953
279	S	H	0.137647754953
48	N	A	0.137644523864
185	K	A	0.137641655623
61	L	M	0.137637170406
460	N	C	0.137637051608
63	G	A	0.137635829082
508	E	Y	0.137634892778
508	E	T	0.137634892778
344	G	A	0.137632785682
184	N	F	0.137632343355
184	N	Y	0.137632343355
148	V	D	0.137631885044
334	L	R	0.137630242872
334	L	H	0.137630242872
334	L	Q	0.137630242872
162	R	H	0.137628329682
304	S	L	0.137627929656
308	F	V	0.13762318646
542	L	G	0.137619926902
396	N	F	0.137619693362
539	S	A	0.137617392427
539	S	G	0.137617392427
19	T	M	0.13761601226
19	T	P	0.13761601226
19	T	Y	0.13761601226
8	L	A	0.1376135402
8	L	S	0.1376135402
300	G	P	0.137612080938
197	H	G	0.137611731414
193	W	F	0.137610992194
432	L	C	0.137610667917
432	L	N	0.137610667917
432	L	T	0.137610667917
455	D	S	0.137609039705
455	D	V	0.137609039705
455	D	H	0.137609039705
455	D	R	0.137609039705
523	S	R	0.137608579537
523	S	N	0.137608579537
523	S	H	0.137608579537
296	Q	E	0.137607295845
296	Q	L	0.137607295845
149	T	G	0.137600858066
360	M	R	0.13760062883
205	Q	F	0.137598009357
525	G	D	0.137595922759
341	Q	S	0.137595650975
6	L	N	0.13759527142
399	I	R	0.137594399768
399	I	M	0.137594399768
46	S	C	0.137594089273
533	Y	S	0.137594085927
533	Y	I	0.137594085927
393	N	M	0.137591955663
393	N	L	0.137591955663
385	Q	S	0.137589001369
263	N	K	0.137588552335
263	N	I	0.137588552335
454	H	L	0.137587083909
288	M	C	0.137586001822
58	L	Q	0.137585891645
502	Y	E	0.137583864617
502	Y	I	0.137583864617
502	Y	D	0.137583864617
330	M	Y	0.137583629584
485	H	L	0.137582398462
451	L	I	0.137581541396
333	G	S	0.137579096192
333	G	T	0.137579096192
333	G	K	0.137579096192
208	Y	S	0.137575140699
274	S	P	0.137574479309
134	F	C	0.137572554174
352	F	C	0.137571371425
105	G	A	0.137571361311
120	E	Q	0.137570696206
36	I	P	0.137570005644
381	Q	T	0.137569949605
372	E	T	0.137569043268
398	V	D	0.137568500942
398	V	W	0.137568500942
331	V	L	0.137566885046
267	P	R	0.137565970689
140	W	F	0.137565816866
152	C	G	0.137565109008
132	E	V	0.137565040746
132	E	Q	0.137565040746
227	T	P	0.137563793973
553	M	P	0.137563640508
357	W	Y	0.137562637121
357	W	G	0.137562637121
269	Y	Q	0.137562552851
311	I	E	0.137560680041
327	K	G	0.13755752186
456	L	K	0.137557379318
142	N	I	0.137557076639
526	V	K	0.137556860643
129	E	Q	0.137555907227
45	H	P	0.13755314474
45	H	D	0.13755314474
477	G	A	0.137551179563
477	G	P	0.137551179563
477	G	V	0.137551179563
467	S	C	0.137551010083
467	S	H	0.137551010083
424	N	T	0.137548650137
377	Y	I	0.137547880783
371	N	H	0.137547203307
471	N	A	0.137544217136
196	H	D	0.137536749861
325	S	F	0.137534633757
496	R	T	0.137530946873
425	K	I	0.137528379699
409	V	H	0.137527971764
409	V	D	0.137527971764
348	A	G	0.137526903232
250	L	S	0.137525851743
441	L	W	0.137524749678
380	D	V	0.13752313865
295	C	T	0.137523056077
315	T	M	0.137521692327
328	L	P	0.137521044475
73	N	Y	0.137520107813
42	A	S	0.137518774516
42	A	H	0.137518774516
217	V	G	0.137517284066
548	A	E	0.137515237545
548	A	P	0.137515237545
245	Y	N	0.137514813494
54	H	K	0.137514751629
29	S	V	0.137514374653
362	D	A	0.137514263232
362	D	V	0.137514263232
362	D	H	0.137514263232
555	S	C	0.137512459117
457	N	P	0.137509372433
171	G	Q	0.137508110186
410	G	K	0.137507665898
211	G	Y	0.13750738757
32	T	L	0.137506145691
18	D	V	0.137506126065
18	D	A	0.137506126065
72	C	W	0.137505747824
72	C	G	0.137505747824
375	S	Q	0.137504237933
[truncated: 9,300 more rows]
