# Supplementary material for: Enhanced ER proteostasis and temperature differentially impact the mutational tolerance of influenza hemagglutinin
Source: eLife. 2018 Sep 6;7:e38795. doi: 10.7554/eLife.38795 (PMC6172027; doi:10.7554/eLife.38795)
Supplement: Source data 1. [file elife-38795-data1.zip › Dataset_1/HA_DMS_2018_processing/filtering/filtering_DAX37vsDMSO37/Rep3_DAX37_mutdiffsel.txt]

site	wt	mut	diffsel
446	E	G	1.88753191471
381	Q	K	1.45015087416
411	K	T	1.43307678001
318	E	H	1.42868289814
278	E	L	1.41297074848
455	D	E	1.37985663231
412	E	A	1.37909893061
397	S	A	1.37854661589
257	I	W	1.33848839743
228	P	A	1.33824895726
428	D	G	1.32812069863
236	V	H	1.31678669215
523	S	A	1.22980129987
526	V	A	1.22189978103
182	V	N	1.20218505877
123	S	M	1.20181847779
109	P	L	1.20172369582
396	N	S	1.20172328073
435	W	R	1.20170164326
246	Y	C	1.19546751864
274	S	N	1.19054041784
268	W	V	1.16924554258
528	Q	G	1.14359456716
456	L	D	1.13778594347
405	Q	H	1.13773814062
417	E	G	1.13759288214
402	M	I	1.08536870244
412	E	I	1.07097663525
447	N	S	1.07047868437
414	N	K	1.07042443112
460	N	T	1.07040327899
212	N	I	1.07017809837
4	K	T	1.05776141455
539	S	V	1.0522824042
212	N	A	1.05071450124
462	Y	C	1.04863270177
230	I	L	1.04805800301
277	F	G	1.04299374488
332	T	A	1.03701547819
386	N	I	1.03700687352
154	H	I	1.01918314649
557	G	R	1.00931579439
404	T	N	1.00113927922
404	T	F	1.00104627074
386	N	Q	1.00078248537
451	L	S	1.0007344083
182	V	E	1.0005511976
212	N	H	1.0004880686
237	R	T	1.00034806402
237	R	M	1.00034806402
490	E	D	1.00020514727
417	E	K	1.00008935839
402	M	T	1.00006934158
196	H	Q	1.00002022914
415	N	K	0.999792350687
273	L	M	0.999743116924
442	L	S	0.99781537817
278	E	D	0.993692698049
188	E	S	0.99176447393
284	S	P	0.989476520749
369	H	F	0.984354571753
506	S	P	0.978356087197
76	G	R	0.972212728456
189	V	A	0.971504080859
157	K	Q	0.970894952283
126	S	Y	0.969789022138
274	S	H	0.964169362057
12	F	L	0.962998320227
392	T	I	0.9524051402
471	N	D	0.952138072137
404	T	A	0.951764696302
220	S	A	0.938358323793
156	G	E	0.937755190116
519	V	M	0.928215498458
389	N	R	0.927996664787
184	N	G	0.927852329062
246	Y	N	0.92638436988
253	G	A	0.926160554865
418	K	E	0.926123085387
8	L	R	0.925975385409
382	K	N	0.925864597581
160	F	S	0.924649408775
238	D	L	0.921956392083
436	T	A	0.91925062964
326	T	I	0.918168789456
176	K	P	0.916706309841
150	V	L	0.913321147668
416	L	F	0.910667803086
68	Q	K	0.905227709205
370	Q	K	0.904395013399
271	F	Y	0.90133418902
459	K	R	0.900943039983
475	E	K	0.900877769679
401	K	E	0.897633937656
265	I	V	0.892768577676
262	G	D	0.891457218636
157	K	F	0.889466791735
165	L	P	0.888663065953
210	N	D	0.885857534771
150	V	Q	0.880160299565
99	T	K	0.877662889249
282	I	V	0.873966177668
474	K	R	0.872245507342
171	G	E	0.869596250756
16	D	A	0.867676719556
210	N	P	0.859104555127
528	Q	H	0.852039842519
454	H	N	0.84896809808
523	S	K	0.848481687698
456	L	V	0.848279326278
9	L	F	0.848234203577
230	I	Q	0.848217655403
460	N	A	0.848208073397
501	D	C	0.848201788654
250	L	V	0.848161925374
50	L	I	0.848123195525
413	F	W	0.848017482937
221	N	G	0.847926525756
398	V	F	0.847791933583
415	N	D	0.847789257242
555	S	P	0.846815380395
390	G	F	0.846348492319
550	S	F	0.845981053577
526	V	L	0.845791731477
481	F	L	0.845114574439
186	G	R	0.844620460917
274	S	E	0.842006656862
228	P	R	0.838998883705
104	N	K	0.834885877761
123	S	V	0.823871932333
203	E	G	0.82372596145
40	N	K	0.81861103498
150	V	A	0.812525752912
168	T	M	0.808263691614
281	I	V	0.806724620105
146	N	H	0.802904662336
232	A	H	0.801482409625
303	N	M	0.799614240345
418	K	R	0.794910922349
473	A	T	0.7944093365
404	T	Q	0.794223419315
381	Q	F	0.793038587685
390	G	E	0.792714396828
118	L	P	0.791315691663
482	E	L	0.785488044902
486	K	E	0.785072133196
177	L	A	0.784078447007
176	K	Q	0.78094118065
283	T	A	0.777182835831
253	G	R	0.77474944477
279	S	T	0.771797698872
285	N	G	0.770500107947
279	S	N	0.767115945247
405	Q	A	0.767027557991
188	E	G	0.766429402648
182	V	K	0.76631968408
410	G	C	0.765845124077
520	K	Q	0.765792443736
60	K	Q	0.765780326214
70	G	H	0.765771474134
468	Q	H	0.765750344334
124	S	A	0.765723298347
343	R	I	0.76571890028
403	N	T	0.765693732939
422	N	D	0.76569343837
401	K	A	0.765629772793
414	N	A	0.765569849592
35	T	K	0.765547577329
489	N	T	0.765482153177
420	M	I	0.765348471631
393	N	T	0.764132546977
474	K	L	0.760657994115
213	A	K	0.758415709697
534	S	P	0.757567873957
174	Y	H	0.753612178757
211	G	N	0.753564858468
113	I	Y	0.750648278618
303	N	Y	0.750295792676
522	E	K	0.749941533421
60	K	S	0.747878760334
254	D	E	0.747398855131
73	N	S	0.743789820024
133	I	L	0.743533865037
403	N	D	0.739834356318
235	K	S	0.738873721537
249	L	S	0.738770364519
412	E	R	0.738515316243
212	N	V	0.736521340583
282	I	T	0.735327447791
176	K	T	0.73187872686
65	A	T	0.729576924685
283	T	M	0.726495197595
154	H	D	0.721905871614
101	N	A	0.714157265468
154	H	P	0.705806357215
509	S	P	0.703128496223
178	T	A	0.701870394962
429	D	G	0.697696625545
556	N	I	0.693963993154
505	Y	H	0.68883335816
236	V	Q	0.688748311296
506	S	H	0.687923383698
20	I	V	0.685541811576
12	F	S	0.683366211471
5	L	A	0.683247067134
72	C	Y	0.683110378781
136	K	R	0.683098867988
68	Q	L	0.682835287869
6	L	P	0.679901317216
153	S	L	0.67966805389
389	N	T	0.679378521952
89	P	R	0.67836869954
230	I	S	0.67829265396
416	L	R	0.678292263693
123	S	T	0.678256521728
248	T	N	0.678255421056
505	Y	R	0.678235408691
253	G	L	0.678233041421
442	L	I	0.678231223751
403	N	H	0.678230891689
236	V	C	0.678192001471
434	I	V	0.678191689067
104	N	A	0.678187838973
432	L	Y	0.678180938676
125	V	L	0.678169129661
204	Q	R	0.678161292081
486	K	L	0.678160916443
239	Q	P	0.678148661803
105	G	V	0.678133002782
445	L	M	0.678111415702
131	F	Y	0.678110689518
151	S	T	0.678106903878
321	K	E	0.678077531341
224	R	S	0.678076245359
527	Y	S	0.677989785885
382	K	H	0.677937084138
513	R	V	0.677911369797
314	V	D	0.677828195996
179	N	D	0.677713793646
127	S	T	0.677630069299
100	P	K	0.677286969
158	S	L	0.67447259858
258	F	L	0.673680380906
410	G	H	0.66947195154
101	N	D	0.666850247223
524	M	S	0.665026725347
219	S	K	0.66273510159
263	N	S	0.662505093782
542	L	P	0.662086402862
50	L	P	0.66137789202
242	R	G	0.659948709849
228	P	Q	0.65913310219
235	K	A	0.656346104592
266	A	V	0.652507488192
177	L	M	0.652208408984
345	L	V	0.652173779217
273	L	A	0.651529108198
39	K	R	0.650038429969
217	V	A	0.649889199406
157	K	H	0.648651939181
154	H	T	0.648625342205
498	G	R	0.64664464584
136	K	L	0.645506988022
212	N	Q	0.643819753011
275	R	G	0.643283104859
346	F	S	0.643258840157
463	E	D	0.642821144652
263	N	D	0.642701235566
390	G	M	0.639897614852
153	S	P	0.639844801047
249	L	I	0.639816463723
410	G	D	0.638111654178
248	T	F	0.637065748773
480	C	W	0.63677623599
289	H	T	0.636332284235
256	I	T	0.635695268951
292	N	K	0.634080410788
513	R	M	0.633762841105
324	R	M	0.633114599413
475	E	Q	0.632846943504
155	R	G	0.631597194726
127	S	P	0.629600294667
231	A	M	0.629302658853
157	K	V	0.626694369385
288	M	Y	0.626415251201
138	S	T	0.6263399359
148	V	A	0.623718761889
238	D	Y	0.623513969546
492	M	L	0.623513914494
86	S	A	0.619435415607
412	E	K	0.619184139694
171	G	D	0.618988722703
232	A	F	0.616313699502
558	S	F	0.61528468693
7	V	L	0.615224451923
264	L	W	0.612904077433
369	H	Y	0.612385794366
293	T	S	0.612315772725
290	E	V	0.6122888519
379	A	T	0.612270237686
294	K	P	0.61186722229
182	V	S	0.609963763207
494	S	G	0.609140628735
3	A	V	0.60908425404
80	G	R	0.607477316011
96	I	T	0.607247350979
185	K	Q	0.606432857017
240	H	R	0.606026709169
290	E	G	0.602500145814
156	G	Q	0.599889359964
16	D	Y	0.597792753121
92	S	N	0.597453890027
90	A	H	0.59722508154
524	M	L	0.594446570784
339	S	P	0.593296879771
299	Q	P	0.591072845112
314	V	Y	0.589979750571
468	Q	M	0.588120941112
136	K	I	0.587325929169
154	H	W	0.586750906493
274	S	L	0.585657738804
412	E	Y	0.585549808081
113	I	N	0.585299897997
410	G	Y	0.585272878435
456	L	F	0.585244920444
522	E	V	0.585237366014
468	Q	A	0.585178098692
468	Q	P	0.585178098692
468	Q	L	0.585178098692
524	M	A	0.585165082612
124	S	Y	0.585151052705
214	Y	V	0.585127212479
422	N	H	0.585121192728
113	I	F	0.585121027561
536	V	F	0.585120808345
180	S	L	0.585103477026
68	Q	P	0.585102221509
471	N	K	0.585100353681
275	R	T	0.585099974688
275	R	I	0.585099974688
219	S	T	0.585099691812
411	K	Q	0.585079873457
459	K	N	0.585079565415
451	L	F	0.585079405073
244	N	W	0.585074797733
385	Q	A	0.58505893908
142	N	T	0.58504887539
138	S	W	0.585046219085
222	Y	F	0.585023952842
251	E	V	0.58502177462
454	H	Q	0.585018058711
494	S	T	0.585000816041
460	N	K	0.584976451824
444	L	I	0.584975806464
233	R	W	0.584960197208
465	V	L	0.584935722291
433	D	G	0.584928833259
209	S	I	0.584905711607
227	T	G	0.584891822448
467	S	V	0.584873684514
409	V	L	0.584784861732
415	N	T	0.584754851408
136	K	P	0.584667303155
504	K	Y	0.584633796529
272	A	L	0.58458149704
507	E	Y	0.583627191113
258	F	V	0.583133170372
272	A	I	0.582846742526
497	N	R	0.582067324426
48	N	S	0.580523242687
40	N	D	0.580131635591
293	T	A	0.579638548625
140	W	R	0.578663298733
327	K	E	0.57834185419
232	A	Y	0.57743026713
306	L	P	0.575462689386
235	K	N	0.573042625018
53	S	G	0.570501851639
248	T	H	0.569951552915
243	M	V	0.569898672854
68	Q	R	0.56736543373
70	G	E	0.567337252279
237	R	K	0.563978908236
128	L	S	0.563573702491
223	N	E	0.562881166889
235	K	E	0.561165196437
124	S	E	0.560923005676
307	P	H	0.560221903803
350	A	V	0.559494541599
90	A	N	0.55774777387
252	P	S	0.557502919595
136	K	G	0.555791750012
188	E	R	0.555665359123
127	S	E	0.555453851558
240	H	S	0.555357407122
129	E	D	0.555339622426
186	G	W	0.554104815068
550	S	G	0.554069568058
173	S	D	0.553301152661
58	L	P	0.552517365162
71	K	R	0.552252390233
153	S	T	0.552140601798
90	A	D	0.550686968014
410	G	A	0.547894424218
63	G	R	0.547696771654
70	G	K	0.544536988595
553	M	G	0.542302583302
485	H	R	0.542275558522
515	K	M	0.542216734496
272	A	G	0.542204758028
241	G	R	0.542163628512
143	H	N	0.54167848395
32	T	A	0.541674671429
521	L	F	0.541398924964
216	S	P	0.540977948129
205	Q	S	0.540492303256
463	E	G	0.537162486775
300	G	R	0.536480057989
277	F	S	0.536220322792
146	N	A	0.535721649407
427	V	I	0.535430182591
22	I	T	0.534418301594
200	S	G	0.533536835802
111	D	R	0.533060059357
140	W	L	0.532699780688
501	D	Y	0.531246134177
419	R	M	0.530380741708
556	N	D	0.529715640384
60	K	R	0.529602305381
80	G	V	0.52947480401
276	G	A	0.529416112238
126	S	L	0.529216430752
195	V	I	0.528943301841
10	Y	F	0.528878262364
543	L	W	0.528410171834
544	V	I	0.527743383182
151	S	P	0.527067585946
303	N	A	0.524638657106
510	K	T	0.523106238218
225	R	L	0.523071681662
66	P	T	0.521735945928
372	E	D	0.5215720766
153	S	F	0.521505994569
65	A	S	0.519940934574
175	P	I	0.519713567866
43	V	M	0.519530545204
138	S	G	0.518587526481
326	T	R	0.517630448021
326	T	M	0.517630448021
372	E	A	0.516453165636
179	N	G	0.51531385025
254	D	Q	0.515242989147
225	R	I	0.514222425833
89	P	A	0.5141546124
493	E	A	0.513026497891
506	S	L	0.51283667714
142	N	D	0.512655699496
240	H	Q	0.512399428277
255	T	F	0.511993899004
167	L	V	0.511709205896
434	I	T	0.511649918432
556	N	V	0.509769450982
90	A	Y	0.50976224029
89	P	S	0.509502735896
375	S	T	0.508153385682
82	P	L	0.508043138306
369	H	Q	0.507942331887
366	G	S	0.507468086136
540	L	F	0.50683689283
235	K	L	0.506114612422
337	I	T	0.504980090937
237	R	S	0.504667251698
248	T	L	0.50383537041
545	S	P	0.503566521783
287	S	P	0.503315863481
204	Q	A	0.50250487664
269	Y	W	0.502286098248
260	A	S	0.502164109561
265	I	M	0.501586314306
132	E	K	0.501183727687
117	E	G	0.500529621695
320	P	S	0.499500298538
488	D	G	0.497588640314
237	R	Q	0.495820020623
554	C	Y	0.495774654153
210	N	S	0.495096566123
525	G	D	0.494899873462
365	Y	H	0.493309787421
146	N	G	0.492570787684
240	H	N	0.490706042411
46	S	P	0.490560283229
100	P	Q	0.487479348664
464	K	E	0.486899269248
463	E	K	0.486701942735
365	Y	C	0.486692840567
409	V	M	0.486518517011
461	L	M	0.486291233722
360	M	V	0.48614605601
528	Q	K	0.486064676678
237	R	D	0.48577489119
381	Q	H	0.485735530807
522	E	R	0.485701692463
127	S	K	0.485686771044
280	G	R	0.485680065443
60	K	H	0.485672407022
422	N	S	0.485671739276
189	V	D	0.485671089815
473	A	S	0.485667888233
70	G	W	0.485663554941
255	T	H	0.485660901703
238	D	E	0.485638493311
175	P	T	0.485637861998
7	V	T	0.485608978306
7	V	G	0.485608978306
403	N	Y	0.485585813747
422	N	T	0.485585519177
92	S	D	0.48558551658
195	V	G	0.485570094371
281	I	S	0.48556410432
25	H	N	0.485541886651
432	L	M	0.485535860733
334	L	R	0.485519629988
475	E	A	0.485509757649
453	F	I	0.485502026804
453	F	Y	0.485502026804
32	T	P	0.485495466269
500	Y	N	0.485494423871
164	L	F	0.485489385827
152	C	R	0.485487824951
525	G	V	0.485487419407
276	G	M	0.485486427004
384	T	I	0.485481893414
511	L	G	0.485481843759
494	S	I	0.48546514249
397	S	Y	0.485461819802
129	E	A	0.485461593082
107	C	G	0.485461300787
423	L	F	0.485447459905
503	P	F	0.485445668344
24	Y	N	0.485426412528
430	G	W	0.485424500691
15	T	R	0.48542047844
469	L	V	0.485420154237
130	R	T	0.485419677393
416	L	S	0.48540950067
547	G	W	0.485390090711
97	V	L	0.48538511874
438	N	Q	0.485365220818
221	N	Y	0.485356446371
221	N	K	0.485356446371
383	S	A	0.485351760355
467	S	I	0.485338010964
382	K	M	0.485292006195
398	V	L	0.485221854198
255	T	A	0.485075595152
381	Q	S	0.484916292323
358	T	P	0.484873622443
390	G	W	0.484592101466
494	S	R	0.484104285609
555	S	K	0.48385217265
502	Y	C	0.482721926073
476	I	R	0.482546273148
64	I	T	0.48208534327
520	K	R	0.481376156185
175	P	L	0.480434813855
203	E	K	0.474409243501
145	F	E	0.47374117546
433	D	E	0.47344058392
64	I	K	0.472337470722
6	L	M	0.471023838017
176	K	I	0.468567315674
515	K	L	0.468432927912
100	P	G	0.468231119387
111	D	L	0.468228642794
187	K	I	0.467987574509
31	D	E	0.466179719893
280	G	D	0.465771816517
513	R	A	0.465154836323
172	D	E	0.464144146651
170	K	A	0.462352150175
48	N	T	0.461429265417
313	P	R	0.459786604887
316	I	T	0.459218759649
231	A	W	0.45862996728
257	I	G	0.458067388479
146	N	V	0.457544613059
427	V	M	0.455259833907
102	S	F	0.45525364985
111	D	P	0.455057547356
545	S	F	0.454915980079
549	I	N	0.454624861868
501	D	V	0.454450689038
501	D	E	0.454450689038
116	E	A	0.45428626227
210	N	I	0.452187668847
564	C	Y	0.452176168045
158	S	T	0.452080177244
373	Q	H	0.451601628038
11	A	T	0.450246397181
182	V	Q	0.450204752106
237	R	L	0.450017116548
225	R	G	0.44971543913
533	Y	N	0.449101516524
77	W	R	0.446985279271
138	S	I	0.446809994703
70	G	S	0.446579146583
358	T	A	0.446546601971
389	N	D	0.446018434089
326	T	V	0.444122111858
146	N	F	0.443963953515
134	F	S	0.443926120924
92	S	A	0.443065173056
390	G	A	0.44195823724
239	Q	I	0.4417812582
223	N	A	0.441772958998
212	N	L	0.440661019556
191	V	L	0.440610905267
89	P	Y	0.440479148284
205	Q	E	0.440371277267
206	S	V	0.440301384852
283	T	S	0.439258468397
141	P	S	0.437462556113
61	L	S	0.436333057322
251	E	Y	0.436163295275
45	H	Q	0.43600512711
122	L	S	0.435765513577
493	E	S	0.434652766199
391	I	M	0.433821772077
214	Y	C	0.432663175413
484	Y	H	0.431941677507
368	H	W	0.431903318
373	Q	P	0.431837072064
507	E	V	0.431624097668
13	V	A	0.430489482293
288	M	T	0.430091377722
177	L	P	0.429815987647
347	G	A	0.429232813001
367	Y	C	0.42922617665
301	A	S	0.42913741494
303	N	K	0.429034160764
254	D	N	0.428665973636
370	Q	E	0.428527051597
528	Q	R	0.42800164591
523	S	L	0.42796181756
552	W	G	0.42790314396
210	N	Q	0.427800168115
380	D	G	0.427129457219
289	H	M	0.426530217958
59	C	Y	0.426132370735
136	K	F	0.426012857036
330	M	T	0.42541569668
276	G	D	0.424533150334
146	N	S	0.424393039082
234	P	L	0.424227045679
175	P	E	0.424023780733
76	G	E	0.423879375358
535	T	I	0.423279252778
532	I	V	0.422945966825
180	S	A	0.42239493108
83	E	G	0.422248275807
520	K	N	0.419412651537
48	N	D	0.419105780777
299	Q	A	0.418303789801
227	T	L	0.417293188507
86	S	R	0.417056464951
92	S	E	0.416881644386
34	D	Y	0.416708047884
71	K	T	0.416618124767
4	K	S	0.41640399906
382	K	I	0.41594212926
382	K	A	0.41594212926
461	L	P	0.41590190583
463	E	A	0.415871246296
168	T	K	0.415744970558
336	N	S	0.415486221248
246	Y	H	0.415349926101
250	L	I	0.415325255419
493	E	K	0.415092179412
209	S	R	0.414980710165
264	L	F	0.414718801469
197	H	P	0.414628105381
110	G	E	0.414601507726
269	Y	C	0.414375487825
343	R	T	0.414027389468
44	T	R	0.413283211632
506	S	K	0.412673680279
46	S	Y	0.412031402363
412	E	T	0.410596398874
254	D	H	0.409493831773
522	E	D	0.409344104549
169	K	R	0.408384372564
356	G	E	0.406949837151
478	N	D	0.40633387114
429	D	E	0.406026014127
251	E	T	0.405988113962
391	I	V	0.405265722663
273	L	I	0.404311579981
329	R	M	0.403811007365
170	K	N	0.403729725561
407	T	A	0.40314023482
415	N	V	0.402433443633
94	S	A	0.400508445082
316	I	M	0.399036754629
517	D	A	0.397205702058
327	K	N	0.396591378255
104	N	D	0.396575662987
244	N	D	0.396014909912
15	T	S	0.393849488226
192	L	I	0.392055844588
92	S	L	0.388812709959
25	H	L	0.387967882158
295	C	F	0.386360000688
297	T	K	0.385560190283
378	A	G	0.385229686032
291	C	R	0.384912581434
285	N	T	0.382622244916
210	N	Y	0.379305785155
473	A	V	0.379217024082
146	N	P	0.379041114871
246	Y	D	0.378896574577
526	V	F	0.378876013252
285	N	Q	0.378845526867
186	G	Q	0.378834755156
209	S	C	0.378826208336
410	G	M	0.378822000968
11	A	C	0.378816417802
65	A	Q	0.378804510171
283	T	H	0.378798779517
456	L	Y	0.378794042977
456	L	I	0.378794042977
463	E	V	0.378793849404
473	A	G	0.378752684316
405	Q	V	0.378746240126
255	T	R	0.378745697787
230	I	Y	0.378732372101
230	I	K	0.378732372101
416	L	V	0.378731981834
436	T	S	0.378724788371
238	D	M	0.378723289395
124	S	I	0.378700175238
243	M	K	0.378683324848
561	C	S	0.378677097747
214	Y	F	0.378676335011
505	Y	N	0.378675126832
507	E	R	0.378671530518
264	L	Y	0.378669111395
118	L	R	0.378667616287
172	D	Y	0.378667235418
393	N	H	0.378649321634
219	S	H	0.378648814344
481	F	Y	0.378642467817
10	Y	D	0.378634895805
434	I	M	0.378631407208
544	V	D	0.378627946746
165	L	G	0.37862698363
366	G	A	0.37862211694
46	S	A	0.378615861748
125	V	G	0.378608847802
247	W	L	0.378608080569
385	Q	E	0.378608061612
342	Y	S	0.378603205019
142	N	H	0.378597997922
392	T	P	0.378595867757
392	T	S	0.378595867757
392	T	K	0.378595867757
475	E	I	0.378594553732
472	N	T	0.378587293872
472	N	K	0.378587293872
102	S	V	0.378586517532
406	F	I	0.378581052177
164	L	P	0.378574181911
287	S	E	0.378573006517
384	T	K	0.378566689498
367	Y	N	0.378552609258
335	R	S	0.378549811014
94	S	Y	0.378549269844
397	S	N	0.378546615885
71	K	L	0.378537990157
179	N	E	0.378531089345
503	P	I	0.378530464427
533	Y	D	0.378530101698
460	N	H	0.378525574357
185	K	G	0.378525452073
59	C	V	0.378520121523
59	C	G	0.378520121523
192	L	F	0.378518358086
560	Q	L	0.37851505045
515	K	Q	0.378514523794
119	R	F	0.3785125185
36	I	R	0.37850627841
469	L	P	0.378504950321
549	I	S	0.378499955626
394	K	Q	0.378498285302
387	A	D	0.378496663859
126	S	H	0.378491534098
428	D	E	0.3784865221
400	E	S	0.378484762001
207	L	R	0.378476828407
290	E	I	0.378469865466
202	D	S	0.378469213866
75	T	P	0.378467154318
217	V	L	0.378461581946
464	K	H	0.378458331524
452	D	E	0.378455643076
183	N	H	0.378453856541
139	S	G	0.378451437631
383	S	C	0.378436556439
426	K	T	0.378431756008
408	A	C	0.378430491588
208	Y	N	0.378426063397
467	S	L	0.378422807047
467	S	T	0.378422807047
441	L	W	0.378421466295
388	I	S	0.378367933617
38	E	S	0.378363398012
466	K	S	0.378334063864
409	V	N	0.378333984265
415	N	C	0.378303973941
429	D	Y	0.378282633433
159	S	H	0.378278688134
197	H	A	0.378269778426
229	E	H	0.378265321565
286	A	H	0.378119802148
499	T	C	0.377621842237
361	I	L	0.377578796453
232	A	V	0.37747552008
281	I	T	0.377284597546
247	W	R	0.376640396403
153	S	N	0.376352242584
11	A	S	0.375677197733
179	N	Y	0.375314288281
120	E	V	0.375234386717
100	P	N	0.375121714995
188	E	V	0.375093113482
119	R	W	0.374949597357
164	L	V	0.374641689415
153	S	Q	0.374509255221
18	D	N	0.374475191638
368	H	R	0.37430537957
124	S	L	0.374287274493
163	N	I	0.374199219066
205	Q	G	0.374197201834
170	K	Y	0.373712585486
326	T	Q	0.373435854015
443	V	I	0.373423163321
334	L	I	0.372991160395
176	K	V	0.37292268643
516	I	V	0.372702923089
180	S	N	0.372343612753
186	G	L	0.37230620856
60	K	A	0.370901423326
352	F	L	0.370394662393
332	T	I	0.370356612835
121	Q	R	0.369202790407
421	E	G	0.369187155921
274	S	D	0.368464273416
404	T	R	0.367422205473
182	V	T	0.367136841852
244	N	S	0.366904351428
522	E	G	0.366874556808
346	F	L	0.366738389798
312	H	S	0.366636947415
104	N	W	0.366511025077
296	Q	R	0.366302818288
125	V	F	0.365836139927
262	G	S	0.365820220192
175	P	R	0.36516701967
113	I	V	0.365143833118
98	E	K	0.365033482905
64	I	R	0.364930759739
118	L	M	0.364779327097
319	C	Y	0.364492766911
235	K	V	0.363611400979
529	I	V	0.363246393453
127	S	R	0.362808773615
99	T	I	0.362525157171
214	Y	I	0.362471376755
321	K	R	0.36242466893
283	T	C	0.362145336552
482	E	R	0.361950025914
485	H	N	0.36170331288
2	K	E	0.361624072232
503	P	Q	0.361442134333
484	Y	W	0.36137821309
501	D	S	0.361341284647
512	N	F	0.361109785223
521	L	V	0.360826679322
493	E	G	0.360580767922
266	A	I	0.360492251664
175	P	N	0.359893116633
83	E	Q	0.359159535322
244	N	K	0.358940203215
515	K	N	0.35886259562
455	D	N	0.358438686348
377	Y	C	0.358303162671
30	T	I	0.35813920924
517	D	L	0.357888369469
91	R	Q	0.35656654306
89	P	G	0.355355428471
61	L	V	0.354924822476
293	T	M	0.354903899011
278	E	V	0.354449207062
477	G	R	0.354186799174
223	N	Y	0.353886445104
155	R	Y	0.353690126848
89	P	I	0.353383533979
210	N	L	0.352993580115
201	S	L	0.352983248762
136	K	Y	0.352860675532
74	I	T	0.351717217856
211	G	E	0.351233909843
524	M	Q	0.350156220831
232	A	D	0.349862780827
558	S	Y	0.349469167045
227	T	A	0.349208422445
506	S	F	0.348780070695
504	K	V	0.348318908256
497	N	I	0.348145523561
242	R	M	0.347764058536
312	H	R	0.347614459987
476	I	T	0.347494478274
360	M	T	0.347277261127
289	H	F	0.347108591072
222	Y	L	0.347029701013
276	G	W	0.346561600335
373	Q	E	0.345557485346
40	N	S	0.345440505764
520	K	S	0.345371491359
148	V	L	0.342541909622
411	K	R	0.342306643974
408	A	Q	0.341748894593
252	P	L	0.341600980598
413	F	Y	0.340864504445
395	V	I	0.34083540258
556	N	T	0.339379194174
248	T	A	0.339145971756
532	I	T	0.338369449172
565	I	V	0.338270838009
512	N	L	0.337843116385
206	S	E	0.337651937079
337	I	V	0.337274227689
303	N	L	0.335976251913
302	I	V	0.33590129581
405	Q	R	0.335671989243
438	N	S	0.333889954011
240	H	A	0.333580299531
377	Y	N	0.332233400822
379	A	E	0.332165359193
306	L	V	0.332121205381
380	D	E	0.332089726174
321	K	A	0.331678465484
324	R	S	0.331626765934
67	L	I	0.330384068668
29	S	P	0.330172969404
513	R	F	0.328908259576
521	L	S	0.328568661428
174	Y	C	0.328008049882
366	G	D	0.327771618885
536	V	A	0.327372075334
297	T	I	0.326798017018
294	K	M	0.326704079788
313	P	L	0.326699889512
321	K	L	0.326438495686
533	Y	C	0.325710346139
89	P	L	0.324648710531
471	N	W	0.323430892588
340	I	V	0.323287491436
274	S	K	0.322609585882
216	S	Y	0.32245097664
212	N	G	0.322183026449
519	V	L	0.32192513812
276	G	C	0.321553259141
280	G	C	0.321361913165
199	S	P	0.320937430181
65	A	V	0.318819265454
508	E	K	0.318261339273
285	N	H	0.317916533626
5	L	W	0.317576360019
30	T	P	0.317325805128
18	D	E	0.317240466261
83	E	Y	0.317121906713
10	Y	L	0.317116801967
500	Y	H	0.316105533693
130	R	K	0.316009859307
512	N	S	0.315884751389
230	I	T	0.315447346832
518	G	L	0.315398810228
55	N	S	0.315181138774
91	R	S	0.314434147685
124	S	P	0.31435529304
540	L	I	0.313660930775
100	P	F	0.31349190429
135	P	S	0.312739373803
49	L	M	0.311684504128
176	K	A	0.311455897349
9	L	V	0.311145286537
91	R	T	0.310850216805
21	C	R	0.310731178728
40	N	T	0.310167774373
33	V	A	0.310077100806
19	T	R	0.308846485978
381	Q	L	0.308683432873
14	A	S	0.308115348856
59	C	F	0.307789427143
172	D	S	0.307345773863
490	E	G	0.306808919978
14	A	V	0.306617127287
351	G	S	0.306308165328
227	T	I	0.30581191373
84	C	R	0.305455110833
189	V	I	0.304928511364
285	N	E	0.303525459092
115	Y	I	0.303287686448
1	M	L	0.303123637269
141	P	T	0.303059573174
154	H	M	0.30303265555
227	T	V	0.302654268708
229	E	T	0.30209739688
219	S	A	0.301232112355
335	R	G	0.299982579009
27	N	D	0.299952818229
374	G	E	0.299888422531
57	K	N	0.299567551248
224	R	W	0.299134888375
182	V	L	0.299016138971
184	N	F	0.298798930886
406	F	L	0.298712713021
185	K	F	0.297533542717
277	F	A	0.297266137204
123	S	N	0.296639434967
329	R	K	0.296417134344
349	I	T	0.295956774839
45	H	R	0.29573730653
148	V	S	0.295283074653
246	Y	F	0.295003192188
390	G	T	0.294984740303
201	S	D	0.294661623558
220	S	N	0.294407554439
309	Q	R	0.293952359126
171	G	H	0.293934045285
301	A	D	0.293545966718
317	G	E	0.293476222347
365	Y	D	0.293361927708
290	E	P	0.293231153934
56	G	E	0.29303768082
325	S	C	0.292125221813
378	A	E	0.29212028164
305	N	I	0.291634022823
107	C	R	0.291108288132
383	S	N	0.290142521818
227	T	S	0.289019362905
283	T	Q	0.288686526602
378	A	V	0.28786033236
115	Y	S	0.287829289191
194	G	A	0.287630710367
65	A	R	0.287530802237
235	K	R	0.287402552276
154	H	Q	0.287387656155
132	E	D	0.285753727038
176	K	N	0.28545984518
172	D	V	0.285098971225
188	E	L	0.284917809801
86	S	Y	0.284859031919
109	P	S	0.28458738512
508	E	V	0.284468065935
299	Q	Y	0.284385350806
53	S	H	0.284191790575
133	I	T	0.2841022464
156	G	A	0.28378551625
315	T	C	0.283657109734
114	D	Y	0.283494298103
142	N	K	0.283429630181
294	K	S	0.281414654771
210	N	F	0.281153044252
147	G	E	0.28039192034
265	I	T	0.279791700785
259	E	V	0.279151351217
526	V	H	0.279003425935
224	R	Q	0.278640307244
232	A	C	0.278014616494
257	I	Y	0.277656039114
153	S	A	0.277071779972
233	R	K	0.276822749034
65	A	P	0.276800787201
127	S	Y	0.275835056133
179	N	V	0.27577861473
165	L	V	0.275771914762
121	Q	L	0.275729599848
251	E	F	0.275698623082
105	G	A	0.275580745069
180	S	E	0.275538446761
174	Y	N	0.275477854482
185	K	T	0.275270005115
107	C	F	0.275019102057
39	K	E	0.274377630644
85	D	N	0.274204235703
170	K	W	0.274176911935
158	S	I	0.273847564522
244	N	H	0.273794947037
143	H	F	0.273658934621
157	K	Y	0.273347167625
308	F	L	0.27329035406
228	P	I	0.273264519379
235	K	T	0.273255953196
53	S	R	0.27314188926
318	E	V	0.273140426521
175	P	A	0.272714086655
212	N	S	0.272690748151
510	K	F	0.272194130789
311	I	T	0.271661735394
25	H	Y	0.271152498947
24	Y	C	0.270261458514
136	K	S	0.27002712446
257	I	Q	0.269680986927
90	A	I	0.269646705031
16	D	G	0.269340219607
104	N	I	0.26810120383
308	F	S	0.267716232506
518	G	R	0.267242158738
25	H	P	0.266878690311
16	D	E	0.266865122719
13	V	H	0.266805412598
14	A	D	0.266759048141
17	A	E	0.266171459448
83	E	V	0.26605013093
407	T	H	0.26563671107
386	N	L	0.265498860999
468	Q	K	0.265211231614
412	E	L	0.265065576135
411	K	G	0.264880654024
32	T	I	0.264371386392
392	T	Y	0.264349146514
411	K	N	0.264304131972
235	K	P	0.264293644133
474	K	A	0.264094896069
471	N	T	0.264082078452
394	K	N	0.26395628263
404	T	V	0.263941175102
382	K	T	0.263939035815
399	I	L	0.263903104011
461	L	I	0.263898812385
240	H	Y	0.263699256134
240	H	D	0.263699256134
528	Q	L	0.263672255342
177	L	Q	0.263590437449
388	I	T	0.263556575987
523	S	V	0.263519186976
523	S	N	0.263519186976
216	S	R	0.263499757327
539	S	T	0.263461321644
400	E	Q	0.26343095286
228	P	N	0.263429169113
216	S	L	0.263423053883
246	Y	S	0.263419357157
285	N	V	0.263368309447
283	T	N	0.263321562097
463	E	S	0.263316631984
522	E	M	0.263309271127
493	E	V	0.263288896471
280	G	A	0.263287644106
189	V	L	0.263278668478
405	Q	P	0.263269022706
53	S	V	0.263257448945
230	I	H	0.263255154682
230	I	P	0.263255154682
279	S	Y	0.263252096394
168	T	P	0.263251558854
436	T	R	0.263247570951
238	D	R	0.263246071975
40	N	Y	0.263243929295
404	T	K	0.263243869995
545	S	Y	0.263241352158
501	D	I	0.263239287933
501	D	F	0.263239287933
242	R	S	0.263234483302
4	K	M	0.26322247496
234	P	V	0.263220949556
178	T	P	0.263207828651
243	M	L	0.263206107428
205	Q	K	0.263205885004
205	Q	Y	0.263205885004
557	G	V	0.263200540711
561	C	W	0.263199880327
505	Y	F	0.263197909412
319	C	S	0.263195921968
253	G	T	0.263195542142
253	G	S	0.263195542142
442	L	V	0.263193724472
422	N	K	0.263193097841
455	D	Y	0.263192959833
113	I	M	0.263192932674
536	V	D	0.263192713457
536	V	N	0.263192713457
249	L	K	0.263186018942
195	V	F	0.263177673034
61	L	Y	0.263175924912
180	S	G	0.263175382139
180	S	D	0.263175382139
516	I	K	0.263172847075
219	S	C	0.263171596924
206	S	C	0.263170810641
100	P	Y	0.263168891783
368	H	D	0.263164028317
368	H	P	0.263164028317
418	K	L	0.263158072664
236	V	W	0.263154502192
411	K	S	0.26315177857
459	K	Q	0.263151470527
451	L	M	0.263151310185
256	I	R	0.263150246213
534	S	L	0.263149764823
461	L	R	0.263144444091
432	L	Q	0.263143439397
184	N	H	0.263141909742
369	H	V	0.263139053176
199	S	T	0.263137139297
13	V	G	0.263136245986
385	Q	H	0.263130844192
225	R	S	0.263130237213
225	R	Q	0.263130237213
56	G	V	0.263130204384
143	H	P	0.263129647808
401	K	V	0.263129432264
401	K	S	0.263129432264
18	D	A	0.263125602591
204	Q	E	0.263123792802
447	N	Y	0.26312376231
262	G	C	0.263123482576
145	F	P	0.263123398934
145	F	Y	0.263123398934
553	M	R	0.263121995686
239	Q	G	0.263111162525
239	Q	E	0.263111162525
239	Q	Y	0.263111162525
453	F	C	0.263109605468
102	S	N	0.263109300112
291	C	G	0.263109199073
327	K	A	0.263108634631
477	G	L	0.263105799495
341	Q	R	0.263103659974
110	G	A	0.263102533756
500	Y	S	0.263102002535
63	G	V	0.263101681695
375	S	Y	0.263101673172
67	L	R	0.263097992459
462	Y	N	0.263096637771
222	Y	D	0.263095857955
476	I	M	0.263090116967
160	F	C	0.263089682009
384	T	R	0.263089472078
384	T	S	0.263089472078
511	L	C	0.263089422422
338	P	T	0.263081757506
565	I	N	0.263080897402
96	I	N	0.263078021585
420	M	F	0.263075629526
300	G	A	0.263075536131
141	P	R	0.263072372158
94	S	C	0.263072052424
397	S	C	0.263069398465
482	E	S	0.263065627545
349	I	S	0.263064115669
540	L	A	0.263063443839
121	Q	P	0.263063052763
45	H	N	0.263062122104
191	V	E	0.263055044694
413	F	C	0.263054982216
196	H	P	0.263054634977
297	T	N	0.263053447269
78	L	H	0.263050695875
78	L	R	0.263050695875
134	F	V	0.263048878567
77	W	C	0.263045290599
85	D	A	0.263043284336
3	A	Q	0.263040809655
3	A	C	0.263040809655
529	I	F	0.263038328138
560	Q	K	0.26303783303
515	K	A	0.263037306374
478	N	Y	0.263036375166
169	K	L	0.263036137946
84	C	G	0.263032383772
133	I	K	0.263031200514
407	T	P	0.263029300302
34	D	A	0.263027410883
260	A	E	0.263026968571
260	A	G	0.263026968571
310	N	Y	0.263024849368
479	G	W	0.263024302668
394	K	M	0.263021067882
69	L	W	0.263019524473
387	A	P	0.263019446439
33	V	G	0.263017553387
126	S	D	0.263014316678
215	V	F	0.263013447012
8	L	I	0.263010372687
400	E	A	0.263007544581
437	Y	F	0.263005987404
437	Y	D	0.263005987404
55	N	H	0.263000173726
201	S	T	0.262999300823
295	C	G	0.262988360473
344	G	H	0.2629868041
562	R	D	0.262985945131
217	V	G	0.262984364527
5	L	Q	0.262981117543
5	L	H	0.262981117543
464	K	Q	0.262981114105
452	D	Y	0.262978425656
452	D	A	0.262978425656
88	L	N	0.262974443331
139	S	Y	0.262974220211
114	D	V	0.262973935929
457	N	Y	0.262965759582
101	N	Y	0.262963151542
389	N	L	0.26296075493
389	N	I	0.26296075493
161	Y	N	0.262957341597
408	A	G	0.262953274168
111	D	M	0.262949117939
441	L	V	0.262944248875
546	L	Q	0.262939099639
339	S	Y	0.262932460277
551	F	A	0.262908594938
213	A	Y	0.262902641167
149	T	P	0.262899568322
388	I	M	0.262890716197
388	I	F	0.262890716197
211	G	F	0.262879504786
211	G	Y	0.262879504786
440	E	D	0.262876574622
512	N	E	0.262875610438
409	V	S	0.262856766845
47	V	D	0.26283221736
415	N	F	0.262826756521
415	N	H	0.262826756521
62	K	Q	0.262802078903
197	H	C	0.262792561006
229	E	I	0.262788104145
229	E	A	0.262788104145
470	K	L	0.262775055727
340	I	S	0.262755261472
289	H	I	0.2626927047
386	N	V	0.26261668364
563	I	K	0.262502151223
560	Q	P	0.262341191046
559	L	V	0.262318182671
562	R	I	0.262216827746
553	M	L	0.262194664109
550	S	L	0.262182785649
490	E	A	0.26196005757
495	V	L	0.261949500029
503	P	M	0.261906460782
516	I	L	0.2618963942
381	Q	A	0.261868814983
542	L	V	0.261821726211
559	L	M	0.261730600987
507	E	P	0.261699096226
154	H	E	0.261662666268
61	L	I	0.26141255122
508	E	I	0.261276119251
176	K	L	0.261010264708
514	E	F	0.260973676571
456	L	S	0.260962959503
492	M	R	0.260943835109
523	S	G	0.260607040461
453	F	S	0.260491041177
551	F	Y	0.260172746118
559	L	S	0.260149838742
544	V	F	0.260034299
561	C	V	0.259958092805
486	K	S	0.259898739044
504	K	E	0.259747423407
186	G	E	0.259657960196
507	E	I	0.259608392606
370	Q	H	0.2589891969
510	K	E	0.258982508541
517	D	R	0.258914826852
511	L	M	0.258622355352
375	S	A	0.258503139256
549	I	V	0.258162055969
492	M	T	0.25794211481
160	F	L	0.257039309916
278	E	Q	0.256727103883
541	V	M	0.256696417368
352	F	S	0.256548037122
522	E	T	0.255176841671
362	D	G	0.254843467682
155	R	F	0.253665189535
159	S	D	0.253045093268
219	S	P	0.252538793017
139	S	P	0.250664099916
285	N	K	0.250370985025
492	M	I	0.249891466005
527	Y	H	0.249260007914
154	H	N	0.247888258782
181	Y	C	0.246942266225
221	N	D	0.246880516856
150	V	M	0.246843305262
209	S	Q	0.246478921891
135	P	D	0.245300336714
167	L	P	0.244601376904
60	K	L	0.243605375504
561	C	Y	0.243530166582
467	S	G	0.243334997387
270	A	S	0.242674773591
139	S	L	0.242639242467
326	T	H	0.242352688129
19	T	S	0.241365543043
294	K	L	0.24097539149
5	L	I	0.239517661195
221	N	R	0.239517405103
209	S	N	0.239433047012
507	E	K	0.238560603044
86	S	E	0.237616137378
172	D	P	0.236161104975
7	V	F	0.236133098665
180	S	T	0.235771682699
322	Y	H	0.235732014105
103	E	D	0.235433265341
190	L	R	0.235420784531
536	V	I	0.235034280254
220	S	T	0.233075188749
153	S	E	0.23289881065
286	A	E	0.232136008622
80	G	E	0.232019442729
249	L	F	0.2318103758
303	N	G	0.231700531546
170	K	S	0.231682524647
3	A	E	0.231544467535
290	E	A	0.231285944527
270	A	T	0.230101204165
339	S	G	0.229317315972
330	M	I	0.22926361287
135	P	N	0.229238042086
324	R	W	0.229212538864
52	D	E	0.228624711276
257	I	M	0.228306521849
19	T	K	0.228110720586
158	S	P	0.227290286944
4	K	E	0.226563503615
515	K	T	0.226530953955
529	I	S	0.225990921915
312	H	G	0.22541369016
369	H	S	0.225362671257
311	I	K	0.225325025018
311	I	L	0.225325025018
313	P	Q	0.225318303805
377	Y	F	0.225318196905
319	C	R	0.225219222111
366	G	V	0.225176212009
363	G	V	0.225035081605
97	V	A	0.224966984855
96	I	L	0.224829881153
299	Q	C	0.224788133731
323	V	G	0.22466939686
325	S	T	0.224669260645
291	C	F	0.224532006496
286	A	G	0.224333228666
399	I	V	0.224266991739
355	G	W	0.223978690345
361	I	V	0.222500039926
204	Q	K	0.222396957448
261	T	N	0.222179675355
202	D	V	0.221978683918
282	I	N	0.221889481089
257	I	F	0.22187470838
259	E	T	0.22185390953
214	Y	H	0.22180604125
197	H	R	0.221703822221
206	S	N	0.221577912098
226	F	H	0.221294210193
266	A	E	0.221228199612
199	S	F	0.221199366394
19	T	A	0.220434608556
198	P	L	0.22042447659
345	L	S	0.220334393361
378	A	S	0.219750720705
255	T	P	0.219587167927
518	G	A	0.219545102066
15	T	I	0.219377887012
425	K	R	0.218804880871
509	S	I	0.218236779009
154	H	R	0.218207464495
178	T	I	0.217119189374
343	R	S	0.215894828681
175	P	H	0.215751999579
137	E	T	0.215608754907
251	E	P	0.215506553937
234	P	H	0.215060676786
531	A	T	0.214955367442
419	R	K	0.214870744723
484	Y	C	0.214205214924
318	E	K	0.213308804623
11	A	V	0.211891400237
149	T	A	0.211568128087
13	V	L	0.210725735691
9	L	Y	0.210705248879
7	V	D	0.210431470062
92	S	I	0.210430766918
6	L	R	0.210416033915
99	T	S	0.210238228336
79	L	F	0.210227174064
10	Y	N	0.21020159805
81	N	T	0.210187803638
538	S	N	0.20993327303
27	N	K	0.208706055999
344	G	S	0.208388645572
84	C	S	0.208321381752
84	C	W	0.208321381752
558	S	A	0.208156250483
153	S	H	0.207713722374
502	Y	H	0.207478064321
75	T	N	0.206791869356
78	L	P	0.206768474594
508	E	G	0.206355416843
356	G	R	0.206125066982
517	D	E	0.205885276024
376	G	A	0.205626461076
46	S	T	0.205580524896
318	E	A	0.205567449172
129	E	G	0.205431679802
297	T	P	0.204651745512
483	F	L	0.203833776831
209	S	G	0.203783959188
343	R	G	0.202809318727
170	K	R	0.202505016954
31	D	G	0.200890729168
299	Q	T	0.200802617505
16	D	N	0.200721421451
499	T	N	0.200701611097
232	A	W	0.200036389753
146	N	E	0.199116260169
556	N	S	0.199046076655
337	I	M	0.198191024546
342	Y	H	0.197924714162
554	C	L	0.197873040874
503	P	S	0.197642932349
501	D	K	0.196827095107
56	G	S	0.196767544256
303	N	S	0.196755469121
231	A	V	0.196335428873
523	S	D	0.195989650528
223	N	L	0.195355150016
412	E	G	0.195295489278
288	M	I	0.195124411517
410	G	R	0.194515146407
337	I	N	0.194340294968
38	E	G	0.194276005027
354	E	G	0.194188127481
304	S	I	0.193503630632
562	R	K	0.193425979467
437	Y	C	0.192999242284
359	G	A	0.192951859858
299	Q	S	0.192800532164
145	F	G	0.192554703866
323	V	F	0.192530494769
286	A	Y	0.19228733602
199	S	Y	0.192261754356
184	N	M	0.192214657608
557	G	E	0.19217985154
516	I	T	0.192001124176
207	L	P	0.191843086699
261	T	S	0.191805932132
180	S	V	0.191771367111
324	R	G	0.191725093474
349	I	F	0.19115895243
232	A	Q	0.190551775244
135	P	A	0.190502679137
163	N	T	0.190340772204
90	A	Q	0.190328382012
218	A	L	0.189946937234
351	G	V	0.189318133162
347	G	L	0.189264279725
278	E	I	0.189062413328
278	E	F	0.189062413328
285	N	A	0.188970440361
339	S	K	0.187869060505
489	N	S	0.187558847294
9	L	I	0.186712258037
479	G	E	0.18651330551
554	C	I	0.18602672163
548	A	G	0.185471453467
37	L	P	0.184535999063
37	L	T	0.184535999063
368	H	L	0.184426435672
123	S	G	0.184199976561
243	M	I	0.183654643
403	N	S	0.183441007794
10	Y	C	0.183379279447
193	W	R	0.183066273435
2	K	C	0.182919681171
517	D	G	0.182554765945
464	K	G	0.18204468772
17	A	V	0.18203121102
198	P	S	0.182011470904
384	T	A	0.18200261382
270	A	G	0.18189174425
385	Q	K	0.181859285767
70	G	A	0.181796107431
303	N	T	0.181783958931
105	G	E	0.181744022734
314	V	L	0.181730315055
100	P	L	0.181573810612
268	W	L	0.180881678917
239	Q	R	0.180317516787
547	G	E	0.180244745354
223	N	D	0.179994063735
393	N	D	0.179939789683
456	L	E	0.179755716592
441	L	S	0.17957223791
52	D	Y	0.17943979005
316	I	V	0.179390719912
65	A	E	0.179214005993
555	S	Y	0.178997591122
555	S	V	0.178997591122
488	D	E	0.178716646474
114	D	H	0.17800574094
322	Y	F	0.176014807254
234	P	S	0.175389575074
232	A	I	0.174738796102
390	G	I	0.174670917039
537	A	T	0.174417235212
52	D	N	0.174336126193
538	S	I	0.174316393781
244	N	L	0.174259273486
244	N	Y	0.174259273486
244	N	M	0.174259273486
318	E	Q	0.17374399828
79	L	S	0.172379417916
510	K	W	0.17066587081
18	D	G	0.170521870626
333	G	E	0.169298751145
439	A	S	0.169082016294
184	N	Y	0.168860428566
102	S	T	0.168848933487
476	I	N	0.16875654242
186	G	T	0.168680741427
100	P	A	0.168670837528
173	S	Q	0.168636717971
106	A	P	0.16863441062
106	A	S	0.16863441062
257	I	K	0.168560771284
562	R	L	0.168530854276
493	E	M	0.168312139613
164	L	S	0.168190811948
277	F	H	0.168094224057
552	W	L	0.167914491749
490	E	V	0.167891775665
115	Y	L	0.167840200894
124	S	T	0.167836397025
139	S	N	0.167673245675
171	G	W	0.167233134278
72	C	F	0.167193807388
44	T	A	0.167048049642
371	N	S	0.167009544719
296	Q	P	0.166945807072
521	L	M	0.166884255562
12	F	C	0.166814851963
88	L	A	0.166782800246
110	G	R	0.16678011006
29	S	T	0.166631020815
38	E	V	0.166588223891
14	A	T	0.166409775386
41	V	E	0.166345896406
36	I	K	0.166257761176
298	P	L	0.166218634298
234	P	A	0.166080535991
123	S	I	0.165926353006
171	G	R	0.165362546574
99	T	W	0.164883307171
303	N	E	0.163639763398
220	S	L	0.163365484167
135	P	E	0.163059509219
182	V	F	0.162877024462
322	Y	C	0.162782144742
231	A	Q	0.161790033878
169	K	E	0.161647122521
228	P	V	0.159956391278
490	E	S	0.159816112284
318	E	T	0.159718588939
220	S	R	0.159074607305
177	L	V	0.158870758096
289	H	A	0.15886731762
7	V	I	0.158130586664
279	S	P	0.157863067035
52	D	G	0.15679620022
563	I	L	0.155586947306
556	N	L	0.155525139645
476	I	E	0.155475260059
564	C	G	0.155471445018
502	Y	F	0.155335938222
502	Y	S	0.155335938222
511	L	V	0.155109375869
205	Q	N	0.155047445642
20	I	L	0.155027094877
516	I	R	0.154981190283
552	W	F	0.154980089884
565	I	F	0.154959634273
517	D	I	0.15481356773
548	A	E	0.154791929572
102	S	P	0.154692432655
518	G	V	0.154524378303
277	F	L	0.154455735369
332	T	K	0.153263190551
547	G	V	0.152950529932
547	G	A	0.152950529932
125	V	I	0.152776767069
181	Y	H	0.152662968475
231	A	C	0.151561539503
470	K	Q	0.151518276494
226	F	L	0.150613213143
2	K	Q	0.150498203479
211	G	P	0.150464304798
280	G	S	0.15046256563
202	D	G	0.150352285726
515	K	R	0.150328812847
520	K	E	0.150226018722
56	G	W	0.147315893229
56	G	A	0.147315893229
184	N	K	0.146795837441
82	P	S	0.146393601502
23	G	D	0.146232966242
88	L	P	0.145818215881
155	R	W	0.14489045519
513	R	Q	0.143674891822
376	G	V	0.143301462139
287	S	L	0.143003623719
54	H	R	0.142549468619
276	G	T	0.142529835134
61	L	M	0.142473320024
20	I	T	0.141807755264
218	A	T	0.141119581085
143	H	R	0.140804404641
150	V	Y	0.139928101346
90	A	P	0.139770747828
405	Q	G	0.139415977591
154	H	F	0.139291929522
154	H	K	0.139291929522
155	R	N	0.139063713046
175	P	D	0.138927859419
406	F	V	0.138735834153
223	N	K	0.138415676627
150	V	E	0.138371643928
231	A	R	0.138214885903
156	G	P	0.138143953671
156	G	S	0.138143953671
156	G	K	0.138143953671
528	Q	T	0.138141373258
412	E	S	0.13809083111
412	E	C	0.13809083111
177	L	H	0.138059555365
182	V	W	0.138054721346
182	V	G	0.138054721346
146	N	I	0.138033015368
212	N	M	0.137991592347
523	S	M	0.137988304893
246	Y	L	0.137888475073
526	V	W	0.137867913748
526	V	I	0.137867913748
526	V	R	0.137867913748
526	V	G	0.137867913748
12	F	R	0.137857439956
237	R	W	0.13785158777
272	A	R	0.13781700636
381	Q	E	0.137812227387
11	A	P	0.137808318298
456	L	R	0.137785943473
463	E	F	0.1377857499
463	E	T	0.1377857499
463	E	N	0.1377857499
337	I	E	0.137770885765
520	K	L	0.137761221123
520	K	D	0.137761221123
493	E	C	0.137758014387
493	E	Q	0.137758014387
493	E	H	0.137758014387
64	I	A	0.137757717302
70	G	T	0.137740251521
405	Q	E	0.137738140622
255	T	D	0.137737598283
318	E	L	0.13773401338
318	E	M	0.13773401338
53	S	D	0.137726566861
230	I	E	0.137724272598
416	L	I	0.13772388233
279	S	C	0.13772121431
279	S	L	0.13772121431
468	Q	E	0.137719121721
468	Q	G	0.137719121721
238	D	A	0.137715189891
238	D	S	0.137715189891
238	D	W	0.137715189891
372	E	L	0.137715132827
404	T	Y	0.137712987911
404	T	P	0.137712987911
490	E	C	0.137708671018
490	E	L	0.137708671018
490	E	P	0.137708671018
501	D	L	0.137708405849
556	N	M	0.137707722474
423	L	S	0.1376992848
510	K	Q	0.137692514
4	K	V	0.137691592876
343	R	Q	0.137687677667
248	T	Q	0.137687039693
248	T	V	0.137687039693
248	T	D	0.137687039693
282	I	S	0.137682136188
561	C	G	0.137668998243
250	L	M	0.137668542568
505	Y	S	0.137667027328
507	E	H	0.137663431014
403	N	G	0.137662510326
92	S	V	0.13766221316
92	S	R	0.13766221316
455	D	H	0.13766207775
455	D	V	0.13766207775
536	V	G	0.137661831373
118	L	V	0.137659516784
118	L	T	0.137659516784
508	E	M	0.137656234161
249	L	P	0.137655136858
324	R	Q	0.137641532011
471	N	E	0.13764137671
471	N	Y	0.13764137671
471	N	F	0.13764137671
275	R	Y	0.137640997717
48	N	Y	0.137640136849
188	E	P	0.137639792672
427	V	G	0.137639037277
427	V	W	0.137639037277
100	P	R	0.137638009699
481	F	C	0.137634368313
481	F	P	0.137634368313
135	P	Y	0.13763024993
50	L	V	0.13762981272
418	K	I	0.13762719058
418	K	T	0.13762719058
10	Y	V	0.137626796301
288	M	W	0.137626617574
288	M	F	0.137626617574
288	M	A	0.137626617574
236	V	M	0.137623620108
236	V	D	0.137623620108
434	I	F	0.137623307704
411	K	A	0.137620896486
544	V	L	0.137619847242
544	V	G	0.137619847242
104	N	R	0.13761945761
104	N	C	0.13761945761
104	N	E	0.13761945761
256	I	N	0.137619364129
165	L	N	0.137618884126
534	S	A	0.137618882739
25	H	V	0.137618583231
220	S	V	0.137617702253
220	S	Y	0.137617702253
244	N	R	0.137615820762
244	N	Q	0.137615820762
268	W	Q	0.137612506435
80	G	A	0.137608564993
46	S	C	0.137607762244
312	H	L	0.137601881268
312	H	T	0.137601881268
385	Q	L	0.137599962108
385	Q	S	0.137599962108
263	N	I	0.137599874212
56	G	N	0.1375993223
258	F	P	0.13759882942
143	H	L	0.137598765724
401	K	Q	0.13759855018
334	L	S	0.137596326568
334	L	K	0.137596326568
334	L	T	0.137596326568
342	Y	D	0.137595105515
379	A	M	0.137593656796
109	P	A	0.137593358399
109	P	R	0.137593358399
396	N	I	0.137592943307
396	N	H	0.137592943307
396	N	T	0.137592943307
204	Q	L	0.137592910718
447	N	K	0.137592880226
447	N	I	0.137592880226
447	N	H	0.137592880226
486	K	V	0.137592535081
486	K	H	0.137592535081
145	F	I	0.13759251685
145	F	Q	0.13759251685
553	M	K	0.137591113602
392	T	E	0.137587768254
138	S	C	0.137587242113
309	Q	E	0.13758639625
308	F	I	0.137584297963
239	Q	T	0.137580280441
322	Y	L	0.137579756573
472	N	I	0.137579194369
301	A	H	0.137579180416
102	S	Q	0.137578418028
102	S	G	0.137578418028
102	S	W	0.137578418028
291	C	W	0.137578316989
406	F	C	0.137572952673
406	F	W	0.137572952673
402	M	R	0.137572865332
20	I	R	0.137572825809
341	Q	L	0.13757277789
341	Q	H	0.13757277789
500	Y	F	0.137571120451
559	L	F	0.137571115279
63	G	D	0.137570799611
375	S	E	0.137570791088
375	S	G	0.137570791088
82	P	A	0.137569691027
67	L	Q	0.137567110375
462	Y	D	0.137565755687
462	Y	F	0.137565755687
462	Y	S	0.137565755687
222	Y	W	0.137564975871
222	Y	M	0.137564975871
152	C	W	0.137564521531
525	G	S	0.137564115987
276	G	L	0.137563123584
251	E	C	0.137562797648
485	H	D	0.137559476023
485	H	L	0.137559476023
476	I	Y	0.137559234883
454	H	P	0.13755908174
43	V	D	0.1375589922
511	L	W	0.137558540338
558	S	I	0.137551759246
565	I	M	0.137550015318
96	I	S	0.137547139501
313	P	T	0.137545878396
445	L	K	0.137543034339
445	L	R	0.137543034339
73	N	H	0.137542366481
73	N	I	0.137542366481
131	F	C	0.137542308155
494	S	C	0.13754183907
335	R	E	0.137541711511
335	R	H	0.137541711511
335	R	N	0.137541711511
31	D	H	0.137541621467
141	P	Q	0.137541490074
414	N	H	0.137538626979
414	N	I	0.137538626979
535	T	P	0.13753821751
482	E	Y	0.137534745461
482	E	Q	0.137534745461
121	Q	K	0.137532170679
531	A	W	0.137531960903
531	A	G	0.137531960903
317	G	N	0.137531500415
45	H	F	0.137531240021
45	H	S	0.137531240021
351	G	R	0.137531055699
71	K	F	0.137529890653
71	K	M	0.137529890653
333	G	A	0.1375292796
115	Y	N	0.137526507655
49	L	Q	0.137525690446
423	L	P	0.137524156485
413	F	P	0.137524100132
413	F	V	0.137524100132
196	H	D	0.137523752893
503	P	V	0.137522364923
245	Y	N	0.137521596523
245	Y	S	0.137521596523
345	L	E	0.137519053918
134	F	Y	0.137517996484
460	N	Y	0.137517474853
460	N	G	0.137517474853
460	N	I	0.137517474853
185	K	A	0.137517352569
444	L	Q	0.137516829493
554	C	V	0.137515235015
554	C	G	0.137515235015
66	P	A	0.137513360138
59	C	Q	0.137512022019
537	A	L	0.137510582792
537	A	D	0.137510582792
267	P	T	0.137510150654
267	P	R	0.137510150654
261	T	P	0.137510081979
261	T	E	0.137510081979
3	A	H	0.137509927571
3	A	L	0.137509927571
58	L	Y	0.137508812632
64	I	M	0.137508166788
488	D	H	0.13750770501
488	D	P	0.13750770501
529	I	M	0.137507446054
515	K	I	0.13750642429
515	K	H	0.13750642429
478	N	H	0.137505493082
478	N	R	0.137505493082
119	R	I	0.137504418996
[truncated: 9,301 more rows]
