# Supplementary material for: Enhanced ER proteostasis and temperature differentially impact the mutational tolerance of influenza hemagglutinin
Source: eLife. 2018 Sep 6;7:e38795. doi: 10.7554/eLife.38795 (PMC6172027; doi:10.7554/eLife.38795)
Supplement: Source data 1. [file elife-38795-data1.zip › Dataset_1/HA_DMS_2018_processing/filtering/filtering_DAX37vsDMSO37/run.out]

11301, 11300
K
N
K
N
T
T
T
T
R
S
R
S
I
I
M
I
Q
H
Q
H
P
P
P
P
R
R
R
R
L
L
L
L
E
D
E
D
A
A
A
A
G
G
G
G
V
V
V
V
STOP
Y
STOP
Y
S
S
S
S
STOP
C
W
C
L
F
L
F
0 2 17
0 3 11
0 4 17
0 5 11
0 6 10
0 7 10
0 8 10
0 9 10
0 10 16
0 11 9
0 12 16
0 13 9
0 14 3
0 15 3
0 16 5
0 17 3
0 18 12
0 19 15
0 20 12
0 21 15
0 22 14
0 23 14
0 24 14
0 25 14
0 26 16
0 27 16
0 28 16
0 29 16
0 30 4
0 31 4
0 32 4
0 33 4
0 34 19
0 35 18
0 36 19
0 37 18
0 38 1
0 39 1
0 40 1
0 41 1
0 42 0
0 43 0
0 44 0
0 45 0
0 46 2
0 47 2
0 48 2
0 49 2
0 50 99
0 51 7
0 52 99
0 53 7
0 54 9
0 55 9
0 56 9
0 57 9
0 58 99
0 59 13
0 60 8
0 61 13
0 62 4
0 63 6
0 64 4
0 65 6
1 2 17
1 3 11
1 4 17
1 5 11
1 6 10
1 7 10
1 8 10
1 9 10
1 10 16
1 11 9
1 12 16
1 13 9
1 14 3
1 15 3
1 16 5
1 17 3
1 18 12
1 19 15
1 20 12
1 21 15
1 22 14
1 23 14
1 24 14
1 25 14
1 26 16
1 27 16
1 28 16
1 29 16
1 30 4
1 31 4
1 32 4
1 33 4
1 34 19
1 35 18
1 36 19
1 37 18
1 38 1
1 39 1
1 40 1
1 41 1
1 42 0
1 43 0
1 44 0
1 45 0
1 46 2
1 47 2
1 48 2
1 49 2
1 50 99
1 51 7
1 52 99
1 53 7
1 54 9
1 55 9
1 56 9
1 57 9
1 58 99
1 59 13
1 60 8
1 61 13
1 62 4
1 63 6
1 64 4
1 65 6
2 2 17
2 3 11
2 4 17
2 5 11
2 6 10
2 7 10
2 8 10
2 9 10
2 10 16
2 11 9
2 12 16
2 13 9
2 14 3
2 15 3
2 16 5
2 17 3
2 18 12
2 19 15
2 20 12
2 21 15
2 22 14
2 23 14
2 24 14
2 25 14
2 26 16
2 27 16
2 28 16
2 29 16
2 30 4
2 31 4
2 32 4
2 33 4
2 34 19
2 35 18
2 36 19
2 37 18
2 38 1
2 39 1
2 40 1
2 41 1
2 42 0
2 43 0
2 44 0
2 45 0
2 46 2
2 47 2
2 48 2
2 49 2
2 50 99
2 51 7
2 52 99
2 53 7
2 54 9
2 55 9
2 56 9
2 57 9
2 58 99
2 59 13
2 60 8
2 61 13
2 62 4
2 63 6
2 64 4
2 65 6
3 2 17
3 3 11
3 4 17
3 5 11
3 6 10
3 7 10
3 8 10
3 9 10
3 10 16
3 11 9
3 12 16
3 13 9
3 14 3
3 15 3
3 16 5
3 17 3
3 18 12
3 19 15
3 20 12
3 21 15
3 22 14
3 23 14
3 24 14
3 25 14
3 26 16
3 27 16
3 28 16
3 29 16
3 30 4
3 31 4
3 32 4
3 33 4
3 34 19
3 35 18
3 36 19
3 37 18
3 38 1
3 39 1
3 40 1
3 41 1
3 42 0
3 43 0
3 44 0
3 45 0
3 46 2
3 47 2
3 48 2
3 49 2
3 50 99
3 51 7
3 52 99
3 53 7
3 54 9
3 55 9
3 56 9
3 57 9
3 58 99
3 59 13
3 60 8
3 61 13
3 62 4
3 63 6
3 64 4
3 65 6
4 2 17
4 3 11
4 4 17
4 5 11
4 6 10
4 7 10
4 8 10
4 9 10
4 10 16
4 11 9
4 12 16
4 13 9
4 14 3
4 15 3
4 16 5
4 17 3
4 18 12
4 19 15
4 20 12
4 21 15
4 22 14
4 23 14
4 24 14
4 25 14
4 26 16
4 27 16
4 28 16
4 29 16
4 30 4
4 31 4
4 32 4
4 33 4
4 34 19
4 35 18
4 36 19
4 37 18
4 38 1
4 39 1
4 40 1
4 41 1
4 42 0
4 43 0
4 44 0
4 45 0
4 46 2
4 47 2
4 48 2
4 49 2
4 50 99
4 51 7
4 52 99
4 53 7
4 54 9
4 55 9
4 56 9
4 57 9
4 58 99
4 59 13
4 60 8
4 61 13
4 62 4
4 63 6
4 64 4
4 65 6
5 2 17
5 3 11
5 4 17
5 5 11
5 6 10
5 7 10
5 8 10
5 9 10
5 10 16
5 11 9
5 12 16
5 13 9
5 14 3
5 15 3
5 16 5
5 17 3
5 18 12
5 19 15
5 20 12
5 21 15
5 22 14
5 23 14
5 24 14
5 25 14
5 26 16
5 27 16
5 28 16
5 29 16
5 30 4
5 31 4
5 32 4
5 33 4
5 34 19
5 35 18
5 36 19
5 37 18
5 38 1
5 39 1
5 40 1
5 41 1
5 42 0
5 43 0
5 44 0
5 45 0
5 46 2
5 47 2
5 48 2
5 49 2
5 50 99
5 51 7
5 52 99
5 53 7
5 54 9
5 55 9
5 56 9
5 57 9
5 58 99
5 59 13
5 60 8
5 61 13
5 62 4
5 63 6
5 64 4
5 65 6
6 2 17
6 3 11
6 4 17
6 5 11
6 6 10
6 7 10
6 8 10
6 9 10
6 10 16
6 11 9
6 12 16
6 13 9
6 14 3
6 15 3
6 16 5
6 17 3
6 18 12
6 19 15
6 20 12
6 21 15
6 22 14
6 23 14
6 24 14
6 25 14
6 26 16
6 27 16
6 28 16
6 29 16
6 30 4
6 31 4
6 32 4
6 33 4
6 34 19
6 35 18
6 36 19
6 37 18
6 38 1
6 39 1
6 40 1
6 41 1
6 42 0
6 43 0
6 44 0
6 45 0
6 46 2
6 47 2
6 48 2
6 49 2
6 50 99
6 51 7
6 52 99
6 53 7
6 54 9
6 55 9
6 56 9
6 57 9
6 58 99
6 59 13
6 60 8
6 61 13
6 62 4
6 63 6
6 64 4
6 65 6
7 2 17
7 3 11
7 4 17
7 5 11
7 6 10
7 7 10
7 8 10
7 9 10
7 10 16
7 11 9
7 12 16
7 13 9
7 14 3
7 15 3
7 16 5
7 17 3
7 18 12
7 19 15
7 20 12
7 21 15
7 22 14
7 23 14
7 24 14
7 25 14
7 26 16
7 27 16
7 28 16
7 29 16
7 30 4
7 31 4
7 32 4
7 33 4
7 34 19
7 35 18
7 36 19
7 37 18
7 38 1
7 39 1
7 40 1
7 41 1
7 42 0
7 43 0
7 44 0
7 45 0
7 46 2
7 47 2
7 48 2
7 49 2
7 50 99
7 51 7
7 52 99
7 53 7
7 54 9
7 55 9
7 56 9
7 57 9
7 58 99
7 59 13
7 60 8
7 61 13
7 62 4
7 63 6
7 64 4
7 65 6
8 2 17
8 3 11
8 4 17
8 5 11
8 6 10
8 7 10
8 8 10
8 9 10
8 10 16
8 11 9
8 12 16
8 13 9
8 14 3
8 15 3
8 16 5
8 17 3
8 18 12
8 19 15
8 20 12
8 21 15
8 22 14
8 23 14
8 24 14
8 25 14
8 26 16
8 27 16
8 28 16
8 29 16
8 30 4
8 31 4
8 32 4
8 33 4
8 34 19
8 35 18
8 36 19
8 37 18
8 38 1
8 39 1
8 40 1
8 41 1
8 42 0
8 43 0
8 44 0
8 45 0
8 46 2
8 47 2
8 48 2
8 49 2
8 50 99
8 51 7
8 52 99
8 53 7
8 54 9
8 55 9
8 56 9
8 57 9
8 58 99
8 59 13
8 60 8
8 61 13
8 62 4
8 63 6
8 64 4
8 65 6
9 2 17
9 3 11
9 4 17
9 5 11
9 6 10
9 7 10
9 8 10
9 9 10
9 10 16
9 11 9
9 12 16
9 13 9
9 14 3
9 15 3
9 16 5
9 17 3
9 18 12
9 19 15
9 20 12
9 21 15
9 22 14
9 23 14
9 24 14
9 25 14
9 26 16
9 27 16
9 28 16
9 29 16
9 30 4
9 31 4
9 32 4
9 33 4
9 34 19
9 35 18
9 36 19
9 37 18
9 38 1
9 39 1
9 40 1
9 41 1
9 42 0
9 43 0
9 44 0
9 45 0
9 46 2
9 47 2
9 48 2
9 49 2
9 50 99
9 51 7
9 52 99
9 53 7
9 54 9
9 55 9
9 56 9
9 57 9
9 58 99
9 59 13
9 60 8
9 61 13
9 62 4
9 63 6
9 64 4
9 65 6
10 2 17
10 3 11
10 4 17
10 5 11
10 6 10
10 7 10
10 8 10
10 9 10
10 10 16
10 11 9
10 12 16
10 13 9
10 14 3
10 15 3
10 16 5
10 17 3
10 18 12
10 19 15
10 20 12
10 21 15
10 22 14
10 23 14
10 24 14
10 25 14
10 26 16
10 27 16
10 28 16
10 29 16
10 30 4
10 31 4
10 32 4
10 33 4
10 34 19
10 35 18
10 36 19
10 37 18
10 38 1
10 39 1
10 40 1
10 41 1
10 42 0
10 43 0
10 44 0
10 45 0
10 46 2
10 47 2
10 48 2
10 49 2
10 50 99
10 51 7
10 52 99
10 53 7
10 54 9
10 55 9
10 56 9
10 57 9
10 58 99
10 59 13
10 60 8
10 61 13
10 62 4
10 63 6
10 64 4
10 65 6
11 2 17
11 3 11
11 4 17
11 5 11
11 6 10
11 7 10
11 8 10
11 9 10
11 10 16
11 11 9
11 12 16
11 13 9
11 14 3
11 15 3
11 16 5
11 17 3
11 18 12
11 19 15
11 20 12
11 21 15
11 22 14
11 23 14
11 24 14
11 25 14
11 26 16
11 27 16
11 28 16
11 29 16
11 30 4
11 31 4
11 32 4
11 33 4
11 34 19
11 35 18
11 36 19
11 37 18
11 38 1
11 39 1
11 40 1
11 41 1
11 42 0
11 43 0
11 44 0
11 45 0
11 46 2
11 47 2
11 48 2
11 49 2
11 50 99
11 51 7
11 52 99
11 53 7
11 54 9
11 55 9
11 56 9
11 57 9
11 58 99
11 59 13
11 60 8
11 61 13
11 62 4
11 63 6
11 64 4
11 65 6
12 2 17
12 3 11
12 4 17
12 5 11
12 6 10
12 7 10
12 8 10
12 9 10
12 10 16
12 11 9
12 12 16
12 13 9
12 14 3
12 15 3
12 16 5
12 17 3
12 18 12
12 19 15
12 20 12
12 21 15
12 22 14
12 23 14
12 24 14
12 25 14
12 26 16
12 27 16
12 28 16
12 29 16
12 30 4
12 31 4
12 32 4
12 33 4
12 34 19
12 35 18
12 36 19
12 37 18
12 38 1
12 39 1
12 40 1
12 41 1
12 42 0
12 43 0
12 44 0
12 45 0
12 46 2
12 47 2
12 48 2
12 49 2
12 50 99
12 51 7
12 52 99
12 53 7
12 54 9
12 55 9
12 56 9
12 57 9
12 58 99
12 59 13
12 60 8
12 61 13
12 62 4
12 63 6
12 64 4
12 65 6
13 2 17
13 3 11
13 4 17
13 5 11
13 6 10
13 7 10
13 8 10
13 9 10
13 10 16
13 11 9
13 12 16
13 13 9
13 14 3
13 15 3
13 16 5
13 17 3
13 18 12
13 19 15
13 20 12
13 21 15
13 22 14
13 23 14
13 24 14
13 25 14
13 26 16
13 27 16
13 28 16
13 29 16
13 30 4
13 31 4
13 32 4
13 33 4
13 34 19
13 35 18
13 36 19
13 37 18
13 38 1
13 39 1
13 40 1
13 41 1
13 42 0
13 43 0
13 44 0
13 45 0
13 46 2
13 47 2
13 48 2
13 49 2
13 50 99
13 51 7
13 52 99
13 53 7
13 54 9
13 55 9
13 56 9
13 57 9
13 58 99
13 59 13
13 60 8
13 61 13
13 62 4
13 63 6
13 64 4
13 65 6
14 2 17
14 3 11
14 4 17
14 5 11
14 6 10
14 7 10
14 8 10
14 9 10
14 10 16
14 11 9
14 12 16
14 13 9
14 14 3
14 15 3
14 16 5
14 17 3
14 18 12
14 19 15
14 20 12
14 21 15
14 22 14
14 23 14
14 24 14
14 25 14
14 26 16
14 27 16
14 28 16
14 29 16
14 30 4
14 31 4
14 32 4
14 33 4
14 34 19
14 35 18
14 36 19
14 37 18
14 38 1
14 39 1
14 40 1
14 41 1
14 42 0
14 43 0
14 44 0
14 45 0
14 46 2
14 47 2
14 48 2
14 49 2
14 50 99
14 51 7
14 52 99
14 53 7
14 54 9
14 55 9
14 56 9
14 57 9
14 58 99
14 59 13
14 60 8
14 61 13
14 62 4
14 63 6
14 64 4
14 65 6
15 2 17
15 3 11
15 4 17
15 5 11
15 6 10
15 7 10
15 8 10
15 9 10
15 10 16
15 11 9
15 12 16
15 13 9
15 14 3
15 15 3
15 16 5
15 17 3
15 18 12
15 19 15
15 20 12
15 21 15
15 22 14
15 23 14
15 24 14
15 25 14
15 26 16
15 27 16
15 28 16
15 29 16
15 30 4
15 31 4
15 32 4
15 33 4
15 34 19
15 35 18
15 36 19
15 37 18
15 38 1
15 39 1
15 40 1
15 41 1
15 42 0
15 43 0
15 44 0
15 45 0
15 46 2
15 47 2
15 48 2
15 49 2
15 50 99
15 51 7
15 52 99
15 53 7
15 54 9
15 55 9
15 56 9
15 57 9
15 58 99
15 59 13
15 60 8
15 61 13
15 62 4
15 63 6
15 64 4
15 65 6
16 2 17
16 3 11
16 4 17
16 5 11
16 6 10
16 7 10
16 8 10
16 9 10
16 10 16
16 11 9
16 12 16
16 13 9
16 14 3
16 15 3
16 16 5
16 17 3
16 18 12
16 19 15
16 20 12
16 21 15
16 22 14
16 23 14
16 24 14
16 25 14
16 26 16
16 27 16
16 28 16
16 29 16
16 30 4
16 31 4
16 32 4
16 33 4
16 34 19
16 35 18
16 36 19
16 37 18
16 38 1
16 39 1
16 40 1
16 41 1
16 42 0
16 43 0
16 44 0
16 45 0
16 46 2
16 47 2
16 48 2
16 49 2
16 50 99
16 51 7
16 52 99
16 53 7
16 54 9
16 55 9
16 56 9
16 57 9
16 58 99
16 59 13
16 60 8
16 61 13
16 62 4
16 63 6
16 64 4
16 65 6
17 2 17
17 3 11
17 4 17
17 5 11
17 6 10
17 7 10
17 8 10
17 9 10
17 10 16
17 11 9
17 12 16
17 13 9
17 14 3
17 15 3
17 16 5
17 17 3
17 18 12
17 19 15
17 20 12
17 21 15
17 22 14
17 23 14
17 24 14
17 25 14
17 26 16
17 27 16
17 28 16
17 29 16
17 30 4
17 31 4
17 32 4
17 33 4
17 34 19
17 35 18
17 36 19
17 37 18
17 38 1
17 39 1
17 40 1
17 41 1
17 42 0
17 43 0
17 44 0
17 45 0
17 46 2
17 47 2
17 48 2
17 49 2
17 50 99
17 51 7
17 52 99
17 53 7
17 54 9
17 55 9
17 56 9
17 57 9
17 58 99
17 59 13
17 60 8
17 61 13
17 62 4
17 63 6
17 64 4
17 65 6
18 2 17
18 3 11
18 4 17
18 5 11
18 6 10
18 7 10
18 8 10
18 9 10
18 10 16
18 11 9
18 12 16
18 13 9
18 14 3
18 15 3
18 16 5
18 17 3
18 18 12
18 19 15
18 20 12
18 21 15
18 22 14
18 23 14
18 24 14
18 25 14
18 26 16
18 27 16
18 28 16
18 29 16
18 30 4
18 31 4
18 32 4
18 33 4
18 34 19
18 35 18
18 36 19
18 37 18
18 38 1
18 39 1
18 40 1
18 41 1
18 42 0
18 43 0
18 44 0
18 45 0
18 46 2
18 47 2
18 48 2
18 49 2
18 50 99
18 51 7
18 52 99
18 53 7
18 54 9
18 55 9
18 56 9
18 57 9
18 58 99
18 59 13
18 60 8
18 61 13
18 62 4
18 63 6
18 64 4
18 65 6
19 2 17
19 3 11
19 4 17
19 5 11
19 6 10
19 7 10
19 8 10
19 9 10
19 10 16
19 11 9
19 12 16
19 13 9
19 14 3
19 15 3
19 16 5
19 17 3
19 18 12
19 19 15
19 20 12
19 21 15
19 22 14
19 23 14
19 24 14
19 25 14
19 26 16
19 27 16
19 28 16
19 29 16
19 30 4
19 31 4
19 32 4
19 33 4
19 34 19
19 35 18
19 36 19
19 37 18
19 38 1
19 39 1
19 40 1
19 41 1
19 42 0
19 43 0
19 44 0
19 45 0
19 46 2
19 47 2
19 48 2
19 49 2
19 50 99
19 51 7
19 52 99
19 53 7
19 54 9
19 55 9
19 56 9
19 57 9
19 58 99
19 59 13
19 60 8
19 61 13
19 62 4
19 63 6
19 64 4
19 65 6
20 2 17
20 3 11
20 4 17
20 5 11
20 6 10
20 7 10
20 8 10
20 9 10
20 10 16
20 11 9
20 12 16
20 13 9
20 14 3
20 15 3
20 16 5
20 17 3
20 18 12
20 19 15
20 20 12
20 21 15
20 22 14
20 23 14
20 24 14
20 25 14
20 26 16
20 27 16
20 28 16
20 29 16
20 30 4
20 31 4
20 32 4
20 33 4
20 34 19
20 35 18
20 36 19
20 37 18
20 38 1
20 39 1
20 40 1
20 41 1
20 42 0
20 43 0
20 44 0
20 45 0
20 46 2
20 47 2
20 48 2
20 49 2
20 50 99
20 51 7
20 52 99
20 53 7
20 54 9
20 55 9
20 56 9
20 57 9
20 58 99
20 59 13
20 60 8
20 61 13
20 62 4
20 63 6
20 64 4
20 65 6
21 2 17
21 3 11
21 4 17
21 5 11
21 6 10
21 7 10
21 8 10
21 9 10
21 10 16
21 11 9
21 12 16
21 13 9
21 14 3
21 15 3
21 16 5
21 17 3
21 18 12
21 19 15
21 20 12
21 21 15
21 22 14
21 23 14
21 24 14
21 25 14
21 26 16
21 27 16
21 28 16
21 29 16
21 30 4
21 31 4
21 32 4
21 33 4
21 34 19
21 35 18
21 36 19
21 37 18
21 38 1
21 39 1
21 40 1
21 41 1
21 42 0
21 43 0
21 44 0
21 45 0
21 46 2
21 47 2
21 48 2
21 49 2
21 50 99
21 51 7
21 52 99
21 53 7
21 54 9
21 55 9
21 56 9
21 57 9
21 58 99
21 59 13
21 60 8
21 61 13
21 62 4
21 63 6
21 64 4
21 65 6
22 2 17
22 3 11
22 4 17
22 5 11
22 6 10
22 7 10
22 8 10
22 9 10
22 10 16
22 11 9
22 12 16
22 13 9
22 14 3
22 15 3
22 16 5
22 17 3
22 18 12
22 19 15
22 20 12
22 21 15
22 22 14
22 23 14
22 24 14
22 25 14
22 26 16
22 27 16
22 28 16
22 29 16
22 30 4
22 31 4
22 32 4
22 33 4
22 34 19
22 35 18
22 36 19
22 37 18
22 38 1
22 39 1
22 40 1
22 41 1
22 42 0
22 43 0
22 44 0
22 45 0
22 46 2
22 47 2
22 48 2
22 49 2
22 50 99
22 51 7
22 52 99
22 53 7
22 54 9
22 55 9
22 56 9
22 57 9
22 58 99
22 59 13
22 60 8
22 61 13
22 62 4
22 63 6
22 64 4
22 65 6
23 2 17
23 3 11
23 4 17
23 5 11
23 6 10
23 7 10
23 8 10
23 9 10
23 10 16
23 11 9
23 12 16
23 13 9
23 14 3
23 15 3
23 16 5
23 17 3
23 18 12
23 19 15
23 20 12
23 21 15
23 22 14
23 23 14
23 24 14
23 25 14
23 26 16
23 27 16
23 28 16
23 29 16
23 30 4
23 31 4
23 32 4
23 33 4
23 34 19
23 35 18
23 36 19
23 37 18
23 38 1
23 39 1
23 40 1
23 41 1
23 42 0
23 43 0
23 44 0
23 45 0
23 46 2
23 47 2
23 48 2
23 49 2
23 50 99
23 51 7
23 52 99
23 53 7
23 54 9
23 55 9
23 56 9
23 57 9
23 58 99
23 59 13
23 60 8
23 61 13
23 62 4
23 63 6
23 64 4
23 65 6
24 2 17
24 3 11
24 4 17
24 5 11
24 6 10
24 7 10
24 8 10
24 9 10
24 10 16
24 11 9
24 12 16
24 13 9
24 14 3
24 15 3
24 16 5
24 17 3
24 18 12
24 19 15
24 20 12
24 21 15
24 22 14
24 23 14
24 24 14
24 25 14
24 26 16
24 27 16
24 28 16
24 29 16
24 30 4
24 31 4
24 32 4
24 33 4
24 34 19
24 35 18
24 36 19
24 37 18
24 38 1
24 39 1
24 40 1
24 41 1
24 42 0
24 43 0
24 44 0
24 45 0
24 46 2
24 47 2
24 48 2
24 49 2
24 50 99
24 51 7
24 52 99
24 53 7
24 54 9
24 55 9
24 56 9
24 57 9
24 58 99
24 59 13
24 60 8
24 61 13
24 62 4
24 63 6
24 64 4
24 65 6
25 2 17
25 3 11
25 4 17
25 5 11
25 6 10
25 7 10
25 8 10
25 9 10
25 10 16
25 11 9
25 12 16
25 13 9
25 14 3
25 15 3
25 16 5
25 17 3
25 18 12
25 19 15
25 20 12
25 21 15
25 22 14
25 23 14
25 24 14
25 25 14
25 26 16
25 27 16
25 28 16
25 29 16
25 30 4
25 31 4
25 32 4
25 33 4
25 34 19
25 35 18
25 36 19
25 37 18
25 38 1
25 39 1
25 40 1
25 41 1
25 42 0
25 43 0
25 44 0
25 45 0
25 46 2
25 47 2
25 48 2
25 49 2
25 50 99
25 51 7
25 52 99
25 53 7
25 54 9
25 55 9
25 56 9
25 57 9
25 58 99
25 59 13
25 60 8
25 61 13
25 62 4
25 63 6
25 64 4
25 65 6
26 2 17
26 3 11
26 4 17
26 5 11
26 6 10
26 7 10
26 8 10
26 9 10
26 10 16
26 11 9
26 12 16
26 13 9
26 14 3
26 15 3
26 16 5
26 17 3
26 18 12
26 19 15
26 20 12
26 21 15
26 22 14
26 23 14
26 24 14
26 25 14
26 26 16
26 27 16
26 28 16
26 29 16
26 30 4
26 31 4
26 32 4
26 33 4
26 34 19
26 35 18
26 36 19
26 37 18
26 38 1
26 39 1
26 40 1
26 41 1
26 42 0
26 43 0
26 44 0
26 45 0
26 46 2
26 47 2
26 48 2
26 49 2
26 50 99
26 51 7
26 52 99
26 53 7
26 54 9
26 55 9
26 56 9
26 57 9
26 58 99
26 59 13
26 60 8
26 61 13
26 62 4
26 63 6
26 64 4
26 65 6
27 2 17
27 3 11
27 4 17
27 5 11
27 6 10
27 7 10
27 8 10
27 9 10
27 10 16
27 11 9
27 12 16
27 13 9
27 14 3
27 15 3
27 16 5
27 17 3
27 18 12
27 19 15
27 20 12
27 21 15
27 22 14
27 23 14
27 24 14
27 25 14
27 26 16
27 27 16
27 28 16
27 29 16
27 30 4
27 31 4
27 32 4
27 33 4
27 34 19
27 35 18
27 36 19
27 37 18
27 38 1
27 39 1
27 40 1
27 41 1
27 42 0
27 43 0
27 44 0
27 45 0
27 46 2
27 47 2
27 48 2
27 49 2
27 50 99
27 51 7
27 52 99
27 53 7
27 54 9
27 55 9
27 56 9
27 57 9
27 58 99
27 59 13
27 60 8
27 61 13
27 62 4
27 63 6
27 64 4
27 65 6
28 2 17
28 3 11
28 4 17
28 5 11
28 6 10
28 7 10
28 8 10
28 9 10
28 10 16
28 11 9
28 12 16
28 13 9
28 14 3
28 15 3
28 16 5
28 17 3
28 18 12
28 19 15
28 20 12
28 21 15
28 22 14
28 23 14
28 24 14
28 25 14
28 26 16
28 27 16
28 28 16
28 29 16
28 30 4
28 31 4
28 32 4
28 33 4
28 34 19
28 35 18
28 36 19
28 37 18
28 38 1
28 39 1
28 40 1
28 41 1
28 42 0
28 43 0
28 44 0
28 45 0
28 46 2
28 47 2
28 48 2
28 49 2
28 50 99
28 51 7
28 52 99
28 53 7
28 54 9
28 55 9
28 56 9
28 57 9
28 58 99
28 59 13
28 60 8
28 61 13
28 62 4
28 63 6
28 64 4
28 65 6
29 2 17
29 3 11
29 4 17
29 5 11
29 6 10
29 7 10
29 8 10
29 9 10
29 10 16
29 11 9
29 12 16
29 13 9
29 14 3
29 15 3
29 16 5
29 17 3
29 18 12
29 19 15
29 20 12
29 21 15
29 22 14
29 23 14
29 24 14
29 25 14
29 26 16
29 27 16
29 28 16
29 29 16
29 30 4
29 31 4
29 32 4
29 33 4
29 34 19
29 35 18
29 36 19
29 37 18
29 38 1
29 39 1
29 40 1
29 41 1
29 42 0
29 43 0
29 44 0
29 45 0
29 46 2
29 47 2
29 48 2
29 49 2
29 50 99
29 51 7
29 52 99
29 53 7
29 54 9
29 55 9
29 56 9
29 57 9
29 58 99
29 59 13
29 60 8
29 61 13
29 62 4
29 63 6
29 64 4
29 65 6
30 2 17
30 3 11
30 4 17
30 5 11
30 6 10
30 7 10
30 8 10
30 9 10
30 10 16
30 11 9
30 12 16
30 13 9
30 14 3
30 15 3
30 16 5
30 17 3
30 18 12
30 19 15
30 20 12
30 21 15
30 22 14
30 23 14
30 24 14
30 25 14
30 26 16
30 27 16
30 28 16
30 29 16
30 30 4
30 31 4
30 32 4
30 33 4
30 34 19
30 35 18
30 36 19
30 37 18
30 38 1
30 39 1
30 40 1
30 41 1
30 42 0
30 43 0
30 44 0
30 45 0
30 46 2
30 47 2
30 48 2
30 49 2
30 50 99
30 51 7
30 52 99
30 53 7
30 54 9
30 55 9
30 56 9
30 57 9
30 58 99
30 59 13
30 60 8
30 61 13
30 62 4
30 63 6
30 64 4
30 65 6
31 2 17
31 3 11
31 4 17
31 5 11
31 6 10
31 7 10
31 8 10
31 9 10
31 10 16
31 11 9
31 12 16
31 13 9
31 14 3
31 15 3
31 16 5
31 17 3
31 18 12
31 19 15
31 20 12
31 21 15
31 22 14
31 23 14
31 24 14
31 25 14
31 26 16
31 27 16
31 28 16
31 29 16
31 30 4
31 31 4
31 32 4
31 33 4
31 34 19
31 35 18
31 36 19
31 37 18
31 38 1
31 39 1
31 40 1
31 41 1
31 42 0
31 43 0
31 44 0
31 45 0
31 46 2
31 47 2
31 48 2
31 49 2
31 50 99
31 51 7
31 52 99
31 53 7
31 54 9
31 55 9
31 56 9
31 57 9
31 58 99
31 59 13
31 60 8
31 61 13
31 62 4
31 63 6
31 64 4
31 65 6
32 2 17
32 3 11
32 4 17
32 5 11
32 6 10
32 7 10
32 8 10
32 9 10
32 10 16
32 11 9
32 12 16
32 13 9
32 14 3
32 15 3
32 16 5
32 17 3
32 18 12
32 19 15
32 20 12
32 21 15
32 22 14
32 23 14
32 24 14
32 25 14
32 26 16
32 27 16
32 28 16
32 29 16
32 30 4
32 31 4
32 32 4
32 33 4
32 34 19
32 35 18
32 36 19
32 37 18
32 38 1
32 39 1
32 40 1
32 41 1
32 42 0
32 43 0
32 44 0
32 45 0
32 46 2
32 47 2
32 48 2
32 49 2
32 50 99
32 51 7
32 52 99
32 53 7
32 54 9
32 55 9
32 56 9
32 57 9
32 58 99
32 59 13
32 60 8
32 61 13
32 62 4
32 63 6
32 64 4
32 65 6
33 2 17
33 3 11
33 4 17
33 5 11
33 6 10
33 7 10
33 8 10
33 9 10
33 10 16
33 11 9
33 12 16
33 13 9
33 14 3
33 15 3
33 16 5
33 17 3
33 18 12
33 19 15
33 20 12
33 21 15
33 22 14
33 23 14
33 24 14
33 25 14
33 26 16
33 27 16
33 28 16
33 29 16
33 30 4
33 31 4
33 32 4
33 33 4
33 34 19
33 35 18
33 36 19
33 37 18
33 38 1
33 39 1
33 40 1
33 41 1
33 42 0
33 43 0
33 44 0
33 45 0
33 46 2
33 47 2
33 48 2
33 49 2
33 50 99
33 51 7
33 52 99
33 53 7
33 54 9
33 55 9
33 56 9
33 57 9
33 58 99
33 59 13
33 60 8
33 61 13
33 62 4
33 63 6
33 64 4
33 65 6
34 2 17
34 3 11
34 4 17
34 5 11
34 6 10
34 7 10
34 8 10
34 9 10
34 10 16
34 11 9
34 12 16
34 13 9
34 14 3
34 15 3
34 16 5
34 17 3
34 18 12
34 19 15
34 20 12
34 21 15
34 22 14
34 23 14
34 24 14
34 25 14
34 26 16
34 27 16
34 28 16
34 29 16
34 30 4
34 31 4
34 32 4
34 33 4
34 34 19
34 35 18
34 36 19
34 37 18
34 38 1
34 39 1
34 40 1
34 41 1
34 42 0
34 43 0
34 44 0
34 45 0
34 46 2
34 47 2
34 48 2
34 49 2
34 50 99
34 51 7
34 52 99
34 53 7
34 54 9
34 55 9
34 56 9
34 57 9
34 58 99
34 59 13
34 60 8
34 61 13
34 62 4
34 63 6
34 64 4
34 65 6
35 2 17
35 3 11
35 4 17
35 5 11
35 6 10
35 7 10
35 8 10
35 9 10
35 10 16
35 11 9
35 12 16
35 13 9
35 14 3
35 15 3
35 16 5
35 17 3
35 18 12
35 19 15
35 20 12
35 21 15
35 22 14
35 23 14
35 24 14
35 25 14
35 26 16
35 27 16
35 28 16
35 29 16
35 30 4
35 31 4
35 32 4
35 33 4
35 34 19
35 35 18
35 36 19
35 37 18
35 38 1
35 39 1
35 40 1
35 41 1
35 42 0
35 43 0
35 44 0
35 45 0
35 46 2
35 47 2
35 48 2
35 49 2
35 50 99
35 51 7
35 52 99
35 53 7
35 54 9
35 55 9
35 56 9
35 57 9
35 58 99
35 59 13
35 60 8
35 61 13
35 62 4
35 63 6
35 64 4
35 65 6
36 2 17
36 3 11
36 4 17
36 5 11
36 6 10
36 7 10
36 8 10
36 9 10
36 10 16
36 11 9
36 12 16
36 13 9
36 14 3
36 15 3
36 16 5
36 17 3
36 18 12
36 19 15
36 20 12
36 21 15
36 22 14
36 23 14
36 24 14
36 25 14
36 26 16
36 27 16
36 28 16
36 29 16
36 30 4
36 31 4
36 32 4
36 33 4
36 34 19
36 35 18
36 36 19
36 37 18
36 38 1
36 39 1
36 40 1
36 41 1
36 42 0
36 43 0
36 44 0
36 45 0
36 46 2
36 47 2
36 48 2
36 49 2
36 50 99
36 51 7
36 52 99
36 53 7
36 54 9
36 55 9
36 56 9
36 57 9
36 58 99
36 59 13
36 60 8
36 61 13
36 62 4
36 63 6
36 64 4
36 65 6
37 2 17
37 3 11
37 4 17
37 5 11
37 6 10
37 7 10
37 8 10
37 9 10
37 10 16
37 11 9
37 12 16
37 13 9
37 14 3
37 15 3
37 16 5
37 17 3
37 18 12
37 19 15
37 20 12
37 21 15
37 22 14
37 23 14
37 24 14
37 25 14
37 26 16
37 27 16
37 28 16
37 29 16
37 30 4
37 31 4
37 32 4
37 33 4
37 34 19
37 35 18
37 36 19
37 37 18
37 38 1
37 39 1
37 40 1
37 41 1
37 42 0
37 43 0
37 44 0
37 45 0
37 46 2
37 47 2
37 48 2
37 49 2
37 50 99
37 51 7
37 52 99
37 53 7
37 54 9
37 55 9
37 56 9
37 57 9
37 58 99
37 59 13
37 60 8
37 61 13
37 62 4
37 63 6
37 64 4
37 65 6
38 2 17
38 3 11
38 4 17
38 5 11
38 6 10
38 7 10
38 8 10
38 9 10
38 10 16
38 11 9
38 12 16
38 13 9
38 14 3
38 15 3
38 16 5
38 17 3
38 18 12
38 19 15
38 20 12
38 21 15
38 22 14
38 23 14
38 24 14
38 25 14
38 26 16
38 27 16
38 28 16
38 29 16
38 30 4
38 31 4
38 32 4
38 33 4
38 34 19
38 35 18
38 36 19
38 37 18
38 38 1
38 39 1
38 40 1
38 41 1
38 42 0
38 43 0
38 44 0
38 45 0
38 46 2
38 47 2
38 48 2
38 49 2
38 50 99
38 51 7
38 52 99
38 53 7
38 54 9
38 55 9
38 56 9
38 57 9
38 58 99
38 59 13
38 60 8
38 61 13
38 62 4
38 63 6
38 64 4
38 65 6
39 2 17
39 3 11
39 4 17
39 5 11
39 6 10
39 7 10
39 8 10
39 9 10
39 10 16
39 11 9
39 12 16
39 13 9
39 14 3
39 15 3
39 16 5
39 17 3
39 18 12
39 19 15
39 20 12
39 21 15
39 22 14
39 23 14
39 24 14
39 25 14
39 26 16
39 27 16
39 28 16
39 29 16
39 30 4
39 31 4
39 32 4
39 33 4
39 34 19
39 35 18
39 36 19
39 37 18
39 38 1
39 39 1
39 40 1
39 41 1
39 42 0
39 43 0
39 44 0
39 45 0
39 46 2
39 47 2
39 48 2
39 49 2
39 50 99
39 51 7
39 52 99
39 53 7
39 54 9
39 55 9
39 56 9
39 57 9
39 58 99
39 59 13
39 60 8
39 61 13
39 62 4
39 63 6
39 64 4
39 65 6
40 2 17
40 3 11
40 4 17
40 5 11
40 6 10
40 7 10
40 8 10
40 9 10
40 10 16
40 11 9
40 12 16
40 13 9
40 14 3
40 15 3
40 16 5
40 17 3
40 18 12
40 19 15
40 20 12
40 21 15
40 22 14
40 23 14
40 24 14
40 25 14
40 26 16
40 27 16
40 28 16
40 29 16
40 30 4
40 31 4
40 32 4
40 33 4
40 34 19
40 35 18
40 36 19
40 37 18
40 38 1
40 39 1
40 40 1
40 41 1
40 42 0
40 43 0
40 44 0
40 45 0
40 46 2
40 47 2
40 48 2
40 49 2
40 50 99
40 51 7
40 52 99
40 53 7
40 54 9
40 55 9
40 56 9
40 57 9
40 58 99
40 59 13
40 60 8
40 61 13
40 62 4
40 63 6
40 64 4
40 65 6
41 2 17
41 3 11
41 4 17
41 5 11
41 6 10
41 7 10
41 8 10
41 9 10
41 10 16
41 11 9
41 12 16
41 13 9
41 14 3
41 15 3
41 16 5
41 17 3
41 18 12
41 19 15
41 20 12
41 21 15
41 22 14
41 23 14
41 24 14
41 25 14
41 26 16
41 27 16
41 28 16
41 29 16
41 30 4
41 31 4
41 32 4
41 33 4
41 34 19
41 35 18
41 36 19
41 37 18
41 38 1
41 39 1
41 40 1
41 41 1
41 42 0
41 43 0
41 44 0
41 45 0
41 46 2
41 47 2
41 48 2
41 49 2
41 50 99
41 51 7
41 52 99
41 53 7
41 54 9
41 55 9
41 56 9
41 57 9
41 58 99
41 59 13
41 60 8
41 61 13
41 62 4
41 63 6
41 64 4
41 65 6
42 2 17
42 3 11
42 4 17
42 5 11
42 6 10
42 7 10
42 8 10
42 9 10
42 10 16
42 11 9
42 12 16
42 13 9
42 14 3
42 15 3
42 16 5
42 17 3
42 18 12
42 19 15
42 20 12
42 21 15
42 22 14
42 23 14
42 24 14
42 25 14
42 26 16
42 27 16
42 28 16
42 29 16
42 30 4
42 31 4
42 32 4
42 33 4
42 34 19
42 35 18
42 36 19
42 37 18
42 38 1
42 39 1
42 40 1
42 41 1
42 42 0
42 43 0
42 44 0
42 45 0
42 46 2
42 47 2
42 48 2
42 49 2
42 50 99
42 51 7
42 52 99
42 53 7
42 54 9
42 55 9
42 56 9
42 57 9
42 58 99
42 59 13
42 60 8
42 61 13
42 62 4
42 63 6
42 64 4
42 65 6
43 2 17
43 3 11
43 4 17
43 5 11
43 6 10
43 7 10
43 8 10
43 9 10
43 10 16
43 11 9
43 12 16
43 13 9
43 14 3
43 15 3
43 16 5
43 17 3
43 18 12
43 19 15
43 20 12
43 21 15
43 22 14
43 23 14
43 24 14
43 25 14
43 26 16
43 27 16
43 28 16
43 29 16
43 30 4
43 31 4
43 32 4
43 33 4
43 34 19
43 35 18
43 36 19
43 37 18
43 38 1
43 39 1
43 40 1
43 41 1
43 42 0
43 43 0
43 44 0
43 45 0
43 46 2
43 47 2
43 48 2
43 49 2
43 50 99
43 51 7
43 52 99
43 53 7
43 54 9
43 55 9
43 56 9
43 57 9
43 58 99
43 59 13
43 60 8
43 61 13
43 62 4
43 63 6
43 64 4
43 65 6
44 2 17
44 3 11
44 4 17
44 5 11
44 6 10
44 7 10
44 8 10
44 9 10
44 10 16
44 11 9
44 12 16
44 13 9
44 14 3
44 15 3
44 16 5
44 17 3
44 18 12
44 19 15
44 20 12
44 21 15
44 22 14
44 23 14
44 24 14
44 25 14
44 26 16
44 27 16
44 28 16
44 29 16
44 30 4
44 31 4
44 32 4
44 33 4
44 34 19
44 35 18
44 36 19
44 37 18
44 38 1
44 39 1
44 40 1
44 41 1
44 42 0
44 43 0
44 44 0
44 45 0
44 46 2
44 47 2
44 48 2
44 49 2
44 50 99
44 51 7
44 52 99
44 53 7
44 54 9
44 55 9
44 56 9
44 57 9
44 58 99
44 59 13
44 60 8
44 61 13
44 62 4
44 63 6
44 64 4
44 65 6
45 2 17
45 3 11
45 4 17
45 5 11
45 6 10
45 7 10
45 8 10
45 9 10
45 10 16
45 11 9
45 12 16
45 13 9
45 14 3
45 15 3
45 16 5
45 17 3
45 18 12
45 19 15
45 20 12
45 21 15
45 22 14
45 23 14
45 24 14
45 25 14
45 26 16
45 27 16
45 28 16
45 29 16
45 30 4
45 31 4
45 32 4
45 33 4
45 34 19
45 35 18
45 36 19
45 37 18
45 38 1
45 39 1
45 40 1
45 41 1
45 42 0
45 43 0
45 44 0
45 45 0
45 46 2
45 47 2
45 48 2
45 49 2
45 50 99
45 51 7
45 52 99
45 53 7
45 54 9
45 55 9
45 56 9
45 57 9
45 58 99
45 59 13
45 60 8
45 61 13
45 62 4
45 63 6
45 64 4
45 65 6
46 2 17
46 3 11
46 4 17
46 5 11
46 6 10
46 7 10
46 8 10
46 9 10
46 10 16
46 11 9
46 12 16
46 13 9
46 14 3
46 15 3
46 16 5
46 17 3
46 18 12
46 19 15
46 20 12
46 21 15
46 22 14
46 23 14
46 24 14
46 25 14
46 26 16
46 27 16
46 28 16
46 29 16
46 30 4
46 31 4
46 32 4
46 33 4
46 34 19
46 35 18
46 36 19
46 37 18
46 38 1
46 39 1
46 40 1
46 41 1
46 42 0
46 43 0
46 44 0
46 45 0
46 46 2
46 47 2
46 48 2
46 49 2
46 50 99
46 51 7
46 52 99
46 53 7
46 54 9
46 55 9
46 56 9
46 57 9
46 58 99
46 59 13
46 60 8
46 61 13
46 62 4
46 63 6
46 64 4
46 65 6
47 2 17
47 3 11
47 4 17
47 5 11
47 6 10
47 7 10
47 8 10
47 9 10
47 10 16
47 11 9
47 12 16
47 13 9
47 14 3
47 15 3
47 16 5
47 17 3
47 18 12
47 19 15
47 20 12
47 21 15
47 22 14
47 23 14
47 24 14
47 25 14
47 26 16
47 27 16
47 28 16
47 29 16
47 30 4
47 31 4
47 32 4
47 33 4
47 34 19
47 35 18
47 36 19
47 37 18
47 38 1
47 39 1
47 40 1
47 41 1
47 42 0
47 43 0
47 44 0
47 45 0
47 46 2
47 47 2
47 48 2
47 49 2
47 50 99
47 51 7
47 52 99
47 53 7
47 54 9
47 55 9
47 56 9
47 57 9
47 58 99
47 59 13
47 60 8
47 61 13
47 62 4
47 63 6
47 64 4
47 65 6
48 2 17
48 3 11
48 4 17
48 5 11
48 6 10
48 7 10
48 8 10
48 9 10
48 10 16
48 11 9
48 12 16
48 13 9
48 14 3
48 15 3
48 16 5
48 17 3
48 18 12
48 19 15
48 20 12
48 21 15
48 22 14
48 23 14
48 24 14
48 25 14
48 26 16
48 27 16
48 28 16
48 29 16
48 30 4
48 31 4
48 32 4
48 33 4
48 34 19
48 35 18
48 36 19
48 37 18
48 38 1
48 39 1
48 40 1
48 41 1
48 42 0
48 43 0
48 44 0
48 45 0
48 46 2
48 47 2
48 48 2
48 49 2
48 50 99
48 51 7
48 52 99
48 53 7
48 54 9
48 55 9
48 56 9
48 57 9
48 58 99
48 59 13
48 60 8
48 61 13
48 62 4
48 63 6
48 64 4
48 65 6
49 2 17
49 3 11
49 4 17
49 5 11
49 6 10
49 7 10
49 8 10
49 9 10
49 10 16
49 11 9
49 12 16
49 13 9
49 14 3
49 15 3
49 16 5
49 17 3
49 18 12
49 19 15
49 20 12
49 21 15
49 22 14
49 23 14
49 24 14
49 25 14
49 26 16
49 27 16
49 28 16
49 29 16
49 30 4
49 31 4
49 32 4
49 33 4
49 34 19
49 35 18
49 36 19
49 37 18
49 38 1
49 39 1
49 40 1
49 41 1
49 42 0
49 43 0
49 44 0
49 45 0
49 46 2
49 47 2
49 48 2
49 49 2
49 50 99
49 51 7
49 52 99
49 53 7
49 54 9
49 55 9
49 56 9
49 57 9
49 58 99
49 59 13
49 60 8
49 61 13
49 62 4
49 63 6
49 64 4
49 65 6
50 2 17
50 3 11
50 4 17
50 5 11
50 6 10
50 7 10
50 8 10
50 9 10
50 10 16
50 11 9
50 12 16
50 13 9
50 14 3
50 15 3
50 16 5
50 17 3
50 18 12
50 19 15
50 20 12
50 21 15
50 22 14
50 23 14
50 24 14
50 25 14
50 26 16
50 27 16
50 28 16
50 29 16
50 30 4
50 31 4
50 32 4
50 33 4
50 34 19
50 35 18
50 36 19
50 37 18
50 38 1
50 39 1
50 40 1
50 41 1
50 42 0
50 43 0
50 44 0
50 45 0
50 46 2
50 47 2
50 48 2
50 49 2
50 50 99
50 51 7
50 52 99
50 53 7
50 54 9
50 55 9
50 56 9
50 57 9
50 58 99
50 59 13
50 60 8
50 61 13
50 62 4
50 63 6
50 64 4
50 65 6
51 2 17
51 3 11
51 4 17
51 5 11
51 6 10
51 7 10
51 8 10
51 9 10
51 10 16
51 11 9
51 12 16
51 13 9
51 14 3
51 15 3
51 16 5
51 17 3
51 18 12
51 19 15
51 20 12
51 21 15
51 22 14
51 23 14
51 24 14
51 25 14
51 26 16
51 27 16
51 28 16
51 29 16
51 30 4
51 31 4
51 32 4
51 33 4
51 34 19
51 35 18
51 36 19
51 37 18
51 38 1
51 39 1
51 40 1
51 41 1
51 42 0
51 43 0
51 44 0
51 45 0
51 46 2
51 47 2
51 48 2
51 49 2
51 50 99
51 51 7
51 52 99
51 53 7
51 54 9
51 55 9
51 56 9
51 57 9
51 58 99
51 59 13
51 60 8
51 61 13
51 62 4
51 63 6
51 64 4
51 65 6
52 2 17
52 3 11
52 4 17
52 5 11
52 6 10
52 7 10
52 8 10
52 9 10
52 10 16
52 11 9
52 12 16
52 13 9
52 14 3
52 15 3
52 16 5
52 17 3
52 18 12
52 19 15
52 20 12
52 21 15
52 22 14
52 23 14
52 24 14
52 25 14
52 26 16
52 27 16
52 28 16
52 29 16
52 30 4
52 31 4
52 32 4
52 33 4
52 34 19
52 35 18
52 36 19
52 37 18
52 38 1
52 39 1
52 40 1
52 41 1
52 42 0
52 43 0
52 44 0
52 45 0
52 46 2
52 47 2
52 48 2
52 49 2
52 50 99
52 51 7
52 52 99
52 53 7
52 54 9
52 55 9
52 56 9
52 57 9
52 58 99
52 59 13
52 60 8
52 61 13
52 62 4
52 63 6
52 64 4
52 65 6
53 2 17
53 3 11
53 4 17
53 5 11
53 6 10
53 7 10
53 8 10
53 9 10
53 10 16
53 11 9
53 12 16
53 13 9
53 14 3
53 15 3
53 16 5
53 17 3
53 18 12
53 19 15
53 20 12
53 21 15
53 22 14
53 23 14
53 24 14
53 25 14
53 26 16
53 27 16
53 28 16
53 29 16
53 30 4
53 31 4
53 32 4
53 33 4
53 34 19
53 35 18
53 36 19
53 37 18
53 38 1
53 39 1
53 40 1
53 41 1
53 42 0
53 43 0
53 44 0
53 45 0
53 46 2
53 47 2
53 48 2
53 49 2
53 50 99
53 51 7
53 52 99
53 53 7
53 54 9
53 55 9
53 56 9
53 57 9
53 58 99
53 59 13
53 60 8
53 61 13
53 62 4
53 63 6
53 64 4
53 65 6
54 2 17
54 3 11
54 4 17
54 5 11
54 6 10
54 7 10
54 8 10
54 9 10
54 10 16
54 11 9
54 12 16
54 13 9
54 14 3
54 15 3
54 16 5
54 17 3
54 18 12
54 19 15
54 20 12
54 21 15
54 22 14
54 23 14
54 24 14
54 25 14
54 26 16
54 27 16
54 28 16
54 29 16
54 30 4
54 31 4
54 32 4
54 33 4
54 34 19
54 35 18
54 36 19
54 37 18
54 38 1
54 39 1
54 40 1
54 41 1
54 42 0
54 43 0
54 44 0
54 45 0
54 46 2
54 47 2
54 48 2
54 49 2
54 50 99
54 51 7
54 52 99
54 53 7
54 54 9
54 55 9
54 56 9
54 57 9
54 58 99
54 59 13
54 60 8
54 61 13
54 62 4
54 63 6
54 64 4
54 65 6
55 2 17
55 3 11
55 4 17
55 5 11
55 6 10
55 7 10
55 8 10
55 9 10
55 10 16
55 11 9
55 12 16
55 13 9
55 14 3
55 15 3
55 16 5
55 17 3
55 18 12
55 19 15
55 20 12
55 21 15
55 22 14
55 23 14
55 24 14
55 25 14
55 26 16
55 27 16
55 28 16
55 29 16
55 30 4
55 31 4
55 32 4
55 33 4
55 34 19
55 35 18
55 36 19
55 37 18
55 38 1
55 39 1
55 40 1
55 41 1
55 42 0
55 43 0
55 44 0
55 45 0
55 46 2
55 47 2
55 48 2
55 49 2
55 50 99
55 51 7
55 52 99
55 53 7
55 54 9
55 55 9
55 56 9
55 57 9
55 58 99
55 59 13
55 60 8
55 61 13
55 62 4
55 63 6
55 64 4
55 65 6
56 2 17
56 3 11
56 4 17
56 5 11
56 6 10
56 7 10
56 8 10
56 9 10
56 10 16
56 11 9
56 12 16
56 13 9
56 14 3
56 15 3
56 16 5
56 17 3
56 18 12
56 19 15
56 20 12
56 21 15
56 22 14
56 23 14
56 24 14
56 25 14
56 26 16
56 27 16
56 28 16
56 29 16
56 30 4
56 31 4
56 32 4
56 33 4
56 34 19
56 35 18
56 36 19
56 37 18
56 38 1
56 39 1
56 40 1
56 41 1
56 42 0
56 43 0
56 44 0
56 45 0
56 46 2
56 47 2
56 48 2
56 49 2
56 50 99
56 51 7
56 52 99
56 53 7
56 54 9
56 55 9
56 56 9
56 57 9
56 58 99
56 59 13
56 60 8
56 61 13
56 62 4
56 63 6
56 64 4
56 65 6
57 2 17
57 3 11
57 4 17
57 5 11
57 6 10
57 7 10
57 8 10
57 9 10
57 10 16
57 11 9
57 12 16
57 13 9
57 14 3
57 15 3
57 16 5
57 17 3
57 18 12
57 19 15
57 20 12
57 21 15
57 22 14
57 23 14
57 24 14
57 25 14
57 26 16
57 27 16
57 28 16
57 29 16
57 30 4
57 31 4
57 32 4
57 33 4
57 34 19
57 35 18
57 36 19
57 37 18
57 38 1
57 39 1
57 40 1
57 41 1
57 42 0
57 43 0
57 44 0
57 45 0
57 46 2
57 47 2
57 48 2
57 49 2
57 50 99
57 51 7
57 52 99
57 53 7
57 54 9
57 55 9
57 56 9
57 57 9
57 58 99
57 59 13
57 60 8
57 61 13
57 62 4
57 63 6
57 64 4
57 65 6
58 2 17
58 3 11
58 4 17
58 5 11
58 6 10
58 7 10
58 8 10
58 9 10
58 10 16
58 11 9
58 12 16
58 13 9
58 14 3
58 15 3
58 16 5
58 17 3
58 18 12
58 19 15
58 20 12
58 21 15
58 22 14
58 23 14
58 24 14
58 25 14
58 26 16
58 27 16
58 28 16
58 29 16
58 30 4
58 31 4
58 32 4
58 33 4
58 34 19
58 35 18
58 36 19
58 37 18
58 38 1
58 39 1
58 40 1
58 41 1
58 42 0
58 43 0
58 44 0
58 45 0
58 46 2
58 47 2
58 48 2
58 49 2
58 50 99
58 51 7
58 52 99
58 53 7
58 54 9
58 55 9
58 56 9
58 57 9
58 58 99
58 59 13
58 60 8
58 61 13
58 62 4
58 63 6
58 64 4
58 65 6
59 2 17
59 3 11
59 4 17
59 5 11
59 6 10
59 7 10
59 8 10
59 9 10
59 10 16
59 11 9
59 12 16
59 13 9
59 14 3
59 15 3
59 16 5
59 17 3
59 18 12
59 19 15
59 20 12
59 21 15
59 22 14
59 23 14
59 24 14
59 25 14
59 26 16
59 27 16
59 28 16
59 29 16
59 30 4
59 31 4
59 32 4
59 33 4
59 34 19
59 35 18
59 36 19
59 37 18
59 38 1
59 39 1
59 40 1
59 41 1
59 42 0
59 43 0
59 44 0
59 45 0
59 46 2
59 47 2
59 48 2
59 49 2
59 50 99
59 51 7
59 52 99
59 53 7
59 54 9
59 55 9
59 56 9
59 57 9
59 58 99
59 59 13
59 60 8
59 61 13
59 62 4
59 63 6
59 64 4
59 65 6
60 2 17
60 3 11
60 4 17
60 5 11
60 6 10
60 7 10
60 8 10
60 9 10
60 10 16
60 11 9
60 12 16
60 13 9
60 14 3
60 15 3
60 16 5
60 17 3
60 18 12
60 19 15
60 20 12
60 21 15
60 22 14
60 23 14
60 24 14
60 25 14
60 26 16
60 27 16
60 28 16
60 29 16
60 30 4
60 31 4
60 32 4
60 33 4
60 34 19
60 35 18
60 36 19
60 37 18
60 38 1
60 39 1
60 40 1
60 41 1
60 42 0
60 43 0
60 44 0
60 45 0
60 46 2
60 47 2
60 48 2
60 49 2
60 50 99
60 51 7
60 52 99
60 53 7
60 54 9
60 55 9
60 56 9
60 57 9
60 58 99
60 59 13
60 60 8
60 61 13
60 62 4
60 63 6
60 64 4
60 65 6
61 2 17
61 3 11
61 4 17
61 5 11
61 6 10
61 7 10
61 8 10
61 9 10
61 10 16
61 11 9
61 12 16
61 13 9
61 14 3
61 15 3
61 16 5
61 17 3
61 18 12
61 19 15
61 20 12
61 21 15
61 22 14
61 23 14
61 24 14
61 25 14
61 26 16
61 27 16
61 28 16
61 29 16
61 30 4
61 31 4
61 32 4
61 33 4
61 34 19
61 35 18
61 36 19
61 37 18
61 38 1
61 39 1
61 40 1
61 41 1
61 42 0
61 43 0
61 44 0
61 45 0
61 46 2
61 47 2
61 48 2
61 49 2
61 50 99
61 51 7
61 52 99
61 53 7
61 54 9
61 55 9
61 56 9
61 57 9
61 58 99
61 59 13
61 60 8
61 61 13
61 62 4
61 63 6
61 64 4
61 65 6
62 2 17
62 3 11
62 4 17
62 5 11
62 6 10
62 7 10
62 8 10
62 9 10
62 10 16
62 11 9
62 12 16
62 13 9
62 14 3
62 15 3
62 16 5
62 17 3
62 18 12
62 19 15
62 20 12
62 21 15
62 22 14
62 23 14
62 24 14
62 25 14
62 26 16
62 27 16
62 28 16
62 29 16
62 30 4
62 31 4
62 32 4
62 33 4
62 34 19
62 35 18
62 36 19
62 37 18
62 38 1
62 39 1
62 40 1
62 41 1
62 42 0
62 43 0
62 44 0
62 45 0
62 46 2
62 47 2
62 48 2
62 49 2
62 50 99
62 51 7
62 52 99
62 53 7
62 54 9
62 55 9
62 56 9
62 57 9
62 58 99
62 59 13
62 60 8
62 61 13
62 62 4
62 63 6
62 64 4
62 65 6
63 2 17
63 3 11
63 4 17
63 5 11
63 6 10
63 7 10
63 8 10
63 9 10
63 10 16
63 11 9
63 12 16
63 13 9
63 14 3
63 15 3
63 16 5
63 17 3
63 18 12
63 19 15
63 20 12
63 21 15
63 22 14
63 23 14
63 24 14
63 25 14
63 26 16
63 27 16
63 28 16
63 29 16
63 30 4
63 31 4
63 32 4
63 33 4
63 34 19
63 35 18
63 36 19
63 37 18
63 38 1
63 39 1
63 40 1
63 41 1
63 42 0
63 43 0
63 44 0
63 45 0
63 46 2
63 47 2
63 48 2
63 49 2
63 50 99
63 51 7
63 52 99
63 53 7
63 54 9
63 55 9
63 56 9
63 57 9
63 58 99
63 59 13
63 60 8
63 61 13
63 62 4
63 63 6
63 64 4
63 65 6
64 2 17
64 3 11
64 4 17
64 5 11
64 6 10
64 7 10
64 8 10
64 9 10
64 10 16
64 11 9
64 12 16
64 13 9
64 14 3
64 15 3
64 16 5
64 17 3
64 18 12
64 19 15
64 20 12
64 21 15
64 22 14
64 23 14
64 24 14
64 25 14
64 26 16
64 27 16
64 28 16
64 29 16
64 30 4
64 31 4
64 32 4
64 33 4
64 34 19
64 35 18
64 36 19
64 37 18
64 38 1
64 39 1
64 40 1
64 41 1
64 42 0
64 43 0
64 44 0
64 45 0
64 46 2
64 47 2
64 48 2
64 49 2
64 50 99
64 51 7
64 52 99
64 53 7
64 54 9
64 55 9
64 56 9
64 57 9
64 58 99
64 59 13
64 60 8
64 61 13
64 62 4
64 63 6
64 64 4
64 65 6
65 2 17
65 3 11
65 4 17
65 5 11
65 6 10
65 7 10
65 8 10
65 9 10
65 10 16
65 11 9
65 12 16
65 13 9
65 14 3
65 15 3
65 16 5
65 17 3
65 18 12
65 19 15
65 20 12
65 21 15
65 22 14
65 23 14
65 24 14
65 25 14
65 26 16
65 27 16
65 28 16
65 29 16
65 30 4
65 31 4
65 32 4
65 33 4
65 34 19
65 35 18
65 36 19
65 37 18
65 38 1
65 39 1
65 40 1
65 41 1
65 42 0
65 43 0
65 44 0
65 45 0
65 46 2
65 47 2
65 48 2
65 49 2
65 50 99
65 51 7
65 52 99
65 53 7
65 54 9
65 55 9
65 56 9
65 57 9
65 58 99
65 59 13
65 60 8
65 61 13
65 62 4
65 63 6
65 64 4
65 65 6
66 2 17
66 3 11
66 4 17
66 5 11
66 6 10
66 7 10
66 8 10
66 9 10
66 10 16
66 11 9
66 12 16
66 13 9
66 14 3
66 15 3
66 16 5
66 17 3
66 18 12
66 19 15
66 20 12
66 21 15
66 22 14
66 23 14
66 24 14
66 25 14
66 26 16
66 27 16
66 28 16
66 29 16
66 30 4
66 31 4
66 32 4
66 33 4
66 34 19
66 35 18
66 36 19
66 37 18
66 38 1
66 39 1
66 40 1
66 41 1
66 42 0
66 43 0
66 44 0
66 45 0
66 46 2
66 47 2
66 48 2
66 49 2
66 50 99
66 51 7
66 52 99
66 53 7
66 54 9
66 55 9
66 56 9
66 57 9
66 58 99
66 59 13
66 60 8
66 61 13
66 62 4
66 63 6
66 64 4
66 65 6
67 2 17
67 3 11
67 4 17
67 5 11
67 6 10
67 7 10
67 8 10
67 9 10
67 10 16
67 11 9
67 12 16
67 13 9
67 14 3
67 15 3
67 16 5
67 17 3
67 18 12
67 19 15
67 20 12
67 21 15
67 22 14
67 23 14
67 24 14
67 25 14
67 26 16
67 27 16
67 28 16
67 29 16
67 30 4
67 31 4
67 32 4
67 33 4
67 34 19
67 35 18
67 36 19
67 37 18
67 38 1
67 39 1
67 40 1
67 41 1
67 42 0
67 43 0
67 44 0
67 45 0
67 46 2
67 47 2
67 48 2
67 49 2
67 50 99
67 51 7
67 52 99
67 53 7
67 54 9
67 55 9
67 56 9
67 57 9
67 58 99
67 59 13
67 60 8
67 61 13
67 62 4
67 63 6
67 64 4
67 65 6
68 2 17
68 3 11
68 4 17
68 5 11
68 6 10
68 7 10
68 8 10
68 9 10
68 10 16
68 11 9
68 12 16
68 13 9
68 14 3
68 15 3
68 16 5
68 17 3
68 18 12
68 19 15
68 20 12
68 21 15
68 22 14
68 23 14
68 24 14
68 25 14
68 26 16
68 27 16
68 28 16
68 29 16
68 30 4
68 31 4
68 32 4
68 33 4
68 34 19
68 35 18
68 36 19
68 37 18
68 38 1
68 39 1
68 40 1
68 41 1
68 42 0
68 43 0
68 44 0
68 45 0
68 46 2
68 47 2
68 48 2
68 49 2
68 50 99
68 51 7
68 52 99
68 53 7
68 54 9
68 55 9
68 56 9
68 57 9
68 58 99
68 59 13
68 60 8
68 61 13
68 62 4
68 63 6
68 64 4
68 65 6
69 2 17
69 3 11
69 4 17
69 5 11
69 6 10
69 7 10
69 8 10
69 9 10
69 10 16
69 11 9
69 12 16
69 13 9
69 14 3
69 15 3
69 16 5
69 17 3
69 18 12
69 19 15
69 20 12
69 21 15
69 22 14
69 23 14
69 24 14
69 25 14
69 26 16
69 27 16
69 28 16
69 29 16
69 30 4
69 31 4
69 32 4
69 33 4
69 34 19
69 35 18
69 36 19
69 37 18
69 38 1
69 39 1
69 40 1
69 41 1
69 42 0
69 43 0
69 44 0
69 45 0
69 46 2
69 47 2
69 48 2
69 49 2
69 50 99
69 51 7
69 52 99
69 53 7
69 54 9
69 55 9
69 56 9
69 57 9
69 58 99
69 59 13
69 60 8
69 61 13
69 62 4
69 63 6
69 64 4
69 65 6
70 2 17
70 3 11
70 4 17
70 5 11
70 6 10
70 7 10
70 8 10
70 9 10
70 10 16
70 11 9
70 12 16
70 13 9
70 14 3
70 15 3
70 16 5
70 17 3
70 18 12
70 19 15
70 20 12
70 21 15
70 22 14
70 23 14
70 24 14
70 25 14
70 26 16
70 27 16
70 28 16
70 29 16
70 30 4
70 31 4
70 32 4
70 33 4
70 34 19
70 35 18
70 36 19
70 37 18
70 38 1
70 39 1
70 40 1
70 41 1
70 42 0
70 43 0
70 44 0
70 45 0
70 46 2
70 47 2
70 48 2
70 49 2
70 50 99
70 51 7
70 52 99
70 53 7
70 54 9
70 55 9
70 56 9
70 57 9
70 58 99
70 59 13
70 60 8
70 61 13
70 62 4
70 63 6
70 64 4
70 65 6
71 2 17
71 3 11
71 4 17
71 5 11
71 6 10
71 7 10
71 8 10
71 9 10
71 10 16
71 11 9
71 12 16
71 13 9
71 14 3
71 15 3
71 16 5
71 17 3
71 18 12
71 19 15
71 20 12
71 21 15
71 22 14
71 23 14
71 24 14
71 25 14
71 26 16
71 27 16
71 28 16
71 29 16
71 30 4
71 31 4
71 32 4
71 33 4
71 34 19
71 35 18
71 36 19
71 37 18
71 38 1
71 39 1
71 40 1
71 41 1
71 42 0
71 43 0
71 44 0
71 45 0
71 46 2
71 47 2
71 48 2
71 49 2
71 50 99
71 51 7
71 52 99
71 53 7
71 54 9
71 55 9
71 56 9
71 57 9
71 58 99
71 59 13
71 60 8
71 61 13
71 62 4
71 63 6
71 64 4
71 65 6
72 2 17
72 3 11
72 4 17
72 5 11
72 6 10
72 7 10
72 8 10
72 9 10
72 10 16
72 11 9
72 12 16
72 13 9
72 14 3
72 15 3
72 16 5
72 17 3
72 18 12
72 19 15
72 20 12
72 21 15
72 22 14
72 23 14
72 24 14
72 25 14
72 26 16
72 27 16
72 28 16
72 29 16
72 30 4
72 31 4
72 32 4
72 33 4
72 34 19
72 35 18
72 36 19
72 37 18
72 38 1
72 39 1
72 40 1
72 41 1
72 42 0
72 43 0
72 44 0
72 45 0
72 46 2
72 47 2
72 48 2
72 49 2
72 50 99
72 51 7
72 52 99
72 53 7
72 54 9
72 55 9
72 56 9
72 57 9
72 58 99
72 59 13
72 60 8
72 61 13
72 62 4
72 63 6
72 64 4
72 65 6
73 2 17
73 3 11
73 4 17
73 5 11
73 6 10
73 7 10
73 8 10
73 9 10
73 10 16
73 11 9
73 12 16
73 13 9
73 14 3
73 15 3
73 16 5
73 17 3
73 18 12
73 19 15
73 20 12
73 21 15
73 22 14
73 23 14
73 24 14
73 25 14
73 26 16
73 27 16
73 28 16
73 29 16
73 30 4
73 31 4
73 32 4
73 33 4
73 34 19
73 35 18
73 36 19
73 37 18
73 38 1
73 39 1
73 40 1
73 41 1
73 42 0
73 43 0
73 44 0
73 45 0
73 46 2
73 47 2
73 48 2
73 49 2
73 50 99
73 51 7
73 52 99
73 53 7
73 54 9
73 55 9
73 56 9
73 57 9
73 58 99
73 59 13
73 60 8
73 61 13
73 62 4
73 63 6
73 64 4
73 65 6
74 2 17
74 3 11
74 4 17
74 5 11
74 6 10
74 7 10
74 8 10
74 9 10
74 10 16
74 11 9
74 12 16
74 13 9
74 14 3
74 15 3
74 16 5
74 17 3
74 18 12
74 19 15
74 20 12
74 21 15
74 22 14
74 23 14
74 24 14
74 25 14
74 26 16
74 27 16
74 28 16
74 29 16
74 30 4
74 31 4
74 32 4
74 33 4
74 34 19
74 35 18
74 36 19
74 37 18
74 38 1
74 39 1
74 40 1
74 41 1
74 42 0
74 43 0
74 44 0
74 45 0
74 46 2
74 47 2
74 48 2
74 49 2
74 50 99
74 51 7
74 52 99
74 53 7
74 54 9
74 55 9
74 56 9
74 57 9
74 58 99
74 59 13
74 60 8
74 61 13
74 62 4
74 63 6
74 64 4
74 65 6
75 2 17
75 3 11
75 4 17
75 5 11
75 6 10
75 7 10
75 8 10
75 9 10
75 10 16
75 11 9
75 12 16
75 13 9
75 14 3
75 15 3
75 16 5
75 17 3
75 18 12
75 19 15
75 20 12
75 21 15
75 22 14
75 23 14
75 24 14
75 25 14
75 26 16
75 27 16
75 28 16
75 29 16
75 30 4
75 31 4
75 32 4
75 33 4
75 34 19
75 35 18
75 36 19
75 37 18
75 38 1
75 39 1
75 40 1
75 41 1
75 42 0
75 43 0
75 44 0
75 45 0
75 46 2
75 47 2
75 48 2
75 49 2
75 50 99
75 51 7
75 52 99
75 53 7
75 54 9
75 55 9
75 56 9
75 57 9
75 58 99
75 59 13
75 60 8
75 61 13
75 62 4
75 63 6
75 64 4
75 65 6
76 2 17
76 3 11
76 4 17
76 5 11
76 6 10
76 7 10
76 8 10
76 9 10
76 10 16
76 11 9
76 12 16
76 13 9
76 14 3
76 15 3
76 16 5
76 17 3
76 18 12
76 19 15
76 20 12
76 21 15
76 22 14
76 23 14
76 24 14
76 25 14
76 26 16
76 27 16
76 28 16
76 29 16
76 30 4
76 31 4
76 32 4
76 33 4
76 34 19
76 35 18
76 36 19
76 37 18
76 38 1
76 39 1
76 40 1
76 41 1
76 42 0
76 43 0
76 44 0
76 45 0
76 46 2
76 47 2
76 48 2
76 49 2
76 50 99
76 51 7
76 52 99
76 53 7
76 54 9
76 55 9
76 56 9
76 57 9
76 58 99
76 59 13
76 60 8
76 61 13
76 62 4
76 63 6
76 64 4
76 65 6
77 2 17
77 3 11
77 4 17
77 5 11
77 6 10
77 7 10
77 8 10
77 9 10
77 10 16
77 11 9
77 12 16
77 13 9
77 14 3
77 15 3
77 16 5
77 17 3
77 18 12
77 19 15
77 20 12
77 21 15
77 22 14
77 23 14
77 24 14
77 25 14
77 26 16
77 27 16
77 28 16
77 29 16
77 30 4
77 31 4
77 32 4
77 33 4
77 34 19
77 35 18
77 36 19
77 37 18
77 38 1
77 39 1
77 40 1
77 41 1
77 42 0
77 43 0
77 44 0
77 45 0
77 46 2
77 47 2
77 48 2
77 49 2
77 50 99
77 51 7
77 52 99
77 53 7
77 54 9
77 55 9
77 56 9
77 57 9
77 58 99
77 59 13
77 60 8
77 61 13
77 62 4
77 63 6
77 64 4
77 65 6
78 2 17
78 3 11
78 4 17
78 5 11
78 6 10
78 7 10
78 8 10
78 9 10
78 10 16
78 11 9
78 12 16
78 13 9
78 14 3
78 15 3
78 16 5
78 17 3
78 18 12
78 19 15
78 20 12
78 21 15
78 22 14
78 23 14
78 24 14
78 25 14
78 26 16
78 27 16
78 28 16
78 29 16
78 30 4
78 31 4
78 32 4
78 33 4
78 34 19
78 35 18
78 36 19
78 37 18
78 38 1
78 39 1
78 40 1
78 41 1
78 42 0
78 43 0
78 44 0
78 45 0
78 46 2
78 47 2
78 48 2
78 49 2
78 50 99
78 51 7
78 52 99
78 53 7
78 54 9
78 55 9
78 56 9
78 57 9
78 58 99
78 59 13
78 60 8
78 61 13
78 62 4
78 63 6
78 64 4
78 65 6
79 2 17
79 3 11
79 4 17
79 5 11
79 6 10
79 7 10
79 8 10
79 9 10
79 10 16
79 11 9
79 12 16
79 13 9
79 14 3
79 15 3
79 16 5
79 17 3
79 18 12
79 19 15
79 20 12
79 21 15
79 22 14
79 23 14
79 24 14
79 25 14
79 26 16
79 27 16
79 28 16
79 29 16
79 30 4
79 31 4
79 32 4
79 33 4
79 34 19
79 35 18
79 36 19
79 37 18
79 38 1
79 39 1
79 40 1
79 41 1
79 42 0
79 43 0
79 44 0
79 45 0
79 46 2
79 47 2
79 48 2
79 49 2
79 50 99
79 51 7
79 52 99
79 53 7
79 54 9
79 55 9
79 56 9
79 57 9
79 58 99
79 59 13
79 60 8
79 61 13
79 62 4
79 63 6
79 64 4
79 65 6
80 2 17
80 3 11
80 4 17
80 5 11
80 6 10
80 7 10
80 8 10
80 9 10
80 10 16
80 11 9
80 12 16
80 13 9
80 14 3
80 15 3
80 16 5
80 17 3
80 18 12
80 19 15
80 20 12
80 21 15
80 22 14
80 23 14
80 24 14
80 25 14
80 26 16
80 27 16
80 28 16
80 29 16
80 30 4
80 31 4
80 32 4
80 33 4
80 34 19
80 35 18
80 36 19
80 37 18
80 38 1
80 39 1
80 40 1
80 41 1
80 42 0
80 43 0
80 44 0
80 45 0
80 46 2
80 47 2
80 48 2
80 49 2
80 50 99
80 51 7
80 52 99
80 53 7
80 54 9
80 55 9
80 56 9
80 57 9
80 58 99
80 59 13
80 60 8
80 61 13
80 62 4
80 63 6
80 64 4
80 65 6
81 2 17
81 3 11
81 4 17
81 5 11
81 6 10
81 7 10
81 8 10
81 9 10
81 10 16
81 11 9
81 12 16
81 13 9
81 14 3
81 15 3
81 16 5
81 17 3
81 18 12
81 19 15
81 20 12
81 21 15
81 22 14
81 23 14
81 24 14
81 25 14
81 26 16
81 27 16
81 28 16
81 29 16
81 30 4
81 31 4
81 32 4
81 33 4
81 34 19
81 35 18
81 36 19
81 37 18
81 38 1
81 39 1
81 40 1
81 41 1
81 42 0
81 43 0
81 44 0
81 45 0
81 46 2
81 47 2
81 48 2
81 49 2
81 50 99
81 51 7
81 52 99
81 53 7
81 54 9
81 55 9
81 56 9
81 57 9
81 58 99
81 59 13
81 60 8
81 61 13
81 62 4
81 63 6
81 64 4
81 65 6
82 2 17
82 3 11
82 4 17
82 5 11
82 6 10
82 7 10
82 8 10
82 9 10
82 10 16
82 11 9
82 12 16
82 13 9
82 14 3
82 15 3
82 16 5
82 17 3
82 18 12
82 19 15
82 20 12
82 21 15
82 22 14
82 23 14
82 24 14
82 25 14
82 26 16
82 27 16
82 28 16
82 29 16
82 30 4
82 31 4
82 32 4
82 33 4
82 34 19
82 35 18
82 36 19
82 37 18
82 38 1
82 39 1
82 40 1
82 41 1
82 42 0
82 43 0
82 44 0
82 45 0
82 46 2
82 47 2
82 48 2
82 49 2
82 50 99
82 51 7
82 52 99
82 53 7
82 54 9
82 55 9
82 56 9
82 57 9
82 58 99
82 59 13
82 60 8
82 61 13
82 62 4
82 63 6
82 64 4
82 65 6
83 2 17
83 3 11
83 4 17
83 5 11
83 6 10
83 7 10
83 8 10
83 9 10
83 10 16
83 11 9
83 12 16
83 13 9
83 14 3
83 15 3
83 16 5
83 17 3
83 18 12
83 19 15
83 20 12
83 21 15
83 22 14
83 23 14
83 24 14
83 25 14
83 26 16
83 27 16
83 28 16
83 29 16
83 30 4
83 31 4
83 32 4
83 33 4
83 34 19
83 35 18
83 36 19
83 37 18
83 38 1
83 39 1
83 40 1
83 41 1
83 42 0
83 43 0
83 44 0
83 45 0
83 46 2
83 47 2
83 48 2
83 49 2
83 50 99
83 51 7
83 52 99
83 53 7
83 54 9
83 55 9
83 56 9
83 57 9
83 58 99
83 59 13
83 60 8
83 61 13
83 62 4
83 63 6
83 64 4
83 65 6
84 2 17
84 3 11
84 4 17
84 5 11
84 6 10
84 7 10
84 8 10
84 9 10
84 10 16
84 11 9
84 12 16
84 13 9
84 14 3
84 15 3
84 16 5
84 17 3
84 18 12
84 19 15
84 20 12
84 21 15
84 22 14
84 23 14
84 24 14
84 25 14
84 26 16
84 27 16
84 28 16
84 29 16
84 30 4
84 31 4
84 32 4
84 33 4
84 34 19
84 35 18
84 36 19
84 37 18
84 38 1
84 39 1
84 40 1
84 41 1
84 42 0
84 43 0
84 44 0
84 45 0
84 46 2
84 47 2
84 48 2
84 49 2
84 50 99
84 51 7
84 52 99
84 53 7
84 54 9
84 55 9
84 56 9
84 57 9
84 58 99
84 59 13
84 60 8
84 61 13
84 62 4
84 63 6
84 64 4
84 65 6
85 2 17
85 3 11
85 4 17
85 5 11
85 6 10
85 7 10
85 8 10
85 9 10
85 10 16
85 11 9
85 12 16
85 13 9
85 14 3
85 15 3
85 16 5
85 17 3
85 18 12
85 19 15
85 20 12
85 21 15
85 22 14
85 23 14
85 24 14
85 25 14
85 26 16
85 27 16
85 28 16
85 29 16
85 30 4
85 31 4
85 32 4
85 33 4
85 34 19
85 35 18
85 36 19
85 37 18
85 38 1
85 39 1
85 40 1
85 41 1
85 42 0
85 43 0
85 44 0
85 45 0
85 46 2
85 47 2
85 48 2
85 49 2
85 50 99
85 51 7
85 52 99
85 53 7
85 54 9
85 55 9
85 56 9
85 57 9
85 58 99
85 59 13
85 60 8
85 61 13
85 62 4
85 63 6
85 64 4
85 65 6
86 2 17
86 3 11
86 4 17
86 5 11
86 6 10
86 7 10
86 8 10
86 9 10
86 10 16
86 11 9
86 12 16
86 13 9
86 14 3
86 15 3
86 16 5
86 17 3
86 18 12
86 19 15
86 20 12
86 21 15
86 22 14
86 23 14
86 24 14
86 25 14
86 26 16
86 27 16
86 28 16
86 29 16
86 30 4
86 31 4
86 32 4
86 33 4
86 34 19
86 35 18
86 36 19
86 37 18
86 38 1
86 39 1
86 40 1
86 41 1
86 42 0
86 43 0
86 44 0
86 45 0
86 46 2
86 47 2
86 48 2
86 49 2
86 50 99
86 51 7
86 52 99
86 53 7
86 54 9
86 55 9
86 56 9
86 57 9
86 58 99
86 59 13
86 60 8
86 61 13
86 62 4
86 63 6
86 64 4
86 65 6
87 2 17
87 3 11
87 4 17
87 5 11
87 6 10
87 7 10
87 8 10
87 9 10
87 10 16
87 11 9
87 12 16
87 13 9
87 14 3
87 15 3
87 16 5
87 17 3
87 18 12
87 19 15
87 20 12
87 21 15
87 22 14
87 23 14
87 24 14
87 25 14
87 26 16
87 27 16
87 28 16
87 29 16
87 30 4
87 31 4
87 32 4
87 33 4
87 34 19
87 35 18
87 36 19
87 37 18
87 38 1
87 39 1
87 40 1
87 41 1
87 42 0
87 43 0
87 44 0
87 45 0
87 46 2
87 47 2
87 48 2
87 49 2
87 50 99
87 51 7
87 52 99
87 53 7
87 54 9
87 55 9
87 56 9
87 57 9
87 58 99
87 59 13
87 60 8
87 61 13
87 62 4
87 63 6
87 64 4
87 65 6
88 2 17
88 3 11
88 4 17
88 5 11
88 6 10
88 7 10
88 8 10
88 9 10
88 10 16
88 11 9
88 12 16
88 13 9
88 14 3
88 15 3
88 16 5
88 17 3
88 18 12
88 19 15
88 20 12
88 21 15
88 22 14
88 23 14
88 24 14
88 25 14
88 26 16
88 27 16
88 28 16
88 29 16
88 30 4
88 31 4
88 32 4
88 33 4
88 34 19
88 35 18
88 36 19
88 37 18
88 38 1
88 39 1
88 40 1
88 41 1
88 42 0
88 43 0
88 44 0
88 45 0
88 46 2
88 47 2
88 48 2
88 49 2
88 50 99
88 51 7
88 52 99
88 53 7
88 54 9
88 55 9
88 56 9
88 57 9
88 58 99
88 59 13
88 60 8
88 61 13
88 62 4
88 63 6
88 64 4
88 65 6
89 2 17
89 3 11
89 4 17
89 5 11
89 6 10
89 7 10
89 8 10
89 9 10
89 10 16
89 11 9
89 12 16
89 13 9
89 14 3
89 15 3
89 16 5
89 17 3
89 18 12
89 19 15
89 20 12
89 21 15
89 22 14
89 23 14
89 24 14
89 25 14
89 26 16
89 27 16
89 28 16
89 29 16
89 30 4
89 31 4
89 32 4
89 33 4
89 34 19
89 35 18
89 36 19
89 37 18
89 38 1
89 39 1
89 40 1
89 41 1
89 42 0
89 43 0
89 44 0
89 45 0
89 46 2
89 47 2
89 48 2
89 49 2
89 50 99
89 51 7
89 52 99
89 53 7
89 54 9
89 55 9
89 56 9
89 57 9
89 58 99
89 59 13
89 60 8
89 61 13
89 62 4
89 63 6
89 64 4
89 65 6
90 2 17
90 3 11
90 4 17
90 5 11
90 6 10
90 7 10
90 8 10
90 9 10
90 10 16
90 11 9
90 12 16
90 13 9
90 14 3
90 15 3
90 16 5
90 17 3
90 18 12
90 19 15
90 20 12
90 21 15
90 22 14
90 23 14
90 24 14
90 25 14
90 26 16
90 27 16
90 28 16
90 29 16
90 30 4
90 31 4
90 32 4
90 33 4
90 34 19
90 35 18
90 36 19
90 37 18
90 38 1
90 39 1
90 40 1
90 41 1
90 42 0
90 43 0
90 44 0
90 45 0
90 46 2
90 47 2
90 48 2
90 49 2
90 50 99
90 51 7
90 52 99
90 53 7
90 54 9
90 55 9
90 56 9
90 57 9
90 58 99
90 59 13
90 60 8
90 61 13
90 62 4
90 63 6
90 64 4
90 65 6
91 2 17
91 3 11
91 4 17
91 5 11
91 6 10
91 7 10
91 8 10
91 9 10
91 10 16
91 11 9
91 12 16
91 13 9
91 14 3
91 15 3
91 16 5
91 17 3
91 18 12
91 19 15
91 20 12
91 21 15
91 22 14
91 23 14
91 24 14
91 25 14
91 26 16
91 27 16
91 28 16
91 29 16
91 30 4
91 31 4
91 32 4
91 33 4
91 34 19
91 35 18
91 36 19
91 37 18
91 38 1
91 39 1
91 40 1
91 41 1
91 42 0
91 43 0
91 44 0
91 45 0
91 46 2
91 47 2
91 48 2
91 49 2
91 50 99
91 51 7
91 52 99
91 53 7
91 54 9
91 55 9
91 56 9
91 57 9
91 58 99
91 59 13
91 60 8
91 61 13
91 62 4
91 63 6
91 64 4
91 65 6
92 2 17
92 3 11
92 4 17
92 5 11
92 6 10
92 7 10
92 8 10
92 9 10
92 10 16
92 11 9
92 12 16
92 13 9
92 14 3
92 15 3
92 16 5
92 17 3
92 18 12
92 19 15
92 20 12
92 21 15
92 22 14
92 23 14
92 24 14
92 25 14
92 26 16
92 27 16
92 28 16
92 29 16
92 30 4
92 31 4
92 32 4
92 33 4
92 34 19
92 35 18
92 36 19
92 37 18
92 38 1
92 39 1
92 40 1
92 41 1
92 42 0
92 43 0
92 44 0
92 45 0
92 46 2
92 47 2
92 48 2
92 49 2
92 50 99
92 51 7
92 52 99
92 53 7
92 54 9
92 55 9
92 56 9
92 57 9
92 58 99
92 59 13
92 60 8
92 61 13
92 62 4
92 63 6
92 64 4
92 65 6
93 2 17
93 3 11
93 4 17
93 5 11
93 6 10
93 7 10
93 8 10
93 9 10
93 10 16
93 11 9
93 12 16
93 13 9
93 14 3
93 15 3
93 16 5
93 17 3
93 18 12
93 19 15
93 20 12
93 21 15
93 22 14
93 23 14
93 24 14
93 25 14
93 26 16
93 27 16
93 28 16
93 29 16
93 30 4
93 31 4
93 32 4
93 33 4
93 34 19
93 35 18
93 36 19
93 37 18
93 38 1
93 39 1
93 40 1
93 41 1
93 42 0
93 43 0
93 44 0
93 45 0
93 46 2
93 47 2
93 48 2
93 49 2
93 50 99
93 51 7
93 52 99
93 53 7
93 54 9
93 55 9
93 56 9
93 57 9
93 58 99
93 59 13
93 60 8
93 61 13
93 62 4
93 63 6
93 64 4
93 65 6
94 2 17
94 3 11
94 4 17
94 5 11
94 6 10
94 7 10
94 8 10
94 9 10
94 10 16
94 11 9
94 12 16
94 13 9
94 14 3
94 15 3
94 16 5
94 17 3
94 18 12
94 19 15
94 20 12
94 21 15
94 22 14
94 23 14
94 24 14
94 25 14
94 26 16
94 27 16
94 28 16
94 29 16
94 30 4
94 31 4
94 32 4
94 33 4
94 34 19
94 35 18
94 36 19
94 37 18
94 38 1
94 39 1
94 40 1
94 41 1
94 42 0
94 43 0
94 44 0
94 45 0
94 46 2
94 47 2
94 48 2
94 49 2
94 50 99
94 51 7
94 52 99
94 53 7
94 54 9
94 55 9
94 56 9
94 57 9
94 58 99
94 59 13
94 60 8
94 61 13
94 62 4
94 63 6
94 64 4
94 65 6
95 2 17
95 3 11
95 4 17
95 5 11
95 6 10
95 7 10
95 8 10
95 9 10
95 10 16
95 11 9
95 12 16
95 13 9
95 14 3
95 15 3
95 16 5
95 17 3
95 18 12
95 19 15
95 20 12
95 21 15
95 22 14
95 23 14
95 24 14
95 25 14
95 26 16
95 27 16
95 28 16
95 29 16
95 30 4
95 31 4
95 32 4
95 33 4
95 34 19
95 35 18
95 36 19
95 37 18
95 38 1
95 39 1
95 40 1
95 41 1
95 42 0
95 43 0
95 44 0
95 45 0
95 46 2
95 47 2
95 48 2
95 49 2
95 50 99
95 51 7
95 52 99
95 53 7
95 54 9
95 55 9
95 56 9
95 57 9
95 58 99
95 59 13
95 60 8
95 61 13
95 62 4
95 63 6
95 64 4
95 65 6
96 2 17
96 3 11
96 4 17
96 5 11
96 6 10
96 7 10
96 8 10
96 9 10
96 10 16
96 11 9
96 12 16
96 13 9
96 14 3
96 15 3
96 16 5
96 17 3
96 18 12
96 19 15
96 20 12
96 21 15
96 22 14
96 23 14
96 24 14
96 25 14
96 26 16
96 27 16
96 28 16
96 29 16
96 30 4
96 31 4
96 32 4
96 33 4
96 34 19
96 35 18
96 36 19
96 37 18
96 38 1
96 39 1
96 40 1
96 41 1
96 42 0
96 43 0
96 44 0
96 45 0
96 46 2
96 47 2
96 48 2
96 49 2
96 50 99
96 51 7
96 52 99
96 53 7
96 54 9
96 55 9
96 56 9
96 57 9
96 58 99
96 59 13
96 60 8
96 61 13
96 62 4
96 63 6
96 64 4
96 65 6
97 2 17
97 3 11
97 4 17
97 5 11
97 6 10
97 7 10
97 8 10
97 9 10
97 10 16
97 11 9
97 12 16
97 13 9
97 14 3
97 15 3
97 16 5
97 17 3
97 18 12
97 19 15
97 20 12
97 21 15
97 22 14
97 23 14
97 24 14
97 25 14
97 26 16
97 27 16
97 28 16
97 29 16
97 30 4
97 31 4
97 32 4
97 33 4
97 34 19
97 35 18
97 36 19
97 37 18
97 38 1
97 39 1
97 40 1
97 41 1
97 42 0
97 43 0
97 44 0
97 45 0
97 46 2
97 47 2
97 48 2
97 49 2
97 50 99
97 51 7
97 52 99
97 53 7
97 54 9
97 55 9
97 56 9
97 57 9
97 58 99
97 59 13
97 60 8
97 61 13
97 62 4
97 63 6
97 64 4
97 65 6
98 2 17
98 3 11
98 4 17
98 5 11
98 6 10
98 7 10
98 8 10
98 9 10
98 10 16
98 11 9
98 12 16
98 13 9
98 14 3
98 15 3
98 16 5
98 17 3
98 18 12
98 19 15
98 20 12
98 21 15
98 22 14
98 23 14
98 24 14
98 25 14
98 26 16
98 27 16
98 28 16
98 29 16
98 30 4
98 31 4
98 32 4
98 33 4
98 34 19
98 35 18
98 36 19
98 37 18
98 38 1
98 39 1
98 40 1
98 41 1
98 42 0
98 43 0
98 44 0
98 45 0
98 46 2
98 47 2
98 48 2
98 49 2
98 50 99
98 51 7
98 52 99
98 53 7
98 54 9
98 55 9
98 56 9
98 57 9
98 58 99
98 59 13
98 60 8
98 61 13
98 62 4
98 63 6
98 64 4
98 65 6
99 2 17
99 3 11
99 4 17
99 5 11
99 6 10
99 7 10
99 8 10
99 9 10
99 10 16
99 11 9
99 12 16
99 13 9
99 14 3
99 15 3
99 16 5
99 17 3
99 18 12
99 19 15
99 20 12
99 21 15
99 22 14
99 23 14
99 24 14
99 25 14
99 26 16
99 27 16
99 28 16
99 29 16
99 30 4
99 31 4
99 32 4
99 33 4
99 34 19
99 35 18
99 36 19
99 37 18
99 38 1
99 39 1
99 40 1
99 41 1
99 42 0
99 43 0
99 44 0
99 45 0
99 46 2
99 47 2
99 48 2
99 49 2
99 50 99
99 51 7
99 52 99
99 53 7
99 54 9
99 55 9
99 56 9
99 57 9
99 58 99
99 59 13
99 60 8
99 61 13
99 62 4
99 63 6
99 64 4
99 65 6
100 2 17
100 3 11
100 4 17
100 5 11
100 6 10
100 7 10
100 8 10
100 9 10
100 10 16
100 11 9
100 12 16
100 13 9
100 14 3
100 15 3
100 16 5
100 17 3
100 18 12
100 19 15
100 20 12
100 21 15
100 22 14
100 23 14
100 24 14
100 25 14
100 26 16
100 27 16
100 28 16
100 29 16
100 30 4
100 31 4
100 32 4
100 33 4
100 34 19
100 35 18
100 36 19
100 37 18
100 38 1
100 39 1
100 40 1
100 41 1
100 42 0
100 43 0
100 44 0
100 45 0
100 46 2
100 47 2
100 48 2
100 49 2
100 50 99
100 51 7
100 52 99
100 53 7
100 54 9
100 55 9
100 56 9
100 57 9
100 58 99
100 59 13
100 60 8
100 61 13
100 62 4
100 63 6
100 64 4
100 65 6
101 2 17
101 3 11
101 4 17
101 5 11
101 6 10
101 7 10
101 8 10
101 9 10
101 10 16
101 11 9
101 12 16
101 13 9
101 14 3
101 15 3
101 16 5
101 17 3
101 18 12
101 19 15
101 20 12
101 21 15
101 22 14
101 23 14
101 24 14
101 25 14
101 26 16
101 27 16
101 28 16
101 29 16
101 30 4
101 31 4
101 32 4
101 33 4
101 34 19
101 35 18
101 36 19
101 37 18
101 38 1
101 39 1
101 40 1
101 41 1
101 42 0
101 43 0
101 44 0
101 45 0
101 46 2
101 47 2
101 48 2
101 49 2
101 50 99
101 51 7
101 52 99
101 53 7
101 54 9
101 55 9
101 56 9
101 57 9
101 58 99
101 59 13
101 60 8
101 61 13
101 62 4
101 63 6
101 64 4
101 65 6
102 2 17
102 3 11
102 4 17
102 5 11
102 6 10
102 7 10
102 8 10
102 9 10
102 10 16
102 11 9
102 12 16
102 13 9
102 14 3
102 15 3
102 16 5
102 17 3
102 18 12
102 19 15
102 20 12
102 21 15
102 22 14
102 23 14
102 24 14
102 25 14
102 26 16
102 27 16
102 28 16
102 29 16
102 30 4
102 31 4
102 32 4
102 33 4
102 34 19
102 35 18
102 36 19
102 37 18
102 38 1
102 39 1
102 40 1
102 41 1
102 42 0
102 43 0
102 44 0
102 45 0
102 46 2
102 47 2
102 48 2
102 49 2
102 50 99
102 51 7
102 52 99
102 53 7
102 54 9
102 55 9
102 56 9
102 57 9
102 58 99
102 59 13
102 60 8
102 61 13
102 62 4
102 63 6
102 64 4
102 65 6
103 2 17
103 3 11
103 4 17
103 5 11
103 6 10
103 7 10
103 8 10
103 9 10
103 10 16
103 11 9
103 12 16
103 13 9
103 14 3
103 15 3
103 16 5
103 17 3
103 18 12
103 19 15
103 20 12
103 21 15
103 22 14
103 23 14
103 24 14
103 25 14
103 26 16
103 27 16
103 28 16
103 29 16
103 30 4
103 31 4
103 32 4
103 33 4
103 34 19
103 35 18
103 36 19
103 37 18
103 38 1
103 39 1
103 40 1
103 41 1
103 42 0
103 43 0
103 44 0
103 45 0
103 46 2
103 47 2
103 48 2
103 49 2
103 50 99
103 51 7
103 52 99
103 53 7
103 54 9
103 55 9
103 56 9
103 57 9
103 58 99
103 59 13
103 60 8
103 61 13
103 62 4
103 63 6
103 64 4
103 65 6
104 2 17
104 3 11
104 4 17
104 5 11
104 6 10
104 7 10
104 8 10
104 9 10
104 10 16
104 11 9
104 12 16
104 13 9
104 14 3
104 15 3
104 16 5
104 17 3
104 18 12
104 19 15
104 20 12
104 21 15
104 22 14
104 23 14
104 24 14
104 25 14
104 26 16
104 27 16
104 28 16
104 29 16
104 30 4
104 31 4
104 32 4
104 33 4
104 34 19
104 35 18
104 36 19
104 37 18
104 38 1
104 39 1
104 40 1
104 41 1
104 42 0
104 43 0
104 44 0
104 45 0
104 46 2
104 47 2
104 48 2
104 49 2
104 50 99
104 51 7
104 52 99
104 53 7
104 54 9
104 55 9
104 56 9
104 57 9
104 58 99
104 59 13
104 60 8
104 61 13
104 62 4
104 63 6
104 64 4
104 65 6
105 2 17
105 3 11
105 4 17
105 5 11
105 6 10
105 7 10
105 8 10
105 9 10
105 10 16
105 11 9
105 12 16
105 13 9
105 14 3
105 15 3
105 16 5
105 17 3
105 18 12
105 19 15
105 20 12
105 21 15
105 22 14
105 23 14
105 24 14
105 25 14
105 26 16
105 27 16
105 28 16
105 29 16
105 30 4
105 31 4
105 32 4
105 33 4
105 34 19
105 35 18
105 36 19
105 37 18
105 38 1
105 39 1
105 40 1
105 41 1
105 42 0
105 43 0
105 44 0
105 45 0
105 46 2
105 47 2
105 48 2
105 49 2
105 50 99
105 51 7
105 52 99
105 53 7
105 54 9
105 55 9
105 56 9
105 57 9
105 58 99
105 59 13
105 60 8
105 61 13
105 62 4
105 63 6
105 64 4
105 65 6
106 2 17
106 3 11
106 4 17
106 5 11
106 6 10
106 7 10
106 8 10
106 9 10
106 10 16
106 11 9
106 12 16
106 13 9
106 14 3
106 15 3
106 16 5
106 17 3
106 18 12
106 19 15
106 20 12
106 21 15
106 22 14
106 23 14
106 24 14
106 25 14
106 26 16
106 27 16
106 28 16
106 29 16
106 30 4
106 31 4
106 32 4
106 33 4
106 34 19
106 35 18
106 36 19
106 37 18
106 38 1
106 39 1
106 40 1
106 41 1
106 42 0
106 43 0
106 44 0
106 45 0
106 46 2
106 47 2
106 48 2
106 49 2
106 50 99
106 51 7
106 52 99
106 53 7
106 54 9
106 55 9
106 56 9
106 57 9
106 58 99
106 59 13
106 60 8
106 61 13
106 62 4
106 63 6
106 64 4
106 65 6
107 2 17
107 3 11
107 4 17
107 5 11
107 6 10
107 7 10
107 8 10
107 9 10
107 10 16
107 11 9
107 12 16
107 13 9
107 14 3
107 15 3
107 16 5
107 17 3
107 18 12
107 19 15
107 20 12
107 21 15
107 22 14
107 23 14
107 24 14
107 25 14
107 26 16
107 27 16
107 28 16
107 29 16
107 30 4
107 31 4
107 32 4
107 33 4
107 34 19
107 35 18
107 36 19
107 37 18
107 38 1
107 39 1
107 40 1
107 41 1
107 42 0
107 43 0
107 44 0
107 45 0
107 46 2
107 47 2
107 48 2
107 49 2
107 50 99
107 51 7
107 52 99
107 53 7
107 54 9
107 55 9
107 56 9
107 57 9
107 58 99
107 59 13
107 60 8
107 61 13
107 62 4
107 63 6
107 64 4
107 65 6
108 2 17
108 3 11
108 4 17
108 5 11
108 6 10
108 7 10
108 8 10
108 9 10
108 10 16
108 11 9
108 12 16
108 13 9
108 14 3
108 15 3
108 16 5
108 17 3
108 18 12
108 19 15
108 20 12
108 21 15
108 22 14
108 23 14
108 24 14
108 25 14
108 26 16
108 27 16
108 28 16
108 29 16
108 30 4
108 31 4
108 32 4
108 33 4
108 34 19
108 35 18
108 36 19
108 37 18
108 38 1
108 39 1
108 40 1
108 41 1
108 42 0
108 43 0
108 44 0
108 45 0
108 46 2
108 47 2
108 48 2
108 49 2
108 50 99
108 51 7
108 52 99
108 53 7
108 54 9
108 55 9
108 56 9
108 57 9
108 58 99
108 59 13
108 60 8
108 61 13
108 62 4
108 63 6
108 64 4
108 65 6
109 2 17
109 3 11
109 4 17
109 5 11
109 6 10
109 7 10
109 8 10
109 9 10
109 10 16
109 11 9
109 12 16
109 13 9
109 14 3
109 15 3
109 16 5
109 17 3
109 18 12
109 19 15
109 20 12
109 21 15
109 22 14
109 23 14
109 24 14
109 25 14
109 26 16
109 27 16
109 28 16
109 29 16
109 30 4
109 31 4
109 32 4
109 33 4
109 34 19
109 35 18
109 36 19
109 37 18
109 38 1
109 39 1
109 40 1
109 41 1
109 42 0
109 43 0
109 44 0
109 45 0
109 46 2
109 47 2
109 48 2
109 49 2
109 50 99
109 51 7
109 52 99
109 53 7
109 54 9
109 55 9
109 56 9
109 57 9
109 58 99
109 59 13
109 60 8
109 61 13
109 62 4
109 63 6
109 64 4
109 65 6
110 2 17
110 3 11
110 4 17
110 5 11
110 6 10
110 7 10
110 8 10
110 9 10
110 10 16
110 11 9
110 12 16
110 13 9
110 14 3
110 15 3
110 16 5
110 17 3
110 18 12
110 19 15
110 20 12
110 21 15
110 22 14
110 23 14
110 24 14
110 25 14
110 26 16
110 27 16
110 28 16
110 29 16
110 30 4
110 31 4
110 32 4
110 33 4
110 34 19
110 35 18
110 36 19
110 37 18
110 38 1
110 39 1
110 40 1
110 41 1
110 42 0
110 43 0
110 44 0
110 45 0
110 46 2
110 47 2
110 48 2
110 49 2
110 50 99
110 51 7
110 52 99
110 53 7
110 54 9
110 55 9
110 56 9
110 57 9
110 58 99
110 59 13
110 60 8
110 61 13
110 62 4
110 63 6
110 64 4
110 65 6
111 2 17
111 3 11
111 4 17
111 5 11
111 6 10
111 7 10
111 8 10
111 9 10
111 10 16
111 11 9
111 12 16
111 13 9
111 14 3
111 15 3
111 16 5
111 17 3
111 18 12
111 19 15
111 20 12
111 21 15
111 22 14
111 23 14
111 24 14
111 25 14
111 26 16
111 27 16
111 28 16
111 29 16
111 30 4
111 31 4
111 32 4
111 33 4
111 34 19
111 35 18
111 36 19
111 37 18
111 38 1
111 39 1
111 40 1
111 41 1
111 42 0
111 43 0
111 44 0
111 45 0
111 46 2
111 47 2
111 48 2
111 49 2
111 50 99
111 51 7
111 52 99
111 53 7
111 54 9
111 55 9
111 56 9
111 57 9
111 58 99
111 59 13
111 60 8
111 61 13
111 62 4
111 63 6
111 64 4
111 65 6
112 2 17
112 3 11
112 4 17
112 5 11
112 6 10
112 7 10
112 8 10
112 9 10
112 10 16
112 11 9
112 12 16
112 13 9
112 14 3
112 15 3
112 16 5
112 17 3
112 18 12
112 19 15
112 20 12
112 21 15
112 22 14
112 23 14
112 24 14
112 25 14
112 26 16
112 27 16
112 28 16
112 29 16
112 30 4
112 31 4
112 32 4
112 33 4
112 34 19
112 35 18
112 36 19
112 37 18
112 38 1
112 39 1
112 40 1
112 41 1
112 42 0
112 43 0
112 44 0
112 45 0
112 46 2
112 47 2
112 48 2
112 49 2
112 50 99
112 51 7
112 52 99
112 53 7
112 54 9
112 55 9
112 56 9
112 57 9
112 58 99
112 59 13
112 60 8
112 61 13
112 62 4
112 63 6
112 64 4
112 65 6
113 2 17
113 3 11
113 4 17
113 5 11
113 6 10
113 7 10
113 8 10
113 9 10
113 10 16
113 11 9
113 12 16
113 13 9
113 14 3
113 15 3
113 16 5
113 17 3
113 18 12
113 19 15
113 20 12
113 21 15
113 22 14
113 23 14
113 24 14
113 25 14
113 26 16
113 27 16
113 28 16
113 29 16
113 30 4
113 31 4
113 32 4
113 33 4
113 34 19
113 35 18
113 36 19
113 37 18
113 38 1
113 39 1
113 40 1
113 41 1
113 42 0
113 43 0
113 44 0
113 45 0
113 46 2
113 47 2
113 48 2
113 49 2
113 50 99
113 51 7
113 52 99
113 53 7
113 54 9
113 55 9
113 56 9
113 57 9
113 58 99
113 59 13
113 60 8
113 61 13
113 62 4
113 63 6
113 64 4
113 65 6
114 2 17
114 3 11
114 4 17
114 5 11
114 6 10
114 7 10
114 8 10
114 9 10
114 10 16
114 11 9
114 12 16
114 13 9
114 14 3
114 15 3
114 16 5
114 17 3
114 18 12
114 19 15
114 20 12
114 21 15
114 22 14
114 23 14
114 24 14
114 25 14
114 26 16
114 27 16
114 28 16
114 29 16
114 30 4
114 31 4
114 32 4
114 33 4
114 34 19
114 35 18
114 36 19
114 37 18
114 38 1
114 39 1
114 40 1
114 41 1
114 42 0
114 43 0
114 44 0
114 45 0
114 46 2
114 47 2
114 48 2
114 49 2
114 50 99
114 51 7
114 52 99
114 53 7
114 54 9
114 55 9
114 56 9
114 57 9
114 58 99
114 59 13
114 60 8
114 61 13
114 62 4
114 63 6
114 64 4
114 65 6
115 2 17
115 3 11
115 4 17
115 5 11
115 6 10
115 7 10
115 8 10
115 9 10
115 10 16
115 11 9
115 12 16
115 13 9
115 14 3
115 15 3
115 16 5
115 17 3
115 18 12
115 19 15
115 20 12
115 21 15
115 22 14
115 23 14
115 24 14
115 25 14
115 26 16
115 27 16
115 28 16
115 29 16
115 30 4
115 31 4
115 32 4
115 33 4
115 34 19
115 35 18
115 36 19
115 37 18
115 38 1
115 39 1
115 40 1
115 41 1
115 42 0
115 43 0
115 44 0
115 45 0
115 46 2
115 47 2
115 48 2
115 49 2
115 50 99
115 51 7
115 52 99
115 53 7
115 54 9
115 55 9
115 56 9
115 57 9
115 58 99
115 59 13
115 60 8
115 61 13
115 62 4
115 63 6
115 64 4
115 65 6
116 2 17
116 3 11
116 4 17
116 5 11
116 6 10
116 7 10
116 8 10
116 9 10
116 10 16
116 11 9
116 12 16
116 13 9
116 14 3
116 15 3
116 16 5
116 17 3
116 18 12
116 19 15
116 20 12
116 21 15
116 22 14
116 23 14
116 24 14
116 25 14
116 26 16
116 27 16
116 28 16
116 29 16
116 30 4
116 31 4
116 32 4
116 33 4
116 34 19
116 35 18
116 36 19
116 37 18
116 38 1
116 39 1
116 40 1
116 41 1
116 42 0
116 43 0
116 44 0
116 45 0
116 46 2
116 47 2
116 48 2
116 49 2
116 50 99
116 51 7
116 52 99
116 53 7
116 54 9
116 55 9
116 56 9
116 57 9
116 58 99
116 59 13
116 60 8
116 61 13
116 62 4
116 63 6
116 64 4
116 65 6
117 2 17
117 3 11
117 4 17
117 5 11
117 6 10
117 7 10
117 8 10
117 9 10
117 10 16
117 11 9
117 12 16
117 13 9
117 14 3
117 15 3
117 16 5
117 17 3
117 18 12
117 19 15
117 20 12
117 21 15
117 22 14
117 23 14
117 24 14
117 25 14
117 26 16
117 27 16
117 28 16
117 29 16
117 30 4
117 31 4
117 32 4
117 33 4
117 34 19
117 35 18
117 36 19
117 37 18
117 38 1
117 39 1
117 40 1
117 41 1
117 42 0
117 43 0
117 44 0
117 45 0
117 46 2
117 47 2
117 48 2
117 49 2
117 50 99
117 51 7
117 52 99
117 53 7
117 54 9
117 55 9
117 56 9
117 57 9
117 58 99
117 59 13
117 60 8
117 61 13
117 62 4
117 63 6
117 64 4
117 65 6
118 2 17
118 3 11
118 4 17
118 5 11
118 6 10
118 7 10
118 8 10
118 9 10
118 10 16
118 11 9
118 12 16
118 13 9
118 14 3
118 15 3
118 16 5
118 17 3
118 18 12
118 19 15
118 20 12
118 21 15
118 22 14
118 23 14
118 24 14
118 25 14
118 26 16
118 27 16
118 28 16
118 29 16
118 30 4
118 31 4
118 32 4
118 33 4
118 34 19
118 35 18
118 36 19
118 37 18
118 38 1
118 39 1
118 40 1
118 41 1
118 42 0
118 43 0
118 44 0
118 45 0
118 46 2
118 47 2
118 48 2
118 49 2
118 50 99
118 51 7
118 52 99
118 53 7
118 54 9
118 55 9
118 56 9
118 57 9
118 58 99
118 59 13
118 60 8
118 61 13
118 62 4
118 63 6
118 64 4
118 65 6
119 2 17
119 3 11
119 4 17
119 5 11
119 6 10
119 7 10
119 8 10
119 9 10
119 10 16
119 11 9
119 12 16
119 13 9
119 14 3
119 15 3
119 16 5
119 17 3
119 18 12
119 19 15
119 20 12
119 21 15
119 22 14
119 23 14
119 24 14
119 25 14
119 26 16
119 27 16
119 28 16
119 29 16
119 30 4
119 31 4
119 32 4
119 33 4
119 34 19
119 35 18
119 36 19
119 37 18
119 38 1
119 39 1
119 40 1
119 41 1
119 42 0
119 43 0
119 44 0
119 45 0
119 46 2
119 47 2
119 48 2
119 49 2
119 50 99
119 51 7
119 52 99
119 53 7
119 54 9
119 55 9
119 56 9
119 57 9
119 58 99
119 59 13
119 60 8
119 61 13
119 62 4
119 63 6
119 64 4
119 65 6
120 2 17
120 3 11
120 4 17
120 5 11
120 6 10
120 7 10
120 8 10
120 9 10
120 10 16
120 11 9
120 12 16
120 13 9
120 14 3
120 15 3
120 16 5
120 17 3
120 18 12
120 19 15
120 20 12
120 21 15
120 22 14
120 23 14
120 24 14
120 25 14
120 26 16
120 27 16
120 28 16
120 29 16
120 30 4
120 31 4
120 32 4
120 33 4
120 34 19
120 35 18
120 36 19
120 37 18
120 38 1
120 39 1
120 40 1
120 41 1
120 42 0
120 43 0
120 44 0
120 45 0
120 46 2
120 47 2
120 48 2
120 49 2
120 50 99
120 51 7
120 52 99
120 53 7
120 54 9
120 55 9
120 56 9
120 57 9
120 58 99
120 59 13
120 60 8
120 61 13
120 62 4
120 63 6
120 64 4
120 65 6
121 2 17
121 3 11
121 4 17
121 5 11
121 6 10
121 7 10
121 8 10
121 9 10
121 10 16
121 11 9
121 12 16
121 13 9
121 14 3
121 15 3
121 16 5
121 17 3
121 18 12
121 19 15
121 20 12
121 21 15
121 22 14
121 23 14
121 24 14
121 25 14
121 26 16
121 27 16
121 28 16
121 29 16
121 30 4
121 31 4
121 32 4
121 33 4
121 34 19
121 35 18
121 36 19
121 37 18
121 38 1
121 39 1
121 40 1
121 41 1
121 42 0
121 43 0
121 44 0
121 45 0
121 46 2
121 47 2
121 48 2
121 49 2
121 50 99
121 51 7
121 52 99
121 53 7
121 54 9
121 55 9
121 56 9
121 57 9
121 58 99
121 59 13
121 60 8
121 61 13
121 62 4
121 63 6
121 64 4
121 65 6
122 2 17
122 3 11
122 4 17
122 5 11
122 6 10
122 7 10
122 8 10
122 9 10
122 10 16
122 11 9
122 12 16
122 13 9
122 14 3
122 15 3
122 16 5
122 17 3
122 18 12
122 19 15
122 20 12
122 21 15
122 22 14
122 23 14
122 24 14
122 25 14
122 26 16
122 27 16
122 28 16
122 29 16
122 30 4
122 31 4
122 32 4
122 33 4
122 34 19
122 35 18
122 36 19
122 37 18
122 38 1
122 39 1
122 40 1
122 41 1
122 42 0
122 43 0
122 44 0
122 45 0
122 46 2
122 47 2
122 48 2
122 49 2
122 50 99
122 51 7
122 52 99
122 53 7
122 54 9
122 55 9
122 56 9
122 57 9
122 58 99
122 59 13
122 60 8
122 61 13
122 62 4
122 63 6
122 64 4
122 65 6
123 2 17
123 3 11
123 4 17
123 5 11
123 6 10
123 7 10
123 8 10
123 9 10
123 10 16
123 11 9
123 12 16
123 13 9
123 14 3
123 15 3
123 16 5
123 17 3
123 18 12
123 19 15
123 20 12
123 21 15
123 22 14
123 23 14
123 24 14
123 25 14
123 26 16
123 27 16
123 28 16
123 29 16
123 30 4
123 31 4
123 32 4
123 33 4
123 34 19
123 35 18
123 36 19
123 37 18
123 38 1
123 39 1
123 40 1
123 41 1
123 42 0
123 43 0
123 44 0
123 45 0
123 46 2
123 47 2
123 48 2
123 49 2
123 50 99
123 51 7
123 52 99
123 53 7
123 54 9
123 55 9
123 56 9
123 57 9
123 58 99
123 59 13
123 60 8
123 61 13
123 62 4
123 63 6
123 64 4
123 65 6
124 2 17
124 3 11
124 4 17
124 5 11
124 6 10
124 7 10
124 8 10
124 9 10
124 10 16
124 11 9
124 12 16
124 13 9
124 14 3
124 15 3
124 16 5
124 17 3
124 18 12
124 19 15
124 20 12
124 21 15
124 22 14
124 23 14
124 24 14
124 25 14
124 26 16
124 27 16
124 28 16
124 29 16
124 30 4
124 31 4
124 32 4
124 33 4
124 34 19
124 35 18
124 36 19
124 37 18
124 38 1
124 39 1
124 40 1
124 41 1
124 42 0
124 43 0
124 44 0
124 45 0
124 46 2
124 47 2
124 48 2
124 49 2
124 50 99
124 51 7
124 52 99
124 53 7
124 54 9
124 55 9
124 56 9
124 57 9
124 58 99
124 59 13
124 60 8
124 61 13
124 62 4
124 63 6
124 64 4
124 65 6
125 2 17
125 3 11
125 4 17
125 5 11
125 6 10
125 7 10
125 8 10
125 9 10
125 10 16
125 11 9
125 12 16
125 13 9
125 14 3
125 15 3
125 16 5
125 17 3
125 18 12
125 19 15
125 20 12
125 21 15
125 22 14
125 23 14
125 24 14
125 25 14
125 26 16
125 27 16
125 28 16
125 29 16
125 30 4
125 31 4
125 32 4
125 33 4
125 34 19
125 35 18
125 36 19
125 37 18
125 38 1
125 39 1
125 40 1
125 41 1
125 42 0
125 43 0
125 44 0
125 45 0
125 46 2
125 47 2
125 48 2
125 49 2
125 50 99
125 51 7
125 52 99
125 53 7
125 54 9
125 55 9
125 56 9
125 57 9
125 58 99
125 59 13
125 60 8
125 61 13
125 62 4
125 63 6
125 64 4
125 65 6
126 2 17
126 3 11
126 4 17
126 5 11
126 6 10
126 7 10
126 8 10
126 9 10
126 10 16
126 11 9
126 12 16
126 13 9
126 14 3
126 15 3
126 16 5
126 17 3
126 18 12
126 19 15
126 20 12
126 21 15
126 22 14
126 23 14
126 24 14
126 25 14
126 26 16
126 27 16
126 28 16
126 29 16
126 30 4
126 31 4
126 32 4
126 33 4
126 34 19
126 35 18
126 36 19
126 37 18
126 38 1
126 39 1
126 40 1
126 41 1
126 42 0
126 43 0
126 44 0
126 45 0
126 46 2
126 47 2
126 48 2
126 49 2
126 50 99
126 51 7
126 52 99
126 53 7
126 54 9
126 55 9
126 56 9
126 57 9
126 58 99
126 59 13
126 60 8
126 61 13
126 62 4
126 63 6
126 64 4
126 65 6
127 2 17
127 3 11
127 4 17
127 5 11
127 6 10
127 7 10
127 8 10
127 9 10
127 10 16
127 11 9
127 12 16
127 13 9
127 14 3
127 15 3
127 16 5
127 17 3
127 18 12
127 19 15
127 20 12
127 21 15
127 22 14
127 23 14
127 24 14
127 25 14
127 26 16
127 27 16
127 28 16
127 29 16
127 30 4
127 31 4
127 32 4
127 33 4
127 34 19
127 35 18
127 36 19
127 37 18
127 38 1
127 39 1
127 40 1
127 41 1
127 42 0
127 43 0
127 44 0
127 45 0
127 46 2
127 47 2
127 48 2
127 49 2
127 50 99
127 51 7
127 52 99
127 53 7
127 54 9
127 55 9
127 56 9
127 57 9
127 58 99
127 59 13
127 60 8
127 61 13
127 62 4
127 63 6
127 64 4
127 65 6
128 2 17
128 3 11
128 4 17
128 5 11
128 6 10
128 7 10
128 8 10
128 9 10
128 10 16
128 11 9
128 12 16
128 13 9
128 14 3
128 15 3
128 16 5
128 17 3
128 18 12
128 19 15
128 20 12
128 21 15
128 22 14
128 23 14
128 24 14
128 25 14
128 26 16
128 27 16
128 28 16
128 29 16
128 30 4
128 31 4
128 32 4
128 33 4
128 34 19
128 35 18
128 36 19
128 37 18
128 38 1
128 39 1
128 40 1
128 41 1
128 42 0
128 43 0
128 44 0
128 45 0
128 46 2
128 47 2
128 48 2
128 49 2
128 50 99
128 51 7
128 52 99
128 53 7
128 54 9
128 55 9
128 56 9
128 57 9
128 58 99
128 59 13
128 60 8
128 61 13
128 62 4
128 63 6
128 64 4
128 65 6
129 2 17
129 3 11
129 4 17
129 5 11
129 6 10
129 7 10
129 8 10
129 9 10
129 10 16
129 11 9
129 12 16
129 13 9
129 14 3
129 15 3
129 16 5
129 17 3
129 18 12
129 19 15
129 20 12
129 21 15
129 22 14
129 23 14
129 24 14
129 25 14
129 26 16
129 27 16
129 28 16
129 29 16
129 30 4
129 31 4
129 32 4
129 33 4
129 34 19
129 35 18
129 36 19
129 37 18
129 38 1
129 39 1
129 40 1
129 41 1
129 42 0
129 43 0
129 44 0
129 45 0
129 46 2
129 47 2
129 48 2
129 49 2
129 50 99
129 51 7
129 52 99
129 53 7
129 54 9
129 55 9
129 56 9
129 57 9
129 58 99
129 59 13
129 60 8
129 61 13
129 62 4
129 63 6
129 64 4
129 65 6
130 2 17
130 3 11
130 4 17
130 5 11
130 6 10
130 7 10
130 8 10
130 9 10
130 10 16
130 11 9
130 12 16
130 13 9
130 14 3
130 15 3
130 16 5
130 17 3
130 18 12
130 19 15
130 20 12
130 21 15
130 22 14
130 23 14
130 24 14
130 25 14
130 26 16
130 27 16
130 28 16
130 29 16
130 30 4
130 31 4
130 32 4
130 33 4
130 34 19
130 35 18
130 36 19
130 37 18
130 38 1
130 39 1
130 40 1
130 41 1
130 42 0
130 43 0
130 44 0
130 45 0
130 46 2
130 47 2
130 48 2
130 49 2
130 50 99
130 51 7
130 52 99
130 53 7
130 54 9
130 55 9
130 56 9
130 57 9
130 58 99
130 59 13
130 60 8
130 61 13
130 62 4
130 63 6
130 64 4
130 65 6
131 2 17
131 3 11
131 4 17
131 5 11
131 6 10
131 7 10
131 8 10
131 9 10
131 10 16
131 11 9
131 12 16
131 13 9
131 14 3
131 15 3
131 16 5
131 17 3
131 18 12
131 19 15
131 20 12
131 21 15
131 22 14
131 23 14
131 24 14
131 25 14
131 26 16
131 27 16
131 28 16
131 29 16
131 30 4
131 31 4
131 32 4
131 33 4
131 34 19
131 35 18
131 36 19
131 37 18
131 38 1
131 39 1
131 40 1
131 41 1
131 42 0
131 43 0
131 44 0
131 45 0
131 46 2
131 47 2
131 48 2
131 49 2
131 50 99
131 51 7
131 52 99
131 53 7
131 54 9
131 55 9
131 56 9
131 57 9
131 58 99
131 59 13
131 60 8
131 61 13
131 62 4
131 63 6
131 64 4
131 65 6
132 2 17
132 3 11
132 4 17
132 5 11
132 6 10
132 7 10
132 8 10
132 9 10
132 10 16
132 11 9
132 12 16
132 13 9
132 14 3
132 15 3
132 16 5
132 17 3
132 18 12
132 19 15
132 20 12
132 21 15
132 22 14
132 23 14
132 24 14
132 25 14
132 26 16
132 27 16
132 28 16
132 29 16
132 30 4
132 31 4
132 32 4
132 33 4
132 34 19
132 35 18
132 36 19
132 37 18
132 38 1
132 39 1
132 40 1
132 41 1
132 42 0
132 43 0
132 44 0
132 45 0
132 46 2
132 47 2
132 48 2
132 49 2
132 50 99
132 51 7
132 52 99
132 53 7
132 54 9
132 55 9
132 56 9
132 57 9
132 58 99
132 59 13
132 60 8
132 61 13
132 62 4
132 63 6
132 64 4
132 65 6
133 2 17
133 3 11
133 4 17
133 5 11
133 6 10
133 7 10
133 8 10
133 9 10
133 10 16
133 11 9
133 12 16
133 13 9
133 14 3
133 15 3
133 16 5
133 17 3
133 18 12
133 19 15
133 20 12
133 21 15
133 22 14
133 23 14
133 24 14
133 25 14
133 26 16
133 27 16
133 28 16
133 29 16
133 30 4
133 31 4
133 32 4
133 33 4
133 34 19
133 35 18
133 36 19
133 37 18
133 38 1
133 39 1
133 40 1
133 41 1
133 42 0
133 43 0
133 44 0
133 45 0
133 46 2
133 47 2
133 48 2
133 49 2
133 50 99
133 51 7
133 52 99
133 53 7
133 54 9
133 55 9
133 56 9
133 57 9
133 58 99
133 59 13
133 60 8
133 61 13
133 62 4
133 63 6
133 64 4
133 65 6
134 2 17
134 3 11
134 4 17
134 5 11
134 6 10
134 7 10
134 8 10
134 9 10
134 10 16
134 11 9
134 12 16
134 13 9
134 14 3
134 15 3
134 16 5
134 17 3
134 18 12
134 19 15
134 20 12
134 21 15
134 22 14
134 23 14
134 24 14
134 25 14
134 26 16
134 27 16
134 28 16
134 29 16
134 30 4
134 31 4
134 32 4
134 33 4
134 34 19
134 35 18
134 36 19
134 37 18
134 38 1
134 39 1
134 40 1
134 41 1
134 42 0
134 43 0
134 44 0
134 45 0
134 46 2
134 47 2
134 48 2
134 49 2
134 50 99
134 51 7
134 52 99
134 53 7
134 54 9
134 55 9
134 56 9
134 57 9
134 58 99
134 59 13
134 60 8
134 61 13
134 62 4
134 63 6
134 64 4
134 65 6
135 2 17
135 3 11
135 4 17
135 5 11
135 6 10
135 7 10
135 8 10
135 9 10
135 10 16
135 11 9
135 12 16
135 13 9
135 14 3
135 15 3
135 16 5
135 17 3
135 18 12
135 19 15
135 20 12
135 21 15
135 22 14
135 23 14
135 24 14
135 25 14
135 26 16
135 27 16
135 28 16
135 29 16
135 30 4
135 31 4
135 32 4
135 33 4
135 34 19
135 35 18
135 36 19
135 37 18
135 38 1
135 39 1
135 40 1
135 41 1
135 42 0
135 43 0
135 44 0
135 45 0
135 46 2
135 47 2
135 48 2
135 49 2
135 50 99
135 51 7
135 52 99
135 53 7
135 54 9
135 55 9
135 56 9
135 57 9
135 58 99
135 59 13
135 60 8
135 61 13
135 62 4
135 63 6
135 64 4
135 65 6
136 2 17
136 3 11
136 4 17
136 5 11
136 6 10
136 7 10
136 8 10
136 9 10
136 10 16
136 11 9
136 12 16
136 13 9
136 14 3
136 15 3
136 16 5
136 17 3
136 18 12
136 19 15
136 20 12
136 21 15
136 22 14
136 23 14
136 24 14
136 25 14
136 26 16
136 27 16
136 28 16
136 29 16
136 30 4
136 31 4
136 32 4
136 33 4
136 34 19
136 35 18
136 36 19
136 37 18
136 38 1
136 39 1
136 40 1
136 41 1
136 42 0
136 43 0
136 44 0
136 45 0
136 46 2
136 47 2
136 48 2
136 49 2
136 50 99
136 51 7
136 52 99
136 53 7
136 54 9
136 55 9
136 56 9
136 57 9
136 58 99
136 59 13
136 60 8
136 61 13
136 62 4
136 63 6
136 64 4
136 65 6
137 2 17
137 3 11
137 4 17
137 5 11
137 6 10
137 7 10
137 8 10
137 9 10
137 10 16
137 11 9
137 12 16
137 13 9
137 14 3
137 15 3
137 16 5
137 17 3
137 18 12
137 19 15
137 20 12
137 21 15
137 22 14
137 23 14
137 24 14
137 25 14
137 26 16
137 27 16
137 28 16
137 29 16
137 30 4
137 31 4
137 32 4
137 33 4
137 34 19
137 35 18
137 36 19
137 37 18
137 38 1
137 39 1
137 40 1
137 41 1
137 42 0
137 43 0
137 44 0
137 45 0
137 46 2
137 47 2
137 48 2
137 49 2
137 50 99
137 51 7
137 52 99
137 53 7
137 54 9
137 55 9
137 56 9
137 57 9
137 58 99
137 59 13
137 60 8
137 61 13
137 62 4
137 63 6
137 64 4
137 65 6
138 2 17
138 3 11
138 4 17
138 5 11
138 6 10
138 7 10
138 8 10
138 9 10
138 10 16
138 11 9
138 12 16
138 13 9
138 14 3
138 15 3
138 16 5
138 17 3
138 18 12
138 19 15
138 20 12
138 21 15
138 22 14
138 23 14
138 24 14
138 25 14
138 26 16
138 27 16
138 28 16
138 29 16
138 30 4
138 31 4
138 32 4
138 33 4
138 34 19
138 35 18
138 36 19
138 37 18
138 38 1
138 39 1
138 40 1
138 41 1
138 42 0
138 43 0
138 44 0
138 45 0
138 46 2
138 47 2
138 48 2
138 49 2
138 50 99
138 51 7
138 52 99
138 53 7
138 54 9
138 55 9
138 56 9
138 57 9
138 58 99
138 59 13
138 60 8
138 61 13
138 62 4
138 63 6
138 64 4
138 65 6
139 2 17
139 3 11
139 4 17
139 5 11
139 6 10
139 7 10
139 8 10
139 9 10
139 10 16
139 11 9
139 12 16
139 13 9
139 14 3
139 15 3
139 16 5
139 17 3
139 18 12
139 19 15
139 20 12
139 21 15
139 22 14
139 23 14
139 24 14
139 25 14
139 26 16
139 27 16
139 28 16
139 29 16
139 30 4
139 31 4
139 32 4
139 33 4
139 34 19
139 35 18
139 36 19
139 37 18
139 38 1
139 39 1
139 40 1
139 41 1
139 42 0
139 43 0
139 44 0
139 45 0
139 46 2
139 47 2
139 48 2
139 49 2
139 50 99
139 51 7
139 52 99
139 53 7
139 54 9
139 55 9
139 56 9
139 57 9
139 58 99
139 59 13
139 60 8
139 61 13
139 62 4
139 63 6
139 64 4
139 65 6
140 2 17
140 3 11
140 4 17
140 5 11
140 6 10
140 7 10
140 8 10
140 9 10
140 10 16
140 11 9
140 12 16
140 13 9
140 14 3
140 15 3
140 16 5
140 17 3
140 18 12
140 19 15
140 20 12
140 21 15
140 22 14
140 23 14
140 24 14
140 25 14
140 26 16
140 27 16
140 28 16
140 29 16
140 30 4
140 31 4
140 32 4
140 33 4
140 34 19
140 35 18
140 36 19
140 37 18
140 38 1
140 39 1
140 40 1
140 41 1
140 42 0
140 43 0
140 44 0
140 45 0
140 46 2
140 47 2
140 48 2
140 49 2
140 50 99
140 51 7
140 52 99
140 53 7
140 54 9
140 55 9
140 56 9
140 57 9
140 58 99
140 59 13
140 60 8
140 61 13
140 62 4
140 63 6
140 64 4
140 65 6
141 2 17
141 3 11
141 4 17
141 5 11
141 6 10
141 7 10
141 8 10
141 9 10
141 10 16
141 11 9
141 12 16
141 13 9
141 14 3
141 15 3
141 16 5
141 17 3
141 18 12
141 19 15
141 20 12
141 21 15
141 22 14
141 23 14
141 24 14
141 25 14
141 26 16
141 27 16
141 28 16
141 29 16
141 30 4
141 31 4
141 32 4
141 33 4
141 34 19
141 35 18
141 36 19
141 37 18
141 38 1
141 39 1
141 40 1
141 41 1
141 42 0
141 43 0
141 44 0
141 45 0
141 46 2
141 47 2
141 48 2
141 49 2
141 50 99
141 51 7
141 52 99
141 53 7
141 54 9
141 55 9
141 56 9
141 57 9
141 58 99
141 59 13
141 60 8
141 61 13
141 62 4
141 63 6
141 64 4
141 65 6
142 2 17
142 3 11
142 4 17
142 5 11
142 6 10
142 7 10
142 8 10
142 9 10
142 10 16
142 11 9
142 12 16
142 13 9
142 14 3
142 15 3
142 16 5
142 17 3
142 18 12
142 19 15
142 20 12
142 21 15
142 22 14
142 23 14
142 24 14
142 25 14
142 26 16
142 27 16
142 28 16
142 29 16
142 30 4
142 31 4
142 32 4
142 33 4
142 34 19
142 35 18
142 36 19
142 37 18
142 38 1
142 39 1
142 40 1
142 41 1
142 42 0
142 43 0
142 44 0
142 45 0
142 46 2
142 47 2
142 48 2
142 49 2
142 50 99
142 51 7
142 52 99
142 53 7
142 54 9
142 55 9
142 56 9
142 57 9
142 58 99
142 59 13
142 60 8
142 61 13
142 62 4
142 63 6
142 64 4
142 65 6
143 2 17
143 3 11
143 4 17
143 5 11
143 6 10
143 7 10
143 8 10
143 9 10
143 10 16
143 11 9
143 12 16
143 13 9
143 14 3
143 15 3
143 16 5
143 17 3
143 18 12
143 19 15
143 20 12
143 21 15
143 22 14
143 23 14
143 24 14
143 25 14
143 26 16
143 27 16
143 28 16
143 29 16
143 30 4
143 31 4
143 32 4
143 33 4
143 34 19
143 35 18
143 36 19
143 37 18
143 38 1
143 39 1
143 40 1
143 41 1
143 42 0
143 43 0
143 44 0
143 45 0
143 46 2
143 47 2
143 48 2
143 49 2
143 50 99
143 51 7
143 52 99
143 53 7
143 54 9
143 55 9
143 56 9
143 57 9
143 58 99
143 59 13
143 60 8
143 61 13
143 62 4
143 63 6
143 64 4
143 65 6
144 2 17
144 3 11
144 4 17
144 5 11
144 6 10
144 7 10
144 8 10
144 9 10
144 10 16
144 11 9
144 12 16
144 13 9
144 14 3
144 15 3
144 16 5
144 17 3
144 18 12
144 19 15
144 20 12
144 21 15
144 22 14
144 23 14
144 24 14
144 25 14
144 26 16
144 27 16
144 28 16
144 29 16
144 30 4
144 31 4
144 32 4
144 33 4
144 34 19
144 35 18
144 36 19
144 37 18
144 38 1
144 39 1
144 40 1
144 41 1
144 42 0
144 43 0
144 44 0
144 45 0
144 46 2
144 47 2
144 48 2
144 49 2
144 50 99
144 51 7
144 52 99
144 53 7
144 54 9
144 55 9
144 56 9
144 57 9
144 58 99
144 59 13
144 60 8
144 61 13
144 62 4
144 63 6
144 64 4
144 65 6
145 2 17
145 3 11
145 4 17
145 5 11
145 6 10
145 7 10
145 8 10
145 9 10
145 10 16
145 11 9
145 12 16
145 13 9
145 14 3
145 15 3
145 16 5
145 17 3
145 18 12
145 19 15
145 20 12
145 21 15
145 22 14
145 23 14
145 24 14
145 25 14
145 26 16
145 27 16
145 28 16
145 29 16
145 30 4
145 31 4
145 32 4
145 33 4
145 34 19
145 35 18
145 36 19
145 37 18
145 38 1
145 39 1
145 40 1
145 41 1
145 42 0
145 43 0
145 44 0
145 45 0
145 46 2
145 47 2
145 48 2
145 49 2
145 50 99
145 51 7
145 52 99
145 53 7
145 54 9
145 55 9
145 56 9
145 57 9
145 58 99
145 59 13
145 60 8
145 61 13
145 62 4
145 63 6
145 64 4
145 65 6
146 2 17
146 3 11
146 4 17
146 5 11
146 6 10
146 7 10
146 8 10
146 9 10
146 10 16
146 11 9
146 12 16
146 13 9
146 14 3
146 15 3
146 16 5
146 17 3
146 18 12
146 19 15
146 20 12
146 21 15
146 22 14
146 23 14
146 24 14
146 25 14
146 26 16
146 27 16
146 28 16
146 29 16
146 30 4
146 31 4
146 32 4
146 33 4
146 34 19
146 35 18
146 36 19
146 37 18
146 38 1
146 39 1
146 40 1
146 41 1
146 42 0
146 43 0
146 44 0
146 45 0
146 46 2
146 47 2
146 48 2
146 49 2
146 50 99
146 51 7
146 52 99
146 53 7
146 54 9
146 55 9
146 56 9
146 57 9
146 58 99
146 59 13
146 60 8
146 61 13
146 62 4
146 63 6
146 64 4
146 65 6
147 2 17
147 3 11
147 4 17
147 5 11
147 6 10
147 7 10
147 8 10
147 9 10
147 10 16
147 11 9
147 12 16
147 13 9
147 14 3
147 15 3
147 16 5
147 17 3
147 18 12
147 19 15
147 20 12
147 21 15
147 22 14
147 23 14
147 24 14
147 25 14
147 26 16
147 27 16
147 28 16
147 29 16
147 30 4
147 31 4
147 32 4
147 33 4
147 34 19
147 35 18
147 36 19
147 37 18
147 38 1
147 39 1
147 40 1
147 41 1
147 42 0
147 43 0
147 44 0
147 45 0
147 46 2
147 47 2
147 48 2
147 49 2
147 50 99
147 51 7
147 52 99
147 53 7
147 54 9
147 55 9
147 56 9
147 57 9
147 58 99
147 59 13
147 60 8
147 61 13
147 62 4
147 63 6
147 64 4
147 65 6
148 2 17
148 3 11
148 4 17
148 5 11
148 6 10
148 7 10
148 8 10
148 9 10
148 10 16
148 11 9
148 12 16
148 13 9
148 14 3
148 15 3
148 16 5
148 17 3
148 18 12
148 19 15
148 20 12
148 21 15
148 22 14
148 23 14
148 24 14
148 25 14
148 26 16
148 27 16
148 28 16
148 29 16
148 30 4
148 31 4
148 32 4
148 33 4
148 34 19
148 35 18
148 36 19
148 37 18
148 38 1
148 39 1
148 40 1
148 41 1
148 42 0
148 43 0
148 44 0
148 45 0
148 46 2
148 47 2
148 48 2
148 49 2
148 50 99
148 51 7
148 52 99
148 53 7
148 54 9
148 55 9
148 56 9
148 57 9
148 58 99
148 59 13
148 60 8
148 61 13
148 62 4
148 63 6
148 64 4
148 65 6
149 2 17
149 3 11
149 4 17
149 5 11
149 6 10
149 7 10
149 8 10
149 9 10
149 10 16
149 11 9
149 12 16
149 13 9
149 14 3
149 15 3
149 16 5
149 17 3
149 18 12
149 19 15
149 20 12
149 21 15
149 22 14
149 23 14
149 24 14
149 25 14
149 26 16
149 27 16
149 28 16
149 29 16
149 30 4
149 31 4
149 32 4
149 33 4
149 34 19
149 35 18
149 36 19
149 37 18
149 38 1
149 39 1
149 40 1
149 41 1
149 42 0
149 43 0
149 44 0
149 45 0
149 46 2
149 47 2
149 48 2
149 49 2
149 50 99
149 51 7
149 52 99
149 53 7
149 54 9
149 55 9
149 56 9
149 57 9
149 58 99
149 59 13
149 60 8
149 61 13
149 62 4
149 63 6
149 64 4
149 65 6
150 2 17
150 3 11
150 4 17
150 5 11
150 6 10
150 7 10
150 8 10
150 9 10
150 10 16
150 11 9
150 12 16
150 13 9
150 14 3
150 15 3
150 16 5
150 17 3
150 18 12
150 19 15
150 20 12
150 21 15
150 22 14
150 23 14
150 24 14
150 25 14
150 26 16
150 27 16
150 28 16
150 29 16
150 30 4
150 31 4
150 32 4
150 33 4
150 34 19
150 35 18
150 36 19
150 37 18
150 38 1
150 39 1
150 40 1
150 41 1
150 42 0
150 43 0
150 44 0
150 45 0
150 46 2
150 47 2
150 48 2
150 49 2
150 50 99
150 51 7
150 52 99
150 53 7
150 54 9
150 55 9
150 56 9
150 57 9
150 58 99
150 59 13
150 60 8
150 61 13
150 62 4
150 63 6
150 64 4
150 65 6
151 2 17
151 3 11
151 4 17
151 5 11
151 6 10
151 7 10
151 8 10
151 9 10
151 10 16
151 11 9
151 12 16
151 13 9
151 14 3
151 15 3
151 16 5
151 17 3
151 18 12
151 19 15
151 20 12
151 21 15
151 22 14
151 23 14
151 24 14
151 25 14
151 26 16
151 27 16
151 28 16
151 29 16
151 30 4
151 31 4
151 32 4
151 33 4
151 34 19
151 35 18
151 36 19
151 37 18
151 38 1
151 39 1
151 40 1
151 41 1
151 42 0
151 43 0
151 44 0
151 45 0
151 46 2
151 47 2
151 48 2
151 49 2
151 50 99
151 51 7
151 52 99
151 53 7
151 54 9
151 55 9
151 56 9
151 57 9
151 58 99
151 59 13
151 60 8
151 61 13
151 62 4
151 63 6
151 64 4
151 65 6
152 2 17
152 3 11
152 4 17
152 5 11
152 6 10
152 7 10
152 8 10
152 9 10
152 10 16
152 11 9
152 12 16
152 13 9
152 14 3
152 15 3
152 16 5
152 17 3
152 18 12
152 19 15
152 20 12
152 21 15
152 22 14
152 23 14
152 24 14
152 25 14
152 26 16
152 27 16
152 28 16
152 29 16
152 30 4
152 31 4
152 32 4
152 33 4
152 34 19
152 35 18
152 36 19
152 37 18
152 38 1
152 39 1
152 40 1
152 41 1
152 42 0
152 43 0
152 44 0
152 45 0
152 46 2
152 47 2
152 48 2
152 49 2
152 50 99
152 51 7
152 52 99
152 53 7
152 54 9
152 55 9
152 56 9
152 57 9
152 58 99
152 59 13
152 60 8
152 61 13
152 62 4
152 63 6
152 64 4
152 65 6
153 2 17
153 3 11
153 4 17
153 5 11
153 6 10
153 7 10
153 8 10
153 9 10
153 10 16
153 11 9
153 12 16
153 13 9
153 14 3
153 15 3
153 16 5
153 17 3
153 18 12
153 19 15
153 20 12
153 21 15
153 22 14
153 23 14
153 24 14
153 25 14
153 26 16
153 27 16
153 28 16
153 29 16
153 30 4
153 31 4
153 32 4
153 33 4
153 34 19
153 35 18
153 36 19
153 37 18
153 38 1
153 39 1
153 40 1
153 41 1
153 42 0
153 43 0
153 44 0
153 45 0
153 46 2
153 47 2
153 48 2
153 49 2
153 50 99
153 51 7
153 52 99
153 53 7
153 54 9
153 55 9
153 56 9
153 57 9
153 58 99
153 59 13
153 60 8
153 61 13
153 62 4
153 63 6
153 64 4
153 65 6
154 2 17
154 3 11
154 4 17
154 5 11
154 6 10
154 7 10
154 8 10
154 9 10
154 10 16
154 11 9
154 12 16
154 13 9
154 14 3
154 15 3
154 16 5
154 17 3
154 18 12
154 19 15
154 20 12
154 21 15
154 22 14
154 23 14
154 24 14
154 25 14
154 26 16
154 27 16
154 28 16
154 29 16
154 30 4
154 31 4
154 32 4
154 33 4
154 34 19
154 35 18
154 36 19
154 37 18
154 38 1
154 39 1
154 40 1
154 41 1
154 42 0
154 43 0
154 44 0
154 45 0
154 46 2
154 47 2
154 48 2
154 49 2
154 50 99
154 51 7
154 52 99
154 53 7
154 54 9
154 55 9
154 56 9
154 57 9
154 58 99
154 59 13
154 60 8
154 61 13
154 62 4
154 63 6
154 64 4
154 65 6
155 2 17
155 3 11
155 4 17
155 5 11
155 6 10
155 7 10
155 8 10
155 9 10
155 10 16
155 11 9
155 12 16
155 13 9
155 14 3
155 15 3
155 16 5
155 17 3
155 18 12
155 19 15
155 20 12
155 21 15
155 22 14
155 23 14
155 24 14
155 25 14
155 26 16
155 27 16
155 28 16
155 29 16
155 30 4
155 31 4
155 32 4
155 33 4
155 34 19
155 35 18
155 36 19
155 37 18
155 38 1
155 39 1
155 40 1
155 41 1
155 42 0
155 43 0
155 44 0
155 45 0
155 46 2
155 47 2
155 48 2
155 49 2
155 50 99
155 51 7
155 52 99
155 53 7
155 54 9
155 55 9
155 56 9
155 57 9
155 58 99
155 59 13
155 60 8
155 61 13
155 62 4
155 63 6
155 64 4
155 65 6
156 2 17
156 3 11
156 4 17
156 5 11
156 6 10
156 7 10
156 8 10
156 9 10
156 10 16
156 11 9
156 12 16
156 13 9
156 14 3
156 15 3
156 16 5
156 17 3
156 18 12
156 19 15
156 20 12
156 21 15
156 22 14
156 23 14
156 24 14
156 25 14
156 26 16
156 27 16
156 28 16
156 29 16
156 30 4
156 31 4
156 32 4
156 33 4
156 34 19
156 35 18
156 36 19
156 37 18
156 38 1
156 39 1
156 40 1
156 41 1
156 42 0
156 43 0
156 44 0
156 45 0
156 46 2
156 47 2
156 48 2
156 49 2
156 50 99
156 51 7
156 52 99
156 53 7
156 54 9
156 55 9
156 56 9
156 57 9
156 58 99
156 59 13
156 60 8
156 61 13
156 62 4
156 63 6
156 64 4
156 65 6
157 2 17
157 3 11
157 4 17
157 5 11
157 6 10
157 7 10
157 8 10
157 9 10
157 10 16
157 11 9
157 12 16
157 13 9
157 14 3
157 15 3
157 16 5
157 17 3
157 18 12
157 19 15
157 20 12
157 21 15
157 22 14
157 23 14
157 24 14
157 25 14
157 26 16
157 27 16
157 28 16
157 29 16
157 30 4
157 31 4
157 32 4
157 33 4
157 34 19
157 35 18
157 36 19
157 37 18
157 38 1
157 39 1
157 40 1
157 41 1
157 42 0
157 43 0
157 44 0
157 45 0
157 46 2
157 47 2
157 48 2
157 49 2
157 50 99
157 51 7
157 52 99
157 53 7
157 54 9
157 55 9
157 56 9
157 57 9
157 58 99
157 59 13
157 60 8
157 61 13
157 62 4
157 63 6
157 64 4
157 65 6
158 2 17
158 3 11
158 4 17
158 5 11
158 6 10
158 7 10
158 8 10
158 9 10
158 10 16
158 11 9
158 12 16
158 13 9
158 14 3
158 15 3
158 16 5
158 17 3
158 18 12
158 19 15
158 20 12
158 21 15
158 22 14
158 23 14
158 24 14
158 25 14
158 26 16
158 27 16
158 28 16
158 29 16
158 30 4
158 31 4
158 32 4
158 33 4
158 34 19
158 35 18
158 36 19
158 37 18
158 38 1
158 39 1
158 40 1
158 41 1
158 42 0
158 43 0
158 44 0
158 45 0
158 46 2
158 47 2
158 48 2
158 49 2
158 50 99
158 51 7
158 52 99
158 53 7
158 54 9
158 55 9
158 56 9
158 57 9
158 58 99
158 59 13
158 60 8
158 61 13
158 62 4
158 63 6
158 64 4
158 65 6
159 2 17
159 3 11
159 4 17
159 5 11
159 6 10
159 7 10
159 8 10
159 9 10
159 10 16
159 11 9
159 12 16
159 13 9
159 14 3
159 15 3
159 16 5
159 17 3
159 18 12
159 19 15
159 20 12
159 21 15
159 22 14
159 23 14
159 24 14
159 25 14
159 26 16
159 27 16
159 28 16
159 29 16
159 30 4
159 31 4
159 32 4
159 33 4
159 34 19
159 35 18
159 36 19
159 37 18
159 38 1
159 39 1
159 40 1
159 41 1
159 42 0
159 43 0
159 44 0
159 45 0
159 46 2
159 47 2
159 48 2
159 49 2
159 50 99
159 51 7
159 52 99
159 53 7
159 54 9
159 55 9
159 56 9
159 57 9
159 58 99
159 59 13
159 60 8
159 61 13
159 62 4
159 63 6
159 64 4
159 65 6
160 2 17
160 3 11
160 4 17
160 5 11
160 6 10
160 7 10
160 8 10
160 9 10
160 10 16
160 11 9
160 12 16
160 13 9
160 14 3
160 15 3
160 16 5
160 17 3
160 18 12
160 19 15
160 20 12
160 21 15
160 22 14
160 23 14
160 24 14
160 25 14
160 26 16
160 27 16
160 28 16
160 29 16
160 30 4
160 31 4
160 32 4
160 33 4
160 34 19
160 35 18
160 36 19
160 37 18
160 38 1
160 39 1
160 40 1
160 41 1
160 42 0
160 43 0
160 44 0
160 45 0
160 46 2
160 47 2
160 48 2
160 49 2
160 50 99
160 51 7
160 52 99
160 53 7
160 54 9
160 55 9
160 56 9
160 57 9
160 58 99
160 59 13
160 60 8
160 61 13
160 62 4
160 63 6
160 64 4
160 65 6
161 2 17
161 3 11
161 4 17
161 5 11
161 6 10
161 7 10
161 8 10
161 9 10
161 10 16
161 11 9
161 12 16
161 13 9
161 14 3
161 15 3
161 16 5
161 17 3
161 18 12
161 19 15
161 20 12
161 21 15
161 22 14
161 23 14
161 24 14
161 25 14
161 26 16
161 27 16
161 28 16
161 29 16
161 30 4
161 31 4
161 32 4
161 33 4
161 34 19
161 35 18
161 36 19
161 37 18
161 38 1
161 39 1
161 40 1
161 41 1
161 42 0
161 43 0
161 44 0
161 45 0
161 46 2
161 47 2
161 48 2
161 49 2
161 50 99
161 51 7
161 52 99
161 53 7
161 54 9
161 55 9
161 56 9
161 57 9
161 58 99
161 59 13
161 60 8
161 61 13
161 62 4
161 63 6
161 64 4
161 65 6
162 2 17
162 3 11
162 4 17
162 5 11
162 6 10
162 7 10
162 8 10
162 9 10
162 10 16
162 11 9
162 12 16
162 13 9
162 14 3
162 15 3
162 16 5
162 17 3
162 18 12
162 19 15
162 20 12
162 21 15
162 22 14
162 23 14
162 24 14
162 25 14
162 26 16
162 27 16
162 28 16
162 29 16
162 30 4
162 31 4
162 32 4
162 33 4
162 34 19
162 35 18
162 36 19
162 37 18
162 38 1
162 39 1
162 40 1
162 41 1
162 42 0
162 43 0
162 44 0
162 45 0
162 46 2
162 47 2
162 48 2
162 49 2
162 50 99
162 51 7
162 52 99
162 53 7
162 54 9
162 55 9
162 56 9
162 57 9
162 58 99
162 59 13
162 60 8
162 61 13
162 62 4
162 63 6
162 64 4
162 65 6
163 2 17
163 3 11
163 4 17
163 5 11
163 6 10
163 7 10
163 8 10
163 9 10
163 10 16
163 11 9
163 12 16
163 13 9
163 14 3
163 15 3
163 16 5
163 17 3
163 18 12
163 19 15
163 20 12
163 21 15
163 22 14
163 23 14
163 24 14
163 25 14
163 26 16
163 27 16
163 28 16
163 29 16
163 30 4
163 31 4
163 32 4
163 33 4
163 34 19
163 35 18
163 36 19
163 37 18
163 38 1
163 39 1
163 40 1
163 41 1
163 42 0
163 43 0
163 44 0
163 45 0
163 46 2
163 47 2
163 48 2
163 49 2
163 50 99
163 51 7
163 52 99
163 53 7
163 54 9
163 55 9
163 56 9
163 57 9
163 58 99
163 59 13
163 60 8
163 61 13
163 62 4
163 63 6
163 64 4
163 65 6
164 2 17
164 3 11
164 4 17
164 5 11
164 6 10
164 7 10
164 8 10
164 9 10
164 10 16
164 11 9
164 12 16
164 13 9
164 14 3
164 15 3
164 16 5
164 17 3
164 18 12
164 19 15
164 20 12
164 21 15
164 22 14
164 23 14
164 24 14
164 25 14
164 26 16
164 27 16
164 28 16
164 29 16
164 30 4
164 31 4
164 32 4
164 33 4
164 34 19
164 35 18
164 36 19
164 37 18
164 38 1
164 39 1
164 40 1
164 41 1
164 42 0
164 43 0
164 44 0
164 45 0
164 46 2
164 47 2
164 48 2
164 49 2
164 50 99
164 51 7
164 52 99
164 53 7
164 54 9
164 55 9
164 56 9
164 57 9
164 58 99
164 59 13
164 60 8
164 61 13
164 62 4
164 63 6
164 64 4
164 65 6
165 2 17
165 3 11
165 4 17
165 5 11
165 6 10
165 7 10
165 8 10
165 9 10
165 10 16
165 11 9
165 12 16
165 13 9
165 14 3
165 15 3
165 16 5
165 17 3
165 18 12
165 19 15
165 20 12
165 21 15
165 22 14
165 23 14
165 24 14
165 25 14
165 26 16
165 27 16
165 28 16
165 29 16
165 30 4
165 31 4
165 32 4
165 33 4
165 34 19
165 35 18
165 36 19
165 37 18
165 38 1
165 39 1
165 40 1
165 41 1
165 42 0
165 43 0
165 44 0
165 45 0
165 46 2
165 47 2
165 48 2
165 49 2
165 50 99
165 51 7
165 52 99
165 53 7
165 54 9
165 55 9
165 56 9
165 57 9
165 58 99
165 59 13
165 60 8
165 61 13
165 62 4
165 63 6
165 64 4
165 65 6
166 2 17
166 3 11
166 4 17
166 5 11
166 6 10
166 7 10
166 8 10
166 9 10
166 10 16
166 11 9
166 12 16
166 13 9
166 14 3
166 15 3
166 16 5
166 17 3
166 18 12
166 19 15
166 20 12
166 21 15
166 22 14
166 23 14
166 24 14
166 25 14
166 26 16
166 27 16
166 28 16
166 29 16
166 30 4
166 31 4
166 32 4
166 33 4
166 34 19
166 35 18
166 36 19
166 37 18
166 38 1
166 39 1
166 40 1
166 41 1
166 42 0
166 43 0
166 44 0
166 45 0
166 46 2
166 47 2
166 48 2
166 49 2
166 50 99
166 51 7
166 52 99
166 53 7
166 54 9
166 55 9
166 56 9
166 57 9
166 58 99
166 59 13
166 60 8
166 61 13
166 62 4
166 63 6
166 64 4
166 65 6
167 2 17
167 3 11
167 4 17
167 5 11
167 6 10
167 7 10
167 8 10
167 9 10
167 10 16
167 11 9
167 12 16
167 13 9
167 14 3
167 15 3
167 16 5
167 17 3
167 18 12
167 19 15
167 20 12
167 21 15
167 22 14
167 23 14
167 24 14
167 25 14
167 26 16
167 27 16
167 28 16
167 29 16
167 30 4
167 31 4
167 32 4
167 33 4
167 34 19
167 35 18
167 36 19
167 37 18
167 38 1
167 39 1
167 40 1
167 41 1
167 42 0
167 43 0
167 44 0
167 45 0
167 46 2
167 47 2
167 48 2
167 49 2
167 50 99
167 51 7
167 52 99
167 53 7
167 54 9
167 55 9
167 56 9
167 57 9
167 58 99
167 59 13
167 60 8
167 61 13
167 62 4
167 63 6
167 64 4
167 65 6
168 2 17
168 3 11
168 4 17
168 5 11
168 6 10
168 7 10
168 8 10
168 9 10
168 10 16
168 11 9
168 12 16
168 13 9
168 14 3
168 15 3
168 16 5
168 17 3
168 18 12
168 19 15
168 20 12
168 21 15
168 22 14
168 23 14
168 24 14
168 25 14
168 26 16
168 27 16
168 28 16
168 29 16
168 30 4
168 31 4
168 32 4
168 33 4
168 34 19
168 35 18
168 36 19
168 37 18
168 38 1
168 39 1
168 40 1
168 41 1
168 42 0
168 43 0
168 44 0
168 45 0
168 46 2
168 47 2
168 48 2
168 49 2
168 50 99
168 51 7
168 52 99
168 53 7
168 54 9
168 55 9
168 56 9
168 57 9
168 58 99
168 59 13
168 60 8
168 61 13
168 62 4
168 63 6
168 64 4
168 65 6
169 2 17
169 3 11
169 4 17
169 5 11
169 6 10
169 7 10
169 8 10
169 9 10
169 10 16
169 11 9
169 12 16
169 13 9
169 14 3
169 15 3
169 16 5
169 17 3
169 18 12
169 19 15
169 20 12
169 21 15
169 22 14
169 23 14
169 24 14
169 25 14
169 26 16
169 27 16
169 28 16
169 29 16
169 30 4
169 31 4
169 32 4
169 33 4
169 34 19
169 35 18
169 36 19
169 37 18
169 38 1
169 39 1
169 40 1
169 41 1
169 42 0
169 43 0
169 44 0
169 45 0
169 46 2
169 47 2
169 48 2
169 49 2
169 50 99
169 51 7
169 52 99
169 53 7
169 54 9
169 55 9
169 56 9
169 57 9
169 58 99
169 59 13
169 60 8
169 61 13
169 62 4
169 63 6
169 64 4
169 65 6
170 2 17
170 3 11
170 4 17
170 5 11
170 6 10
170 7 10
170 8 10
170 9 10
170 10 16
170 11 9
170 12 16
170 13 9
170 14 3
170 15 3
170 16 5
170 17 3
170 18 12
170 19 15
170 20 12
170 21 15
170 22 14
170 23 14
170 24 14
170 25 14
170 26 16
170 27 16
170 28 16
170 29 16
170 30 4
170 31 4
170 32 4
170 33 4
170 34 19
170 35 18
170 36 19
170 37 18
170 38 1
170 39 1
170 40 1
170 41 1
170 42 0
170 43 0
170 44 0
170 45 0
170 46 2
170 47 2
170 48 2
170 49 2
170 50 99
170 51 7
170 52 99
170 53 7
170 54 9
170 55 9
170 56 9
170 57 9
170 58 99
170 59 13
170 60 8
170 61 13
170 62 4
170 63 6
170 64 4
170 65 6
171 2 17
171 3 11
171 4 17
171 5 11
171 6 10
171 7 10
171 8 10
171 9 10
171 10 16
171 11 9
171 12 16
171 13 9
171 14 3
171 15 3
171 16 5
171 17 3
171 18 12
171 19 15
171 20 12
171 21 15
171 22 14
171 23 14
171 24 14
171 25 14
171 26 16
171 27 16
171 28 16
171 29 16
171 30 4
171 31 4
171 32 4
171 33 4
171 34 19
171 35 18
171 36 19
171 37 18
171 38 1
171 39 1
171 40 1
171 41 1
171 42 0
171 43 0
171 44 0
171 45 0
171 46 2
171 47 2
171 48 2
171 49 2
171 50 99
171 51 7
171 52 99
171 53 7
171 54 9
171 55 9
171 56 9
171 57 9
171 58 99
171 59 13
171 60 8
171 61 13
171 62 4
171 63 6
171 64 4
171 65 6
172 2 17
172 3 11
172 4 17
172 5 11
172 6 10
172 7 10
172 8 10
172 9 10
172 10 16
172 11 9
172 12 16
172 13 9
172 14 3
172 15 3
172 16 5
172 17 3
172 18 12
172 19 15
172 20 12
172 21 15
172 22 14
172 23 14
172 24 14
172 25 14
172 26 16
172 27 16
172 28 16
172 29 16
172 30 4
172 31 4
172 32 4
172 33 4
172 34 19
172 35 18
172 36 19
172 37 18
172 38 1
172 39 1
172 40 1
172 41 1
172 42 0
172 43 0
172 44 0
172 45 0
172 46 2
172 47 2
172 48 2
172 49 2
172 50 99
172 51 7
172 52 99
172 53 7
172 54 9
172 55 9
172 56 9
172 57 9
172 58 99
172 59 13
172 60 8
172 61 13
172 62 4
172 63 6
172 64 4
172 65 6
173 2 17
173 3 11
173 4 17
173 5 11
173 6 10
173 7 10
173 8 10
173 9 10
173 10 16
173 11 9
173 12 16
173 13 9
173 14 3
173 15 3
173 16 5
173 17 3
173 18 12
173 19 15
173 20 12
173 21 15
173 22 14
173 23 14
173 24 14
173 25 14
173 26 16
173 27 16
173 28 16
173 29 16
173 30 4
173 31 4
173 32 4
173 33 4
173 34 19
173 35 18
173 36 19
173 37 18
173 38 1
173 39 1
173 40 1
173 41 1
173 42 0
173 43 0
173 44 0
173 45 0
173 46 2
173 47 2
173 48 2
173 49 2
173 50 99
173 51 7
173 52 99
173 53 7
173 54 9
173 55 9
173 56 9
173 57 9
173 58 99
173 59 13
173 60 8
173 61 13
173 62 4
173 63 6
173 64 4
173 65 6
174 2 17
174 3 11
174 4 17
174 5 11
174 6 10
174 7 10
174 8 10
174 9 10
174 10 16
174 11 9
174 12 16
174 13 9
174 14 3
174 15 3
174 16 5
174 17 3
174 18 12
174 19 15
174 20 12
174 21 15
174 22 14
174 23 14
174 24 14
174 25 14
174 26 16
174 27 16
174 28 16
174 29 16
174 30 4
174 31 4
174 32 4
174 33 4
174 34 19
174 35 18
174 36 19
174 37 18
174 38 1
174 39 1
174 40 1
174 41 1
174 42 0
174 43 0
174 44 0
174 45 0
174 46 2
174 47 2
174 48 2
174 49 2
174 50 99
174 51 7
174 52 99
174 53 7
174 54 9
174 55 9
174 56 9
174 57 9
174 58 99
174 59 13
174 60 8
174 61 13
174 62 4
174 63 6
174 64 4
174 65 6
175 2 17
175 3 11
175 4 17
175 5 11
175 6 10
175 7 10
175 8 10
175 9 10
175 10 16
175 11 9
175 12 16
175 13 9
175 14 3
175 15 3
175 16 5
175 17 3
175 18 12
175 19 15
175 20 12
175 21 15
175 22 14
175 23 14
175 24 14
175 25 14
175 26 16
175 27 16
175 28 16
175 29 16
175 30 4
175 31 4
175 32 4
175 33 4
175 34 19
175 35 18
175 36 19
175 37 18
175 38 1
175 39 1
175 40 1
175 41 1
175 42 0
175 43 0
175 44 0
175 45 0
175 46 2
175 47 2
175 48 2
175 49 2
175 50 99
175 51 7
175 52 99
175 53 7
175 54 9
175 55 9
175 56 9
175 57 9
175 58 99
175 59 13
175 60 8
175 61 13
175 62 4
175 63 6
175 64 4
175 65 6
176 2 17
176 3 11
176 4 17
176 5 11
176 6 10
176 7 10
176 8 10
176 9 10
176 10 16
176 11 9
176 12 16
176 13 9
176 14 3
176 15 3
176 16 5
176 17 3
176 18 12
176 19 15
176 20 12
176 21 15
176 22 14
176 23 14
176 24 14
176 25 14
176 26 16
176 27 16
176 28 16
176 29 16
176 30 4
176 31 4
176 32 4
176 33 4
176 34 19
176 35 18
176 36 19
176 37 18
176 38 1
176 39 1
176 40 1
176 41 1
176 42 0
176 43 0
176 44 0
176 45 0
176 46 2
176 47 2
176 48 2
176 49 2
176 50 99
176 51 7
176 52 99
176 53 7
176 54 9
176 55 9
176 56 9
176 57 9
176 58 99
176 59 13
176 60 8
176 61 13
176 62 4
176 63 6
176 64 4
176 65 6
177 2 17
177 3 11
177 4 17
177 5 11
177 6 10
177 7 10
177 8 10
177 9 10
177 10 16
177 11 9
177 12 16
177 13 9
177 14 3
177 15 3
177 16 5
177 17 3
177 18 12
177 19 15
177 20 12
177 21 15
177 22 14
177 23 14
177 24 14
177 25 14
177 26 16
177 27 16
177 28 16
177 29 16
177 30 4
177 31 4
177 32 4
177 33 4
177 34 19
177 35 18
177 36 19
177 37 18
177 38 1
177 39 1
177 40 1
177 41 1
177 42 0
177 43 0
177 44 0
177 45 0
177 46 2
177 47 2
177 48 2
177 49 2
177 50 99
177 51 7
177 52 99
177 53 7
177 54 9
177 55 9
177 56 9
177 57 9
177 58 99
177 59 13
177 60 8
177 61 13
177 62 4
177 63 6
177 64 4
177 65 6
178 2 17
178 3 11
178 4 17
178 5 11
178 6 10
178 7 10
178 8 10
178 9 10
178 10 16
178 11 9
178 12 16
178 13 9
178 14 3
178 15 3
178 16 5
178 17 3
178 18 12
178 19 15
178 20 12
178 21 15
178 22 14
178 23 14
178 24 14
178 25 14
178 26 16
178 27 16
178 28 16
178 29 16
178 30 4
178 31 4
178 32 4
178 33 4
178 34 19
178 35 18
178 36 19
178 37 18
178 38 1
178 39 1
178 40 1
178 41 1
178 42 0
178 43 0
178 44 0
178 45 0
178 46 2
178 47 2
178 48 2
178 49 2
178 50 99
178 51 7
178 52 99
178 53 7
178 54 9
178 55 9
178 56 9
178 57 9
178 58 99
178 59 13
178 60 8
178 61 13
178 62 4
178 63 6
178 64 4
178 65 6
179 2 17
179 3 11
179 4 17
179 5 11
179 6 10
179 7 10
179 8 10
179 9 10
179 10 16
179 11 9
179 12 16
179 13 9
179 14 3
179 15 3
179 16 5
179 17 3
179 18 12
179 19 15
179 20 12
179 21 15
179 22 14
179 23 14
179 24 14
179 25 14
179 26 16
179 27 16
179 28 16
179 29 16
179 30 4
179 31 4
179 32 4
179 33 4
179 34 19
179 35 18
179 36 19
179 37 18
179 38 1
179 39 1
179 40 1
179 41 1
179 42 0
179 43 0
179 44 0
179 45 0
179 46 2
179 47 2
179 48 2
179 49 2
179 50 99
179 51 7
179 52 99
179 53 7
179 54 9
179 55 9
179 56 9
179 57 9
179 58 99
179 59 13
179 60 8
179 61 13
179 62 4
179 63 6
179 64 4
179 65 6
180 2 17
180 3 11
180 4 17
180 5 11
180 6 10
180 7 10
180 8 10
180 9 10
180 10 16
180 11 9
180 12 16
180 13 9
180 14 3
180 15 3
180 16 5
180 17 3
180 18 12
180 19 15
180 20 12
180 21 15
180 22 14
180 23 14
180 24 14
180 25 14
180 26 16
180 27 16
180 28 16
180 29 16
180 30 4
180 31 4
180 32 4
180 33 4
180 34 19
180 35 18
180 36 19
180 37 18
180 38 1
180 39 1
180 40 1
180 41 1
180 42 0
180 43 0
180 44 0
180 45 0
180 46 2
180 47 2
180 48 2
180 49 2
180 50 99
180 51 7
180 52 99
180 53 7
180 54 9
180 55 9
180 56 9
180 57 9
180 58 99
180 59 13
180 60 8
180 61 13
180 62 4
180 63 6
180 64 4
180 65 6
181 2 17
181 3 11
181 4 17
181 5 11
181 6 10
181 7 10
181 8 10
181 9 10
181 10 16
181 11 9
181 12 16
181 13 9
181 14 3
181 15 3
181 16 5
181 17 3
181 18 12
181 19 15
181 20 12
181 21 15
181 22 14
181 23 14
181 24 14
181 25 14
181 26 16
181 27 16
181 28 16
181 29 16
181 30 4
181 31 4
181 32 4
181 33 4
181 34 19
181 35 18
181 36 19
181 37 18
181 38 1
181 39 1
181 40 1
181 41 1
181 42 0
181 43 0
181 44 0
181 45 0
181 46 2
181 47 2
181 48 2
181 49 2
181 50 99
181 51 7
181 52 99
181 53 7
181 54 9
181 55 9
181 56 9
181 57 9
181 58 99
181 59 13
181 60 8
181 61 13
181 62 4
181 63 6
181 64 4
181 65 6
182 2 17
182 3 11
182 4 17
182 5 11
182 6 10
182 7 10
182 8 10
182 9 10
182 10 16
182 11 9
182 12 16
182 13 9
182 14 3
182 15 3
182 16 5
182 17 3
182 18 12
182 19 15
182 20 12
182 21 15
182 22 14
182 23 14
182 24 14
182 25 14
182 26 16
182 27 16
182 28 16
182 29 16
182 30 4
182 31 4
182 32 4
182 33 4
182 34 19
182 35 18
182 36 19
182 37 18
182 38 1
182 39 1
182 40 1
182 41 1
182 42 0
182 43 0
182 44 0
182 45 0
182 46 2
182 47 2
182 48 2
182 49 2
182 50 99
182 51 7
182 52 99
182 53 7
182 54 9
182 55 9
182 56 9
182 57 9
182 58 99
182 59 13
182 60 8
182 61 13
182 62 4
182 63 6
182 64 4
182 65 6
183 2 17
183 3 11
183 4 17
183 5 11
183 6 10
183 7 10
183 8 10
183 9 10
183 10 16
183 11 9
183 12 16
183 13 9
183 14 3
183 15 3
183 16 5
183 17 3
183 18 12
183 19 15
183 20 12
183 21 15
183 22 14
183 23 14
183 24 14
183 25 14
183 26 16
183 27 16
183 28 16
183 29 16
183 30 4
183 31 4
183 32 4
183 33 4
183 34 19
183 35 18
183 36 19
183 37 18
183 38 1
183 39 1
183 40 1
183 41 1
183 42 0
183 43 0
183 44 0
183 45 0
183 46 2
183 47 2
183 48 2
183 49 2
183 50 99
183 51 7
183 52 99
183 53 7
183 54 9
183 55 9
183 56 9
183 57 9
183 58 99
183 59 13
183 60 8
183 61 13
183 62 4
183 63 6
183 64 4
183 65 6
184 2 17
184 3 11
184 4 17
184 5 11
184 6 10
184 7 10
184 8 10
184 9 10
184 10 16
184 11 9
184 12 16
184 13 9
184 14 3
184 15 3
184 16 5
184 17 3
184 18 12
184 19 15
184 20 12
184 21 15
184 22 14
184 23 14
184 24 14
184 25 14
184 26 16
184 27 16
184 28 16
184 29 16
184 30 4
184 31 4
184 32 4
184 33 4
184 34 19
184 35 18
184 36 19
184 37 18
184 38 1
184 39 1
184 40 1
184 41 1
184 42 0
184 43 0
184 44 0
184 45 0
184 46 2
184 47 2
184 48 2
184 49 2
184 50 99
184 51 7
184 52 99
184 53 7
184 54 9
184 55 9
184 56 9
184 57 9
184 58 99
184 59 13
184 60 8
184 61 13
184 62 4
184 63 6
184 64 4
184 65 6
185 2 17
185 3 11
185 4 17
185 5 11
185 6 10
185 7 10
185 8 10
185 9 10
185 10 16
185 11 9
185 12 16
185 13 9
185 14 3
185 15 3
185 16 5
185 17 3
185 18 12
185 19 15
185 20 12
185 21 15
185 22 14
185 23 14
185 24 14
185 25 14
185 26 16
185 27 16
185 28 16
185 29 16
185 30 4
185 31 4
185 32 4
185 33 4
185 34 19
185 35 18
185 36 19
185 37 18
185 38 1
185 39 1
185 40 1
185 41 1
185 42 0
185 43 0
185 44 0
185 45 0
185 46 2
185 47 2
185 48 2
185 49 2
185 50 99
185 51 7
185 52 99
185 53 7
185 54 9
185 55 9
185 56 9
185 57 9
185 58 99
185 59 13
185 60 8
185 61 13
185 62 4
185 63 6
185 64 4
185 65 6
186 2 17
186 3 11
186 4 17
186 5 11
186 6 10
186 7 10
186 8 10
186 9 10
186 10 16
186 11 9
186 12 16
186 13 9
186 14 3
186 15 3
186 16 5
186 17 3
186 18 12
186 19 15
186 20 12
186 21 15
186 22 14
186 23 14
186 24 14
186 25 14
186 26 16
186 27 16
186 28 16
186 29 16
186 30 4
186 31 4
186 32 4
186 33 4
186 34 19
186 35 18
186 36 19
186 37 18
186 38 1
186 39 1
186 40 1
186 41 1
186 42 0
186 43 0
186 44 0
186 45 0
186 46 2
186 47 2
186 48 2
186 49 2
186 50 99
186 51 7
186 52 99
186 53 7
186 54 9
186 55 9
186 56 9
186 57 9
186 58 99
186 59 13
186 60 8
186 61 13
186 62 4
186 63 6
186 64 4
186 65 6
187 2 17
187 3 11
187 4 17
187 5 11
187 6 10
187 7 10
187 8 10
187 9 10
187 10 16
187 11 9
187 12 16
187 13 9
187 14 3
187 15 3
187 16 5
187 17 3
187 18 12
187 19 15
187 20 12
187 21 15
187 22 14
187 23 14
187 24 14
187 25 14
187 26 16
187 27 16
187 28 16
187 29 16
187 30 4
187 31 4
187 32 4
187 33 4
187 34 19
187 35 18
187 36 19
187 37 18
187 38 1
187 39 1
187 40 1
187 41 1
187 42 0
187 43 0
187 44 0
187 45 0
187 46 2
187 47 2
187 48 2
187 49 2
187 50 99
187 51 7
187 52 99
187 53 7
187 54 9
187 55 9
187 56 9
187 57 9
187 58 99
187 59 13
187 60 8
187 61 13
187 62 4
187 63 6
187 64 4
187 65 6
188 2 17
188 3 11
188 4 17
188 5 11
188 6 10
188 7 10
188 8 10
188 9 10
188 10 16
188 11 9
188 12 16
188 13 9
188 14 3
188 15 3
188 16 5
188 17 3
188 18 12
188 19 15
188 20 12
188 21 15
188 22 14
188 23 14
188 24 14
188 25 14
188 26 16
188 27 16
188 28 16
188 29 16
188 30 4
188 31 4
188 32 4
188 33 4
188 34 19
188 35 18
188 36 19
188 37 18
188 38 1
188 39 1
188 40 1
188 41 1
188 42 0
188 43 0
188 44 0
188 45 0
188 46 2
188 47 2
188 48 2
188 49 2
188 50 99
188 51 7
188 52 99
188 53 7
188 54 9
188 55 9
188 56 9
188 57 9
188 58 99
188 59 13
188 60 8
188 61 13
188 62 4
188 63 6
188 64 4
188 65 6
189 2 17
189 3 11
189 4 17
189 5 11
189 6 10
189 7 10
189 8 10
189 9 10
189 10 16
189 11 9
189 12 16
189 13 9
189 14 3
189 15 3
189 16 5
189 17 3
189 18 12
189 19 15
189 20 12
189 21 15
189 22 14
189 23 14
189 24 14
189 25 14
189 26 16
189 27 16
189 28 16
189 29 16
189 30 4
189 31 4
189 32 4
189 33 4
189 34 19
189 35 18
189 36 19
189 37 18
189 38 1
189 39 1
189 40 1
189 41 1
189 42 0
189 43 0
189 44 0
189 45 0
189 46 2
189 47 2
189 48 2
189 49 2
189 50 99
189 51 7
189 52 99
189 53 7
189 54 9
189 55 9
189 56 9
189 57 9
189 58 99
189 59 13
189 60 8
189 61 13
189 62 4
189 63 6
189 64 4
189 65 6
190 2 17
190 3 11
190 4 17
190 5 11
190 6 10
190 7 10
190 8 10
190 9 10
190 10 16
190 11 9
190 12 16
190 13 9
190 14 3
190 15 3
190 16 5
190 17 3
190 18 12
190 19 15
190 20 12
190 21 15
190 22 14
190 23 14
190 24 14
190 25 14
190 26 16
190 27 16
190 28 16
190 29 16
190 30 4
190 31 4
190 32 4
190 33 4
190 34 19
190 35 18
190 36 19
190 37 18
190 38 1
190 39 1
190 40 1
190 41 1
190 42 0
190 43 0
190 44 0
190 45 0
190 46 2
190 47 2
190 48 2
190 49 2
190 50 99
190 51 7
190 52 99
190 53 7
190 54 9
190 55 9
190 56 9
190 57 9
190 58 99
190 59 13
190 60 8
190 61 13
190 62 4
190 63 6
190 64 4
190 65 6
191 2 17
191 3 11
191 4 17
191 5 11
191 6 10
191 7 10
191 8 10
191 9 10
191 10 16
191 11 9
191 12 16
191 13 9
191 14 3
191 15 3
191 16 5
191 17 3
191 18 12
191 19 15
191 20 12
191 21 15
191 22 14
191 23 14
191 24 14
191 25 14
191 26 16
191 27 16
191 28 16
191 29 16
191 30 4
191 31 4
191 32 4
191 33 4
191 34 19
191 35 18
191 36 19
191 37 18
191 38 1
191 39 1
191 40 1
191 41 1
191 42 0
191 43 0
191 44 0
191 45 0
191 46 2
191 47 2
191 48 2
191 49 2
191 50 99
191 51 7
191 52 99
191 53 7
191 54 9
191 55 9
191 56 9
191 57 9
191 58 99
191 59 13
191 60 8
191 61 13
191 62 4
191 63 6
191 64 4
191 65 6
192 2 17
192 3 11
192 4 17
192 5 11
192 6 10
192 7 10
192 8 10
192 9 10
192 10 16
192 11 9
192 12 16
192 13 9
192 14 3
192 15 3
192 16 5
192 17 3
192 18 12
192 19 15
192 20 12
192 21 15
192 22 14
192 23 14
192 24 14
192 25 14
192 26 16
192 27 16
192 28 16
192 29 16
192 30 4
192 31 4
192 32 4
192 33 4
192 34 19
192 35 18
192 36 19
192 37 18
192 38 1
192 39 1
192 40 1
192 41 1
192 42 0
192 43 0
192 44 0
192 45 0
192 46 2
192 47 2
192 48 2
192 49 2
192 50 99
192 51 7
192 52 99
192 53 7
192 54 9
192 55 9
192 56 9
192 57 9
192 58 99
192 59 13
192 60 8
192 61 13
192 62 4
192 63 6
192 64 4
192 65 6
193 2 17
193 3 11
193 4 17
193 5 11
193 6 10
193 7 10
193 8 10
193 9 10
193 10 16
193 11 9
193 12 16
193 13 9
193 14 3
193 15 3
193 16 5
193 17 3
193 18 12
193 19 15
193 20 12
193 21 15
193 22 14
193 23 14
193 24 14
193 25 14
193 26 16
193 27 16
193 28 16
193 29 16
193 30 4
193 31 4
193 32 4
193 33 4
193 34 19
193 35 18
193 36 19
193 37 18
193 38 1
193 39 1
193 40 1
193 41 1
193 42 0
193 43 0
193 44 0
193 45 0
193 46 2
193 47 2
193 48 2
193 49 2
193 50 99
193 51 7
193 52 99
193 53 7
193 54 9
193 55 9
193 56 9
193 57 9
193 58 99
193 59 13
193 60 8
193 61 13
193 62 4
193 63 6
193 64 4
193 65 6
194 2 17
194 3 11
194 4 17
194 5 11
194 6 10
194 7 10
194 8 10
194 9 10
194 10 16
194 11 9
194 12 16
194 13 9
194 14 3
194 15 3
194 16 5
194 17 3
194 18 12
194 19 15
194 20 12
194 21 15
194 22 14
194 23 14
194 24 14
194 25 14
194 26 16
194 27 16
194 28 16
194 29 16
194 30 4
194 31 4
194 32 4
194 33 4
194 34 19
194 35 18
194 36 19
194 37 18
194 38 1
194 39 1
194 40 1
194 41 1
194 42 0
194 43 0
194 44 0
194 45 0
194 46 2
194 47 2
194 48 2
194 49 2
194 50 99
194 51 7
194 52 99
194 53 7
194 54 9
194 55 9
194 56 9
194 57 9
194 58 99
194 59 13
194 60 8
194 61 13
194 62 4
194 63 6
194 64 4
194 65 6
195 2 17
195 3 11
195 4 17
195 5 11
195 6 10
195 7 10
195 8 10
195 9 10
195 10 16
195 11 9
195 12 16
195 13 9
195 14 3
195 15 3
195 16 5
195 17 3
195 18 12
195 19 15
195 20 12
195 21 15
195 22 14
195 23 14
195 24 14
195 25 14
195 26 16
195 27 16
195 28 16
195 29 16
195 30 4
195 31 4
195 32 4
195 33 4
195 34 19
195 35 18
195 36 19
195 37 18
195 38 1
195 39 1
195 40 1
195 41 1
195 42 0
195 43 0
195 44 0
195 45 0
195 46 2
195 47 2
195 48 2
195 49 2
195 50 99
195 51 7
195 52 99
195 53 7
195 54 9
195 55 9
195 56 9
195 57 9
195 58 99
195 59 13
195 60 8
195 61 13
195 62 4
195 63 6
195 64 4
195 65 6
196 2 17
196 3 11
196 4 17
196 5 11
196 6 10
196 7 10
196 8 10
196 9 10
196 10 16
196 11 9
196 12 16
196 13 9
196 14 3
196 15 3
196 16 5
196 17 3
196 18 12
196 19 15
196 20 12
196 21 15
196 22 14
196 23 14
196 24 14
196 25 14
196 26 16
196 27 16
196 28 16
196 29 16
196 30 4
196 31 4
196 32 4
196 33 4
196 34 19
196 35 18
196 36 19
196 37 18
196 38 1
196 39 1
196 40 1
196 41 1
196 42 0
196 43 0
196 44 0
196 45 0
196 46 2
196 47 2
196 48 2
196 49 2
196 50 99
196 51 7
196 52 99
196 53 7
196 54 9
196 55 9
196 56 9
196 57 9
196 58 99
196 59 13
196 60 8
196 61 13
196 62 4
196 63 6
196 64 4
196 65 6
197 2 17
197 3 11
197 4 17
197 5 11
197 6 10
197 7 10
197 8 10
197 9 10
197 10 16
197 11 9
197 12 16
197 13 9
197 14 3
197 15 3
197 16 5
197 17 3
197 18 12
197 19 15
197 20 12
197 21 15
197 22 14
197 23 14
197 24 14
197 25 14
197 26 16
197 27 16
197 28 16
197 29 16
197 30 4
197 31 4
197 32 4
197 33 4
197 34 19
197 35 18
197 36 19
197 37 18
197 38 1
197 39 1
197 40 1
197 41 1
197 42 0
197 43 0
197 44 0
197 45 0
197 46 2
197 47 2
197 48 2
197 49 2
197 50 99
197 51 7
197 52 99
197 53 7
197 54 9
197 55 9
197 56 9
197 57 9
197 58 99
197 59 13
197 60 8
197 61 13
197 62 4
197 63 6
197 64 4
197 65 6
198 2 17
198 3 11
198 4 17
198 5 11
198 6 10
198 7 10
198 8 10
198 9 10
198 10 16
198 11 9
198 12 16
198 13 9
198 14 3
198 15 3
198 16 5
198 17 3
198 18 12
198 19 15
198 20 12
198 21 15
198 22 14
198 23 14
198 24 14
198 25 14
198 26 16
198 27 16
198 28 16
198 29 16
198 30 4
198 31 4
198 32 4
198 33 4
198 34 19
198 35 18
198 36 19
198 37 18
198 38 1
198 39 1
198 40 1
198 41 1
198 42 0
198 43 0
198 44 0
198 45 0
198 46 2
198 47 2
198 48 2
198 49 2
198 50 99
198 51 7
198 52 99
198 53 7
198 54 9
198 55 9
198 56 9
198 57 9
198 58 99
198 59 13
198 60 8
198 61 13
198 62 4
198 63 6
198 64 4
198 65 6
199 2 17
199 3 11
199 4 17
199 5 11
199 6 10
199 7 10
199 8 10
199 9 10
199 10 16
199 11 9
199 12 16
199 13 9
199 14 3
199 15 3
199 16 5
199 17 3
199 18 12
199 19 15
199 20 12
199 21 15
199 22 14
199 23 14
199 24 14
199 25 14
199 26 16
199 27 16
199 28 16
199 29 16
199 30 4
199 31 4
199 32 4
199 33 4
199 34 19
199 35 18
199 36 19
199 37 18
199 38 1
199 39 1
199 40 1
199 41 1
199 42 0
199 43 0
199 44 0
199 45 0
199 46 2
199 47 2
199 48 2
199 49 2
199 50 99
199 51 7
199 52 99
199 53 7
199 54 9
199 55 9
199 56 9
199 57 9
199 58 99
199 59 13
199 60 8
199 61 13
199 62 4
199 63 6
199 64 4
199 65 6
200 2 17
200 3 11
200 4 17
200 5 11
200 6 10
200 7 10
200 8 10
200 9 10
200 10 16
200 11 9
200 12 16
200 13 9
200 14 3
200 15 3
200 16 5
200 17 3
200 18 12
200 19 15
200 20 12
200 21 15
200 22 14
200 23 14
200 24 14
200 25 14
200 26 16
200 27 16
200 28 16
200 29 16
200 30 4
200 31 4
200 32 4
200 33 4
200 34 19
200 35 18
200 36 19
200 37 18
200 38 1
200 39 1
200 40 1
200 41 1
200 42 0
200 43 0
200 44 0
200 45 0
200 46 2
200 47 2
200 48 2
200 49 2
200 50 99
200 51 7
200 52 99
200 53 7
200 54 9
200 55 9
200 56 9
200 57 9
200 58 99
200 59 13
200 60 8
200 61 13
200 62 4
200 63 6
200 64 4
200 65 6
201 2 17
201 3 11
201 4 17
201 5 11
201 6 10
201 7 10
201 8 10
201 9 10
201 10 16
201 11 9
201 12 16
201 13 9
201 14 3
201 15 3
201 16 5
201 17 3
201 18 12
201 19 15
201 20 12
201 21 15
201 22 14
201 23 14
201 24 14
201 25 14
201 26 16
201 27 16
201 28 16
201 29 16
201 30 4
201 31 4
201 32 4
201 33 4
201 34 19
201 35 18
201 36 19
201 37 18
201 38 1
201 39 1
201 40 1
201 41 1
201 42 0
201 43 0
201 44 0
201 45 0
201 46 2
201 47 2
201 48 2
201 49 2
201 50 99
201 51 7
201 52 99
201 53 7
201 54 9
201 55 9
201 56 9
201 57 9
201 58 99
201 59 13
201 60 8
201 61 13
201 62 4
201 63 6
201 64 4
201 65 6
202 2 17
202 3 11
202 4 17
202 5 11
202 6 10
202 7 10
202 8 10
202 9 10
202 10 16
202 11 9
202 12 16
202 13 9
202 14 3
202 15 3
202 16 5
202 17 3
202 18 12
202 19 15
202 20 12
202 21 15
202 22 14
202 23 14
202 24 14
202 25 14
202 26 16
202 27 16
202 28 16
202 29 16
202 30 4
202 31 4
202 32 4
202 33 4
202 34 19
202 35 18
202 36 19
202 37 18
202 38 1
202 39 1
202 40 1
202 41 1
202 42 0
202 43 0
202 44 0
202 45 0
202 46 2
202 47 2
202 48 2
202 49 2
202 50 99
202 51 7
202 52 99
202 53 7
202 54 9
202 55 9
202 56 9
202 57 9
202 58 99
202 59 13
202 60 8
202 61 13
202 62 4
202 63 6
202 64 4
202 65 6
203 2 17
203 3 11
203 4 17
203 5 11
203 6 10
203 7 10
203 8 10
203 9 10
203 10 16
203 11 9
203 12 16
203 13 9
203 14 3
203 15 3
203 16 5
203 17 3
203 18 12
203 19 15
203 20 12
203 21 15
203 22 14
203 23 14
203 24 14
203 25 14
203 26 16
203 27 16
203 28 16
203 29 16
203 30 4
203 31 4
203 32 4
203 33 4
203 34 19
203 35 18
203 36 19
203 37 18
203 38 1
203 39 1
203 40 1
203 41 1
203 42 0
203 43 0
203 44 0
203 45 0
203 46 2
203 47 2
203 48 2
203 49 2
203 50 99
203 51 7
203 52 99
203 53 7
203 54 9
203 55 9
203 56 9
203 57 9
203 58 99
203 59 13
203 60 8
203 61 13
203 62 4
203 63 6
203 64 4
203 65 6
204 2 17
204 3 11
204 4 17
204 5 11
204 6 10
204 7 10
204 8 10
204 9 10
204 10 16
204 11 9
204 12 16
204 13 9
204 14 3
204 15 3
204 16 5
204 17 3
204 18 12
204 19 15
204 20 12
204 21 15
204 22 14
204 23 14
204 24 14
204 25 14
204 26 16
204 27 16
204 28 16
204 29 16
204 30 4
204 31 4
204 32 4
204 33 4
204 34 19
204 35 18
204 36 19
204 37 18
204 38 1
204 39 1
204 40 1
204 41 1
204 42 0
204 43 0
204 44 0
204 45 0
204 46 2
204 47 2
204 48 2
204 49 2
204 50 99
204 51 7
204 52 99
204 53 7
204 54 9
204 55 9
204 56 9
204 57 9
204 58 99
204 59 13
204 60 8
204 61 13
204 62 4
204 63 6
204 64 4
204 65 6
205 2 17
205 3 11
205 4 17
205 5 11
205 6 10
205 7 10
205 8 10
205 9 10
205 10 16
205 11 9
205 12 16
205 13 9
205 14 3
205 15 3
205 16 5
205 17 3
205 18 12
205 19 15
205 20 12
205 21 15
205 22 14
205 23 14
205 24 14
205 25 14
205 26 16
205 27 16
205 28 16
205 29 16
205 30 4
205 31 4
205 32 4
205 33 4
205 34 19
205 35 18
205 36 19
205 37 18
205 38 1
205 39 1
205 40 1
205 41 1
205 42 0
205 43 0
205 44 0
205 45 0
205 46 2
205 47 2
205 48 2
205 49 2
205 50 99
205 51 7
205 52 99
205 53 7
205 54 9
205 55 9
205 56 9
205 57 9
205 58 99
205 59 13
205 60 8
205 61 13
205 62 4
205 63 6
205 64 4
205 65 6
206 2 17
206 3 11
206 4 17
206 5 11
206 6 10
206 7 10
206 8 10
206 9 10
206 10 16
206 11 9
206 12 16
206 13 9
206 14 3
206 15 3
206 16 5
206 17 3
206 18 12
206 19 15
206 20 12
206 21 15
206 22 14
206 23 14
206 24 14
206 25 14
206 26 16
206 27 16
206 28 16
206 29 16
206 30 4
206 31 4
206 32 4
206 33 4
206 34 19
206 35 18
206 36 19
206 37 18
206 38 1
206 39 1
206 40 1
206 41 1
206 42 0
206 43 0
206 44 0
206 45 0
206 46 2
206 47 2
206 48 2
206 49 2
206 50 99
206 51 7
206 52 99
206 53 7
206 54 9
206 55 9
206 56 9
206 57 9
206 58 99
206 59 13
206 60 8
206 61 13
206 62 4
206 63 6
206 64 4
206 65 6
207 2 17
207 3 11
207 4 17
207 5 11
207 6 10
207 7 10
207 8 10
207 9 10
207 10 16
207 11 9
207 12 16
207 13 9
207 14 3
207 15 3
207 16 5
207 17 3
207 18 12
207 19 15
207 20 12
207 21 15
207 22 14
207 23 14
207 24 14
207 25 14
207 26 16
207 27 16
207 28 16
207 29 16
207 30 4
207 31 4
207 32 4
207 33 4
207 34 19
207 35 18
207 36 19
207 37 18
207 38 1
207 39 1
207 40 1
207 41 1
207 42 0
207 43 0
207 44 0
207 45 0
207 46 2
207 47 2
207 48 2
207 49 2
207 50 99
207 51 7
207 52 99
207 53 7
207 54 9
207 55 9
207 56 9
207 57 9
207 58 99
207 59 13
207 60 8
207 61 13
207 62 4
207 63 6
207 64 4
207 65 6
208 2 17
208 3 11
208 4 17
208 5 11
208 6 10
208 7 10
208 8 10
208 9 10
208 10 16
208 11 9
208 12 16
208 13 9
208 14 3
208 15 3
208 16 5
208 17 3
208 18 12
208 19 15
208 20 12
208 21 15
208 22 14
208 23 14
208 24 14
208 25 14
208 26 16
208 27 16
208 28 16
208 29 16
208 30 4
208 31 4
208 32 4
208 33 4
208 34 19
208 35 18
208 36 19
208 37 18
208 38 1
208 39 1
208 40 1
208 41 1
208 42 0
208 43 0
208 44 0
208 45 0
208 46 2
208 47 2
208 48 2
208 49 2
208 50 99
208 51 7
208 52 99
208 53 7
208 54 9
208 55 9
208 56 9
208 57 9
208 58 99
208 59 13
208 60 8
208 61 13
208 62 4
208 63 6
208 64 4
208 65 6
209 2 17
209 3 11
209 4 17
209 5 11
209 6 10
209 7 10
209 8 10
209 9 10
209 10 16
209 11 9
209 12 16
209 13 9
209 14 3
209 15 3
209 16 5
209 17 3
209 18 12
209 19 15
209 20 12
209 21 15
209 22 14
209 23 14
209 24 14
209 25 14
209 26 16
209 27 16
209 28 16
209 29 16
209 30 4
209 31 4
209 32 4
209 33 4
209 34 19
209 35 18
209 36 19
209 37 18
209 38 1
209 39 1
209 40 1
209 41 1
209 42 0
209 43 0
209 44 0
209 45 0
209 46 2
209 47 2
209 48 2
209 49 2
209 50 99
209 51 7
209 52 99
209 53 7
209 54 9
209 55 9
209 56 9
209 57 9
209 58 99
209 59 13
209 60 8
209 61 13
209 62 4
209 63 6
209 64 4
209 65 6
210 2 17
210 3 11
210 4 17
210 5 11
210 6 10
210 7 10
210 8 10
210 9 10
210 10 16
210 11 9
210 12 16
210 13 9
210 14 3
210 15 3
210 16 5
210 17 3
210 18 12
210 19 15
210 20 12
210 21 15
210 22 14
210 23 14
210 24 14
210 25 14
210 26 16
210 27 16
210 28 16
210 29 16
210 30 4
210 31 4
210 32 4
210 33 4
210 34 19
210 35 18
210 36 19
210 37 18
210 38 1
210 39 1
210 40 1
210 41 1
210 42 0
210 43 0
210 44 0
210 45 0
210 46 2
210 47 2
210 48 2
210 49 2
210 50 99
210 51 7
210 52 99
210 53 7
210 54 9
210 55 9
210 56 9
210 57 9
210 58 99
210 59 13
210 60 8
210 61 13
210 62 4
210 63 6
210 64 4
210 65 6
211 2 17
211 3 11
211 4 17
211 5 11
211 6 10
211 7 10
211 8 10
211 9 10
211 10 16
211 11 9
211 12 16
211 13 9
211 14 3
211 15 3
211 16 5
211 17 3
211 18 12
211 19 15
211 20 12
211 21 15
211 22 14
211 23 14
211 24 14
211 25 14
211 26 16
211 27 16
211 28 16
211 29 16
211 30 4
211 31 4
211 32 4
211 33 4
211 34 19
211 35 18
211 36 19
211 37 18
211 38 1
211 39 1
211 40 1
211 41 1
211 42 0
211 43 0
211 44 0
211 45 0
211 46 2
211 47 2
211 48 2
211 49 2
211 50 99
211 51 7
211 52 99
211 53 7
211 54 9
211 55 9
211 56 9
211 57 9
211 58 99
211 59 13
211 60 8
211 61 13
211 62 4
211 63 6
211 64 4
211 65 6
212 2 17
212 3 11
212 4 17
212 5 11
212 6 10
212 7 10
212 8 10
212 9 10
212 10 16
212 11 9
212 12 16
212 13 9
212 14 3
212 15 3
212 16 5
212 17 3
212 18 12
212 19 15
212 20 12
212 21 15
212 22 14
212 23 14
212 24 14
212 25 14
212 26 16
212 27 16
212 28 16
212 29 16
212 30 4
212 31 4
212 32 4
212 33 4
212 34 19
212 35 18
212 36 19
212 37 18
212 38 1
212 39 1
212 40 1
212 41 1
212 42 0
212 43 0
212 44 0
212 45 0
212 46 2
212 47 2
212 48 2
212 49 2
212 50 99
212 51 7
212 52 99
212 53 7
212 54 9
212 55 9
212 56 9
212 57 9
212 58 99
212 59 13
212 60 8
212 61 13
212 62 4
212 63 6
212 64 4
212 65 6
213 2 17
213 3 11
213 4 17
213 5 11
213 6 10
213 7 10
213 8 10
213 9 10
213 10 16
213 11 9
213 12 16
213 13 9
213 14 3
213 15 3
213 16 5
213 17 3
213 18 12
213 19 15
213 20 12
213 21 15
213 22 14
213 23 14
213 24 14
213 25 14
213 26 16
213 27 16
213 28 16
213 29 16
213 30 4
213 31 4
213 32 4
213 33 4
213 34 19
213 35 18
213 36 19
213 37 18
213 38 1
213 39 1
213 40 1
213 41 1
213 42 0
213 43 0
213 44 0
213 45 0
213 46 2
213 47 2
213 48 2
213 49 2
213 50 99
213 51 7
213 52 99
213 53 7
213 54 9
213 55 9
213 56 9
213 57 9
213 58 99
213 59 13
213 60 8
213 61 13
213 62 4
213 63 6
213 64 4
213 65 6
214 2 17
214 3 11
214 4 17
214 5 11
214 6 10
214 7 10
214 8 10
214 9 10
214 10 16
214 11 9
214 12 16
214 13 9
214 14 3
214 15 3
214 16 5
214 17 3
214 18 12
214 19 15
214 20 12
214 21 15
214 22 14
214 23 14
214 24 14
214 25 14
214 26 16
214 27 16
214 28 16
214 29 16
214 30 4
214 31 4
214 32 4
214 33 4
214 34 19
214 35 18
214 36 19
214 37 18
214 38 1
214 39 1
214 40 1
214 41 1
214 42 0
214 43 0
214 44 0
214 45 0
214 46 2
214 47 2
214 48 2
214 49 2
214 50 99
214 51 7
214 52 99
214 53 7
214 54 9
214 55 9
214 56 9
214 57 9
214 58 99
214 59 13
214 60 8
214 61 13
214 62 4
214 63 6
214 64 4
214 65 6
215 2 17
215 3 11
215 4 17
215 5 11
215 6 10
215 7 10
215 8 10
215 9 10
215 10 16
215 11 9
215 12 16
215 13 9
215 14 3
215 15 3
215 16 5
215 17 3
215 18 12
215 19 15
215 20 12
215 21 15
215 22 14
215 23 14
215 24 14
215 25 14
215 26 16
215 27 16
215 28 16
215 29 16
215 30 4
215 31 4
215 32 4
215 33 4
215 34 19
215 35 18
215 36 19
215 37 18
215 38 1
215 39 1
215 40 1
215 41 1
215 42 0
215 43 0
215 44 0
215 45 0
215 46 2
215 47 2
215 48 2
215 49 2
215 50 99
215 51 7
215 52 99
215 53 7
215 54 9
215 55 9
215 56 9
215 57 9
215 58 99
215 59 13
215 60 8
215 61 13
215 62 4
215 63 6
215 64 4
215 65 6
216 2 17
216 3 11
216 4 17
216 5 11
216 6 10
216 7 10
216 8 10
216 9 10
216 10 16
216 11 9
216 12 16
216 13 9
216 14 3
216 15 3
216 16 5
216 17 3
216 18 12
216 19 15
216 20 12
216 21 15
216 22 14
216 23 14
216 24 14
216 25 14
216 26 16
216 27 16
216 28 16
216 29 16
216 30 4
216 31 4
216 32 4
216 33 4
216 34 19
216 35 18
216 36 19
216 37 18
216 38 1
216 39 1
216 40 1
216 41 1
216 42 0
216 43 0
216 44 0
216 45 0
216 46 2
216 47 2
216 48 2
216 49 2
216 50 99
216 51 7
216 52 99
216 53 7
216 54 9
216 55 9
216 56 9
216 57 9
216 58 99
216 59 13
216 60 8
216 61 13
216 62 4
216 63 6
216 64 4
216 65 6
217 2 17
217 3 11
217 4 17
217 5 11
217 6 10
217 7 10
217 8 10
217 9 10
217 10 16
217 11 9
217 12 16
217 13 9
217 14 3
217 15 3
217 16 5
217 17 3
217 18 12
217 19 15
217 20 12
217 21 15
217 22 14
217 23 14
217 24 14
217 25 14
217 26 16
217 27 16
217 28 16
217 29 16
217 30 4
217 31 4
217 32 4
217 33 4
217 34 19
217 35 18
217 36 19
217 37 18
217 38 1
217 39 1
217 40 1
217 41 1
217 42 0
217 43 0
217 44 0
217 45 0
217 46 2
217 47 2
217 48 2
217 49 2
217 50 99
217 51 7
217 52 99
217 53 7
217 54 9
217 55 9
217 56 9
217 57 9
217 58 99
217 59 13
217 60 8
217 61 13
217 62 4
217 63 6
217 64 4
217 65 6
218 2 17
218 3 11
218 4 17
218 5 11
218 6 10
218 7 10
218 8 10
218 9 10
218 10 16
218 11 9
218 12 16
218 13 9
218 14 3
218 15 3
218 16 5
218 17 3
218 18 12
218 19 15
218 20 12
218 21 15
218 22 14
218 23 14
218 24 14
218 25 14
218 26 16
218 27 16
218 28 16
218 29 16
218 30 4
218 31 4
218 32 4
218 33 4
218 34 19
218 35 18
218 36 19
218 37 18
218 38 1
218 39 1
218 40 1
218 41 1
218 42 0
218 43 0
218 44 0
218 45 0
218 46 2
218 47 2
218 48 2
218 49 2
218 50 99
218 51 7
218 52 99
218 53 7
218 54 9
218 55 9
218 56 9
218 57 9
218 58 99
218 59 13
218 60 8
218 61 13
218 62 4
218 63 6
218 64 4
218 65 6
219 2 17
219 3 11
219 4 17
219 5 11
219 6 10
219 7 10
219 8 10
219 9 10
219 10 16
219 11 9
219 12 16
219 13 9
219 14 3
219 15 3
219 16 5
219 17 3
219 18 12
219 19 15
219 20 12
219 21 15
219 22 14
219 23 14
219 24 14
219 25 14
219 26 16
219 27 16
219 28 16
219 29 16
219 30 4
219 31 4
219 32 4
219 33 4
219 34 19
219 35 18
219 36 19
219 37 18
219 38 1
219 39 1
219 40 1
219 41 1
219 42 0
219 43 0
219 44 0
219 45 0
219 46 2
219 47 2
219 48 2
219 49 2
219 50 99
219 51 7
219 52 99
219 53 7
219 54 9
219 55 9
219 56 9
219 57 9
219 58 99
219 59 13
219 60 8
219 61 13
219 62 4
219 63 6
219 64 4
219 65 6
220 2 17
220 3 11
220 4 17
220 5 11
220 6 10
220 7 10
220 8 10
220 9 10
220 10 16
220 11 9
220 12 16
220 13 9
220 14 3
220 15 3
220 16 5
220 17 3
220 18 12
220 19 15
220 20 12
220 21 15
220 22 14
220 23 14
220 24 14
220 25 14
220 26 16
220 27 16
220 28 16
220 29 16
220 30 4
220 31 4
220 32 4
220 33 4
220 34 19
220 35 18
220 36 19
220 37 18
220 38 1
220 39 1
220 40 1
220 41 1
220 42 0
220 43 0
220 44 0
220 45 0
220 46 2
220 47 2
220 48 2
220 49 2
220 50 99
220 51 7
220 52 99
220 53 7
220 54 9
220 55 9
220 56 9
220 57 9
220 58 99
220 59 13
220 60 8
220 61 13
220 62 4
220 63 6
220 64 4
220 65 6
221 2 17
221 3 11
221 4 17
221 5 11
221 6 10
221 7 10
221 8 10
221 9 10
221 10 16
221 11 9
221 12 16
221 13 9
221 14 3
221 15 3
221 16 5
221 17 3
221 18 12
221 19 15
221 20 12
221 21 15
221 22 14
221 23 14
221 24 14
221 25 14
221 26 16
221 27 16
221 28 16
221 29 16
221 30 4
221 31 4
221 32 4
221 33 4
221 34 19
221 35 18
221 36 19
221 37 18
221 38 1
221 39 1
221 40 1
221 41 1
221 42 0
221 43 0
221 44 0
221 45 0
221 46 2
221 47 2
221 48 2
221 49 2
221 50 99
221 51 7
221 52 99
221 53 7
221 54 9
221 55 9
221 56 9
221 57 9
221 58 99
221 59 13
221 60 8
221 61 13
221 62 4
221 63 6
221 64 4
221 65 6
222 2 17
222 3 11
222 4 17
222 5 11
222 6 10
222 7 10
222 8 10
222 9 10
222 10 16
222 11 9
222 12 16
222 13 9
222 14 3
222 15 3
222 16 5
222 17 3
222 18 12
222 19 15
222 20 12
222 21 15
222 22 14
222 23 14
222 24 14
222 25 14
222 26 16
222 27 16
222 28 16
222 29 16
222 30 4
222 31 4
222 32 4
222 33 4
222 34 19
222 35 18
222 36 19
222 37 18
222 38 1
222 39 1
222 40 1
222 41 1
222 42 0
222 43 0
222 44 0
222 45 0
222 46 2
222 47 2
222 48 2
222 49 2
222 50 99
222 51 7
222 52 99
222 53 7
222 54 9
222 55 9
222 56 9
222 57 9
222 58 99
222 59 13
222 60 8
222 61 13
222 62 4
222 63 6
222 64 4
222 65 6
223 2 17
223 3 11
223 4 17
223 5 11
223 6 10
223 7 10
223 8 10
223 9 10
223 10 16
223 11 9
223 12 16
223 13 9
223 14 3
223 15 3
223 16 5
223 17 3
223 18 12
223 19 15
223 20 12
223 21 15
223 22 14
223 23 14
223 24 14
223 25 14
223 26 16
223 27 16
223 28 16
223 29 16
223 30 4
223 31 4
223 32 4
223 33 4
223 34 19
223 35 18
223 36 19
223 37 18
223 38 1
223 39 1
223 40 1
223 41 1
223 42 0
223 43 0
223 44 0
223 45 0
223 46 2
223 47 2
223 48 2
223 49 2
223 50 99
223 51 7
223 52 99
223 53 7
223 54 9
223 55 9
223 56 9
223 57 9
223 58 99
223 59 13
223 60 8
223 61 13
223 62 4
223 63 6
223 64 4
223 65 6
224 2 17
224 3 11
224 4 17
224 5 11
224 6 10
224 7 10
224 8 10
224 9 10
224 10 16
224 11 9
224 12 16
224 13 9
224 14 3
224 15 3
224 16 5
224 17 3
224 18 12
224 19 15
224 20 12
224 21 15
224 22 14
224 23 14
224 24 14
224 25 14
224 26 16
224 27 16
224 28 16
224 29 16
224 30 4
224 31 4
224 32 4
224 33 4
224 34 19
224 35 18
224 36 19
224 37 18
224 38 1
224 39 1
224 40 1
224 41 1
224 42 0
224 43 0
224 44 0
224 45 0
224 46 2
224 47 2
224 48 2
224 49 2
224 50 99
224 51 7
224 52 99
224 53 7
224 54 9
224 55 9
224 56 9
224 57 9
224 58 99
224 59 13
224 60 8
224 61 13
224 62 4
224 63 6
224 64 4
224 65 6
225 2 17
225 3 11
225 4 17
225 5 11
225 6 10
225 7 10
225 8 10
225 9 10
225 10 16
225 11 9
225 12 16
225 13 9
225 14 3
225 15 3
225 16 5
225 17 3
225 18 12
225 19 15
225 20 12
225 21 15
225 22 14
225 23 14
225 24 14
225 25 14
225 26 16
225 27 16
225 28 16
225 29 16
225 30 4
225 31 4
225 32 4
225 33 4
225 34 19
225 35 18
225 36 19
225 37 18
225 38 1
225 39 1
225 40 1
225 41 1
225 42 0
225 43 0
225 44 0
225 45 0
225 46 2
225 47 2
225 48 2
225 49 2
225 50 99
225 51 7
225 52 99
225 53 7
225 54 9
225 55 9
225 56 9
225 57 9
225 58 99
225 59 13
225 60 8
225 61 13
225 62 4
225 63 6
225 64 4
225 65 6
226 2 17
226 3 11
226 4 17
226 5 11
226 6 10
226 7 10
226 8 10
226 9 10
226 10 16
226 11 9
226 12 16
226 13 9
226 14 3
226 15 3
226 16 5
226 17 3
226 18 12
226 19 15
226 20 12
226 21 15
226 22 14
226 23 14
226 24 14
226 25 14
226 26 16
226 27 16
226 28 16
226 29 16
226 30 4
226 31 4
226 32 4
226 33 4
226 34 19
226 35 18
226 36 19
226 37 18
226 38 1
226 39 1
226 40 1
226 41 1
226 42 0
226 43 0
226 44 0
226 45 0
226 46 2
226 47 2
226 48 2
226 49 2
226 50 99
226 51 7
226 52 99
226 53 7
226 54 9
226 55 9
226 56 9
226 57 9
226 58 99
226 59 13
226 60 8
226 61 13
226 62 4
226 63 6
226 64 4
226 65 6
227 2 17
227 3 11
227 4 17
227 5 11
227 6 10
227 7 10
227 8 10
227 9 10
227 10 16
227 11 9
227 12 16
227 13 9
227 14 3
227 15 3
227 16 5
227 17 3
227 18 12
227 19 15
227 20 12
227 21 15
227 22 14
227 23 14
227 24 14
227 25 14
227 26 16
227 27 16
227 28 16
227 29 16
227 30 4
227 31 4
227 32 4
227 33 4
227 34 19
227 35 18
227 36 19
227 37 18
227 38 1
227 39 1
227 40 1
227 41 1
227 42 0
227 43 0
227 44 0
227 45 0
227 46 2
227 47 2
227 48 2
227 49 2
227 50 99
227 51 7
227 52 99
227 53 7
227 54 9
227 55 9
227 56 9
227 57 9
227 58 99
227 59 13
227 60 8
227 61 13
227 62 4
227 63 6
227 64 4
227 65 6
228 2 17
228 3 11
228 4 17
228 5 11
228 6 10
228 7 10
228 8 10
228 9 10
228 10 16
228 11 9
228 12 16
228 13 9
228 14 3
228 15 3
228 16 5
228 17 3
228 18 12
228 19 15
228 20 12
228 21 15
228 22 14
228 23 14
228 24 14
228 25 14
228 26 16
228 27 16
228 28 16
228 29 16
228 30 4
228 31 4
228 32 4
228 33 4
228 34 19
228 35 18
228 36 19
228 37 18
228 38 1
228 39 1
228 40 1
228 41 1
228 42 0
228 43 0
228 44 0
228 45 0
228 46 2
228 47 2
228 48 2
228 49 2
228 50 99
228 51 7
228 52 99
228 53 7
228 54 9
228 55 9
228 56 9
228 57 9
228 58 99
228 59 13
228 60 8
228 61 13
228 62 4
228 63 6
228 64 4
228 65 6
229 2 17
229 3 11
229 4 17
229 5 11
229 6 10
229 7 10
229 8 10
229 9 10
229 10 16
229 11 9
229 12 16
229 13 9
229 14 3
229 15 3
229 16 5
229 17 3
229 18 12
229 19 15
229 20 12
229 21 15
229 22 14
229 23 14
229 24 14
229 25 14
229 26 16
229 27 16
229 28 16
229 29 16
229 30 4
229 31 4
229 32 4
229 33 4
229 34 19
229 35 18
229 36 19
229 37 18
229 38 1
229 39 1
229 40 1
229 41 1
229 42 0
229 43 0
229 44 0
229 45 0
229 46 2
229 47 2
229 48 2
229 49 2
229 50 99
229 51 7
229 52 99
229 53 7
229 54 9
229 55 9
229 56 9
229 57 9
229 58 99
229 59 13
229 60 8
229 61 13
229 62 4
229 63 6
229 64 4
229 65 6
230 2 17
230 3 11
230 4 17
230 5 11
230 6 10
230 7 10
230 8 10
230 9 10
230 10 16
230 11 9
230 12 16
230 13 9
230 14 3
230 15 3
230 16 5
230 17 3
230 18 12
230 19 15
230 20 12
230 21 15
230 22 14
230 23 14
230 24 14
230 25 14
230 26 16
230 27 16
230 28 16
230 29 16
230 30 4
230 31 4
230 32 4
230 33 4
230 34 19
230 35 18
230 36 19
230 37 18
230 38 1
230 39 1
230 40 1
230 41 1
230 42 0
230 43 0
230 44 0
230 45 0
230 46 2
230 47 2
230 48 2
230 49 2
230 50 99
230 51 7
230 52 99
230 53 7
230 54 9
230 55 9
230 56 9
230 57 9
230 58 99
230 59 13
230 60 8
230 61 13
230 62 4
230 63 6
230 64 4
230 65 6
231 2 17
231 3 11
231 4 17
231 5 11
231 6 10
231 7 10
231 8 10
231 9 10
231 10 16
231 11 9
231 12 16
231 13 9
231 14 3
231 15 3
231 16 5
231 17 3
231 18 12
231 19 15
231 20 12
231 21 15
231 22 14
231 23 14
231 24 14
231 25 14
231 26 16
231 27 16
231 28 16
231 29 16
231 30 4
231 31 4
231 32 4
231 33 4
231 34 19
231 35 18
231 36 19
231 37 18
231 38 1
231 39 1
231 40 1
231 41 1
231 42 0
231 43 0
231 44 0
231 45 0
231 46 2
231 47 2
231 48 2
231 49 2
231 50 99
231 51 7
231 52 99
231 53 7
231 54 9
231 55 9
231 56 9
231 57 9
231 58 99
231 59 13
231 60 8
231 61 13
231 62 4
231 63 6
231 64 4
231 65 6
232 2 17
232 3 11
232 4 17
232 5 11
232 6 10
232 7 10
232 8 10
232 9 10
232 10 16
232 11 9
232 12 16
232 13 9
232 14 3
232 15 3
232 16 5
232 17 3
232 18 12
232 19 15
232 20 12
232 21 15
232 22 14
232 23 14
232 24 14
232 25 14
232 26 16
232 27 16
232 28 16
232 29 16
232 30 4
232 31 4
232 32 4
232 33 4
232 34 19
232 35 18
232 36 19
232 37 18
232 38 1
232 39 1
232 40 1
232 41 1
232 42 0
232 43 0
232 44 0
232 45 0
232 46 2
232 47 2
232 48 2
232 49 2
232 50 99
232 51 7
232 52 99
232 53 7
232 54 9
232 55 9
232 56 9
232 57 9
232 58 99
232 59 13
232 60 8
232 61 13
232 62 4
232 63 6
232 64 4
232 65 6
233 2 17
233 3 11
233 4 17
233 5 11
233 6 10
233 7 10
233 8 10
233 9 10
233 10 16
233 11 9
233 12 16
233 13 9
233 14 3
233 15 3
233 16 5
233 17 3
233 18 12
233 19 15
233 20 12
233 21 15
233 22 14
233 23 14
233 24 14
233 25 14
233 26 16
233 27 16
233 28 16
233 29 16
233 30 4
233 31 4
233 32 4
233 33 4
233 34 19
233 35 18
233 36 19
233 37 18
233 38 1
233 39 1
233 40 1
233 41 1
233 42 0
233 43 0
233 44 0
233 45 0
233 46 2
233 47 2
233 48 2
233 49 2
233 50 99
233 51 7
233 52 99
233 53 7
233 54 9
233 55 9
233 56 9
233 57 9
233 58 99
233 59 13
233 60 8
233 61 13
233 62 4
233 63 6
233 64 4
233 65 6
234 2 17
234 3 11
234 4 17
234 5 11
234 6 10
234 7 10
234 8 10
234 9 10
234 10 16
234 11 9
234 12 16
234 13 9
234 14 3
234 15 3
234 16 5
234 17 3
234 18 12
234 19 15
234 20 12
234 21 15
234 22 14
234 23 14
234 24 14
234 25 14
234 26 16
234 27 16
234 28 16
234 29 16
234 30 4
234 31 4
234 32 4
234 33 4
234 34 19
234 35 18
234 36 19
234 37 18
234 38 1
234 39 1
234 40 1
234 41 1
234 42 0
234 43 0
234 44 0
234 45 0
234 46 2
234 47 2
234 48 2
234 49 2
234 50 99
234 51 7
234 52 99
234 53 7
234 54 9
234 55 9
234 56 9
234 57 9
234 58 99
234 59 13
234 60 8
234 61 13
234 62 4
234 63 6
234 64 4
234 65 6
235 2 17
235 3 11
235 4 17
235 5 11
235 6 10
235 7 10
235 8 10
235 9 10
235 10 16
235 11 9
235 12 16
235 13 9
235 14 3
235 15 3
235 16 5
235 17 3
235 18 12
235 19 15
235 20 12
235 21 15
235 22 14
235 23 14
235 24 14
235 25 14
235 26 16
235 27 16
235 28 16
235 29 16
235 30 4
235 31 4
235 32 4
235 33 4
235 34 19
235 35 18
235 36 19
235 37 18
235 38 1
235 39 1
235 40 1
235 41 1
235 42 0
235 43 0
235 44 0
235 45 0
235 46 2
235 47 2
235 48 2
235 49 2
235 50 99
235 51 7
235 52 99
235 53 7
235 54 9
235 55 9
235 56 9
235 57 9
235 58 99
235 59 13
235 60 8
235 61 13
235 62 4
235 63 6
235 64 4
235 65 6
236 2 17
236 3 11
236 4 17
236 5 11
236 6 10
236 7 10
236 8 10
236 9 10
236 10 16
236 11 9
236 12 16
236 13 9
236 14 3
236 15 3
236 16 5
236 17 3
236 18 12
236 19 15
236 20 12
236 21 15
236 22 14
236 23 14
236 24 14
236 25 14
236 26 16
236 27 16
236 28 16
236 29 16
236 30 4
236 31 4
236 32 4
236 33 4
236 34 19
236 35 18
236 36 19
236 37 18
236 38 1
236 39 1
236 40 1
236 41 1
236 42 0
236 43 0
236 44 0
236 45 0
236 46 2
236 47 2
236 48 2
236 49 2
236 50 99
236 51 7
236 52 99
236 53 7
236 54 9
236 55 9
236 56 9
236 57 9
236 58 99
236 59 13
236 60 8
236 61 13
236 62 4
236 63 6
236 64 4
236 65 6
237 2 17
237 3 11
237 4 17
237 5 11
237 6 10
237 7 10
237 8 10
237 9 10
237 10 16
237 11 9
237 12 16
237 13 9
237 14 3
237 15 3
237 16 5
237 17 3
237 18 12
237 19 15
237 20 12
237 21 15
237 22 14
237 23 14
237 24 14
237 25 14
237 26 16
237 27 16
237 28 16
237 29 16
237 30 4
237 31 4
237 32 4
237 33 4
237 34 19
237 35 18
237 36 19
237 37 18
237 38 1
237 39 1
237 40 1
237 41 1
237 42 0
237 43 0
237 44 0
237 45 0
237 46 2
237 47 2
237 48 2
237 49 2
237 50 99
237 51 7
237 52 99
237 53 7
237 54 9
237 55 9
237 56 9
237 57 9
237 58 99
237 59 13
237 60 8
237 61 13
237 62 4
237 63 6
237 64 4
237 65 6
238 2 17
238 3 11
238 4 17
238 5 11
238 6 10
238 7 10
238 8 10
238 9 10
238 10 16
238 11 9
238 12 16
238 13 9
238 14 3
238 15 3
238 16 5
238 17 3
238 18 12
238 19 15
238 20 12
238 21 15
238 22 14
238 23 14
238 24 14
238 25 14
238 26 16
238 27 16
238 28 16
238 29 16
238 30 4
238 31 4
238 32 4
238 33 4
238 34 19
238 35 18
238 36 19
238 37 18
238 38 1
238 39 1
238 40 1
238 41 1
238 42 0
238 43 0
238 44 0
238 45 0
238 46 2
238 47 2
238 48 2
238 49 2
238 50 99
238 51 7
238 52 99
238 53 7
238 54 9
238 55 9
238 56 9
238 57 9
238 58 99
238 59 13
238 60 8
238 61 13
238 62 4
238 63 6
238 64 4
238 65 6
239 2 17
239 3 11
239 4 17
239 5 11
239 6 10
239 7 10
239 8 10
239 9 10
239 10 16
239 11 9
239 12 16
239 13 9
239 14 3
239 15 3
239 16 5
239 17 3
239 18 12
239 19 15
239 20 12
239 21 15
239 22 14
239 23 14
239 24 14
239 25 14
239 26 16
239 27 16
239 28 16
239 29 16
239 30 4
239 31 4
239 32 4
239 33 4
239 34 19
239 35 18
239 36 19
239 37 18
239 38 1
239 39 1
239 40 1
239 41 1
239 42 0
239 43 0
239 44 0
239 45 0
239 46 2
239 47 2
239 48 2
239 49 2
239 50 99
239 51 7
239 52 99
239 53 7
239 54 9
239 55 9
239 56 9
239 57 9
239 58 99
239 59 13
239 60 8
239 61 13
239 62 4
239 63 6
239 64 4
239 65 6
240 2 17
240 3 11
240 4 17
240 5 11
240 6 10
240 7 10
240 8 10
240 9 10
240 10 16
240 11 9
240 12 16
240 13 9
240 14 3
240 15 3
240 16 5
240 17 3
240 18 12
240 19 15
240 20 12
240 21 15
240 22 14
240 23 14
240 24 14
240 25 14
240 26 16
240 27 16
240 28 16
240 29 16
240 30 4
240 31 4
240 32 4
240 33 4
240 34 19
240 35 18
240 36 19
240 37 18
240 38 1
240 39 1
240 40 1
240 41 1
240 42 0
240 43 0
240 44 0
240 45 0
240 46 2
240 47 2
240 48 2
240 49 2
240 50 99
240 51 7
240 52 99
240 53 7
240 54 9
240 55 9
240 56 9
240 57 9
240 58 99
240 59 13
240 60 8
240 61 13
240 62 4
240 63 6
240 64 4
240 65 6
241 2 17
241 3 11
241 4 17
241 5 11
241 6 10
241 7 10
241 8 10
241 9 10
241 10 16
241 11 9
241 12 16
241 13 9
241 14 3
241 15 3
241 16 5
241 17 3
241 18 12
241 19 15
241 20 12
241 21 15
241 22 14
241 23 14
241 24 14
241 25 14
241 26 16
241 27 16
241 28 16
241 29 16
241 30 4
241 31 4
241 32 4
241 33 4
241 34 19
241 35 18
241 36 19
241 37 18
241 38 1
241 39 1
241 40 1
241 41 1
241 42 0
241 43 0
241 44 0
241 45 0
241 46 2
241 47 2
241 48 2
241 49 2
241 50 99
241 51 7
241 52 99
241 53 7
241 54 9
241 55 9
241 56 9
241 57 9
241 58 99
241 59 13
241 60 8
241 61 13
241 62 4
241 63 6
241 64 4
241 65 6
242 2 17
242 3 11
242 4 17
242 5 11
242 6 10
242 7 10
242 8 10
242 9 10
242 10 16
242 11 9
242 12 16
242 13 9
242 14 3
242 15 3
242 16 5
242 17 3
242 18 12
242 19 15
242 20 12
242 21 15
242 22 14
242 23 14
242 24 14
242 25 14
242 26 16
242 27 16
242 28 16
242 29 16
242 30 4
242 31 4
242 32 4
242 33 4
242 34 19
242 35 18
242 36 19
242 37 18
242 38 1
242 39 1
242 40 1
242 41 1
242 42 0
242 43 0
242 44 0
242 45 0
242 46 2
242 47 2
242 48 2
242 49 2
242 50 99
242 51 7
242 52 99
242 53 7
242 54 9
242 55 9
242 56 9
242 57 9
242 58 99
242 59 13
242 60 8
242 61 13
242 62 4
242 63 6
242 64 4
242 65 6
243 2 17
243 3 11
243 4 17
243 5 11
243 6 10
243 7 10
243 8 10
243 9 10
243 10 16
243 11 9
243 12 16
243 13 9
243 14 3
243 15 3
243 16 5
243 17 3
243 18 12
243 19 15
243 20 12
243 21 15
243 22 14
243 23 14
243 24 14
243 25 14
243 26 16
243 27 16
243 28 16
243 29 16
243 30 4
243 31 4
243 32 4
243 33 4
243 34 19
243 35 18
243 36 19
243 37 18
243 38 1
243 39 1
243 40 1
243 41 1
243 42 0
243 43 0
243 44 0
243 45 0
243 46 2
243 47 2
243 48 2
243 49 2
243 50 99
243 51 7
243 52 99
243 53 7
243 54 9
243 55 9
243 56 9
243 57 9
243 58 99
243 59 13
243 60 8
243 61 13
243 62 4
243 63 6
243 64 4
243 65 6
244 2 17
244 3 11
244 4 17
244 5 11
244 6 10
244 7 10
244 8 10
244 9 10
244 10 16
244 11 9
244 12 16
244 13 9
244 14 3
244 15 3
244 16 5
244 17 3
244 18 12
244 19 15
244 20 12
244 21 15
244 22 14
244 23 14
244 24 14
244 25 14
244 26 16
244 27 16
244 28 16
244 29 16
244 30 4
244 31 4
244 32 4
244 33 4
244 34 19
244 35 18
244 36 19
244 37 18
244 38 1
244 39 1
244 40 1
244 41 1
244 42 0
244 43 0
244 44 0
244 45 0
244 46 2
244 47 2
244 48 2
244 49 2
244 50 99
244 51 7
244 52 99
244 53 7
244 54 9
244 55 9
244 56 9
244 57 9
244 58 99
244 59 13
244 60 8
244 61 13
244 62 4
244 63 6
244 64 4
244 65 6
245 2 17
245 3 11
245 4 17
245 5 11
245 6 10
245 7 10
245 8 10
245 9 10
245 10 16
245 11 9
245 12 16
245 13 9
245 14 3
245 15 3
245 16 5
245 17 3
245 18 12
245 19 15
245 20 12
245 21 15
245 22 14
245 23 14
245 24 14
245 25 14
245 26 16
245 27 16
245 28 16
245 29 16
245 30 4
245 31 4
245 32 4
245 33 4
245 34 19
245 35 18
245 36 19
245 37 18
245 38 1
245 39 1
245 40 1
245 41 1
245 42 0
245 43 0
245 44 0
245 45 0
245 46 2
245 47 2
245 48 2
245 49 2
245 50 99
245 51 7
245 52 99
245 53 7
245 54 9
245 55 9
245 56 9
245 57 9
245 58 99
245 59 13
245 60 8
245 61 13
245 62 4
245 63 6
245 64 4
245 65 6
246 2 17
246 3 11
246 4 17
246 5 11
246 6 10
246 7 10
246 8 10
246 9 10
246 10 16
246 11 9
246 12 16
246 13 9
246 14 3
246 15 3
246 16 5
246 17 3
246 18 12
246 19 15
246 20 12
246 21 15
246 22 14
246 23 14
246 24 14
246 25 14
246 26 16
246 27 16
246 28 16
246 29 16
246 30 4
246 31 4
246 32 4
246 33 4
246 34 19
246 35 18
246 36 19
246 37 18
246 38 1
246 39 1
246 40 1
246 41 1
246 42 0
246 43 0
246 44 0
246 45 0
246 46 2
246 47 2
246 48 2
246 49 2
246 50 99
246 51 7
246 52 99
246 53 7
246 54 9
246 55 9
246 56 9
246 57 9
246 58 99
246 59 13
246 60 8
246 61 13
246 62 4
246 63 6
246 64 4
246 65 6
247 2 17
247 3 11
247 4 17
247 5 11
247 6 10
247 7 10
247 8 10
247 9 10
247 10 16
247 11 9
247 12 16
247 13 9
247 14 3
247 15 3
247 16 5
247 17 3
247 18 12
247 19 15
247 20 12
247 21 15
247 22 14
247 23 14
247 24 14
247 25 14
247 26 16
247 27 16
247 28 16
247 29 16
247 30 4
247 31 4
247 32 4
247 33 4
247 34 19
247 35 18
247 36 19
247 37 18
247 38 1
247 39 1
247 40 1
247 41 1
247 42 0
247 43 0
247 44 0
247 45 0
247 46 2
247 47 2
247 48 2
247 49 2
247 50 99
247 51 7
247 52 99
247 53 7
247 54 9
247 55 9
247 56 9
247 57 9
247 58 99
247 59 13
247 60 8
247 61 13
247 62 4
247 63 6
247 64 4
247 65 6
248 2 17
248 3 11
248 4 17
248 5 11
248 6 10
248 7 10
248 8 10
248 9 10
248 10 16
248 11 9
248 12 16
248 13 9
248 14 3
248 15 3
248 16 5
248 17 3
248 18 12
248 19 15
248 20 12
248 21 15
248 22 14
248 23 14
248 24 14
248 25 14
248 26 16
248 27 16
248 28 16
248 29 16
248 30 4
248 31 4
248 32 4
248 33 4
248 34 19
248 35 18
248 36 19
248 37 18
248 38 1
248 39 1
248 40 1
248 41 1
248 42 0
248 43 0
248 44 0
248 45 0
248 46 2
248 47 2
248 48 2
248 49 2
248 50 99
248 51 7
248 52 99
248 53 7
248 54 9
248 55 9
248 56 9
248 57 9
248 58 99
248 59 13
248 60 8
248 61 13
248 62 4
248 63 6
248 64 4
248 65 6
249 2 17
249 3 11
249 4 17
249 5 11
249 6 10
249 7 10
249 8 10
249 9 10
249 10 16
249 11 9
249 12 16
249 13 9
249 14 3
249 15 3
249 16 5
249 17 3
249 18 12
249 19 15
249 20 12
249 21 15
249 22 14
249 23 14
249 24 14
249 25 14
249 26 16
249 27 16
249 28 16
249 29 16
249 30 4
249 31 4
249 32 4
249 33 4
249 34 19
249 35 18
249 36 19
249 37 18
249 38 1
249 39 1
249 40 1
249 41 1
249 42 0
249 43 0
249 44 0
249 45 0
249 46 2
249 47 2
249 48 2
249 49 2
249 50 99
249 51 7
249 52 99
249 53 7
249 54 9
249 55 9
249 56 9
249 57 9
249 58 99
249 59 13
249 60 8
249 61 13
249 62 4
249 63 6
249 64 4
249 65 6
250 2 17
250 3 11
250 4 17
250 5 11
250 6 10
250 7 10
250 8 10
250 9 10
250 10 16
250 11 9
250 12 16
250 13 9
250 14 3
250 15 3
250 16 5
250 17 3
250 18 12
250 19 15
250 20 12
250 21 15
250 22 14
250 23 14
250 24 14
250 25 14
250 26 16
250 27 16
250 28 16
250 29 16
250 30 4
250 31 4
250 32 4
250 33 4
250 34 19
250 35 18
250 36 19
250 37 18
250 38 1
250 39 1
250 40 1
250 41 1
250 42 0
250 43 0
250 44 0
250 45 0
250 46 2
250 47 2
250 48 2
250 49 2
250 50 99
250 51 7
250 52 99
250 53 7
250 54 9
250 55 9
250 56 9
250 57 9
250 58 99
250 59 13
250 60 8
250 61 13
250 62 4
250 63 6
250 64 4
250 65 6
251 2 17
251 3 11
251 4 17
251 5 11
251 6 10
251 7 10
251 8 10
251 9 10
251 10 16
251 11 9
251 12 16
251 13 9
251 14 3
251 15 3
251 16 5
251 17 3
251 18 12
251 19 15
251 20 12
251 21 15
251 22 14
251 23 14
251 24 14
251 25 14
251 26 16
251 27 16
251 28 16
251 29 16
251 30 4
251 31 4
251 32 4
251 33 4
251 34 19
251 35 18
251 36 19
251 37 18
251 38 1
251 39 1
251 40 1
251 41 1
251 42 0
251 43 0
251 44 0
251 45 0
251 46 2
251 47 2
251 48 2
251 49 2
251 50 99
251 51 7
251 52 99
251 53 7
251 54 9
251 55 9
251 56 9
251 57 9
251 58 99
251 59 13
251 60 8
251 61 13
251 62 4
251 63 6
251 64 4
251 65 6
252 2 17
252 3 11
252 4 17
252 5 11
252 6 10
252 7 10
252 8 10
252 9 10
252 10 16
252 11 9
252 12 16
252 13 9
252 14 3
252 15 3
252 16 5
252 17 3
252 18 12
252 19 15
252 20 12
252 21 15
252 22 14
252 23 14
252 24 14
252 25 14
252 26 16
252 27 16
252 28 16
252 29 16
252 30 4
252 31 4
252 32 4
252 33 4
252 34 19
252 35 18
252 36 19
252 37 18
252 38 1
252 39 1
252 40 1
252 41 1
252 42 0
252 43 0
252 44 0
252 45 0
252 46 2
252 47 2
252 48 2
252 49 2
252 50 99
252 51 7
252 52 99
252 53 7
252 54 9
252 55 9
252 56 9
252 57 9
252 58 99
252 59 13
252 60 8
252 61 13
252 62 4
252 63 6
252 64 4
252 65 6
253 2 17
253 3 11
253 4 17
253 5 11
253 6 10
253 7 10
253 8 10
253 9 10
253 10 16
253 11 9
253 12 16
253 13 9
253 14 3
253 15 3
253 16 5
253 17 3
253 18 12
253 19 15
253 20 12
253 21 15
253 22 14
253 23 14
253 24 14
253 25 14
253 26 16
253 27 16
253 28 16
253 29 16
253 30 4
253 31 4
253 32 4
253 33 4
253 34 19
253 35 18
253 36 19
253 37 18
253 38 1
253 39 1
253 40 1
253 41 1
253 42 0
253 43 0
253 44 0
253 45 0
253 46 2
253 47 2
253 48 2
253 49 2
253 50 99
253 51 7
253 52 99
253 53 7
253 54 9
253 55 9
253 56 9
253 57 9
253 58 99
253 59 13
253 60 8
253 61 13
253 62 4
253 63 6
253 64 4
253 65 6
254 2 17
254 3 11
254 4 17
254 5 11
254 6 10
254 7 10
254 8 10
254 9 10
254 10 16
254 11 9
254 12 16
254 13 9
254 14 3
254 15 3
254 16 5
254 17 3
254 18 12
254 19 15
254 20 12
254 21 15
254 22 14
254 23 14
254 24 14
254 25 14
254 26 16
254 27 16
254 28 16
254 29 16
254 30 4
254 31 4
254 32 4
254 33 4
254 34 19
254 35 18
254 36 19
254 37 18
254 38 1
254 39 1
254 40 1
254 41 1
254 42 0
254 43 0
254 44 0
254 45 0
254 46 2
254 47 2
254 48 2
254 49 2
254 50 99
254 51 7
254 52 99
254 53 7
254 54 9
254 55 9
254 56 9
254 57 9
254 58 99
254 59 13
254 60 8
254 61 13
254 62 4
254 63 6
254 64 4
254 65 6
255 2 17
255 3 11
255 4 17
255 5 11
255 6 10
255 7 10
255 8 10
255 9 10
255 10 16
255 11 9
255 12 16
255 13 9
255 14 3
255 15 3
255 16 5
255 17 3
255 18 12
255 19 15
255 20 12
255 21 15
255 22 14
255 23 14
255 24 14
255 25 14
255 26 16
255 27 16
255 28 16
255 29 16
255 30 4
255 31 4
255 32 4
255 33 4
255 34 19
255 35 18
255 36 19
255 37 18
255 38 1
255 39 1
255 40 1
255 41 1
255 42 0
255 43 0
255 44 0
255 45 0
255 46 2
255 47 2
255 48 2
255 49 2
255 50 99
255 51 7
255 52 99
255 53 7
255 54 9
255 55 9
255 56 9
255 57 9
255 58 99
255 59 13
255 60 8
255 61 13
255 62 4
255 63 6
255 64 4
255 65 6
256 2 17
256 3 11
256 4 17
256 5 11
256 6 10
256 7 10
256 8 10
256 9 10
256 10 16
256 11 9
256 12 16
256 13 9
256 14 3
256 15 3
256 16 5
256 17 3
256 18 12
256 19 15
256 20 12
256 21 15
256 22 14
256 23 14
256 24 14
256 25 14
256 26 16
256 27 16
256 28 16
256 29 16
256 30 4
256 31 4
256 32 4
256 33 4
256 34 19
256 35 18
256 36 19
256 37 18
256 38 1
256 39 1
256 40 1
256 41 1
256 42 0
256 43 0
256 44 0
256 45 0
256 46 2
256 47 2
256 48 2
256 49 2
256 50 99
256 51 7
256 52 99
256 53 7
256 54 9
256 55 9
256 56 9
256 57 9
256 58 99
256 59 13
256 60 8
256 61 13
256 62 4
256 63 6
256 64 4
256 65 6
257 2 17
257 3 11
257 4 17
257 5 11
257 6 10
257 7 10
257 8 10
257 9 10
257 10 16
257 11 9
257 12 16
257 13 9
257 14 3
257 15 3
257 16 5
257 17 3
257 18 12
257 19 15
257 20 12
257 21 15
257 22 14
257 23 14
257 24 14
257 25 14
257 26 16
257 27 16
257 28 16
257 29 16
257 30 4
257 31 4
257 32 4
257 33 4
257 34 19
257 35 18
257 36 19
257 37 18
257 38 1
257 39 1
257 40 1
257 41 1
257 42 0
257 43 0
257 44 0
257 45 0
257 46 2
257 47 2
257 48 2
257 49 2
257 50 99
257 51 7
257 52 99
257 53 7
257 54 9
257 55 9
257 56 9
257 57 9
257 58 99
257 59 13
257 60 8
257 61 13
257 62 4
257 63 6
257 64 4
257 65 6
258 2 17
258 3 11
258 4 17
258 5 11
258 6 10
258 7 10
258 8 10
258 9 10
258 10 16
258 11 9
258 12 16
258 13 9
258 14 3
258 15 3
258 16 5
258 17 3
258 18 12
258 19 15
258 20 12
258 21 15
258 22 14
258 23 14
258 24 14
258 25 14
258 26 16
258 27 16
258 28 16
258 29 16
258 30 4
258 31 4
258 32 4
258 33 4
258 34 19
258 35 18
258 36 19
258 37 18
258 38 1
258 39 1
258 40 1
258 41 1
258 42 0
258 43 0
258 44 0
258 45 0
258 46 2
258 47 2
258 48 2
258 49 2
258 50 99
258 51 7
258 52 99
258 53 7
258 54 9
258 55 9
258 56 9
258 57 9
258 58 99
258 59 13
258 60 8
258 61 13
258 62 4
258 63 6
258 64 4
258 65 6
259 2 17
259 3 11
259 4 17
259 5 11
259 6 10
259 7 10
259 8 10
259 9 10
259 10 16
259 11 9
259 12 16
259 13 9
259 14 3
259 15 3
259 16 5
259 17 3
259 18 12
259 19 15
259 20 12
259 21 15
259 22 14
259 23 14
259 24 14
259 25 14
259 26 16
259 27 16
259 28 16
259 29 16
259 30 4
259 31 4
259 32 4
259 33 4
259 34 19
259 35 18
259 36 19
259 37 18
259 38 1
259 39 1
259 40 1
259 41 1
259 42 0
259 43 0
259 44 0
259 45 0
259 46 2
259 47 2
259 48 2
259 49 2
259 50 99
259 51 7
259 52 99
259 53 7
259 54 9
259 55 9
259 56 9
259 57 9
259 58 99
259 59 13
259 60 8
259 61 13
259 62 4
259 63 6
259 64 4
259 65 6
260 2 17
260 3 11
260 4 17
260 5 11
260 6 10
260 7 10
260 8 10
260 9 10
260 10 16
260 11 9
260 12 16
260 13 9
260 14 3
260 15 3
260 16 5
260 17 3
260 18 12
260 19 15
260 20 12
260 21 15
260 22 14
260 23 14
260 24 14
260 25 14
260 26 16
260 27 16
260 28 16
260 29 16
260 30 4
260 31 4
260 32 4
260 33 4
260 34 19
260 35 18
260 36 19
260 37 18
260 38 1
260 39 1
260 40 1
260 41 1
260 42 0
260 43 0
260 44 0
260 45 0
260 46 2
260 47 2
260 48 2
260 49 2
260 50 99
260 51 7
260 52 99
260 53 7
260 54 9
260 55 9
260 56 9
260 57 9
260 58 99
260 59 13
260 60 8
260 61 13
260 62 4
260 63 6
260 64 4
260 65 6
261 2 17
261 3 11
261 4 17
261 5 11
261 6 10
261 7 10
261 8 10
261 9 10
261 10 16
261 11 9
261 12 16
261 13 9
261 14 3
261 15 3
261 16 5
261 17 3
261 18 12
261 19 15
261 20 12
261 21 15
261 22 14
261 23 14
261 24 14
261 25 14
261 26 16
261 27 16
261 28 16
261 29 16
261 30 4
261 31 4
261 32 4
261 33 4
261 34 19
261 35 18
261 36 19
261 37 18
261 38 1
261 39 1
261 40 1
261 41 1
261 42 0
261 43 0
261 44 0
261 45 0
261 46 2
261 47 2
261 48 2
261 49 2
261 50 99
261 51 7
261 52 99
261 53 7
261 54 9
261 55 9
261 56 9
261 57 9
261 58 99
261 59 13
261 60 8
261 61 13
261 62 4
261 63 6
261 64 4
261 65 6
262 2 17
262 3 11
262 4 17
262 5 11
262 6 10
262 7 10
262 8 10
262 9 10
262 10 16
262 11 9
262 12 16
262 13 9
262 14 3
262 15 3
262 16 5
262 17 3
262 18 12
262 19 15
262 20 12
262 21 15
262 22 14
262 23 14
262 24 14
262 25 14
262 26 16
262 27 16
262 28 16
262 29 16
262 30 4
262 31 4
262 32 4
262 33 4
262 34 19
262 35 18
262 36 19
262 37 18
262 38 1
262 39 1
262 40 1
262 41 1
262 42 0
262 43 0
262 44 0
262 45 0
262 46 2
262 47 2
262 48 2
262 49 2
262 50 99
262 51 7
262 52 99
262 53 7
262 54 9
262 55 9
262 56 9
262 57 9
262 58 99
262 59 13
262 60 8
262 61 13
262 62 4
262 63 6
262 64 4
262 65 6
263 2 17
263 3 11
263 4 17
263 5 11
263 6 10
263 7 10
263 8 10
263 9 10
263 10 16
263 11 9
263 12 16
263 13 9
263 14 3
263 15 3
263 16 5
263 17 3
263 18 12
263 19 15
263 20 12
263 21 15
263 22 14
263 23 14
263 24 14
263 25 14
263 26 16
263 27 16
263 28 16
263 29 16
263 30 4
263 31 4
263 32 4
263 33 4
263 34 19
263 35 18
263 36 19
263 37 18
263 38 1
263 39 1
263 40 1
263 41 1
263 42 0
263 43 0
263 44 0
263 45 0
263 46 2
263 47 2
263 48 2
263 49 2
263 50 99
263 51 7
263 52 99
263 53 7
263 54 9
263 55 9
263 56 9
263 57 9
263 58 99
263 59 13
263 60 8
263 61 13
263 62 4
263 63 6
263 64 4
263 65 6
264 2 17
264 3 11
264 4 17
264 5 11
264 6 10
264 7 10
264 8 10
264 9 10
264 10 16
264 11 9
264 12 16
264 13 9
264 14 3
264 15 3
264 16 5
264 17 3
264 18 12
264 19 15
264 20 12
264 21 15
264 22 14
264 23 14
264 24 14
264 25 14
264 26 16
264 27 16
264 28 16
264 29 16
264 30 4
264 31 4
264 32 4
264 33 4
264 34 19
264 35 18
264 36 19
264 37 18
264 38 1
264 39 1
264 40 1
264 41 1
264 42 0
264 43 0
264 44 0
264 45 0
264 46 2
264 47 2
264 48 2
264 49 2
264 50 99
264 51 7
264 52 99
264 53 7
264 54 9
264 55 9
264 56 9
264 57 9
264 58 99
264 59 13
264 60 8
264 61 13
264 62 4
264 63 6
264 64 4
264 65 6
265 2 17
265 3 11
265 4 17
265 5 11
265 6 10
265 7 10
265 8 10
265 9 10
265 10 16
265 11 9
265 12 16
265 13 9
265 14 3
265 15 3
265 16 5
265 17 3
265 18 12
265 19 15
265 20 12
265 21 15
265 22 14
265 23 14
265 24 14
265 25 14
265 26 16
265 27 16
265 28 16
265 29 16
265 30 4
265 31 4
265 32 4
265 33 4
265 34 19
265 35 18
265 36 19
265 37 18
265 38 1
265 39 1
265 40 1
265 41 1
265 42 0
265 43 0
265 44 0
265 45 0
265 46 2
265 47 2
265 48 2
265 49 2
265 50 99
265 51 7
265 52 99
265 53 7
265 54 9
265 55 9
265 56 9
265 57 9
265 58 99
265 59 13
265 60 8
265 61 13
265 62 4
265 63 6
265 64 4
265 65 6
266 2 17
266 3 11
266 4 17
266 5 11
266 6 10
266 7 10
266 8 10
266 9 10
266 10 16
266 11 9
266 12 16
266 13 9
266 14 3
266 15 3
266 16 5
266 17 3
266 18 12
266 19 15
266 20 12
266 21 15
266 22 14
266 23 14
266 24 14
266 25 14
266 26 16
266 27 16
266 28 16
266 29 16
266 30 4
266 31 4
266 32 4
266 33 4
266 34 19
266 35 18
266 36 19
266 37 18
266 38 1
266 39 1
266 40 1
266 41 1
266 42 0
266 43 0
266 44 0
266 45 0
266 46 2
266 47 2
266 48 2
266 49 2
266 50 99
266 51 7
266 52 99
266 53 7
266 54 9
266 55 9
266 56 9
266 57 9
266 58 99
266 59 13
266 60 8
266 61 13
266 62 4
266 63 6
266 64 4
266 65 6
267 2 17
267 3 11
267 4 17
267 5 11
267 6 10
267 7 10
267 8 10
267 9 10
267 10 16
267 11 9
267 12 16
267 13 9
267 14 3
267 15 3
267 16 5
267 17 3
267 18 12
267 19 15
267 20 12
267 21 15
267 22 14
267 23 14
267 24 14
267 25 14
267 26 16
267 27 16
267 28 16
267 29 16
267 30 4
267 31 4
267 32 4
267 33 4
267 34 19
267 35 18
267 36 19
267 37 18
267 38 1
267 39 1
267 40 1
267 41 1
267 42 0
267 43 0
267 44 0
267 45 0
267 46 2
267 47 2
267 48 2
267 49 2
267 50 99
267 51 7
267 52 99
267 53 7
267 54 9
267 55 9
267 56 9
267 57 9
267 58 99
267 59 13
267 60 8
267 61 13
267 62 4
267 63 6
267 64 4
267 65 6
268 2 17
268 3 11
268 4 17
268 5 11
268 6 10
268 7 10
268 8 10
268 9 10
268 10 16
268 11 9
268 12 16
268 13 9
268 14 3
268 15 3
268 16 5
268 17 3
268 18 12
268 19 15
268 20 12
268 21 15
268 22 14
268 23 14
268 24 14
268 25 14
268 26 16
268 27 16
268 28 16
268 29 16
268 30 4
268 31 4
268 32 4
268 33 4
268 34 19
268 35 18
268 36 19
268 37 18
268 38 1
268 39 1
268 40 1
268 41 1
268 42 0
268 43 0
268 44 0
268 45 0
268 46 2
268 47 2
268 48 2
268 49 2
268 50 99
268 51 7
268 52 99
268 53 7
268 54 9
268 55 9
268 56 9
268 57 9
268 58 99
268 59 13
268 60 8
268 61 13
268 62 4
268 63 6
268 64 4
268 65 6
269 2 17
269 3 11
269 4 17
269 5 11
269 6 10
269 7 10
269 8 10
269 9 10
269 10 16
269 11 9
269 12 16
269 13 9
269 14 3
269 15 3
269 16 5
269 17 3
269 18 12
269 19 15
269 20 12
269 21 15
269 22 14
269 23 14
269 24 14
269 25 14
269 26 16
269 27 16
269 28 16
269 29 16
269 30 4
269 31 4
269 32 4
269 33 4
269 34 19
269 35 18
269 36 19
269 37 18
269 38 1
269 39 1
269 40 1
269 41 1
269 42 0
269 43 0
269 44 0
269 45 0
269 46 2
269 47 2
269 48 2
269 49 2
269 50 99
269 51 7
269 52 99
269 53 7
269 54 9
269 55 9
269 56 9
269 57 9
269 58 99
269 59 13
269 60 8
269 61 13
269 62 4
269 63 6
269 64 4
269 65 6
270 2 17
270 3 11
270 4 17
270 5 11
270 6 10
270 7 10
270 8 10
270 9 10
270 10 16
270 11 9
270 12 16
270 13 9
270 14 3
270 15 3
270 16 5
270 17 3
270 18 12
270 19 15
270 20 12
270 21 15
270 22 14
270 23 14
270 24 14
270 25 14
270 26 16
270 27 16
270 28 16
270 29 16
270 30 4
270 31 4
270 32 4
270 33 4
270 34 19
270 35 18
270 36 19
270 37 18
270 38 1
270 39 1
270 40 1
270 41 1
270 42 0
270 43 0
270 44 0
270 45 0
270 46 2
270 47 2
270 48 2
270 49 2
270 50 99
270 51 7
270 52 99
270 53 7
270 54 9
270 55 9
270 56 9
270 57 9
270 58 99
270 59 13
270 60 8
270 61 13
270 62 4
270 63 6
270 64 4
270 65 6
271 2 17
271 3 11
271 4 17
271 5 11
271 6 10
271 7 10
271 8 10
271 9 10
271 10 16
271 11 9
271 12 16
271 13 9
271 14 3
271 15 3
271 16 5
271 17 3
271 18 12
271 19 15
271 20 12
271 21 15
271 22 14
271 23 14
271 24 14
271 25 14
271 26 16
271 27 16
271 28 16
271 29 16
271 30 4
271 31 4
271 32 4
271 33 4
271 34 19
271 35 18
271 36 19
271 37 18
271 38 1
271 39 1
271 40 1
271 41 1
271 42 0
271 43 0
271 44 0
271 45 0
271 46 2
271 47 2
271 48 2
271 49 2
271 50 99
271 51 7
271 52 99
271 53 7
271 54 9
271 55 9
271 56 9
271 57 9
271 58 99
271 59 13
271 60 8
271 61 13
271 62 4
271 63 6
271 64 4
271 65 6
272 2 17
272 3 11
272 4 17
272 5 11
272 6 10
272 7 10
272 8 10
272 9 10
272 10 16
272 11 9
272 12 16
272 13 9
272 14 3
272 15 3
272 16 5
272 17 3
272 18 12
272 19 15
272 20 12
272 21 15
272 22 14
272 23 14
272 24 14
272 25 14
272 26 16
272 27 16
272 28 16
272 29 16
272 30 4
272 31 4
272 32 4
272 33 4
272 34 19
272 35 18
272 36 19
272 37 18
272 38 1
272 39 1
272 40 1
272 41 1
272 42 0
272 43 0
272 44 0
272 45 0
272 46 2
272 47 2
272 48 2
272 49 2
272 50 99
272 51 7
272 52 99
272 53 7
272 54 9
272 55 9
272 56 9
272 57 9
272 58 99
272 59 13
272 60 8
272 61 13
272 62 4
272 63 6
272 64 4
272 65 6
273 2 17
273 3 11
273 4 17
273 5 11
273 6 10
273 7 10
273 8 10
273 9 10
273 10 16
273 11 9
273 12 16
273 13 9
273 14 3
273 15 3
273 16 5
273 17 3
273 18 12
273 19 15
273 20 12
273 21 15
273 22 14
273 23 14
273 24 14
273 25 14
273 26 16
273 27 16
273 28 16
273 29 16
273 30 4
273 31 4
273 32 4
273 33 4
273 34 19
273 35 18
273 36 19
273 37 18
273 38 1
273 39 1
273 40 1
273 41 1
273 42 0
273 43 0
273 44 0
273 45 0
273 46 2
273 47 2
273 48 2
273 49 2
273 50 99
273 51 7
273 52 99
273 53 7
273 54 9
273 55 9
273 56 9
273 57 9
273 58 99
273 59 13
273 60 8
273 61 13
273 62 4
273 63 6
273 64 4
273 65 6
274 2 17
274 3 11
274 4 17
274 5 11
274 6 10
274 7 10
274 8 10
274 9 10
274 10 16
274 11 9
274 12 16
274 13 9
274 14 3
274 15 3
274 16 5
274 17 3
274 18 12
274 19 15
274 20 12
274 21 15
274 22 14
274 23 14
274 24 14
274 25 14
274 26 16
274 27 16
274 28 16
274 29 16
274 30 4
274 31 4
274 32 4
274 33 4
274 34 19
274 35 18
274 36 19
274 37 18
274 38 1
274 39 1
274 40 1
274 41 1
274 42 0
274 43 0
274 44 0
274 45 0
274 46 2
274 47 2
274 48 2
274 49 2
274 50 99
274 51 7
274 52 99
274 53 7
274 54 9
274 55 9
274 56 9
274 57 9
274 58 99
274 59 13
274 60 8
274 61 13
274 62 4
274 63 6
274 64 4
274 65 6
275 2 17
275 3 11
275 4 17
275 5 11
275 6 10
275 7 10
275 8 10
275 9 10
275 10 16
275 11 9
275 12 16
275 13 9
275 14 3
275 15 3
275 16 5
275 17 3
275 18 12
275 19 15
275 20 12
275 21 15
275 22 14
275 23 14
275 24 14
275 25 14
275 26 16
275 27 16
275 28 16
275 29 16
275 30 4
275 31 4
275 32 4
275 33 4
275 34 19
275 35 18
275 36 19
275 37 18
275 38 1
275 39 1
275 40 1
275 41 1
275 42 0
275 43 0
275 44 0
275 45 0
275 46 2
275 47 2
275 48 2
275 49 2
275 50 99
275 51 7
275 52 99
275 53 7
275 54 9
275 55 9
275 56 9
275 57 9
275 58 99
275 59 13
275 60 8
275 61 13
275 62 4
275 63 6
275 64 4
275 65 6
276 2 17
276 3 11
276 4 17
276 5 11
276 6 10
276 7 10
276 8 10
276 9 10
276 10 16
276 11 9
276 12 16
276 13 9
276 14 3
276 15 3
276 16 5
276 17 3
276 18 12
276 19 15
276 20 12
276 21 15
276 22 14
276 23 14
276 24 14
276 25 14
276 26 16
276 27 16
276 28 16
276 29 16
276 30 4
276 31 4
276 32 4
276 33 4
276 34 19
276 35 18
276 36 19
276 37 18
276 38 1
276 39 1
276 40 1
276 41 1
276 42 0
276 43 0
276 44 0
276 45 0
276 46 2
276 47 2
276 48 2
276 49 2
276 50 99
276 51 7
276 52 99
276 53 7
276 54 9
276 55 9
276 56 9
276 57 9
276 58 99
276 59 13
276 60 8
276 61 13
276 62 4
276 63 6
276 64 4
276 65 6
277 2 17
277 3 11
277 4 17
277 5 11
277 6 10
277 7 10
277 8 10
277 9 10
277 10 16
277 11 9
277 12 16
277 13 9
277 14 3
277 15 3
277 16 5
277 17 3
277 18 12
277 19 15
277 20 12
277 21 15
277 22 14
277 23 14
277 24 14
277 25 14
277 26 16
277 27 16
277 28 16
277 29 16
277 30 4
277 31 4
277 32 4
277 33 4
277 34 19
277 35 18
277 36 19
277 37 18
277 38 1
277 39 1
277 40 1
277 41 1
277 42 0
277 43 0
277 44 0
277 45 0
277 46 2
277 47 2
277 48 2
277 49 2
277 50 99
277 51 7
277 52 99
277 53 7
277 54 9
277 55 9
277 56 9
277 57 9
277 58 99
277 59 13
277 60 8
277 61 13
277 62 4
277 63 6
277 64 4
277 65 6
278 2 17
278 3 11
278 4 17
278 5 11
278 6 10
278 7 10
278 8 10
278 9 10
278 10 16
278 11 9
278 12 16
278 13 9
278 14 3
278 15 3
278 16 5
278 17 3
278 18 12
278 19 15
278 20 12
278 21 15
278 22 14
278 23 14
278 24 14
278 25 14
278 26 16
278 27 16
278 28 16
278 29 16
278 30 4
278 31 4
278 32 4
278 33 4
278 34 19
278 35 18
278 36 19
278 37 18
278 38 1
278 39 1
278 40 1
278 41 1
278 42 0
278 43 0
278 44 0
278 45 0
278 46 2
278 47 2
278 48 2
278 49 2
278 50 99
278 51 7
278 52 99
278 53 7
278 54 9
278 55 9
278 56 9
278 57 9
278 58 99
278 59 13
278 60 8
278 61 13
278 62 4
278 63 6
278 64 4
278 65 6
279 2 17
279 3 11
279 4 17
279 5 11
279 6 10
279 7 10
279 8 10
279 9 10
279 10 16
279 11 9
279 12 16
279 13 9
279 14 3
279 15 3
279 16 5
279 17 3
279 18 12
279 19 15
279 20 12
279 21 15
279 22 14
279 23 14
279 24 14
279 25 14
279 26 16
279 27 16
279 28 16
279 29 16
279 30 4
279 31 4
279 32 4
279 33 4
279 34 19
279 35 18
279 36 19
279 37 18
279 38 1
279 39 1
279 40 1
279 41 1
279 42 0
279 43 0
279 44 0
279 45 0
279 46 2
279 47 2
279 48 2
279 49 2
279 50 99
279 51 7
279 52 99
279 53 7
279 54 9
279 55 9
279 56 9
279 57 9
279 58 99
279 59 13
279 60 8
279 61 13
279 62 4
279 63 6
279 64 4
279 65 6
280 2 17
280 3 11
280 4 17
280 5 11
280 6 10
280 7 10
280 8 10
280 9 10
280 10 16
280 11 9
280 12 16
280 13 9
280 14 3
280 15 3
280 16 5
280 17 3
280 18 12
280 19 15
280 20 12
280 21 15
280 22 14
280 23 14
280 24 14
280 25 14
280 26 16
280 27 16
280 28 16
280 29 16
280 30 4
280 31 4
280 32 4
280 33 4
280 34 19
280 35 18
280 36 19
280 37 18
280 38 1
280 39 1
280 40 1
280 41 1
280 42 0
280 43 0
280 44 0
280 45 0
280 46 2
280 47 2
280 48 2
280 49 2
280 50 99
280 51 7
280 52 99
280 53 7
280 54 9
280 55 9
280 56 9
280 57 9
280 58 99
280 59 13
280 60 8
280 61 13
280 62 4
280 63 6
280 64 4
280 65 6
281 2 17
281 3 11
281 4 17
281 5 11
281 6 10
281 7 10
281 8 10
281 9 10
281 10 16
281 11 9
281 12 16
281 13 9
281 14 3
281 15 3
281 16 5
281 17 3
281 18 12
281 19 15
281 20 12
281 21 15
281 22 14
281 23 14
281 24 14
281 25 14
281 26 16
281 27 16
281 28 16
281 29 16
281 30 4
281 31 4
281 32 4
281 33 4
281 34 19
281 35 18
281 36 19
281 37 18
281 38 1
281 39 1
281 40 1
281 41 1
281 42 0
281 43 0
281 44 0
281 45 0
281 46 2
281 47 2
281 48 2
281 49 2
281 50 99
281 51 7
281 52 99
281 53 7
281 54 9
281 55 9
281 56 9
281 57 9
281 58 99
281 59 13
281 60 8
281 61 13
281 62 4
281 63 6
281 64 4
281 65 6
282 2 17
282 3 11
282 4 17
282 5 11
282 6 10
282 7 10
282 8 10
282 9 10
282 10 16
282 11 9
282 12 16
282 13 9
282 14 3
282 15 3
282 16 5
282 17 3
282 18 12
282 19 15
282 20 12
282 21 15
282 22 14
282 23 14
282 24 14
282 25 14
282 26 16
282 27 16
282 28 16
282 29 16
282 30 4
282 31 4
282 32 4
282 33 4
282 34 19
282 35 18
282 36 19
282 37 18
282 38 1
282 39 1
282 40 1
282 41 1
282 42 0
282 43 0
282 44 0
282 45 0
282 46 2
282 47 2
282 48 2
282 49 2
282 50 99
282 51 7
282 52 99
282 53 7
282 54 9
282 55 9
282 56 9
282 57 9
282 58 99
282 59 13
282 60 8
282 61 13
282 62 4
282 63 6
282 64 4
282 65 6
283 2 17
283 3 11
283 4 17
283 5 11
283 6 10
283 7 10
283 8 10
283 9 10
283 10 16
283 11 9
283 12 16
283 13 9
283 14 3
283 15 3
283 16 5
283 17 3
283 18 12
283 19 15
283 20 12
283 21 15
283 22 14
283 23 14
283 24 14
283 25 14
283 26 16
283 27 16
283 28 16
283 29 16
283 30 4
283 31 4
283 32 4
283 33 4
283 34 19
283 35 18
283 36 19
283 37 18
283 38 1
283 39 1
283 40 1
283 41 1
283 42 0
283 43 0
283 44 0
283 45 0
283 46 2
283 47 2
283 48 2
283 49 2
283 50 99
283 51 7
283 52 99
283 53 7
283 54 9
283 55 9
283 56 9
283 57 9
283 58 99
283 59 13
283 60 8
283 61 13
283 62 4
283 63 6
283 64 4
283 65 6
284 2 17
284 3 11
284 4 17
284 5 11
284 6 10
284 7 10
284 8 10
284 9 10
284 10 16
284 11 9
284 12 16
284 13 9
284 14 3
284 15 3
284 16 5
284 17 3
284 18 12
284 19 15
284 20 12
284 21 15
284 22 14
284 23 14
284 24 14
284 25 14
284 26 16
284 27 16
284 28 16
284 29 16
284 30 4
284 31 4
284 32 4
284 33 4
284 34 19
284 35 18
284 36 19
284 37 18
284 38 1
284 39 1
284 40 1
284 41 1
284 42 0
284 43 0
284 44 0
284 45 0
284 46 2
284 47 2
284 48 2
284 49 2
284 50 99
284 51 7
284 52 99
284 53 7
284 54 9
284 55 9
284 56 9
284 57 9
284 58 99
284 59 13
284 60 8
284 61 13
284 62 4
284 63 6
284 64 4
284 65 6
285 2 17
285 3 11
285 4 17
285 5 11
285 6 10
285 7 10
285 8 10
285 9 10
285 10 16
285 11 9
285 12 16
285 13 9
285 14 3
285 15 3
285 16 5
285 17 3
285 18 12
285 19 15
285 20 12
285 21 15
285 22 14
285 23 14
285 24 14
285 25 14
285 26 16
285 27 16
285 28 16
285 29 16
285 30 4
285 31 4
285 32 4
285 33 4
285 34 19
285 35 18
285 36 19
285 37 18
285 38 1
285 39 1
285 40 1
285 41 1
285 42 0
285 43 0
285 44 0
285 45 0
285 46 2
285 47 2
285 48 2
285 49 2
285 50 99
285 51 7
285 52 99
285 53 7
285 54 9
285 55 9
285 56 9
285 57 9
285 58 99
285 59 13
285 60 8
285 61 13
285 62 4
285 63 6
285 64 4
285 65 6
286 2 17
286 3 11
286 4 17
286 5 11
286 6 10
286 7 10
286 8 10
286 9 10
286 10 16
286 11 9
286 12 16
286 13 9
286 14 3
286 15 3
286 16 5
286 17 3
286 18 12
286 19 15
286 20 12
286 21 15
286 22 14
286 23 14
286 24 14
286 25 14
286 26 16
286 27 16
286 28 16
286 29 16
286 30 4
286 31 4
286 32 4
286 33 4
286 34 19
286 35 18
286 36 19
286 37 18
286 38 1
286 39 1
286 40 1
286 41 1
286 42 0
286 43 0
286 44 0
286 45 0
286 46 2
286 47 2
286 48 2
286 49 2
286 50 99
286 51 7
286 52 99
286 53 7
286 54 9
286 55 9
286 56 9
286 57 9
286 58 99
286 59 13
286 60 8
286 61 13
286 62 4
286 63 6
286 64 4
286 65 6
287 2 17
287 3 11
287 4 17
287 5 11
287 6 10
287 7 10
287 8 10
287 9 10
287 10 16
287 11 9
287 12 16
287 13 9
287 14 3
287 15 3
287 16 5
287 17 3
287 18 12
287 19 15
287 20 12
287 21 15
287 22 14
287 23 14
287 24 14
287 25 14
287 26 16
287 27 16
287 28 16
287 29 16
287 30 4
287 31 4
287 32 4
287 33 4
287 34 19
287 35 18
287 36 19
287 37 18
287 38 1
287 39 1
287 40 1
287 41 1
287 42 0
287 43 0
287 44 0
287 45 0
287 46 2
287 47 2
287 48 2
287 49 2
287 50 99
287 51 7
287 52 99
287 53 7
287 54 9
287 55 9
287 56 9
287 57 9
287 58 99
287 59 13
287 60 8
287 61 13
287 62 4
287 63 6
287 64 4
287 65 6
288 2 17
288 3 11
288 4 17
288 5 11
288 6 10
288 7 10
288 8 10
288 9 10
288 10 16
288 11 9
288 12 16
288 13 9
288 14 3
288 15 3
288 16 5
288 17 3
288 18 12
288 19 15
288 20 12
288 21 15
288 22 14
288 23 14
288 24 14
288 25 14
288 26 16
288 27 16
288 28 16
288 29 16
288 30 4
288 31 4
288 32 4
288 33 4
288 34 19
288 35 18
288 36 19
288 37 18
288 38 1
288 39 1
288 40 1
288 41 1
288 42 0
288 43 0
288 44 0
288 45 0
288 46 2
288 47 2
288 48 2
288 49 2
288 50 99
288 51 7
288 52 99
288 53 7
288 54 9
288 55 9
288 56 9
288 57 9
288 58 99
288 59 13
288 60 8
288 61 13
288 62 4
288 63 6
288 64 4
288 65 6
289 2 17
289 3 11
289 4 17
289 5 11
289 6 10
289 7 10
289 8 10
289 9 10
289 10 16
289 11 9
289 12 16
289 13 9
289 14 3
289 15 3
289 16 5
289 17 3
289 18 12
289 19 15
289 20 12
289 21 15
289 22 14
289 23 14
289 24 14
289 25 14
289 26 16
289 27 16
289 28 16
289 29 16
289 30 4
289 31 4
289 32 4
289 33 4
289 34 19
289 35 18
289 36 19
289 37 18
289 38 1
289 39 1
289 40 1
289 41 1
289 42 0
289 43 0
289 44 0
289 45 0
289 46 2
289 47 2
289 48 2
289 49 2
289 50 99
289 51 7
289 52 99
289 53 7
289 54 9
289 55 9
289 56 9
289 57 9
289 58 99
289 59 13
289 60 8
289 61 13
289 62 4
289 63 6
289 64 4
289 65 6
290 2 17
290 3 11
290 4 17
290 5 11
290 6 10
290 7 10
290 8 10
290 9 10
290 10 16
290 11 9
290 12 16
290 13 9
290 14 3
290 15 3
290 16 5
290 17 3
290 18 12
290 19 15
290 20 12
290 21 15
290 22 14
290 23 14
290 24 14
290 25 14
290 26 16
290 27 16
290 28 16
290 29 16
290 30 4
290 31 4
290 32 4
290 33 4
290 34 19
290 35 18
290 36 19
290 37 18
290 38 1
290 39 1
290 40 1
290 41 1
290 42 0
290 43 0
290 44 0
290 45 0
290 46 2
290 47 2
290 48 2
290 49 2
290 50 99
290 51 7
290 52 99
290 53 7
290 54 9
290 55 9
290 56 9
290 57 9
290 58 99
290 59 13
290 60 8
290 61 13
290 62 4
290 63 6
290 64 4
290 65 6
291 2 17
291 3 11
291 4 17
291 5 11
291 6 10
291 7 10
291 8 10
291 9 10
291 10 16
291 11 9
291 12 16
291 13 9
291 14 3
291 15 3
291 16 5
291 17 3
291 18 12
291 19 15
291 20 12
291 21 15
291 22 14
291 23 14
291 24 14
291 25 14
291 26 16
291 27 16
291 28 16
291 29 16
291 30 4
291 31 4
291 32 4
291 33 4
291 34 19
291 35 18
291 36 19
291 37 18
291 38 1
291 39 1
291 40 1
291 41 1
291 42 0
291 43 0
291 44 0
291 45 0
291 46 2
291 47 2
291 48 2
291 49 2
291 50 99
291 51 7
291 52 99
291 53 7
291 54 9
291 55 9
291 56 9
291 57 9
291 58 99
291 59 13
291 60 8
291 61 13
291 62 4
291 63 6
291 64 4
291 65 6
292 2 17
292 3 11
292 4 17
292 5 11
292 6 10
292 7 10
292 8 10
292 9 10
292 10 16
292 11 9
292 12 16
292 13 9
292 14 3
292 15 3
292 16 5
292 17 3
292 18 12
292 19 15
292 20 12
292 21 15
292 22 14
292 23 14
292 24 14
292 25 14
292 26 16
292 27 16
292 28 16
292 29 16
292 30 4
292 31 4
292 32 4
292 33 4
292 34 19
292 35 18
292 36 19
292 37 18
292 38 1
292 39 1
292 40 1
292 41 1
292 42 0
292 43 0
292 44 0
292 45 0
292 46 2
292 47 2
292 48 2
292 49 2
292 50 99
292 51 7
292 52 99
292 53 7
292 54 9
292 55 9
292 56 9
292 57 9
292 58 99
292 59 13
292 60 8
292 61 13
292 62 4
292 63 6
292 64 4
292 65 6
293 2 17
293 3 11
293 4 17
293 5 11
293 6 10
293 7 10
293 8 10
293 9 10
293 10 16
293 11 9
293 12 16
293 13 9
293 14 3
293 15 3
293 16 5
293 17 3
293 18 12
293 19 15
293 20 12
293 21 15
293 22 14
293 23 14
293 24 14
293 25 14
293 26 16
293 27 16
293 28 16
293 29 16
293 30 4
293 31 4
293 32 4
293 33 4
293 34 19
293 35 18
293 36 19
293 37 18
293 38 1
293 39 1
293 40 1
293 41 1
293 42 0
293 43 0
293 44 0
293 45 0
293 46 2
293 47 2
293 48 2
293 49 2
293 50 99
293 51 7
293 52 99
293 53 7
293 54 9
293 55 9
293 56 9
293 57 9
293 58 99
293 59 13
293 60 8
293 61 13
293 62 4
293 63 6
293 64 4
293 65 6
294 2 17
294 3 11
294 4 17
294 5 11
294 6 10
294 7 10
294 8 10
294 9 10
294 10 16
294 11 9
294 12 16
294 13 9
294 14 3
294 15 3
294 16 5
294 17 3
294 18 12
294 19 15
294 20 12
294 21 15
294 22 14
294 23 14
294 24 14
294 25 14
294 26 16
294 27 16
294 28 16
294 29 16
294 30 4
294 31 4
294 32 4
294 33 4
294 34 19
294 35 18
294 36 19
294 37 18
294 38 1
294 39 1
294 40 1
294 41 1
294 42 0
294 43 0
294 44 0
294 45 0
294 46 2
294 47 2
294 48 2
294 49 2
294 50 99
294 51 7
294 52 99
294 53 7
294 54 9
294 55 9
294 56 9
294 57 9
294 58 99
294 59 13
294 60 8
294 61 13
294 62 4
294 63 6
294 64 4
294 65 6
295 2 17
295 3 11
295 4 17
295 5 11
295 6 10
295 7 10
295 8 10
295 9 10
295 10 16
295 11 9
295 12 16
295 13 9
295 14 3
295 15 3
295 16 5
295 17 3
295 18 12
295 19 15
295 20 12
295 21 15
295 22 14
295 23 14
295 24 14
295 25 14
295 26 16
295 27 16
295 28 16
295 29 16
295 30 4
295 31 4
295 32 4
295 33 4
295 34 19
295 35 18
295 36 19
295 37 18
295 38 1
295 39 1
295 40 1
295 41 1
295 42 0
295 43 0
295 44 0
295 45 0
295 46 2
295 47 2
295 48 2
295 49 2
295 50 99
295 51 7
295 52 99
295 53 7
295 54 9
295 55 9
295 56 9
295 57 9
295 58 99
295 59 13
295 60 8
295 61 13
295 62 4
295 63 6
295 64 4
295 65 6
296 2 17
296 3 11
296 4 17
296 5 11
296 6 10
296 7 10
296 8 10
296 9 10
296 10 16
296 11 9
296 12 16
296 13 9
296 14 3
296 15 3
296 16 5
296 17 3
296 18 12
296 19 15
296 20 12
296 21 15
296 22 14
296 23 14
296 24 14
296 25 14
296 26 16
296 27 16
296 28 16
296 29 16
296 30 4
296 31 4
296 32 4
296 33 4
296 34 19
296 35 18
296 36 19
296 37 18
296 38 1
296 39 1
296 40 1
296 41 1
296 42 0
296 43 0
296 44 0
296 45 0
296 46 2
296 47 2
296 48 2
296 49 2
296 50 99
296 51 7
296 52 99
296 53 7
296 54 9
296 55 9
296 56 9
296 57 9
296 58 99
296 59 13
296 60 8
296 61 13
296 62 4
296 63 6
296 64 4
296 65 6
297 2 17
297 3 11
297 4 17
297 5 11
297 6 10
297 7 10
297 8 10
297 9 10
297 10 16
297 11 9
297 12 16
297 13 9
297 14 3
297 15 3
297 16 5
297 17 3
297 18 12
297 19 15
297 20 12
297 21 15
297 22 14
297 23 14
297 24 14
297 25 14
297 26 16
297 27 16
297 28 16
297 29 16
297 30 4
297 31 4
297 32 4
297 33 4
297 34 19
297 35 18
297 36 19
297 37 18
297 38 1
297 39 1
297 40 1
297 41 1
297 42 0
297 43 0
297 44 0
297 45 0
297 46 2
297 47 2
297 48 2
297 49 2
297 50 99
297 51 7
297 52 99
297 53 7
297 54 9
297 55 9
297 56 9
297 57 9
297 58 99
297 59 13
297 60 8
297 61 13
297 62 4
297 63 6
297 64 4
297 65 6
298 2 17
298 3 11
298 4 17
298 5 11
298 6 10
298 7 10
298 8 10
298 9 10
298 10 16
298 11 9
298 12 16
298 13 9
298 14 3
298 15 3
298 16 5
298 17 3
298 18 12
298 19 15
298 20 12
298 21 15
298 22 14
298 23 14
298 24 14
298 25 14
298 26 16
298 27 16
298 28 16
298 29 16
298 30 4
298 31 4
298 32 4
298 33 4
298 34 19
298 35 18
298 36 19
298 37 18
298 38 1
298 39 1
298 40 1
298 41 1
298 42 0
298 43 0
298 44 0
298 45 0
298 46 2
298 47 2
298 48 2
298 49 2
298 50 99
298 51 7
298 52 99
298 53 7
298 54 9
298 55 9
298 56 9
298 57 9
298 58 99
298 59 13
298 60 8
298 61 13
298 62 4
298 63 6
298 64 4
298 65 6
299 2 17
299 3 11
299 4 17
299 5 11
299 6 10
299 7 10
299 8 10
299 9 10
299 10 16
299 11 9
299 12 16
299 13 9
299 14 3
299 15 3
299 16 5
299 17 3
299 18 12
299 19 15
299 20 12
299 21 15
299 22 14
299 23 14
299 24 14
299 25 14
299 26 16
299 27 16
299 28 16
299 29 16
299 30 4
299 31 4
299 32 4
299 33 4
299 34 19
299 35 18
299 36 19
299 37 18
299 38 1
299 39 1
299 40 1
299 41 1
299 42 0
299 43 0
299 44 0
299 45 0
299 46 2
299 47 2
299 48 2
299 49 2
299 50 99
299 51 7
299 52 99
299 53 7
299 54 9
299 55 9
299 56 9
299 57 9
299 58 99
299 59 13
299 60 8
299 61 13
299 62 4
299 63 6
299 64 4
299 65 6
300 2 17
300 3 11
300 4 17
300 5 11
300 6 10
300 7 10
300 8 10
300 9 10
300 10 16
300 11 9
300 12 16
300 13 9
300 14 3
300 15 3
300 16 5
300 17 3
300 18 12
300 19 15
300 20 12
300 21 15
300 22 14
300 23 14
300 24 14
300 25 14
300 26 16
300 27 16
300 28 16
300 29 16
300 30 4
300 31 4
300 32 4
300 33 4
300 34 19
300 35 18
300 36 19
300 37 18
300 38 1
300 39 1
300 40 1
300 41 1
300 42 0
300 43 0
300 44 0
300 45 0
300 46 2
300 47 2
300 48 2
300 49 2
300 50 99
300 51 7
300 52 99
300 53 7
300 54 9
300 55 9
300 56 9
300 57 9
300 58 99
300 59 13
300 60 8
300 61 13
300 62 4
300 63 6
300 64 4
300 65 6
301 2 17
301 3 11
301 4 17
301 5 11
301 6 10
301 7 10
301 8 10
301 9 10
301 10 16
301 11 9
301 12 16
301 13 9
301 14 3
301 15 3
301 16 5
301 17 3
301 18 12
301 19 15
301 20 12
301 21 15
301 22 14
301 23 14
301 24 14
301 25 14
301 26 16
301 27 16
301 28 16
301 29 16
301 30 4
301 31 4
301 32 4
301 33 4
301 34 19
301 35 18
301 36 19
301 37 18
301 38 1
301 39 1
301 40 1
301 41 1
301 42 0
301 43 0
301 44 0
301 45 0
301 46 2
301 47 2
301 48 2
301 49 2
301 50 99
301 51 7
301 52 99
301 53 7
301 54 9
301 55 9
301 56 9
301 57 9
301 58 99
301 59 13
301 60 8
301 61 13
301 62 4
301 63 6
301 64 4
301 65 6
302 2 17
302 3 11
302 4 17
302 5 11
302 6 10
302 7 10
302 8 10
302 9 10
302 10 16
302 11 9
302 12 16
302 13 9
302 14 3
302 15 3
302 16 5
302 17 3
302 18 12
302 19 15
302 20 12
302 21 15
302 22 14
302 23 14
302 24 14
302 25 14
302 26 16
302 27 16
302 28 16
302 29 16
302 30 4
302 31 4
302 32 4
302 33 4
302 34 19
302 35 18
302 36 19
302 37 18
302 38 1
302 39 1
302 40 1
302 41 1
302 42 0
302 43 0
302 44 0
302 45 0
302 46 2
302 47 2
302 48 2
302 49 2
302 50 99
302 51 7
302 52 99
302 53 7
302 54 9
302 55 9
302 56 9
302 57 9
302 58 99
302 59 13
302 60 8
302 61 13
302 62 4
302 63 6
302 64 4
302 65 6
303 2 17
303 3 11
303 4 17
303 5 11
303 6 10
303 7 10
303 8 10
303 9 10
303 10 16
303 11 9
303 12 16
303 13 9
303 14 3
303 15 3
303 16 5
303 17 3
303 18 12
303 19 15
303 20 12
303 21 15
303 22 14
303 23 14
303 24 14
303 25 14
303 26 16
303 27 16
303 28 16
303 29 16
303 30 4
303 31 4
303 32 4
303 33 4
303 34 19
303 35 18
303 36 19
303 37 18
303 38 1
303 39 1
303 40 1
303 41 1
303 42 0
303 43 0
303 44 0
303 45 0
303 46 2
303 47 2
303 48 2
303 49 2
303 50 99
303 51 7
303 52 99
303 53 7
303 54 9
303 55 9
303 56 9
303 57 9
303 58 99
303 59 13
303 60 8
303 61 13
303 62 4
303 63 6
303 64 4
303 65 6
304 2 17
304 3 11
304 4 17
304 5 11
304 6 10
304 7 10
304 8 10
304 9 10
304 10 16
304 11 9
304 12 16
304 13 9
304 14 3
304 15 3
304 16 5
304 17 3
304 18 12
304 19 15
304 20 12
304 21 15
304 22 14
304 23 14
304 24 14
304 25 14
304 26 16
304 27 16
304 28 16
304 29 16
304 30 4
304 31 4
304 32 4
304 33 4
304 34 19
304 35 18
304 36 19
304 37 18
304 38 1
304 39 1
304 40 1
304 41 1
304 42 0
304 43 0
304 44 0
304 45 0
304 46 2
304 47 2
304 48 2
304 49 2
304 50 99
304 51 7
304 52 99
304 53 7
304 54 9
304 55 9
304 56 9
304 57 9
304 58 99
304 59 13
304 60 8
304 61 13
304 62 4
304 63 6
304 64 4
304 65 6
305 2 17
305 3 11
305 4 17
305 5 11
305 6 10
305 7 10
305 8 10
305 9 10
305 10 16
305 11 9
305 12 16
305 13 9
305 14 3
305 15 3
305 16 5
305 17 3
305 18 12
305 19 15
305 20 12
305 21 15
305 22 14
305 23 14
305 24 14
305 25 14
305 26 16
305 27 16
305 28 16
305 29 16
305 30 4
305 31 4
305 32 4
305 33 4
305 34 19
305 35 18
305 36 19
305 37 18
305 38 1
305 39 1
305 40 1
305 41 1
305 42 0
305 43 0
305 44 0
305 45 0
305 46 2
305 47 2
305 48 2
305 49 2
305 50 99
305 51 7
305 52 99
305 53 7
305 54 9
305 55 9
305 56 9
305 57 9
305 58 99
305 59 13
305 60 8
305 61 13
305 62 4
305 63 6
305 64 4
305 65 6
306 2 17
306 3 11
306 4 17
306 5 11
306 6 10
306 7 10
306 8 10
306 9 10
306 10 16
306 11 9
306 12 16
306 13 9
306 14 3
306 15 3
306 16 5
306 17 3
306 18 12
306 19 15
306 20 12
306 21 15
306 22 14
306 23 14
306 24 14
306 25 14
306 26 16
306 27 16
306 28 16
306 29 16
306 30 4
306 31 4
306 32 4
306 33 4
306 34 19
306 35 18
306 36 19
306 37 18
306 38 1
306 39 1
306 40 1
306 41 1
306 42 0
306 43 0
306 44 0
306 45 0
306 46 2
306 47 2
306 48 2
306 49 2
306 50 99
306 51 7
306 52 99
306 53 7
306 54 9
306 55 9
306 56 9
306 57 9
306 58 99
306 59 13
306 60 8
306 61 13
306 62 4
306 63 6
306 64 4
306 65 6
307 2 17
307 3 11
307 4 17
307 5 11
307 6 10
307 7 10
307 8 10
307 9 10
307 10 16
307 11 9
307 12 16
307 13 9
307 14 3
307 15 3
307 16 5
307 17 3
307 18 12
307 19 15
307 20 12
307 21 15
307 22 14
307 23 14
307 24 14
307 25 14
307 26 16
307 27 16
307 28 16
307 29 16
307 30 4
307 31 4
307 32 4
307 33 4
307 34 19
307 35 18
307 36 19
307 37 18
307 38 1
307 39 1
307 40 1
307 41 1
307 42 0
307 43 0
307 44 0
307 45 0
307 46 2
307 47 2
307 48 2
307 49 2
307 50 99
307 51 7
307 52 99
307 53 7
307 54 9
307 55 9
307 56 9
307 57 9
307 58 99
307 59 13
307 60 8
307 61 13
307 62 4
307 63 6
307 64 4
307 65 6
308 2 17
308 3 11
308 4 17
308 5 11
308 6 10
308 7 10
308 8 10
308 9 10
308 10 16
308 11 9
308 12 16
308 13 9
308 14 3
308 15 3
308 16 5
308 17 3
308 18 12
308 19 15
308 20 12
308 21 15
308 22 14
308 23 14
308 24 14
308 25 14
308 26 16
308 27 16
308 28 16
308 29 16
308 30 4
308 31 4
308 32 4
308 33 4
308 34 19
308 35 18
308 36 19
308 37 18
308 38 1
308 39 1
308 40 1
308 41 1
308 42 0
308 43 0
308 44 0
308 45 0
308 46 2
308 47 2
308 48 2
308 49 2
308 50 99
308 51 7
308 52 99
308 53 7
308 54 9
308 55 9
308 56 9
308 57 9
308 58 99
308 59 13
308 60 8
308 61 13
308 62 4
308 63 6
308 64 4
308 65 6
309 2 17
309 3 11
309 4 17
309 5 11
309 6 10
309 7 10
309 8 10
309 9 10
309 10 16
309 11 9
309 12 16
309 13 9
309 14 3
309 15 3
309 16 5
309 17 3
309 18 12
309 19 15
309 20 12
309 21 15
309 22 14
309 23 14
309 24 14
309 25 14
309 26 16
309 27 16
309 28 16
309 29 16
309 30 4
309 31 4
309 32 4
309 33 4
309 34 19
309 35 18
309 36 19
309 37 18
309 38 1
309 39 1
309 40 1
309 41 1
309 42 0
309 43 0
309 44 0
309 45 0
309 46 2
309 47 2
309 48 2
309 49 2
309 50 99
309 51 7
309 52 99
309 53 7
309 54 9
309 55 9
309 56 9
309 57 9
309 58 99
309 59 13
309 60 8
309 61 13
309 62 4
309 63 6
309 64 4
309 65 6
310 2 17
310 3 11
310 4 17
310 5 11
310 6 10
310 7 10
310 8 10
310 9 10
310 10 16
310 11 9
310 12 16
310 13 9
310 14 3
310 15 3
310 16 5
310 17 3
310 18 12
310 19 15
310 20 12
310 21 15
310 22 14
310 23 14
310 24 14
310 25 14
310 26 16
310 27 16
310 28 16
310 29 16
310 30 4
310 31 4
310 32 4
310 33 4
310 34 19
310 35 18
310 36 19
310 37 18
310 38 1
310 39 1
310 40 1
310 41 1
310 42 0
310 43 0
310 44 0
310 45 0
310 46 2
310 47 2
310 48 2
310 49 2
310 50 99
310 51 7
310 52 99
310 53 7
310 54 9
310 55 9
310 56 9
310 57 9
310 58 99
310 59 13
310 60 8
310 61 13
310 62 4
310 63 6
310 64 4
310 65 6
311 2 17
311 3 11
311 4 17
311 5 11
311 6 10
311 7 10
311 8 10
311 9 10
311 10 16
311 11 9
311 12 16
311 13 9
311 14 3
311 15 3
311 16 5
311 17 3
311 18 12
311 19 15
311 20 12
311 21 15
311 22 14
311 23 14
311 24 14
311 25 14
311 26 16
311 27 16
311 28 16
311 29 16
311 30 4
311 31 4
311 32 4
311 33 4
311 34 19
311 35 18
311 36 19
311 37 18
311 38 1
311 39 1
311 40 1
311 41 1
311 42 0
311 43 0
311 44 0
311 45 0
311 46 2
311 47 2
311 48 2
311 49 2
311 50 99
311 51 7
311 52 99
311 53 7
311 54 9
311 55 9
311 56 9
311 57 9
311 58 99
311 59 13
311 60 8
311 61 13
311 62 4
311 63 6
311 64 4
311 65 6
312 2 17
312 3 11
312 4 17
312 5 11
312 6 10
312 7 10
312 8 10
312 9 10
312 10 16
312 11 9
312 12 16
312 13 9
312 14 3
312 15 3
312 16 5
312 17 3
312 18 12
312 19 15
312 20 12
312 21 15
312 22 14
312 23 14
312 24 14
312 25 14
312 26 16
312 27 16
312 28 16
312 29 16
312 30 4
312 31 4
312 32 4
312 33 4
312 34 19
312 35 18
312 36 19
312 37 18
312 38 1
312 39 1
312 40 1
312 41 1
312 42 0
312 43 0
312 44 0
312 45 0
312 46 2
312 47 2
312 48 2
312 49 2
312 50 99
312 51 7
312 52 99
312 53 7
312 54 9
312 55 9
312 56 9
312 57 9
312 58 99
312 59 13
312 60 8
312 61 13
312 62 4
312 63 6
312 64 4
312 65 6
313 2 17
313 3 11
313 4 17
313 5 11
313 6 10
313 7 10
313 8 10
313 9 10
313 10 16
313 11 9
313 12 16
313 13 9
313 14 3
313 15 3
313 16 5
313 17 3
313 18 12
313 19 15
313 20 12
313 21 15
313 22 14
313 23 14
313 24 14
313 25 14
313 26 16
313 27 16
313 28 16
313 29 16
313 30 4
313 31 4
313 32 4
313 33 4
313 34 19
313 35 18
313 36 19
313 37 18
313 38 1
313 39 1
313 40 1
313 41 1
313 42 0
313 43 0
313 44 0
313 45 0
313 46 2
313 47 2
313 48 2
313 49 2
313 50 99
313 51 7
313 52 99
313 53 7
313 54 9
313 55 9
313 56 9
313 57 9
313 58 99
313 59 13
313 60 8
313 61 13
313 62 4
313 63 6
313 64 4
313 65 6
314 2 17
314 3 11
314 4 17
314 5 11
314 6 10
314 7 10
314 8 10
314 9 10
314 10 16
314 11 9
314 12 16
314 13 9
314 14 3
314 15 3
314 16 5
314 17 3
314 18 12
314 19 15
314 20 12
314 21 15
314 22 14
314 23 14
314 24 14
314 25 14
314 26 16
314 27 16
314 28 16
314 29 16
314 30 4
314 31 4
314 32 4
314 33 4
314 34 19
314 35 18
314 36 19
314 37 18
314 38 1
314 39 1
314 40 1
314 41 1
314 42 0
314 43 0
314 44 0
314 45 0
314 46 2
314 47 2
314 48 2
314 49 2
314 50 99
314 51 7
314 52 99
314 53 7
314 54 9
314 55 9
314 56 9
314 57 9
314 58 99
314 59 13
314 60 8
314 61 13
314 62 4
314 63 6
314 64 4
314 65 6
315 2 17
315 3 11
315 4 17
315 5 11
315 6 10
315 7 10
315 8 10
315 9 10
315 10 16
315 11 9
315 12 16
315 13 9
315 14 3
315 15 3
315 16 5
315 17 3
315 18 12
315 19 15
315 20 12
315 21 15
315 22 14
315 23 14
315 24 14
315 25 14
315 26 16
315 27 16
315 28 16
315 29 16
315 30 4
315 31 4
315 32 4
315 33 4
315 34 19
315 35 18
315 36 19
315 37 18
315 38 1
315 39 1
315 40 1
315 41 1
315 42 0
315 43 0
315 44 0
315 45 0
315 46 2
315 47 2
315 48 2
315 49 2
315 50 99
315 51 7
315 52 99
315 53 7
315 54 9
315 55 9
315 56 9
315 57 9
315 58 99
315 59 13
315 60 8
315 61 13
315 62 4
315 63 6
315 64 4
315 65 6
316 2 17
316 3 11
316 4 17
316 5 11
316 6 10
316 7 10
316 8 10
316 9 10
316 10 16
316 11 9
316 12 16
316 13 9
316 14 3
316 15 3
316 16 5
316 17 3
316 18 12
316 19 15
316 20 12
316 21 15
316 22 14
316 23 14
316 24 14
316 25 14
316 26 16
316 27 16
316 28 16
316 29 16
316 30 4
316 31 4
316 32 4
316 33 4
316 34 19
316 35 18
316 36 19
316 37 18
316 38 1
316 39 1
316 40 1
316 41 1
316 42 0
316 43 0
316 44 0
316 45 0
316 46 2
316 47 2
316 48 2
316 49 2
316 50 99
316 51 7
316 52 99
316 53 7
316 54 9
316 55 9
316 56 9
316 57 9
316 58 99
316 59 13
316 60 8
316 61 13
316 62 4
316 63 6
316 64 4
316 65 6
317 2 17
317 3 11
317 4 17
317 5 11
317 6 10
317 7 10
317 8 10
317 9 10
317 10 16
317 11 9
317 12 16
317 13 9
317 14 3
317 15 3
317 16 5
317 17 3
317 18 12
317 19 15
317 20 12
317 21 15
317 22 14
317 23 14
317 24 14
317 25 14
317 26 16
317 27 16
317 28 16
317 29 16
317 30 4
317 31 4
317 32 4
317 33 4
317 34 19
317 35 18
317 36 19
317 37 18
317 38 1
317 39 1
317 40 1
317 41 1
317 42 0
317 43 0
317 44 0
317 45 0
317 46 2
317 47 2
317 48 2
317 49 2
317 50 99
317 51 7
317 52 99
317 53 7
317 54 9
317 55 9
317 56 9
317 57 9
317 58 99
317 59 13
317 60 8
317 61 13
317 62 4
317 63 6
317 64 4
317 65 6
318 2 17
318 3 11
318 4 17
318 5 11
318 6 10
318 7 10
318 8 10
318 9 10
318 10 16
318 11 9
318 12 16
318 13 9
318 14 3
318 15 3
318 16 5
318 17 3
318 18 12
318 19 15
318 20 12
318 21 15
318 22 14
318 23 14
318 24 14
318 25 14
318 26 16
318 27 16
318 28 16
318 29 16
318 30 4
318 31 4
318 32 4
318 33 4
318 34 19
318 35 18
318 36 19
318 37 18
318 38 1
318 39 1
318 40 1
318 41 1
318 42 0
318 43 0
318 44 0
318 45 0
318 46 2
318 47 2
318 48 2
318 49 2
318 50 99
318 51 7
318 52 99
318 53 7
318 54 9
318 55 9
318 56 9
318 57 9
318 58 99
318 59 13
318 60 8
318 61 13
318 62 4
318 63 6
318 64 4
318 65 6
319 2 17
319 3 11
319 4 17
319 5 11
319 6 10
319 7 10
319 8 10
319 9 10
319 10 16
319 11 9
319 12 16
319 13 9
319 14 3
319 15 3
319 16 5
319 17 3
319 18 12
319 19 15
319 20 12
319 21 15
319 22 14
319 23 14
319 24 14
319 25 14
319 26 16
319 27 16
319 28 16
319 29 16
319 30 4
319 31 4
319 32 4
319 33 4
319 34 19
319 35 18
319 36 19
319 37 18
319 38 1
319 39 1
319 40 1
319 41 1
319 42 0
319 43 0
319 44 0
319 45 0
319 46 2
319 47 2
319 48 2
319 49 2
319 50 99
319 51 7
319 52 99
319 53 7
319 54 9
319 55 9
319 56 9
319 57 9
319 58 99
319 59 13
319 60 8
319 61 13
319 62 4
319 63 6
319 64 4
319 65 6
320 2 17
320 3 11
320 4 17
320 5 11
320 6 10
320 7 10
320 8 10
320 9 10
320 10 16
320 11 9
320 12 16
320 13 9
320 14 3
320 15 3
320 16 5
320 17 3
320 18 12
320 19 15
320 20 12
320 21 15
320 22 14
320 23 14
320 24 14
320 25 14
320 26 16
320 27 16
320 28 16
320 29 16
320 30 4
320 31 4
320 32 4
320 33 4
320 34 19
320 35 18
320 36 19
320 37 18
320 38 1
320 39 1
320 40 1
320 41 1
320 42 0
320 43 0
320 44 0
320 45 0
320 46 2
320 47 2
320 48 2
320 49 2
320 50 99
320 51 7
320 52 99
320 53 7
320 54 9
320 55 9
320 56 9
320 57 9
320 58 99
320 59 13
320 60 8
320 61 13
320 62 4
320 63 6
320 64 4
320 65 6
321 2 17
321 3 11
321 4 17
321 5 11
321 6 10
321 7 10
321 8 10
321 9 10
321 10 16
321 11 9
321 12 16
321 13 9
321 14 3
321 15 3
321 16 5
321 17 3
321 18 12
321 19 15
321 20 12
321 21 15
321 22 14
321 23 14
321 24 14
321 25 14
321 26 16
321 27 16
321 28 16
321 29 16
321 30 4
321 31 4
321 32 4
321 33 4
321 34 19
321 35 18
321 36 19
321 37 18
321 38 1
321 39 1
321 40 1
321 41 1
321 42 0
321 43 0
321 44 0
321 45 0
321 46 2
321 47 2
321 48 2
321 49 2
321 50 99
321 51 7
321 52 99
321 53 7
321 54 9
321 55 9
321 56 9
321 57 9
321 58 99
321 59 13
321 60 8
321 61 13
321 62 4
321 63 6
321 64 4
321 65 6
322 2 17
322 3 11
322 4 17
322 5 11
322 6 10
322 7 10
322 8 10
322 9 10
322 10 16
322 11 9
322 12 16
322 13 9
322 14 3
322 15 3
322 16 5
322 17 3
322 18 12
322 19 15
322 20 12
322 21 15
322 22 14
322 23 14
322 24 14
322 25 14
322 26 16
322 27 16
322 28 16
322 29 16
322 30 4
322 31 4
322 32 4
322 33 4
322 34 19
322 35 18
322 36 19
322 37 18
322 38 1
322 39 1
322 40 1
322 41 1
322 42 0
322 43 0
322 44 0
322 45 0
322 46 2
322 47 2
322 48 2
322 49 2
322 50 99
322 51 7
322 52 99
322 53 7
322 54 9
322 55 9
322 56 9
322 57 9
322 58 99
322 59 13
322 60 8
322 61 13
322 62 4
322 63 6
322 64 4
322 65 6
323 2 17
323 3 11
323 4 17
323 5 11
323 6 10
323 7 10
323 8 10
323 9 10
323 10 16
323 11 9
323 12 16
323 13 9
323 14 3
323 15 3
323 16 5
323 17 3
323 18 12
323 19 15
323 20 12
323 21 15
323 22 14
323 23 14
323 24 14
323 25 14
323 26 16
323 27 16
323 28 16
323 29 16
323 30 4
323 31 4
323 32 4
323 33 4
323 34 19
323 35 18
323 36 19
323 37 18
323 38 1
323 39 1
323 40 1
323 41 1
323 42 0
323 43 0
323 44 0
323 45 0
323 46 2
323 47 2
323 48 2
323 49 2
323 50 99
323 51 7
323 52 99
323 53 7
323 54 9
323 55 9
323 56 9
323 57 9
323 58 99
323 59 13
323 60 8
323 61 13
323 62 4
323 63 6
323 64 4
323 65 6
324 2 17
324 3 11
324 4 17
324 5 11
324 6 10
324 7 10
324 8 10
324 9 10
324 10 16
324 11 9
324 12 16
324 13 9
324 14 3
324 15 3
324 16 5
324 17 3
324 18 12
324 19 15
324 20 12
324 21 15
324 22 14
324 23 14
324 24 14
324 25 14
324 26 16
324 27 16
324 28 16
324 29 16
324 30 4
324 31 4
324 32 4
324 33 4
324 34 19
324 35 18
324 36 19
324 37 18
324 38 1
324 39 1
324 40 1
324 41 1
324 42 0
324 43 0
324 44 0
324 45 0
324 46 2
324 47 2
324 48 2
324 49 2
324 50 99
324 51 7
324 52 99
324 53 7
324 54 9
324 55 9
324 56 9
324 57 9
324 58 99
324 59 13
324 60 8
324 61 13
324 62 4
324 63 6
324 64 4
324 65 6
325 2 17
325 3 11
325 4 17
325 5 11
325 6 10
325 7 10
325 8 10
325 9 10
325 10 16
325 11 9
325 12 16
325 13 9
325 14 3
325 15 3
325 16 5
325 17 3
325 18 12
325 19 15
325 20 12
325 21 15
325 22 14
325 23 14
325 24 14
325 25 14
325 26 16
325 27 16
325 28 16
325 29 16
325 30 4
325 31 4
325 32 4
325 33 4
325 34 19
325 35 18
325 36 19
325 37 18
325 38 1
325 39 1
325 40 1
325 41 1
325 42 0
325 43 0
325 44 0
325 45 0
325 46 2
325 47 2
325 48 2
325 49 2
325 50 99
325 51 7
325 52 99
325 53 7
325 54 9
325 55 9
325 56 9
325 57 9
325 58 99
325 59 13
325 60 8
325 61 13
325 62 4
325 63 6
325 64 4
325 65 6
326 2 17
326 3 11
326 4 17
326 5 11
326 6 10
326 7 10
326 8 10
326 9 10
326 10 16
326 11 9
326 12 16
326 13 9
326 14 3
326 15 3
326 16 5
326 17 3
326 18 12
326 19 15
326 20 12
326 21 15
326 22 14
326 23 14
326 24 14
326 25 14
326 26 16
326 27 16
326 28 16
326 29 16
326 30 4
326 31 4
326 32 4
326 33 4
326 34 19
326 35 18
326 36 19
326 37 18
326 38 1
326 39 1
326 40 1
326 41 1
326 42 0
326 43 0
326 44 0
326 45 0
326 46 2
326 47 2
326 48 2
326 49 2
326 50 99
326 51 7
326 52 99
326 53 7
326 54 9
326 55 9
326 56 9
326 57 9
326 58 99
326 59 13
326 60 8
326 61 13
326 62 4
326 63 6
326 64 4
326 65 6
327 2 17
327 3 11
327 4 17
327 5 11
327 6 10
327 7 10
327 8 10
327 9 10
327 10 16
327 11 9
327 12 16
327 13 9
327 14 3
327 15 3
327 16 5
327 17 3
327 18 12
327 19 15
327 20 12
327 21 15
327 22 14
327 23 14
327 24 14
327 25 14
327 26 16
327 27 16
327 28 16
327 29 16
327 30 4
327 31 4
327 32 4
327 33 4
327 34 19
327 35 18
327 36 19
327 37 18
327 38 1
327 39 1
327 40 1
327 41 1
327 42 0
327 43 0
327 44 0
327 45 0
327 46 2
327 47 2
327 48 2
327 49 2
327 50 99
327 51 7
327 52 99
327 53 7
327 54 9
327 55 9
327 56 9
327 57 9
327 58 99
327 59 13
327 60 8
327 61 13
327 62 4
327 63 6
327 64 4
327 65 6
328 2 17
328 3 11
328 4 17
328 5 11
328 6 10
328 7 10
328 8 10
328 9 10
328 10 16
328 11 9
328 12 16
328 13 9
328 14 3
328 15 3
328 16 5
328 17 3
328 18 12
328 19 15
328 20 12
328 21 15
328 22 14
328 23 14
328 24 14
328 25 14
328 26 16
328 27 16
328 28 16
328 29 16
328 30 4
328 31 4
328 32 4
328 33 4
328 34 19
328 35 18
328 36 19
328 37 18
328 38 1
328 39 1
328 40 1
328 41 1
328 42 0
328 43 0
328 44 0
328 45 0
328 46 2
328 47 2
328 48 2
328 49 2
328 50 99
328 51 7
328 52 99
328 53 7
328 54 9
328 55 9
328 56 9
328 57 9
328 58 99
328 59 13
328 60 8
328 61 13
328 62 4
328 63 6
328 64 4
328 65 6
329 2 17
329 3 11
329 4 17
329 5 11
329 6 10
329 7 10
329 8 10
329 9 10
329 10 16
329 11 9
329 12 16
329 13 9
329 14 3
329 15 3
329 16 5
329 17 3
329 18 12
329 19 15
329 20 12
329 21 15
329 22 14
329 23 14
329 24 14
329 25 14
329 26 16
329 27 16
329 28 16
329 29 16
329 30 4
329 31 4
329 32 4
329 33 4
329 34 19
329 35 18
329 36 19
329 37 18
329 38 1
329 39 1
329 40 1
329 41 1
329 42 0
329 43 0
329 44 0
329 45 0
329 46 2
329 47 2
329 48 2
329 49 2
329 50 99
329 51 7
329 52 99
329 53 7
329 54 9
329 55 9
329 56 9
329 57 9
329 58 99
329 59 13
329 60 8
329 61 13
329 62 4
329 63 6
329 64 4
329 65 6
330 2 17
330 3 11
330 4 17
330 5 11
330 6 10
330 7 10
330 8 10
330 9 10
330 10 16
330 11 9
330 12 16
330 13 9
330 14 3
330 15 3
330 16 5
330 17 3
330 18 12
330 19 15
330 20 12
330 21 15
330 22 14
330 23 14
330 24 14
330 25 14
330 26 16
330 27 16
330 28 16
330 29 16
330 30 4
330 31 4
330 32 4
330 33 4
330 34 19
330 35 18
330 36 19
330 37 18
330 38 1
330 39 1
330 40 1
330 41 1
330 42 0
330 43 0
330 44 0
330 45 0
330 46 2
330 47 2
330 48 2
330 49 2
330 50 99
330 51 7
330 52 99
330 53 7
330 54 9
330 55 9
330 56 9
330 57 9
330 58 99
330 59 13
330 60 8
330 61 13
330 62 4
330 63 6
330 64 4
330 65 6
331 2 17
331 3 11
331 4 17
331 5 11
331 6 10
331 7 10
331 8 10
331 9 10
331 10 16
331 11 9
331 12 16
331 13 9
331 14 3
331 15 3
331 16 5
331 17 3
331 18 12
331 19 15
331 20 12
331 21 15
331 22 14
331 23 14
331 24 14
331 25 14
331 26 16
331 27 16
331 28 16
331 29 16
331 30 4
331 31 4
331 32 4
331 33 4
331 34 19
331 35 18
331 36 19
331 37 18
331 38 1
331 39 1
331 40 1
331 41 1
331 42 0
331 43 0
331 44 0
331 45 0
331 46 2
331 47 2
331 48 2
331 49 2
331 50 99
331 51 7
331 52 99
331 53 7
331 54 9
331 55 9
331 56 9
331 57 9
331 58 99
331 59 13
331 60 8
331 61 13
331 62 4
331 63 6
331 64 4
331 65 6
332 2 17
332 3 11
332 4 17
332 5 11
332 6 10
332 7 10
332 8 10
332 9 10
332 10 16
332 11 9
332 12 16
332 13 9
332 14 3
332 15 3
332 16 5
332 17 3
332 18 12
332 19 15
332 20 12
332 21 15
332 22 14
332 23 14
332 24 14
332 25 14
332 26 16
332 27 16
332 28 16
332 29 16
332 30 4
332 31 4
332 32 4
332 33 4
332 34 19
332 35 18
332 36 19
332 37 18
332 38 1
332 39 1
332 40 1
332 41 1
332 42 0
332 43 0
332 44 0
332 45 0
332 46 2
332 47 2
332 48 2
332 49 2
332 50 99
332 51 7
332 52 99
332 53 7
332 54 9
332 55 9
332 56 9
332 57 9
332 58 99
332 59 13
332 60 8
332 61 13
332 62 4
332 63 6
332 64 4
332 65 6
333 2 17
333 3 11
333 4 17
333 5 11
333 6 10
333 7 10
333 8 10
333 9 10
333 10 16
333 11 9
333 12 16
333 13 9
333 14 3
333 15 3
333 16 5
333 17 3
333 18 12
333 19 15
333 20 12
333 21 15
333 22 14
333 23 14
333 24 14
333 25 14
333 26 16
333 27 16
333 28 16
333 29 16
333 30 4
333 31 4
333 32 4
333 33 4
333 34 19
333 35 18
333 36 19
333 37 18
333 38 1
333 39 1
333 40 1
333 41 1
333 42 0
333 43 0
333 44 0
333 45 0
333 46 2
333 47 2
333 48 2
333 49 2
333 50 99
333 51 7
333 52 99
333 53 7
333 54 9
333 55 9
333 56 9
333 57 9
333 58 99
333 59 13
333 60 8
333 61 13
333 62 4
333 63 6
333 64 4
333 65 6
334 2 17
334 3 11
334 4 17
334 5 11
334 6 10
334 7 10
334 8 10
334 9 10
334 10 16
334 11 9
334 12 16
334 13 9
334 14 3
334 15 3
334 16 5
334 17 3
334 18 12
334 19 15
334 20 12
334 21 15
334 22 14
334 23 14
334 24 14
334 25 14
334 26 16
334 27 16
334 28 16
334 29 16
334 30 4
334 31 4
334 32 4
334 33 4
334 34 19
334 35 18
334 36 19
334 37 18
334 38 1
334 39 1
334 40 1
334 41 1
334 42 0
334 43 0
334 44 0
334 45 0
334 46 2
334 47 2
334 48 2
334 49 2
334 50 99
334 51 7
334 52 99
334 53 7
334 54 9
334 55 9
334 56 9
334 57 9
334 58 99
334 59 13
334 60 8
334 61 13
334 62 4
334 63 6
334 64 4
334 65 6
335 2 17
335 3 11
335 4 17
335 5 11
335 6 10
335 7 10
335 8 10
335 9 10
335 10 16
335 11 9
335 12 16
335 13 9
335 14 3
335 15 3
335 16 5
335 17 3
335 18 12
335 19 15
335 20 12
335 21 15
335 22 14
335 23 14
335 24 14
335 25 14
335 26 16
335 27 16
335 28 16
335 29 16
335 30 4
335 31 4
335 32 4
335 33 4
335 34 19
335 35 18
335 36 19
335 37 18
335 38 1
335 39 1
335 40 1
335 41 1
335 42 0
335 43 0
335 44 0
335 45 0
335 46 2
335 47 2
335 48 2
335 49 2
335 50 99
335 51 7
335 52 99
335 53 7
335 54 9
335 55 9
335 56 9
335 57 9
335 58 99
335 59 13
335 60 8
335 61 13
335 62 4
335 63 6
335 64 4
335 65 6
336 2 17
336 3 11
336 4 17
336 5 11
336 6 10
336 7 10
336 8 10
336 9 10
336 10 16
336 11 9
336 12 16
336 13 9
336 14 3
336 15 3
336 16 5
336 17 3
336 18 12
336 19 15
336 20 12
336 21 15
336 22 14
336 23 14
336 24 14
336 25 14
336 26 16
336 27 16
336 28 16
336 29 16
336 30 4
336 31 4
336 32 4
336 33 4
336 34 19
336 35 18
336 36 19
336 37 18
336 38 1
336 39 1
336 40 1
336 41 1
336 42 0
336 43 0
336 44 0
336 45 0
336 46 2
336 47 2
336 48 2
336 49 2
336 50 99
336 51 7
336 52 99
336 53 7
336 54 9
336 55 9
336 56 9
336 57 9
336 58 99
336 59 13
336 60 8
336 61 13
336 62 4
336 63 6
336 64 4
336 65 6
337 2 17
337 3 11
337 4 17
337 5 11
337 6 10
337 7 10
337 8 10
337 9 10
337 10 16
337 11 9
337 12 16
337 13 9
337 14 3
337 15 3
337 16 5
337 17 3
337 18 12
337 19 15
337 20 12
337 21 15
337 22 14
337 23 14
337 24 14
337 25 14
337 26 16
337 27 16
337 28 16
337 29 16
337 30 4
337 31 4
337 32 4
337 33 4
337 34 19
337 35 18
337 36 19
337 37 18
337 38 1
337 39 1
337 40 1
337 41 1
337 42 0
337 43 0
337 44 0
337 45 0
337 46 2
337 47 2
337 48 2
337 49 2
337 50 99
337 51 7
337 52 99
337 53 7
337 54 9
337 55 9
337 56 9
337 57 9
337 58 99
337 59 13
337 60 8
337 61 13
337 62 4
337 63 6
337 64 4
337 65 6
338 2 17
338 3 11
338 4 17
338 5 11
338 6 10
338 7 10
338 8 10
338 9 10
338 10 16
338 11 9
338 12 16
338 13 9
338 14 3
338 15 3
338 16 5
338 17 3
338 18 12
338 19 15
338 20 12
338 21 15
338 22 14
338 23 14
338 24 14
338 25 14
338 26 16
338 27 16
338 28 16
338 29 16
338 30 4
338 31 4
338 32 4
338 33 4
338 34 19
338 35 18
338 36 19
338 37 18
338 38 1
338 39 1
338 40 1
338 41 1
338 42 0
338 43 0
338 44 0
338 45 0
338 46 2
338 47 2
338 48 2
338 49 2
338 50 99
338 51 7
338 52 99
338 53 7
338 54 9
338 55 9
338 56 9
338 57 9
338 58 99
338 59 13
338 60 8
338 61 13
338 62 4
338 63 6
338 64 4
338 65 6
339 2 17
339 3 11
339 4 17
339 5 11
339 6 10
339 7 10
339 8 10
339 9 10
339 10 16
339 11 9
339 12 16
339 13 9
339 14 3
339 15 3
339 16 5
339 17 3
339 18 12
339 19 15
339 20 12
339 21 15
339 22 14
339 23 14
339 24 14
339 25 14
339 26 16
339 27 16
339 28 16
339 29 16
339 30 4
339 31 4
339 32 4
339 33 4
339 34 19
339 35 18
339 36 19
339 37 18
339 38 1
339 39 1
339 40 1
339 41 1
339 42 0
339 43 0
339 44 0
339 45 0
339 46 2
339 47 2
339 48 2
339 49 2
339 50 99
339 51 7
339 52 99
339 53 7
339 54 9
339 55 9
339 56 9
339 57 9
339 58 99
339 59 13
339 60 8
339 61 13
339 62 4
339 63 6
339 64 4
339 65 6
340 2 17
340 3 11
340 4 17
340 5 11
340 6 10
340 7 10
340 8 10
340 9 10
340 10 16
340 11 9
340 12 16
340 13 9
340 14 3
340 15 3
340 16 5
340 17 3
340 18 12
340 19 15
340 20 12
340 21 15
340 22 14
340 23 14
340 24 14
340 25 14
340 26 16
340 27 16
340 28 16
340 29 16
340 30 4
340 31 4
340 32 4
340 33 4
340 34 19
340 35 18
340 36 19
340 37 18
340 38 1
340 39 1
340 40 1
340 41 1
340 42 0
340 43 0
340 44 0
340 45 0
340 46 2
340 47 2
340 48 2
340 49 2
340 50 99
340 51 7
340 52 99
340 53 7
340 54 9
340 55 9
340 56 9
340 57 9
340 58 99
340 59 13
340 60 8
340 61 13
340 62 4
340 63 6
340 64 4
340 65 6
341 2 17
341 3 11
341 4 17
341 5 11
341 6 10
341 7 10
341 8 10
341 9 10
341 10 16
341 11 9
341 12 16
341 13 9
341 14 3
341 15 3
341 16 5
341 17 3
341 18 12
341 19 15
341 20 12
341 21 15
341 22 14
341 23 14
341 24 14
341 25 14
341 26 16
341 27 16
341 28 16
341 29 16
341 30 4
341 31 4
341 32 4
341 33 4
341 34 19
341 35 18
341 36 19
341 37 18
341 38 1
341 39 1
341 40 1
341 41 1
341 42 0
341 43 0
341 44 0
341 45 0
341 46 2
341 47 2
341 48 2
341 49 2
341 50 99
341 51 7
341 52 99
341 53 7
341 54 9
341 55 9
341 56 9
341 57 9
341 58 99
341 59 13
341 60 8
341 61 13
341 62 4
341 63 6
341 64 4
341 65 6
342 2 17
342 3 11
342 4 17
342 5 11
342 6 10
342 7 10
342 8 10
342 9 10
342 10 16
342 11 9
342 12 16
342 13 9
342 14 3
342 15 3
342 16 5
342 17 3
342 18 12
342 19 15
342 20 12
342 21 15
342 22 14
342 23 14
342 24 14
342 25 14
342 26 16
342 27 16
342 28 16
342 29 16
342 30 4
342 31 4
342 32 4
342 33 4
342 34 19
342 35 18
342 36 19
342 37 18
342 38 1
342 39 1
342 40 1
342 41 1
342 42 0
342 43 0
342 44 0
342 45 0
342 46 2
342 47 2
342 48 2
342 49 2
342 50 99
342 51 7
342 52 99
342 53 7
342 54 9
342 55 9
342 56 9
342 57 9
342 58 99
342 59 13
342 60 8
342 61 13
342 62 4
342 63 6
342 64 4
342 65 6
343 2 17
343 3 11
343 4 17
343 5 11
343 6 10
343 7 10
343 8 10
343 9 10
343 10 16
343 11 9
343 12 16
343 13 9
343 14 3
343 15 3
343 16 5
343 17 3
343 18 12
343 19 15
343 20 12
343 21 15
343 22 14
343 23 14
343 24 14
343 25 14
343 26 16
343 27 16
343 28 16
343 29 16
343 30 4
343 31 4
343 32 4
343 33 4
343 34 19
343 35 18
343 36 19
343 37 18
343 38 1
343 39 1
343 40 1
343 41 1
343 42 0
343 43 0
343 44 0
343 45 0
343 46 2
343 47 2
343 48 2
343 49 2
343 50 99
343 51 7
343 52 99
343 53 7
343 54 9
343 55 9
343 56 9
343 57 9
343 58 99
343 59 13
343 60 8
343 61 13
343 62 4
343 63 6
343 64 4
343 65 6
344 2 17
344 3 11
344 4 17
344 5 11
344 6 10
344 7 10
344 8 10
344 9 10
344 10 16
344 11 9
344 12 16
344 13 9
344 14 3
344 15 3
344 16 5
344 17 3
344 18 12
344 19 15
344 20 12
344 21 15
344 22 14
344 23 14
344 24 14
344 25 14
344 26 16
344 27 16
344 28 16
344 29 16
344 30 4
344 31 4
344 32 4
344 33 4
344 34 19
344 35 18
344 36 19
344 37 18
344 38 1
344 39 1
344 40 1
344 41 1
344 42 0
344 43 0
344 44 0
344 45 0
344 46 2
344 47 2
344 48 2
344 49 2
344 50 99
344 51 7
344 52 99
344 53 7
344 54 9
344 55 9
344 56 9
344 57 9
344 58 99
344 59 13
344 60 8
344 61 13
344 62 4
344 63 6
344 64 4
344 65 6
345 2 17
345 3 11
345 4 17
345 5 11
345 6 10
345 7 10
345 8 10
345 9 10
345 10 16
345 11 9
345 12 16
345 13 9
345 14 3
345 15 3
345 16 5
345 17 3
345 18 12
345 19 15
345 20 12
345 21 15
345 22 14
345 23 14
345 24 14
345 25 14
345 26 16
345 27 16
345 28 16
345 29 16
345 30 4
345 31 4
345 32 4
345 33 4
345 34 19
345 35 18
345 36 19
345 37 18
345 38 1
345 39 1
345 40 1
345 41 1
345 42 0
345 43 0
345 44 0
345 45 0
345 46 2
345 47 2
345 48 2
345 49 2
345 50 99
345 51 7
345 52 99
345 53 7
345 54 9
345 55 9
345 56 9
345 57 9
345 58 99
345 59 13
345 60 8
345 61 13
345 62 4
345 63 6
345 64 4
345 65 6
346 2 17
346 3 11
346 4 17
346 5 11
346 6 10
346 7 10
346 8 10
346 9 10
346 10 16
346 11 9
346 12 16
346 13 9
346 14 3
346 15 3
346 16 5
346 17 3
346 18 12
346 19 15
346 20 12
346 21 15
346 22 14
346 23 14
346 24 14
346 25 14
346 26 16
346 27 16
346 28 16
346 29 16
346 30 4
346 31 4
346 32 4
346 33 4
346 34 19
346 35 18
346 36 19
346 37 18
346 38 1
346 39 1
346 40 1
346 41 1
346 42 0
346 43 0
346 44 0
346 45 0
346 46 2
346 47 2
346 48 2
346 49 2
346 50 99
346 51 7
346 52 99
346 53 7
346 54 9
346 55 9
346 56 9
346 57 9
346 58 99
346 59 13
346 60 8
346 61 13
346 62 4
346 63 6
346 64 4
346 65 6
347 2 17
347 3 11
347 4 17
347 5 11
347 6 10
347 7 10
347 8 10
347 9 10
347 10 16
347 11 9
347 12 16
347 13 9
347 14 3
347 15 3
347 16 5
347 17 3
347 18 12
347 19 15
347 20 12
347 21 15
347 22 14
347 23 14
347 24 14
347 25 14
347 26 16
347 27 16
347 28 16
347 29 16
347 30 4
347 31 4
347 32 4
347 33 4
347 34 19
347 35 18
347 36 19
347 37 18
347 38 1
347 39 1
347 40 1
347 41 1
347 42 0
347 43 0
347 44 0
347 45 0
347 46 2
347 47 2
347 48 2
347 49 2
347 50 99
347 51 7
347 52 99
347 53 7
347 54 9
347 55 9
347 56 9
347 57 9
347 58 99
347 59 13
347 60 8
347 61 13
347 62 4
347 63 6
347 64 4
347 65 6
348 2 17
348 3 11
348 4 17
348 5 11
348 6 10
348 7 10
348 8 10
348 9 10
348 10 16
348 11 9
348 12 16
348 13 9
348 14 3
348 15 3
348 16 5
348 17 3
348 18 12
348 19 15
348 20 12
348 21 15
348 22 14
348 23 14
348 24 14
348 25 14
348 26 16
348 27 16
348 28 16
348 29 16
348 30 4
348 31 4
348 32 4
348 33 4
348 34 19
348 35 18
348 36 19
348 37 18
348 38 1
348 39 1
348 40 1
348 41 1
348 42 0
348 43 0
348 44 0
348 45 0
348 46 2
348 47 2
348 48 2
348 49 2
348 50 99
348 51 7
348 52 99
348 53 7
348 54 9
348 55 9
348 56 9
348 57 9
348 58 99
348 59 13
348 60 8
348 61 13
348 62 4
348 63 6
348 64 4
348 65 6
349 2 17
349 3 11
349 4 17
349 5 11
349 6 10
349 7 10
349 8 10
349 9 10
349 10 16
349 11 9
349 12 16
349 13 9
349 14 3
349 15 3
349 16 5
349 17 3
349 18 12
349 19 15
349 20 12
349 21 15
349 22 14
349 23 14
349 24 14
349 25 14
349 26 16
349 27 16
349 28 16
349 29 16
349 30 4
349 31 4
349 32 4
349 33 4
349 34 19
349 35 18
349 36 19
349 37 18
349 38 1
349 39 1
349 40 1
349 41 1
349 42 0
349 43 0
349 44 0
349 45 0
349 46 2
349 47 2
349 48 2
349 49 2
349 50 99
349 51 7
349 52 99
349 53 7
349 54 9
349 55 9
349 56 9
349 57 9
349 58 99
349 59 13
349 60 8
349 61 13
349 62 4
349 63 6
349 64 4
349 65 6
350 2 17
350 3 11
350 4 17
350 5 11
350 6 10
350 7 10
350 8 10
350 9 10
350 10 16
350 11 9
350 12 16
350 13 9
350 14 3
350 15 3
350 16 5
350 17 3
350 18 12
350 19 15
350 20 12
350 21 15
350 22 14
350 23 14
350 24 14
350 25 14
350 26 16
350 27 16
350 28 16
350 29 16
350 30 4
350 31 4
350 32 4
350 33 4
350 34 19
350 35 18
350 36 19
350 37 18
350 38 1
350 39 1
350 40 1
350 41 1
350 42 0
350 43 0
350 44 0
350 45 0
350 46 2
350 47 2
350 48 2
350 49 2
350 50 99
350 51 7
350 52 99
350 53 7
350 54 9
350 55 9
350 56 9
350 57 9
350 58 99
350 59 13
350 60 8
350 61 13
350 62 4
350 63 6
350 64 4
350 65 6
351 2 17
351 3 11
351 4 17
351 5 11
351 6 10
351 7 10
351 8 10
351 9 10
351 10 16
351 11 9
351 12 16
351 13 9
351 14 3
351 15 3
351 16 5
351 17 3
351 18 12
351 19 15
351 20 12
351 21 15
351 22 14
351 23 14
351 24 14
351 25 14
351 26 16
351 27 16
351 28 16
351 29 16
351 30 4
351 31 4
351 32 4
351 33 4
351 34 19
351 35 18
351 36 19
351 37 18
351 38 1
351 39 1
351 40 1
351 41 1
351 42 0
351 43 0
351 44 0
351 45 0
351 46 2
351 47 2
351 48 2
351 49 2
351 50 99
351 51 7
351 52 99
351 53 7
351 54 9
351 55 9
351 56 9
351 57 9
351 58 99
351 59 13
351 60 8
351 61 13
351 62 4
351 63 6
351 64 4
351 65 6
352 2 17
352 3 11
352 4 17
352 5 11
352 6 10
352 7 10
352 8 10
352 9 10
352 10 16
352 11 9
352 12 16
352 13 9
352 14 3
352 15 3
352 16 5
352 17 3
352 18 12
352 19 15
352 20 12
352 21 15
352 22 14
352 23 14
352 24 14
352 25 14
352 26 16
352 27 16
352 28 16
352 29 16
352 30 4
352 31 4
352 32 4
352 33 4
352 34 19
352 35 18
352 36 19
352 37 18
352 38 1
352 39 1
352 40 1
352 41 1
352 42 0
352 43 0
352 44 0
352 45 0
352 46 2
352 47 2
352 48 2
352 49 2
352 50 99
352 51 7
352 52 99
352 53 7
352 54 9
352 55 9
352 56 9
352 57 9
352 58 99
352 59 13
352 60 8
352 61 13
352 62 4
352 63 6
352 64 4
352 65 6
353 2 17
353 3 11
353 4 17
353 5 11
353 6 10
353 7 10
353 8 10
353 9 10
353 10 16
353 11 9
353 12 16
353 13 9
353 14 3
353 15 3
353 16 5
353 17 3
353 18 12
353 19 15
353 20 12
353 21 15
353 22 14
353 23 14
353 24 14
353 25 14
353 26 16
353 27 16
353 28 16
353 29 16
353 30 4
353 31 4
353 32 4
353 33 4
353 34 19
353 35 18
353 36 19
353 37 18
353 38 1
353 39 1
353 40 1
353 41 1
353 42 0
353 43 0
353 44 0
353 45 0
353 46 2
353 47 2
353 48 2
353 49 2
353 50 99
353 51 7
353 52 99
353 53 7
353 54 9
353 55 9
353 56 9
353 57 9
353 58 99
353 59 13
353 60 8
353 61 13
353 62 4
353 63 6
353 64 4
353 65 6
354 2 17
354 3 11
354 4 17
354 5 11
354 6 10
354 7 10
354 8 10
354 9 10
354 10 16
354 11 9
354 12 16
354 13 9
354 14 3
354 15 3
354 16 5
354 17 3
354 18 12
354 19 15
354 20 12
354 21 15
354 22 14
354 23 14
354 24 14
354 25 14
354 26 16
354 27 16
354 28 16
354 29 16
354 30 4
354 31 4
354 32 4
354 33 4
354 34 19
354 35 18
354 36 19
354 37 18
354 38 1
354 39 1
354 40 1
354 41 1
354 42 0
354 43 0
354 44 0
354 45 0
354 46 2
354 47 2
354 48 2
354 49 2
354 50 99
354 51 7
354 52 99
354 53 7
354 54 9
354 55 9
354 56 9
354 57 9
354 58 99
354 59 13
354 60 8
354 61 13
354 62 4
354 63 6
354 64 4
354 65 6
355 2 17
355 3 11
355 4 17
355 5 11
355 6 10
355 7 10
355 8 10
355 9 10
355 10 16
355 11 9
355 12 16
355 13 9
355 14 3
355 15 3
355 16 5
355 17 3
355 18 12
355 19 15
355 20 12
355 21 15
355 22 14
355 23 14
355 24 14
355 25 14
355 26 16
355 27 16
355 28 16
355 29 16
355 30 4
355 31 4
355 32 4
355 33 4
355 34 19
355 35 18
355 36 19
355 37 18
355 38 1
355 39 1
355 40 1
355 41 1
355 42 0
355 43 0
355 44 0
355 45 0
355 46 2
355 47 2
355 48 2
355 49 2
355 50 99
355 51 7
355 52 99
355 53 7
355 54 9
355 55 9
355 56 9
355 57 9
355 58 99
355 59 13
355 60 8
355 61 13
355 62 4
355 63 6
355 64 4
355 65 6
356 2 17
356 3 11
356 4 17
356 5 11
356 6 10
356 7 10
356 8 10
356 9 10
356 10 16
356 11 9
356 12 16
356 13 9
356 14 3
356 15 3
356 16 5
356 17 3
356 18 12
356 19 15
356 20 12
356 21 15
356 22 14
356 23 14
356 24 14
356 25 14
356 26 16
356 27 16
356 28 16
356 29 16
356 30 4
356 31 4
356 32 4
356 33 4
356 34 19
356 35 18
356 36 19
356 37 18
356 38 1
356 39 1
356 40 1
356 41 1
356 42 0
356 43 0
356 44 0
356 45 0
356 46 2
356 47 2
356 48 2
356 49 2
356 50 99
356 51 7
356 52 99
356 53 7
356 54 9
356 55 9
356 56 9
356 57 9
356 58 99
356 59 13
356 60 8
356 61 13
356 62 4
356 63 6
356 64 4
356 65 6
357 2 17
357 3 11
357 4 17
357 5 11
357 6 10
357 7 10
357 8 10
357 9 10
357 10 16
357 11 9
357 12 16
357 13 9
357 14 3
357 15 3
357 16 5
357 17 3
357 18 12
357 19 15
357 20 12
357 21 15
357 22 14
357 23 14
357 24 14
357 25 14
357 26 16
357 27 16
357 28 16
357 29 16
357 30 4
357 31 4
357 32 4
357 33 4
357 34 19
357 35 18
357 36 19
357 37 18
357 38 1
357 39 1
357 40 1
357 41 1
357 42 0
357 43 0
357 44 0
357 45 0
357 46 2
357 47 2
357 48 2
357 49 2
357 50 99
357 51 7
357 52 99
357 53 7
357 54 9
357 55 9
357 56 9
357 57 9
357 58 99
357 59 13
357 60 8
357 61 13
357 62 4
357 63 6
357 64 4
357 65 6
358 2 17
358 3 11
358 4 17
358 5 11
358 6 10
358 7 10
358 8 10
358 9 10
358 10 16
358 11 9
358 12 16
358 13 9
358 14 3
358 15 3
358 16 5
358 17 3
358 18 12
358 19 15
358 20 12
358 21 15
358 22 14
358 23 14
358 24 14
358 25 14
358 26 16
358 27 16
358 28 16
358 29 16
358 30 4
358 31 4
358 32 4
358 33 4
358 34 19
358 35 18
358 36 19
358 37 18
358 38 1
358 39 1
358 40 1
358 41 1
358 42 0
358 43 0
358 44 0
358 45 0
358 46 2
358 47 2
358 48 2
358 49 2
358 50 99
358 51 7
358 52 99
358 53 7
358 54 9
358 55 9
358 56 9
358 57 9
358 58 99
358 59 13
358 60 8
358 61 13
358 62 4
358 63 6
358 64 4
358 65 6
359 2 17
359 3 11
359 4 17
359 5 11
359 6 10
359 7 10
359 8 10
359 9 10
359 10 16
359 11 9
359 12 16
359 13 9
359 14 3
359 15 3
359 16 5
359 17 3
359 18 12
359 19 15
359 20 12
359 21 15
359 22 14
359 23 14
359 24 14
359 25 14
359 26 16
359 27 16
359 28 16
359 29 16
359 30 4
359 31 4
359 32 4
359 33 4
359 34 19
359 35 18
359 36 19
359 37 18
359 38 1
359 39 1
359 40 1
359 41 1
359 42 0
359 43 0
359 44 0
359 45 0
359 46 2
359 47 2
359 48 2
359 49 2
359 50 99
359 51 7
359 52 99
359 53 7
359 54 9
359 55 9
359 56 9
359 57 9
359 58 99
359 59 13
359 60 8
359 61 13
359 62 4
359 63 6
359 64 4
359 65 6
360 2 17
360 3 11
360 4 17
360 5 11
360 6 10
360 7 10
360 8 10
360 9 10
360 10 16
360 11 9
360 12 16
360 13 9
360 14 3
360 15 3
360 16 5
360 17 3
360 18 12
360 19 15
360 20 12
360 21 15
360 22 14
360 23 14
360 24 14
360 25 14
360 26 16
360 27 16
360 28 16
360 29 16
360 30 4
360 31 4
360 32 4
360 33 4
360 34 19
360 35 18
360 36 19
360 37 18
360 38 1
360 39 1
360 40 1
360 41 1
360 42 0
360 43 0
360 44 0
360 45 0
360 46 2
360 47 2
360 48 2
360 49 2
360 50 99
360 51 7
360 52 99
360 53 7
360 54 9
360 55 9
360 56 9
360 57 9
360 58 99
360 59 13
360 60 8
360 61 13
360 62 4
360 63 6
360 64 4
360 65 6
361 2 17
361 3 11
361 4 17
361 5 11
361 6 10
361 7 10
361 8 10
361 9 10
361 10 16
361 11 9
361 12 16
361 13 9
361 14 3
361 15 3
361 16 5
361 17 3
361 18 12
361 19 15
361 20 12
361 21 15
361 22 14
361 23 14
361 24 14
361 25 14
361 26 16
361 27 16
361 28 16
361 29 16
361 30 4
361 31 4
361 32 4
361 33 4
361 34 19
361 35 18
361 36 19
361 37 18
361 38 1
361 39 1
361 40 1
361 41 1
361 42 0
361 43 0
361 44 0
361 45 0
361 46 2
361 47 2
361 48 2
361 49 2
361 50 99
361 51 7
361 52 99
361 53 7
361 54 9
361 55 9
361 56 9
361 57 9
361 58 99
361 59 13
361 60 8
361 61 13
361 62 4
361 63 6
361 64 4
361 65 6
362 2 17
362 3 11
362 4 17
362 5 11
362 6 10
362 7 10
362 8 10
362 9 10
362 10 16
362 11 9
362 12 16
362 13 9
362 14 3
362 15 3
362 16 5
362 17 3
362 18 12
362 19 15
362 20 12
362 21 15
362 22 14
362 23 14
362 24 14
362 25 14
362 26 16
362 27 16
362 28 16
362 29 16
362 30 4
362 31 4
362 32 4
362 33 4
362 34 19
362 35 18
362 36 19
362 37 18
362 38 1
362 39 1
362 40 1
362 41 1
362 42 0
362 43 0
362 44 0
362 45 0
362 46 2
362 47 2
362 48 2
362 49 2
362 50 99
362 51 7
362 52 99
362 53 7
362 54 9
362 55 9
362 56 9
362 57 9
362 58 99
362 59 13
362 60 8
362 61 13
362 62 4
362 63 6
362 64 4
362 65 6
363 2 17
363 3 11
363 4 17
363 5 11
363 6 10
363 7 10
363 8 10
363 9 10
363 10 16
363 11 9
363 12 16
363 13 9
363 14 3
363 15 3
363 16 5
363 17 3
363 18 12
363 19 15
363 20 12
363 21 15
363 22 14
363 23 14
363 24 14
363 25 14
363 26 16
363 27 16
363 28 16
363 29 16
363 30 4
363 31 4
363 32 4
363 33 4
363 34 19
363 35 18
363 36 19
363 37 18
363 38 1
363 39 1
363 40 1
363 41 1
363 42 0
363 43 0
363 44 0
363 45 0
363 46 2
363 47 2
363 48 2
363 49 2
363 50 99
363 51 7
363 52 99
363 53 7
363 54 9
363 55 9
363 56 9
363 57 9
363 58 99
363 59 13
363 60 8
363 61 13
363 62 4
363 63 6
363 64 4
363 65 6
364 2 17
364 3 11
364 4 17
364 5 11
364 6 10
364 7 10
364 8 10
364 9 10
364 10 16
364 11 9
364 12 16
364 13 9
364 14 3
364 15 3
364 16 5
364 17 3
364 18 12
364 19 15
364 20 12
364 21 15
364 22 14
364 23 14
364 24 14
364 25 14
364 26 16
364 27 16
364 28 16
364 29 16
364 30 4
364 31 4
364 32 4
364 33 4
364 34 19
364 35 18
364 36 19
364 37 18
364 38 1
364 39 1
364 40 1
364 41 1
364 42 0
364 43 0
364 44 0
364 45 0
364 46 2
364 47 2
364 48 2
364 49 2
364 50 99
364 51 7
364 52 99
364 53 7
364 54 9
364 55 9
364 56 9
364 57 9
364 58 99
364 59 13
364 60 8
364 61 13
364 62 4
364 63 6
364 64 4
364 65 6
365 2 17
365 3 11
365 4 17
365 5 11
365 6 10
365 7 10
365 8 10
365 9 10
365 10 16
365 11 9
365 12 16
365 13 9
365 14 3
365 15 3
365 16 5
365 17 3
365 18 12
365 19 15
365 20 12
365 21 15
365 22 14
365 23 14
365 24 14
365 25 14
365 26 16
365 27 16
365 28 16
365 29 16
365 30 4
365 31 4
365 32 4
365 33 4
365 34 19
365 35 18
365 36 19
365 37 18
365 38 1
365 39 1
365 40 1
365 41 1
365 42 0
365 43 0
365 44 0
365 45 0
365 46 2
365 47 2
365 48 2
365 49 2
365 50 99
365 51 7
365 52 99
365 53 7
365 54 9
365 55 9
365 56 9
365 57 9
365 58 99
365 59 13
365 60 8
365 61 13
365 62 4
365 63 6
365 64 4
365 65 6
366 2 17
366 3 11
366 4 17
366 5 11
366 6 10
366 7 10
366 8 10
366 9 10
366 10 16
366 11 9
366 12 16
366 13 9
366 14 3
366 15 3
366 16 5
366 17 3
366 18 12
366 19 15
366 20 12
366 21 15
366 22 14
366 23 14
366 24 14
366 25 14
366 26 16
366 27 16
366 28 16
366 29 16
366 30 4
366 31 4
366 32 4
366 33 4
366 34 19
366 35 18
366 36 19
366 37 18
366 38 1
366 39 1
366 40 1
366 41 1
366 42 0
366 43 0
366 44 0
366 45 0
366 46 2
366 47 2
366 48 2
366 49 2
366 50 99
366 51 7
366 52 99
366 53 7
366 54 9
366 55 9
366 56 9
366 57 9
366 58 99
366 59 13
366 60 8
366 61 13
366 62 4
366 63 6
366 64 4
366 65 6
367 2 17
367 3 11
367 4 17
367 5 11
367 6 10
367 7 10
367 8 10
367 9 10
367 10 16
367 11 9
367 12 16
367 13 9
367 14 3
367 15 3
367 16 5
367 17 3
367 18 12
367 19 15
367 20 12
367 21 15
367 22 14
367 23 14
367 24 14
367 25 14
367 26 16
367 27 16
367 28 16
367 29 16
367 30 4
367 31 4
367 32 4
367 33 4
367 34 19
367 35 18
367 36 19
367 37 18
367 38 1
367 39 1
367 40 1
367 41 1
367 42 0
367 43 0
367 44 0
367 45 0
367 46 2
367 47 2
367 48 2
367 49 2
367 50 99
367 51 7
367 52 99
367 53 7
367 54 9
367 55 9
367 56 9
367 57 9
367 58 99
367 59 13
367 60 8
367 61 13
367 62 4
367 63 6
367 64 4
367 65 6
368 2 17
368 3 11
368 4 17
368 5 11
368 6 10
368 7 10
368 8 10
368 9 10
368 10 16
368 11 9
368 12 16
368 13 9
368 14 3
368 15 3
368 16 5
368 17 3
368 18 12
368 19 15
368 20 12
368 21 15
368 22 14
368 23 14
368 24 14
368 25 14
368 26 16
368 27 16
368 28 16
368 29 16
368 30 4
368 31 4
368 32 4
368 33 4
368 34 19
368 35 18
368 36 19
368 37 18
368 38 1
368 39 1
368 40 1
368 41 1
368 42 0
368 43 0
368 44 0
368 45 0
368 46 2
368 47 2
368 48 2
368 49 2
368 50 99
368 51 7
368 52 99
368 53 7
368 54 9
368 55 9
368 56 9
368 57 9
368 58 99
368 59 13
368 60 8
368 61 13
368 62 4
368 63 6
368 64 4
368 65 6
369 2 17
369 3 11
369 4 17
369 5 11
369 6 10
369 7 10
369 8 10
369 9 10
369 10 16
369 11 9
369 12 16
369 13 9
369 14 3
369 15 3
369 16 5
369 17 3
369 18 12
369 19 15
369 20 12
369 21 15
369 22 14
369 23 14
369 24 14
369 25 14
369 26 16
369 27 16
369 28 16
369 29 16
369 30 4
369 31 4
369 32 4
369 33 4
369 34 19
369 35 18
369 36 19
369 37 18
369 38 1
369 39 1
369 40 1
369 41 1
369 42 0
369 43 0
369 44 0
369 45 0
369 46 2
369 47 2
369 48 2
369 49 2
369 50 99
369 51 7
369 52 99
369 53 7
369 54 9
369 55 9
369 56 9
369 57 9
369 58 99
369 59 13
369 60 8
369 61 13
369 62 4
369 63 6
369 64 4
369 65 6
370 2 17
370 3 11
370 4 17
370 5 11
370 6 10
370 7 10
370 8 10
370 9 10
370 10 16
370 11 9
370 12 16
370 13 9
370 14 3
370 15 3
370 16 5
370 17 3
370 18 12
370 19 15
370 20 12
370 21 15
370 22 14
370 23 14
370 24 14
370 25 14
370 26 16
370 27 16
370 28 16
370 29 16
370 30 4
370 31 4
370 32 4
370 33 4
370 34 19
370 35 18
370 36 19
370 37 18
370 38 1
370 39 1
370 40 1
370 41 1
370 42 0
370 43 0
370 44 0
370 45 0
370 46 2
370 47 2
370 48 2
370 49 2
370 50 99
370 51 7
370 52 99
370 53 7
370 54 9
370 55 9
370 56 9
370 57 9
370 58 99
370 59 13
370 60 8
370 61 13
370 62 4
370 63 6
370 64 4
370 65 6
371 2 17
371 3 11
371 4 17
371 5 11
371 6 10
371 7 10
371 8 10
371 9 10
371 10 16
371 11 9
371 12 16
371 13 9
371 14 3
371 15 3
371 16 5
371 17 3
371 18 12
371 19 15
371 20 12
371 21 15
371 22 14
371 23 14
371 24 14
371 25 14
371 26 16
371 27 16
371 28 16
371 29 16
371 30 4
371 31 4
371 32 4
371 33 4
371 34 19
371 35 18
371 36 19
371 37 18
371 38 1
371 39 1
371 40 1
371 41 1
371 42 0
371 43 0
371 44 0
371 45 0
371 46 2
371 47 2
371 48 2
371 49 2
371 50 99
371 51 7
371 52 99
371 53 7
371 54 9
371 55 9
371 56 9
371 57 9
371 58 99
371 59 13
371 60 8
371 61 13
371 62 4
371 63 6
371 64 4
371 65 6
372 2 17
372 3 11
372 4 17
372 5 11
372 6 10
372 7 10
372 8 10
372 9 10
372 10 16
372 11 9
372 12 16
372 13 9
372 14 3
372 15 3
372 16 5
372 17 3
372 18 12
372 19 15
372 20 12
372 21 15
372 22 14
372 23 14
372 24 14
372 25 14
372 26 16
372 27 16
372 28 16
372 29 16
372 30 4
372 31 4
372 32 4
372 33 4
372 34 19
372 35 18
372 36 19
372 37 18
372 38 1
372 39 1
372 40 1
372 41 1
372 42 0
372 43 0
372 44 0
372 45 0
372 46 2
372 47 2
372 48 2
372 49 2
372 50 99
372 51 7
372 52 99
372 53 7
372 54 9
372 55 9
372 56 9
372 57 9
372 58 99
372 59 13
372 60 8
372 61 13
372 62 4
372 63 6
372 64 4
372 65 6
373 2 17
373 3 11
373 4 17
373 5 11
373 6 10
373 7 10
373 8 10
373 9 10
373 10 16
373 11 9
373 12 16
373 13 9
373 14 3
373 15 3
373 16 5
373 17 3
373 18 12
373 19 15
373 20 12
373 21 15
373 22 14
373 23 14
373 24 14
373 25 14
373 26 16
373 27 16
373 28 16
373 29 16
373 30 4
373 31 4
373 32 4
373 33 4
373 34 19
373 35 18
373 36 19
373 37 18
373 38 1
373 39 1
373 40 1
373 41 1
373 42 0
373 43 0
373 44 0
373 45 0
373 46 2
373 47 2
373 48 2
373 49 2
373 50 99
373 51 7
373 52 99
373 53 7
373 54 9
373 55 9
373 56 9
373 57 9
373 58 99
373 59 13
373 60 8
373 61 13
373 62 4
373 63 6
373 64 4
373 65 6
374 2 17
374 3 11
374 4 17
374 5 11
374 6 10
374 7 10
374 8 10
374 9 10
374 10 16
374 11 9
374 12 16
374 13 9
374 14 3
374 15 3
374 16 5
374 17 3
374 18 12
374 19 15
374 20 12
374 21 15
374 22 14
374 23 14
374 24 14
374 25 14
374 26 16
374 27 16
374 28 16
374 29 16
374 30 4
374 31 4
374 32 4
374 33 4
374 34 19
374 35 18
374 36 19
374 37 18
374 38 1
374 39 1
374 40 1
374 41 1
374 42 0
374 43 0
374 44 0
374 45 0
374 46 2
374 47 2
374 48 2
374 49 2
374 50 99
374 51 7
374 52 99
374 53 7
374 54 9
374 55 9
374 56 9
374 57 9
374 58 99
374 59 13
374 60 8
374 61 13
374 62 4
374 63 6
374 64 4
374 65 6
375 2 17
375 3 11
375 4 17
375 5 11
375 6 10
375 7 10
375 8 10
375 9 10
375 10 16
375 11 9
375 12 16
375 13 9
375 14 3
375 15 3
375 16 5
375 17 3
375 18 12
375 19 15
375 20 12
375 21 15
375 22 14
375 23 14
375 24 14
375 25 14
375 26 16
375 27 16
375 28 16
375 29 16
375 30 4
375 31 4
375 32 4
375 33 4
375 34 19
375 35 18
375 36 19
375 37 18
375 38 1
375 39 1
375 40 1
375 41 1
375 42 0
375 43 0
375 44 0
375 45 0
375 46 2
375 47 2
375 48 2
375 49 2
375 50 99
375 51 7
375 52 99
375 53 7
375 54 9
375 55 9
375 56 9
375 57 9
375 58 99
375 59 13
375 60 8
375 61 13
375 62 4
375 63 6
375 64 4
375 65 6
376 2 17
376 3 11
376 4 17
376 5 11
376 6 10
376 7 10
376 8 10
376 9 10
376 10 16
376 11 9
376 12 16
376 13 9
376 14 3
376 15 3
376 16 5
376 17 3
376 18 12
376 19 15
376 20 12
376 21 15
376 22 14
376 23 14
376 24 14
376 25 14
376 26 16
376 27 16
376 28 16
376 29 16
376 30 4
376 31 4
376 32 4
376 33 4
376 34 19
376 35 18
376 36 19
376 37 18
376 38 1
376 39 1
376 40 1
376 41 1
376 42 0
376 43 0
376 44 0
376 45 0
376 46 2
376 47 2
376 48 2
376 49 2
376 50 99
376 51 7
376 52 99
376 53 7
376 54 9
376 55 9
376 56 9
376 57 9
376 58 99
376 59 13
376 60 8
376 61 13
376 62 4
376 63 6
376 64 4
376 65 6
377 2 17
377 3 11
377 4 17
377 5 11
377 6 10
377 7 10
377 8 10
377 9 10
377 10 16
377 11 9
377 12 16
377 13 9
377 14 3
377 15 3
377 16 5
377 17 3
377 18 12
377 19 15
377 20 12
377 21 15
377 22 14
377 23 14
377 24 14
377 25 14
377 26 16
377 27 16
377 28 16
377 29 16
377 30 4
377 31 4
377 32 4
377 33 4
377 34 19
377 35 18
377 36 19
377 37 18
377 38 1
377 39 1
377 40 1
377 41 1
377 42 0
377 43 0
377 44 0
377 45 0
377 46 2
377 47 2
377 48 2
377 49 2
377 50 99
377 51 7
377 52 99
377 53 7
377 54 9
377 55 9
377 56 9
377 57 9
377 58 99
377 59 13
377 60 8
377 61 13
377 62 4
377 63 6
377 64 4
377 65 6
378 2 17
378 3 11
378 4 17
378 5 11
378 6 10
378 7 10
378 8 10
378 9 10
378 10 16
378 11 9
378 12 16
378 13 9
378 14 3
378 15 3
378 16 5
378 17 3
378 18 12
378 19 15
378 20 12
378 21 15
378 22 14
378 23 14
378 24 14
378 25 14
378 26 16
378 27 16
378 28 16
378 29 16
378 30 4
378 31 4
378 32 4
378 33 4
378 34 19
378 35 18
378 36 19
378 37 18
378 38 1
378 39 1
378 40 1
378 41 1
378 42 0
378 43 0
378 44 0
378 45 0
378 46 2
378 47 2
378 48 2
378 49 2
378 50 99
378 51 7
378 52 99
378 53 7
378 54 9
378 55 9
378 56 9
378 57 9
378 58 99
378 59 13
378 60 8
378 61 13
378 62 4
378 63 6
378 64 4
378 65 6
379 2 17
379 3 11
379 4 17
379 5 11
379 6 10
379 7 10
379 8 10
379 9 10
379 10 16
379 11 9
379 12 16
379 13 9
379 14 3
379 15 3
379 16 5
379 17 3
379 18 12
379 19 15
379 20 12
379 21 15
379 22 14
379 23 14
379 24 14
379 25 14
379 26 16
379 27 16
379 28 16
379 29 16
379 30 4
379 31 4
379 32 4
379 33 4
379 34 19
379 35 18
379 36 19
379 37 18
379 38 1
379 39 1
379 40 1
379 41 1
379 42 0
379 43 0
379 44 0
379 45 0
379 46 2
379 47 2
379 48 2
379 49 2
379 50 99
379 51 7
379 52 99
379 53 7
379 54 9
379 55 9
379 56 9
379 57 9
379 58 99
379 59 13
379 60 8
379 61 13
379 62 4
379 63 6
379 64 4
379 65 6
380 2 17
380 3 11
380 4 17
380 5 11
380 6 10
380 7 10
380 8 10
380 9 10
380 10 16
380 11 9
380 12 16
380 13 9
380 14 3
380 15 3
380 16 5
380 17 3
380 18 12
380 19 15
380 20 12
380 21 15
380 22 14
380 23 14
380 24 14
380 25 14
380 26 16
380 27 16
380 28 16
380 29 16
380 30 4
380 31 4
380 32 4
380 33 4
380 34 19
380 35 18
380 36 19
380 37 18
380 38 1
380 39 1
380 40 1
380 41 1
380 42 0
380 43 0
380 44 0
380 45 0
380 46 2
380 47 2
380 48 2
380 49 2
380 50 99
380 51 7
380 52 99
380 53 7
380 54 9
380 55 9
380 56 9
380 57 9
380 58 99
380 59 13
380 60 8
380 61 13
380 62 4
380 63 6
380 64 4
380 65 6
381 2 17
381 3 11
381 4 17
381 5 11
381 6 10
381 7 10
381 8 10
381 9 10
381 10 16
381 11 9
381 12 16
381 13 9
381 14 3
381 15 3
381 16 5
381 17 3
381 18 12
381 19 15
381 20 12
381 21 15
381 22 14
381 23 14
381 24 14
381 25 14
381 26 16
381 27 16
381 28 16
381 29 16
381 30 4
381 31 4
381 32 4
381 33 4
381 34 19
381 35 18
381 36 19
381 37 18
381 38 1
381 39 1
381 40 1
381 41 1
381 42 0
381 43 0
381 44 0
381 45 0
381 46 2
381 47 2
381 48 2
381 49 2
381 50 99
381 51 7
381 52 99
381 53 7
381 54 9
381 55 9
381 56 9
381 57 9
381 58 99
381 59 13
381 60 8
381 61 13
381 62 4
381 63 6
381 64 4
381 65 6
382 2 17
382 3 11
382 4 17
382 5 11
382 6 10
382 7 10
382 8 10
382 9 10
382 10 16
382 11 9
382 12 16
382 13 9
382 14 3
382 15 3
382 16 5
382 17 3
382 18 12
382 19 15
382 20 12
382 21 15
382 22 14
382 23 14
382 24 14
382 25 14
382 26 16
382 27 16
382 28 16
382 29 16
382 30 4
382 31 4
382 32 4
382 33 4
382 34 19
382 35 18
382 36 19
382 37 18
382 38 1
382 39 1
382 40 1
382 41 1
382 42 0
382 43 0
382 44 0
382 45 0
382 46 2
382 47 2
382 48 2
382 49 2
382 50 99
382 51 7
382 52 99
382 53 7
382 54 9
382 55 9
382 56 9
382 57 9
382 58 99
382 59 13
382 60 8
382 61 13
382 62 4
382 63 6
382 64 4
382 65 6
383 2 17
383 3 11
383 4 17
383 5 11
383 6 10
383 7 10
383 8 10
383 9 10
383 10 16
383 11 9
383 12 16
383 13 9
383 14 3
383 15 3
383 16 5
383 17 3
383 18 12
383 19 15
383 20 12
383 21 15
383 22 14
383 23 14
383 24 14
383 25 14
383 26 16
383 27 16
383 28 16
383 29 16
383 30 4
383 31 4
383 32 4
383 33 4
383 34 19
383 35 18
383 36 19
383 37 18
383 38 1
383 39 1
383 40 1
383 41 1
383 42 0
383 43 0
383 44 0
383 45 0
383 46 2
383 47 2
383 48 2
383 49 2
383 50 99
383 51 7
383 52 99
383 53 7
383 54 9
383 55 9
383 56 9
383 57 9
383 58 99
383 59 13
383 60 8
383 61 13
383 62 4
383 63 6
383 64 4
383 65 6
384 2 17
384 3 11
384 4 17
384 5 11
384 6 10
384 7 10
384 8 10
384 9 10
384 10 16
384 11 9
384 12 16
384 13 9
384 14 3
384 15 3
384 16 5
384 17 3
384 18 12
384 19 15
384 20 12
384 21 15
384 22 14
384 23 14
384 24 14
384 25 14
384 26 16
384 27 16
384 28 16
384 29 16
384 30 4
384 31 4
384 32 4
384 33 4
384 34 19
384 35 18
384 36 19
384 37 18
384 38 1
384 39 1
384 40 1
384 41 1
384 42 0
384 43 0
384 44 0
384 45 0
384 46 2
384 47 2
384 48 2
384 49 2
384 50 99
384 51 7
384 52 99
384 53 7
384 54 9
384 55 9
384 56 9
384 57 9
384 58 99
384 59 13
384 60 8
384 61 13
384 62 4
384 63 6
384 64 4
384 65 6
385 2 17
385 3 11
385 4 17
385 5 11
385 6 10
385 7 10
385 8 10
385 9 10
385 10 16
385 11 9
385 12 16
385 13 9
385 14 3
385 15 3
385 16 5
385 17 3
385 18 12
385 19 15
385 20 12
385 21 15
385 22 14
385 23 14
385 24 14
385 25 14
385 26 16
385 27 16
385 28 16
385 29 16
385 30 4
385 31 4
385 32 4
385 33 4
385 34 19
385 35 18
385 36 19
385 37 18
385 38 1
385 39 1
385 40 1
385 41 1
385 42 0
385 43 0
385 44 0
385 45 0
385 46 2
385 47 2
385 48 2
385 49 2
385 50 99
385 51 7
385 52 99
385 53 7
385 54 9
385 55 9
385 56 9
385 57 9
385 58 99
385 59 13
385 60 8
385 61 13
385 62 4
385 63 6
385 64 4
385 65 6
386 2 17
386 3 11
386 4 17
386 5 11
386 6 10
386 7 10
386 8 10
386 9 10
386 10 16
386 11 9
386 12 16
386 13 9
386 14 3
386 15 3
386 16 5
386 17 3
386 18 12
386 19 15
386 20 12
386 21 15
386 22 14
386 23 14
386 24 14
386 25 14
386 26 16
386 27 16
386 28 16
386 29 16
386 30 4
386 31 4
386 32 4
386 33 4
386 34 19
386 35 18
386 36 19
386 37 18
386 38 1
386 39 1
386 40 1
386 41 1
386 42 0
386 43 0
386 44 0
386 45 0
386 46 2
386 47 2
386 48 2
386 49 2
386 50 99
386 51 7
386 52 99
386 53 7
386 54 9
386 55 9
386 56 9
386 57 9
386 58 99
386 59 13
386 60 8
386 61 13
386 62 4
386 63 6
386 64 4
386 65 6
387 2 17
387 3 11
387 4 17
387 5 11
387 6 10
387 7 10
387 8 10
387 9 10
387 10 16
387 11 9
387 12 16
387 13 9
387 14 3
387 15 3
387 16 5
387 17 3
387 18 12
387 19 15
387 20 12
387 21 15
387 22 14
387 23 14
387 24 14
387 25 14
387 26 16
387 27 16
387 28 16
387 29 16
387 30 4
387 31 4
387 32 4
387 33 4
387 34 19
387 35 18
387 36 19
387 37 18
387 38 1
387 39 1
387 40 1
387 41 1
387 42 0
387 43 0
387 44 0
387 45 0
387 46 2
387 47 2
387 48 2
387 49 2
387 50 99
387 51 7
387 52 99
387 53 7
387 54 9
387 55 9
387 56 9
387 57 9
387 58 99
387 59 13
387 60 8
387 61 13
387 62 4
387 63 6
387 64 4
387 65 6
388 2 17
388 3 11
388 4 17
388 5 11
388 6 10
388 7 10
388 8 10
388 9 10
388 10 16
388 11 9
388 12 16
388 13 9
388 14 3
388 15 3
388 16 5
388 17 3
388 18 12
388 19 15
388 20 12
388 21 15
388 22 14
388 23 14
388 24 14
388 25 14
388 26 16
388 27 16
388 28 16
388 29 16
388 30 4
388 31 4
388 32 4
388 33 4
388 34 19
388 35 18
388 36 19
388 37 18
388 38 1
388 39 1
388 40 1
388 41 1
388 42 0
388 43 0
388 44 0
388 45 0
388 46 2
388 47 2
388 48 2
388 49 2
388 50 99
388 51 7
388 52 99
388 53 7
388 54 9
388 55 9
388 56 9
388 57 9
388 58 99
388 59 13
388 60 8
388 61 13
388 62 4
388 63 6
388 64 4
388 65 6
389 2 17
389 3 11
389 4 17
389 5 11
389 6 10
389 7 10
389 8 10
389 9 10
389 10 16
389 11 9
389 12 16
389 13 9
389 14 3
389 15 3
389 16 5
389 17 3
389 18 12
389 19 15
389 20 12
389 21 15
389 22 14
389 23 14
389 24 14
389 25 14
389 26 16
389 27 16
389 28 16
389 29 16
389 30 4
389 31 4
389 32 4
389 33 4
389 34 19
389 35 18
389 36 19
389 37 18
389 38 1
389 39 1
389 40 1
389 41 1
389 42 0
389 43 0
389 44 0
389 45 0
389 46 2
389 47 2
389 48 2
389 49 2
389 50 99
389 51 7
389 52 99
389 53 7
389 54 9
389 55 9
389 56 9
389 57 9
389 58 99
389 59 13
389 60 8
389 61 13
389 62 4
389 63 6
389 64 4
389 65 6
390 2 17
390 3 11
390 4 17
390 5 11
390 6 10
390 7 10
390 8 10
390 9 10
390 10 16
390 11 9
390 12 16
390 13 9
390 14 3
390 15 3
390 16 5
390 17 3
390 18 12
390 19 15
390 20 12
390 21 15
390 22 14
390 23 14
390 24 14
390 25 14
390 26 16
390 27 16
390 28 16
390 29 16
390 30 4
390 31 4
390 32 4
390 33 4
390 34 19
390 35 18
390 36 19
390 37 18
390 38 1
390 39 1
390 40 1
390 41 1
390 42 0
390 43 0
390 44 0
390 45 0
390 46 2
390 47 2
390 48 2
390 49 2
390 50 99
390 51 7
390 52 99
390 53 7
390 54 9
390 55 9
390 56 9
390 57 9
390 58 99
390 59 13
390 60 8
390 61 13
390 62 4
390 63 6
390 64 4
390 65 6
391 2 17
391 3 11
391 4 17
391 5 11
391 6 10
391 7 10
391 8 10
391 9 10
391 10 16
391 11 9
391 12 16
391 13 9
391 14 3
391 15 3
391 16 5
391 17 3
391 18 12
391 19 15
391 20 12
391 21 15
391 22 14
391 23 14
391 24 14
391 25 14
391 26 16
391 27 16
391 28 16
391 29 16
391 30 4
391 31 4
391 32 4
391 33 4
391 34 19
391 35 18
391 36 19
391 37 18
391 38 1
391 39 1
391 40 1
391 41 1
391 42 0
391 43 0
391 44 0
391 45 0
391 46 2
391 47 2
391 48 2
391 49 2
391 50 99
391 51 7
391 52 99
391 53 7
391 54 9
391 55 9
391 56 9
391 57 9
391 58 99
391 59 13
391 60 8
391 61 13
391 62 4
391 63 6
391 64 4
391 65 6
392 2 17
392 3 11
392 4 17
392 5 11
392 6 10
392 7 10
392 8 10
392 9 10
392 10 16
392 11 9
392 12 16
392 13 9
392 14 3
392 15 3
392 16 5
392 17 3
392 18 12
392 19 15
392 20 12
392 21 15
392 22 14
392 23 14
392 24 14
392 25 14
392 26 16
392 27 16
392 28 16
392 29 16
392 30 4
392 31 4
392 32 4
392 33 4
392 34 19
392 35 18
392 36 19
392 37 18
392 38 1
392 39 1
392 40 1
392 41 1
392 42 0
392 43 0
392 44 0
392 45 0
392 46 2
392 47 2
392 48 2
392 49 2
392 50 99
392 51 7
392 52 99
392 53 7
392 54 9
392 55 9
392 56 9
392 57 9
392 58 99
392 59 13
392 60 8
392 61 13
392 62 4
392 63 6
392 64 4
392 65 6
393 2 17
393 3 11
393 4 17
393 5 11
393 6 10
393 7 10
393 8 10
393 9 10
393 10 16
393 11 9
393 12 16
393 13 9
393 14 3
393 15 3
393 16 5
393 17 3
393 18 12
393 19 15
393 20 12
393 21 15
393 22 14
393 23 14
393 24 14
393 25 14
393 26 16
393 27 16
393 28 16
393 29 16
393 30 4
393 31 4
393 32 4
393 33 4
393 34 19
393 35 18
393 36 19
393 37 18
393 38 1
393 39 1
393 40 1
393 41 1
393 42 0
393 43 0
393 44 0
393 45 0
393 46 2
393 47 2
393 48 2
393 49 2
393 50 99
393 51 7
393 52 99
393 53 7
393 54 9
393 55 9
393 56 9
393 57 9
393 58 99
393 59 13
393 60 8
393 61 13
393 62 4
393 63 6
393 64 4
393 65 6
394 2 17
394 3 11
394 4 17
394 5 11
394 6 10
394 7 10
394 8 10
394 9 10
394 10 16
394 11 9
394 12 16
394 13 9
394 14 3
394 15 3
394 16 5
394 17 3
394 18 12
394 19 15
394 20 12
394 21 15
394 22 14
394 23 14
394 24 14
394 25 14
394 26 16
394 27 16
394 28 16
394 29 16
394 30 4
394 31 4
394 32 4
394 33 4
394 34 19
394 35 18
394 36 19
394 37 18
394 38 1
394 39 1
394 40 1
394 41 1
394 42 0
394 43 0
394 44 0
394 45 0
394 46 2
394 47 2
394 48 2
394 49 2
394 50 99
394 51 7
394 52 99
394 53 7
394 54 9
394 55 9
394 56 9
394 57 9
394 58 99
394 59 13
394 60 8
394 61 13
394 62 4
394 63 6
394 64 4
394 65 6
395 2 17
395 3 11
395 4 17
395 5 11
395 6 10
395 7 10
395 8 10
395 9 10
395 10 16
395 11 9
395 12 16
395 13 9
395 14 3
395 15 3
395 16 5
395 17 3
395 18 12
395 19 15
395 20 12
395 21 15
395 22 14
395 23 14
395 24 14
395 25 14
395 26 16
395 27 16
395 28 16
395 29 16
395 30 4
395 31 4
395 32 4
395 33 4
395 34 19
395 35 18
395 36 19
395 37 18
395 38 1
395 39 1
395 40 1
395 41 1
395 42 0
395 43 0
395 44 0
395 45 0
395 46 2
395 47 2
395 48 2
395 49 2
395 50 99
395 51 7
395 52 99
395 53 7
395 54 9
395 55 9
395 56 9
395 57 9
395 58 99
395 59 13
395 60 8
395 61 13
395 62 4
395 63 6
395 64 4
395 65 6
396 2 17
396 3 11
396 4 17
396 5 11
396 6 10
396 7 10
396 8 10
396 9 10
396 10 16
396 11 9
396 12 16
396 13 9
396 14 3
396 15 3
396 16 5
396 17 3
396 18 12
396 19 15
396 20 12
396 21 15
396 22 14
396 23 14
396 24 14
396 25 14
396 26 16
396 27 16
396 28 16
396 29 16
396 30 4
396 31 4
396 32 4
396 33 4
396 34 19
396 35 18
396 36 19
396 37 18
396 38 1
396 39 1
396 40 1
396 41 1
396 42 0
396 43 0
396 44 0
396 45 0
396 46 2
396 47 2
396 48 2
396 49 2
396 50 99
396 51 7
396 52 99
396 53 7
396 54 9
396 55 9
396 56 9
396 57 9
396 58 99
396 59 13
396 60 8
396 61 13
396 62 4
396 63 6
396 64 4
396 65 6
397 2 17
397 3 11
397 4 17
397 5 11
397 6 10
397 7 10
397 8 10
397 9 10
397 10 16
397 11 9
397 12 16
397 13 9
397 14 3
397 15 3
397 16 5
397 17 3
397 18 12
397 19 15
397 20 12
397 21 15
397 22 14
397 23 14
397 24 14
397 25 14
397 26 16
397 27 16
397 28 16
397 29 16
397 30 4
397 31 4
397 32 4
397 33 4
397 34 19
397 35 18
397 36 19
397 37 18
397 38 1
397 39 1
397 40 1
397 41 1
397 42 0
397 43 0
397 44 0
397 45 0
397 46 2
397 47 2
397 48 2
397 49 2
397 50 99
397 51 7
397 52 99
397 53 7
397 54 9
397 55 9
397 56 9
397 57 9
397 58 99
397 59 13
397 60 8
397 61 13
397 62 4
397 63 6
397 64 4
397 65 6
398 2 17
398 3 11
398 4 17
398 5 11
398 6 10
398 7 10
398 8 10
398 9 10
398 10 16
398 11 9
398 12 16
398 13 9
398 14 3
398 15 3
398 16 5
398 17 3
398 18 12
398 19 15
398 20 12
398 21 15
398 22 14
398 23 14
398 24 14
398 25 14
398 26 16
398 27 16
398 28 16
398 29 16
398 30 4
398 31 4
398 32 4
398 33 4
398 34 19
398 35 18
398 36 19
398 37 18
398 38 1
398 39 1
398 40 1
398 41 1
398 42 0
398 43 0
398 44 0
398 45 0
398 46 2
398 47 2
398 48 2
398 49 2
398 50 99
398 51 7
398 52 99
398 53 7
398 54 9
398 55 9
398 56 9
398 57 9
398 58 99
398 59 13
398 60 8
398 61 13
398 62 4
398 63 6
398 64 4
398 65 6
399 2 17
399 3 11
399 4 17
399 5 11
399 6 10
399 7 10
399 8 10
399 9 10
399 10 16
399 11 9
399 12 16
399 13 9
399 14 3
399 15 3
399 16 5
399 17 3
399 18 12
399 19 15
399 20 12
399 21 15
399 22 14
399 23 14
399 24 14
399 25 14
399 26 16
399 27 16
399 28 16
399 29 16
399 30 4
399 31 4
399 32 4
399 33 4
399 34 19
399 35 18
399 36 19
399 37 18
399 38 1
399 39 1
399 40 1
399 41 1
399 42 0
399 43 0
399 44 0
399 45 0
399 46 2
399 47 2
399 48 2
399 49 2
399 50 99
399 51 7
399 52 99
399 53 7
399 54 9
399 55 9
399 56 9
399 57 9
399 58 99
399 59 13
399 60 8
399 61 13
399 62 4
399 63 6
399 64 4
399 65 6
400 2 17
400 3 11
400 4 17
400 5 11
400 6 10
400 7 10
400 8 10
400 9 10
400 10 16
400 11 9
400 12 16
400 13 9
400 14 3
400 15 3
400 16 5
400 17 3
400 18 12
400 19 15
400 20 12
400 21 15
400 22 14
400 23 14
400 24 14
400 25 14
400 26 16
400 27 16
400 28 16
400 29 16
400 30 4
400 31 4
400 32 4
400 33 4
400 34 19
400 35 18
400 36 19
400 37 18
400 38 1
400 39 1
400 40 1
400 41 1
400 42 0
400 43 0
400 44 0
400 45 0
400 46 2
400 47 2
400 48 2
400 49 2
400 50 99
400 51 7
400 52 99
400 53 7
400 54 9
400 55 9
400 56 9
400 57 9
400 58 99
400 59 13
400 60 8
400 61 13
400 62 4
400 63 6
400 64 4
400 65 6
401 2 17
401 3 11
401 4 17
401 5 11
401 6 10
401 7 10
401 8 10
401 9 10
401 10 16
401 11 9
401 12 16
401 13 9
401 14 3
401 15 3
401 16 5
401 17 3
401 18 12
401 19 15
401 20 12
401 21 15
401 22 14
401 23 14
401 24 14
401 25 14
401 26 16
401 27 16
401 28 16
401 29 16
401 30 4
401 31 4
401 32 4
401 33 4
401 34 19
401 35 18
401 36 19
401 37 18
401 38 1
401 39 1
401 40 1
401 41 1
401 42 0
401 43 0
401 44 0
401 45 0
401 46 2
401 47 2
401 48 2
401 49 2
401 50 99
401 51 7
401 52 99
401 53 7
401 54 9
401 55 9
401 56 9
401 57 9
401 58 99
401 59 13
401 60 8
401 61 13
401 62 4
401 63 6
401 64 4
401 65 6
402 2 17
402 3 11
402 4 17
402 5 11
402 6 10
402 7 10
402 8 10
402 9 10
402 10 16
402 11 9
402 12 16
402 13 9
402 14 3
402 15 3
402 16 5
402 17 3
402 18 12
402 19 15
402 20 12
402 21 15
402 22 14
402 23 14
402 24 14
402 25 14
402 26 16
402 27 16
402 28 16
402 29 16
402 30 4
402 31 4
402 32 4
402 33 4
402 34 19
402 35 18
402 36 19
402 37 18
402 38 1
402 39 1
402 40 1
402 41 1
402 42 0
402 43 0
402 44 0
402 45 0
402 46 2
402 47 2
402 48 2
402 49 2
402 50 99
402 51 7
402 52 99
402 53 7
402 54 9
402 55 9
402 56 9
402 57 9
402 58 99
402 59 13
402 60 8
402 61 13
402 62 4
402 63 6
402 64 4
402 65 6
403 2 17
403 3 11
403 4 17
403 5 11
403 6 10
403 7 10
403 8 10
403 9 10
403 10 16
403 11 9
403 12 16
403 13 9
403 14 3
403 15 3
403 16 5
403 17 3
403 18 12
403 19 15
403 20 12
403 21 15
403 22 14
403 23 14
403 24 14
403 25 14
403 26 16
403 27 16
403 28 16
403 29 16
403 30 4
403 31 4
403 32 4
403 33 4
403 34 19
403 35 18
403 36 19
403 37 18
403 38 1
403 39 1
403 40 1
403 41 1
403 42 0
403 43 0
403 44 0
403 45 0
403 46 2
403 47 2
403 48 2
403 49 2
403 50 99
403 51 7
403 52 99
403 53 7
403 54 9
403 55 9
403 56 9
403 57 9
403 58 99
403 59 13
403 60 8
403 61 13
403 62 4
403 63 6
403 64 4
403 65 6
404 2 17
404 3 11
404 4 17
404 5 11
404 6 10
404 7 10
404 8 10
404 9 10
404 10 16
404 11 9
404 12 16
404 13 9
404 14 3
404 15 3
404 16 5
404 17 3
404 18 12
404 19 15
404 20 12
404 21 15
404 22 14
404 23 14
404 24 14
404 25 14
404 26 16
404 27 16
404 28 16
404 29 16
404 30 4
404 31 4
404 32 4
404 33 4
404 34 19
404 35 18
404 36 19
404 37 18
404 38 1
404 39 1
404 40 1
404 41 1
404 42 0
404 43 0
404 44 0
404 45 0
404 46 2
404 47 2
404 48 2
404 49 2
404 50 99
404 51 7
404 52 99
404 53 7
404 54 9
404 55 9
404 56 9
404 57 9
404 58 99
404 59 13
404 60 8
404 61 13
404 62 4
404 63 6
404 64 4
404 65 6
405 2 17
405 3 11
405 4 17
405 5 11
405 6 10
405 7 10
405 8 10
405 9 10
405 10 16
405 11 9
405 12 16
405 13 9
405 14 3
405 15 3
405 16 5
405 17 3
405 18 12
405 19 15
405 20 12
405 21 15
405 22 14
405 23 14
405 24 14
405 25 14
405 26 16
405 27 16
405 28 16
405 29 16
405 30 4
405 31 4
405 32 4
405 33 4
405 34 19
405 35 18
405 36 19
405 37 18
405 38 1
405 39 1
405 40 1
405 41 1
405 42 0
405 43 0
405 44 0
405 45 0
405 46 2
405 47 2
405 48 2
405 49 2
405 50 99
405 51 7
405 52 99
405 53 7
405 54 9
405 55 9
405 56 9
405 57 9
405 58 99
405 59 13
405 60 8
405 61 13
405 62 4
405 63 6
405 64 4
405 65 6
406 2 17
406 3 11
406 4 17
406 5 11
406 6 10
406 7 10
406 8 10
406 9 10
406 10 16
406 11 9
406 12 16
406 13 9
406 14 3
406 15 3
406 16 5
406 17 3
406 18 12
406 19 15
406 20 12
406 21 15
406 22 14
406 23 14
406 24 14
406 25 14
406 26 16
406 27 16
406 28 16
406 29 16
406 30 4
406 31 4
406 32 4
406 33 4
406 34 19
406 35 18
406 36 19
406 37 18
406 38 1
406 39 1
406 40 1
406 41 1
406 42 0
406 43 0
406 44 0
406 45 0
406 46 2
406 47 2
406 48 2
406 49 2
406 50 99
406 51 7
406 52 99
406 53 7
406 54 9
406 55 9
406 56 9
406 57 9
406 58 99
406 59 13
406 60 8
406 61 13
406 62 4
406 63 6
406 64 4
406 65 6
407 2 17
407 3 11
407 4 17
407 5 11
407 6 10
407 7 10
407 8 10
407 9 10
407 10 16
407 11 9
407 12 16
407 13 9
407 14 3
407 15 3
407 16 5
407 17 3
407 18 12
407 19 15
407 20 12
407 21 15
407 22 14
407 23 14
407 24 14
407 25 14
407 26 16
407 27 16
407 28 16
407 29 16
407 30 4
407 31 4
407 32 4
407 33 4
407 34 19
407 35 18
407 36 19
407 37 18
407 38 1
407 39 1
407 40 1
407 41 1
407 42 0
407 43 0
407 44 0
407 45 0
407 46 2
407 47 2
407 48 2
407 49 2
407 50 99
407 51 7
407 52 99
407 53 7
407 54 9
407 55 9
407 56 9
407 57 9
407 58 99
407 59 13
407 60 8
407 61 13
407 62 4
407 63 6
407 64 4
407 65 6
408 2 17
408 3 11
408 4 17
408 5 11
408 6 10
408 7 10
408 8 10
408 9 10
408 10 16
408 11 9
408 12 16
408 13 9
408 14 3
408 15 3
408 16 5
408 17 3
408 18 12
408 19 15
408 20 12
408 21 15
408 22 14
408 23 14
408 24 14
408 25 14
408 26 16
408 27 16
408 28 16
408 29 16
408 30 4
408 31 4
408 32 4
408 33 4
408 34 19
408 35 18
408 36 19
408 37 18
408 38 1
408 39 1
408 40 1
408 41 1
408 42 0
408 43 0
408 44 0
408 45 0
408 46 2
408 47 2
408 48 2
408 49 2
408 50 99
408 51 7
408 52 99
408 53 7
408 54 9
408 55 9
408 56 9
408 57 9
408 58 99
408 59 13
408 60 8
408 61 13
408 62 4
408 63 6
408 64 4
408 65 6
409 2 17
409 3 11
409 4 17
409 5 11
409 6 10
409 7 10
409 8 10
409 9 10
409 10 16
409 11 9
409 12 16
409 13 9
409 14 3
409 15 3
409 16 5
409 17 3
409 18 12
409 19 15
409 20 12
409 21 15
409 22 14
409 23 14
409 24 14
409 25 14
409 26 16
409 27 16
409 28 16
409 29 16
409 30 4
409 31 4
409 32 4
409 33 4
409 34 19
409 35 18
409 36 19
409 37 18
409 38 1
409 39 1
409 40 1
409 41 1
409 42 0
409 43 0
409 44 0
409 45 0
409 46 2
409 47 2
409 48 2
409 49 2
409 50 99
409 51 7
409 52 99
409 53 7
409 54 9
409 55 9
409 56 9
409 57 9
409 58 99
409 59 13
409 60 8
409 61 13
409 62 4
409 63 6
409 64 4
409 65 6
410 2 17
410 3 11
410 4 17
410 5 11
410 6 10
410 7 10
410 8 10
410 9 10
410 10 16
410 11 9
410 12 16
410 13 9
410 14 3
410 15 3
410 16 5
410 17 3
410 18 12
410 19 15
410 20 12
410 21 15
410 22 14
410 23 14
410 24 14
410 25 14
410 26 16
410 27 16
410 28 16
410 29 16
410 30 4
410 31 4
410 32 4
410 33 4
410 34 19
410 35 18
410 36 19
410 37 18
410 38 1
410 39 1
410 40 1
410 41 1
410 42 0
410 43 0
410 44 0
410 45 0
410 46 2
410 47 2
410 48 2
410 49 2
410 50 99
410 51 7
410 52 99
410 53 7
410 54 9
410 55 9
410 56 9
410 57 9
410 58 99
410 59 13
410 60 8
410 61 13
410 62 4
410 63 6
410 64 4
410 65 6
411 2 17
411 3 11
411 4 17
411 5 11
411 6 10
411 7 10
411 8 10
411 9 10
411 10 16
411 11 9
411 12 16
411 13 9
411 14 3
411 15 3
411 16 5
411 17 3
411 18 12
411 19 15
411 20 12
411 21 15
411 22 14
411 23 14
411 24 14
411 25 14
411 26 16
411 27 16
411 28 16
411 29 16
411 30 4
411 31 4
411 32 4
411 33 4
411 34 19
411 35 18
411 36 19
411 37 18
411 38 1
411 39 1
411 40 1
411 41 1
411 42 0
411 43 0
411 44 0
411 45 0
411 46 2
411 47 2
411 48 2
411 49 2
411 50 99
411 51 7
411 52 99
411 53 7
411 54 9
411 55 9
411 56 9
411 57 9
411 58 99
411 59 13
411 60 8
411 61 13
411 62 4
411 63 6
411 64 4
411 65 6
412 2 17
412 3 11
412 4 17
412 5 11
412 6 10
412 7 10
412 8 10
412 9 10
412 10 16
412 11 9
412 12 16
412 13 9
412 14 3
412 15 3
412 16 5
412 17 3
412 18 12
412 19 15
412 20 12
412 21 15
412 22 14
412 23 14
412 24 14
412 25 14
412 26 16
412 27 16
412 28 16
412 29 16
412 30 4
412 31 4
412 32 4
412 33 4
412 34 19
412 35 18
412 36 19
412 37 18
412 38 1
412 39 1
412 40 1
412 41 1
412 42 0
412 43 0
412 44 0
412 45 0
412 46 2
412 47 2
412 48 2
412 49 2
412 50 99
412 51 7
412 52 99
412 53 7
412 54 9
412 55 9
412 56 9
412 57 9
412 58 99
412 59 13
412 60 8
412 61 13
412 62 4
412 63 6
412 64 4
412 65 6
413 2 17
413 3 11
413 4 17
413 5 11
413 6 10
413 7 10
413 8 10
413 9 10
413 10 16
413 11 9
413 12 16
413 13 9
413 14 3
413 15 3
413 16 5
413 17 3
413 18 12
413 19 15
413 20 12
413 21 15
413 22 14
413 23 14
413 24 14
413 25 14
413 26 16
413 27 16
413 28 16
413 29 16
413 30 4
413 31 4
413 32 4
413 33 4
413 34 19
413 35 18
413 36 19
413 37 18
413 38 1
413 39 1
413 40 1
413 41 1
413 42 0
413 43 0
413 44 0
413 45 0
413 46 2
413 47 2
413 48 2
413 49 2
413 50 99
413 51 7
413 52 99
413 53 7
413 54 9
413 55 9
413 56 9
413 57 9
413 58 99
413 59 13
413 60 8
413 61 13
413 62 4
413 63 6
413 64 4
413 65 6
414 2 17
414 3 11
414 4 17
414 5 11
414 6 10
414 7 10
414 8 10
414 9 10
414 10 16
414 11 9
414 12 16
414 13 9
414 14 3
414 15 3
414 16 5
414 17 3
414 18 12
414 19 15
414 20 12
414 21 15
414 22 14
414 23 14
414 24 14
414 25 14
414 26 16
414 27 16
414 28 16
414 29 16
414 30 4
414 31 4
414 32 4
414 33 4
414 34 19
414 35 18
414 36 19
414 37 18
414 38 1
414 39 1
414 40 1
414 41 1
414 42 0
414 43 0
414 44 0
414 45 0
414 46 2
414 47 2
414 48 2
414 49 2
414 50 99
414 51 7
414 52 99
414 53 7
414 54 9
414 55 9
414 56 9
414 57 9
414 58 99
414 59 13
414 60 8
414 61 13
414 62 4
414 63 6
414 64 4
414 65 6
415 2 17
415 3 11
415 4 17
415 5 11
415 6 10
415 7 10
415 8 10
415 9 10
415 10 16
415 11 9
415 12 16
415 13 9
415 14 3
415 15 3
415 16 5
415 17 3
415 18 12
415 19 15
415 20 12
415 21 15
415 22 14
415 23 14
415 24 14
415 25 14
415 26 16
415 27 16
415 28 16
415 29 16
415 30 4
415 31 4
415 32 4
415 33 4
415 34 19
415 35 18
415 36 19
415 37 18
415 38 1
415 39 1
415 40 1
415 41 1
415 42 0
415 43 0
415 44 0
415 45 0
415 46 2
415 47 2
415 48 2
415 49 2
415 50 99
415 51 7
415 52 99
415 53 7
415 54 9
415 55 9
415 56 9
415 57 9
415 58 99
415 59 13
415 60 8
415 61 13
415 62 4
415 63 6
415 64 4
415 65 6
416 2 17
416 3 11
416 4 17
416 5 11
416 6 10
416 7 10
416 8 10
416 9 10
416 10 16
416 11 9
416 12 16
416 13 9
416 14 3
416 15 3
416 16 5
416 17 3
416 18 12
416 19 15
416 20 12
416 21 15
416 22 14
416 23 14
416 24 14
416 25 14
416 26 16
416 27 16
416 28 16
416 29 16
416 30 4
416 31 4
416 32 4
416 33 4
416 34 19
416 35 18
416 36 19
416 37 18
416 38 1
416 39 1
416 40 1
416 41 1
416 42 0
416 43 0
416 44 0
416 45 0
416 46 2
416 47 2
416 48 2
416 49 2
416 50 99
416 51 7
416 52 99
416 53 7
416 54 9
416 55 9
416 56 9
416 57 9
416 58 99
416 59 13
416 60 8
416 61 13
416 62 4
416 63 6
416 64 4
416 65 6
417 2 17
417 3 11
417 4 17
417 5 11
417 6 10
417 7 10
417 8 10
417 9 10
417 10 16
417 11 9
417 12 16
417 13 9
417 14 3
417 15 3
417 16 5
417 17 3
417 18 12
417 19 15
417 20 12
417 21 15
417 22 14
417 23 14
417 24 14
417 25 14
417 26 16
417 27 16
417 28 16
417 29 16
417 30 4
417 31 4
417 32 4
417 33 4
417 34 19
417 35 18
417 36 19
417 37 18
417 38 1
417 39 1
417 40 1
417 41 1
417 42 0
417 43 0
417 44 0
417 45 0
417 46 2
417 47 2
417 48 2
417 49 2
417 50 99
417 51 7
417 52 99
417 53 7
417 54 9
417 55 9
417 56 9
417 57 9
417 58 99
417 59 13
417 60 8
417 61 13
417 62 4
417 63 6
417 64 4
417 65 6
418 2 17
418 3 11
418 4 17
418 5 11
418 6 10
418 7 10
418 8 10
418 9 10
418 10 16
418 11 9
418 12 16
418 13 9
418 14 3
418 15 3
418 16 5
418 17 3
418 18 12
418 19 15
418 20 12
418 21 15
418 22 14
418 23 14
418 24 14
418 25 14
418 26 16
418 27 16
418 28 16
418 29 16
418 30 4
418 31 4
418 32 4
418 33 4
418 34 19
418 35 18
418 36 19
418 37 18
418 38 1
418 39 1
418 40 1
418 41 1
418 42 0
418 43 0
418 44 0
418 45 0
418 46 2
418 47 2
418 48 2
418 49 2
418 50 99
418 51 7
418 52 99
418 53 7
418 54 9
418 55 9
418 56 9
418 57 9
418 58 99
418 59 13
418 60 8
418 61 13
418 62 4
418 63 6
418 64 4
418 65 6
419 2 17
419 3 11
419 4 17
419 5 11
419 6 10
419 7 10
419 8 10
419 9 10
419 10 16
419 11 9
419 12 16
419 13 9
419 14 3
419 15 3
419 16 5
419 17 3
419 18 12
419 19 15
419 20 12
419 21 15
419 22 14
419 23 14
419 24 14
419 25 14
419 26 16
419 27 16
419 28 16
419 29 16
419 30 4
419 31 4
419 32 4
419 33 4
419 34 19
419 35 18
419 36 19
419 37 18
419 38 1
419 39 1
419 40 1
419 41 1
419 42 0
419 43 0
419 44 0
419 45 0
419 46 2
419 47 2
419 48 2
419 49 2
419 50 99
419 51 7
419 52 99
419 53 7
419 54 9
419 55 9
419 56 9
419 57 9
419 58 99
419 59 13
419 60 8
419 61 13
419 62 4
419 63 6
419 64 4
419 65 6
420 2 17
420 3 11
420 4 17
420 5 11
420 6 10
420 7 10
420 8 10
420 9 10
420 10 16
420 11 9
420 12 16
420 13 9
420 14 3
420 15 3
420 16 5
420 17 3
420 18 12
420 19 15
420 20 12
420 21 15
420 22 14
420 23 14
420 24 14
420 25 14
420 26 16
420 27 16
420 28 16
420 29 16
420 30 4
420 31 4
420 32 4
420 33 4
420 34 19
420 35 18
420 36 19
420 37 18
420 38 1
420 39 1
420 40 1
420 41 1
420 42 0
420 43 0
420 44 0
420 45 0
420 46 2
420 47 2
420 48 2
420 49 2
420 50 99
420 51 7
420 52 99
420 53 7
420 54 9
420 55 9
420 56 9
420 57 9
420 58 99
420 59 13
420 60 8
420 61 13
420 62 4
420 63 6
420 64 4
420 65 6
421 2 17
421 3 11
421 4 17
421 5 11
421 6 10
421 7 10
421 8 10
421 9 10
421 10 16
421 11 9
421 12 16
421 13 9
421 14 3
421 15 3
421 16 5
421 17 3
421 18 12
421 19 15
421 20 12
421 21 15
421 22 14
421 23 14
421 24 14
421 25 14
421 26 16
421 27 16
421 28 16
421 29 16
421 30 4
421 31 4
421 32 4
421 33 4
421 34 19
421 35 18
421 36 19
421 37 18
421 38 1
421 39 1
421 40 1
421 41 1
421 42 0
421 43 0
421 44 0
421 45 0
421 46 2
421 47 2
421 48 2
421 49 2
421 50 99
421 51 7
421 52 99
421 53 7
421 54 9
421 55 9
421 56 9
421 57 9
421 58 99
421 59 13
421 60 8
421 61 13
421 62 4
421 63 6
421 64 4
421 65 6
422 2 17
422 3 11
422 4 17
422 5 11
422 6 10
422 7 10
422 8 10
422 9 10
422 10 16
422 11 9
422 12 16
422 13 9
422 14 3
422 15 3
422 16 5
422 17 3
422 18 12
422 19 15
422 20 12
422 21 15
422 22 14
422 23 14
422 24 14
422 25 14
422 26 16
422 27 16
422 28 16
422 29 16
422 30 4
422 31 4
422 32 4
422 33 4
422 34 19
422 35 18
422 36 19
422 37 18
422 38 1
422 39 1
422 40 1
422 41 1
422 42 0
422 43 0
422 44 0
422 45 0
422 46 2
422 47 2
422 48 2
422 49 2
422 50 99
422 51 7
422 52 99
422 53 7
422 54 9
422 55 9
422 56 9
422 57 9
422 58 99
422 59 13
422 60 8
422 61 13
422 62 4
422 63 6
422 64 4
422 65 6
423 2 17
423 3 11
423 4 17
423 5 11
423 6 10
423 7 10
423 8 10
423 9 10
423 10 16
423 11 9
423 12 16
423 13 9
423 14 3
423 15 3
423 16 5
423 17 3
423 18 12
423 19 15
423 20 12
423 21 15
423 22 14
423 23 14
423 24 14
423 25 14
423 26 16
423 27 16
423 28 16
423 29 16
423 30 4
423 31 4
423 32 4
423 33 4
423 34 19
423 35 18
423 36 19
423 37 18
423 38 1
423 39 1
423 40 1
423 41 1
423 42 0
423 43 0
423 44 0
423 45 0
423 46 2
423 47 2
423 48 2
423 49 2
423 50 99
423 51 7
423 52 99
423 53 7
423 54 9
423 55 9
423 56 9
423 57 9
423 58 99
423 59 13
423 60 8
423 61 13
423 62 4
423 63 6
423 64 4
423 65 6
424 2 17
424 3 11
424 4 17
424 5 11
424 6 10
424 7 10
424 8 10
424 9 10
424 10 16
424 11 9
424 12 16
424 13 9
424 14 3
424 15 3
424 16 5
424 17 3
424 18 12
424 19 15
424 20 12
424 21 15
424 22 14
424 23 14
424 24 14
424 25 14
424 26 16
424 27 16
424 28 16
424 29 16
424 30 4
424 31 4
424 32 4
424 33 4
424 34 19
424 35 18
424 36 19
424 37 18
424 38 1
424 39 1
424 40 1
424 41 1
424 42 0
424 43 0
424 44 0
424 45 0
424 46 2
424 47 2
424 48 2
424 49 2
424 50 99
424 51 7
424 52 99
424 53 7
424 54 9
424 55 9
424 56 9
424 57 9
424 58 99
424 59 13
424 60 8
424 61 13
424 62 4
424 63 6
424 64 4
424 65 6
425 2 17
425 3 11
425 4 17
425 5 11
425 6 10
425 7 10
425 8 10
425 9 10
425 10 16
425 11 9
425 12 16
425 13 9
425 14 3
425 15 3
425 16 5
425 17 3
425 18 12
425 19 15
425 20 12
425 21 15
425 22 14
425 23 14
425 24 14
425 25 14
425 26 16
425 27 16
425 28 16
425 29 16
425 30 4
425 31 4
425 32 4
425 33 4
425 34 19
425 35 18
425 36 19
425 37 18
425 38 1
425 39 1
425 40 1
425 41 1
425 42 0
425 43 0
425 44 0
425 45 0
425 46 2
425 47 2
425 48 2
425 49 2
425 50 99
425 51 7
425 52 99
425 53 7
425 54 9
425 55 9
425 56 9
425 57 9
425 58 99
425 59 13
425 60 8
425 61 13
425 62 4
425 63 6
425 64 4
425 65 6
426 2 17
426 3 11
426 4 17
426 5 11
426 6 10
426 7 10
426 8 10
426 9 10
426 10 16
426 11 9
426 12 16
426 13 9
426 14 3
426 15 3
426 16 5
426 17 3
426 18 12
426 19 15
426 20 12
426 21 15
426 22 14
426 23 14
426 24 14
426 25 14
426 26 16
426 27 16
426 28 16
426 29 16
426 30 4
426 31 4
426 32 4
426 33 4
426 34 19
426 35 18
426 36 19
426 37 18
426 38 1
426 39 1
426 40 1
426 41 1
426 42 0
426 43 0
426 44 0
426 45 0
426 46 2
426 47 2
426 48 2
426 49 2
426 50 99
426 51 7
426 52 99
426 53 7
426 54 9
426 55 9
426 56 9
426 57 9
426 58 99
426 59 13
426 60 8
426 61 13
426 62 4
426 63 6
426 64 4
426 65 6
427 2 17
427 3 11
427 4 17
427 5 11
427 6 10
427 7 10
427 8 10
427 9 10
427 10 16
427 11 9
427 12 16
427 13 9
427 14 3
427 15 3
427 16 5
427 17 3
427 18 12
427 19 15
427 20 12
427 21 15
427 22 14
427 23 14
427 24 14
427 25 14
427 26 16
427 27 16
427 28 16
427 29 16
427 30 4
427 31 4
427 32 4
427 33 4
427 34 19
427 35 18
427 36 19
427 37 18
427 38 1
427 39 1
427 40 1
427 41 1
427 42 0
427 43 0
427 44 0
427 45 0
427 46 2
427 47 2
427 48 2
427 49 2
427 50 99
427 51 7
427 52 99
427 53 7
427 54 9
427 55 9
427 56 9
427 57 9
427 58 99
427 59 13
427 60 8
427 61 13
427 62 4
427 63 6
427 64 4
427 65 6
428 2 17
428 3 11
428 4 17
428 5 11
428 6 10
428 7 10
428 8 10
428 9 10
428 10 16
428 11 9
428 12 16
428 13 9
428 14 3
428 15 3
428 16 5
428 17 3
428 18 12
428 19 15
428 20 12
428 21 15
428 22 14
428 23 14
428 24 14
428 25 14
428 26 16
428 27 16
428 28 16
428 29 16
428 30 4
428 31 4
428 32 4
428 33 4
428 34 19
428 35 18
428 36 19
428 37 18
428 38 1
428 39 1
428 40 1
428 41 1
428 42 0
428 43 0
428 44 0
428 45 0
428 46 2
428 47 2
428 48 2
428 49 2
428 50 99
428 51 7
428 52 99
428 53 7
428 54 9
428 55 9
428 56 9
428 57 9
428 58 99
428 59 13
428 60 8
428 61 13
428 62 4
428 63 6
428 64 4
428 65 6
429 2 17
429 3 11
429 4 17
429 5 11
429 6 10
429 7 10
429 8 10
429 9 10
429 10 16
429 11 9
429 12 16
429 13 9
429 14 3
429 15 3
429 16 5
429 17 3
429 18 12
429 19 15
429 20 12
429 21 15
429 22 14
429 23 14
429 24 14
429 25 14
429 26 16
429 27 16
429 28 16
429 29 16
429 30 4
429 31 4
429 32 4
429 33 4
429 34 19
429 35 18
429 36 19
429 37 18
429 38 1
429 39 1
429 40 1
429 41 1
429 42 0
429 43 0
429 44 0
429 45 0
429 46 2
429 47 2
429 48 2
429 49 2
429 50 99
429 51 7
429 52 99
429 53 7
429 54 9
429 55 9
429 56 9
429 57 9
429 58 99
429 59 13
429 60 8
429 61 13
429 62 4
429 63 6
429 64 4
429 65 6
430 2 17
430 3 11
430 4 17
430 5 11
430 6 10
430 7 10
430 8 10
430 9 10
430 10 16
430 11 9
430 12 16
430 13 9
430 14 3
430 15 3
430 16 5
430 17 3
430 18 12
430 19 15
430 20 12
430 21 15
430 22 14
430 23 14
430 24 14
430 25 14
430 26 16
430 27 16
430 28 16
430 29 16
430 30 4
430 31 4
430 32 4
430 33 4
430 34 19
430 35 18
430 36 19
430 37 18
430 38 1
430 39 1
430 40 1
430 41 1
430 42 0
430 43 0
430 44 0
430 45 0
430 46 2
430 47 2
430 48 2
430 49 2
430 50 99
430 51 7
430 52 99
430 53 7
430 54 9
430 55 9
430 56 9
430 57 9
430 58 99
430 59 13
430 60 8
430 61 13
430 62 4
430 63 6
430 64 4
430 65 6
431 2 17
431 3 11
431 4 17
431 5 11
431 6 10
431 7 10
431 8 10
431 9 10
431 10 16
431 11 9
431 12 16
431 13 9
431 14 3
431 15 3
431 16 5
431 17 3
431 18 12
431 19 15
431 20 12
431 21 15
431 22 14
431 23 14
431 24 14
431 25 14
431 26 16
431 27 16
431 28 16
431 29 16
431 30 4
431 31 4
431 32 4
431 33 4
431 34 19
431 35 18
431 36 19
431 37 18
431 38 1
431 39 1
431 40 1
431 41 1
431 42 0
431 43 0
431 44 0
431 45 0
431 46 2
431 47 2
431 48 2
431 49 2
431 50 99
431 51 7
431 52 99
431 53 7
431 54 9
431 55 9
431 56 9
431 57 9
431 58 99
431 59 13
431 60 8
431 61 13
431 62 4
431 63 6
431 64 4
431 65 6
432 2 17
432 3 11
432 4 17
432 5 11
432 6 10
432 7 10
432 8 10
432 9 10
432 10 16
432 11 9
432 12 16
432 13 9
432 14 3
432 15 3
432 16 5
432 17 3
432 18 12
432 19 15
432 20 12
432 21 15
432 22 14
432 23 14
432 24 14
432 25 14
432 26 16
432 27 16
432 28 16
432 29 16
432 30 4
432 31 4
432 32 4
432 33 4
432 34 19
432 35 18
432 36 19
432 37 18
432 38 1
432 39 1
432 40 1
432 41 1
432 42 0
432 43 0
432 44 0
432 45 0
432 46 2
432 47 2
432 48 2
432 49 2
432 50 99
432 51 7
432 52 99
432 53 7
432 54 9
432 55 9
432 56 9
432 57 9
432 58 99
432 59 13
432 60 8
432 61 13
432 62 4
432 63 6
432 64 4
432 65 6
433 2 17
433 3 11
433 4 17
433 5 11
433 6 10
433 7 10
433 8 10
433 9 10
433 10 16
433 11 9
433 12 16
433 13 9
433 14 3
433 15 3
433 16 5
433 17 3
433 18 12
433 19 15
433 20 12
433 21 15
433 22 14
433 23 14
433 24 14
433 25 14
433 26 16
433 27 16
433 28 16
433 29 16
433 30 4
433 31 4
433 32 4
433 33 4
433 34 19
433 35 18
433 36 19
433 37 18
433 38 1
433 39 1
433 40 1
433 41 1
433 42 0
433 43 0
433 44 0
433 45 0
433 46 2
433 47 2
433 48 2
433 49 2
433 50 99
433 51 7
433 52 99
433 53 7
433 54 9
433 55 9
433 56 9
433 57 9
433 58 99
433 59 13
433 60 8
433 61 13
433 62 4
433 63 6
433 64 4
433 65 6
434 2 17
434 3 11
434 4 17
434 5 11
434 6 10
434 7 10
434 8 10
434 9 10
434 10 16
434 11 9
434 12 16
434 13 9
434 14 3
434 15 3
434 16 5
434 17 3
434 18 12
434 19 15
434 20 12
434 21 15
434 22 14
434 23 14
434 24 14
434 25 14
434 26 16
434 27 16
434 28 16
434 29 16
434 30 4
434 31 4
434 32 4
434 33 4
434 34 19
434 35 18
434 36 19
434 37 18
434 38 1
434 39 1
434 40 1
434 41 1
434 42 0
434 43 0
434 44 0
434 45 0
434 46 2
434 47 2
434 48 2
434 49 2
434 50 99
434 51 7
434 52 99
434 53 7
434 54 9
434 55 9
434 56 9
434 57 9
434 58 99
434 59 13
434 60 8
434 61 13
434 62 4
434 63 6
434 64 4
434 65 6
435 2 17
435 3 11
435 4 17
435 5 11
435 6 10
435 7 10
435 8 10
435 9 10
435 10 16
435 11 9
435 12 16
435 13 9
435 14 3
435 15 3
435 16 5
435 17 3
435 18 12
435 19 15
435 20 12
435 21 15
435 22 14
435 23 14
435 24 14
435 25 14
435 26 16
435 27 16
435 28 16
435 29 16
435 30 4
435 31 4
435 32 4
435 33 4
435 34 19
435 35 18
435 36 19
435 37 18
435 38 1
435 39 1
435 40 1
435 41 1
435 42 0
435 43 0
435 44 0
435 45 0
435 46 2
435 47 2
435 48 2
435 49 2
435 50 99
435 51 7
435 52 99
435 53 7
435 54 9
435 55 9
435 56 9
435 57 9
435 58 99
435 59 13
435 60 8
435 61 13
435 62 4
435 63 6
435 64 4
435 65 6
436 2 17
436 3 11
436 4 17
436 5 11
436 6 10
436 7 10
436 8 10
436 9 10
436 10 16
436 11 9
436 12 16
436 13 9
436 14 3
436 15 3
436 16 5
436 17 3
436 18 12
436 19 15
436 20 12
436 21 15
436 22 14
436 23 14
436 24 14
436 25 14
436 26 16
436 27 16
436 28 16
436 29 16
436 30 4
436 31 4
436 32 4
436 33 4
436 34 19
436 35 18
436 36 19
436 37 18
436 38 1
436 39 1
436 40 1
436 41 1
436 42 0
436 43 0
436 44 0
436 45 0
436 46 2
436 47 2
436 48 2
436 49 2
436 50 99
436 51 7
436 52 99
436 53 7
436 54 9
436 55 9
436 56 9
436 57 9
436 58 99
436 59 13
436 60 8
436 61 13
436 62 4
436 63 6
436 64 4
436 65 6
437 2 17
437 3 11
437 4 17
437 5 11
437 6 10
437 7 10
437 8 10
437 9 10
437 10 16
437 11 9
437 12 16
437 13 9
437 14 3
437 15 3
437 16 5
437 17 3
437 18 12
437 19 15
437 20 12
437 21 15
437 22 14
437 23 14
437 24 14
437 25 14
437 26 16
437 27 16
437 28 16
437 29 16
437 30 4
437 31 4
437 32 4
437 33 4
437 34 19
437 35 18
437 36 19
437 37 18
437 38 1
437 39 1
437 40 1
437 41 1
437 42 0
437 43 0
437 44 0
437 45 0
437 46 2
437 47 2
437 48 2
437 49 2
437 50 99
437 51 7
437 52 99
437 53 7
437 54 9
437 55 9
437 56 9
437 57 9
437 58 99
437 59 13
437 60 8
437 61 13
437 62 4
437 63 6
437 64 4
437 65 6
438 2 17
438 3 11
438 4 17
438 5 11
438 6 10
438 7 10
438 8 10
438 9 10
438 10 16
438 11 9
438 12 16
438 13 9
438 14 3
438 15 3
438 16 5
438 17 3
438 18 12
438 19 15
438 20 12
438 21 15
438 22 14
438 23 14
438 24 14
438 25 14
438 26 16
438 27 16
438 28 16
438 29 16
438 30 4
438 31 4
438 32 4
438 33 4
438 34 19
438 35 18
438 36 19
438 37 18
438 38 1
438 39 1
438 40 1
438 41 1
438 42 0
438 43 0
438 44 0
438 45 0
438 46 2
438 47 2
438 48 2
438 49 2
438 50 99
438 51 7
438 52 99
438 53 7
438 54 9
438 55 9
438 56 9
438 57 9
438 58 99
438 59 13
438 60 8
438 61 13
438 62 4
438 63 6
438 64 4
438 65 6
439 2 17
439 3 11
439 4 17
439 5 11
439 6 10
439 7 10
439 8 10
439 9 10
439 10 16
439 11 9
439 12 16
439 13 9
439 14 3
439 15 3
439 16 5
439 17 3
439 18 12
439 19 15
439 20 12
439 21 15
439 22 14
439 23 14
439 24 14
439 25 14
439 26 16
439 27 16
439 28 16
439 29 16
439 30 4
439 31 4
439 32 4
439 33 4
439 34 19
439 35 18
439 36 19
439 37 18
439 38 1
439 39 1
439 40 1
439 41 1
439 42 0
439 43 0
439 44 0
439 45 0
439 46 2
439 47 2
439 48 2
439 49 2
439 50 99
439 51 7
439 52 99
439 53 7
439 54 9
439 55 9
439 56 9
439 57 9
439 58 99
439 59 13
439 60 8
439 61 13
439 62 4
439 63 6
439 64 4
439 65 6
440 2 17
440 3 11
440 4 17
440 5 11
440 6 10
440 7 10
440 8 10
440 9 10
440 10 16
440 11 9
440 12 16
440 13 9
440 14 3
440 15 3
440 16 5
440 17 3
440 18 12
440 19 15
440 20 12
440 21 15
440 22 14
440 23 14
440 24 14
440 25 14
440 26 16
440 27 16
440 28 16
440 29 16
440 30 4
440 31 4
440 32 4
440 33 4
440 34 19
440 35 18
440 36 19
440 37 18
440 38 1
440 39 1
440 40 1
440 41 1
440 42 0
440 43 0
440 44 0
440 45 0
440 46 2
440 47 2
440 48 2
440 49 2
440 50 99
440 51 7
440 52 99
440 53 7
440 54 9
440 55 9
440 56 9
440 57 9
440 58 99
440 59 13
440 60 8
440 61 13
440 62 4
440 63 6
440 64 4
440 65 6
441 2 17
441 3 11
441 4 17
441 5 11
441 6 10
441 7 10
441 8 10
441 9 10
441 10 16
441 11 9
441 12 16
441 13 9
441 14 3
441 15 3
441 16 5
441 17 3
441 18 12
441 19 15
441 20 12
441 21 15
441 22 14
441 23 14
441 24 14
441 25 14
441 26 16
441 27 16
441 28 16
441 29 16
441 30 4
441 31 4
441 32 4
441 33 4
441 34 19
441 35 18
441 36 19
441 37 18
441 38 1
441 39 1
441 40 1
441 41 1
441 42 0
441 43 0
441 44 0
441 45 0
441 46 2
441 47 2
441 48 2
441 49 2
441 50 99
441 51 7
441 52 99
441 53 7
441 54 9
441 55 9
441 56 9
441 57 9
441 58 99
441 59 13
441 60 8
441 61 13
441 62 4
441 63 6
441 64 4
441 65 6
442 2 17
442 3 11
442 4 17
442 5 11
442 6 10
442 7 10
442 8 10
442 9 10
442 10 16
442 11 9
442 12 16
442 13 9
442 14 3
442 15 3
442 16 5
442 17 3
442 18 12
442 19 15
442 20 12
442 21 15
442 22 14
442 23 14
442 24 14
442 25 14
442 26 16
442 27 16
442 28 16
442 29 16
442 30 4
442 31 4
442 32 4
442 33 4
442 34 19
442 35 18
442 36 19
442 37 18
442 38 1
442 39 1
442 40 1
442 41 1
442 42 0
442 43 0
442 44 0
442 45 0
442 46 2
442 47 2
442 48 2
442 49 2
442 50 99
442 51 7
442 52 99
442 53 7
442 54 9
442 55 9
442 56 9
442 57 9
442 58 99
442 59 13
442 60 8
442 61 13
442 62 4
442 63 6
442 64 4
442 65 6
443 2 17
443 3 11
443 4 17
443 5 11
443 6 10
443 7 10
443 8 10
443 9 10
443 10 16
443 11 9
443 12 16
443 13 9
443 14 3
443 15 3
443 16 5
443 17 3
443 18 12
443 19 15
443 20 12
443 21 15
443 22 14
443 23 14
443 24 14
443 25 14
443 26 16
443 27 16
443 28 16
443 29 16
443 30 4
443 31 4
443 32 4
443 33 4
443 34 19
443 35 18
443 36 19
443 37 18
443 38 1
443 39 1
443 40 1
443 41 1
443 42 0
443 43 0
443 44 0
443 45 0
443 46 2
443 47 2
443 48 2
443 49 2
443 50 99
443 51 7
443 52 99
443 53 7
443 54 9
443 55 9
443 56 9
443 57 9
443 58 99
443 59 13
443 60 8
443 61 13
443 62 4
443 63 6
443 64 4
443 65 6
444 2 17
444 3 11
444 4 17
444 5 11
444 6 10
444 7 10
444 8 10
444 9 10
444 10 16
444 11 9
444 12 16
444 13 9
444 14 3
444 15 3
444 16 5
444 17 3
444 18 12
444 19 15
444 20 12
444 21 15
444 22 14
444 23 14
444 24 14
444 25 14
444 26 16
444 27 16
444 28 16
444 29 16
444 30 4
444 31 4
444 32 4
444 33 4
444 34 19
444 35 18
444 36 19
444 37 18
444 38 1
444 39 1
444 40 1
444 41 1
444 42 0
444 43 0
444 44 0
444 45 0
444 46 2
444 47 2
444 48 2
444 49 2
444 50 99
444 51 7
444 52 99
444 53 7
444 54 9
444 55 9
444 56 9
444 57 9
444 58 99
444 59 13
444 60 8
444 61 13
444 62 4
444 63 6
444 64 4
444 65 6
445 2 17
445 3 11
445 4 17
445 5 11
445 6 10
445 7 10
445 8 10
445 9 10
445 10 16
445 11 9
445 12 16
445 13 9
445 14 3
445 15 3
445 16 5
445 17 3
445 18 12
445 19 15
445 20 12
445 21 15
445 22 14
445 23 14
445 24 14
445 25 14
445 26 16
445 27 16
445 28 16
445 29 16
445 30 4
445 31 4
445 32 4
445 33 4
445 34 19
445 35 18
445 36 19
445 37 18
445 38 1
445 39 1
445 40 1
445 41 1
445 42 0
445 43 0
445 44 0
445 45 0
445 46 2
445 47 2
445 48 2
445 49 2
445 50 99
445 51 7
445 52 99
445 53 7
445 54 9
445 55 9
445 56 9
445 57 9
445 58 99
445 59 13
445 60 8
445 61 13
445 62 4
445 63 6
445 64 4
445 65 6
446 2 17
446 3 11
446 4 17
446 5 11
446 6 10
446 7 10
446 8 10
446 9 10
446 10 16
446 11 9
446 12 16
446 13 9
446 14 3
446 15 3
446 16 5
446 17 3
446 18 12
446 19 15
446 20 12
446 21 15
446 22 14
446 23 14
446 24 14
446 25 14
446 26 16
446 27 16
446 28 16
446 29 16
446 30 4
446 31 4
446 32 4
446 33 4
446 34 19
446 35 18
446 36 19
446 37 18
446 38 1
446 39 1
446 40 1
446 41 1
446 42 0
446 43 0
446 44 0
446 45 0
446 46 2
446 47 2
446 48 2
446 49 2
446 50 99
446 51 7
446 52 99
446 53 7
446 54 9
446 55 9
446 56 9
446 57 9
446 58 99
446 59 13
446 60 8
446 61 13
446 62 4
446 63 6
446 64 4
446 65 6
447 2 17
447 3 11
447 4 17
447 5 11
447 6 10
447 7 10
447 8 10
447 9 10
447 10 16
447 11 9
447 12 16
447 13 9
447 14 3
447 15 3
447 16 5
447 17 3
447 18 12
447 19 15
447 20 12
447 21 15
447 22 14
447 23 14
447 24 14
447 25 14
447 26 16
447 27 16
447 28 16
447 29 16
447 30 4
447 31 4
447 32 4
447 33 4
447 34 19
447 35 18
447 36 19
447 37 18
447 38 1
447 39 1
447 40 1
447 41 1
447 42 0
447 43 0
447 44 0
447 45 0
447 46 2
447 47 2
447 48 2
447 49 2
447 50 99
447 51 7
447 52 99
447 53 7
447 54 9
447 55 9
447 56 9
447 57 9
447 58 99
447 59 13
447 60 8
447 61 13
447 62 4
447 63 6
447 64 4
447 65 6
448 2 17
448 3 11
448 4 17
448 5 11
448 6 10
448 7 10
448 8 10
448 9 10
448 10 16
448 11 9
448 12 16
448 13 9
448 14 3
448 15 3
448 16 5
448 17 3
448 18 12
448 19 15
448 20 12
448 21 15
448 22 14
448 23 14
448 24 14
448 25 14
448 26 16
448 27 16
448 28 16
448 29 16
448 30 4
448 31 4
448 32 4
448 33 4
448 34 19
448 35 18
448 36 19
448 37 18
448 38 1
448 39 1
448 40 1
448 41 1
448 42 0
448 43 0
448 44 0
448 45 0
448 46 2
448 47 2
448 48 2
448 49 2
448 50 99
448 51 7
448 52 99
448 53 7
448 54 9
448 55 9
448 56 9
448 57 9
448 58 99
448 59 13
448 60 8
448 61 13
448 62 4
448 63 6
448 64 4
448 65 6
449 2 17
449 3 11
449 4 17
449 5 11
449 6 10
449 7 10
449 8 10
449 9 10
449 10 16
449 11 9
449 12 16
449 13 9
449 14 3
449 15 3
449 16 5
449 17 3
449 18 12
449 19 15
449 20 12
449 21 15
449 22 14
449 23 14
449 24 14
449 25 14
449 26 16
449 27 16
449 28 16
449 29 16
449 30 4
449 31 4
449 32 4
449 33 4
449 34 19
449 35 18
449 36 19
449 37 18
449 38 1
449 39 1
449 40 1
449 41 1
449 42 0
449 43 0
449 44 0
449 45 0
449 46 2
449 47 2
449 48 2
449 49 2
449 50 99
449 51 7
449 52 99
449 53 7
449 54 9
449 55 9
449 56 9
449 57 9
449 58 99
449 59 13
449 60 8
449 61 13
449 62 4
449 63 6
449 64 4
449 65 6
450 2 17
450 3 11
450 4 17
450 5 11
450 6 10
450 7 10
450 8 10
450 9 10
450 10 16
450 11 9
450 12 16
450 13 9
450 14 3
450 15 3
450 16 5
450 17 3
450 18 12
450 19 15
450 20 12
450 21 15
450 22 14
450 23 14
450 24 14
450 25 14
450 26 16
450 27 16
450 28 16
450 29 16
450 30 4
450 31 4
450 32 4
450 33 4
450 34 19
450 35 18
450 36 19
450 37 18
450 38 1
450 39 1
450 40 1
450 41 1
450 42 0
450 43 0
450 44 0
450 45 0
450 46 2
450 47 2
450 48 2
450 49 2
450 50 99
450 51 7
450 52 99
450 53 7
450 54 9
450 55 9
450 56 9
450 57 9
450 58 99
450 59 13
450 60 8
450 61 13
450 62 4
450 63 6
450 64 4
450 65 6
451 2 17
451 3 11
451 4 17
451 5 11
451 6 10
451 7 10
451 8 10
451 9 10
451 10 16
451 11 9
451 12 16
451 13 9
451 14 3
451 15 3
451 16 5
451 17 3
451 18 12
451 19 15
451 20 12
451 21 15
451 22 14
451 23 14
451 24 14
451 25 14
451 26 16
451 27 16
451 28 16
451 29 16
451 30 4
451 31 4
451 32 4
451 33 4
451 34 19
451 35 18
451 36 19
451 37 18
451 38 1
451 39 1
451 40 1
451 41 1
451 42 0
451 43 0
451 44 0
451 45 0
451 46 2
451 47 2
451 48 2
451 49 2
451 50 99
451 51 7
451 52 99
451 53 7
451 54 9
451 55 9
451 56 9
451 57 9
451 58 99
451 59 13
451 60 8
451 61 13
451 62 4
451 63 6
451 64 4
451 65 6
452 2 17
452 3 11
452 4 17
452 5 11
452 6 10
452 7 10
452 8 10
452 9 10
452 10 16
452 11 9
452 12 16
452 13 9
452 14 3
452 15 3
452 16 5
452 17 3
452 18 12
452 19 15
452 20 12
452 21 15
452 22 14
452 23 14
452 24 14
452 25 14
452 26 16
452 27 16
452 28 16
452 29 16
452 30 4
452 31 4
452 32 4
452 33 4
452 34 19
452 35 18
452 36 19
452 37 18
452 38 1
452 39 1
452 40 1
452 41 1
452 42 0
452 43 0
452 44 0
452 45 0
452 46 2
452 47 2
452 48 2
452 49 2
452 50 99
452 51 7
452 52 99
452 53 7
452 54 9
452 55 9
452 56 9
452 57 9
452 58 99
452 59 13
452 60 8
452 61 13
452 62 4
452 63 6
452 64 4
452 65 6
453 2 17
453 3 11
453 4 17
453 5 11
453 6 10
453 7 10
453 8 10
453 9 10
453 10 16
453 11 9
453 12 16
453 13 9
453 14 3
453 15 3
453 16 5
453 17 3
453 18 12
453 19 15
453 20 12
453 21 15
453 22 14
453 23 14
453 24 14
453 25 14
453 26 16
453 27 16
453 28 16
453 29 16
453 30 4
453 31 4
453 32 4
453 33 4
453 34 19
453 35 18
453 36 19
453 37 18
453 38 1
453 39 1
453 40 1
453 41 1
453 42 0
453 43 0
453 44 0
453 45 0
453 46 2
453 47 2
453 48 2
453 49 2
453 50 99
453 51 7
453 52 99
453 53 7
453 54 9
453 55 9
453 56 9
453 57 9
453 58 99
453 59 13
453 60 8
453 61 13
453 62 4
453 63 6
453 64 4
453 65 6
454 2 17
454 3 11
454 4 17
454 5 11
454 6 10
454 7 10
454 8 10
454 9 10
454 10 16
454 11 9
454 12 16
454 13 9
454 14 3
454 15 3
454 16 5
454 17 3
454 18 12
454 19 15
454 20 12
454 21 15
454 22 14
454 23 14
454 24 14
454 25 14
454 26 16
454 27 16
454 28 16
454 29 16
454 30 4
454 31 4
454 32 4
454 33 4
454 34 19
454 35 18
454 36 19
454 37 18
454 38 1
454 39 1
454 40 1
454 41 1
454 42 0
454 43 0
454 44 0
454 45 0
454 46 2
454 47 2
454 48 2
454 49 2
454 50 99
454 51 7
454 52 99
454 53 7
454 54 9
454 55 9
454 56 9
454 57 9
454 58 99
454 59 13
454 60 8
454 61 13
454 62 4
454 63 6
454 64 4
454 65 6
455 2 17
455 3 11
455 4 17
455 5 11
455 6 10
455 7 10
455 8 10
455 9 10
455 10 16
455 11 9
455 12 16
455 13 9
455 14 3
455 15 3
455 16 5
455 17 3
455 18 12
455 19 15
455 20 12
455 21 15
455 22 14
455 23 14
455 24 14
455 25 14
455 26 16
455 27 16
455 28 16
455 29 16
455 30 4
455 31 4
455 32 4
455 33 4
455 34 19
455 35 18
455 36 19
455 37 18
455 38 1
455 39 1
455 40 1
455 41 1
455 42 0
455 43 0
455 44 0
455 45 0
455 46 2
455 47 2
455 48 2
455 49 2
455 50 99
455 51 7
455 52 99
455 53 7
455 54 9
455 55 9
455 56 9
455 57 9
455 58 99
455 59 13
455 60 8
455 61 13
455 62 4
455 63 6
455 64 4
455 65 6
456 2 17
456 3 11
456 4 17
456 5 11
456 6 10
456 7 10
456 8 10
456 9 10
456 10 16
456 11 9
456 12 16
456 13 9
456 14 3
456 15 3
456 16 5
456 17 3
456 18 12
456 19 15
456 20 12
456 21 15
456 22 14
456 23 14
456 24 14
456 25 14
456 26 16
456 27 16
456 28 16
456 29 16
456 30 4
456 31 4
456 32 4
456 33 4
456 34 19
456 35 18
456 36 19
456 37 18
456 38 1
456 39 1
456 40 1
456 41 1
456 42 0
456 43 0
456 44 0
456 45 0
456 46 2
456 47 2
456 48 2
456 49 2
456 50 99
456 51 7
456 52 99
456 53 7
456 54 9
456 55 9
456 56 9
456 57 9
456 58 99
456 59 13
456 60 8
456 61 13
456 62 4
456 63 6
456 64 4
456 65 6
457 2 17
457 3 11
457 4 17
457 5 11
457 6 10
457 7 10
457 8 10
457 9 10
457 10 16
457 11 9
457 12 16
457 13 9
457 14 3
457 15 3
457 16 5
457 17 3
457 18 12
457 19 15
457 20 12
457 21 15
457 22 14
457 23 14
457 24 14
457 25 14
457 26 16
457 27 16
457 28 16
457 29 16
457 30 4
457 31 4
457 32 4
457 33 4
457 34 19
457 35 18
457 36 19
457 37 18
457 38 1
457 39 1
457 40 1
457 41 1
457 42 0
457 43 0
457 44 0
457 45 0
457 46 2
457 47 2
457 48 2
457 49 2
457 50 99
457 51 7
457 52 99
457 53 7
457 54 9
457 55 9
457 56 9
457 57 9
457 58 99
457 59 13
457 60 8
457 61 13
457 62 4
457 63 6
457 64 4
457 65 6
458 2 17
458 3 11
458 4 17
458 5 11
458 6 10
458 7 10
458 8 10
458 9 10
458 10 16
458 11 9
458 12 16
458 13 9
458 14 3
458 15 3
458 16 5
458 17 3
458 18 12
458 19 15
458 20 12
458 21 15
458 22 14
458 23 14
458 24 14
458 25 14
458 26 16
458 27 16
458 28 16
458 29 16
458 30 4
458 31 4
458 32 4
458 33 4
458 34 19
458 35 18
458 36 19
458 37 18
458 38 1
458 39 1
458 40 1
458 41 1
458 42 0
458 43 0
458 44 0
458 45 0
458 46 2
458 47 2
458 48 2
458 49 2
458 50 99
458 51 7
458 52 99
458 53 7
458 54 9
458 55 9
458 56 9
458 57 9
458 58 99
458 59 13
458 60 8
458 61 13
458 62 4
458 63 6
458 64 4
458 65 6
459 2 17
459 3 11
459 4 17
459 5 11
459 6 10
459 7 10
459 8 10
459 9 10
459 10 16
459 11 9
459 12 16
459 13 9
459 14 3
459 15 3
459 16 5
459 17 3
459 18 12
459 19 15
459 20 12
459 21 15
459 22 14
459 23 14
459 24 14
459 25 14
459 26 16
459 27 16
459 28 16
459 29 16
459 30 4
459 31 4
459 32 4
459 33 4
459 34 19
459 35 18
459 36 19
459 37 18
459 38 1
459 39 1
459 40 1
459 41 1
459 42 0
459 43 0
459 44 0
459 45 0
459 46 2
459 47 2
459 48 2
459 49 2
459 50 99
459 51 7
459 52 99
459 53 7
459 54 9
459 55 9
459 56 9
459 57 9
459 58 99
459 59 13
459 60 8
459 61 13
459 62 4
459 63 6
459 64 4
459 65 6
460 2 17
460 3 11
460 4 17
460 5 11
460 6 10
460 7 10
460 8 10
460 9 10
460 10 16
460 11 9
460 12 16
460 13 9
460 14 3
460 15 3
460 16 5
460 17 3
460 18 12
460 19 15
460 20 12
460 21 15
460 22 14
460 23 14
460 24 14
460 25 14
460 26 16
460 27 16
460 28 16
460 29 16
460 30 4
460 31 4
460 32 4
460 33 4
460 34 19
460 35 18
460 36 19
460 37 18
460 38 1
460 39 1
460 40 1
460 41 1
460 42 0
460 43 0
460 44 0
460 45 0
460 46 2
460 47 2
460 48 2
460 49 2
460 50 99
460 51 7
460 52 99
460 53 7
460 54 9
460 55 9
460 56 9
460 57 9
460 58 99
460 59 13
460 60 8
460 61 13
460 62 4
460 63 6
460 64 4
460 65 6
461 2 17
461 3 11
461 4 17
461 5 11
461 6 10
461 7 10
461 8 10
461 9 10
461 10 16
461 11 9
461 12 16
461 13 9
461 14 3
461 15 3
461 16 5
461 17 3
461 18 12
461 19 15
461 20 12
461 21 15
461 22 14
461 23 14
461 24 14
461 25 14
461 26 16
461 27 16
461 28 16
461 29 16
461 30 4
461 31 4
461 32 4
461 33 4
461 34 19
461 35 18
461 36 19
461 37 18
461 38 1
461 39 1
461 40 1
461 41 1
461 42 0
461 43 0
461 44 0
461 45 0
461 46 2
461 47 2
461 48 2
461 49 2
461 50 99
461 51 7
461 52 99
461 53 7
461 54 9
461 55 9
461 56 9
461 57 9
461 58 99
461 59 13
461 60 8
461 61 13
461 62 4
461 63 6
461 64 4
461 65 6
462 2 17
462 3 11
462 4 17
462 5 11
462 6 10
462 7 10
462 8 10
462 9 10
462 10 16
462 11 9
462 12 16
462 13 9
462 14 3
462 15 3
462 16 5
462 17 3
462 18 12
462 19 15
462 20 12
462 21 15
462 22 14
462 23 14
462 24 14
462 25 14
462 26 16
462 27 16
462 28 16
462 29 16
462 30 4
462 31 4
462 32 4
462 33 4
462 34 19
462 35 18
462 36 19
462 37 18
462 38 1
462 39 1
462 40 1
462 41 1
462 42 0
462 43 0
462 44 0
462 45 0
462 46 2
462 47 2
462 48 2
462 49 2
462 50 99
462 51 7
462 52 99
462 53 7
462 54 9
462 55 9
462 56 9
462 57 9
462 58 99
462 59 13
462 60 8
462 61 13
462 62 4
462 63 6
462 64 4
462 65 6
463 2 17
463 3 11
463 4 17
463 5 11
463 6 10
463 7 10
463 8 10
463 9 10
463 10 16
463 11 9
463 12 16
463 13 9
463 14 3
463 15 3
463 16 5
463 17 3
463 18 12
463 19 15
463 20 12
463 21 15
463 22 14
463 23 14
463 24 14
463 25 14
463 26 16
463 27 16
463 28 16
463 29 16
463 30 4
463 31 4
463 32 4
463 33 4
463 34 19
463 35 18
463 36 19
463 37 18
463 38 1
463 39 1
463 40 1
463 41 1
463 42 0
463 43 0
463 44 0
463 45 0
463 46 2
463 47 2
463 48 2
463 49 2
463 50 99
463 51 7
463 52 99
463 53 7
463 54 9
463 55 9
463 56 9
463 57 9
463 58 99
463 59 13
463 60 8
463 61 13
463 62 4
463 63 6
463 64 4
463 65 6
464 2 17
464 3 11
464 4 17
464 5 11
464 6 10
464 7 10
464 8 10
464 9 10
464 10 16
464 11 9
464 12 16
464 13 9
464 14 3
464 15 3
464 16 5
464 17 3
464 18 12
464 19 15
464 20 12
464 21 15
464 22 14
464 23 14
464 24 14
464 25 14
464 26 16
464 27 16
464 28 16
464 29 16
464 30 4
464 31 4
464 32 4
464 33 4
464 34 19
464 35 18
464 36 19
464 37 18
464 38 1
464 39 1
464 40 1
464 41 1
464 42 0
464 43 0
464 44 0
464 45 0
464 46 2
464 47 2
464 48 2
464 49 2
464 50 99
464 51 7
464 52 99
464 53 7
464 54 9
464 55 9
464 56 9
464 57 9
464 58 99
464 59 13
464 60 8
464 61 13
464 62 4
464 63 6
464 64 4
464 65 6
465 2 17
465 3 11
465 4 17
465 5 11
465 6 10
465 7 10
465 8 10
465 9 10
465 10 16
465 11 9
465 12 16
465 13 9
465 14 3
465 15 3
465 16 5
465 17 3
465 18 12
465 19 15
465 20 12
465 21 15
465 22 14
465 23 14
465 24 14
465 25 14
465 26 16
465 27 16
465 28 16
465 29 16
465 30 4
465 31 4
465 32 4
465 33 4
465 34 19
465 35 18
465 36 19
465 37 18
465 38 1
465 39 1
465 40 1
465 41 1
465 42 0
465 43 0
465 44 0
465 45 0
465 46 2
465 47 2
465 48 2
465 49 2
465 50 99
465 51 7
465 52 99
465 53 7
465 54 9
465 55 9
465 56 9
465 57 9
465 58 99
465 59 13
465 60 8
465 61 13
465 62 4
465 63 6
465 64 4
465 65 6
466 2 17
466 3 11
466 4 17
466 5 11
466 6 10
466 7 10
466 8 10
466 9 10
466 10 16
466 11 9
466 12 16
466 13 9
466 14 3
466 15 3
466 16 5
466 17 3
466 18 12
466 19 15
466 20 12
466 21 15
466 22 14
466 23 14
466 24 14
466 25 14
466 26 16
466 27 16
466 28 16
466 29 16
466 30 4
466 31 4
466 32 4
466 33 4
466 34 19
466 35 18
466 36 19
466 37 18
466 38 1
466 39 1
466 40 1
466 41 1
466 42 0
466 43 0
466 44 0
466 45 0
466 46 2
466 47 2
466 48 2
466 49 2
466 50 99
466 51 7
466 52 99
466 53 7
466 54 9
466 55 9
466 56 9
466 57 9
466 58 99
466 59 13
466 60 8
466 61 13
466 62 4
466 63 6
466 64 4
466 65 6
467 2 17
467 3 11
467 4 17
467 5 11
467 6 10
467 7 10
467 8 10
467 9 10
467 10 16
467 11 9
467 12 16
467 13 9
467 14 3
467 15 3
467 16 5
467 17 3
467 18 12
467 19 15
467 20 12
467 21 15
467 22 14
467 23 14
467 24 14
467 25 14
467 26 16
467 27 16
467 28 16
467 29 16
467 30 4
467 31 4
467 32 4
467 33 4
467 34 19
467 35 18
467 36 19
467 37 18
467 38 1
467 39 1
467 40 1
467 41 1
467 42 0
467 43 0
467 44 0
467 45 0
467 46 2
467 47 2
467 48 2
467 49 2
467 50 99
467 51 7
467 52 99
467 53 7
467 54 9
467 55 9
467 56 9
467 57 9
467 58 99
467 59 13
467 60 8
467 61 13
467 62 4
467 63 6
467 64 4
467 65 6
468 2 17
468 3 11
468 4 17
468 5 11
468 6 10
468 7 10
468 8 10
468 9 10
468 10 16
468 11 9
468 12 16
468 13 9
468 14 3
468 15 3
468 16 5
468 17 3
468 18 12
468 19 15
468 20 12
468 21 15
468 22 14
468 23 14
468 24 14
468 25 14
468 26 16
468 27 16
468 28 16
468 29 16
468 30 4
468 31 4
468 32 4
468 33 4
468 34 19
468 35 18
468 36 19
468 37 18
468 38 1
468 39 1
468 40 1
468 41 1
468 42 0
468 43 0
468 44 0
468 45 0
468 46 2
468 47 2
468 48 2
468 49 2
468 50 99
468 51 7
468 52 99
468 53 7
468 54 9
468 55 9
468 56 9
468 57 9
468 58 99
468 59 13
468 60 8
468 61 13
468 62 4
468 63 6
468 64 4
468 65 6
469 2 17
469 3 11
469 4 17
469 5 11
469 6 10
469 7 10
469 8 10
469 9 10
469 10 16
469 11 9
469 12 16
469 13 9
469 14 3
469 15 3
469 16 5
469 17 3
469 18 12
469 19 15
469 20 12
469 21 15
469 22 14
469 23 14
469 24 14
469 25 14
469 26 16
469 27 16
469 28 16
469 29 16
469 30 4
469 31 4
469 32 4
469 33 4
469 34 19
469 35 18
469 36 19
469 37 18
469 38 1
469 39 1
469 40 1
469 41 1
469 42 0
469 43 0
469 44 0
469 45 0
469 46 2
469 47 2
469 48 2
469 49 2
469 50 99
469 51 7
469 52 99
469 53 7
469 54 9
469 55 9
469 56 9
469 57 9
469 58 99
469 59 13
469 60 8
469 61 13
469 62 4
469 63 6
469 64 4
469 65 6
470 2 17
470 3 11
470 4 17
470 5 11
470 6 10
470 7 10
470 8 10
470 9 10
470 10 16
470 11 9
470 12 16
470 13 9
470 14 3
470 15 3
470 16 5
470 17 3
470 18 12
470 19 15
470 20 12
470 21 15
470 22 14
470 23 14
470 24 14
470 25 14
470 26 16
470 27 16
470 28 16
470 29 16
470 30 4
470 31 4
470 32 4
470 33 4
470 34 19
470 35 18
470 36 19
470 37 18
470 38 1
470 39 1
470 40 1
470 41 1
470 42 0
470 43 0
470 44 0
470 45 0
470 46 2
470 47 2
470 48 2
470 49 2
470 50 99
470 51 7
470 52 99
470 53 7
470 54 9
470 55 9
470 56 9
470 57 9
470 58 99
470 59 13
470 60 8
470 61 13
470 62 4
470 63 6
470 64 4
470 65 6
471 2 17
471 3 11
471 4 17
471 5 11
471 6 10
471 7 10
471 8 10
471 9 10
471 10 16
471 11 9
471 12 16
471 13 9
471 14 3
471 15 3
471 16 5
471 17 3
471 18 12
471 19 15
471 20 12
471 21 15
471 22 14
471 23 14
471 24 14
471 25 14
471 26 16
471 27 16
471 28 16
471 29 16
471 30 4
471 31 4
471 32 4
471 33 4
471 34 19
471 35 18
471 36 19
471 37 18
471 38 1
471 39 1
471 40 1
471 41 1
471 42 0
471 43 0
471 44 0
471 45 0
471 46 2
471 47 2
471 48 2
471 49 2
471 50 99
471 51 7
471 52 99
471 53 7
471 54 9
471 55 9
471 56 9
471 57 9
471 58 99
471 59 13
471 60 8
471 61 13
471 62 4
471 63 6
471 64 4
471 65 6
472 2 17
472 3 11
472 4 17
472 5 11
472 6 10
472 7 10
472 8 10
472 9 10
472 10 16
472 11 9
472 12 16
472 13 9
472 14 3
472 15 3
472 16 5
472 17 3
472 18 12
472 19 15
472 20 12
472 21 15
472 22 14
472 23 14
472 24 14
472 25 14
472 26 16
472 27 16
472 28 16
472 29 16
472 30 4
472 31 4
472 32 4
472 33 4
472 34 19
472 35 18
472 36 19
472 37 18
472 38 1
472 39 1
472 40 1
472 41 1
472 42 0
472 43 0
472 44 0
472 45 0
472 46 2
472 47 2
472 48 2
472 49 2
472 50 99
472 51 7
472 52 99
472 53 7
472 54 9
472 55 9
472 56 9
472 57 9
472 58 99
472 59 13
472 60 8
472 61 13
472 62 4
472 63 6
472 64 4
472 65 6
473 2 17
473 3 11
473 4 17
473 5 11
473 6 10
473 7 10
473 8 10
473 9 10
473 10 16
473 11 9
473 12 16
473 13 9
473 14 3
473 15 3
473 16 5
473 17 3
473 18 12
473 19 15
473 20 12
473 21 15
473 22 14
473 23 14
473 24 14
473 25 14
473 26 16
473 27 16
473 28 16
473 29 16
473 30 4
473 31 4
473 32 4
473 33 4
473 34 19
473 35 18
473 36 19
473 37 18
473 38 1
473 39 1
473 40 1
473 41 1
473 42 0
473 43 0
473 44 0
473 45 0
473 46 2
473 47 2
473 48 2
473 49 2
473 50 99
473 51 7
473 52 99
473 53 7
473 54 9
473 55 9
473 56 9
473 57 9
473 58 99
473 59 13
473 60 8
473 61 13
473 62 4
473 63 6
473 64 4
473 65 6
474 2 17
474 3 11
474 4 17
474 5 11
474 6 10
474 7 10
474 8 10
474 9 10
474 10 16
474 11 9
474 12 16
474 13 9
474 14 3
474 15 3
474 16 5
474 17 3
474 18 12
474 19 15
474 20 12
474 21 15
474 22 14
474 23 14
474 24 14
474 25 14
474 26 16
474 27 16
474 28 16
474 29 16
474 30 4
474 31 4
474 32 4
474 33 4
474 34 19
474 35 18
474 36 19
474 37 18
474 38 1
474 39 1
474 40 1
474 41 1
474 42 0
474 43 0
474 44 0
474 45 0
474 46 2
474 47 2
474 48 2
474 49 2
474 50 99
474 51 7
474 52 99
474 53 7
474 54 9
474 55 9
474 56 9
474 57 9
474 58 99
474 59 13
474 60 8
474 61 13
474 62 4
474 63 6
474 64 4
474 65 6
475 2 17
475 3 11
475 4 17
475 5 11
475 6 10
475 7 10
475 8 10
475 9 10
475 10 16
475 11 9
475 12 16
475 13 9
475 14 3
475 15 3
475 16 5
475 17 3
475 18 12
475 19 15
475 20 12
475 21 15
475 22 14
475 23 14
475 24 14
475 25 14
475 26 16
475 27 16
475 28 16
475 29 16
475 30 4
475 31 4
475 32 4
475 33 4
475 34 19
475 35 18
475 36 19
475 37 18
475 38 1
475 39 1
475 40 1
475 41 1
475 42 0
475 43 0
475 44 0
475 45 0
475 46 2
475 47 2
475 48 2
475 49 2
475 50 99
475 51 7
475 52 99
475 53 7
475 54 9
475 55 9
475 56 9
475 57 9
475 58 99
475 59 13
475 60 8
475 61 13
475 62 4
475 63 6
475 64 4
475 65 6
476 2 17
476 3 11
476 4 17
476 5 11
476 6 10
476 7 10
476 8 10
476 9 10
476 10 16
476 11 9
476 12 16
476 13 9
476 14 3
476 15 3
476 16 5
476 17 3
476 18 12
476 19 15
476 20 12
476 21 15
476 22 14
476 23 14
476 24 14
476 25 14
476 26 16
476 27 16
476 28 16
476 29 16
476 30 4
476 31 4
476 32 4
476 33 4
476 34 19
476 35 18
476 36 19
476 37 18
476 38 1
476 39 1
476 40 1
476 41 1
476 42 0
476 43 0
476 44 0
476 45 0
476 46 2
476 47 2
476 48 2
476 49 2
476 50 99
476 51 7
476 52 99
476 53 7
476 54 9
476 55 9
476 56 9
476 57 9
476 58 99
476 59 13
476 60 8
476 61 13
476 62 4
476 63 6
476 64 4
476 65 6
477 2 17
477 3 11
477 4 17
477 5 11
477 6 10
477 7 10
477 8 10
477 9 10
477 10 16
477 11 9
477 12 16
477 13 9
477 14 3
477 15 3
477 16 5
477 17 3
477 18 12
477 19 15
477 20 12
477 21 15
477 22 14
477 23 14
477 24 14
477 25 14
477 26 16
477 27 16
477 28 16
477 29 16
477 30 4
477 31 4
477 32 4
477 33 4
477 34 19
477 35 18
477 36 19
477 37 18
477 38 1
477 39 1
477 40 1
477 41 1
477 42 0
477 43 0
477 44 0
477 45 0
477 46 2
477 47 2
477 48 2
477 49 2
477 50 99
477 51 7
477 52 99
477 53 7
477 54 9
477 55 9
477 56 9
477 57 9
477 58 99
477 59 13
477 60 8
477 61 13
477 62 4
477 63 6
477 64 4
477 65 6
478 2 17
478 3 11
478 4 17
478 5 11
478 6 10
478 7 10
478 8 10
478 9 10
478 10 16
478 11 9
478 12 16
478 13 9
478 14 3
478 15 3
478 16 5
478 17 3
478 18 12
478 19 15
478 20 12
478 21 15
478 22 14
478 23 14
478 24 14
478 25 14
478 26 16
478 27 16
478 28 16
478 29 16
478 30 4
478 31 4
478 32 4
478 33 4
478 34 19
478 35 18
478 36 19
478 37 18
478 38 1
478 39 1
478 40 1
478 41 1
478 42 0
478 43 0
478 44 0
478 45 0
478 46 2
478 47 2
478 48 2
478 49 2
478 50 99
478 51 7
478 52 99
478 53 7
478 54 9
478 55 9
478 56 9
478 57 9
478 58 99
478 59 13
478 60 8
478 61 13
478 62 4
478 63 6
478 64 4
478 65 6
479 2 17
479 3 11
479 4 17
479 5 11
479 6 10
479 7 10
479 8 10
479 9 10
479 10 16
479 11 9
479 12 16
479 13 9
479 14 3
479 15 3
479 16 5
479 17 3
479 18 12
479 19 15
479 20 12
479 21 15
479 22 14
479 23 14
479 24 14
479 25 14
479 26 16
479 27 16
479 28 16
479 29 16
479 30 4
479 31 4
479 32 4
479 33 4
479 34 19
479 35 18
479 36 19
479 37 18
479 38 1
479 39 1
479 40 1
479 41 1
479 42 0
479 43 0
479 44 0
479 45 0
479 46 2
479 47 2
479 48 2
479 49 2
479 50 99
479 51 7
479 52 99
479 53 7
479 54 9
479 55 9
479 56 9
479 57 9
479 58 99
479 59 13
479 60 8
479 61 13
479 62 4
479 63 6
479 64 4
479 65 6
480 2 17
480 3 11
480 4 17
480 5 11
480 6 10
480 7 10
480 8 10
480 9 10
480 10 16
480 11 9
480 12 16
480 13 9
480 14 3
480 15 3
480 16 5
480 17 3
480 18 12
480 19 15
480 20 12
480 21 15
480 22 14
480 23 14
480 24 14
480 25 14
480 26 16
480 27 16
480 28 16
480 29 16
480 30 4
480 31 4
480 32 4
480 33 4
480 34 19
480 35 18
480 36 19
480 37 18
480 38 1
480 39 1
480 40 1
480 41 1
480 42 0
480 43 0
480 44 0
480 45 0
480 46 2
480 47 2
480 48 2
480 49 2
480 50 99
480 51 7
480 52 99
480 53 7
480 54 9
480 55 9
480 56 9
480 57 9
480 58 99
480 59 13
480 60 8
480 61 13
480 62 4
480 63 6
480 64 4
480 65 6
481 2 17
481 3 11
481 4 17
481 5 11
481 6 10
481 7 10
481 8 10
481 9 10
481 10 16
481 11 9
481 12 16
481 13 9
481 14 3
481 15 3
481 16 5
481 17 3
481 18 12
481 19 15
481 20 12
481 21 15
481 22 14
481 23 14
481 24 14
481 25 14
481 26 16
481 27 16
481 28 16
481 29 16
481 30 4
481 31 4
481 32 4
481 33 4
481 34 19
481 35 18
481 36 19
481 37 18
481 38 1
481 39 1
481 40 1
481 41 1
481 42 0
481 43 0
481 44 0
481 45 0
481 46 2
481 47 2
481 48 2
481 49 2
481 50 99
481 51 7
481 52 99
481 53 7
481 54 9
481 55 9
481 56 9
481 57 9
481 58 99
481 59 13
481 60 8
481 61 13
481 62 4
481 63 6
481 64 4
481 65 6
482 2 17
482 3 11
482 4 17
482 5 11
482 6 10
482 7 10
482 8 10
482 9 10
482 10 16
482 11 9
482 12 16
482 13 9
482 14 3
482 15 3
482 16 5
482 17 3
482 18 12
482 19 15
482 20 12
482 21 15
482 22 14
482 23 14
482 24 14
482 25 14
482 26 16
482 27 16
482 28 16
482 29 16
482 30 4
482 31 4
482 32 4
482 33 4
482 34 19
482 35 18
482 36 19
482 37 18
482 38 1
482 39 1
482 40 1
482 41 1
482 42 0
482 43 0
482 44 0
482 45 0
482 46 2
482 47 2
482 48 2
482 49 2
482 50 99
482 51 7
482 52 99
482 53 7
482 54 9
482 55 9
482 56 9
482 57 9
482 58 99
482 59 13
482 60 8
482 61 13
482 62 4
482 63 6
482 64 4
482 65 6
483 2 17
483 3 11
483 4 17
483 5 11
483 6 10
483 7 10
483 8 10
483 9 10
483 10 16
483 11 9
483 12 16
483 13 9
483 14 3
483 15 3
483 16 5
483 17 3
483 18 12
483 19 15
483 20 12
483 21 15
483 22 14
483 23 14
483 24 14
483 25 14
483 26 16
483 27 16
483 28 16
483 29 16
483 30 4
483 31 4
483 32 4
483 33 4
483 34 19
483 35 18
483 36 19
483 37 18
483 38 1
483 39 1
483 40 1
483 41 1
483 42 0
483 43 0
483 44 0
483 45 0
483 46 2
483 47 2
483 48 2
483 49 2
483 50 99
483 51 7
483 52 99
483 53 7
483 54 9
483 55 9
483 56 9
483 57 9
483 58 99
483 59 13
483 60 8
483 61 13
483 62 4
483 63 6
483 64 4
483 65 6
484 2 17
484 3 11
484 4 17
484 5 11
484 6 10
484 7 10
484 8 10
484 9 10
484 10 16
484 11 9
484 12 16
484 13 9
484 14 3
484 15 3
484 16 5
484 17 3
484 18 12
484 19 15
484 20 12
484 21 15
484 22 14
484 23 14
484 24 14
484 25 14
484 26 16
484 27 16
484 28 16
484 29 16
484 30 4
484 31 4
484 32 4
484 33 4
484 34 19
484 35 18
484 36 19
484 37 18
484 38 1
484 39 1
484 40 1
484 41 1
484 42 0
484 43 0
484 44 0
484 45 0
484 46 2
484 47 2
484 48 2
484 49 2
484 50 99
484 51 7
484 52 99
484 53 7
484 54 9
484 55 9
484 56 9
484 57 9
484 58 99
484 59 13
484 60 8
484 61 13
484 62 4
484 63 6
484 64 4
484 65 6
485 2 17
485 3 11
485 4 17
485 5 11
485 6 10
485 7 10
485 8 10
485 9 10
485 10 16
485 11 9
485 12 16
485 13 9
485 14 3
485 15 3
485 16 5
485 17 3
485 18 12
485 19 15
485 20 12
485 21 15
485 22 14
485 23 14
485 24 14
485 25 14
485 26 16
485 27 16
485 28 16
485 29 16
485 30 4
485 31 4
485 32 4
485 33 4
485 34 19
485 35 18
485 36 19
485 37 18
485 38 1
485 39 1
485 40 1
485 41 1
485 42 0
485 43 0
485 44 0
485 45 0
485 46 2
485 47 2
485 48 2
485 49 2
485 50 99
485 51 7
485 52 99
485 53 7
485 54 9
485 55 9
485 56 9
485 57 9
485 58 99
485 59 13
485 60 8
485 61 13
485 62 4
485 63 6
485 64 4
485 65 6
486 2 17
486 3 11
486 4 17
486 5 11
486 6 10
486 7 10
486 8 10
486 9 10
486 10 16
486 11 9
486 12 16
486 13 9
486 14 3
486 15 3
486 16 5
486 17 3
486 18 12
486 19 15
486 20 12
486 21 15
486 22 14
486 23 14
486 24 14
486 25 14
486 26 16
486 27 16
486 28 16
486 29 16
486 30 4
486 31 4
486 32 4
486 33 4
486 34 19
486 35 18
486 36 19
486 37 18
486 38 1
486 39 1
486 40 1
486 41 1
486 42 0
486 43 0
486 44 0
486 45 0
486 46 2
486 47 2
486 48 2
486 49 2
486 50 99
486 51 7
486 52 99
486 53 7
486 54 9
486 55 9
486 56 9
486 57 9
486 58 99
486 59 13
486 60 8
486 61 13
486 62 4
486 63 6
486 64 4
486 65 6
487 2 17
487 3 11
487 4 17
487 5 11
487 6 10
487 7 10
487 8 10
487 9 10
487 10 16
487 11 9
487 12 16
487 13 9
487 14 3
487 15 3
487 16 5
487 17 3
487 18 12
487 19 15
487 20 12
487 21 15
487 22 14
487 23 14
487 24 14
487 25 14
487 26 16
487 27 16
487 28 16
487 29 16
487 30 4
487 31 4
487 32 4
487 33 4
487 34 19
487 35 18
487 36 19
487 37 18
487 38 1
487 39 1
487 40 1
487 41 1
487 42 0
487 43 0
487 44 0
487 45 0
487 46 2
487 47 2
487 48 2
487 49 2
487 50 99
487 51 7
487 52 99
487 53 7
487 54 9
487 55 9
487 56 9
487 57 9
487 58 99
487 59 13
487 60 8
487 61 13
487 62 4
487 63 6
487 64 4
487 65 6
488 2 17
488 3 11
488 4 17
488 5 11
488 6 10
488 7 10
488 8 10
488 9 10
488 10 16
488 11 9
488 12 16
488 13 9
488 14 3
488 15 3
488 16 5
488 17 3
488 18 12
488 19 15
488 20 12
488 21 15
488 22 14
488 23 14
488 24 14
488 25 14
488 26 16
488 27 16
488 28 16
488 29 16
488 30 4
488 31 4
488 32 4
488 33 4
488 34 19
488 35 18
488 36 19
488 37 18
488 38 1
488 39 1
488 40 1
488 41 1
488 42 0
488 43 0
488 44 0
488 45 0
488 46 2
488 47 2
488 48 2
488 49 2
488 50 99
488 51 7
488 52 99
488 53 7
488 54 9
488 55 9
488 56 9
488 57 9
488 58 99
488 59 13
488 60 8
488 61 13
488 62 4
488 63 6
488 64 4
488 65 6
489 2 17
489 3 11
489 4 17
489 5 11
489 6 10
489 7 10
489 8 10
489 9 10
489 10 16
489 11 9
489 12 16
489 13 9
489 14 3
489 15 3
489 16 5
489 17 3
489 18 12
489 19 15
489 20 12
489 21 15
489 22 14
489 23 14
489 24 14
489 25 14
489 26 16
489 27 16
489 28 16
489 29 16
489 30 4
489 31 4
489 32 4
489 33 4
489 34 19
489 35 18
489 36 19
489 37 18
489 38 1
489 39 1
489 40 1
489 41 1
489 42 0
489 43 0
489 44 0
489 45 0
489 46 2
489 47 2
489 48 2
489 49 2
489 50 99
489 51 7
489 52 99
489 53 7
489 54 9
489 55 9
489 56 9
489 57 9
489 58 99
489 59 13
489 60 8
489 61 13
489 62 4
489 63 6
489 64 4
489 65 6
490 2 17
490 3 11
490 4 17
490 5 11
490 6 10
490 7 10
490 8 10
490 9 10
490 10 16
490 11 9
490 12 16
490 13 9
490 14 3
490 15 3
490 16 5
490 17 3
490 18 12
490 19 15
490 20 12
490 21 15
490 22 14
490 23 14
490 24 14
490 25 14
490 26 16
490 27 16
490 28 16
490 29 16
490 30 4
490 31 4
490 32 4
490 33 4
490 34 19
490 35 18
490 36 19
490 37 18
490 38 1
490 39 1
490 40 1
490 41 1
490 42 0
490 43 0
490 44 0
490 45 0
490 46 2
490 47 2
490 48 2
490 49 2
490 50 99
490 51 7
490 52 99
490 53 7
490 54 9
490 55 9
490 56 9
490 57 9
490 58 99
490 59 13
490 60 8
490 61 13
490 62 4
490 63 6
490 64 4
490 65 6
491 2 17
491 3 11
491 4 17
491 5 11
491 6 10
491 7 10
491 8 10
491 9 10
491 10 16
491 11 9
491 12 16
491 13 9
491 14 3
491 15 3
491 16 5
491 17 3
491 18 12
491 19 15
491 20 12
491 21 15
491 22 14
491 23 14
491 24 14
491 25 14
491 26 16
491 27 16
491 28 16
491 29 16
491 30 4
491 31 4
491 32 4
491 33 4
491 34 19
491 35 18
491 36 19
491 37 18
491 38 1
491 39 1
491 40 1
491 41 1
491 42 0
491 43 0
491 44 0
491 45 0
491 46 2
491 47 2
491 48 2
491 49 2
491 50 99
491 51 7
491 52 99
491 53 7
491 54 9
491 55 9
491 56 9
491 57 9
491 58 99
491 59 13
491 60 8
491 61 13
491 62 4
491 63 6
491 64 4
491 65 6
492 2 17
492 3 11
492 4 17
492 5 11
492 6 10
492 7 10
492 8 10
492 9 10
492 10 16
492 11 9
492 12 16
492 13 9
492 14 3
492 15 3
492 16 5
492 17 3
492 18 12
492 19 15
492 20 12
492 21 15
492 22 14
492 23 14
492 24 14
492 25 14
492 26 16
492 27 16
492 28 16
492 29 16
492 30 4
492 31 4
492 32 4
492 33 4
492 34 19
492 35 18
492 36 19
492 37 18
492 38 1
492 39 1
492 40 1
492 41 1
492 42 0
492 43 0
492 44 0
492 45 0
492 46 2
492 47 2
492 48 2
492 49 2
492 50 99
492 51 7
492 52 99
492 53 7
492 54 9
492 55 9
492 56 9
492 57 9
492 58 99
492 59 13
492 60 8
492 61 13
492 62 4
492 63 6
492 64 4
492 65 6
493 2 17
493 3 11
493 4 17
493 5 11
493 6 10
493 7 10
493 8 10
493 9 10
493 10 16
493 11 9
493 12 16
493 13 9
493 14 3
493 15 3
493 16 5
493 17 3
493 18 12
493 19 15
493 20 12
493 21 15
493 22 14
493 23 14
493 24 14
493 25 14
493 26 16
493 27 16
493 28 16
493 29 16
493 30 4
493 31 4
493 32 4
493 33 4
493 34 19
493 35 18
493 36 19
493 37 18
493 38 1
493 39 1
493 40 1
493 41 1
493 42 0
493 43 0
493 44 0
493 45 0
493 46 2
493 47 2
493 48 2
493 49 2
493 50 99
493 51 7
493 52 99
493 53 7
493 54 9
493 55 9
493 56 9
493 57 9
493 58 99
493 59 13
493 60 8
493 61 13
493 62 4
493 63 6
493 64 4
493 65 6
494 2 17
494 3 11
494 4 17
494 5 11
494 6 10
494 7 10
494 8 10
494 9 10
494 10 16
494 11 9
494 12 16
494 13 9
494 14 3
494 15 3
494 16 5
494 17 3
494 18 12
494 19 15
494 20 12
494 21 15
494 22 14
494 23 14
494 24 14
494 25 14
494 26 16
494 27 16
494 28 16
494 29 16
494 30 4
494 31 4
494 32 4
494 33 4
494 34 19
494 35 18
494 36 19
494 37 18
494 38 1
494 39 1
494 40 1
494 41 1
494 42 0
494 43 0
494 44 0
494 45 0
494 46 2
494 47 2
494 48 2
494 49 2
494 50 99
494 51 7
494 52 99
494 53 7
494 54 9
494 55 9
494 56 9
494 57 9
494 58 99
494 59 13
494 60 8
494 61 13
494 62 4
494 63 6
494 64 4
494 65 6
495 2 17
495 3 11
495 4 17
495 5 11
495 6 10
495 7 10
495 8 10
495 9 10
495 10 16
495 11 9
495 12 16
495 13 9
495 14 3
495 15 3
495 16 5
495 17 3
495 18 12
495 19 15
495 20 12
495 21 15
495 22 14
495 23 14
495 24 14
495 25 14
495 26 16
495 27 16
495 28 16
495 29 16
495 30 4
495 31 4
495 32 4
495 33 4
495 34 19
495 35 18
495 36 19
495 37 18
495 38 1
495 39 1
495 40 1
495 41 1
495 42 0
495 43 0
495 44 0
495 45 0
495 46 2
495 47 2
495 48 2
495 49 2
495 50 99
495 51 7
495 52 99
495 53 7
495 54 9
495 55 9
495 56 9
495 57 9
495 58 99
495 59 13
495 60 8
495 61 13
495 62 4
495 63 6
495 64 4
495 65 6
496 2 17
496 3 11
496 4 17
496 5 11
496 6 10
496 7 10
496 8 10
496 9 10
496 10 16
496 11 9
496 12 16
496 13 9
496 14 3
496 15 3
496 16 5
496 17 3
496 18 12
496 19 15
496 20 12
496 21 15
496 22 14
496 23 14
496 24 14
496 25 14
496 26 16
496 27 16
496 28 16
496 29 16
496 30 4
496 31 4
496 32 4
496 33 4
496 34 19
496 35 18
496 36 19
496 37 18
496 38 1
496 39 1
496 40 1
496 41 1
496 42 0
496 43 0
496 44 0
496 45 0
496 46 2
496 47 2
496 48 2
496 49 2
496 50 99
496 51 7
496 52 99
496 53 7
496 54 9
496 55 9
496 56 9
496 57 9
496 58 99
496 59 13
496 60 8
496 61 13
496 62 4
496 63 6
496 64 4
496 65 6
497 2 17
497 3 11
497 4 17
497 5 11
497 6 10
497 7 10
497 8 10
497 9 10
497 10 16
497 11 9
497 12 16
497 13 9
497 14 3
497 15 3
497 16 5
497 17 3
497 18 12
497 19 15
497 20 12
497 21 15
497 22 14
497 23 14
497 24 14
497 25 14
497 26 16
497 27 16
497 28 16
497 29 16
497 30 4
497 31 4
497 32 4
497 33 4
497 34 19
497 35 18
497 36 19
497 37 18
497 38 1
497 39 1
497 40 1
497 41 1
497 42 0
497 43 0
497 44 0
497 45 0
497 46 2
497 47 2
497 48 2
497 49 2
497 50 99
497 51 7
497 52 99
497 53 7
497 54 9
497 55 9
497 56 9
497 57 9
497 58 99
497 59 13
497 60 8
497 61 13
497 62 4
497 63 6
497 64 4
497 65 6
498 2 17
498 3 11
498 4 17
498 5 11
498 6 10
498 7 10
498 8 10
498 9 10
498 10 16
498 11 9
498 12 16
498 13 9
498 14 3
498 15 3
498 16 5
498 17 3
498 18 12
498 19 15
498 20 12
498 21 15
498 22 14
498 23 14
498 24 14
498 25 14
498 26 16
498 27 16
498 28 16
498 29 16
498 30 4
498 31 4
498 32 4
498 33 4
498 34 19
498 35 18
498 36 19
498 37 18
498 38 1
498 39 1
498 40 1
498 41 1
498 42 0
498 43 0
498 44 0
498 45 0
498 46 2
498 47 2
498 48 2
498 49 2
498 50 99
498 51 7
498 52 99
498 53 7
498 54 9
498 55 9
498 56 9
498 57 9
498 58 99
498 59 13
498 60 8
498 61 13
498 62 4
498 63 6
498 64 4
498 65 6
499 2 17
499 3 11
499 4 17
499 5 11
499 6 10
499 7 10
499 8 10
499 9 10
499 10 16
499 11 9
499 12 16
499 13 9
499 14 3
499 15 3
499 16 5
499 17 3
499 18 12
499 19 15
499 20 12
499 21 15
499 22 14
499 23 14
499 24 14
499 25 14
499 26 16
499 27 16
499 28 16
499 29 16
499 30 4
499 31 4
499 32 4
499 33 4
499 34 19
499 35 18
499 36 19
499 37 18
499 38 1
499 39 1
499 40 1
499 41 1
499 42 0
499 43 0
499 44 0
499 45 0
499 46 2
499 47 2
499 48 2
499 49 2
499 50 99
499 51 7
499 52 99
499 53 7
499 54 9
499 55 9
499 56 9
499 57 9
499 58 99
499 59 13
499 60 8
499 61 13
499 62 4
499 63 6
499 64 4
499 65 6
500 2 17
500 3 11
500 4 17
500 5 11
500 6 10
500 7 10
500 8 10
500 9 10
500 10 16
500 11 9
500 12 16
500 13 9
500 14 3
500 15 3
500 16 5
500 17 3
500 18 12
500 19 15
500 20 12
500 21 15
500 22 14
500 23 14
500 24 14
500 25 14
500 26 16
500 27 16
500 28 16
500 29 16
500 30 4
500 31 4
500 32 4
500 33 4
500 34 19
500 35 18
500 36 19
500 37 18
500 38 1
500 39 1
500 40 1
500 41 1
500 42 0
500 43 0
500 44 0
500 45 0
500 46 2
500 47 2
500 48 2
500 49 2
500 50 99
500 51 7
500 52 99
500 53 7
500 54 9
500 55 9
500 56 9
500 57 9
500 58 99
500 59 13
500 60 8
500 61 13
500 62 4
500 63 6
500 64 4
500 65 6
501 2 17
501 3 11
501 4 17
501 5 11
501 6 10
501 7 10
501 8 10
501 9 10
501 10 16
501 11 9
501 12 16
501 13 9
501 14 3
501 15 3
501 16 5
501 17 3
501 18 12
501 19 15
501 20 12
501 21 15
501 22 14
501 23 14
501 24 14
501 25 14
501 26 16
501 27 16
501 28 16
501 29 16
501 30 4
501 31 4
501 32 4
501 33 4
501 34 19
501 35 18
501 36 19
501 37 18
501 38 1
501 39 1
501 40 1
501 41 1
501 42 0
501 43 0
501 44 0
501 45 0
501 46 2
501 47 2
501 48 2
501 49 2
501 50 99
501 51 7
501 52 99
501 53 7
501 54 9
501 55 9
501 56 9
501 57 9
501 58 99
501 59 13
501 60 8
501 61 13
501 62 4
501 63 6
501 64 4
501 65 6
502 2 17
502 3 11
502 4 17
502 5 11
502 6 10
502 7 10
502 8 10
502 9 10
502 10 16
502 11 9
502 12 16
502 13 9
502 14 3
502 15 3
502 16 5
502 17 3
502 18 12
502 19 15
502 20 12
502 21 15
502 22 14
502 23 14
502 24 14
502 25 14
502 26 16
502 27 16
502 28 16
502 29 16
502 30 4
502 31 4
502 32 4
502 33 4
502 34 19
502 35 18
502 36 19
502 37 18
502 38 1
502 39 1
502 40 1
502 41 1
502 42 0
502 43 0
502 44 0
502 45 0
502 46 2
502 47 2
502 48 2
502 49 2
502 50 99
502 51 7
502 52 99
502 53 7
502 54 9
502 55 9
502 56 9
502 57 9
502 58 99
502 59 13
502 60 8
502 61 13
502 62 4
502 63 6
502 64 4
502 65 6
503 2 17
503 3 11
503 4 17
503 5 11
503 6 10
503 7 10
503 8 10
503 9 10
503 10 16
503 11 9
503 12 16
503 13 9
503 14 3
503 15 3
503 16 5
503 17 3
503 18 12
503 19 15
503 20 12
503 21 15
503 22 14
503 23 14
503 24 14
503 25 14
503 26 16
503 27 16
503 28 16
503 29 16
503 30 4
503 31 4
503 32 4
503 33 4
503 34 19
503 35 18
503 36 19
503 37 18
503 38 1
503 39 1
503 40 1
503 41 1
503 42 0
503 43 0
503 44 0
503 45 0
503 46 2
503 47 2
503 48 2
503 49 2
503 50 99
503 51 7
503 52 99
503 53 7
503 54 9
503 55 9
503 56 9
503 57 9
503 58 99
503 59 13
503 60 8
503 61 13
503 62 4
503 63 6
503 64 4
503 65 6
504 2 17
504 3 11
504 4 17
504 5 11
504 6 10
504 7 10
504 8 10
504 9 10
504 10 16
504 11 9
504 12 16
504 13 9
504 14 3
504 15 3
504 16 5
504 17 3
504 18 12
504 19 15
504 20 12
504 21 15
504 22 14
504 23 14
504 24 14
504 25 14
504 26 16
504 27 16
504 28 16
504 29 16
504 30 4
504 31 4
504 32 4
504 33 4
504 34 19
504 35 18
504 36 19
504 37 18
504 38 1
504 39 1
504 40 1
504 41 1
504 42 0
504 43 0
504 44 0
504 45 0
504 46 2
504 47 2
504 48 2
504 49 2
504 50 99
504 51 7
504 52 99
504 53 7
504 54 9
504 55 9
504 56 9
504 57 9
504 58 99
504 59 13
504 60 8
504 61 13
504 62 4
504 63 6
504 64 4
504 65 6
505 2 17
505 3 11
505 4 17
505 5 11
505 6 10
505 7 10
505 8 10
505 9 10
505 10 16
505 11 9
505 12 16
505 13 9
505 14 3
505 15 3
505 16 5
505 17 3
505 18 12
505 19 15
505 20 12
505 21 15
505 22 14
505 23 14
505 24 14
505 25 14
505 26 16
505 27 16
505 28 16
505 29 16
505 30 4
505 31 4
505 32 4
505 33 4
505 34 19
505 35 18
505 36 19
505 37 18
505 38 1
505 39 1
505 40 1
505 41 1
505 42 0
505 43 0
505 44 0
505 45 0
505 46 2
505 47 2
505 48 2
505 49 2
505 50 99
505 51 7
505 52 99
505 53 7
505 54 9
505 55 9
505 56 9
505 57 9
505 58 99
505 59 13
505 60 8
505 61 13
505 62 4
505 63 6
505 64 4
505 65 6
506 2 17
506 3 11
506 4 17
506 5 11
506 6 10
506 7 10
506 8 10
506 9 10
506 10 16
506 11 9
506 12 16
506 13 9
506 14 3
506 15 3
506 16 5
506 17 3
506 18 12
506 19 15
506 20 12
506 21 15
506 22 14
506 23 14
506 24 14
506 25 14
506 26 16
506 27 16
506 28 16
506 29 16
506 30 4
506 31 4
506 32 4
506 33 4
506 34 19
506 35 18
506 36 19
506 37 18
506 38 1
506 39 1
506 40 1
506 41 1
506 42 0
506 43 0
506 44 0
506 45 0
506 46 2
506 47 2
506 48 2
506 49 2
506 50 99
506 51 7
506 52 99
506 53 7
506 54 9
506 55 9
506 56 9
506 57 9
506 58 99
506 59 13
506 60 8
506 61 13
506 62 4
506 63 6
506 64 4
506 65 6
507 2 17
507 3 11
507 4 17
507 5 11
507 6 10
507 7 10
507 8 10
507 9 10
507 10 16
507 11 9
507 12 16
507 13 9
507 14 3
507 15 3
507 16 5
507 17 3
507 18 12
507 19 15
507 20 12
507 21 15
507 22 14
507 23 14
507 24 14
507 25 14
507 26 16
507 27 16
507 28 16
507 29 16
507 30 4
507 31 4
507 32 4
507 33 4
507 34 19
507 35 18
507 36 19
507 37 18
507 38 1
507 39 1
507 40 1
507 41 1
507 42 0
507 43 0
507 44 0
507 45 0
507 46 2
507 47 2
507 48 2
507 49 2
507 50 99
507 51 7
507 52 99
507 53 7
507 54 9
507 55 9
507 56 9
507 57 9
507 58 99
507 59 13
507 60 8
507 61 13
507 62 4
507 63 6
507 64 4
507 65 6
508 2 17
508 3 11
508 4 17
508 5 11
508 6 10
508 7 10
508 8 10
508 9 10
508 10 16
508 11 9
508 12 16
508 13 9
508 14 3
508 15 3
508 16 5
508 17 3
508 18 12
508 19 15
508 20 12
508 21 15
508 22 14
508 23 14
508 24 14
508 25 14
508 26 16
508 27 16
508 28 16
508 29 16
508 30 4
508 31 4
508 32 4
508 33 4
508 34 19
508 35 18
508 36 19
508 37 18
508 38 1
508 39 1
508 40 1
508 41 1
508 42 0
508 43 0
508 44 0
508 45 0
508 46 2
508 47 2
508 48 2
508 49 2
508 50 99
508 51 7
508 52 99
508 53 7
508 54 9
508 55 9
508 56 9
508 57 9
508 58 99
508 59 13
508 60 8
508 61 13
508 62 4
508 63 6
508 64 4
508 65 6
509 2 17
509 3 11
509 4 17
509 5 11
509 6 10
509 7 10
509 8 10
509 9 10
509 10 16
509 11 9
509 12 16
509 13 9
509 14 3
509 15 3
509 16 5
509 17 3
509 18 12
509 19 15
509 20 12
509 21 15
509 22 14
509 23 14
509 24 14
509 25 14
509 26 16
509 27 16
509 28 16
509 29 16
509 30 4
509 31 4
509 32 4
509 33 4
509 34 19
509 35 18
509 36 19
509 37 18
509 38 1
509 39 1
509 40 1
509 41 1
509 42 0
509 43 0
509 44 0
509 45 0
509 46 2
509 47 2
509 48 2
509 49 2
509 50 99
509 51 7
509 52 99
509 53 7
509 54 9
509 55 9
509 56 9
509 57 9
509 58 99
509 59 13
509 60 8
509 61 13
509 62 4
509 63 6
509 64 4
509 65 6
510 2 17
510 3 11
510 4 17
510 5 11
510 6 10
510 7 10
510 8 10
510 9 10
510 10 16
510 11 9
510 12 16
510 13 9
510 14 3
510 15 3
510 16 5
510 17 3
510 18 12
510 19 15
510 20 12
510 21 15
510 22 14
510 23 14
510 24 14
510 25 14
510 26 16
510 27 16
510 28 16
510 29 16
510 30 4
510 31 4
510 32 4
510 33 4
510 34 19
510 35 18
510 36 19
510 37 18
510 38 1
510 39 1
510 40 1
510 41 1
510 42 0
510 43 0
510 44 0
510 45 0
510 46 2
510 47 2
510 48 2
510 49 2
510 50 99
510 51 7
510 52 99
510 53 7
510 54 9
510 55 9
510 56 9
510 57 9
510 58 99
510 59 13
510 60 8
510 61 13
510 62 4
510 63 6
510 64 4
510 65 6
511 2 17
511 3 11
511 4 17
511 5 11
511 6 10
511 7 10
511 8 10
511 9 10
511 10 16
511 11 9
511 12 16
511 13 9
511 14 3
511 15 3
511 16 5
511 17 3
511 18 12
511 19 15
511 20 12
511 21 15
511 22 14
511 23 14
511 24 14
511 25 14
511 26 16
511 27 16
511 28 16
511 29 16
511 30 4
511 31 4
511 32 4
511 33 4
511 34 19
511 35 18
511 36 19
511 37 18
511 38 1
511 39 1
511 40 1
511 41 1
511 42 0
511 43 0
511 44 0
511 45 0
511 46 2
511 47 2
511 48 2
511 49 2
511 50 99
511 51 7
511 52 99
511 53 7
511 54 9
511 55 9
511 56 9
511 57 9
511 58 99
511 59 13
511 60 8
511 61 13
511 62 4
511 63 6
511 64 4
511 65 6
512 2 17
512 3 11
512 4 17
512 5 11
512 6 10
512 7 10
512 8 10
512 9 10
512 10 16
512 11 9
512 12 16
512 13 9
512 14 3
512 15 3
512 16 5
512 17 3
512 18 12
512 19 15
512 20 12
512 21 15
512 22 14
512 23 14
512 24 14
512 25 14
512 26 16
512 27 16
512 28 16
512 29 16
512 30 4
512 31 4
512 32 4
512 33 4
512 34 19
512 35 18
512 36 19
512 37 18
512 38 1
512 39 1
512 40 1
512 41 1
512 42 0
512 43 0
512 44 0
512 45 0
512 46 2
512 47 2
512 48 2
512 49 2
512 50 99
512 51 7
512 52 99
512 53 7
512 54 9
512 55 9
512 56 9
512 57 9
512 58 99
512 59 13
512 60 8
512 61 13
512 62 4
512 63 6
512 64 4
512 65 6
513 2 17
513 3 11
513 4 17
513 5 11
513 6 10
513 7 10
513 8 10
513 9 10
513 10 16
513 11 9
513 12 16
513 13 9
513 14 3
513 15 3
513 16 5
513 17 3
513 18 12
513 19 15
513 20 12
513 21 15
513 22 14
513 23 14
513 24 14
513 25 14
513 26 16
513 27 16
513 28 16
513 29 16
513 30 4
513 31 4
513 32 4
513 33 4
513 34 19
513 35 18
513 36 19
513 37 18
513 38 1
513 39 1
513 40 1
513 41 1
513 42 0
513 43 0
513 44 0
513 45 0
513 46 2
513 47 2
513 48 2
513 49 2
513 50 99
513 51 7
513 52 99
513 53 7
513 54 9
513 55 9
513 56 9
513 57 9
513 58 99
513 59 13
513 60 8
513 61 13
513 62 4
513 63 6
513 64 4
513 65 6
514 2 17
514 3 11
514 4 17
514 5 11
514 6 10
514 7 10
514 8 10
514 9 10
514 10 16
514 11 9
514 12 16
514 13 9
514 14 3
514 15 3
514 16 5
514 17 3
514 18 12
514 19 15
514 20 12
514 21 15
514 22 14
514 23 14
514 24 14
514 25 14
514 26 16
514 27 16
514 28 16
514 29 16
514 30 4
514 31 4
514 32 4
514 33 4
514 34 19
514 35 18
514 36 19
514 37 18
514 38 1
514 39 1
514 40 1
514 41 1
514 42 0
514 43 0
514 44 0
514 45 0
514 46 2
514 47 2
514 48 2
514 49 2
514 50 99
514 51 7
514 52 99
514 53 7
514 54 9
514 55 9
514 56 9
514 57 9
514 58 99
514 59 13
514 60 8
514 61 13
514 62 4
514 63 6
514 64 4
514 65 6
515 2 17
515 3 11
515 4 17
515 5 11
515 6 10
515 7 10
515 8 10
515 9 10
515 10 16
515 11 9
515 12 16
515 13 9
515 14 3
515 15 3
515 16 5
515 17 3
515 18 12
515 19 15
515 20 12
515 21 15
515 22 14
515 23 14
515 24 14
515 25 14
515 26 16
515 27 16
515 28 16
515 29 16
515 30 4
515 31 4
515 32 4
515 33 4
515 34 19
515 35 18
515 36 19
515 37 18
515 38 1
515 39 1
515 40 1
515 41 1
515 42 0
515 43 0
515 44 0
515 45 0
515 46 2
515 47 2
515 48 2
515 49 2
515 50 99
515 51 7
515 52 99
515 53 7
515 54 9
515 55 9
515 56 9
515 57 9
515 58 99
515 59 13
515 60 8
515 61 13
515 62 4
515 63 6
515 64 4
515 65 6
516 2 17
516 3 11
516 4 17
516 5 11
516 6 10
516 7 10
516 8 10
516 9 10
516 10 16
516 11 9
516 12 16
516 13 9
516 14 3
516 15 3
516 16 5
516 17 3
516 18 12
516 19 15
516 20 12
516 21 15
516 22 14
516 23 14
516 24 14
516 25 14
516 26 16
516 27 16
516 28 16
516 29 16
516 30 4
516 31 4
516 32 4
516 33 4
516 34 19
516 35 18
516 36 19
516 37 18
516 38 1
516 39 1
516 40 1
516 41 1
516 42 0
516 43 0
516 44 0
516 45 0
516 46 2
516 47 2
516 48 2
516 49 2
516 50 99
516 51 7
516 52 99
516 53 7
516 54 9
516 55 9
516 56 9
516 57 9
516 58 99
516 59 13
516 60 8
516 61 13
516 62 4
516 63 6
516 64 4
516 65 6
517 2 17
517 3 11
517 4 17
517 5 11
517 6 10
517 7 10
517 8 10
517 9 10
517 10 16
517 11 9
517 12 16
517 13 9
517 14 3
517 15 3
517 16 5
517 17 3
517 18 12
517 19 15
517 20 12
517 21 15
517 22 14
517 23 14
517 24 14
517 25 14
517 26 16
517 27 16
517 28 16
517 29 16
517 30 4
517 31 4
517 32 4
517 33 4
517 34 19
517 35 18
517 36 19
517 37 18
517 38 1
517 39 1
517 40 1
517 41 1
517 42 0
517 43 0
517 44 0
517 45 0
517 46 2
517 47 2
517 48 2
517 49 2
517 50 99
517 51 7
517 52 99
517 53 7
517 54 9
517 55 9
517 56 9
517 57 9
517 58 99
517 59 13
517 60 8
517 61 13
517 62 4
517 63 6
517 64 4
517 65 6
518 2 17
518 3 11
518 4 17
518 5 11
518 6 10
518 7 10
518 8 10
518 9 10
518 10 16
518 11 9
518 12 16
518 13 9
518 14 3
518 15 3
518 16 5
518 17 3
518 18 12
518 19 15
518 20 12
518 21 15
518 22 14
518 23 14
518 24 14
518 25 14
518 26 16
518 27 16
518 28 16
518 29 16
518 30 4
518 31 4
518 32 4
518 33 4
518 34 19
518 35 18
518 36 19
518 37 18
518 38 1
518 39 1
518 40 1
518 41 1
518 42 0
518 43 0
518 44 0
518 45 0
518 46 2
518 47 2
518 48 2
518 49 2
518 50 99
518 51 7
518 52 99
518 53 7
518 54 9
518 55 9
518 56 9
518 57 9
518 58 99
518 59 13
518 60 8
518 61 13
518 62 4
518 63 6
518 64 4
518 65 6
519 2 17
519 3 11
519 4 17
519 5 11
519 6 10
519 7 10
519 8 10
519 9 10
519 10 16
519 11 9
519 12 16
519 13 9
519 14 3
519 15 3
519 16 5
519 17 3
519 18 12
519 19 15
519 20 12
519 21 15
519 22 14
519 23 14
519 24 14
519 25 14
519 26 16
519 27 16
519 28 16
519 29 16
519 30 4
519 31 4
519 32 4
519 33 4
519 34 19
519 35 18
519 36 19
519 37 18
519 38 1
519 39 1
519 40 1
519 41 1
519 42 0
519 43 0
519 44 0
519 45 0
519 46 2
519 47 2
519 48 2
519 49 2
519 50 99
519 51 7
519 52 99
519 53 7
519 54 9
519 55 9
519 56 9
519 57 9
519 58 99
519 59 13
519 60 8
519 61 13
519 62 4
519 63 6
519 64 4
519 65 6
520 2 17
520 3 11
520 4 17
520 5 11
520 6 10
520 7 10
520 8 10
520 9 10
520 10 16
520 11 9
520 12 16
520 13 9
520 14 3
520 15 3
520 16 5
520 17 3
520 18 12
520 19 15
520 20 12
520 21 15
520 22 14
520 23 14
520 24 14
520 25 14
520 26 16
520 27 16
520 28 16
520 29 16
520 30 4
520 31 4
520 32 4
520 33 4
520 34 19
520 35 18
520 36 19
520 37 18
520 38 1
520 39 1
520 40 1
520 41 1
520 42 0
520 43 0
520 44 0
520 45 0
520 46 2
520 47 2
520 48 2
520 49 2
520 50 99
520 51 7
520 52 99
520 53 7
520 54 9
520 55 9
520 56 9
520 57 9
520 58 99
520 59 13
520 60 8
520 61 13
520 62 4
520 63 6
520 64 4
520 65 6
521 2 17
521 3 11
521 4 17
521 5 11
521 6 10
521 7 10
521 8 10
521 9 10
521 10 16
521 11 9
521 12 16
521 13 9
521 14 3
521 15 3
521 16 5
521 17 3
521 18 12
521 19 15
521 20 12
521 21 15
521 22 14
521 23 14
521 24 14
521 25 14
521 26 16
521 27 16
521 28 16
521 29 16
521 30 4
521 31 4
521 32 4
521 33 4
521 34 19
521 35 18
521 36 19
521 37 18
521 38 1
521 39 1
521 40 1
521 41 1
521 42 0
521 43 0
521 44 0
521 45 0
521 46 2
521 47 2
521 48 2
521 49 2
521 50 99
521 51 7
521 52 99
521 53 7
521 54 9
521 55 9
521 56 9
521 57 9
521 58 99
521 59 13
521 60 8
521 61 13
521 62 4
521 63 6
521 64 4
521 65 6
522 2 17
522 3 11
522 4 17
522 5 11
522 6 10
522 7 10
522 8 10
522 9 10
522 10 16
522 11 9
522 12 16
522 13 9
522 14 3
522 15 3
522 16 5
522 17 3
522 18 12
522 19 15
522 20 12
522 21 15
522 22 14
522 23 14
522 24 14
522 25 14
522 26 16
522 27 16
522 28 16
522 29 16
522 30 4
522 31 4
522 32 4
522 33 4
522 34 19
522 35 18
522 36 19
522 37 18
522 38 1
522 39 1
522 40 1
522 41 1
522 42 0
522 43 0
522 44 0
522 45 0
522 46 2
522 47 2
522 48 2
522 49 2
522 50 99
522 51 7
522 52 99
522 53 7
522 54 9
522 55 9
522 56 9
522 57 9
522 58 99
522 59 13
522 60 8
522 61 13
522 62 4
522 63 6
522 64 4
522 65 6
523 2 17
523 3 11
523 4 17
523 5 11
523 6 10
523 7 10
523 8 10
523 9 10
523 10 16
523 11 9
523 12 16
523 13 9
523 14 3
523 15 3
523 16 5
523 17 3
523 18 12
523 19 15
523 20 12
523 21 15
523 22 14
523 23 14
523 24 14
523 25 14
523 26 16
523 27 16
523 28 16
523 29 16
523 30 4
523 31 4
523 32 4
523 33 4
523 34 19
523 35 18
523 36 19
523 37 18
523 38 1
523 39 1
523 40 1
523 41 1
523 42 0
523 43 0
523 44 0
523 45 0
523 46 2
523 47 2
523 48 2
523 49 2
523 50 99
523 51 7
523 52 99
523 53 7
523 54 9
523 55 9
523 56 9
523 57 9
523 58 99
523 59 13
523 60 8
523 61 13
523 62 4
523 63 6
523 64 4
523 65 6
524 2 17
524 3 11
524 4 17
524 5 11
524 6 10
524 7 10
524 8 10
524 9 10
524 10 16
524 11 9
524 12 16
524 13 9
524 14 3
524 15 3
524 16 5
524 17 3
524 18 12
524 19 15
524 20 12
524 21 15
524 22 14
524 23 14
524 24 14
524 25 14
524 26 16
524 27 16
524 28 16
524 29 16
524 30 4
524 31 4
524 32 4
524 33 4
524 34 19
524 35 18
524 36 19
524 37 18
524 38 1
524 39 1
524 40 1
524 41 1
524 42 0
524 43 0
524 44 0
524 45 0
524 46 2
524 47 2
524 48 2
524 49 2
524 50 99
524 51 7
524 52 99
524 53 7
524 54 9
524 55 9
524 56 9
524 57 9
524 58 99
524 59 13
524 60 8
524 61 13
524 62 4
524 63 6
524 64 4
524 65 6
525 2 17
525 3 11
525 4 17
525 5 11
525 6 10
525 7 10
525 8 10
525 9 10
525 10 16
525 11 9
525 12 16
525 13 9
525 14 3
525 15 3
525 16 5
525 17 3
525 18 12
525 19 15
525 20 12
525 21 15
525 22 14
525 23 14
525 24 14
525 25 14
525 26 16
525 27 16
525 28 16
525 29 16
525 30 4
525 31 4
525 32 4
525 33 4
525 34 19
525 35 18
525 36 19
525 37 18
525 38 1
525 39 1
525 40 1
525 41 1
525 42 0
525 43 0
525 44 0
525 45 0
525 46 2
525 47 2
525 48 2
525 49 2
525 50 99
525 51 7
525 52 99
525 53 7
525 54 9
525 55 9
525 56 9
525 57 9
525 58 99
525 59 13
525 60 8
525 61 13
525 62 4
525 63 6
525 64 4
525 65 6
526 2 17
526 3 11
526 4 17
526 5 11
526 6 10
526 7 10
526 8 10
526 9 10
526 10 16
526 11 9
526 12 16
526 13 9
526 14 3
526 15 3
526 16 5
526 17 3
526 18 12
526 19 15
526 20 12
526 21 15
526 22 14
526 23 14
526 24 14
526 25 14
526 26 16
526 27 16
526 28 16
526 29 16
526 30 4
526 31 4
526 32 4
526 33 4
526 34 19
526 35 18
526 36 19
526 37 18
526 38 1
526 39 1
526 40 1
526 41 1
526 42 0
526 43 0
526 44 0
526 45 0
526 46 2
526 47 2
526 48 2
526 49 2
526 50 99
526 51 7
526 52 99
526 53 7
526 54 9
526 55 9
526 56 9
526 57 9
526 58 99
526 59 13
526 60 8
526 61 13
526 62 4
526 63 6
526 64 4
526 65 6
527 2 17
527 3 11
527 4 17
527 5 11
527 6 10
527 7 10
527 8 10
527 9 10
527 10 16
527 11 9
527 12 16
527 13 9
527 14 3
527 15 3
527 16 5
527 17 3
527 18 12
527 19 15
527 20 12
527 21 15
527 22 14
527 23 14
527 24 14
527 25 14
527 26 16
527 27 16
527 28 16
527 29 16
527 30 4
527 31 4
527 32 4
527 33 4
527 34 19
527 35 18
527 36 19
527 37 18
527 38 1
527 39 1
527 40 1
527 41 1
527 42 0
527 43 0
527 44 0
527 45 0
527 46 2
527 47 2
527 48 2
527 49 2
527 50 99
527 51 7
527 52 99
527 53 7
527 54 9
527 55 9
527 56 9
527 57 9
527 58 99
527 59 13
527 60 8
527 61 13
527 62 4
527 63 6
527 64 4
527 65 6
528 2 17
528 3 11
528 4 17
528 5 11
528 6 10
528 7 10
528 8 10
528 9 10
528 10 16
528 11 9
528 12 16
528 13 9
528 14 3
528 15 3
528 16 5
528 17 3
528 18 12
528 19 15
528 20 12
528 21 15
528 22 14
528 23 14
528 24 14
528 25 14
528 26 16
528 27 16
528 28 16
528 29 16
528 30 4
528 31 4
528 32 4
528 33 4
528 34 19
528 35 18
528 36 19
528 37 18
528 38 1
528 39 1
528 40 1
528 41 1
528 42 0
528 43 0
528 44 0
528 45 0
528 46 2
528 47 2
528 48 2
528 49 2
528 50 99
528 51 7
528 52 99
528 53 7
528 54 9
528 55 9
528 56 9
528 57 9
528 58 99
528 59 13
528 60 8
528 61 13
528 62 4
528 63 6
528 64 4
528 65 6
529 2 17
529 3 11
529 4 17
529 5 11
529 6 10
529 7 10
529 8 10
529 9 10
529 10 16
529 11 9
529 12 16
529 13 9
529 14 3
529 15 3
529 16 5
529 17 3
529 18 12
529 19 15
529 20 12
529 21 15
529 22 14
529 23 14
529 24 14
529 25 14
529 26 16
529 27 16
529 28 16
529 29 16
529 30 4
529 31 4
529 32 4
529 33 4
529 34 19
529 35 18
529 36 19
529 37 18
529 38 1
529 39 1
529 40 1
529 41 1
529 42 0
529 43 0
529 44 0
529 45 0
529 46 2
529 47 2
529 48 2
529 49 2
529 50 99
529 51 7
529 52 99
529 53 7
529 54 9
529 55 9
529 56 9
529 57 9
529 58 99
529 59 13
529 60 8
529 61 13
529 62 4
529 63 6
529 64 4
529 65 6
530 2 17
530 3 11
530 4 17
530 5 11
530 6 10
530 7 10
530 8 10
530 9 10
530 10 16
530 11 9
530 12 16
530 13 9
530 14 3
530 15 3
530 16 5
530 17 3
530 18 12
530 19 15
530 20 12
530 21 15
530 22 14
530 23 14
530 24 14
530 25 14
530 26 16
530 27 16
530 28 16
530 29 16
530 30 4
530 31 4
530 32 4
530 33 4
530 34 19
530 35 18
530 36 19
530 37 18
530 38 1
530 39 1
530 40 1
530 41 1
530 42 0
530 43 0
530 44 0
530 45 0
530 46 2
530 47 2
530 48 2
530 49 2
530 50 99
530 51 7
530 52 99
530 53 7
530 54 9
530 55 9
530 56 9
530 57 9
530 58 99
530 59 13
530 60 8
530 61 13
530 62 4
530 63 6
530 64 4
530 65 6
531 2 17
531 3 11
531 4 17
531 5 11
531 6 10
531 7 10
531 8 10
531 9 10
531 10 16
531 11 9
531 12 16
531 13 9
531 14 3
531 15 3
531 16 5
531 17 3
531 18 12
531 19 15
531 20 12
531 21 15
531 22 14
531 23 14
531 24 14
531 25 14
531 26 16
531 27 16
531 28 16
531 29 16
531 30 4
531 31 4
531 32 4
531 33 4
531 34 19
531 35 18
531 36 19
531 37 18
531 38 1
531 39 1
531 40 1
531 41 1
531 42 0
531 43 0
531 44 0
531 45 0
531 46 2
531 47 2
531 48 2
531 49 2
531 50 99
531 51 7
531 52 99
531 53 7
531 54 9
531 55 9
531 56 9
531 57 9
531 58 99
531 59 13
531 60 8
531 61 13
531 62 4
531 63 6
531 64 4
531 65 6
532 2 17
532 3 11
532 4 17
532 5 11
532 6 10
532 7 10
532 8 10
532 9 10
532 10 16
532 11 9
532 12 16
532 13 9
532 14 3
532 15 3
532 16 5
532 17 3
532 18 12
532 19 15
532 20 12
532 21 15
532 22 14
532 23 14
532 24 14
532 25 14
532 26 16
532 27 16
532 28 16
532 29 16
532 30 4
532 31 4
532 32 4
532 33 4
532 34 19
532 35 18
532 36 19
532 37 18
532 38 1
532 39 1
532 40 1
532 41 1
532 42 0
532 43 0
532 44 0
532 45 0
532 46 2
532 47 2
532 48 2
532 49 2
532 50 99
532 51 7
532 52 99
532 53 7
532 54 9
532 55 9
532 56 9
532 57 9
532 58 99
532 59 13
532 60 8
532 61 13
532 62 4
532 63 6
532 64 4
532 65 6
533 2 17
533 3 11
533 4 17
533 5 11
533 6 10
533 7 10
533 8 10
533 9 10
533 10 16
533 11 9
533 12 16
533 13 9
533 14 3
533 15 3
533 16 5
533 17 3
533 18 12
533 19 15
533 20 12
533 21 15
533 22 14
533 23 14
533 24 14
533 25 14
533 26 16
533 27 16
533 28 16
533 29 16
533 30 4
533 31 4
533 32 4
533 33 4
533 34 19
533 35 18
533 36 19
533 37 18
533 38 1
533 39 1
533 40 1
533 41 1
533 42 0
533 43 0
533 44 0
533 45 0
533 46 2
533 47 2
533 48 2
533 49 2
533 50 99
533 51 7
533 52 99
533 53 7
533 54 9
533 55 9
533 56 9
533 57 9
533 58 99
533 59 13
533 60 8
533 61 13
533 62 4
533 63 6
533 64 4
533 65 6
534 2 17
534 3 11
534 4 17
534 5 11
534 6 10
534 7 10
534 8 10
534 9 10
534 10 16
534 11 9
534 12 16
534 13 9
534 14 3
534 15 3
534 16 5
534 17 3
534 18 12
534 19 15
534 20 12
534 21 15
534 22 14
534 23 14
534 24 14
534 25 14
534 26 16
534 27 16
534 28 16
534 29 16
534 30 4
534 31 4
534 32 4
534 33 4
534 34 19
534 35 18
534 36 19
534 37 18
534 38 1
534 39 1
534 40 1
534 41 1
534 42 0
534 43 0
534 44 0
534 45 0
534 46 2
534 47 2
534 48 2
534 49 2
534 50 99
534 51 7
534 52 99
534 53 7
534 54 9
534 55 9
534 56 9
534 57 9
534 58 99
534 59 13
534 60 8
534 61 13
534 62 4
534 63 6
534 64 4
534 65 6
535 2 17
535 3 11
535 4 17
535 5 11
535 6 10
535 7 10
535 8 10
535 9 10
535 10 16
535 11 9
535 12 16
535 13 9
535 14 3
535 15 3
535 16 5
535 17 3
535 18 12
535 19 15
535 20 12
535 21 15
535 22 14
535 23 14
535 24 14
535 25 14
535 26 16
535 27 16
535 28 16
535 29 16
535 30 4
535 31 4
535 32 4
535 33 4
535 34 19
535 35 18
535 36 19
535 37 18
535 38 1
535 39 1
535 40 1
535 41 1
535 42 0
535 43 0
535 44 0
535 45 0
535 46 2
535 47 2
535 48 2
535 49 2
535 50 99
535 51 7
535 52 99
535 53 7
535 54 9
535 55 9
535 56 9
535 57 9
535 58 99
535 59 13
535 60 8
535 61 13
535 62 4
535 63 6
535 64 4
535 65 6
536 2 17
536 3 11
536 4 17
536 5 11
536 6 10
536 7 10
536 8 10
536 9 10
536 10 16
536 11 9
536 12 16
536 13 9
536 14 3
536 15 3
536 16 5
536 17 3
536 18 12
536 19 15
536 20 12
536 21 15
536 22 14
536 23 14
536 24 14
536 25 14
536 26 16
536 27 16
536 28 16
536 29 16
536 30 4
536 31 4
536 32 4
536 33 4
536 34 19
536 35 18
536 36 19
536 37 18
536 38 1
536 39 1
536 40 1
536 41 1
536 42 0
536 43 0
536 44 0
536 45 0
536 46 2
536 47 2
536 48 2
536 49 2
536 50 99
536 51 7
536 52 99
536 53 7
536 54 9
536 55 9
536 56 9
536 57 9
536 58 99
536 59 13
536 60 8
536 61 13
536 62 4
536 63 6
536 64 4
536 65 6
537 2 17
537 3 11
537 4 17
537 5 11
537 6 10
537 7 10
537 8 10
537 9 10
537 10 16
537 11 9
537 12 16
537 13 9
537 14 3
537 15 3
537 16 5
537 17 3
537 18 12
537 19 15
537 20 12
537 21 15
537 22 14
537 23 14
537 24 14
537 25 14
537 26 16
537 27 16
537 28 16
537 29 16
537 30 4
537 31 4
537 32 4
537 33 4
537 34 19
537 35 18
537 36 19
537 37 18
537 38 1
537 39 1
537 40 1
537 41 1
537 42 0
537 43 0
537 44 0
537 45 0
537 46 2
537 47 2
537 48 2
537 49 2
537 50 99
537 51 7
537 52 99
537 53 7
537 54 9
537 55 9
537 56 9
537 57 9
537 58 99
537 59 13
537 60 8
537 61 13
537 62 4
537 63 6
537 64 4
537 65 6
538 2 17
538 3 11
538 4 17
538 5 11
538 6 10
538 7 10
538 8 10
538 9 10
538 10 16
538 11 9
538 12 16
538 13 9
538 14 3
538 15 3
538 16 5
538 17 3
538 18 12
538 19 15
538 20 12
538 21 15
538 22 14
538 23 14
538 24 14
538 25 14
538 26 16
538 27 16
538 28 16
538 29 16
538 30 4
538 31 4
538 32 4
538 33 4
538 34 19
538 35 18
538 36 19
538 37 18
538 38 1
538 39 1
538 40 1
538 41 1
538 42 0
538 43 0
538 44 0
538 45 0
538 46 2
538 47 2
538 48 2
538 49 2
538 50 99
538 51 7
538 52 99
538 53 7
538 54 9
538 55 9
538 56 9
538 57 9
538 58 99
538 59 13
538 60 8
538 61 13
538 62 4
538 63 6
538 64 4
538 65 6
539 2 17
539 3 11
539 4 17
539 5 11
539 6 10
539 7 10
539 8 10
539 9 10
539 10 16
539 11 9
539 12 16
539 13 9
539 14 3
539 15 3
539 16 5
539 17 3
539 18 12
539 19 15
539 20 12
539 21 15
539 22 14
539 23 14
539 24 14
539 25 14
539 26 16
539 27 16
539 28 16
539 29 16
539 30 4
539 31 4
539 32 4
539 33 4
539 34 19
539 35 18
539 36 19
539 37 18
539 38 1
539 39 1
539 40 1
539 41 1
539 42 0
539 43 0
539 44 0
539 45 0
539 46 2
539 47 2
539 48 2
539 49 2
539 50 99
539 51 7
539 52 99
539 53 7
539 54 9
539 55 9
539 56 9
539 57 9
539 58 99
539 59 13
539 60 8
539 61 13
539 62 4
539 63 6
539 64 4
539 65 6
540 2 17
540 3 11
540 4 17
540 5 11
540 6 10
540 7 10
540 8 10
540 9 10
540 10 16
540 11 9
540 12 16
540 13 9
540 14 3
540 15 3
540 16 5
540 17 3
540 18 12
540 19 15
540 20 12
540 21 15
540 22 14
540 23 14
540 24 14
540 25 14
540 26 16
540 27 16
540 28 16
540 29 16
540 30 4
540 31 4
540 32 4
540 33 4
540 34 19
540 35 18
540 36 19
540 37 18
540 38 1
540 39 1
540 40 1
540 41 1
540 42 0
540 43 0
540 44 0
540 45 0
540 46 2
540 47 2
540 48 2
540 49 2
540 50 99
540 51 7
540 52 99
540 53 7
540 54 9
540 55 9
540 56 9
540 57 9
540 58 99
540 59 13
540 60 8
540 61 13
540 62 4
540 63 6
540 64 4
540 65 6
541 2 17
541 3 11
541 4 17
541 5 11
541 6 10
541 7 10
541 8 10
541 9 10
541 10 16
541 11 9
541 12 16
541 13 9
541 14 3
541 15 3
541 16 5
541 17 3
541 18 12
541 19 15
541 20 12
541 21 15
541 22 14
541 23 14
541 24 14
541 25 14
541 26 16
541 27 16
541 28 16
541 29 16
541 30 4
541 31 4
541 32 4
541 33 4
541 34 19
541 35 18
541 36 19
541 37 18
541 38 1
541 39 1
541 40 1
541 41 1
541 42 0
541 43 0
541 44 0
541 45 0
541 46 2
541 47 2
541 48 2
541 49 2
541 50 99
541 51 7
541 52 99
541 53 7
541 54 9
541 55 9
541 56 9
541 57 9
541 58 99
541 59 13
541 60 8
541 61 13
541 62 4
541 63 6
541 64 4
541 65 6
542 2 17
542 3 11
542 4 17
542 5 11
542 6 10
542 7 10
542 8 10
542 9 10
542 10 16
542 11 9
542 12 16
542 13 9
542 14 3
542 15 3
542 16 5
542 17 3
542 18 12
542 19 15
542 20 12
542 21 15
542 22 14
542 23 14
542 24 14
542 25 14
542 26 16
542 27 16
542 28 16
542 29 16
542 30 4
542 31 4
542 32 4
542 33 4
542 34 19
542 35 18
542 36 19
542 37 18
542 38 1
542 39 1
542 40 1
542 41 1
542 42 0
542 43 0
542 44 0
542 45 0
542 46 2
542 47 2
542 48 2
542 49 2
542 50 99
542 51 7
542 52 99
542 53 7
542 54 9
542 55 9
542 56 9
542 57 9
542 58 99
542 59 13
542 60 8
542 61 13
542 62 4
542 63 6
542 64 4
542 65 6
543 2 17
543 3 11
543 4 17
543 5 11
543 6 10
543 7 10
543 8 10
543 9 10
543 10 16
543 11 9
543 12 16
543 13 9
543 14 3
543 15 3
543 16 5
543 17 3
543 18 12
543 19 15
543 20 12
543 21 15
543 22 14
543 23 14
543 24 14
543 25 14
543 26 16
543 27 16
543 28 16
543 29 16
543 30 4
543 31 4
543 32 4
543 33 4
543 34 19
543 35 18
543 36 19
543 37 18
543 38 1
543 39 1
543 40 1
543 41 1
543 42 0
543 43 0
543 44 0
543 45 0
543 46 2
543 47 2
543 48 2
543 49 2
543 50 99
543 51 7
543 52 99
543 53 7
543 54 9
543 55 9
543 56 9
543 57 9
543 58 99
543 59 13
543 60 8
543 61 13
543 62 4
543 63 6
543 64 4
543 65 6
544 2 17
544 3 11
544 4 17
544 5 11
544 6 10
544 7 10
544 8 10
544 9 10
544 10 16
544 11 9
544 12 16
544 13 9
544 14 3
544 15 3
544 16 5
544 17 3
544 18 12
544 19 15
544 20 12
544 21 15
544 22 14
544 23 14
544 24 14
544 25 14
544 26 16
544 27 16
544 28 16
544 29 16
544 30 4
544 31 4
544 32 4
544 33 4
544 34 19
544 35 18
544 36 19
544 37 18
544 38 1
544 39 1
544 40 1
544 41 1
544 42 0
544 43 0
544 44 0
544 45 0
544 46 2
544 47 2
544 48 2
544 49 2
544 50 99
544 51 7
544 52 99
544 53 7
544 54 9
544 55 9
544 56 9
544 57 9
544 58 99
544 59 13
544 60 8
544 61 13
544 62 4
544 63 6
544 64 4
544 65 6
545 2 17
545 3 11
545 4 17
545 5 11
545 6 10
545 7 10
545 8 10
545 9 10
545 10 16
545 11 9
545 12 16
545 13 9
545 14 3
545 15 3
545 16 5
545 17 3
545 18 12
545 19 15
545 20 12
545 21 15
545 22 14
545 23 14
545 24 14
545 25 14
545 26 16
545 27 16
545 28 16
545 29 16
545 30 4
545 31 4
545 32 4
545 33 4
545 34 19
545 35 18
545 36 19
545 37 18
545 38 1
545 39 1
545 40 1
545 41 1
545 42 0
545 43 0
545 44 0
545 45 0
545 46 2
545 47 2
545 48 2
545 49 2
545 50 99
545 51 7
545 52 99
545 53 7
545 54 9
545 55 9
545 56 9
545 57 9
545 58 99
545 59 13
545 60 8
545 61 13
545 62 4
545 63 6
545 64 4
545 65 6
546 2 17
546 3 11
546 4 17
546 5 11
546 6 10
546 7 10
546 8 10
546 9 10
546 10 16
546 11 9
546 12 16
546 13 9
546 14 3
546 15 3
546 16 5
546 17 3
546 18 12
546 19 15
546 20 12
546 21 15
546 22 14
546 23 14
546 24 14
546 25 14
546 26 16
546 27 16
546 28 16
546 29 16
546 30 4
546 31 4
546 32 4
546 33 4
546 34 19
546 35 18
546 36 19
546 37 18
546 38 1
546 39 1
546 40 1
546 41 1
546 42 0
546 43 0
546 44 0
546 45 0
546 46 2
546 47 2
546 48 2
546 49 2
546 50 99
546 51 7
546 52 99
546 53 7
546 54 9
546 55 9
546 56 9
546 57 9
546 58 99
546 59 13
546 60 8
546 61 13
546 62 4
546 63 6
546 64 4
546 65 6
547 2 17
547 3 11
547 4 17
547 5 11
547 6 10
547 7 10
547 8 10
547 9 10
547 10 16
547 11 9
547 12 16
547 13 9
547 14 3
547 15 3
547 16 5
547 17 3
547 18 12
547 19 15
547 20 12
547 21 15
547 22 14
547 23 14
547 24 14
547 25 14
547 26 16
547 27 16
547 28 16
547 29 16
547 30 4
547 31 4
547 32 4
547 33 4
547 34 19
547 35 18
547 36 19
547 37 18
547 38 1
547 39 1
547 40 1
547 41 1
547 42 0
547 43 0
547 44 0
547 45 0
547 46 2
547 47 2
547 48 2
547 49 2
547 50 99
547 51 7
547 52 99
547 53 7
547 54 9
547 55 9
547 56 9
547 57 9
547 58 99
547 59 13
547 60 8
547 61 13
547 62 4
547 63 6
547 64 4
547 65 6
548 2 17
548 3 11
548 4 17
548 5 11
548 6 10
548 7 10
548 8 10
548 9 10
548 10 16
548 11 9
548 12 16
548 13 9
548 14 3
548 15 3
548 16 5
548 17 3
548 18 12
548 19 15
548 20 12
548 21 15
548 22 14
548 23 14
548 24 14
548 25 14
548 26 16
548 27 16
548 28 16
548 29 16
548 30 4
548 31 4
548 32 4
548 33 4
548 34 19
548 35 18
548 36 19
548 37 18
548 38 1
548 39 1
548 40 1
548 41 1
548 42 0
548 43 0
548 44 0
548 45 0
548 46 2
548 47 2
548 48 2
548 49 2
548 50 99
548 51 7
548 52 99
548 53 7
548 54 9
548 55 9
548 56 9
548 57 9
548 58 99
548 59 13
548 60 8
548 61 13
548 62 4
548 63 6
548 64 4
548 65 6
549 2 17
549 3 11
549 4 17
549 5 11
549 6 10
549 7 10
549 8 10
549 9 10
549 10 16
549 11 9
549 12 16
549 13 9
549 14 3
549 15 3
549 16 5
549 17 3
549 18 12
549 19 15
549 20 12
549 21 15
549 22 14
549 23 14
549 24 14
549 25 14
549 26 16
549 27 16
549 28 16
549 29 16
549 30 4
549 31 4
549 32 4
549 33 4
549 34 19
549 35 18
549 36 19
549 37 18
549 38 1
549 39 1
549 40 1
549 41 1
549 42 0
549 43 0
549 44 0
549 45 0
549 46 2
549 47 2
549 48 2
549 49 2
549 50 99
549 51 7
549 52 99
549 53 7
549 54 9
549 55 9
549 56 9
549 57 9
549 58 99
549 59 13
549 60 8
549 61 13
549 62 4
549 63 6
549 64 4
549 65 6
550 2 17
550 3 11
550 4 17
550 5 11
550 6 10
550 7 10
550 8 10
550 9 10
550 10 16
550 11 9
550 12 16
550 13 9
550 14 3
550 15 3
550 16 5
550 17 3
550 18 12
550 19 15
550 20 12
550 21 15
550 22 14
550 23 14
550 24 14
550 25 14
550 26 16
550 27 16
550 28 16
550 29 16
550 30 4
550 31 4
550 32 4
550 33 4
550 34 19
550 35 18
550 36 19
550 37 18
550 38 1
550 39 1
550 40 1
550 41 1
550 42 0
550 43 0
550 44 0
550 45 0
550 46 2
550 47 2
550 48 2
550 49 2
550 50 99
550 51 7
550 52 99
550 53 7
550 54 9
550 55 9
550 56 9
550 57 9
550 58 99
550 59 13
550 60 8
550 61 13
550 62 4
550 63 6
550 64 4
550 65 6
551 2 17
551 3 11
551 4 17
551 5 11
551 6 10
551 7 10
551 8 10
551 9 10
551 10 16
551 11 9
551 12 16
551 13 9
551 14 3
551 15 3
551 16 5
551 17 3
551 18 12
551 19 15
551 20 12
551 21 15
551 22 14
551 23 14
551 24 14
551 25 14
551 26 16
551 27 16
551 28 16
551 29 16
551 30 4
551 31 4
551 32 4
551 33 4
551 34 19
551 35 18
551 36 19
551 37 18
551 38 1
551 39 1
551 40 1
551 41 1
551 42 0
551 43 0
551 44 0
551 45 0
551 46 2
551 47 2
551 48 2
551 49 2
551 50 99
551 51 7
551 52 99
551 53 7
551 54 9
551 55 9
551 56 9
551 57 9
551 58 99
551 59 13
551 60 8
551 61 13
551 62 4
551 63 6
551 64 4
551 65 6
552 2 17
552 3 11
552 4 17
552 5 11
552 6 10
552 7 10
552 8 10
552 9 10
552 10 16
552 11 9
552 12 16
552 13 9
552 14 3
552 15 3
552 16 5
552 17 3
552 18 12
552 19 15
552 20 12
552 21 15
552 22 14
552 23 14
552 24 14
552 25 14
552 26 16
552 27 16
552 28 16
552 29 16
552 30 4
552 31 4
552 32 4
552 33 4
552 34 19
552 35 18
552 36 19
552 37 18
552 38 1
552 39 1
552 40 1
552 41 1
552 42 0
552 43 0
552 44 0
552 45 0
552 46 2
552 47 2
552 48 2
552 49 2
552 50 99
552 51 7
552 52 99
552 53 7
552 54 9
552 55 9
552 56 9
552 57 9
552 58 99
552 59 13
552 60 8
552 61 13
552 62 4
552 63 6
552 64 4
552 65 6
553 2 17
553 3 11
553 4 17
553 5 11
553 6 10
553 7 10
553 8 10
553 9 10
553 10 16
553 11 9
553 12 16
553 13 9
553 14 3
553 15 3
553 16 5
553 17 3
553 18 12
553 19 15
553 20 12
553 21 15
553 22 14
553 23 14
553 24 14
553 25 14
553 26 16
553 27 16
553 28 16
553 29 16
553 30 4
553 31 4
553 32 4
553 33 4
553 34 19
553 35 18
553 36 19
553 37 18
553 38 1
553 39 1
553 40 1
553 41 1
553 42 0
553 43 0
553 44 0
553 45 0
553 46 2
553 47 2
553 48 2
553 49 2
553 50 99
553 51 7
553 52 99
553 53 7
553 54 9
553 55 9
553 56 9
553 57 9
553 58 99
553 59 13
553 60 8
553 61 13
553 62 4
553 63 6
553 64 4
553 65 6
554 2 17
554 3 11
554 4 17
554 5 11
554 6 10
554 7 10
554 8 10
554 9 10
554 10 16
554 11 9
554 12 16
554 13 9
554 14 3
554 15 3
554 16 5
554 17 3
554 18 12
554 19 15
554 20 12
554 21 15
554 22 14
554 23 14
554 24 14
554 25 14
554 26 16
554 27 16
554 28 16
554 29 16
554 30 4
554 31 4
554 32 4
554 33 4
554 34 19
554 35 18
554 36 19
554 37 18
554 38 1
554 39 1
554 40 1
554 41 1
554 42 0
554 43 0
554 44 0
554 45 0
554 46 2
554 47 2
554 48 2
554 49 2
554 50 99
554 51 7
554 52 99
554 53 7
554 54 9
554 55 9
554 56 9
554 57 9
554 58 99
554 59 13
554 60 8
554 61 13
554 62 4
554 63 6
554 64 4
554 65 6
555 2 17
555 3 11
555 4 17
555 5 11
555 6 10
555 7 10
555 8 10
555 9 10
555 10 16
555 11 9
555 12 16
555 13 9
555 14 3
555 15 3
555 16 5
555 17 3
555 18 12
555 19 15
555 20 12
555 21 15
555 22 14
555 23 14
555 24 14
555 25 14
555 26 16
555 27 16
555 28 16
555 29 16
555 30 4
555 31 4
555 32 4
555 33 4
555 34 19
555 35 18
555 36 19
555 37 18
555 38 1
555 39 1
555 40 1
555 41 1
555 42 0
555 43 0
555 44 0
555 45 0
555 46 2
555 47 2
555 48 2
555 49 2
555 50 99
555 51 7
555 52 99
555 53 7
555 54 9
555 55 9
555 56 9
555 57 9
555 58 99
555 59 13
555 60 8
555 61 13
555 62 4
555 63 6
555 64 4
555 65 6
556 2 17
556 3 11
556 4 17
556 5 11
556 6 10
556 7 10
556 8 10
556 9 10
556 10 16
556 11 9
556 12 16
556 13 9
556 14 3
556 15 3
556 16 5
556 17 3
556 18 12
556 19 15
556 20 12
556 21 15
556 22 14
556 23 14
556 24 14
556 25 14
556 26 16
556 27 16
556 28 16
556 29 16
556 30 4
556 31 4
556 32 4
556 33 4
556 34 19
556 35 18
556 36 19
556 37 18
556 38 1
556 39 1
556 40 1
556 41 1
556 42 0
556 43 0
556 44 0
556 45 0
556 46 2
556 47 2
556 48 2
556 49 2
556 50 99
556 51 7
556 52 99
556 53 7
556 54 9
556 55 9
556 56 9
556 57 9
556 58 99
556 59 13
556 60 8
556 61 13
556 62 4
556 63 6
556 64 4
556 65 6
557 2 17
557 3 11
557 4 17
557 5 11
557 6 10
557 7 10
557 8 10
557 9 10
557 10 16
557 11 9
557 12 16
557 13 9
557 14 3
557 15 3
557 16 5
557 17 3
557 18 12
557 19 15
557 20 12
557 21 15
557 22 14
557 23 14
557 24 14
557 25 14
557 26 16
557 27 16
557 28 16
557 29 16
557 30 4
557 31 4
557 32 4
557 33 4
557 34 19
557 35 18
557 36 19
557 37 18
557 38 1
557 39 1
557 40 1
557 41 1
557 42 0
557 43 0
557 44 0
557 45 0
557 46 2
557 47 2
557 48 2
557 49 2
557 50 99
557 51 7
557 52 99
557 53 7
557 54 9
557 55 9
557 56 9
557 57 9
557 58 99
557 59 13
557 60 8
557 61 13
557 62 4
557 63 6
557 64 4
557 65 6
558 2 17
558 3 11
558 4 17
558 5 11
558 6 10
558 7 10
558 8 10
558 9 10
558 10 16
558 11 9
558 12 16
558 13 9
558 14 3
558 15 3
558 16 5
558 17 3
558 18 12
558 19 15
558 20 12
558 21 15
558 22 14
558 23 14
558 24 14
558 25 14
558 26 16
558 27 16
558 28 16
558 29 16
558 30 4
558 31 4
558 32 4
558 33 4
558 34 19
558 35 18
558 36 19
558 37 18
558 38 1
558 39 1
558 40 1
558 41 1
558 42 0
558 43 0
558 44 0
558 45 0
558 46 2
558 47 2
558 48 2
558 49 2
558 50 99
558 51 7
558 52 99
558 53 7
558 54 9
558 55 9
558 56 9
558 57 9
558 58 99
558 59 13
558 60 8
558 61 13
558 62 4
558 63 6
558 64 4
558 65 6
559 2 17
559 3 11
559 4 17
559 5 11
559 6 10
559 7 10
559 8 10
559 9 10
559 10 16
559 11 9
559 12 16
559 13 9
559 14 3
559 15 3
559 16 5
559 17 3
559 18 12
559 19 15
559 20 12
559 21 15
559 22 14
559 23 14
559 24 14
559 25 14
559 26 16
559 27 16
559 28 16
559 29 16
559 30 4
559 31 4
559 32 4
559 33 4
559 34 19
559 35 18
559 36 19
559 37 18
559 38 1
559 39 1
559 40 1
559 41 1
559 42 0
559 43 0
559 44 0
559 45 0
559 46 2
559 47 2
559 48 2
559 49 2
559 50 99
559 51 7
559 52 99
559 53 7
559 54 9
559 55 9
559 56 9
559 57 9
559 58 99
559 59 13
559 60 8
559 61 13
559 62 4
559 63 6
559 64 4
559 65 6
560 2 17
560 3 11
560 4 17
560 5 11
560 6 10
560 7 10
560 8 10
560 9 10
560 10 16
560 11 9
560 12 16
560 13 9
560 14 3
560 15 3
560 16 5
560 17 3
560 18 12
560 19 15
560 20 12
560 21 15
560 22 14
560 23 14
560 24 14
560 25 14
560 26 16
560 27 16
560 28 16
560 29 16
560 30 4
560 31 4
560 32 4
560 33 4
560 34 19
560 35 18
560 36 19
560 37 18
560 38 1
560 39 1
560 40 1
560 41 1
560 42 0
560 43 0
560 44 0
560 45 0
560 46 2
560 47 2
560 48 2
560 49 2
560 50 99
560 51 7
560 52 99
560 53 7
560 54 9
560 55 9
560 56 9
560 57 9
560 58 99
560 59 13
560 60 8
560 61 13
560 62 4
560 63 6
560 64 4
560 65 6
561 2 17
561 3 11
561 4 17
561 5 11
561 6 10
561 7 10
561 8 10
561 9 10
561 10 16
561 11 9
561 12 16
561 13 9
561 14 3
561 15 3
561 16 5
561 17 3
561 18 12
561 19 15
561 20 12
561 21 15
561 22 14
561 23 14
561 24 14
561 25 14
561 26 16
561 27 16
561 28 16
561 29 16
561 30 4
561 31 4
561 32 4
561 33 4
561 34 19
561 35 18
561 36 19
561 37 18
561 38 1
561 39 1
561 40 1
561 41 1
561 42 0
561 43 0
561 44 0
561 45 0
561 46 2
561 47 2
561 48 2
561 49 2
561 50 99
561 51 7
561 52 99
561 53 7
561 54 9
561 55 9
561 56 9
561 57 9
561 58 99
561 59 13
561 60 8
561 61 13
561 62 4
561 63 6
561 64 4
561 65 6
562 2 17
562 3 11
562 4 17
562 5 11
562 6 10
562 7 10
562 8 10
562 9 10
562 10 16
562 11 9
562 12 16
562 13 9
562 14 3
562 15 3
562 16 5
562 17 3
562 18 12
562 19 15
562 20 12
562 21 15
562 22 14
562 23 14
562 24 14
562 25 14
562 26 16
562 27 16
562 28 16
562 29 16
562 30 4
562 31 4
562 32 4
562 33 4
562 34 19
562 35 18
562 36 19
562 37 18
562 38 1
562 39 1
562 40 1
562 41 1
562 42 0
562 43 0
562 44 0
562 45 0
562 46 2
562 47 2
562 48 2
562 49 2
562 50 99
562 51 7
562 52 99
562 53 7
562 54 9
562 55 9
562 56 9
562 57 9
562 58 99
562 59 13
562 60 8
562 61 13
562 62 4
562 63 6
562 64 4
562 65 6
563 2 17
563 3 11
563 4 17
563 5 11
563 6 10
563 7 10
563 8 10
563 9 10
563 10 16
563 11 9
563 12 16
563 13 9
563 14 3
563 15 3
563 16 5
563 17 3
563 18 12
563 19 15
563 20 12
563 21 15
563 22 14
563 23 14
563 24 14
563 25 14
563 26 16
563 27 16
563 28 16
563 29 16
563 30 4
563 31 4
563 32 4
563 33 4
563 34 19
563 35 18
563 36 19
563 37 18
563 38 1
563 39 1
563 40 1
563 41 1
563 42 0
563 43 0
563 44 0
563 45 0
563 46 2
563 47 2
563 48 2
563 49 2
563 50 99
563 51 7
563 52 99
563 53 7
563 54 9
563 55 9
563 56 9
563 57 9
563 58 99
563 59 13
563 60 8
563 61 13
563 62 4
563 63 6
563 64 4
563 65 6
564 2 17
564 3 11
564 4 17
564 5 11
564 6 10
564 7 10
564 8 10
564 9 10
564 10 16
564 11 9
564 12 16
564 13 9
564 14 3
564 15 3
564 16 5
564 17 3
564 18 12
564 19 15
564 20 12
564 21 15
564 22 14
564 23 14
564 24 14
564 25 14
564 26 16
564 27 16
564 28 16
564 29 16
564 30 4
564 31 4
564 32 4
564 33 4
564 34 19
564 35 18
564 36 19
564 37 18
564 38 1
564 39 1
564 40 1
564 41 1
564 42 0
564 43 0
564 44 0
564 45 0
564 46 2
564 47 2
564 48 2
564 49 2
564 50 99
564 51 7
564 52 99
564 53 7
564 54 9
564 55 9
564 56 9
564 57 9
564 58 99
564 59 13
564 60 8
564 61 13
564 62 4
564 63 6
564 64 4
564 65 6
process 
11301, 11300
K
N
K
N
T
T
T
T
R
S
R
S
I
I
M
I
Q
H
Q
H
P
P
P
P
R
R
R
R
L
L
L
L
E
D
E
D
A
A
A
A
G
G
G
G
V
V
V
V
STOP
Y
STOP
Y
S
S
S
S
STOP
C
W
C
L
F
L
F
0 2 17
0 3 11
0 4 17
0 5 11
0 6 10
0 7 10
0 8 10
0 9 10
0 10 16
0 11 9
0 12 16
0 13 9
0 14 3
0 15 3
0 16 5
0 17 3
0 18 12
0 19 15
0 20 12
0 21 15
0 22 14
0 23 14
0 24 14
0 25 14
0 26 16
0 27 16
0 28 16
0 29 16
0 30 4
0 31 4
0 32 4
0 33 4
0 34 19
0 35 18
0 36 19
0 37 18
0 38 1
0 39 1
0 40 1
0 41 1
0 42 0
0 43 0
0 44 0
0 45 0
0 46 2
0 47 2
0 48 2
0 49 2
0 50 99
0 51 7
0 52 99
0 53 7
0 54 9
0 55 9
0 56 9
0 57 9
0 58 99
0 59 13
0 60 8
0 61 13
0 62 4
0 63 6
0 64 4
0 65 6
1 2 17
1 3 11
1 4 17
1 5 11
1 6 10
1 7 10
1 8 10
1 9 10
1 10 16
1 11 9
1 12 16
1 13 9
1 14 3
1 15 3
1 16 5
1 17 3
1 18 12
1 19 15
1 20 12
1 21 15
1 22 14
1 23 14
1 24 14
1 25 14
1 26 16
1 27 16
1 28 16
1 29 16
1 30 4
1 31 4
1 32 4
1 33 4
1 34 19
1 35 18
1 36 19
1 37 18
1 38 1
1 39 1
1 40 1
1 41 1
1 42 0
1 43 0
1 44 0
1 45 0
1 46 2
1 47 2
1 48 2
1 49 2
1 50 99
1 51 7
1 52 99
1 53 7
1 54 9
1 55 9
1 56 9
1 57 9
1 58 99
1 59 13
1 60 8
1 61 13
1 62 4
1 63 6
1 64 4
1 65 6
2 2 17
2 3 11
2 4 17
2 5 11
2 6 10
2 7 10
2 8 10
2 9 10
2 10 16
2 11 9
2 12 16
2 13 9
2 14 3
2 15 3
2 16 5
2 17 3
2 18 12
2 19 15
2 20 12
2 21 15
2 22 14
2 23 14
2 24 14
2 25 14
2 26 16
2 27 16
2 28 16
2 29 16
2 30 4
2 31 4
2 32 4
2 33 4
2 34 19
2 35 18
2 36 19
2 37 18
2 38 1
2 39 1
2 40 1
2 41 1
2 42 0
2 43 0
2 44 0
2 45 0
2 46 2
2 47 2
2 48 2
2 49 2
2 50 99
2 51 7
2 52 99
2 53 7
2 54 9
2 55 9
2 56 9
2 57 9
2 58 99
2 59 13
2 60 8
2 61 13
2 62 4
2 63 6
2 64 4
2 65 6
3 2 17
3 3 11
3 4 17
3 5 11
3 6 10
3 7 10
3 8 10
3 9 10
3 10 16
3 11 9
3 12 16
3 13 9
3 14 3
3 15 3
3 16 5
3 17 3
3 18 12
3 19 15
3 20 12
3 21 15
3 22 14
3 23 14
3 24 14
3 25 14
3 26 16
3 27 16
3 28 16
3 29 16
3 30 4
3 31 4
3 32 4
3 33 4
3 34 19
3 35 18
3 36 19
3 37 18
3 38 1
3 39 1
3 40 1
3 41 1
3 42 0
3 43 0
3 44 0
3 45 0
3 46 2
3 47 2
3 48 2
3 49 2
3 50 99
3 51 7
3 52 99
3 53 7
3 54 9
3 55 9
3 56 9
3 57 9
3 58 99
3 59 13
3 60 8
3 61 13
3 62 4
3 63 6
3 64 4
3 65 6
4 2 17
4 3 11
4 4 17
4 5 11
4 6 10
4 7 10
4 8 10
4 9 10
4 10 16
4 11 9
4 12 16
4 13 9
4 14 3
4 15 3
4 16 5
4 17 3
4 18 12
4 19 15
4 20 12
4 21 15
4 22 14
4 23 14
4 24 14
4 25 14
4 26 16
4 27 16
4 28 16
4 29 16
4 30 4
4 31 4
4 32 4
4 33 4
4 34 19
4 35 18
4 36 19
4 37 18
4 38 1
4 39 1
4 40 1
4 41 1
4 42 0
4 43 0
4 44 0
4 45 0
4 46 2
4 47 2
4 48 2
4 49 2
4 50 99
4 51 7
4 52 99
4 53 7
4 54 9
4 55 9
4 56 9
4 57 9
4 58 99
4 59 13
4 60 8
4 61 13
4 62 4
4 63 6
4 64 4
4 65 6
5 2 17
5 3 11
5 4 17
5 5 11
5 6 10
5 7 10
5 8 10
5 9 10
5 10 16
5 11 9
5 12 16
5 13 9
5 14 3
5 15 3
5 16 5
5 17 3
5 18 12
5 19 15
5 20 12
5 21 15
5 22 14
5 23 14
5 24 14
5 25 14
5 26 16
5 27 16
5 28 16
5 29 16
5 30 4
5 31 4
5 32 4
5 33 4
5 34 19
5 35 18
5 36 19
5 37 18
5 38 1
5 39 1
5 40 1
5 41 1
5 42 0
5 43 0
5 44 0
5 45 0
5 46 2
5 47 2
5 48 2
5 49 2
5 50 99
5 51 7
5 52 99
5 53 7
5 54 9
5 55 9
5 56 9
5 57 9
5 58 99
5 59 13
5 60 8
5 61 13
5 62 4
5 63 6
5 64 4
5 65 6
6 2 17
6 3 11
6 4 17
6 5 11
6 6 10
6 7 10
6 8 10
6 9 10
6 10 16
6 11 9
6 12 16
6 13 9
6 14 3
6 15 3
6 16 5
6 17 3
6 18 12
6 19 15
6 20 12
6 21 15
6 22 14
6 23 14
6 24 14
6 25 14
6 26 16
6 27 16
6 28 16
6 29 16
6 30 4
6 31 4
6 32 4
6 33 4
6 34 19
6 35 18
6 36 19
6 37 18
6 38 1
6 39 1
6 40 1
6 41 1
6 42 0
6 43 0
6 44 0
6 45 0
6 46 2
6 47 2
6 48 2
6 49 2
6 50 99
6 51 7
6 52 99
6 53 7
6 54 9
6 55 9
6 56 9
6 57 9
6 58 99
6 59 13
6 60 8
6 61 13
6 62 4
6 63 6
6 64 4
6 65 6
7 2 17
7 3 11
7 4 17
7 5 11
7 6 10
7 7 10
7 8 10
7 9 10
7 10 16
7 11 9
7 12 16
7 13 9
7 14 3
7 15 3
7 16 5
7 17 3
7 18 12
7 19 15
7 20 12
7 21 15
7 22 14
7 23 14
7 24 14
7 25 14
7 26 16
7 27 16
7 28 16
7 29 16
7 30 4
7 31 4
7 32 4
7 33 4
7 34 19
7 35 18
7 36 19
7 37 18
7 38 1
7 39 1
7 40 1
7 41 1
7 42 0
7 43 0
7 44 0
7 45 0
7 46 2
7 47 2
7 48 2
7 49 2
7 50 99
7 51 7
7 52 99
7 53 7
7 54 9
7 55 9
7 56 9
7 57 9
7 58 99
7 59 13
7 60 8
7 61 13
7 62 4
7 63 6
7 64 4
7 65 6
8 2 17
8 3 11
8 4 17
8 5 11
8 6 10
8 7 10
8 8 10
8 9 10
8 10 16
8 11 9
8 12 16
8 13 9
8 14 3
8 15 3
8 16 5
8 17 3
8 18 12
8 19 15
8 20 12
8 21 15
8 22 14
8 23 14
8 24 14
8 25 14
8 26 16
8 27 16
8 28 16
8 29 16
8 30 4
8 31 4
8 32 4
8 33 4
8 34 19
8 35 18
8 36 19
8 37 18
8 38 1
8 39 1
8 40 1
8 41 1
8 42 0
8 43 0
8 44 0
8 45 0
8 46 2
8 47 2
8 48 2
8 49 2
8 50 99
8 51 7
8 52 99
8 53 7
8 54 9
8 55 9
8 56 9
8 57 9
8 58 99
8 59 13
8 60 8
8 61 13
8 62 4
8 63 6
8 64 4
8 65 6
9 2 17
9 3 11
9 4 17
9 5 11
9 6 10
9 7 10
9 8 10
9 9 10
9 10 16
9 11 9
9 12 16
9 13 9
9 14 3
9 15 3
9 16 5
9 17 3
9 18 12
9 19 15
9 20 12
9 21 15
9 22 14
9 23 14
9 24 14
9 25 14
9 26 16
9 27 16
9 28 16
9 29 16
9 30 4
9 31 4
9 32 4
9 33 4
9 34 19
9 35 18
9 36 19
9 37 18
9 38 1
9 39 1
9 40 1
9 41 1
9 42 0
9 43 0
9 44 0
9 45 0
9 46 2
9 47 2
9 48 2
9 49 2
9 50 99
9 51 7
9 52 99
9 53 7
9 54 9
9 55 9
9 56 9
9 57 9
9 58 99
9 59 13
9 60 8
9 61 13
9 62 4
9 63 6
9 64 4
9 65 6
10 2 17
10 3 11
10 4 17
10 5 11
10 6 10
10 7 10
10 8 10
10 9 10
10 10 16
10 11 9
10 12 16
10 13 9
10 14 3
10 15 3
10 16 5
10 17 3
10 18 12
10 19 15
10 20 12
10 21 15
10 22 14
10 23 14
10 24 14
10 25 14
10 26 16
10 27 16
10 28 16
10 29 16
10 30 4
10 31 4
10 32 4
10 33 4
10 34 19
10 35 18
10 36 19
10 37 18
10 38 1
10 39 1
10 40 1
10 41 1
10 42 0
10 43 0
10 44 0
10 45 0
10 46 2
10 47 2
10 48 2
10 49 2
10 50 99
10 51 7
10 52 99
10 53 7
10 54 9
10 55 9
10 56 9
10 57 9
10 58 99
10 59 13
10 60 8
10 61 13
10 62 4
10 63 6
10 64 4
10 65 6
11 2 17
11 3 11
11 4 17
11 5 11
11 6 10
11 7 10
11 8 10
11 9 10
11 10 16
11 11 9
11 12 16
11 13 9
11 14 3
11 15 3
11 16 5
11 17 3
11 18 12
11 19 15
11 20 12
11 21 15
11 22 14
11 23 14
11 24 14
11 25 14
11 26 16
11 27 16
11 28 16
11 29 16
11 30 4
11 31 4
11 32 4
11 33 4
11 34 19
11 35 18
11 36 19
11 37 18
11 38 1
11 39 1
11 40 1
11 41 1
11 42 0
11 43 0
11 44 0
11 45 0
11 46 2
11 47 2
11 48 2
11 49 2
11 50 99
11 51 7
11 52 99
11 53 7
11 54 9
11 55 9
11 56 9
11 57 9
11 58 99
11 59 13
11 60 8
11 61 13
11 62 4
11 63 6
11 64 4
11 65 6
12 2 17
12 3 11
12 4 17
12 5 11
12 6 10
12 7 10
12 8 10
12 9 10
12 10 16
12 11 9
12 12 16
12 13 9
12 14 3
12 15 3
12 16 5
12 17 3
12 18 12
12 19 15
12 20 12
12 21 15
12 22 14
12 23 14
12 24 14
12 25 14
12 26 16
12 27 16
12 28 16
12 29 16
12 30 4
12 31 4
12 32 4
12 33 4
12 34 19
12 35 18
12 36 19
12 37 18
12 38 1
12 39 1
12 40 1
12 41 1
12 42 0
12 43 0
12 44 0
12 45 0
12 46 2
12 47 2
12 48 2
12 49 2
12 50 99
12 51 7
12 52 99
12 53 7
12 54 9
12 55 9
12 56 9
12 57 9
12 58 99
12 59 13
12 60 8
12 61 13
12 62 4
12 63 6
12 64 4
12 65 6
13 2 17
13 3 11
13 4 17
13 5 11
13 6 10
13 7 10
13 8 10
13 9 10
13 10 16
13 11 9
13 12 16
13 13 9
13 14 3
13 15 3
13 16 5
13 17 3
13 18 12
13 19 15
13 20 12
13 21 15
13 22 14
13 23 14
13 24 14
13 25 14
13 26 16
13 27 16
13 28 16
13 29 16
13 30 4
13 31 4
13 32 4
13 33 4
13 34 19
13 35 18
13 36 19
13 37 18
13 38 1
13 39 1
13 40 1
13 41 1
13 42 0
13 43 0
13 44 0
13 45 0
13 46 2
13 47 2
13 48 2
13 49 2
13 50 99
13 51 7
13 52 99
13 53 7
13 54 9
13 55 9
13 56 9
13 57 9
13 58 99
13 59 13
13 60 8
13 61 13
13 62 4
13 63 6
13 64 4
13 65 6
14 2 17
14 3 11
14 4 17
14 5 11
14 6 10
14 7 10
14 8 10
14 9 10
14 10 16
14 11 9
14 12 16
14 13 9
14 14 3
14 15 3
14 16 5
14 17 3
14 18 12
14 19 15
14 20 12
14 21 15
14 22 14
14 23 14
14 24 14
14 25 14
14 26 16
14 27 16
14 28 16
14 29 16
14 30 4
14 31 4
14 32 4
14 33 4
14 34 19
14 35 18
14 36 19
14 37 18
14 38 1
14 39 1
14 40 1
14 41 1
14 42 0
14 43 0
14 44 0
14 45 0
14 46 2
14 47 2
14 48 2
14 49 2
14 50 99
14 51 7
14 52 99
14 53 7
14 54 9
14 55 9
14 56 9
14 57 9
14 58 99
14 59 13
14 60 8
14 61 13
14 62 4
14 63 6
14 64 4
14 65 6
15 2 17
15 3 11
15 4 17
15 5 11
15 6 10
15 7 10
15 8 10
15 9 10
15 10 16
15 11 9
15 12 16
15 13 9
15 14 3
15 15 3
15 16 5
15 17 3
15 18 12
15 19 15
15 20 12
15 21 15
15 22 14
15 23 14
15 24 14
15 25 14
15 26 16
15 27 16
15 28 16
15 29 16
15 30 4
15 31 4
15 32 4
15 33 4
15 34 19
15 35 18
15 36 19
15 37 18
15 38 1
15 39 1
15 40 1
15 41 1
15 42 0
15 43 0
15 44 0
15 45 0
15 46 2
15 47 2
15 48 2
15 49 2
15 50 99
15 51 7
15 52 99
15 53 7
15 54 9
15 55 9
15 56 9
15 57 9
15 58 99
15 59 13
15 60 8
15 61 13
15 62 4
15 63 6
15 64 4
15 65 6
16 2 17
16 3 11
16 4 17
16 5 11
16 6 10
16 7 10
16 8 10
16 9 10
16 10 16
16 11 9
16 12 16
16 13 9
16 14 3
16 15 3
16 16 5
16 17 3
16 18 12
16 19 15
16 20 12
16 21 15
16 22 14
16 23 14
16 24 14
16 25 14
16 26 16
16 27 16
16 28 16
16 29 16
16 30 4
16 31 4
16 32 4
16 33 4
16 34 19
16 35 18
16 36 19
16 37 18
16 38 1
16 39 1
16 40 1
16 41 1
16 42 0
16 43 0
16 44 0
16 45 0
16 46 2
16 47 2
16 48 2
16 49 2
16 50 99
16 51 7
16 52 99
16 53 7
16 54 9
16 55 9
16 56 9
16 57 9
16 58 99
16 59 13
16 60 8
16 61 13
16 62 4
16 63 6
16 64 4
16 65 6
17 2 17
17 3 11
17 4 17
17 5 11
17 6 10
17 7 10
17 8 10
17 9 10
17 10 16
17 11 9
17 12 16
17 13 9
17 14 3
17 15 3
17 16 5
17 17 3
17 18 12
17 19 15
17 20 12
17 21 15
17 22 14
17 23 14
17 24 14
17 25 14
17 26 16
17 27 16
17 28 16
17 29 16
17 30 4
17 31 4
17 32 4
17 33 4
17 34 19
17 35 18
17 36 19
17 37 18
17 38 1
17 39 1
17 40 1
17 41 1
17 42 0
17 43 0
17 44 0
17 45 0
17 46 2
17 47 2
17 48 2
17 49 2
17 50 99
17 51 7
17 52 99
17 53 7
17 54 9
17 55 9
17 56 9
17 57 9
17 58 99
17 59 13
17 60 8
17 61 13
17 62 4
17 63 6
17 64 4
17 65 6
18 2 17
18 3 11
18 4 17
18 5 11
18 6 10
18 7 10
18 8 10
18 9 10
18 10 16
18 11 9
18 12 16
18 13 9
18 14 3
18 15 3
18 16 5
18 17 3
18 18 12
18 19 15
18 20 12
18 21 15
18 22 14
18 23 14
18 24 14
18 25 14
18 26 16
18 27 16
18 28 16
18 29 16
18 30 4
18 31 4
18 32 4
18 33 4
18 34 19
18 35 18
18 36 19
18 37 18
18 38 1
18 39 1
18 40 1
18 41 1
18 42 0
18 43 0
18 44 0
18 45 0
18 46 2
18 47 2
18 48 2
18 49 2
18 50 99
18 51 7
18 52 99
18 53 7
18 54 9
18 55 9
18 56 9
18 57 9
18 58 99
18 59 13
18 60 8
18 61 13
18 62 4
18 63 6
18 64 4
18 65 6
19 2 17
19 3 11
19 4 17
19 5 11
19 6 10
19 7 10
19 8 10
19 9 10
19 10 16
19 11 9
19 12 16
19 13 9
19 14 3
19 15 3
19 16 5
19 17 3
19 18 12
19 19 15
19 20 12
19 21 15
19 22 14
19 23 14
19 24 14
19 25 14
19 26 16
19 27 16
19 28 16
19 29 16
19 30 4
19 31 4
19 32 4
19 33 4
19 34 19
19 35 18
19 36 19
19 37 18
19 38 1
19 39 1
19 40 1
19 41 1
19 42 0
19 43 0
19 44 0
19 45 0
19 46 2
19 47 2
19 48 2
19 49 2
19 50 99
19 51 7
19 52 99
19 53 7
19 54 9
19 55 9
19 56 9
19 57 9
19 58 99
19 59 13
19 60 8
19 61 13
19 62 4
19 63 6
19 64 4
19 65 6
20 2 17
20 3 11
20 4 17
20 5 11
20 6 10
20 7 10
20 8 10
20 9 10
20 10 16
20 11 9
20 12 16
20 13 9
20 14 3
20 15 3
20 16 5
20 17 3
20 18 12
20 19 15
20 20 12
20 21 15
20 22 14
20 23 14
20 24 14
20 25 14
20 26 16
20 27 16
20 28 16
20 29 16
20 30 4
20 31 4
20 32 4
20 33 4
20 34 19
20 35 18
20 36 19
20 37 18
20 38 1
20 39 1
20 40 1
20 41 1
20 42 0
20 43 0
20 44 0
20 45 0
20 46 2
20 47 2
20 48 2
20 49 2
20 50 99
20 51 7
20 52 99
20 53 7
20 54 9
20 55 9
20 56 9
20 57 9
20 58 99
20 59 13
20 60 8
20 61 13
20 62 4
20 63 6
20 64 4
20 65 6
21 2 17
21 3 11
21 4 17
21 5 11
21 6 10
21 7 10
21 8 10
21 9 10
21 10 16
21 11 9
21 12 16
21 13 9
21 14 3
21 15 3
21 16 5
21 17 3
21 18 12
21 19 15
21 20 12
21 21 15
21 22 14
21 23 14
21 24 14
21 25 14
21 26 16
21 27 16
21 28 16
21 29 16
21 30 4
21 31 4
21 32 4
21 33 4
21 34 19
21 35 18
21 36 19
21 37 18
21 38 1
21 39 1
21 40 1
21 41 1
21 42 0
21 43 0
21 44 0
21 45 0
21 46 2
21 47 2
21 48 2
21 49 2
21 50 99
21 51 7
21 52 99
21 53 7
21 54 9
21 55 9
21 56 9
21 57 9
21 58 99
21 59 13
21 60 8
21 61 13
21 62 4
21 63 6
21 64 4
21 65 6
22 2 17
22 3 11
22 4 17
22 5 11
22 6 10
22 7 10
22 8 10
22 9 10
22 10 16
22 11 9
22 12 16
22 13 9
22 14 3
22 15 3
22 16 5
22 17 3
22 18 12
22 19 15
22 20 12
22 21 15
22 22 14
22 23 14
22 24 14
22 25 14
22 26 16
22 27 16
22 28 16
22 29 16
22 30 4
22 31 4
22 32 4
22 33 4
22 34 19
22 35 18
22 36 19
22 37 18
22 38 1
22 39 1
22 40 1
22 41 1
22 42 0
22 43 0
22 44 0
22 45 0
22 46 2
22 47 2
22 48 2
22 49 2
22 50 99
22 51 7
22 52 99
22 53 7
22 54 9
22 55 9
22 56 9
22 57 9
22 58 99
22 59 13
22 60 8
22 61 13
22 62 4
22 63 6
22 64 4
22 65 6
23 2 17
23 3 11
23 4 17
23 5 11
23 6 10
23 7 10
23 8 10
23 9 10
23 10 16
23 11 9
23 12 16
23 13 9
23 14 3
23 15 3
23 16 5
23 17 3
23 18 12
23 19 15
23 20 12
23 21 15
23 22 14
23 23 14
23 24 14
23 25 14
23 26 16
23 27 16
23 28 16
23 29 16
23 30 4
23 31 4
23 32 4
23 33 4
23 34 19
23 35 18
23 36 19
23 37 18
23 38 1
23 39 1
23 40 1
23 41 1
23 42 0
23 43 0
23 44 0
23 45 0
23 46 2
23 47 2
23 48 2
23 49 2
23 50 99
23 51 7
23 52 99
23 53 7
23 54 9
23 55 9
23 56 9
23 57 9
23 58 99
23 59 13
23 60 8
23 61 13
23 62 4
23 63 6
23 64 4
23 65 6
24 2 17
24 3 11
24 4 17
24 5 11
24 6 10
24 7 10
24 8 10
24 9 10
24 10 16
24 11 9
24 12 16
24 13 9
24 14 3
24 15 3
24 16 5
24 17 3
24 18 12
24 19 15
24 20 12
24 21 15
24 22 14
24 23 14
24 24 14
24 25 14
24 26 16
24 27 16
24 28 16
24 29 16
24 30 4
24 31 4
24 32 4
24 33 4
24 34 19
24 35 18
24 36 19
24 37 18
24 38 1
24 39 1
24 40 1
24 41 1
24 42 0
24 43 0
24 44 0
24 45 0
24 46 2
24 47 2
24 48 2
24 49 2
24 50 99
24 51 7
24 52 99
24 53 7
24 54 9
24 55 9
24 56 9
24 57 9
24 58 99
24 59 13
24 60 8
24 61 13
24 62 4
24 63 6
24 64 4
24 65 6
25 2 17
25 3 11
25 4 17
25 5 11
25 6 10
25 7 10
25 8 10
25 9 10
25 10 16
25 11 9
25 12 16
25 13 9
25 14 3
25 15 3
25 16 5
25 17 3
25 18 12
25 19 15
25 20 12
25 21 15
25 22 14
25 23 14
25 24 14
25 25 14
25 26 16
25 27 16
25 28 16
25 29 16
25 30 4
25 31 4
25 32 4
25 33 4
25 34 19
25 35 18
25 36 19
25 37 18
25 38 1
25 39 1
25 40 1
25 41 1
25 42 0
25 43 0
25 44 0
25 45 0
25 46 2
25 47 2
25 48 2
25 49 2
25 50 99
25 51 7
25 52 99
25 53 7
25 54 9
25 55 9
25 56 9
25 57 9
25 58 99
25 59 13
25 60 8
25 61 13
25 62 4
25 63 6
25 64 4
25 65 6
26 2 17
26 3 11
26 4 17
26 5 11
26 6 10
26 7 10
26 8 10
26 9 10
26 10 16
26 11 9
26 12 16
26 13 9
26 14 3
26 15 3
26 16 5
26 17 3
26 18 12
26 19 15
26 20 12
26 21 15
26 22 14
26 23 14
26 24 14
26 25 14
26 26 16
26 27 16
26 28 16
26 29 16
26 30 4
26 31 4
26 32 4
26 33 4
26 34 19
26 35 18
26 36 19
26 37 18
26 38 1
26 39 1
26 40 1
26 41 1
26 42 0
26 43 0
26 44 0
26 45 0
26 46 2
26 47 2
26 48 2
26 49 2
26 50 99
26 51 7
26 52 99
26 53 7
26 54 9
26 55 9
26 56 9
26 57 9
26 58 99
26 59 13
26 60 8
26 61 13
26 62 4
26 63 6
26 64 4
26 65 6
27 2 17
27 3 11
27 4 17
27 5 11
27 6 10
27 7 10
27 8 10
27 9 10
27 10 16
27 11 9
27 12 16
27 13 9
27 14 3
27 15 3
27 16 5
27 17 3
27 18 12
27 19 15
27 20 12
27 21 15
27 22 14
27 23 14
27 24 14
27 25 14
27 26 16
27 27 16
27 28 16
27 29 16
27 30 4
27 31 4
27 32 4
27 33 4
27 34 19
27 35 18
27 36 19
27 37 18
27 38 1
27 39 1
27 40 1
27 41 1
27 42 0
27 43 0
27 44 0
27 45 0
27 46 2
27 47 2
27 48 2
27 49 2
27 50 99
27 51 7
27 52 99
27 53 7
27 54 9
27 55 9
27 56 9
27 57 9
27 58 99
27 59 13
27 60 8
27 61 13
27 62 4
27 63 6
27 64 4
27 65 6
28 2 17
28 3 11
28 4 17
28 5 11
28 6 10
28 7 10
28 8 10
28 9 10
28 10 16
28 11 9
28 12 16
28 13 9
28 14 3
28 15 3
28 16 5
28 17 3
28 18 12
28 19 15
28 20 12
28 21 15
28 22 14
28 23 14
28 24 14
28 25 14
28 26 16
28 27 16
28 28 16
28 29 16
28 30 4
28 31 4
28 32 4
28 33 4
28 34 19
28 35 18
28 36 19
28 37 18
28 38 1
28 39 1
28 40 1
28 41 1
28 42 0
28 43 0
28 44 0
28 45 0
28 46 2
28 47 2
28 48 2
28 49 2
28 50 99
28 51 7
28 52 99
28 53 7
28 54 9
28 55 9
28 56 9
28 57 9
28 58 99
28 59 13
28 60 8
28 61 13
28 62 4
28 63 6
28 64 4
28 65 6
29 2 17
29 3 11
29 4 17
29 5 11
29 6 10
29 7 10
29 8 10
29 9 10
29 10 16
29 11 9
29 12 16
29 13 9
29 14 3
29 15 3
29 16 5
29 17 3
29 18 12
29 19 15
29 20 12
29 21 15
29 22 14
29 23 14
29 24 14
29 25 14
29 26 16
29 27 16
29 28 16
29 29 16
29 30 4
29 31 4
29 32 4
29 33 4
29 34 19
29 35 18
29 36 19
29 37 18
29 38 1
29 39 1
29 40 1
29 41 1
29 42 0
29 43 0
29 44 0
29 45 0
29 46 2
29 47 2
29 48 2
29 49 2
29 50 99
29 51 7
29 52 99
29 53 7
29 54 9
29 55 9
29 56 9
29 57 9
29 58 99
29 59 13
29 60 8
29 61 13
29 62 4
29 63 6
29 64 4
29 65 6
30 2 17
30 3 11
30 4 17
30 5 11
30 6 10
30 7 10
30 8 10
30 9 10
30 10 16
30 11 9
30 12 16
30 13 9
30 14 3
30 15 3
30 16 5
30 17 3
30 18 12
30 19 15
30 20 12
30 21 15
30 22 14
30 23 14
30 24 14
30 25 14
30 26 16
30 27 16
30 28 16
30 29 16
30 30 4
30 31 4
30 32 4
30 33 4
30 34 19
30 35 18
30 36 19
30 37 18
30 38 1
30 39 1
30 40 1
30 41 1
30 42 0
30 43 0
30 44 0
30 45 0
30 46 2
30 47 2
30 48 2
30 49 2
30 50 99
30 51 7
30 52 99
30 53 7
30 54 9
30 55 9
30 56 9
30 57 9
30 58 99
30 59 13
30 60 8
30 61 13
30 62 4
30 63 6
30 64 4
30 65 6
31 2 17
31 3 11
31 4 17
31 5 11
31 6 10
31 7 10
31 8 10
31 9 10
31 10 16
31 11 9
31 12 16
31 13 9
31 14 3
31 15 3
31 16 5
31 17 3
31 18 12
31 19 15
31 20 12
31 21 15
31 22 14
31 23 14
31 24 14
31 25 14
31 26 16
31 27 16
31 28 16
31 29 16
31 30 4
31 31 4
31 32 4
31 33 4
31 34 19
31 35 18
31 36 19
31 37 18
31 38 1
31 39 1
31 40 1
31 41 1
31 42 0
31 43 0
31 44 0
31 45 0
31 46 2
31 47 2
31 48 2
31 49 2
31 50 99
31 51 7
31 52 99
31 53 7
31 54 9
31 55 9
31 56 9
31 57 9
31 58 99
31 59 13
31 60 8
31 61 13
31 62 4
31 63 6
31 64 4
31 65 6
32 2 17
32 3 11
32 4 17
32 5 11
32 6 10
32 7 10
32 8 10
32 9 10
32 10 16
32 11 9
32 12 16
32 13 9
32 14 3
32 15 3
32 16 5
32 17 3
32 18 12
32 19 15
32 20 12
32 21 15
32 22 14
32 23 14
32 24 14
32 25 14
32 26 16
32 27 16
32 28 16
32 29 16
32 30 4
32 31 4
32 32 4
32 33 4
32 34 19
32 35 18
32 36 19
32 37 18
32 38 1
32 39 1
32 40 1
32 41 1
32 42 0
32 43 0
32 44 0
32 45 0
32 46 2
32 47 2
32 48 2
32 49 2
32 50 99
32 51 7
32 52 99
32 53 7
32 54 9
32 55 9
32 56 9
32 57 9
32 58 99
32 59 13
32 60 8
32 61 13
32 62 4
32 63 6
32 64 4
32 65 6
33 2 17
33 3 11
33 4 17
33 5 11
33 6 10
33 7 10
33 8 10
33 9 10
33 10 16
33 11 9
33 12 16
33 13 9
33 14 3
33 15 3
33 16 5
33 17 3
33 18 12
33 19 15
33 20 12
33 21 15
33 22 14
33 23 14
33 24 14
33 25 14
33 26 16
33 27 16
33 28 16
33 29 16
33 30 4
33 31 4
33 32 4
33 33 4
33 34 19
33 35 18
33 36 19
33 37 18
33 38 1
33 39 1
33 40 1
33 41 1
33 42 0
33 43 0
33 44 0
33 45 0
33 46 2
33 47 2
33 48 2
33 49 2
33 50 99
33 51 7
33 52 99
33 53 7
33 54 9
33 55 9
33 56 9
33 57 9
33 58 99
33 59 13
33 60 8
33 61 13
33 62 4
33 63 6
33 64 4
33 65 6
34 2 17
34 3 11
34 4 17
34 5 11
34 6 10
34 7 10
34 8 10
34 9 10
34 10 16
34 11 9
34 12 16
34 13 9
34 14 3
34 15 3
34 16 5
34 17 3
34 18 12
34 19 15
34 20 12
34 21 15
34 22 14
34 23 14
34 24 14
34 25 14
34 26 16
34 27 16
34 28 16
34 29 16
34 30 4
34 31 4
34 32 4
34 33 4
34 34 19
34 35 18
34 36 19
34 37 18
34 38 1
34 39 1
34 40 1
34 41 1
34 42 0
34 43 0
34 44 0
34 45 0
34 46 2
34 47 2
34 48 2
34 49 2
34 50 99
34 51 7
34 52 99
34 53 7
34 54 9
34 55 9
34 56 9
34 57 9
34 58 99
34 59 13
34 60 8
34 61 13
34 62 4
34 63 6
34 64 4
34 65 6
35 2 17
35 3 11
35 4 17
35 5 11
35 6 10
35 7 10
35 8 10
35 9 10
35 10 16
35 11 9
35 12 16
35 13 9
35 14 3
35 15 3
35 16 5
35 17 3
35 18 12
35 19 15
35 20 12
35 21 15
35 22 14
35 23 14
35 24 14
35 25 14
35 26 16
35 27 16
35 28 16
35 29 16
35 30 4
35 31 4
35 32 4
35 33 4
35 34 19
35 35 18
35 36 19
35 37 18
35 38 1
35 39 1
35 40 1
35 41 1
35 42 0
35 43 0
35 44 0
35 45 0
35 46 2
35 47 2
35 48 2
35 49 2
35 50 99
35 51 7
35 52 99
35 53 7
35 54 9
35 55 9
35 56 9
35 57 9
35 58 99
35 59 13
35 60 8
35 61 13
35 62 4
35 63 6
35 64 4
35 65 6
36 2 17
36 3 11
36 4 17
36 5 11
36 6 10
36 7 10
36 8 10
36 9 10
36 10 16
36 11 9
36 12 16
36 13 9
36 14 3
36 15 3
36 16 5
36 17 3
36 18 12
36 19 15
36 20 12
36 21 15
36 22 14
36 23 14
36 24 14
36 25 14
36 26 16
36 27 16
36 28 16
36 29 16
36 30 4
36 31 4
36 32 4
36 33 4
36 34 19
36 35 18
36 36 19
36 37 18
36 38 1
36 39 1
36 40 1
36 41 1
36 42 0
36 43 0
36 44 0
36 45 0
36 46 2
36 47 2
36 48 2
36 49 2
36 50 99
36 51 7
36 52 99
36 53 7
36 54 9
36 55 9
36 56 9
36 57 9
36 58 99
36 59 13
36 60 8
36 61 13
36 62 4
36 63 6
36 64 4
36 65 6
37 2 17
37 3 11
37 4 17
37 5 11
37 6 10
37 7 10
37 8 10
37 9 10
37 10 16
37 11 9
37 12 16
37 13 9
37 14 3
37 15 3
37 16 5
37 17 3
37 18 12
37 19 15
37 20 12
37 21 15
37 22 14
37 23 14
37 24 14
37 25 14
37 26 16
37 27 16
37 28 16
37 29 16
37 30 4
37 31 4
37 32 4
37 33 4
37 34 19
37 35 18
37 36 19
37 37 18
37 38 1
37 39 1
37 40 1
37 41 1
37 42 0
37 43 0
37 44 0
37 45 0
37 46 2
37 47 2
37 48 2
37 49 2
37 50 99
37 51 7
37 52 99
37 53 7
37 54 9
37 55 9
37 56 9
37 57 9
37 58 99
37 59 13
37 60 8
37 61 13
37 62 4
37 63 6
37 64 4
37 65 6
38 2 17
38 3 11
38 4 17
38 5 11
38 6 10
38 7 10
38 8 10
38 9 10
38 10 16
38 11 9
38 12 16
38 13 9
38 14 3
38 15 3
38 16 5
38 17 3
38 18 12
38 19 15
38 20 12
38 21 15
38 22 14
38 23 14
38 24 14
38 25 14
38 26 16
38 27 16
38 28 16
38 29 16
38 30 4
38 31 4
38 32 4
38 33 4
38 34 19
38 35 18
38 36 19
38 37 18
38 38 1
38 39 1
38 40 1
38 41 1
38 42 0
38 43 0
38 44 0
38 45 0
38 46 2
38 47 2
38 48 2
38 49 2
38 50 99
38 51 7
38 52 99
38 53 7
38 54 9
38 55 9
38 56 9
38 57 9
38 58 99
38 59 13
38 60 8
38 61 13
38 62 4
38 63 6
38 64 4
38 65 6
39 2 17
39 3 11
39 4 17
39 5 11
39 6 10
39 7 10
39 8 10
39 9 10
39 10 16
39 11 9
39 12 16
39 13 9
39 14 3
39 15 3
39 16 5
39 17 3
39 18 12
39 19 15
39 20 12
39 21 15
39 22 14
39 23 14
39 24 14
39 25 14
39 26 16
39 27 16
39 28 16
39 29 16
39 30 4
39 31 4
39 32 4
39 33 4
39 34 19
39 35 18
39 36 19
39 37 18
39 38 1
39 39 1
39 40 1
39 41 1
39 42 0
39 43 0
39 44 0
39 45 0
39 46 2
39 47 2
39 48 2
39 49 2
39 50 99
39 51 7
39 52 99
39 53 7
39 54 9
39 55 9
39 56 9
39 57 9
39 58 99
39 59 13
39 60 8
39 61 13
39 62 4
39 63 6
39 64 4
39 65 6
40 2 17
40 3 11
40 4 17
40 5 11
40 6 10
40 7 10
40 8 10
40 9 10
40 10 16
40 11 9
40 12 16
40 13 9
40 14 3
40 15 3
40 16 5
40 17 3
40 18 12
40 19 15
40 20 12
40 21 15
40 22 14
40 23 14
40 24 14
40 25 14
40 26 16
40 27 16
40 28 16
40 29 16
40 30 4
40 31 4
40 32 4
40 33 4
40 34 19
40 35 18
40 36 19
40 37 18
40 38 1
40 39 1
40 40 1
40 41 1
40 42 0
40 43 0
40 44 0
40 45 0
40 46 2
40 47 2
40 48 2
40 49 2
40 50 99
40 51 7
40 52 99
40 53 7
40 54 9
40 55 9
40 56 9
40 57 9
40 58 99
40 59 13
40 60 8
40 61 13
40 62 4
40 63 6
40 64 4
40 65 6
41 2 17
41 3 11
41 4 17
41 5 11
41 6 10
41 7 10
41 8 10
41 9 10
41 10 16
41 11 9
41 12 16
41 13 9
41 14 3
41 15 3
41 16 5
41 17 3
41 18 12
41 19 15
41 20 12
41 21 15
41 22 14
41 23 14
41 24 14
41 25 14
41 26 16
41 27 16
41 28 16
41 29 16
41 30 4
41 31 4
41 32 4
41 33 4
41 34 19
41 35 18
41 36 19
41 37 18
41 38 1
41 39 1
41 40 1
41 41 1
41 42 0
41 43 0
41 44 0
41 45 0
41 46 2
41 47 2
41 48 2
41 49 2
41 50 99
41 51 7
41 52 99
41 53 7
41 54 9
41 55 9
41 56 9
41 57 9
41 58 99
41 59 13
41 60 8
41 61 13
41 62 4
41 63 6
41 64 4
41 65 6
42 2 17
42 3 11
42 4 17
42 5 11
42 6 10
42 7 10
42 8 10
42 9 10
42 10 16
42 11 9
42 12 16
42 13 9
42 14 3
42 15 3
42 16 5
42 17 3
42 18 12
42 19 15
42 20 12
42 21 15
42 22 14
42 23 14
42 24 14
42 25 14
42 26 16
42 27 16
42 28 16
42 29 16
42 30 4
42 31 4
42 32 4
42 33 4
42 34 19
42 35 18
42 36 19
42 37 18
42 38 1
42 39 1
42 40 1
42 41 1
42 42 0
42 43 0
42 44 0
42 45 0
42 46 2
42 47 2
42 48 2
42 49 2
42 50 99
42 51 7
42 52 99
42 53 7
42 54 9
42 55 9
42 56 9
42 57 9
42 58 99
42 59 13
42 60 8
42 61 13
42 62 4
42 63 6
42 64 4
42 65 6
43 2 17
43 3 11
43 4 17
43 5 11
43 6 10
43 7 10
43 8 10
43 9 10
43 10 16
43 11 9
43 12 16
43 13 9
43 14 3
43 15 3
43 16 5
43 17 3
43 18 12
43 19 15
43 20 12
43 21 15
43 22 14
43 23 14
43 24 14
43 25 14
43 26 16
43 27 16
43 28 16
43 29 16
43 30 4
43 31 4
43 32 4
43 33 4
43 34 19
43 35 18
43 36 19
43 37 18
43 38 1
43 39 1
43 40 1
43 41 1
43 42 0
43 43 0
43 44 0
43 45 0
43 46 2
43 47 2
43 48 2
43 49 2
43 50 99
43 51 7
43 52 99
43 53 7
43 54 9
43 55 9
43 56 9
43 57 9
43 58 99
43 59 13
43 60 8
43 61 13
43 62 4
43 63 6
43 64 4
43 65 6
44 2 17
44 3 11
44 4 17
44 5 11
44 6 10
44 7 10
44 8 10
44 9 10
44 10 16
44 11 9
44 12 16
44 13 9
44 14 3
44 15 3
44 16 5
44 17 3
44 18 12
44 19 15
44 20 12
44 21 15
44 22 14
44 23 14
44 24 14
44 25 14
44 26 16
44 27 16
44 28 16
44 29 16
44 30 4
44 31 4
44 32 4
44 33 4
44 34 19
44 35 18
44 36 19
44 37 18
44 38 1
44 39 1
44 40 1
44 41 1
44 42 0
44 43 0
44 44 0
44 45 0
44 46 2
44 47 2
44 48 2
44 49 2
44 50 99
44 51 7
44 52 99
44 53 7
44 54 9
44 55 9
44 56 9
44 57 9
44 58 99
44 59 13
44 60 8
44 61 13
44 62 4
44 63 6
44 64 4
44 65 6
45 2 17
45 3 11
45 4 17
45 5 11
45 6 10
45 7 10
45 8 10
45 9 10
45 10 16
45 11 9
45 12 16
45 13 9
45 14 3
45 15 3
45 16 5
45 17 3
45 18 12
45 19 15
45 20 12
45 21 15
45 22 14
45 23 14
45 24 14
45 25 14
45 26 16
45 27 16
45 28 16
45 29 16
45 30 4
45 31 4
45 32 4
45 33 4
45 34 19
45 35 18
45 36 19
45 37 18
45 38 1
45 39 1
45 40 1
45 41 1
45 42 0
45 43 0
45 44 0
45 45 0
45 46 2
45 47 2
45 48 2
45 49 2
45 50 99
45 51 7
45 52 99
45 53 7
45 54 9
45 55 9
45 56 9
45 57 9
45 58 99
45 59 13
45 60 8
45 61 13
45 62 4
45 63 6
45 64 4
45 65 6
46 2 17
46 3 11
46 4 17
46 5 11
46 6 10
46 7 10
46 8 10
46 9 10
46 10 16
46 11 9
46 12 16
46 13 9
46 14 3
46 15 3
46 16 5
46 17 3
46 18 12
46 19 15
46 20 12
46 21 15
46 22 14
46 23 14
46 24 14
46 25 14
46 26 16
46 27 16
46 28 16
46 29 16
46 30 4
46 31 4
46 32 4
46 33 4
46 34 19
46 35 18
46 36 19
46 37 18
46 38 1
46 39 1
46 40 1
46 41 1
46 42 0
46 43 0
46 44 0
46 45 0
46 46 2
46 47 2
46 48 2
46 49 2
46 50 99
46 51 7
46 52 99
46 53 7
46 54 9
46 55 9
46 56 9
46 57 9
46 58 99
46 59 13
46 60 8
46 61 13
46 62 4
46 63 6
46 64 4
46 65 6
47 2 17
47 3 11
47 4 17
47 5 11
47 6 10
47 7 10
47 8 10
47 9 10
47 10 16
47 11 9
47 12 16
47 13 9
47 14 3
47 15 3
47 16 5
47 17 3
47 18 12
47 19 15
47 20 12
47 21 15
47 22 14
47 23 14
47 24 14
47 25 14
47 26 16
47 27 16
47 28 16
47 29 16
47 30 4
47 31 4
47 32 4
47 33 4
47 34 19
47 35 18
47 36 19
47 37 18
47 38 1
47 39 1
47 40 1
47 41 1
47 42 0
47 43 0
47 44 0
47 45 0
47 46 2
47 47 2
47 48 2
47 49 2
47 50 99
47 51 7
47 52 99
47 53 7
47 54 9
47 55 9
47 56 9
47 57 9
47 58 99
47 59 13
47 60 8
47 61 13
47 62 4
47 63 6
47 64 4
47 65 6
48 2 17
48 3 11
48 4 17
48 5 11
48 6 10
48 7 10
48 8 10
48 9 10
48 10 16
48 11 9
48 12 16
48 13 9
48 14 3
48 15 3
48 16 5
48 17 3
48 18 12
48 19 15
48 20 12
48 21 15
48 22 14
48 23 14
48 24 14
48 25 14
48 26 16
48 27 16
48 28 16
48 29 16
48 30 4
48 31 4
48 32 4
48 33 4
48 34 19
48 35 18
48 36 19
48 37 18
48 38 1
48 39 1
48 40 1
48 41 1
48 42 0
48 43 0
48 44 0
48 45 0
48 46 2
48 47 2
48 48 2
48 49 2
48 50 99
48 51 7
48 52 99
48 53 7
48 54 9
48 55 9
48 56 9
48 57 9
48 58 99
48 59 13
48 60 8
48 61 13
48 62 4
48 63 6
48 64 4
48 65 6
49 2 17
49 3 11
49 4 17
49 5 11
49 6 10
49 7 10
49 8 10
49 9 10
49 10 16
49 11 9
49 12 16
49 13 9
49 14 3
49 15 3
49 16 5
49 17 3
49 18 12
49 19 15
49 20 12
49 21 15
49 22 14
49 23 14
49 24 14
49 25 14
49 26 16
49 27 16
49 28 16
49 29 16
49 30 4
49 31 4
49 32 4
49 33 4
49 34 19
49 35 18
49 36 19
49 37 18
49 38 1
49 39 1
49 40 1
49 41 1
49 42 0
49 43 0
49 44 0
49 45 0
49 46 2
49 47 2
49 48 2
49 49 2
49 50 99
49 51 7
49 52 99
49 53 7
49 54 9
49 55 9
49 56 9
49 57 9
49 58 99
49 59 13
49 60 8
49 61 13
49 62 4
49 63 6
49 64 4
49 65 6
50 2 17
50 3 11
50 4 17
50 5 11
50 6 10
50 7 10
50 8 10
50 9 10
50 10 16
50 11 9
50 12 16
50 13 9
50 14 3
50 15 3
50 16 5
50 17 3
50 18 12
50 19 15
50 20 12
50 21 15
50 22 14
50 23 14
50 24 14
50 25 14
50 26 16
50 27 16
50 28 16
50 29 16
50 30 4
50 31 4
50 32 4
50 33 4
50 34 19
50 35 18
50 36 19
50 37 18
50 38 1
50 39 1
50 40 1
50 41 1
50 42 0
50 43 0
50 44 0
50 45 0
50 46 2
50 47 2
50 48 2
50 49 2
50 50 99
50 51 7
50 52 99
50 53 7
50 54 9
50 55 9
50 56 9
50 57 9
50 58 99
50 59 13
50 60 8
50 61 13
50 62 4
50 63 6
50 64 4
50 65 6
51 2 17
51 3 11
51 4 17
51 5 11
51 6 10
51 7 10
51 8 10
51 9 10
51 10 16
51 11 9
51 12 16
51 13 9
51 14 3
51 15 3
51 16 5
51 17 3
51 18 12
51 19 15
51 20 12
51 21 15
51 22 14
51 23 14
51 24 14
51 25 14
51 26 16
51 27 16
51 28 16
51 29 16
51 30 4
51 31 4
51 32 4
51 33 4
51 34 19
51 35 18
51 36 19
51 37 18
51 38 1
51 39 1
51 40 1
51 41 1
51 42 0
51 43 0
51 44 0
51 45 0
51 46 2
51 47 2
51 48 2
51 49 2
51 50 99
51 51 7
51 52 99
51 53 7
51 54 9
51 55 9
51 56 9
51 57 9
51 58 99
51 59 13
51 60 8
51 61 13
51 62 4
51 63 6
51 64 4
51 65 6
52 2 17
52 3 11
52 4 17
52 5 11
52 6 10
52 7 10
52 8 10
52 9 10
52 10 16
52 11 9
52 12 16
52 13 9
52 14 3
52 15 3
52 16 5
52 17 3
52 18 12
52 19 15
52 20 12
52 21 15
52 22 14
52 23 14
52 24 14
52 25 14
52 26 16
52 27 16
52 28 16
52 29 16
52 30 4
52 31 4
52 32 4
52 33 4
52 34 19
52 35 18
52 36 19
52 37 18
52 38 1
52 39 1
52 40 1
52 41 1
52 42 0
52 43 0
52 44 0
52 45 0
52 46 2
52 47 2
52 48 2
52 49 2
52 50 99
52 51 7
52 52 99
52 53 7
52 54 9
52 55 9
52 56 9
52 57 9
52 58 99
52 59 13
52 60 8
52 61 13
52 62 4
52 63 6
52 64 4
52 65 6
53 2 17
53 3 11
53 4 17
53 5 11
53 6 10
53 7 10
53 8 10
53 9 10
53 10 16
53 11 9
53 12 16
53 13 9
53 14 3
53 15 3
53 16 5
53 17 3
53 18 12
53 19 15
53 20 12
53 21 15
53 22 14
53 23 14
53 24 14
53 25 14
53 26 16
53 27 16
53 28 16
53 29 16
53 30 4
53 31 4
53 32 4
53 33 4
53 34 19
53 35 18
53 36 19
53 37 18
53 38 1
53 39 1
53 40 1
53 41 1
53 42 0
53 43 0
53 44 0
53 45 0
53 46 2
53 47 2
53 48 2
53 49 2
53 50 99
53 51 7
53 52 99
53 53 7
53 54 9
53 55 9
53 56 9
53 57 9
53 58 99
53 59 13
53 60 8
53 61 13
53 62 4
53 63 6
53 64 4
53 65 6
54 2 17
54 3 11
54 4 17
54 5 11
54 6 10
54 7 10
54 8 10
54 9 10
54 10 16
54 11 9
54 12 16
54 13 9
54 14 3
54 15 3
54 16 5
54 17 3
54 18 12
54 19 15
54 20 12
54 21 15
54 22 14
54 23 14
54 24 14
54 25 14
54 26 16
54 27 16
54 28 16
54 29 16
54 30 4
54 31 4
54 32 4
54 33 4
54 34 19
54 35 18
54 36 19
54 37 18
54 38 1
54 39 1
54 40 1
54 41 1
54 42 0
54 43 0
54 44 0
54 45 0
54 46 2
54 47 2
54 48 2
54 49 2
54 50 99
54 51 7
54 52 99
54 53 7
54 54 9
54 55 9
54 56 9
54 57 9
54 58 99
54 59 13
54 60 8
54 61 13
54 62 4
54 63 6
54 64 4
54 65 6
55 2 17
55 3 11
55 4 17
55 5 11
55 6 10
55 7 10
55 8 10
55 9 10
55 10 16
55 11 9
55 12 16
55 13 9
55 14 3
55 15 3
55 16 5
55 17 3
55 18 12
55 19 15
55 20 12
55 21 15
55 22 14
55 23 14
55 24 14
55 25 14
55 26 16
55 27 16
55 28 16
55 29 16
55 30 4
55 31 4
55 32 4
55 33 4
55 34 19
55 35 18
55 36 19
55 37 18
55 38 1
55 39 1
55 40 1
55 41 1
55 42 0
55 43 0
55 44 0
55 45 0
55 46 2
55 47 2
55 48 2
55 49 2
55 50 99
55 51 7
55 52 99
55 53 7
55 54 9
55 55 9
55 56 9
55 57 9
55 58 99
55 59 13
55 60 8
55 61 13
55 62 4
55 63 6
55 64 4
55 65 6
56 2 17
56 3 11
56 4 17
56 5 11
56 6 10
56 7 10
56 8 10
56 9 10
56 10 16
56 11 9
56 12 16
56 13 9
56 14 3
56 15 3
56 16 5
56 17 3
56 18 12
56 19 15
56 20 12
56 21 15
56 22 14
56 23 14
56 24 14
56 25 14
56 26 16
56 27 16
56 28 16
56 29 16
56 30 4
56 31 4
56 32 4
56 33 4
56 34 19
56 35 18
56 36 19
56 37 18
56 38 1
56 39 1
56 40 1
56 41 1
56 42 0
56 43 0
56 44 0
56 45 0
56 46 2
56 47 2
56 48 2
56 49 2
56 50 99
56 51 7
56 52 99
56 53 7
56 54 9
56 55 9
56 56 9
56 57 9
56 58 99
56 59 13
56 60 8
56 61 13
56 62 4
56 63 6
56 64 4
56 65 6
57 2 17
57 3 11
57 4 17
57 5 11
57 6 10
57 7 10
57 8 10
57 9 10
57 10 16
57 11 9
57 12 16
57 13 9
57 14 3
57 15 3
57 16 5
57 17 3
57 18 12
57 19 15
57 20 12
57 21 15
57 22 14
57 23 14
57 24 14
57 25 14
57 26 16
57 27 16
57 28 16
57 29 16
57 30 4
57 31 4
57 32 4
57 33 4
57 34 19
57 35 18
57 36 19
57 37 18
57 38 1
57 39 1
57 40 1
57 41 1
57 42 0
57 43 0
57 44 0
57 45 0
57 46 2
57 47 2
57 48 2
57 49 2
57 50 99
57 51 7
57 52 99
57 53 7
57 54 9
57 55 9
57 56 9
57 57 9
57 58 99
57 59 13
57 60 8
57 61 13
57 62 4
57 63 6
57 64 4
57 65 6
58 2 17
58 3 11
58 4 17
58 5 11
58 6 10
58 7 10
58 8 10
58 9 10
58 10 16
58 11 9
58 12 16
58 13 9
58 14 3
58 15 3
58 16 5
58 17 3
58 18 12
58 19 15
58 20 12
58 21 15
58 22 14
58 23 14
58 24 14
58 25 14
58 26 16
58 27 16
58 28 16
58 29 16
58 30 4
58 31 4
58 32 4
58 33 4
58 34 19
58 35 18
58 36 19
58 37 18
58 38 1
58 39 1
58 40 1
58 41 1
58 42 0
58 43 0
58 44 0
58 45 0
58 46 2
58 47 2
58 48 2
58 49 2
58 50 99
58 51 7
58 52 99
58 53 7
58 54 9
58 55 9
58 56 9
58 57 9
58 58 99
58 59 13
58 60 8
58 61 13
58 62 4
58 63 6
58 64 4
58 65 6
59 2 17
59 3 11
59 4 17
59 5 11
59 6 10
59 7 10
59 8 10
59 9 10
59 10 16
59 11 9
59 12 16
59 13 9
59 14 3
59 15 3
59 16 5
59 17 3
59 18 12
59 19 15
59 20 12
59 21 15
59 22 14
59 23 14
59 24 14
59 25 14
59 26 16
59 27 16
59 28 16
59 29 16
59 30 4
59 31 4
59 32 4
59 33 4
59 34 19
59 35 18
59 36 19
59 37 18
59 38 1
59 39 1
59 40 1
59 41 1
59 42 0
59 43 0
59 44 0
59 45 0
59 46 2
59 47 2
59 48 2
59 49 2
59 50 99
59 51 7
59 52 99
59 53 7
59 54 9
59 55 9
59 56 9
59 57 9
59 58 99
59 59 13
59 60 8
59 61 13
59 62 4
59 63 6
59 64 4
59 65 6
60 2 17
60 3 11
60 4 17
60 5 11
60 6 10
60 7 10
60 8 10
60 9 10
60 10 16
60 11 9
60 12 16
60 13 9
60 14 3
60 15 3
60 16 5
60 17 3
60 18 12
60 19 15
60 20 12
60 21 15
60 22 14
60 23 14
60 24 14
60 25 14
60 26 16
60 27 16
60 28 16
60 29 16
60 30 4
60 31 4
60 32 4
60 33 4
60 34 19
60 35 18
60 36 19
60 37 18
60 38 1
60 39 1
60 40 1
60 41 1
60 42 0
60 43 0
60 44 0
60 45 0
60 46 2
60 47 2
60 48 2
60 49 2
60 50 99
60 51 7
60 52 99
60 53 7
60 54 9
60 55 9
60 56 9
60 57 9
60 58 99
60 59 13
60 60 8
60 61 13
60 62 4
60 63 6
60 64 4
60 65 6
61 2 17
61 3 11
61 4 17
61 5 11
61 6 10
61 7 10
61 8 10
61 9 10
61 10 16
61 11 9
61 12 16
61 13 9
61 14 3
61 15 3
61 16 5
61 17 3
61 18 12
61 19 15
61 20 12
61 21 15
61 22 14
61 23 14
61 24 14
61 25 14
61 26 16
61 27 16
61 28 16
61 29 16
61 30 4
61 31 4
61 32 4
61 33 4
61 34 19
61 35 18
61 36 19
61 37 18
61 38 1
61 39 1
61 40 1
61 41 1
61 42 0
61 43 0
61 44 0
61 45 0
61 46 2
61 47 2
61 48 2
61 49 2
61 50 99
61 51 7
61 52 99
61 53 7
61 54 9
61 55 9
61 56 9
61 57 9
61 58 99
61 59 13
61 60 8
61 61 13
61 62 4
61 63 6
61 64 4
61 65 6
62 2 17
62 3 11
62 4 17
62 5 11
62 6 10
62 7 10
62 8 10
62 9 10
62 10 16
62 11 9
62 12 16
62 13 9
62 14 3
62 15 3
62 16 5
62 17 3
62 18 12
62 19 15
62 20 12
62 21 15
62 22 14
62 23 14
62 24 14
62 25 14
62 26 16
62 27 16
62 28 16
62 29 16
62 30 4
62 31 4
62 32 4
62 33 4
62 34 19
62 35 18
62 36 19
62 37 18
62 38 1
62 39 1
62 40 1
62 41 1
62 42 0
62 43 0
62 44 0
62 45 0
62 46 2
62 47 2
62 48 2
62 49 2
62 50 99
62 51 7
62 52 99
62 53 7
62 54 9
62 55 9
62 56 9
62 57 9
62 58 99
62 59 13
62 60 8
62 61 13
62 62 4
62 63 6
62 64 4
62 65 6
63 2 17
63 3 11
63 4 17
63 5 11
63 6 10
63 7 10
63 8 10
63 9 10
63 10 16
63 11 9
63 12 16
63 13 9
63 14 3
63 15 3
63 16 5
63 17 3
63 18 12
63 19 15
63 20 12
63 21 15
63 22 14
63 23 14
63 24 14
63 25 14
63 26 16
63 27 16
63 28 16
63 29 16
63 30 4
63 31 4
63 32 4
63 33 4
63 34 19
63 35 18
63 36 19
63 37 18
63 38 1
63 39 1
63 40 1
63 41 1
63 42 0
63 43 0
63 44 0
63 45 0
63 46 2
63 47 2
63 48 2
63 49 2
63 50 99
63 51 7
63 52 99
63 53 7
63 54 9
63 55 9
63 56 9
63 57 9
63 58 99
63 59 13
63 60 8
63 61 13
63 62 4
63 63 6
63 64 4
63 65 6
64 2 17
64 3 11
64 4 17
64 5 11
64 6 10
64 7 10
64 8 10
64 9 10
64 10 16
64 11 9
64 12 16
64 13 9
64 14 3
64 15 3
64 16 5
64 17 3
64 18 12
64 19 15
64 20 12
64 21 15
64 22 14
64 23 14
64 24 14
64 25 14
64 26 16
64 27 16
64 28 16
64 29 16
64 30 4
64 31 4
64 32 4
64 33 4
64 34 19
64 35 18
64 36 19
64 37 18
64 38 1
64 39 1
64 40 1
64 41 1
64 42 0
64 43 0
64 44 0
64 45 0
64 46 2
64 47 2
64 48 2
64 49 2
64 50 99
64 51 7
64 52 99
64 53 7
64 54 9
64 55 9
64 56 9
64 57 9
64 58 99
64 59 13
64 60 8
64 61 13
64 62 4
64 63 6
64 64 4
64 65 6
65 2 17
65 3 11
65 4 17
65 5 11
65 6 10
65 7 10
65 8 10
65 9 10
65 10 16
65 11 9
65 12 16
65 13 9
65 14 3
65 15 3
65 16 5
65 17 3
65 18 12
65 19 15
65 20 12
65 21 15
65 22 14
65 23 14
65 24 14
65 25 14
65 26 16
65 27 16
65 28 16
65 29 16
65 30 4
65 31 4
65 32 4
65 33 4
65 34 19
65 35 18
65 36 19
65 37 18
65 38 1
65 39 1
65 40 1
65 41 1
65 42 0
65 43 0
65 44 0
65 45 0
65 46 2
65 47 2
65 48 2
65 49 2
65 50 99
65 51 7
65 52 99
65 53 7
65 54 9
65 55 9
65 56 9
65 57 9
65 58 99
65 59 13
65 60 8
65 61 13
65 62 4
65 63 6
65 64 4
65 65 6
66 2 17
66 3 11
66 4 17
66 5 11
66 6 10
66 7 10
66 8 10
66 9 10
66 10 16
66 11 9
66 12 16
66 13 9
66 14 3
66 15 3
66 16 5
66 17 3
66 18 12
66 19 15
66 20 12
66 21 15
66 22 14
66 23 14
66 24 14
66 25 14
66 26 16
66 27 16
66 28 16
66 29 16
66 30 4
66 31 4
66 32 4
66 33 4
66 34 19
66 35 18
66 36 19
66 37 18
66 38 1
66 39 1
66 40 1
66 41 1
66 42 0
66 43 0
66 44 0
66 45 0
66 46 2
66 47 2
66 48 2
66 49 2
66 50 99
66 51 7
66 52 99
66 53 7
66 54 9
66 55 9
66 56 9
66 57 9
66 58 99
66 59 13
66 60 8
66 61 13
66 62 4
66 63 6
66 64 4
66 65 6
67 2 17
67 3 11
67 4 17
67 5 11
67 6 10
67 7 10
67 8 10
67 9 10
67 10 16
67 11 9
67 12 16
67 13 9
67 14 3
67 15 3
67 16 5
67 17 3
67 18 12
67 19 15
67 20 12
67 21 15
67 22 14
67 23 14
67 24 14
67 25 14
67 26 16
67 27 16
67 28 16
67 29 16
67 30 4
67 31 4
67 32 4
67 33 4
67 34 19
67 35 18
67 36 19
67 37 18
67 38 1
67 39 1
67 40 1
67 41 1
67 42 0
67 43 0
67 44 0
67 45 0
67 46 2
67 47 2
67 48 2
67 49 2
67 50 99
67 51 7
67 52 99
67 53 7
67 54 9
67 55 9
67 56 9
67 57 9
67 58 99
67 59 13
67 60 8
67 61 13
67 62 4
67 63 6
67 64 4
67 65 6
68 2 17
68 3 11
68 4 17
68 5 11
68 6 10
68 7 10
68 8 10
68 9 10
68 10 16
68 11 9
68 12 16
68 13 9
68 14 3
68 15 3
68 16 5
68 17 3
68 18 12
68 19 15
68 20 12
68 21 15
68 22 14
68 23 14
68 24 14
68 25 14
68 26 16
68 27 16
68 28 16
68 29 16
68 30 4
68 31 4
68 32 4
68 33 4
68 34 19
68 35 18
68 36 19
68 37 18
68 38 1
68 39 1
68 40 1
68 41 1
68 42 0
68 43 0
68 44 0
68 45 0
68 46 2
68 47 2
68 48 2
68 49 2
68 50 99
68 51 7
68 52 99
68 53 7
68 54 9
68 55 9
68 56 9
68 57 9
68 58 99
68 59 13
68 60 8
68 61 13
68 62 4
68 63 6
68 64 4
68 65 6
69 2 17
69 3 11
69 4 17
69 5 11
69 6 10
69 7 10
69 8 10
69 9 10
69 10 16
69 11 9
69 12 16
69 13 9
69 14 3
69 15 3
69 16 5
69 17 3
69 18 12
69 19 15
69 20 12
69 21 15
69 22 14
69 23 14
69 24 14
69 25 14
69 26 16
69 27 16
69 28 16
69 29 16
69 30 4
69 31 4
69 32 4
69 33 4
69 34 19
69 35 18
69 36 19
69 37 18
69 38 1
69 39 1
69 40 1
69 41 1
69 42 0
69 43 0
69 44 0
69 45 0
69 46 2
69 47 2
69 48 2
69 49 2
69 50 99
69 51 7
69 52 99
69 53 7
69 54 9
69 55 9
69 56 9
69 57 9
69 58 99
69 59 13
69 60 8
69 61 13
69 62 4
69 63 6
69 64 4
69 65 6
70 2 17
70 3 11
70 4 17
70 5 11
70 6 10
70 7 10
70 8 10
70 9 10
70 10 16
70 11 9
70 12 16
70 13 9
70 14 3
70 15 3
70 16 5
70 17 3
70 18 12
70 19 15
70 20 12
70 21 15
70 22 14
70 23 14
70 24 14
70 25 14
70 26 16
70 27 16
70 28 16
70 29 16
70 30 4
70 31 4
70 32 4
70 33 4
70 34 19
70 35 18
70 36 19
70 37 18
70 38 1
70 39 1
70 40 1
70 41 1
70 42 0
70 43 0
70 44 0
70 45 0
70 46 2
70 47 2
70 48 2
70 49 2
70 50 99
70 51 7
70 52 99
70 53 7
70 54 9
70 55 9
70 56 9
70 57 9
70 58 99
70 59 13
70 60 8
70 61 13
70 62 4
70 63 6
70 64 4
70 65 6
71 2 17
71 3 11
71 4 17
71 5 11
71 6 10
71 7 10
71 8 10
71 9 10
71 10 16
71 11 9
71 12 16
71 13 9
71 14 3
71 15 3
71 16 5
71 17 3
71 18 12
71 19 15
71 20 12
71 21 15
71 22 14
71 23 14
71 24 14
71 25 14
71 26 16
71 27 16
71 28 16
71 29 16
71 30 4
71 31 4
71 32 4
71 33 4
71 34 19
71 35 18
71 36 19
71 37 18
71 38 1
71 39 1
71 40 1
71 41 1
71 42 0
71 43 0
71 44 0
71 45 0
71 46 2
71 47 2
71 48 2
71 49 2
71 50 99
71 51 7
71 52 99
71 53 7
71 54 9
71 55 9
71 56 9
71 57 9
71 58 99
71 59 13
71 60 8
71 61 13
71 62 4
71 63 6
71 64 4
71 65 6
72 2 17
72 3 11
72 4 17
72 5 11
72 6 10
72 7 10
72 8 10
72 9 10
72 10 16
72 11 9
72 12 16
72 13 9
72 14 3
72 15 3
72 16 5
72 17 3
72 18 12
72 19 15
72 20 12
72 21 15
72 22 14
72 23 14
72 24 14
72 25 14
72 26 16
72 27 16
72 28 16
72 29 16
72 30 4
72 31 4
72 32 4
72 33 4
72 34 19
72 35 18
72 36 19
72 37 18
72 38 1
72 39 1
72 40 1
72 41 1
72 42 0
72 43 0
72 44 0
72 45 0
72 46 2
72 47 2
72 48 2
72 49 2
72 50 99
72 51 7
72 52 99
72 53 7
72 54 9
72 55 9
72 56 9
72 57 9
72 58 99
72 59 13
72 60 8
72 61 13
72 62 4
72 63 6
72 64 4
72 65 6
73 2 17
73 3 11
73 4 17
73 5 11
73 6 10
73 7 10
73 8 10
73 9 10
73 10 16
73 11 9
73 12 16
73 13 9
73 14 3
73 15 3
73 16 5
73 17 3
73 18 12
73 19 15
73 20 12
73 21 15
73 22 14
73 23 14
73 24 14
73 25 14
73 26 16
73 27 16
73 28 16
73 29 16
73 30 4
73 31 4
73 32 4
73 33 4
73 34 19
73 35 18
73 36 19
73 37 18
73 38 1
73 39 1
73 40 1
73 41 1
73 42 0
73 43 0
73 44 0
73 45 0
73 46 2
73 47 2
73 48 2
73 49 2
73 50 99
73 51 7
73 52 99
73 53 7
73 54 9
73 55 9
73 56 9
73 57 9
73 58 99
73 59 13
73 60 8
73 61 13
73 62 4
73 63 6
73 64 4
73 65 6
74 2 17
74 3 11
74 4 17
74 5 11
74 6 10
74 7 10
74 8 10
74 9 10
74 10 16
74 11 9
74 12 16
74 13 9
74 14 3
74 15 3
74 16 5
74 17 3
74 18 12
74 19 15
74 20 12
74 21 15
74 22 14
74 23 14
74 24 14
74 25 14
74 26 16
74 27 16
74 28 16
74 29 16
74 30 4
74 31 4
74 32 4
74 33 4
74 34 19
74 35 18
74 36 19
74 37 18
74 38 1
74 39 1
74 40 1
74 41 1
74 42 0
74 43 0
74 44 0
74 45 0
74 46 2
74 47 2
74 48 2
74 49 2
74 50 99
74 51 7
74 52 99
74 53 7
74 54 9
74 55 9
74 56 9
74 57 9
74 58 99
74 59 13
74 60 8
74 61 13
74 62 4
74 63 6
74 64 4
74 65 6
75 2 17
75 3 11
75 4 17
75 5 11
75 6 10
75 7 10
75 8 10
75 9 10
75 10 16
75 11 9
75 12 16
75 13 9
75 14 3
75 15 3
75 16 5
75 17 3
75 18 12
75 19 15
75 20 12
75 21 15
75 22 14
75 23 14
75 24 14
75 25 14
75 26 16
75 27 16
75 28 16
75 29 16
75 30 4
75 31 4
75 32 4
75 33 4
75 34 19
75 35 18
75 36 19
75 37 18
75 38 1
75 39 1
75 40 1
75 41 1
75 42 0
75 43 0
75 44 0
75 45 0
75 46 2
75 47 2
75 48 2
75 49 2
75 50 99
75 51 7
75 52 99
75 53 7
75 54 9
75 55 9
75 56 9
75 57 9
75 58 99
75 59 13
75 60 8
75 61 13
75 62 4
75 63 6
75 64 4
75 65 6
76 2 17
76 3 11
76 4 17
76 5 11
76 6 10
76 7 10
76 8 10
76 9 10
76 10 16
76 11 9
76 12 16
76 13 9
76 14 3
76 15 3
76 16 5
76 17 3
76 18 12
76 19 15
76 20 12
76 21 15
76 22 14
76 23 14
76 24 14
76 25 14
76 26 16
76 27 16
76 28 16
76 29 16
76 30 4
76 31 4
76 32 4
76 33 4
76 34 19
76 35 18
76 36 19
76 37 18
76 38 1
76 39 1
76 40 1
76 41 1
76 42 0
76 43 0
76 44 0
76 45 0
76 46 2
76 47 2
76 48 2
76 49 2
76 50 99
76 51 7
76 52 99
76 53 7
76 54 9
76 55 9
76 56 9
76 57 9
76 58 99
76 59 13
76 60 8
76 61 13
76 62 4
76 63 6
76 64 4
76 65 6
77 2 17
77 3 11
77 4 17
77 5 11
77 6 10
77 7 10
77 8 10
77 9 10
77 10 16
77 11 9
77 12 16
77 13 9
77 14 3
77 15 3
77 16 5
77 17 3
77 18 12
77 19 15
77 20 12
77 21 15
77 22 14
77 23 14
77 24 14
77 25 14
77 26 16
77 27 16
77 28 16
77 29 16
77 30 4
77 31 4
77 32 4
77 33 4
77 34 19
77 35 18
77 36 19
77 37 18
77 38 1
77 39 1
77 40 1
77 41 1
77 42 0
77 43 0
77 44 0
77 45 0
77 46 2
77 47 2
77 48 2
77 49 2
77 50 99
77 51 7
77 52 99
77 53 7
77 54 9
77 55 9
77 56 9
77 57 9
77 58 99
77 59 13
77 60 8
77 61 13
77 62 4
77 63 6
77 64 4
77 65 6
78 2 17
78 3 11
78 4 17
78 5 11
78 6 10
78 7 10
78 8 10
78 9 10
78 10 16
78 11 9
78 12 16
78 13 9
78 14 3
78 15 3
78 16 5
78 17 3
78 18 12
78 19 15
78 20 12
78 21 15
78 22 14
78 23 14
78 24 14
78 25 14
78 26 16
78 27 16
78 28 16
78 29 16
78 30 4
78 31 4
78 32 4
78 33 4
78 34 19
78 35 18
78 36 19
78 37 18
78 38 1
78 39 1
78 40 1
78 41 1
78 42 0
78 43 0
78 44 0
78 45 0
78 46 2
78 47 2
78 48 2
78 49 2
78 50 99
78 51 7
78 52 99
78 53 7
78 54 9
78 55 9
78 56 9
78 57 9
78 58 99
78 59 13
78 60 8
78 61 13
78 62 4
78 63 6
78 64 4
78 65 6
79 2 17
79 3 11
79 4 17
79 5 11
79 6 10
79 7 10
79 8 10
79 9 10
79 10 16
79 11 9
79 12 16
79 13 9
79 14 3
79 15 3
79 16 5
79 17 3
79 18 12
79 19 15
79 20 12
79 21 15
79 22 14
79 23 14
79 24 14
79 25 14
79 26 16
79 27 16
79 28 16
79 29 16
79 30 4
79 31 4
79 32 4
79 33 4
79 34 19
79 35 18
79 36 19
79 37 18
79 38 1
79 39 1
79 40 1
79 41 1
79 42 0
79 43 0
79 44 0
79 45 0
79 46 2
79 47 2
79 48 2
79 49 2
79 50 99
79 51 7
79 52 99
79 53 7
79 54 9
79 55 9
79 56 9
79 57 9
79 58 99
79 59 13
79 60 8
79 61 13
79 62 4
79 63 6
79 64 4
79 65 6
80 2 17
80 3 11
80 4 17
80 5 11
80 6 10
80 7 10
80 8 10
80 9 10
80 10 16
80 11 9
80 12 16
80 13 9
80 14 3
80 15 3
80 16 5
80 17 3
80 18 12
80 19 15
80 20 12
80 21 15
80 22 14
80 23 14
80 24 14
80 25 14
80 26 16
80 27 16
80 28 16
80 29 16
80 30 4
80 31 4
80 32 4
80 33 4
80 34 19
80 35 18
80 36 19
80 37 18
80 38 1
80 39 1
80 40 1
80 41 1
80 42 0
80 43 0
80 44 0
80 45 0
80 46 2
80 47 2
80 48 2
80 49 2
80 50 99
80 51 7
80 52 99
80 53 7
80 54 9
80 55 9
80 56 9
80 57 9
80 58 99
80 59 13
80 60 8
80 61 13
80 62 4
80 63 6
80 64 4
80 65 6
81 2 17
81 3 11
81 4 17
81 5 11
81 6 10
81 7 10
81 8 10
81 9 10
81 10 16
81 11 9
81 12 16
81 13 9
81 14 3
81 15 3
81 16 5
81 17 3
81 18 12
81 19 15
81 20 12
81 21 15
81 22 14
81 23 14
81 24 14
81 25 14
81 26 16
81 27 16
81 28 16
81 29 16
81 30 4
81 31 4
81 32 4
81 33 4
81 34 19
81 35 18
81 36 19
81 37 18
81 38 1
81 39 1
81 40 1
81 41 1
81 42 0
81 43 0
81 44 0
81 45 0
81 46 2
81 47 2
81 48 2
81 49 2
81 50 99
81 51 7
81 52 99
81 53 7
81 54 9
81 55 9
81 56 9
81 57 9
81 58 99
81 59 13
81 60 8
81 61 13
81 62 4
81 63 6
81 64 4
81 65 6
82 2 17
82 3 11
82 4 17
82 5 11
82 6 10
82 7 10
82 8 10
82 9 10
82 10 16
82 11 9
82 12 16
82 13 9
82 14 3
82 15 3
82 16 5
82 17 3
82 18 12
82 19 15
82 20 12
82 21 15
82 22 14
82 23 14
82 24 14
82 25 14
82 26 16
82 27 16
82 28 16
82 29 16
82 30 4
82 31 4
82 32 4
82 33 4
82 34 19
82 35 18
82 36 19
82 37 18
82 38 1
82 39 1
82 40 1
82 41 1
82 42 0
82 43 0
82 44 0
82 45 0
82 46 2
82 47 2
82 48 2
82 49 2
82 50 99
82 51 7
82 52 99
82 53 7
82 54 9
82 55 9
82 56 9
82 57 9
82 58 99
82 59 13
82 60 8
82 61 13
82 62 4
82 63 6
82 64 4
82 65 6
83 2 17
83 3 11
83 4 17
83 5 11
83 6 10
83 7 10
83 8 10
83 9 10
83 10 16
83 11 9
83 12 16
83 13 9
83 14 3
83 15 3
83 16 5
83 17 3
83 18 12
83 19 15
83 20 12
83 21 15
83 22 14
83 23 14
83 24 14
83 25 14
83 26 16
83 27 16
83 28 16
83 29 16
83 30 4
83 31 4
83 32 4
83 33 4
83 34 19
83 35 18
83 36 19
83 37 18
83 38 1
83 39 1
83 40 1
83 41 1
83 42 0
83 43 0
83 44 0
83 45 0
83 46 2
83 47 2
83 48 2
83 49 2
83 50 99
83 51 7
83 52 99
83 53 7
83 54 9
83 55 9
83 56 9
83 57 9
83 58 99
83 59 13
83 60 8
83 61 13
83 62 4
83 63 6
83 64 4
83 65 6
84 2 17
84 3 11
84 4 17
84 5 11
84 6 10
84 7 10
84 8 10
84 9 10
84 10 16
84 11 9
84 12 16
84 13 9
84 14 3
84 15 3
84 16 5
84 17 3
84 18 12
84 19 15
84 20 12
84 21 15
84 22 14
84 23 14
84 24 14
84 25 14
84 26 16
84 27 16
84 28 16
84 29 16
84 30 4
84 31 4
84 32 4
84 33 4
84 34 19
84 35 18
84 36 19
84 37 18
84 38 1
84 39 1
84 40 1
84 41 1
84 42 0
84 43 0
84 44 0
84 45 0
84 46 2
84 47 2
84 48 2
84 49 2
84 50 99
84 51 7
84 52 99
84 53 7
84 54 9
84 55 9
84 56 9
84 57 9
84 58 99
84 59 13
84 60 8
84 61 13
84 62 4
84 63 6
84 64 4
84 65 6
85 2 17
85 3 11
85 4 17
85 5 11
85 6 10
85 7 10
85 8 10
85 9 10
85 10 16
85 11 9
85 12 16
85 13 9
85 14 3
85 15 3
85 16 5
85 17 3
85 18 12
85 19 15
85 20 12
85 21 15
85 22 14
85 23 14
85 24 14
85 25 14
85 26 16
85 27 16
85 28 16
85 29 16
85 30 4
85 31 4
85 32 4
85 33 4
85 34 19
85 35 18
85 36 19
85 37 18
85 38 1
85 39 1
85 40 1
85 41 1
85 42 0
85 43 0
85 44 0
85 45 0
85 46 2
85 47 2
85 48 2
85 49 2
85 50 99
85 51 7
85 52 99
85 53 7
85 54 9
85 55 9
85 56 9
85 57 9
85 58 99
85 59 13
85 60 8
85 61 13
85 62 4
85 63 6
85 64 4
85 65 6
86 2 17
86 3 11
86 4 17
86 5 11
86 6 10
86 7 10
86 8 10
86 9 10
86 10 16
86 11 9
86 12 16
86 13 9
86 14 3
86 15 3
86 16 5
86 17 3
86 18 12
86 19 15
86 20 12
86 21 15
86 22 14
86 23 14
86 24 14
86 25 14
86 26 16
86 27 16
86 28 16
86 29 16
86 30 4
86 31 4
86 32 4
86 33 4
86 34 19
86 35 18
86 36 19
86 37 18
86 38 1
86 39 1
86 40 1
86 41 1
86 42 0
86 43 0
86 44 0
86 45 0
86 46 2
86 47 2
86 48 2
86 49 2
86 50 99
86 51 7
86 52 99
86 53 7
86 54 9
86 55 9
86 56 9
86 57 9
86 58 99
86 59 13
86 60 8
86 61 13
86 62 4
86 63 6
86 64 4
86 65 6
87 2 17
87 3 11
87 4 17
87 5 11
87 6 10
87 7 10
87 8 10
87 9 10
87 10 16
87 11 9
87 12 16
87 13 9
87 14 3
87 15 3
87 16 5
87 17 3
87 18 12
87 19 15
87 20 12
87 21 15
87 22 14
87 23 14
87 24 14
87 25 14
87 26 16
87 27 16
87 28 16
87 29 16
87 30 4
87 31 4
87 32 4
87 33 4
87 34 19
87 35 18
87 36 19
87 37 18
87 38 1
87 39 1
87 40 1
87 41 1
87 42 0
87 43 0
87 44 0
87 45 0
87 46 2
87 47 2
87 48 2
87 49 2
87 50 99
87 51 7
87 52 99
87 53 7
87 54 9
87 55 9
87 56 9
87 57 9
87 58 99
87 59 13
87 60 8
87 61 13
87 62 4
87 63 6
87 64 4
87 65 6
88 2 17
88 3 11
88 4 17
88 5 11
88 6 10
88 7 10
88 8 10
88 9 10
88 10 16
88 11 9
88 12 16
88 13 9
88 14 3
88 15 3
88 16 5
88 17 3
88 18 12
88 19 15
88 20 12
88 21 15
88 22 14
88 23 14
88 24 14
88 25 14
88 26 16
88 27 16
88 28 16
88 29 16
88 30 4
88 31 4
88 32 4
88 33 4
88 34 19
88 35 18
88 36 19
88 37 18
88 38 1
88 39 1
88 40 1
88 41 1
88 42 0
88 43 0
88 44 0
88 45 0
88 46 2
88 47 2
88 48 2
88 49 2
88 50 99
88 51 7
88 52 99
88 53 7
88 54 9
88 55 9
88 56 9
88 57 9
88 58 99
88 59 13
88 60 8
88 61 13
88 62 4
88 63 6
88 64 4
88 65 6
89 2 17
89 3 11
89 4 17
89 5 11
89 6 10
89 7 10
89 8 10
89 9 10
89 10 16
89 11 9
89 12 16
89 13 9
89 14 3
89 15 3
89 16 5
89 17 3
89 18 12
89 19 15
89 20 12
89 21 15
89 22 14
89 23 14
89 24 14
89 25 14
89 26 16
89 27 16
89 28 16
89 29 16
89 30 4
89 31 4
89 32 4
89 33 4
89 34 19
89 35 18
89 36 19
89 37 18
89 38 1
89 39 1
89 40 1
89 41 1
89 42 0
89 43 0
89 44 0
89 45 0
89 46 2
89 47 2
89 48 2
89 49 2
89 50 99
89 51 7
89 52 99
89 53 7
89 54 9
89 55 9
89 56 9
89 57 9
89 58 99
89 59 13
89 60 8
89 61 13
89 62 4
89 63 6
89 64 4
89 65 6
90 2 17
90 3 11
90 4 17
90 5 11
90 6 10
90 7 10
90 8 10
90 9 10
90 10 16
90 11 9
90 12 16
90 13 9
90 14 3
90 15 3
90 16 5
90 17 3
90 18 12
90 19 15
90 20 12
90 21 15
90 22 14
90 23 14
90 24 14
90 25 14
90 26 16
90 27 16
90 28 16
90 29 16
90 30 4
90 31 4
90 32 4
90 33 4
90 34 19
90 35 18
90 36 19
90 37 18
90 38 1
90 39 1
90 40 1
90 41 1
90 42 0
90 43 0
90 44 0
90 45 0
90 46 2
90 47 2
90 48 2
90 49 2
90 50 99
90 51 7
90 52 99
90 53 7
90 54 9
90 55 9
90 56 9
90 57 9
90 58 99
90 59 13
90 60 8
90 61 13
90 62 4
90 63 6
90 64 4
90 65 6
91 2 17
91 3 11
91 4 17
91 5 11
91 6 10
91 7 10
91 8 10
91 9 10
91 10 16
91 11 9
91 12 16
91 13 9
91 14 3
91 15 3
91 16 5
91 17 3
91 18 12
91 19 15
91 20 12
91 21 15
91 22 14
91 23 14
91 24 14
91 25 14
91 26 16
91 27 16
91 28 16
91 29 16
91 30 4
91 31 4
91 32 4
91 33 4
91 34 19
91 35 18
91 36 19
91 37 18
91 38 1
91 39 1
91 40 1
91 41 1
91 42 0
91 43 0
91 44 0
91 45 0
91 46 2
91 47 2
91 48 2
91 49 2
91 50 99
91 51 7
91 52 99
91 53 7
91 54 9
91 55 9
91 56 9
91 57 9
91 58 99
91 59 13
91 60 8
91 61 13
91 62 4
91 63 6
91 64 4
91 65 6
92 2 17
92 3 11
92 4 17
92 5 11
92 6 10
92 7 10
92 8 10
92 9 10
92 10 16
92 11 9
92 12 16
92 13 9
92 14 3
92 15 3
92 16 5
92 17 3
92 18 12
92 19 15
92 20 12
92 21 15
92 22 14
92 23 14
92 24 14
92 25 14
92 26 16
92 27 16
92 28 16
92 29 16
92 30 4
92 31 4
92 32 4
92 33 4
92 34 19
92 35 18
92 36 19
92 37 18
92 38 1
92 39 1
92 40 1
92 41 1
92 42 0
92 43 0
92 44 0
92 45 0
92 46 2
92 47 2
92 48 2
92 49 2
92 50 99
92 51 7
92 52 99
92 53 7
92 54 9
92 55 9
92 56 9
92 57 9
92 58 99
92 59 13
92 60 8
92 61 13
92 62 4
92 63 6
92 64 4
92 65 6
93 2 17
93 3 11
93 4 17
93 5 11
93 6 10
93 7 10
93 8 10
93 9 10
93 10 16
93 11 9
93 12 16
93 13 9
93 14 3
93 15 3
93 16 5
93 17 3
93 18 12
93 19 15
93 20 12
93 21 15
93 22 14
93 23 14
93 24 14
93 25 14
93 26 16
93 27 16
93 28 16
93 29 16
93 30 4
93 31 4
93 32 4
93 33 4
93 34 19
93 35 18
93 36 19
93 37 18
93 38 1
93 39 1
93 40 1
93 41 1
93 42 0
93 43 0
93 44 0
93 45 0
93 46 2
93 47 2
93 48 2
93 49 2
93 50 99
93 51 7
93 52 99
93 53 7
93 54 9
93 55 9
93 56 9
93 57 9
93 58 99
93 59 13
93 60 8
93 61 13
93 62 4
93 63 6
93 64 4
93 65 6
94 2 17
94 3 11
94 4 17
94 5 11
94 6 10
94 7 10
94 8 10
94 9 10
94 10 16
94 11 9
94 12 16
94 13 9
94 14 3
94 15 3
94 16 5
94 17 3
94 18 12
94 19 15
94 20 12
94 21 15
94 22 14
94 23 14
94 24 14
94 25 14
94 26 16
94 27 16
94 28 16
94 29 16
94 30 4
94 31 4
94 32 4
94 33 4
94 34 19
94 35 18
94 36 19
94 37 18
94 38 1
94 39 1
94 40 1
94 41 1
94 42 0
94 43 0
94 44 0
94 45 0
94 46 2
94 47 2
94 48 2
94 49 2
94 50 99
94 51 7
94 52 99
94 53 7
94 54 9
94 55 9
94 56 9
94 57 9
94 58 99
94 59 13
94 60 8
94 61 13
94 62 4
94 63 6
94 64 4
94 65 6
95 2 17
95 3 11
95 4 17
95 5 11
95 6 10
95 7 10
95 8 10
95 9 10
95 10 16
95 11 9
95 12 16
95 13 9
95 14 3
95 15 3
95 16 5
95 17 3
95 18 12
95 19 15
95 20 12
95 21 15
95 22 14
95 23 14
95 24 14
95 25 14
95 26 16
95 27 16
95 28 16
95 29 16
95 30 4
95 31 4
95 32 4
95 33 4
95 34 19
95 35 18
95 36 19
95 37 18
95 38 1
95 39 1
95 40 1
95 41 1
95 42 0
95 43 0
95 44 0
95 45 0
95 46 2
95 47 2
95 48 2
95 49 2
95 50 99
95 51 7
95 52 99
95 53 7
95 54 9
95 55 9
95 56 9
95 57 9
95 58 99
95 59 13
95 60 8
95 61 13
95 62 4
95 63 6
95 64 4
95 65 6
96 2 17
96 3 11
96 4 17
96 5 11
96 6 10
96 7 10
96 8 10
96 9 10
96 10 16
96 11 9
96 12 16
96 13 9
96 14 3
96 15 3
96 16 5
96 17 3
96 18 12
96 19 15
96 20 12
96 21 15
96 22 14
96 23 14
96 24 14
96 25 14
96 26 16
96 27 16
96 28 16
96 29 16
96 30 4
96 31 4
96 32 4
96 33 4
96 34 19
96 35 18
96 36 19
96 37 18
96 38 1
96 39 1
96 40 1
96 41 1
96 42 0
96 43 0
96 44 0
96 45 0
96 46 2
96 47 2
96 48 2
96 49 2
96 50 99
96 51 7
96 52 99
96 53 7
96 54 9
96 55 9
96 56 9
96 57 9
96 58 99
96 59 13
96 60 8
96 61 13
96 62 4
96 63 6
96 64 4
96 65 6
97 2 17
97 3 11
97 4 17
97 5 11
97 6 10
97 7 10
97 8 10
97 9 10
97 10 16
97 11 9
97 12 16
97 13 9
97 14 3
97 15 3
97 16 5
97 17 3
97 18 12
97 19 15
97 20 12
97 21 15
97 22 14
97 23 14
97 24 14
97 25 14
97 26 16
97 27 16
97 28 16
97 29 16
97 30 4
97 31 4
97 32 4
97 33 4
97 34 19
97 35 18
97 36 19
97 37 18
97 38 1
97 39 1
97 40 1
97 41 1
97 42 0
97 43 0
97 44 0
97 45 0
97 46 2
97 47 2
97 48 2
97 49 2
97 50 99
97 51 7
97 52 99
97 53 7
97 54 9
97 55 9
97 56 9
97 57 9
97 58 99
97 59 13
97 60 8
97 61 13
97 62 4
97 63 6
97 64 4
97 65 6
98 2 17
98 3 11
98 4 17
98 5 11
98 6 10
98 7 10
98 8 10
98 9 10
98 10 16
98 11 9
98 12 16
98 13 9
98 14 3
98 15 3
98 16 5
98 17 3
98 18 12
98 19 15
98 20 12
98 21 15
98 22 14
98 23 14
98 24 14
98 25 14
98 26 16
98 27 16
98 28 16
98 29 16
98 30 4
98 31 4
98 32 4
98 33 4
98 34 19
98 35 18
98 36 19
98 37 18
98 38 1
98 39 1
98 40 1
98 41 1
98 42 0
98 43 0
98 44 0
98 45 0
98 46 2
98 47 2
98 48 2
98 49 2
98 50 99
98 51 7
98 52 99
98 53 7
98 54 9
98 55 9
98 56 9
98 57 9
98 58 99
98 59 13
98 60 8
98 61 13
98 62 4
98 63 6
98 64 4
98 65 6
99 2 17
99 3 11
99 4 17
99 5 11
99 6 10
99 7 10
99 8 10
99 9 10
99 10 16
99 11 9
99 12 16
99 13 9
99 14 3
99 15 3
99 16 5
99 17 3
99 18 12
99 19 15
99 20 12
99 21 15
99 22 14
99 23 14
99 24 14
99 25 14
99 26 16
99 27 16
99 28 16
99 29 16
99 30 4
99 31 4
99 32 4
99 33 4
99 34 19
99 35 18
99 36 19
99 37 18
99 38 1
99 39 1
99 40 1
99 41 1
99 42 0
99 43 0
99 44 0
99 45 0
99 46 2
99 47 2
99 48 2
99 49 2
99 50 99
99 51 7
99 52 99
99 53 7
99 54 9
99 55 9
99 56 9
99 57 9
99 58 99
99 59 13
99 60 8
99 61 13
99 62 4
99 63 6
99 64 4
99 65 6
100 2 17
100 3 11
100 4 17
100 5 11
100 6 10
100 7 10
100 8 10
100 9 10
100 10 16
100 11 9
100 12 16
100 13 9
100 14 3
100 15 3
100 16 5
100 17 3
100 18 12
100 19 15
100 20 12
100 21 15
100 22 14
100 23 14
100 24 14
100 25 14
100 26 16
100 27 16
100 28 16
100 29 16
100 30 4
100 31 4
100 32 4
100 33 4
100 34 19
100 35 18
100 36 19
100 37 18
100 38 1
100 39 1
100 40 1
100 41 1
100 42 0
100 43 0
100 44 0
100 45 0
100 46 2
100 47 2
100 48 2
100 49 2
100 50 99
100 51 7
100 52 99
100 53 7
100 54 9
100 55 9
100 56 9
100 57 9
100 58 99
100 59 13
100 60 8
100 61 13
100 62 4
100 63 6
100 64 4
100 65 6
101 2 17
101 3 11
101 4 17
101 5 11
101 6 10
101 7 10
101 8 10
101 9 10
101 10 16
101 11 9
101 12 16
101 13 9
101 14 3
101 15 3
101 16 5
101 17 3
101 18 12
101 19 15
101 20 12
101 21 15
101 22 14
101 23 14
101 24 14
101 25 14
101 26 16
101 27 16
101 28 16
101 29 16
101 30 4
101 31 4
101 32 4
101 33 4
101 34 19
101 35 18
101 36 19
101 37 18
101 38 1
101 39 1
101 40 1
101 41 1
101 42 0
101 43 0
101 44 0
101 45 0
101 46 2
101 47 2
101 48 2
101 49 2
101 50 99
101 51 7
101 52 99
101 53 7
101 54 9
101 55 9
101 56 9
101 57 9
101 58 99
101 59 13
101 60 8
101 61 13
101 62 4
101 63 6
101 64 4
101 65 6
102 2 17
102 3 11
102 4 17
102 5 11
102 6 10
102 7 10
102 8 10
102 9 10
102 10 16
102 11 9
102 12 16
102 13 9
102 14 3
102 15 3
102 16 5
102 17 3
102 18 12
102 19 15
102 20 12
102 21 15
102 22 14
102 23 14
102 24 14
102 25 14
102 26 16
102 27 16
102 28 16
102 29 16
102 30 4
102 31 4
102 32 4
102 33 4
102 34 19
102 35 18
102 36 19
102 37 18
102 38 1
102 39 1
102 40 1
102 41 1
102 42 0
102 43 0
102 44 0
102 45 0
102 46 2
102 47 2
102 48 2
102 49 2
102 50 99
102 51 7
102 52 99
102 53 7
102 54 9
102 55 9
102 56 9
102 57 9
102 58 99
102 59 13
102 60 8
102 61 13
102 62 4
102 63 6
102 64 4
102 65 6
103 2 17
103 3 11
103 4 17
103 5 11
103 6 10
103 7 10
103 8 10
103 9 10
103 10 16
103 11 9
103 12 16
103 13 9
103 14 3
103 15 3
103 16 5
103 17 3
103 18 12
103 19 15
103 20 12
103 21 15
103 22 14
103 23 14
103 24 14
103 25 14
103 26 16
103 27 16
103 28 16
103 29 16
103 30 4
103 31 4
103 32 4
103 33 4
103 34 19
103 35 18
103 36 19
103 37 18
103 38 1
103 39 1
103 40 1
103 41 1
103 42 0
103 43 0
103 44 0
103 45 0
103 46 2
103 47 2
103 48 2
103 49 2
103 50 99
103 51 7
103 52 99
103 53 7
103 54 9
103 55 9
103 56 9
103 57 9
103 58 99
103 59 13
103 60 8
103 61 13
103 62 4
103 63 6
103 64 4
103 65 6
104 2 17
104 3 11
104 4 17
104 5 11
104 6 10
104 7 10
104 8 10
104 9 10
104 10 16
104 11 9
104 12 16
104 13 9
104 14 3
104 15 3
104 16 5
104 17 3
104 18 12
104 19 15
104 20 12
104 21 15
104 22 14
104 23 14
104 24 14
104 25 14
104 26 16
104 27 16
104 28 16
104 29 16
104 30 4
104 31 4
104 32 4
104 33 4
104 34 19
104 35 18
104 36 19
104 37 18
104 38 1
104 39 1
104 40 1
104 41 1
104 42 0
104 43 0
104 44 0
104 45 0
104 46 2
104 47 2
104 48 2
104 49 2
104 50 99
104 51 7
104 52 99
104 53 7
104 54 9
104 55 9
104 56 9
104 57 9
104 58 99
104 59 13
104 60 8
104 61 13
104 62 4
104 63 6
104 64 4
104 65 6
105 2 17
105 3 11
105 4 17
105 5 11
105 6 10
105 7 10
105 8 10
105 9 10
105 10 16
105 11 9
105 12 16
105 13 9
105 14 3
105 15 3
105 16 5
105 17 3
105 18 12
105 19 15
105 20 12
105 21 15
105 22 14
105 23 14
105 24 14
105 25 14
105 26 16
105 27 16
105 28 16
105 29 16
105 30 4
105 31 4
105 32 4
105 33 4
105 34 19
105 35 18
105 36 19
105 37 18
105 38 1
105 39 1
105 40 1
105 41 1
105 42 0
105 43 0
105 44 0
105 45 0
105 46 2
105 47 2
105 48 2
105 49 2
105 50 99
105 51 7
105 52 99
105 53 7
105 54 9
105 55 9
105 56 9
105 57 9
105 58 99
105 59 13
105 60 8
105 61 13
105 62 4
105 63 6
105 64 4
105 65 6
106 2 17
106 3 11
106 4 17
106 5 11
106 6 10
106 7 10
106 8 10
106 9 10
106 10 16
106 11 9
106 12 16
106 13 9
106 14 3
106 15 3
106 16 5
106 17 3
106 18 12
106 19 15
106 20 12
106 21 15
106 22 14
106 23 14
106 24 14
106 25 14
106 26 16
106 27 16
106 28 16
106 29 16
106 30 4
106 31 4
106 32 4
106 33 4
106 34 19
106 35 18
106 36 19
106 37 18
106 38 1
106 39 1
106 40 1
106 41 1
106 42 0
106 43 0
106 44 0
106 45 0
106 46 2
106 47 2
106 48 2
106 49 2
106 50 99
106 51 7
106 52 99
106 53 7
106 54 9
106 55 9
106 56 9
106 57 9
106 58 99
106 59 13
106 60 8
106 61 13
106 62 4
106 63 6
106 64 4
106 65 6
107 2 17
107 3 11
107 4 17
107 5 11
107 6 10
107 7 10
107 8 10
107 9 10
107 10 16
107 11 9
107 12 16
107 13 9
107 14 3
107 15 3
107 16 5
107 17 3
107 18 12
107 19 15
107 20 12
107 21 15
107 22 14
107 23 14
107 24 14
107 25 14
107 26 16
107 27 16
107 28 16
107 29 16
107 30 4
107 31 4
107 32 4
107 33 4
107 34 19
107 35 18
107 36 19
107 37 18
107 38 1
107 39 1
107 40 1
107 41 1
107 42 0
107 43 0
107 44 0
107 45 0
107 46 2
107 47 2
107 48 2
107 49 2
107 50 99
107 51 7
107 52 99
107 53 7
107 54 9
107 55 9
107 56 9
107 57 9
107 58 99
107 59 13
107 60 8
107 61 13
107 62 4
107 63 6
107 64 4
107 65 6
108 2 17
108 3 11
108 4 17
108 5 11
108 6 10
108 7 10
108 8 10
108 9 10
108 10 16
108 11 9
108 12 16
108 13 9
108 14 3
108 15 3
108 16 5
108 17 3
108 18 12
108 19 15
108 20 12
108 21 15
108 22 14
108 23 14
108 24 14
108 25 14
108 26 16
108 27 16
108 28 16
108 29 16
108 30 4
108 31 4
108 32 4
108 33 4
108 34 19
108 35 18
108 36 19
108 37 18
108 38 1
108 39 1
108 40 1
108 41 1
108 42 0
108 43 0
108 44 0
108 45 0
108 46 2
108 47 2
108 48 2
108 49 2
108 50 99
108 51 7
108 52 99
108 53 7
108 54 9
108 55 9
108 56 9
108 57 9
108 58 99
108 59 13
108 60 8
108 61 13
108 62 4
108 63 6
108 64 4
108 65 6
109 2 17
109 3 11
109 4 17
109 5 11
109 6 10
109 7 10
109 8 10
109 9 10
109 10 16
109 11 9
109 12 16
109 13 9
109 14 3
109 15 3
109 16 5
109 17 3
109 18 12
109 19 15
109 20 12
109 21 15
109 22 14
109 23 14
109 24 14
109 25 14
109 26 16
109 27 16
109 28 16
109 29 16
109 30 4
109 31 4
109 32 4
109 33 4
109 34 19
109 35 18
109 36 19
109 37 18
109 38 1
109 39 1
109 40 1
109 41 1
109 42 0
109 43 0
109 44 0
109 45 0
109 46 2
109 47 2
109 48 2
109 49 2
109 50 99
109 51 7
109 52 99
109 53 7
109 54 9
109 55 9
109 56 9
109 57 9
109 58 99
109 59 13
109 60 8
109 61 13
109 62 4
109 63 6
109 64 4
109 65 6
110 2 17
110 3 11
110 4 17
110 5 11
110 6 10
110 7 10
110 8 10
110 9 10
110 10 16
110 11 9
110 12 16
110 13 9
110 14 3
110 15 3
110 16 5
110 17 3
110 18 12
110 19 15
110 20 12
110 21 15
110 22 14
110 23 14
110 24 14
110 25 14
110 26 16
110 27 16
110 28 16
110 29 16
110 30 4
110 31 4
110 32 4
110 33 4
110 34 19
110 35 18
110 36 19
110 37 18
110 38 1
110 39 1
110 40 1
110 41 1
110 42 0
110 43 0
110 44 0
110 45 0
110 46 2
110 47 2
110 48 2
110 49 2
110 50 99
110 51 7
110 52 99
110 53 7
110 54 9
110 55 9
110 56 9
110 57 9
110 58 99
110 59 13
110 60 8
110 61 13
110 62 4
110 63 6
110 64 4
110 65 6
111 2 17
111 3 11
111 4 17
111 5 11
111 6 10
111 7 10
111 8 10
111 9 10
111 10 16
111 11 9
111 12 16
111 13 9
111 14 3
111 15 3
111 16 5
111 17 3
111 18 12
111 19 15
111 20 12
111 21 15
111 22 14
111 23 14
111 24 14
111 25 14
111 26 16
111 27 16
111 28 16
111 29 16
111 30 4
111 31 4
111 32 4
111 33 4
111 34 19
111 35 18
111 36 19
111 37 18
111 38 1
111 39 1
111 40 1
111 41 1
111 42 0
111 43 0
111 44 0
111 45 0
111 46 2
111 47 2
111 48 2
111 49 2
111 50 99
111 51 7
111 52 99
111 53 7
111 54 9
111 55 9
111 56 9
111 57 9
111 58 99
111 59 13
111 60 8
111 61 13
111 62 4
111 63 6
111 64 4
111 65 6
112 2 17
112 3 11
112 4 17
112 5 11
112 6 10
112 7 10
112 8 10
112 9 10
112 10 16
112 11 9
112 12 16
112 13 9
112 14 3
112 15 3
112 16 5
112 17 3
112 18 12
112 19 15
112 20 12
112 21 15
112 22 14
112 23 14
112 24 14
112 25 14
112 26 16
112 27 16
112 28 16
112 29 16
112 30 4
112 31 4
112 32 4
112 33 4
112 34 19
112 35 18
112 36 19
112 37 18
112 38 1
112 39 1
112 40 1
112 41 1
112 42 0
112 43 0
112 44 0
112 45 0
112 46 2
112 47 2
112 48 2
112 49 2
112 50 99
112 51 7
112 52 99
112 53 7
112 54 9
112 55 9
112 56 9
112 57 9
112 58 99
112 59 13
112 60 8
112 61 13
112 62 4
112 63 6
112 64 4
112 65 6
113 2 17
113 3 11
113 4 17
113 5 11
113 6 10
113 7 10
113 8 10
113 9 10
113 10 16
113 11 9
113 12 16
113 13 9
113 14 3
113 15 3
113 16 5
113 17 3
113 18 12
113 19 15
113 20 12
113 21 15
113 22 14
113 23 14
113 24 14
113 25 14
113 26 16
113 27 16
113 28 16
113 29 16
113 30 4
113 31 4
113 32 4
113 33 4
113 34 19
113 35 18
113 36 19
113 37 18
113 38 1
113 39 1
113 40 1
113 41 1
113 42 0
113 43 0
113 44 0
113 45 0
113 46 2
113 47 2
113 48 2
113 49 2
113 50 99
113 51 7
113 52 99
113 53 7
113 54 9
113 55 9
113 56 9
113 57 9
113 58 99
113 59 13
113 60 8
113 61 13
113 62 4
113 63 6
113 64 4
113 65 6
114 2 17
114 3 11
114 4 17
114 5 11
114 6 10
114 7 10
114 8 10
114 9 10
114 10 16
114 11 9
114 12 16
114 13 9
114 14 3
114 15 3
114 16 5
114 17 3
114 18 12
114 19 15
114 20 12
114 21 15
114 22 14
114 23 14
114 24 14
114 25 14
114 26 16
114 27 16
114 28 16
114 29 16
114 30 4
114 31 4
114 32 4
114 33 4
114 34 19
114 35 18
114 36 19
114 37 18
114 38 1
114 39 1
114 40 1
114 41 1
114 42 0
114 43 0
114 44 0
114 45 0
114 46 2
114 47 2
114 48 2
114 49 2
114 50 99
114 51 7
114 52 99
114 53 7
114 54 9
114 55 9
114 56 9
114 57 9
114 58 99
114 59 13
114 60 8
114 61 13
114 62 4
114 63 6
114 64 4
114 65 6
115 2 17
115 3 11
115 4 17
115 5 11
115 6 10
115 7 10
115 8 10
115 9 10
115 10 16
115 11 9
115 12 16
115 13 9
115 14 3
115 15 3
115 16 5
115 17 3
115 18 12
115 19 15
115 20 12
115 21 15
115 22 14
115 23 14
115 24 14
115 25 14
115 26 16
115 27 16
115 28 16
115 29 16
115 30 4
115 31 4
115 32 4
115 33 4
115 34 19
115 35 18
115 36 19
115 37 18
115 38 1
115 39 1
115 40 1
115 41 1
115 42 0
115 43 0
115 44 0
115 45 0
115 46 2
115 47 2
115 48 2
115 49 2
115 50 99
115 51 7
115 52 99
115 53 7
115 54 9
115 55 9
115 56 9
115 57 9
115 58 99
115 59 13
115 60 8
115 61 13
115 62 4
115 63 6
115 64 4
115 65 6
116 2 17
116 3 11
116 4 17
116 5 11
116 6 10
116 7 10
116 8 10
116 9 10
116 10 16
116 11 9
116 12 16
116 13 9
116 14 3
116 15 3
116 16 5
116 17 3
116 18 12
116 19 15
116 20 12
116 21 15
116 22 14
116 23 14
116 24 14
116 25 14
116 26 16
116 27 16
116 28 16
116 29 16
116 30 4
116 31 4
116 32 4
116 33 4
116 34 19
116 35 18
116 36 19
116 37 18
116 38 1
116 39 1
116 40 1
116 41 1
116 42 0
116 43 0
116 44 0
116 45 0
116 46 2
116 47 2
116 48 2
116 49 2
116 50 99
116 51 7
116 52 99
116 53 7
116 54 9
116 55 9
116 56 9
116 57 9
116 58 99
116 59 13
116 60 8
116 61 13
116 62 4
116 63 6
116 64 4
116 65 6
117 2 17
117 3 11
117 4 17
117 5 11
117 6 10
117 7 10
117 8 10
117 9 10
117 10 16
117 11 9
117 12 16
117 13 9
117 14 3
117 15 3
117 16 5
117 17 3
117 18 12
117 19 15
117 20 12
117 21 15
117 22 14
117 23 14
117 24 14
117 25 14
117 26 16
117 27 16
117 28 16
117 29 16
117 30 4
117 31 4
117 32 4
117 33 4
117 34 19
117 35 18
117 36 19
117 37 18
117 38 1
117 39 1
117 40 1
117 41 1
117 42 0
117 43 0
117 44 0
117 45 0
117 46 2
117 47 2
117 48 2
117 49 2
117 50 99
117 51 7
117 52 99
117 53 7
117 54 9
117 55 9
117 56 9
117 57 9
117 58 99
117 59 13
117 60 8
117 61 13
117 62 4
117 63 6
117 64 4
117 65 6
118 2 17
118 3 11
118 4 17
118 5 11
118 6 10
118 7 10
118 8 10
118 9 10
118 10 16
118 11 9
118 12 16
118 13 9
118 14 3
118 15 3
118 16 5
118 17 3
118 18 12
118 19 15
118 20 12
118 21 15
118 22 14
118 23 14
118 24 14
118 25 14
118 26 16
118 27 16
118 28 16
118 29 16
118 30 4
118 31 4
118 32 4
118 33 4
118 34 19
118 35 18
118 36 19
118 37 18
118 38 1
118 39 1
118 40 1
118 41 1
118 42 0
118 43 0
118 44 0
118 45 0
118 46 2
118 47 2
118 48 2
118 49 2
118 50 99
118 51 7
118 52 99
118 53 7
118 54 9
118 55 9
118 56 9
118 57 9
118 58 99
118 59 13
118 60 8
118 61 13
118 62 4
118 63 6
118 64 4
118 65 6
119 2 17
119 3 11
119 4 17
119 5 11
119 6 10
119 7 10
119 8 10
119 9 10
119 10 16
119 11 9
119 12 16
119 13 9
119 14 3
119 15 3
119 16 5
119 17 3
119 18 12
119 19 15
119 20 12
119 21 15
119 22 14
119 23 14
119 24 14
119 25 14
119 26 16
119 27 16
119 28 16
119 29 16
119 30 4
119 31 4
119 32 4
119 33 4
119 34 19
119 35 18
119 36 19
119 37 18
119 38 1
119 39 1
119 40 1
119 41 1
119 42 0
119 43 0
119 44 0
119 45 0
119 46 2
119 47 2
119 48 2
119 49 2
119 50 99
119 51 7
119 52 99
119 53 7
119 54 9
119 55 9
119 56 9
119 57 9
119 58 99
119 59 13
119 60 8
119 61 13
119 62 4
119 63 6
119 64 4
119 65 6
120 2 17
120 3 11
120 4 17
120 5 11
120 6 10
120 7 10
120 8 10
120 9 10
120 10 16
120 11 9
120 12 16
120 13 9
120 14 3
120 15 3
120 16 5
120 17 3
120 18 12
120 19 15
120 20 12
120 21 15
120 22 14
120 23 14
120 24 14
120 25 14
120 26 16
120 27 16
120 28 16
120 29 16
120 30 4
120 31 4
120 32 4
120 33 4
120 34 19
120 35 18
120 36 19
120 37 18
120 38 1
120 39 1
120 40 1
120 41 1
120 42 0
120 43 0
120 44 0
120 45 0
120 46 2
120 47 2
120 48 2
120 49 2
120 50 99
120 51 7
120 52 99
120 53 7
120 54 9
120 55 9
120 56 9
120 57 9
120 58 99
120 59 13
120 60 8
120 61 13
120 62 4
120 63 6
120 64 4
120 65 6
121 2 17
121 3 11
121 4 17
121 5 11
121 6 10
121 7 10
121 8 10
121 9 10
121 10 16
121 11 9
121 12 16
121 13 9
121 14 3
121 15 3
121 16 5
121 17 3
121 18 12
121 19 15
121 20 12
121 21 15
121 22 14
121 23 14
121 24 14
121 25 14
121 26 16
121 27 16
121 28 16
121 29 16
121 30 4
121 31 4
121 32 4
121 33 4
121 34 19
121 35 18
121 36 19
121 37 18
121 38 1
121 39 1
121 40 1
121 41 1
121 42 0
121 43 0
121 44 0
121 45 0
121 46 2
121 47 2
121 48 2
121 49 2
121 50 99
121 51 7
121 52 99
121 53 7
121 54 9
121 55 9
121 56 9
121 57 9
121 58 99
121 59 13
121 60 8
121 61 13
121 62 4
121 63 6
121 64 4
121 65 6
122 2 17
122 3 11
122 4 17
122 5 11
122 6 10
122 7 10
122 8 10
122 9 10
122 10 16
122 11 9
122 12 16
122 13 9
122 14 3
122 15 3
122 16 5
122 17 3
122 18 12
122 19 15
122 20 12
122 21 15
122 22 14
122 23 14
122 24 14
122 25 14
122 26 16
122 27 16
122 28 16
122 29 16
122 30 4
122 31 4
122 32 4
122 33 4
122 34 19
122 35 18
122 36 19
122 37 18
122 38 1
122 39 1
122 40 1
122 41 1
122 42 0
122 43 0
122 44 0
122 45 0
122 46 2
122 47 2
122 48 2
122 49 2
122 50 99
122 51 7
122 52 99
122 53 7
122 54 9
122 55 9
122 56 9
122 57 9
122 58 99
122 59 13
122 60 8
122 61 13
122 62 4
122 63 6
122 64 4
122 65 6
123 2 17
123 3 11
123 4 17
123 5 11
123 6 10
123 7 10
123 8 10
123 9 10
123 10 16
123 11 9
123 12 16
123 13 9
123 14 3
123 15 3
123 16 5
123 17 3
123 18 12
123 19 15
123 20 12
123 21 15
123 22 14
123 23 14
123 24 14
123 25 14
123 26 16
123 27 16
123 28 16
123 29 16
123 30 4
123 31 4
123 32 4
123 33 4
123 34 19
123 35 18
123 36 19
123 37 18
123 38 1
123 39 1
123 40 1
123 41 1
123 42 0
123 43 0
123 44 0
123 45 0
123 46 2
123 47 2
123 48 2
123 49 2
123 50 99
123 51 7
123 52 99
123 53 7
123 54 9
123 55 9
123 56 9
123 57 9
123 58 99
123 59 13
123 60 8
123 61 13
123 62 4
123 63 6
123 64 4
123 65 6
124 2 17
124 3 11
124 4 17
124 5 11
124 6 10
124 7 10
124 8 10
124 9 10
124 10 16
124 11 9
124 12 16
124 13 9
124 14 3
124 15 3
124 16 5
124 17 3
124 18 12
124 19 15
124 20 12
124 21 15
124 22 14
124 23 14
124 24 14
124 25 14
124 26 16
124 27 16
124 28 16
124 29 16
124 30 4
124 31 4
124 32 4
124 33 4
124 34 19
124 35 18
124 36 19
124 37 18
124 38 1
124 39 1
124 40 1
124 41 1
124 42 0
124 43 0
124 44 0
124 45 0
124 46 2
124 47 2
124 48 2
124 49 2
124 50 99
124 51 7
124 52 99
124 53 7
124 54 9
124 55 9
124 56 9
124 57 9
124 58 99
124 59 13
124 60 8
124 61 13
124 62 4
124 63 6
124 64 4
124 65 6
125 2 17
125 3 11
125 4 17
125 5 11
125 6 10
125 7 10
125 8 10
125 9 10
125 10 16
125 11 9
125 12 16
125 13 9
125 14 3
125 15 3
125 16 5
125 17 3
125 18 12
125 19 15
125 20 12
125 21 15
125 22 14
125 23 14
125 24 14
125 25 14
125 26 16
125 27 16
125 28 16
125 29 16
125 30 4
125 31 4
125 32 4
125 33 4
125 34 19
125 35 18
125 36 19
125 37 18
125 38 1
125 39 1
125 40 1
125 41 1
125 42 0
125 43 0
125 44 0
125 45 0
125 46 2
125 47 2
125 48 2
125 49 2
125 50 99
[truncated: 594,664 more chars]
