# Supplementary material for: Enhanced ER proteostasis and temperature differentially impact the mutational tolerance of influenza hemagglutinin
Source: eLife. 2018 Sep 6;7:e38795. doi: 10.7554/eLife.38795 (PMC6172027; doi:10.7554/eLife.38795)
Supplement: Source data 1. [file elife-38795-data1.zip › Dataset_1/HA_DMS_2018_processing/filtering/filtering_DAX39vsDAX37/compare/out_heatmap_rep1.txt]

-100.00000 -100.00000  0.31308  0.37648  0.45572  0.00000 -100.00000 -100.00000 -100.00000 -100.00000 -0.55716  0.00011 -100.00000 -100.00000 -100.00000 -100.00000  0.23125  0.24588 -100.00000 -100.00000 
-0.20771 -100.00000 -0.11631 -0.45920  0.54018  0.04005 -100.00000  0.36738 -100.00000  0.73818  0.57544 -0.68502  0.41151 -0.34281  0.26808  0.13387 -0.09696  0.00000  0.12470  0.18842 
 0.24562  0.00000 -0.06926 -0.47044  0.23103 -100.00000 -0.00021  0.20689 -100.00000 -0.07334 -0.92675 -100.00000 -0.13290 -0.11690 -0.25440 -0.13290 -0.38082 -100.00000  0.01499  0.11065 
 0.00028  0.25893 -0.15969  0.83713 -0.39553 -0.44308 -100.00000 -100.00000  0.13112 -0.21184  0.91723 -0.56023  1.29713 -100.00000 -0.33090  0.38101  0.11640  0.00000 -100.00000 -0.04430 
-0.13283 -0.09218  0.02128  0.02713  0.00000 -100.00000  0.54525  0.18930 -100.00000 -100.00000  0.00001 -100.00000 -100.00000  0.44528 -0.29888 -0.43025  0.00001  0.00001 -100.00000 -100.00000 
-100.00000 -0.33901 -100.00000  0.15903  0.00000  1.06670 -0.62313  0.67820 -100.00000 -100.00000  0.35282 -100.00000  0.01225 -100.00000 -0.27707 -100.00000  0.26316 -100.00000 -100.00000 -100.00000 
-0.25382  1.11084  0.00000  0.26487  0.08535 -100.00000 -0.38802 -100.00000 -0.97298 -0.25382 -0.13231 -100.00000 -100.00000 -0.09137 -100.00000 -100.00000 -100.00000 -100.00000  0.00039 -100.00000 
-100.00000  0.00002 -100.00000 -0.36638  0.00000  0.35859 -100.00000 -100.00000 -100.00000 -100.00000 -100.00000 -100.00000 -0.33289 -100.00000  0.19526 -100.00000 -0.39528 -100.00000 -100.00000 -100.00000 
-100.00000 -100.00000 -0.57895 -0.25456  0.00000  0.11872 -0.36521 -100.00000 -100.00000  0.02586 -0.00014 -100.00000 -100.00000 -100.00000 -0.00014 -100.00000 -100.00000 -0.11705 -100.00000 -100.00000 
-0.00011 -100.00000 -100.00000  0.34745 -0.85296 -100.00000 -0.25417  0.00000 -0.00011 -100.00000 -0.74336 -100.00000 -100.00000  0.29838 -100.00000 -0.38350  0.13031 -100.00000 -0.25417 -100.00000 
-0.56754  0.00000  0.06467  0.18956 -0.08211  0.00461  0.61666 -100.00000 -0.25443 -0.93117 -0.73339 -100.00000 -100.00000 -0.08211 -100.00000 -0.60644 -0.25443 -100.00000 -100.00000  0.12408 
-100.00000 -100.00000 -0.58084 -1.02745  0.17203 -100.00000  0.00000 -100.00000 -100.00000 -0.49825  0.11039 -100.00000 -100.00000  0.24553 -100.00000 -100.00000 -100.00000 -100.00000 -100.00000 -100.00000 
-0.25457 -0.33315  0.00000 -0.44660  0.48127 -100.00000 -100.00000 -100.00000 -100.00000  0.26291  0.32604 -100.00000 -100.00000 -100.00000 -100.00000 -100.00000 -0.00012 -100.00000 -100.00000  0.13009 
-0.36569  0.00000 -0.24622 -100.00000 -100.00000 -100.00000 -100.00000 -100.00000 -100.00000  0.16898 -0.44268 -100.00000 -100.00000 -100.00000 -100.00000 -100.00000 -0.43024 -100.00000 -0.23998 -100.00000 
-100.00000 -0.10641 -100.00000  0.51995 -100.00000 -100.00000 -100.00000 -100.00000 -100.00000  0.00007  0.00000 -100.00000  0.00007 -100.00000 -100.00000 -100.00000 -0.13278 -0.18926 -100.00000 -100.00000 
 0.65660  1.18933 -100.00000 -100.00000 -100.00000 -100.00000 -100.00000  0.01748 -100.00000 -0.13259 -100.00000 -0.07323 -100.00000 -100.00000 -100.00000 -100.00000 -100.00000 -100.00000  0.00000  0.70402 
 0.16395  0.00000  0.19333 -100.00000 -100.00000 -100.00000 -100.00000 -100.00000 -100.00000  0.21862 -0.15117 -100.00000 -100.00000 -100.00000 -0.25425 -100.00000 -100.00000 -100.00000 -100.00000  0.33072 
 0.22071  0.13043 -0.13260 -100.00000 -100.00000 -100.00000 -100.00000  0.31191 -100.00000 -100.00000 -100.00000 -0.38825 -100.00000 -100.00000 -100.00000 -100.00000 -100.00000 -100.00000  0.00000  0.68946 
-100.00000  0.29616 -0.39389 -0.33744 -0.41755 -100.00000  0.29616  0.13053 -100.00000 -0.68160  0.00000 -100.00000  0.26908 -100.00000  0.13053 -0.04568  0.07145  0.03408 -100.00000 -0.51942 
-100.00000 -100.00000 -0.91520  0.00000 -0.29635 -0.27377 -100.00000 -100.00000 -100.00000 -100.00000  0.09821 -100.00000 -100.00000 -100.00000 -100.00000 -100.00000 -0.25468 -100.00000 -100.00000 -100.00000 
-100.00000 -100.00000 -100.00000 -100.00000 -100.00000 -100.00000 -0.36521  1.02777  0.13039 -0.36629 -100.00000 -100.00000 -100.00000  0.00000 -100.00000 -100.00000  0.11076 -100.00000 -100.00000 -100.00000 
-100.00000 -100.00000 -0.41689  0.00000  0.13736 -0.01451 -100.00000 -100.00000 -100.00000 -100.00000 -0.16242 -100.00000 -100.00000 -100.00000 -100.00000 -100.00000  0.01179 -100.00000 -100.00000 -100.00000 
 0.00000 -100.00000  0.31154 -100.00000 -100.00000 -100.00000 -100.00000 -100.00000 -100.00000 -0.30460 -100.00000 -100.00000 -100.00000 -0.54848 -100.00000 -100.00000 -100.00000 -100.00000  0.50595 -100.00000 
-100.00000 -100.00000 -100.00000 -100.00000 -100.00000 -100.00000 -100.00000  0.00000 -100.00000 -100.00000  0.00012  0.13036 -100.00000 -0.12583 -100.00000  0.86360 -100.00000 -100.00000  0.00483 -100.00000 
-100.00000  0.86728 -100.00000 -100.00000 -0.08217 -100.00000 -100.00000  0.22771 -100.00000 -100.00000  0.00010  0.48151 -0.38896 -100.00000 -0.60658  0.00000  0.42418 -100.00000 -100.00000 -100.00000 
-100.00000  0.00000 -0.68394 -100.00000 -100.00000 -100.00000 -100.00000 -100.00000 -100.00000 -0.39872 -0.04900 -100.00000 -100.00000 -100.00000 -100.00000 -100.00000 -100.00000 -100.00000 -100.00000 -0.10316 
-100.00000 -100.00000 -100.00000 -100.00000 -100.00000 -100.00000 -100.00000  0.26298 -100.00000 -0.69722 -100.00000  0.00000 -100.00000 -100.00000 -100.00000 -0.00005 -100.00000  0.20952 -0.29223 -100.00000 
-100.00000 -100.00000 -100.00000 -100.00000 -100.00000 -100.00000 -100.00000 -0.46944 -100.00000  0.23810 -100.00000  0.00000 -100.00000 -100.00000 -100.00000 -100.00000 -100.00000  0.00508  0.35971 -100.00000 
 0.01231 -0.33267 -100.00000 -100.00000  0.45229 -100.00000 -100.00000 -100.00000 -100.00000  0.00000 -0.31565 -0.25416 -100.00000 -100.00000  0.11689 -100.00000 -100.00000 -100.00000 -100.00000 -100.00000 
-100.00000  0.32420 -100.00000  0.27833 -100.00000 -100.00000 -100.00000 -100.00000 -100.00000 -0.13267  0.00000  0.19514 -100.00000 -100.00000  0.00483 -100.00000 -100.00000 -100.00000 -100.00000 -100.00000 
 0.78095  0.37867 -0.11533 -100.00000 -100.00000 -100.00000 -100.00000  0.56157 -100.00000 -100.00000 -0.46801 -0.02748 -100.00000 -100.00000 -100.00000 -100.00000 -100.00000 -100.00000  0.00000  0.45799 
-100.00000 -0.15712 -100.00000  0.10881 -100.00000 -0.25351 -100.00000 -100.00000 -100.00000  0.33145  0.00000 -100.00000 -100.00000 -100.00000  0.23192 -100.00000  0.37884 -100.00000 -100.00000 -100.00000 
 0.71532  0.03336  0.00000 -0.49938 -100.00000 -100.00000 -0.20703 -100.00000 -100.00000 -100.00000 -100.00000 -100.00000 -100.00000 -100.00000 -100.00000 -100.00000 -100.00000 -100.00000 -0.13268 -100.00000 
-0.27353 -100.00000 -100.00000 -100.00000 -100.00000 -100.00000 -100.00000  0.21887 -100.00000 -100.00000 -100.00000 -0.09389 -100.00000 -100.00000 -100.00000 -100.00000 -100.00000 -100.00000  0.00000  0.18272 
-100.00000 -0.06596 -100.00000 -0.27744 -100.00000 -100.00000 -100.00000 -100.00000 -100.00000 -100.00000  0.00000 -100.00000 -100.00000 -100.00000  0.13022 -100.00000 -100.00000 -0.30456 -100.00000 -100.00000 
-100.00000  0.18234  0.11465  0.00000 -0.22883 -0.47893 -100.00000 -100.00000 -100.00000 -0.00009 -0.29940 -100.00000 -100.00000 -100.00000 -0.09180 -100.00000 -100.00000 -0.25427 -100.00000 -100.00000 
-0.13284 -100.00000 -0.36633 -0.28972  0.00000 -100.00000 -0.15861 -0.90354 -100.00000 -0.68345  0.04196 -100.00000  0.11468 -100.00000 -0.43020 -0.00020  0.30242 -100.00000 -100.00000 -100.00000 
-0.10851 -0.11675 -0.13273 -100.00000 -100.00000 -100.00000 -100.00000 -100.00000 -100.00000 -0.38848 -100.00000 -100.00000 -100.00000 -100.00000 -100.00000 -100.00000 -0.11675  0.51633 -0.68691  0.00000 
-100.00000 -100.00000 -100.00000 -100.00000 -100.00000  0.79641 -100.00000 -100.00000 -100.00000 -100.00000 -0.09534 -0.41829 -100.00000 -100.00000 -100.00000 -100.00000  0.15010  0.00000 -100.00000 -0.46638 
 0.35280 -100.00000 -100.00000 -100.00000 -100.00000 -100.00000 -100.00000 -100.00000 -100.00000  0.08903 -0.22861  0.00000 -100.00000 -100.00000 -100.00000  0.00001 -100.00000  0.10766 -0.20787  0.26304 
 0.02405  0.50345  0.00000 -100.00000  0.01247  0.43909 -100.00000 -100.00000 -100.00000 -100.00000 -100.00000 -100.00000 -100.00000 -100.00000 -100.00000 -100.00000 -100.00000 -100.00000 -100.00000 -100.00000 
 0.37854  0.00000 -0.18403 -100.00000 -100.00000 -100.00000 -100.00000 -100.00000 -100.00000  0.11078  0.08900 -100.00000 -100.00000 -100.00000  0.37036 -100.00000  0.13753 -0.60241 -100.00000  0.01432 
-100.00000  0.01922  0.00000 -100.00000  0.29657 -0.03554 -100.00000 -100.00000 -100.00000 -100.00000 -100.00000 -100.00000 -100.00000 -100.00000 -100.00000 -100.00000 -100.00000 -100.00000 -100.00000 -100.00000 
-100.00000  0.47111 -100.00000  0.03748 -100.00000 -100.00000 -100.00000 -100.00000 -100.00000 -100.00000  0.00000 -100.00000 -100.00000 -100.00000 -100.00000 -100.00000 -100.00000  0.02376 -100.00000 -100.00000 
-100.00000 -100.00000 -100.00000 -100.00000 -100.00000 -100.00000 -100.00000  0.48418 -100.00000 -0.11493 -100.00000  0.12161 -0.20417 -100.00000 -0.32970  0.00000 -0.42618 -100.00000 -0.00001 -100.00000 
-100.00000 -0.00001 -100.00000 -100.00000  0.02165 -0.00001 -0.06872  0.12187 -100.00000  0.00000 -100.00000 -100.00000 -100.00000 -100.00000  0.18726 -100.00000 -100.00000 -100.00000 -100.00000 -100.00000 
-100.00000  0.11096  0.00000 -0.09575  0.12065 -100.00000  0.40406  0.23156 -100.00000 -100.00000  0.00004  0.00004  0.00004 -100.00000 -100.00000 -100.00000 -0.14925 -0.13079 -100.00000 -100.00000 
-100.00000 -100.00000 -100.00000 -100.00000 -100.00000 -100.00000 -100.00000 -100.00000 -100.00000 -0.51600 -0.27696  0.00000 -100.00000 -100.00000 -100.00000 -0.25200 -100.00000 -0.12869 -0.10586 -100.00000 
-100.00000 -100.00000 -100.00000 -0.09886  0.00000  0.11458 -100.00000 -100.00000 -100.00000 -100.00000 -100.00000 -100.00000 -0.11355 -0.00002 -0.29462 -100.00000 -100.00000 -100.00000 -100.00000 -100.00000 
-100.00000 -100.00000  0.13760  0.02267  0.00000 -100.00000  0.42826 -100.00000 -100.00000 -0.24982 -100.00000 -100.00000 -100.00000 -100.00000  0.58506 -100.00000  0.13277 -100.00000 -100.00000 -100.00000 
-0.34269  0.03293 -0.06602  0.13985 -0.00001 -100.00000 -100.00000 -100.00000 -100.00000 -100.00000 -0.22897 -100.00000 -0.00001  0.01288 -100.00000 -100.00000 -100.00000  0.30184 -0.18150  0.00000 
 0.08876 -0.32117 -100.00000 -100.00000 -100.00000 -0.22194 -100.00000  0.04109 -100.00000 -0.58226 -0.45090 -0.51823 -100.00000 -100.00000 -100.00000  0.04109 -100.00000 -100.00000  0.00000  0.34252 
 0.41967 -0.30065  0.17143  0.01097 -0.59640 -100.00000 -100.00000 -0.06757 -100.00000  0.00000  0.62631  0.05289 -100.00000 -0.22851 -100.00000  0.26334  0.36474 -100.00000 -100.00000  0.01887 
-100.00000  0.00006 -100.00000 -100.00000 -100.00000 -100.00000  0.00006  0.36316 -100.00000 -100.00000 -100.00000 -100.00000  0.02800 -100.00000 -100.00000  0.00000  0.25040  0.13757 -100.00000 -100.00000 
-100.00000 -100.00000 -100.00000  0.01761 -100.00000 -100.00000 -100.00000 -100.00000 -100.00000 -0.50379 -100.00000  0.00000 -100.00000 -100.00000 -100.00000 -100.00000 -100.00000  0.36553  0.51746 -100.00000 
 0.00000  0.34060 -0.31570 -100.00000 -100.00000 -100.00000 -100.00000 -100.00000  0.75564 -0.66000 -0.00008 -100.00000 -100.00000 -100.00000 -100.00000 -0.71883 -0.00638 -100.00000 -100.00000 -0.37100 
-100.00000 -0.61305 -0.16599 -100.00000 -0.56132 -100.00000 -100.00000 -0.25136 -100.00000 -100.00000 -0.36224 -0.08670 -100.00000 -100.00000 -100.00000 -0.37932  0.01607  0.00000 -100.00000 -0.10741 
-100.00000 -100.00000 -100.00000 -0.10375  0.00000 -100.00000 -100.00000 -0.12563 -100.00000 -100.00000  0.35979 -100.00000  0.01187 -100.00000  0.02938 -100.00000 -100.00000 -100.00000 -100.00000 -100.00000 
-100.00000  0.00003  0.01126 -100.00000 -100.00000  0.47618 -0.21231 -0.39815 -0.12625  0.24307 -100.00000 -100.00000 -100.00000  0.00000 -100.00000 -100.00000 -0.22852 -100.00000 -100.00000 -100.00000 
-100.00000  0.28331  0.00002  0.00002  0.12559  0.00002 -0.08955 -0.17742 -0.08988 -0.45007 -0.12416 -0.57556 -100.00000 -100.00000 -100.00000  0.61828  0.57058  0.00000 -100.00000  0.45069 
-100.00000 -100.00000 -0.15661  0.71030  0.00000 -100.00000  0.67331 -100.00000 -100.00000  0.33026 -100.00000  0.00019 -100.00000 -100.00000 -100.00000 -100.00000 -100.00000 -100.00000 -100.00000 -100.00000 
 0.60602 -0.42873 -100.00000  0.00528 -100.00000  0.48569 -0.48652  0.12211 -100.00000 -0.25890 -100.00000  0.11051 -0.89942 -100.00000 -100.00000  0.54585  0.58203  0.00000 -100.00000  0.98429 
 0.00000 -100.00000  0.12497 -100.00000 -100.00000 -100.00000 -100.00000 -100.00000 -0.00013 -100.00000 -100.00000 -100.00000 -0.00013 -100.00000 -100.00000 -100.00000 -0.38728 -100.00000 -100.00000 -0.61154 
-100.00000 -0.82514 -0.28991  0.00000  0.40412  0.06858 -100.00000 -100.00000 -100.00000 -0.00005  0.20846 -100.00000 -100.00000 -100.00000 -0.00005 -0.36142 -0.06519 -0.09838 -100.00000 -100.00000 
-0.09602  0.00000  0.33505 -100.00000  0.12949 -0.00004 -100.00000 -0.22155 -100.00000  0.32725 -0.52121 -100.00000  0.42905 -100.00000  0.28945 -100.00000  0.71810 -0.11152 -0.35620 -0.67265 
-100.00000 -0.00000 -100.00000 -100.00000  0.33383 -100.00000 -100.00000 -100.00000 -100.00000 -0.36201  0.12738 -100.00000 -0.16573 -100.00000  0.00000 -100.00000 -100.00000 -100.00000 -100.00000 -100.00000 
-100.00000 -100.00000  0.37867  0.18425  0.00000 -100.00000 -100.00000 -100.00000 -100.00000 -100.00000 -100.00000 -100.00000 -0.11586 -100.00000  0.62587 -100.00000 -100.00000 -100.00000 -100.00000 -100.00000 
-100.00000  0.21852  0.01760 -0.36644  0.17780 -100.00000 -0.52072 -0.00030 -100.00000  0.02663 -0.96708 -0.00030  0.00000 -0.13295 -0.97089 -0.22894  0.01503 -0.22894 -0.39518 -0.54924 
-100.00000 -100.00000 -100.00000 -100.00000  0.00000 -100.00000  0.51261 -100.00000 -0.36449 -0.30162 -100.00000 -100.00000 -100.00000 -100.00000 -100.00000 -100.00000 -100.00000 -100.00000 -100.00000 -100.00000 
 0.00000 -0.33299 -0.17292 -100.00000 -0.74382 -0.36652 -0.36652 -100.00000 -0.30444  0.00452 -0.56747  0.31155 -0.22288 -100.00000 -100.00000  0.23095 -0.63393 -100.00000 -0.96449  0.15142 
-0.04664 -0.36605  0.45224  1.01549 -0.58568 -100.00000 -100.00000 -0.36605 -100.00000 -0.08142  0.11938  0.19789 -100.00000 -100.00000 -0.56436  0.79298 -1.05528  0.00000 -100.00000 -0.52658 
 0.00466 -100.00000 -100.00000 -100.00000 -100.00000 -100.00000  0.24566 -0.60392 -100.00000  0.12406 -100.00000 -100.00000 -100.00000  0.00000 -100.00000 -100.00000  0.10107 -100.00000 -100.00000 -100.00000 
-100.00000  0.00011 -100.00000 -100.00000 -100.00000 -100.00000 -100.00000 -100.00000 -100.00000  0.09377  0.11121  0.00000  0.25684 -100.00000 -100.00000 -100.00000 -100.00000  0.48203  0.06588 -100.00000 
-100.00000 -100.00000  0.41751  0.00000 -0.85662 -0.00001  0.38197 -100.00000 -100.00000  0.24714  0.32243 -0.25176 -100.00000 -100.00000 -100.00000 -100.00000 -100.00000 -100.00000 -100.00000 -100.00000 
-100.00000  0.15914 -0.00048 -0.62550 -0.45996 -100.00000 -100.00000 -0.36169 -100.00000 -0.20142  0.00000 -0.29735 -0.65033 -100.00000  0.42703 -0.25104 -100.00000 -0.00048 -100.00000 -100.00000 
 0.00000  0.00485 -0.20717 -100.00000 -100.00000 -100.00000 -100.00000 -100.00000 -100.00000  0.00004 -100.00000 -100.00000 -100.00000 -100.00000 -100.00000 -100.00000  0.52676 -100.00000 -100.00000 -0.23792 
-0.74383 -100.00000 -100.00000 -100.00000  0.11904 -100.00000 -100.00000 -100.00000  0.00000 -100.00000 -100.00000 -100.00000 -100.00000  0.01755 -100.00000 -100.00000  0.49737 -100.00000 -100.00000 -100.00000 
-100.00000 -100.00000 -0.15087 -1.20659  0.00000 -100.00000  0.63694 -100.00000 -100.00000 -100.00000 -100.00000 -100.00000 -100.00000 -100.00000  0.46327 -100.00000 -0.11626 -100.00000 -100.00000 -100.00000 
-100.00000 -100.00000 -0.33265 -0.48043  0.00000  0.11095 -0.44564 -0.00004 -0.00004  0.14005 -100.00000 -100.00000 -100.00000 -100.00000  0.35274 -100.00000 -100.00000 -100.00000 -100.00000 -100.00000 
 0.00000  0.00488 -100.00000 -100.00000 -100.00000 -100.00000 -100.00000 -100.00000 -100.00000 -100.00000 -100.00000 -100.00000 -100.00000 -100.00000 -100.00000 -100.00000  0.18268 -100.00000 -100.00000 -0.10067 
-100.00000 -0.74349 -100.00000 -100.00000 -100.00000 -100.00000 -100.00000 -100.00000 -100.00000  0.09720  0.01527  0.00000 -100.00000 -100.00000 -100.00000 -0.15853 -100.00000  0.55981  0.26166 -100.00000 
-100.00000 -100.00000 -100.00000 -100.00000  0.56950 -100.00000 -100.00000 -100.00000 -100.00000 -0.22283 -0.27972 -100.00000 -0.18882 -100.00000  0.00000 -100.00000 -100.00000 -100.00000 -100.00000 -100.00000 
-0.43077  0.28044 -100.00000 -100.00000 -0.56756 -100.00000 -0.36652 -100.00000 -0.00010 -0.00010  0.13018 -0.13285 -0.43005 -100.00000 -100.00000 -100.00000 -100.00000 -0.18854  0.09884  0.00000 
-100.00000 -100.00000 -100.00000 -100.00000 -100.00000 -100.00000  0.13153 -0.60406  0.26308 -0.11455 -100.00000 -100.00000 -100.00000  0.00000 -100.00000 -100.00000  0.92604 -100.00000 -100.00000 -100.00000 
-0.10524 -100.00000 -100.00000 -100.00000 -100.00000 -100.00000 -100.00000 -0.52067 -100.00000 -100.00000 -100.00000 -0.32390 -100.00000 -100.00000 -100.00000  0.13740 -100.00000 -100.00000  0.00000 -0.12914 
-0.86698  0.01174 -100.00000  0.59958 -0.64780 -0.00029 -0.11714 -0.32548 -100.00000  0.00000  0.44123 -0.03880 -0.33330 -100.00000  0.16845 -0.60924 -100.00000 -0.25465 -0.06621  0.28935 
-100.00000 -100.00000 -100.00000 -0.20810  0.00000 -0.30442 -100.00000 -100.00000 -100.00000 -100.00000 -0.25433 -100.00000 -0.22892 -100.00000  0.08462 -100.00000  0.00473 -100.00000 -100.00000 -100.00000 
-0.00016 -0.36486  0.35252 -0.31995  0.00000 -0.00016 -0.67061  0.00460 -100.00000 -0.47059  0.12405  0.37835 -0.22907 -100.00000 -0.18290  0.00460 -0.25446 -100.00000 -0.00016 -100.00000 
 0.42470  0.02434  0.15860  0.34401  0.13755 -0.33518  0.31690 -0.33518 -0.11469  0.46994  0.62374  0.98409 -0.19279 -100.00000  0.00000 -0.39442 -0.10084  0.48642  0.61939  0.13849 
 0.01453  0.00000 -0.28190  0.97814 -0.51631 -100.00000 -0.30588 -0.20786 -100.00000 -0.48148 -0.31607  0.34118 -0.52299 -100.00000  1.03034 -0.74433 -0.01554 -0.47090  0.19473  0.56889 
-0.18498 -0.52584  0.21819 -0.02759 -0.16387 -100.00000 -0.00035  0.10376  0.01464 -0.10911  0.03359 -1.27813 -0.43031 -100.00000 -100.00000 -0.08239  0.00000  0.28390 -100.00000 -0.18862 
 0.02153 -0.52099  0.30369 -0.25447 -0.46683 -100.00000  0.00857 -0.22311  0.37742  0.00000 -0.15905 -0.60651 -0.68547 -100.00000 -0.27323 -100.00000 -0.36657 -0.13292 -0.12303  0.88826 
-0.00001 -100.00000 -100.00000 -100.00000 -0.20737 -100.00000 -100.00000 -100.00000  0.00000 -100.00000 -100.00000 -100.00000 -100.00000  0.35268 -100.00000 -100.00000 -0.10867 -100.00000 -100.00000 -100.00000 
-1.12242 -0.24541 -100.00000 -100.00000 -100.00000 -100.00000  0.48165  0.00468 -100.00000  0.00000 -0.13282 -100.00000 -100.00000 -0.00017 -0.54921 -100.00000 -100.00000 -100.00000 -100.00000 -100.00000 
-0.00005 -100.00000 -100.00000 -100.00000 -100.00000 -100.00000 -100.00000  0.00000 -100.00000 -0.25433 -100.00000  0.00870 -100.00000  0.40003 -100.00000 -0.27192 -100.00000 -100.00000 -0.36643 -100.00000 
-100.00000 -100.00000  0.41679  0.00000 -0.09185 -0.09185 -100.00000 -100.00000 -100.00000 -0.11924 -0.53874 -0.00002 -100.00000 -100.00000 -100.00000 -100.00000 -100.00000 -100.00000 -100.00000 -100.00000 
-100.00000  0.86898  0.00000  0.29549 -0.11571 -100.00000 -100.00000 -100.00000 -100.00000 -100.00000 -100.00000 -100.00000 -100.00000 -100.00000 -100.00000 -100.00000 -100.00000 -100.00000 -100.00000  0.67827 
 0.30098 -100.00000 -100.00000 -100.00000 -100.00000 -100.00000 -100.00000 -100.00000 -100.00000 -100.00000 -100.00000 -100.00000 -100.00000 -100.00000 -100.00000 -100.00000 -100.00000  0.04549 -0.19563  0.00000 
-1.00596  0.11094 -0.00040 -0.37316 -0.67328 -100.00000 -100.00000 -0.51915 -100.00000 -0.05246  0.00000 -0.22975 -0.19456 -100.00000 -1.22756 -100.00000  0.72878 -100.00000 -0.10015  0.11288 
-0.60146  0.69623 -1.00490 -100.00000 -0.43947 -0.86568  0.25565 -0.16452 -0.94677 -0.17644 -0.06166  0.07661 -1.39076 -100.00000  0.00000 -0.04904 -100.00000 -100.00000 -100.00000 -0.51713 
 0.00493  0.03326  0.01897  0.13757  0.01897 -100.00000 -100.00000 -100.00000 -100.00000  0.09592  0.34831  0.00000 -0.11853 -100.00000 -0.11853 -0.32996 -0.76106  0.38445  0.07426  0.77655 
 0.17150 -0.19433 -100.00000 -100.00000 -100.00000 -100.00000 -0.41813 -0.03162 -100.00000  0.00000  0.10545 -0.75671 -0.14200 -100.00000  0.58566 -100.00000 -100.00000 -100.00000 -100.00000 -100.00000 
 0.41779  0.60876  0.53684  0.00003 -100.00000 -100.00000 -100.00000 -100.00000 -100.00000 -100.00000  0.07741 -100.00000 -0.67345 -100.00000 -0.54281 -100.00000 -100.00000 -0.44437  0.04688  0.00000 
-0.42757  0.35529 -0.66563 -0.01662 -0.76322 -100.00000 -0.65665  0.05951  0.09116 -0.01202 -0.07876  0.00000  0.92576  0.04650 -100.00000  0.36130 -0.00024 -0.47685  0.08598 -0.82862 
 0.00000 -100.00000  0.03358 -100.00000 -100.00000 -100.00000 -100.00000 -100.00000 -100.00000 -100.00000 -100.00000 -100.00000 -100.00000 -100.00000 -100.00000 -100.00000  0.12125 -100.00000 -100.00000 -0.71667 
 0.25609  0.00000 -0.17192 -100.00000  0.40919 -0.11920 -100.00000 -100.00000 -100.00000 -0.01621  0.26604 -100.00000  0.00005 -0.11920  0.27350 -100.00000 -100.00000 -100.00000 -100.00000 -0.22266 
 0.26307 -100.00000 -100.00000 -100.00000 -100.00000 -100.00000 -0.37839  0.23282  0.14407 -100.00000 -100.00000 -100.00000 -100.00000  0.00000 -100.00000 -100.00000 -0.01517 -100.00000 -100.00000 -100.00000 
-100.00000 -100.00000 -100.00000 -100.00000 -100.00000 -100.00000  0.55889  0.00000 -100.00000 -100.00000 -100.00000 -100.00000 -0.22931  0.01986 -100.00000  0.12846 -100.00000 -100.00000 -0.11918 -100.00000 
-100.00000 -100.00000 -100.00000 -100.00000  0.24920 -100.00000 -100.00000 -100.00000 -100.00000 -0.19485 -100.00000 -100.00000 -0.09164 -100.00000  0.00000 -100.00000 -100.00000 -100.00000 -100.00000 -100.00000 
 0.00000 -100.00000  0.03349 -100.00000 -100.00000 -100.00000 -100.00000 -100.00000 -100.00000 -100.00000 -100.00000 -100.00000 -100.00000 -100.00000 -100.00000 -100.00000 -0.41161 -100.00000 -100.00000 -0.06311 
-0.05611 -0.11928  0.14375 -100.00000 -0.22944 -100.00000 -100.00000 -0.13843 -100.00000  0.36614  0.01822  0.08705 -100.00000 -100.00000 -0.33828 -100.00000 -100.00000 -0.42733  0.00000  0.25923 
-100.00000 -100.00000  0.49274  0.38206  0.00000 -100.00000  0.02072 -100.00000 -0.11916 -100.00000 -100.00000 -100.00000 -100.00000 -100.00000 -0.35907 -0.19415  0.25935 -100.00000 -100.00000 -100.00000 
-0.64124  0.02986  0.13692  0.00000 -0.12671 -0.11972 -1.03265 -0.22302 -100.00000  0.12120  0.05918  0.16400 -0.04859 -0.11972 -100.00000 -0.47313 -0.11972 -100.00000 -0.11972 -0.81859 
 0.18470  0.25168 -100.00000 -100.00000  0.00003 -100.00000 -100.00000  1.53665 -100.00000  0.00003 -100.00000 -0.94447  0.00003 -100.00000 -100.00000  0.03415 -100.00000 -100.00000  0.00000  0.23865 
-0.25160  0.01881 -0.42537  0.11018 -0.46837  0.16343  0.03471  0.00000 -100.00000  0.10682 -0.42537 -0.22832 -0.00004 -0.11027 -100.00000  0.44686 -100.00000 -100.00000 -100.00000 -100.00000 
 0.07447 -0.34241 -0.31122 -100.00000 -100.00000 -100.00000 -100.00000 -100.00000 -100.00000 -100.00000 -100.00000 -100.00000 -0.11922 -100.00000  0.16147 -100.00000 -100.00000 -0.01597 -0.18176  0.00000 
 0.07133 -100.00000  0.01819 -100.00000 -100.00000 -100.00000 -100.00000 -100.00000 -100.00000 -100.00000 -100.00000 -100.00000 -100.00000 -100.00000 -100.00000 -100.00000 -100.00000 -0.00457 -0.46398  0.00000 
-100.00000 -100.00000 -100.00000  0.00006  0.00000  0.16470 -100.00000 -100.00000 -100.00000 -100.00000 -100.00000 -100.00000  0.25940 -100.00000  0.15082 -100.00000 -100.00000 -100.00000 -100.00000 -100.00000 
 0.38973 -100.00000 -100.00000 -100.00000 -100.00000  0.18917 -0.45294 -0.43886 -100.00000  0.46592  0.37865 -100.00000 -100.00000 -100.00000 -100.00000 -100.00000  0.00000  0.28627 -100.00000 -100.00000 
-0.03241 -100.00000 -100.00000 -100.00000 -100.00000 -100.00000 -100.00000 -100.00000 -100.00000 -100.00000 -100.00000 -100.00000 -100.00000 -100.00000 -100.00000 -100.00000 -100.00000  0.23970 -0.31169  0.00000 
 0.00003 -100.00000 -100.00000 -100.00000  0.48546 -100.00000 -100.00000 -100.00000 -100.00000 -100.00000 -100.00000 -100.00000  0.00000 -100.00000 -100.00000 -0.44954  0.24523  0.25932 -100.00000 -100.00000 
-100.00000 -100.00000 -0.16416 -100.00000  0.00000  0.15777 -0.24317 -100.00000 -100.00000 -0.11572 -100.00000 -100.00000 -100.00000 -100.00000 -100.00000 -100.00000 -100.00000 -100.00000 -100.00000 -100.00000 
 0.04482 -100.00000 -0.56550  0.01244 -100.00000 -100.00000  0.11706 -100.00000 -100.00000  0.00000 -0.00311  0.52267 -0.33181 -0.51704  0.00008 -100.00000  0.46894 -100.00000 -100.00000 -100.00000 
 0.13745 -0.30093 -0.19342 -100.00000  0.58359 -100.00000 -100.00000 -0.37633 -100.00000  0.00000 -0.26941 -100.00000 -100.00000 -100.00000 -0.46816 -100.00000 -100.00000 -100.00000  0.04759 -100.00000 
-0.11956 -0.23947  0.00000 -0.81463  0.53586 -100.00000 -0.54363 -100.00000 -100.00000 -0.00034 -0.46394 -100.00000 -100.00000 -0.11956 -100.00000 -100.00000 -100.00000 -100.00000 -100.00000 -100.00000 
-0.19561 -0.28779 -0.82643 -0.27038  0.63819  0.07786 -100.00000 -100.00000 -100.00000  0.00000  0.75265  0.03403 -100.00000 -100.00000  0.02045 -100.00000 -0.19376 -0.09150  0.01857  1.68341 
 0.01828 -0.19421 -0.28976 -100.00000  0.16949 -100.00000 -100.00000  0.03366 -100.00000  0.00000 -0.04876 -100.00000 -100.00000 -100.00000  0.75199 -100.00000 -0.44978 -100.00000  0.25929 -100.00000 
-0.00012  0.01826 -1.32909 -0.22927  0.00000  0.59464  0.24719 -1.05866 -0.00012  0.19297 -100.00000 -100.00000 -100.00000 -100.00000 -100.00000 -100.00000 -100.00000 -100.00000 -100.00000 -100.00000 
 0.23738  0.61876 -100.00000 -100.00000 -100.00000 -100.00000 -100.00000 -100.00000 -100.00000 -100.00000 -100.00000 -100.00000 -100.00000 -100.00000 -100.00000 -100.00000 -100.00000 -0.45293  0.09193  0.00000 
-0.43083 -100.00000 -100.00000  0.43407 -100.00000 -100.00000 -100.00000 -100.00000 -100.00000  0.01838  0.00005 -100.00000 -100.00000 -100.00000 -100.00000 -100.00000  0.00000  0.39785 -100.00000 -100.00000 
-100.00000 -100.00000 -0.37849 -0.00004 -0.37260 -100.00000  0.00000 -100.00000 -100.00000  0.24617 -100.00000 -100.00000 -100.00000 -100.00000 -100.00000 -100.00000 -100.00000 -100.00000 -100.00000 -100.00000 
 0.30475 -100.00000 -100.00000 -100.00000 -100.00000 -100.00000 -100.00000 -100.00000 -100.00000 -100.00000 -100.00000 -100.00000 -100.00000 -100.00000  0.00005 -100.00000 -100.00000  0.23946  0.01825  0.00000 
-100.00000 -100.00000  0.67759  0.00000  0.17691  0.11451 -100.00000 -100.00000 -100.00000 -100.00000 -0.06984 -100.00000 -100.00000 -100.00000 -100.00000 -100.00000 -100.00000  0.35605 -100.00000 -100.00000 
-100.00000 -100.00000  0.01836 -100.00000 -0.34564 -100.00000  0.00000 -100.00000 -100.00000  0.25937 -100.00000 -100.00000 -100.00000 -100.00000 -100.00000 -100.00000 -100.00000 -100.00000 -100.00000 -100.00000 
-100.00000 -0.11929 -100.00000 -100.00000 -0.64405 -100.00000 -100.00000 -100.00000 -100.00000 -0.83618  0.34685 -0.56374 -100.00000 -100.00000  0.00000 -0.49737 -100.00000 -0.60017 -0.00038  0.49945 
-0.22388 -0.00218 -1.49957 -100.00000 -0.40771 -0.53344 -1.99342  0.02077 -100.00000 -0.83422 -0.36088 -0.11841  0.79427 -100.00000  0.25999 -0.27041 -0.23816  0.00000  0.45419  0.33450 
-0.31661 -0.51655 -0.81762 -0.09185 -0.49292 -100.00000  0.25917 -100.00000 -100.00000  0.05085 -0.64512 -0.64512 -0.22935 -100.00000 -100.00000 -0.44916 -100.00000  0.03001  0.52633  0.00000 
 0.25948  0.32398 -0.23369  0.63625 -0.27970  0.69815  0.33864 -0.81120 -0.22922  0.00000 -0.96290 -0.62279 -0.03511  0.14383 -0.22922  0.01830 -0.07526 -100.00000 -100.00000  0.16764 
-0.41102 -1.03353 -1.54633  0.14837 -0.13091 -100.00000  0.00907 -0.00119 -1.03157  0.00000 -0.36130 -0.06927 -100.00000 -100.00000  0.10874 -0.29019 -0.00119 -0.19480 -100.00000 -100.00000 
-0.37893 -100.00000 -100.00000 -100.00000 -0.17558 -100.00000  0.24561 -0.75587  0.00000 -100.00000 -100.00000 -100.00000 -100.00000 -0.37893 -100.00000 -100.00000  0.58265 -100.00000 -100.00000 -100.00000 
 0.37814 -0.42866 -0.73054 -100.00000 -0.46995 -100.00000 -100.00000 -100.00000 -100.00000  0.02541 -0.80454 -100.00000 -100.00000 -100.00000  0.00000 -0.22121 -0.00037 -100.00000 -100.00000 -0.59622 
-100.00000 -100.00000 -100.00000 -100.00000 -100.00000 -100.00000 -100.00000 -0.22142 -100.00000 -0.35039 -0.19342  0.00000 -100.00000 -100.00000 -100.00000  0.64660 -100.00000 -0.25268  0.58353 -0.11894 
-100.00000 -0.11858 -100.00000 -100.00000 -0.07375 -0.42445 -0.94174 -0.17639 -100.00000  0.34856 -0.69958  0.31857 -0.37601 -100.00000  0.25993  0.00000 -0.13500 -100.00000 -100.00000 -100.00000 
-0.63939 -0.17622 -100.00000 -0.26253 -100.00000 -100.00000 -100.00000 -100.00000 -100.00000  0.26284  0.00000 -100.00000 -100.00000 -100.00000 -0.07663 -100.00000 -100.00000  0.06824 -100.00000 -100.00000 
-0.20743 -0.45543 -0.03785 -0.06993  0.10000 -0.20743  0.00000  0.05560 -0.00015  0.37449 -0.20743 -100.00000 -100.00000 -100.00000 -100.00000 -0.00015 -100.00000 -100.00000 -0.29432  0.05598 
-0.26979  0.07124 -0.30339 -100.00000 -100.00000  0.02471 -100.00000 -1.09774 -100.00000 -0.40687 -100.00000  0.00000 -0.51308 -100.00000 -0.64715 -0.14069 -0.82932  0.56677  0.01775 -0.56241 
 0.00000 -100.00000 -0.15707 -100.00000 -100.00000 -100.00000 -100.00000 -100.00000 -100.00000 -100.00000 -100.00000 -100.00000 -100.00000 -100.00000 -100.00000 -100.00000 -0.40158 -100.00000 -100.00000  0.01348 
-100.00000 -0.35288  0.00000 -0.60342 -0.90335 -0.34582 -100.00000 -100.00000 -100.00000 -0.29794  0.37231 -100.00000 -100.00000 -100.00000 -100.00000 -100.00000 -100.00000 -100.00000 -100.00000 -0.00063 
-100.00000  0.01894 -100.00000 -0.08302 -100.00000 -100.00000 -100.00000 -100.00000 -100.00000 -0.08344  0.00000 -100.00000 -100.00000 -100.00000 -100.00000 -100.00000 -100.00000 -0.31062 -100.00000 -100.00000 
-100.00000 -0.69666  0.00000 -0.29239 -0.17404  0.06365 -0.43265 -100.00000 -100.00000 -0.24150 -0.78191 -100.00000 -0.85181 -100.00000 -100.00000 -100.00000 -100.00000 -100.00000 -100.00000  0.13592 
-100.00000 -0.46497 -100.00000 -100.00000 -0.22248 -100.00000 -100.00000 -100.00000 -100.00000  0.00000 -100.00000 -100.00000 -100.00000 -100.00000 -0.12784 -100.00000 -100.00000 -100.00000 -100.00000 -100.00000 
-100.00000 -100.00000 -100.00000 -100.00000 -100.00000 -100.00000 -0.11165 -0.10411 -0.00001  0.15138 -100.00000 -100.00000 -100.00000  0.00000 -100.00000 -100.00000  0.27302 -100.00000 -100.00000 -100.00000 
-0.41091  0.26055 -0.87869 -0.34152  0.25353 -0.00798 -0.36355  0.06407 -0.00083  0.00000 -0.50293 -0.46425  0.49348 -0.29318  0.17780  0.12713 -0.81217 -0.53991 -0.22629 -0.64456 
-0.32574 -0.49014  0.15969  0.25371  0.41022 -0.53248  0.02042  0.10008 -0.22518 -0.48181  0.06460 -0.38418 -0.47757 -0.00022  0.30286  0.00000 -0.49773 -100.00000 -0.31278  0.43874 
 0.14269  0.08125  0.74804 -0.88378  0.33989  0.52989 -100.00000 -0.58492 -0.56865  0.27792  0.15012 -100.00000 -0.90155 -100.00000 -100.00000 -100.00000  0.00000 -0.30959  0.07346 -0.01417 
 0.00000 -1.02829  0.13723 -100.00000 -100.00000 -100.00000 -1.05608 -100.00000 -100.00000 -0.15649 -100.00000 -0.33628 -100.00000 -100.00000 -0.00028 -0.45152 -0.84772 -100.00000 -0.00028  0.24876 
-0.39662  0.24949  0.75821 -0.55790 -0.24617  0.14919  0.11937 -0.33136 -100.00000 -0.94872  0.27771 -0.03622 -0.89554 -100.00000 -100.00000  0.76488  0.24251  0.00000 -1.08226 -0.48195 
-0.17646 -0.25081 -100.00000 -0.16254 -0.13018 -0.19296 -100.00000 -1.13125 -100.00000  0.00000  0.35634 -0.02494 -100.00000 -100.00000 -0.51448 -0.22862 -0.07545 -100.00000 -100.00000 -100.00000 
-0.56131 -0.48677 -100.00000 -0.18939 -100.00000 -100.00000 -100.00000 -100.00000 -100.00000  0.00000 -0.41178  0.15264  0.58467  0.15133 -100.00000 -100.00000 -0.27800 -100.00000 -100.00000  0.09672 
-100.00000 -100.00000  0.13756  0.00006  0.30232 -100.00000  0.00000 -100.00000 -100.00000 -0.10936 -100.00000 -100.00000 -100.00000  0.35698  0.04874 -100.00000 -100.00000 -100.00000 -100.00000 -100.00000 
-100.00000 -100.00000 -100.00000 -100.00000 -100.00000 -100.00000 -100.00000  0.00000 -100.00000 -100.00000 -100.00000 -0.37847 -100.00000  0.82965 -100.00000  0.54952 -100.00000 -100.00000 -100.00000 -100.00000 
 0.22768 -100.00000 -100.00000 -0.28931 -100.00000 -100.00000 -100.00000 -100.00000 -100.00000 -0.09166 -100.00000 -0.09166 -100.00000 -100.00000 -100.00000 -0.53795  0.00000 -0.39294 -100.00000 -100.00000 
-100.00000 -100.00000 -100.00000  0.15005 -100.00000 -100.00000 -100.00000 -100.00000 -100.00000  0.29701 -0.25219  0.00000 -100.00000 -100.00000 -100.00000  0.92481 -100.00000 -0.01445  0.02203 -100.00000 
-100.00000 -100.00000 -0.49270 -0.28878  0.00000  0.04715  0.44892 -100.00000  0.61885 -0.22211 -100.00000 -100.00000 -100.00000 -100.00000 -100.00000 -100.00000 -100.00000 -100.00000 -100.00000 -100.00000 
-100.00000 -100.00000 -0.17631 -0.37793  0.00000 -100.00000 -100.00000 -100.00000 -100.00000 -100.00000 -100.00000 -100.00000 -100.00000 -100.00000  0.42100 -0.11926 -0.33171 -100.00000 -100.00000 -100.00000 
 0.15791 -100.00000 -100.00000 -100.00000  0.14925 -100.00000 -100.00000 -100.00000  0.00000 -100.00000 -100.00000 -100.00000 -100.00000 -0.11917 -100.00000 -100.00000 -0.03552 -100.00000 -100.00000 -100.00000 
-100.00000 -100.00000 -0.39327  0.05800  0.00000  0.62566 -100.00000 -100.00000 -100.00000 -100.00000 -100.00000 -100.00000 -0.22810 -100.00000 -0.05164 -100.00000  0.03493 -100.00000 -100.00000 -100.00000 
 0.00019  0.29274 -100.00000 -100.00000 -100.00000  0.27433 -100.00000 -100.00000 -100.00000  0.71124  0.00000 -100.00000 -100.00000 -100.00000 -100.00000 -100.00000  0.14422 -0.37648 -100.00000 -100.00000 
-1.66794 -1.51807  0.25455 -100.00000 -0.07009  0.17067 -100.00000 -100.00000 -100.00000 -0.17092 -1.09512 -0.55185 -1.02133 -100.00000 -100.00000 -0.27217 -0.80395  0.00000 -100.00000 -0.44707 
-100.00000 -0.84623 -1.34793 -100.00000 -1.13001 -0.89794 -100.00000 -0.34940 -100.00000 -0.04498 -0.72464 -0.20695 -0.51606 -100.00000 -100.00000 -0.85709  0.22951  0.00000 -0.75482 -0.42935 
 0.00000 -0.20674 -0.33914 -0.41467  0.42577 -100.00000 -0.19237  0.25135  0.45025  0.80783 -0.64088  0.04201  0.39261 -100.00000  0.13801 -0.32972 -0.53610 -0.25115 -0.39117  1.67429 
 0.52220 -0.34554 -0.09152 -100.00000 -0.06826 -100.00000 -100.00000  0.01855 -100.00000 -0.11896 -0.33129 -0.00126 -100.00000 -100.00000 -0.61834  0.26325 -100.00000 -100.00000  0.00000  0.47353 
-0.39736  0.03242 -0.50864 -0.61297  0.27564 -100.00000 -0.22525  0.01698 -100.00000  0.00000 -0.45561 -0.10446 -0.69180 -100.00000  0.06426 -0.68686 -0.82930 -0.00131 -0.49853 -0.27612 
-100.00000 -100.00000 -100.00000 -100.00000 -100.00000 -100.00000  0.01827  0.00000 -0.22928 -100.00000 -100.00000 -0.11923 -100.00000 -0.29986 -100.00000 -0.14871 -100.00000 -100.00000 -100.00000 -100.00000 
-1.03681 -1.19434 -0.56434  0.23881 -0.57165  0.13377 -100.00000 -0.80100 -100.00000 -0.45061  0.54615 -0.25007 -0.76530 -100.00000  0.00000 -0.70961 -0.63616 -0.56254  0.16367 -0.25729 
-100.00000 -0.07386 -0.59807 -0.81992 -0.69106  0.89328 -0.24473 -0.07984 -100.00000 -0.38077 -0.69596  0.07026 -0.57360 -100.00000 -1.29571 -0.84746 -0.60851  0.00000 -100.00000 -0.76465 
-100.00000 -1.07230 -0.03085  0.71842  0.00000 -0.50307 -0.40612 -0.00004 -100.00000 -0.43140  0.03406 -0.11929 -100.00000 -100.00000  0.17730 -0.42728  0.26299 -100.00000 -100.00000 -100.00000 
-0.85146  0.15089 -0.67274 -0.62681 -0.12915 -100.00000 -100.00000 -100.00000 -100.00000  0.46127  0.00000  0.29451 -100.00000 -100.00000 -0.00029 -100.00000 -100.00000 -0.11946 -100.00000 -0.58322 
-100.00000 -0.80803 -0.22280  0.49865 -0.03153 -100.00000 -0.00015  0.13735 -100.00000 -0.56435  0.36658  0.00000 -0.04867 -0.22951 -0.00015 -0.00015 -100.00000  0.11740 -0.30250 -0.89666 
 0.25318 -0.41964  0.16435  0.01807 -0.09590 -100.00000 -0.46321  0.01311 -0.19428  0.00000  0.41679 -0.07829 -0.26122 -100.00000 -0.18207 -100.00000 -0.52006 -0.09201 -100.00000 -0.19822 
-100.00000 -100.00000 -100.00000 -100.00000 -100.00000 -100.00000 -0.04889  0.00000 -100.00000 -100.00000 -100.00000 -0.51703 -100.00000  0.62048 -100.00000 -0.26672 -100.00000 -100.00000 -100.00000 -100.00000 
-100.00000 -0.90400  0.00000 -100.00000 -0.03389 -0.01661  0.50134  0.00754 -0.32296  0.24434  0.04996 -100.00000 -0.19674 -1.32603 -100.00000  0.38184 -0.88579 -0.92175 -100.00000  0.25622 
-100.00000 -100.00000 -100.00000 -100.00000 -100.00000 -100.00000 -100.00000 -0.09188 -100.00000 -0.37595 -0.46364  0.00000 -100.00000 -100.00000 -100.00000 -100.00000 -100.00000 -0.01618  0.23621 -100.00000 
-0.00023 -0.19640  0.99977  0.25068 -0.43143  0.55863 -0.51698 -100.00000 -100.00000 -0.17877  0.37333  0.00000 -0.44979 -100.00000 -100.00000 -0.37803 -0.42739 -0.51816 -0.35109 -0.59587 
-0.03093 -100.00000  0.09849 -0.19600  0.05419  0.30999 -100.00000 -0.58256 -0.22914 -100.00000  0.25629 -0.59634 -100.00000 -100.00000 -100.00000 -100.00000  0.34111  0.00000 -100.00000  0.06244 
 0.00000 -0.03097 -0.11915 -100.00000 -0.00003 -100.00000 -100.00000 -100.00000  0.04687 -0.59740 -0.06837 -0.00003 -1.06586 -100.00000 -0.00003 -100.00000  0.43727 -100.00000  0.53681  0.57148 
-100.00000 -0.46305  0.05253 -0.22921 -1.61579 -100.00000 -100.00000 -100.00000 -100.00000 -0.11925  0.05863  0.16498 -100.00000 -0.11925 -100.00000 -100.00000  0.23359  0.00000 -100.00000 -0.29514 
 0.50675 -0.54286 -0.07462 -100.00000 -1.46239 -100.00000 -100.00000 -0.61834 -100.00000 -0.37460 -0.22916 -100.00000  0.51625 -100.00000  0.53679 -100.00000 -100.00000  0.47182  0.48199  0.00000 
-100.00000 -0.32267  0.00000 -0.08103 -100.00000 -100.00000 -100.00000 -100.00000 -100.00000 -100.00000 -100.00000 -100.00000 -100.00000 -100.00000 -100.00000 -100.00000 -100.00000 -100.00000  0.14946 -100.00000 
-100.00000 -100.00000 -100.00000  0.77774  0.00000 -100.00000 -0.28316 -100.00000 -100.00000 -100.00000 -100.00000 -100.00000 -100.00000 -100.00000 -0.31554  0.62105 -0.04799 -100.00000 -100.00000 -100.00000 
-100.00000 -0.25102  0.00000 -0.10768 -0.63773 -100.00000 -100.00000 -100.00000 -100.00000 -100.00000 -100.00000 -100.00000 -100.00000 -100.00000 -100.00000 -100.00000 -100.00000 -100.00000 -100.00000 -0.24619 
-100.00000 -100.00000 -0.42255 -0.04586  0.00000 -100.00000 -100.00000 -100.00000 -100.00000 -100.00000 -0.00004 -100.00000 -0.38316 -100.00000  0.33899 -100.00000 -0.10577 -100.00000 -100.00000 -100.00000 
-100.00000 -100.00000 -100.00000 -100.00000  0.15727 -100.00000 -0.27855 -100.00000  0.00000 -100.00000 -100.00000 -100.00000 -100.00000  0.38242 -100.00000 -100.00000 -0.04574 -100.00000 -100.00000 -100.00000 
 0.00000  0.28968  0.05968 -100.00000 -100.00000 -100.00000 -100.00000 -100.00000 -100.00000  0.32407 -100.00000 -100.00000 -100.00000  0.64464 -100.00000 -100.00000 -100.00000 -100.00000  0.33795 -100.00000 
 0.05913  0.67245  0.00000  0.24094 -100.00000 -100.00000 -0.00419 -100.00000 -100.00000 -100.00000 -100.00000 -100.00000 -100.00000 -100.00000 -100.00000 -100.00000 -100.00000 -100.00000 -100.00000 -100.00000 
-100.00000 -100.00000 -100.00000 -100.00000 -100.00000 -100.00000 -100.00000 -0.36739 -100.00000 -100.00000 -100.00000 -0.46473 -0.67810 -100.00000 -0.03335  0.00000  0.25478 -100.00000 -100.00000 -100.00000 
-100.00000 -0.20480  0.13699 -0.46548 -100.00000 -0.20480 -0.29703 -0.40332  0.13699 -0.61631 -100.00000 -1.09364  0.08149 -0.29703 -100.00000  0.00000  0.31754 -0.10627 -0.00051 -100.00000 
-100.00000 -100.00000 -100.00000 -100.00000  0.70727 -100.00000 -100.00000 -100.00000 -100.00000  0.44102  0.28915 -100.00000  0.17497 -100.00000  0.00000 -100.00000  0.00020 -100.00000 -100.00000 -100.00000 
-0.00025 -100.00000  0.18869 -100.00000 -100.00000 -100.00000  0.21290 -0.67322 -100.00000  0.00000 -0.10600  0.13725 -100.00000 -0.00025 -0.15253 -100.00000 -100.00000 -100.00000 -100.00000 -100.00000 
-0.10348 -100.00000 -100.00000 -0.12972 -100.00000 -100.00000 -100.00000 -100.00000 -100.00000  0.00000  0.13743 -0.29762 -100.00000 -0.10568 -100.00000 -100.00000  0.24103 -100.00000 -100.00000 -0.00007 
 1.01712 -0.06647  0.26324  0.10408 -0.05646 -100.00000 -0.02716 -0.40439 -100.00000  0.00000  0.28145 -0.19484 -0.16338 -0.38280  0.13771  0.30182  0.10262 -0.10549 -100.00000 -100.00000 
 0.16801 -100.00000 -0.05010  0.13753  0.00003 -100.00000 -100.00000 -0.06663 -100.00000  0.37854 -100.00000  0.04584 -100.00000 -100.00000 -0.10566 -100.00000 -100.00000 -100.00000  0.00000 -0.47847 
-0.08981 -100.00000  0.10193 -100.00000 -100.00000 -100.00000 -100.00000 -100.00000 -100.00000 -100.00000 -100.00000 -100.00000 -0.20446 -100.00000 -100.00000 -100.00000 -0.00003  0.30526 -0.35122  0.00000 
-100.00000 -0.29671 -100.00000 -100.00000 -0.00010 -100.00000 -100.00000 -100.00000 -100.00000 -100.00000 -100.00000 -100.00000  0.00000 -100.00000 -100.00000  0.03161 -0.38342 -0.32771 -100.00000 -100.00000 
-100.00000  0.31811  0.26339 -100.00000 -0.08631  0.99550 -100.00000 -100.00000 -100.00000 -0.37260 -100.00000  0.52131  0.00000 -100.00000  0.08222  0.28867  0.13805  0.47951 -0.23901 -0.46482 
-0.17691 -100.00000 -100.00000  0.04260 -0.42262 -100.00000 -0.54237  0.06229 -100.00000  0.00000  0.70339 -0.50349 -100.00000 -100.00000 -100.00000 -100.00000  0.27258 -100.00000 -0.10898 -0.20442 
-100.00000 -100.00000  0.18930 -0.24525  0.00000 -0.20396 -0.05639 -100.00000 -100.00000 -100.00000 -100.00000 -100.00000 -100.00000 -100.00000  1.06286  0.28146  0.15753 -100.00000 -100.00000 -100.00000 
-100.00000 -100.00000 -100.00000 -100.00000 -100.00000 -100.00000 -100.00000  0.00000 -100.00000 -100.00000 -100.00000 -100.00000 -100.00000 -0.12854 -100.00000  0.35951 -100.00000 -100.00000 -100.00000 -100.00000 
 0.54641  0.42242 -0.03390  0.22286 -0.43290 -100.00000 -100.00000 -100.00000 -100.00000  0.00000 -0.57249 -0.78594 -0.00058 -100.00000  0.07836  0.68681 -0.42291 -100.00000 -0.14403 -0.25716 
-0.80454 -100.00000  0.11869 -0.29359  0.07398 -100.00000 -0.20543 -100.00000 -100.00000  0.28021 -0.80726  0.00000 -0.47967 -100.00000 -0.25905 -0.74105 -0.83673 -0.00594 -0.31631 -100.00000 
 0.00000  0.05350 -0.12000 -100.00000 -0.43721 -0.38304 -0.11345 -0.29639 -100.00000  0.27928 -0.10635 -0.22213 -100.00000 -100.00000 -0.62362 -100.00000  0.33290  0.58493 -0.10573  0.17958 
 0.44854 -0.50726 -0.32811  0.67189 -0.09473 -100.00000 -1.77955 -0.68641 -100.00000  0.24023 -0.20258  0.00000 -100.00000 -100.00000 -0.68249  0.28732 -0.13107  0.19253  0.30497 -0.26766 
-0.02869  0.00000 -0.25303 -100.00000 -100.00000 -100.00000 -100.00000 -100.00000 -100.00000  0.44838 -0.51415 -0.46592 -0.00101 -100.00000 -1.06477 -100.00000 -100.00000  1.08897  0.38208 -100.00000 
-100.00000 -100.00000 -100.00000 -0.10587  0.04225 -100.00000 -100.00000  0.00000 -100.00000  0.10195 -0.55762  0.03164 -100.00000 -0.89675 -100.00000  0.39044 -100.00000 -100.00000 -100.00000 -100.00000 
-0.00036 -0.35085  0.00000 -0.76374 -0.20461 -100.00000 -0.20461 -100.00000 -100.00000 -100.00000 -0.00036 -100.00000 -100.00000 -100.00000 -100.00000 -100.00000 -100.00000 -100.00000 -100.00000 -100.00000 
-100.00000  0.23978  0.03709 -100.00000 -0.40531 -1.19797  0.03126 -0.62581 -100.00000  0.00000  0.38318 -100.00000  0.74205  0.13739  0.38699 -100.00000  0.20139 -100.00000 -0.00011 -100.00000 
-100.00000  0.27792  0.00000  0.32383  0.05935 -100.00000 -100.00000 -100.00000 -100.00000 -100.00000 -100.00000 -100.00000 -100.00000 -100.00000 -100.00000 -100.00000 -100.00000 -100.00000 -100.00000 -100.00000 
-100.00000  0.00000  1.20564 -100.00000  0.30217 -100.00000 -0.05515 -100.00000 -0.56748 -0.01749  0.00463 -100.00000 -0.68363 -0.16207 -0.10504  0.32109 -100.00000 -100.00000 -100.00000  0.11224 
-0.00737 -0.45088 -100.00000 -100.00000 -100.00000 -100.00000 -0.16711 -0.65528 -100.00000  0.00000  0.37962 -100.00000 -100.00000 -100.00000  0.52566 -100.00000 -100.00000 -0.10581 -0.00012 -100.00000 
-0.60946  0.29528  0.11797 -0.54192 -0.28507 -0.53186  0.79848  0.15764  0.00034  0.00000 -0.09969  0.28884  0.03211 -100.00000  0.23535 -0.15505  1.01694 -0.39874 -0.46056  0.21804 
-0.56641 -0.49735 -0.23050  0.24821  0.45261  0.47925 -100.00000  0.15732 -100.00000 -0.34343  0.32808  0.00000 -0.19975 -100.00000 -100.00000  0.65349 -0.08611 -0.66678  0.21774 -100.00000 
-100.00000  0.00003  0.10251 -100.00000  0.01366 -100.00000 -0.10565  0.00000 -100.00000 -0.46464 -0.20411  0.00003 -100.00000 -0.69820 -100.00000  0.60661 -100.00000 -100.00000 -100.00000 -100.00000 
-0.27055 -0.78369 -100.00000 -0.19398 -0.75033 -100.00000  0.09498 -0.47923 -100.00000  1.02366 -0.20535  0.00000 -0.89217  0.57119 -100.00000 -0.07169 -0.00119 -0.16003  0.32233 -0.51609 
 0.35749 -0.56719  0.00009 -100.00000 -100.00000 -0.04136 -100.00000 -0.10552 -100.00000  0.50533 -0.55940  0.27299 -0.04951 -100.00000 -100.00000 -0.07521  0.00000  0.23901 -100.00000 -100.00000 
 0.42842 -100.00000 -100.00000  0.28856 -100.00000 -100.00000 -100.00000 -100.00000 -100.00000  0.15743 -100.00000 -100.00000  0.17435 -100.00000 -100.00000 -100.00000  0.00000  0.26705 -100.00000 -100.00000 
-100.00000 -100.00000 -0.18414 -0.87903  0.31452 -100.00000  0.00000 -0.19829 -100.00000  0.27197 -0.00885 -100.00000 -100.00000 -100.00000 -100.00000 -0.61080 -100.00000 -100.00000 -0.00033 -0.15137 
-100.00000  0.21071 -0.61376 -0.27624  0.52821 -100.00000  0.37848  0.03220 -100.00000  0.73682  0.00000 -0.27914 -0.00456 -100.00000 -100.00000 -100.00000  0.16516 -0.00003 -0.20423 -0.20423 
-100.00000 -0.73162  0.43728  0.08456  0.54542 -100.00000 -100.00000 -100.00000 -100.00000 -0.64231 -0.95802 -100.00000  0.31451 -100.00000  0.00000 -100.00000  0.47149 -100.00000 -100.00000 -100.00000 
 0.05317 -0.57617 -0.47133 -100.00000  0.11573 -100.00000 -0.43591  0.24376 -0.44887  0.20863 -0.13114 -100.00000 -0.28592 -0.10220 -100.00000 -0.49710 -0.10983 -0.25424 -0.27085  0.00000 
-100.00000 -0.06624  0.20511  0.00000 -0.56358  0.07332 -0.11110  0.18971 -100.00000  0.55228 -0.56578 -0.10550 -0.46375 -0.40345 -0.20374 -100.00000 -0.73749 -0.20374 -100.00000 -100.00000 
-100.00000  0.00000  0.15362 -100.00000 -0.13091  1.42951 -0.23775 -0.39650 -0.83849 -0.07799 -0.43007  0.15649  0.17127 -0.02703  0.03096  0.14536 -100.00000 -100.00000 -0.08701 -100.00000 
-1.21472  0.00000 -0.29449 -0.39642 -1.03335  0.10833  0.01099  0.32604 -0.24833  0.06620 -0.15053 -0.01406  0.45144 -0.28155 -0.27421 -1.05320 -0.42797  0.81239 -0.12280 -0.64390 
 0.53772 -100.00000 -100.00000 -100.00000 -100.00000  0.77912 -100.00000 -100.00000  0.15092 -0.11927 -100.00000 -100.00000 -100.00000 -100.00000 -100.00000 -100.00000  0.00000 -0.07867 -100.00000 -100.00000 
-100.00000 -0.11557 -1.34738  0.03180 -0.83361 -0.53991  0.04505 -100.00000 -100.00000 -0.21764  0.03722 -100.00000 -100.00000 -100.00000  0.00000 -0.04690 -1.14379  0.12206 -100.00000 -100.00000 
-100.00000 -0.64633  0.09543 -0.29451 -0.89379 -100.00000 -0.60081  0.08420 -100.00000 -0.05959 -0.29451  0.74047  0.47123 -100.00000 -0.68004 -100.00000 -0.41647  0.00000 -100.00000  0.46941 
-0.10497  0.39862  0.00000 -0.01577  0.19530  0.46255 -100.00000 -1.09739 -100.00000  0.38046 -1.31117 -0.84632 -0.36672 -0.61031 -100.00000 -0.48281 -0.07645 -0.10497 -0.32370  0.14248 
 0.54956 -0.22646 -100.00000 -0.81278 -0.62700 -0.11344  0.12381 -0.89215 -100.00000 -0.68996 -0.70218 -0.12146 -0.67601 -100.00000 -100.00000 -0.78544  0.00000 -0.08651 -0.67375  0.46085 
-0.51453 -100.00000  0.15833  0.04816 -100.00000 -100.00000 -100.00000 -100.00000 -100.00000  0.27381 -100.00000  0.26798 -100.00000 -100.00000 -100.00000 -100.00000 -100.00000 -100.00000  0.00000 -0.11750 
-100.00000 -100.00000  0.13760 -100.00000 -100.00000 -100.00000 -100.00000 -100.00000 -100.00000 -100.00000  0.27436 -0.14737  0.00000 -100.00000 -0.22975  0.31245  0.36492  0.10731 -100.00000 -100.00000 
-100.00000 -0.08842 -0.57385 -0.13702 -0.87743 -0.19534 -100.00000 -0.02497 -100.00000 -0.00061 -0.21166 -0.39201 -0.57385 -100.00000  0.44734  0.00000  0.24878 -100.00000 -100.00000 -100.00000 
 0.00000 -100.00000  0.04295 -100.00000 -100.00000 -100.00000 -100.00000 -100.00000 -0.08285 -100.00000 -100.00000 -100.00000 -100.00000 -100.00000 -100.00000 -100.00000 -0.13923 -100.00000 -100.00000  0.11822 
 0.59024 -100.00000 -100.00000  0.00033 -100.00000  0.48575 -100.00000 -100.00000 -0.04180 -100.00000 -100.00000 -100.00000 -100.00000 -100.00000 -100.00000 -100.00000  0.00000 -0.15995 -100.00000 -100.00000 
-100.00000 -100.00000 -0.08703  0.35565 -0.06224  0.00000 -100.00000 -100.00000 -100.00000 -100.00000  0.07416 -100.00000 -100.00000 -100.00000 -100.00000 -100.00000 -100.00000  0.03421 -100.00000 -100.00000 
 0.30671  0.72174  0.00354 -0.09599 -0.46535 -100.00000 -0.09886 -0.04510 -100.00000  0.12520 -100.00000  0.00000 -0.24584 -100.00000 -100.00000 -0.27826 -100.00000 -0.01522 -0.19710  0.03864 
-100.00000 -100.00000 -100.00000 -100.00000 -100.00000 -100.00000  0.00003  0.00000  0.00003 -100.00000 -100.00000 -100.00000 -100.00000 -0.52917 -100.00000  0.36101 -100.00000 -100.00000 -100.00000 -100.00000 
-100.00000 -0.00044 -100.00000 -100.00000 -0.05140 -100.00000 -100.00000  0.00000 -100.00000 -100.00000 -0.00044 -0.44046 -100.00000  0.55244 -100.00000 -0.71274 -100.00000 -100.00000  0.21079 -100.00000 
-0.10019 -100.00000 -100.00000 -100.00000  0.57788 -100.00000 -100.00000 -100.00000  0.00000 -100.00000 -100.00000 -100.00000 -100.00000  0.27832 -100.00000 -100.00000  0.44081 -100.00000 -100.00000 -100.00000 
-100.00000 -0.40263  0.71280  0.38080 -0.49039 -0.77382 -100.00000 -100.00000 -100.00000 -0.88046  0.00000 -0.26347 -100.00000 -100.00000  0.13735 -100.00000 -100.00000  0.03519 -100.00000 -100.00000 
-100.00000 -100.00000 -0.43758 -0.33926  0.00000  0.55504  0.23009 -100.00000 -100.00000  1.24862 -100.00000 -100.00000 -100.00000  0.00021 -100.00000 -100.00000  0.15737 -100.00000 -100.00000 -100.00000 
-100.00000 -100.00000 -0.61090 -0.28622  0.00000 -100.00000 -100.00000 -100.00000 -100.00000 -100.00000 -100.00000 -100.00000 -0.03280 -100.00000  0.87343 -100.00000  0.00004 -100.00000 -100.00000 -100.00000 
-0.15244  0.90752  0.24494 -100.00000 -0.14809 -100.00000 -0.24275 -0.27545 -100.00000 -0.55700 -0.06500  0.99913  0.95768 -100.00000 -0.00174  0.13776 -0.24275  0.21013 -0.11722  0.00000 
-100.00000 -0.43272 -100.00000 -100.00000  0.03431 -100.00000 -100.00000 -100.00000 -100.00000  0.36184 -0.01814 -100.00000 -0.19948 -100.00000  0.00000  0.24489 -0.28975 -0.29335 -100.00000 -100.00000 
 0.00000  0.47997 -0.10499 -100.00000 -0.06510 -0.20261 -0.03100 -100.00000 -1.26242  0.29805 -100.00000 -0.24251 -100.00000 -100.00000 -100.00000 -100.00000  0.27710 -100.00000 -0.67241 -0.05616 
-0.61093 -0.48496 -100.00000 -100.00000 -100.00000 -100.00000 -100.00000 -100.00000 -100.00000  0.07391 -100.00000  0.34002 -0.99013 -100.00000 -100.00000 -1.03792 -100.00000 -0.00090  0.00000 -0.54971 
-100.00000 -0.18995 -100.00000  0.43698 -0.06480  0.48532 -100.00000 -0.96479 -100.00000 -0.52899  0.00000  0.15829  0.14057 -100.00000 -0.24211 -0.00010  0.86809  0.22803 -100.00000 -100.00000 
-100.00000 -100.00000 -0.11238  0.00000 -0.12270  0.13567 -100.00000 -100.00000 -100.00000 -100.00000  0.78808 -100.00000 -100.00000 -100.00000 -100.00000 -100.00000 -100.00000 -100.00000 -100.00000 -100.00000 
-0.15998 -0.81921 -0.07395  0.00000 -0.51231 -0.51707 -0.12033 -0.29297 -1.22451 -0.32198  0.15734 -0.20533 -0.08927  0.14897 -100.00000 -100.00000 -0.46583  0.28748 -100.00000 -100.00000 
-100.00000 -100.00000  0.52927 -0.09731 -0.53631 -100.00000  0.00000 -100.00000 -100.00000  0.72191 -100.00000 -100.00000 -100.00000  0.13750 -100.00000 -100.00000 -100.00000 -100.00000 -100.00000 -100.00000 
-0.01453  0.64426  0.06334 -100.00000 -100.00000 -100.00000 -100.00000 -100.00000 -100.00000 -100.00000 -100.00000 -100.00000 -100.00000 -100.00000 -100.00000  0.12089  0.00024  0.38527  0.80233  0.00000 
-0.14299  0.00000  1.06678 -100.00000 -100.00000 -100.00000 -100.00000 -100.00000 -100.00000  0.50227 -0.49292 -100.00000 -100.00000 -100.00000 -100.00000 -100.00000 -100.00000 -100.00000 -100.00000 -0.10548 
-100.00000  0.14950 -100.00000 -0.02929 -0.20457 -100.00000 -100.00000 -100.00000 -100.00000 -0.99547  0.00000 -0.73978 -100.00000 -100.00000 -100.00000 -100.00000 -100.00000 -100.00000 -100.00000 -0.29679 
 0.00000 -100.00000 -100.00000 -100.00000 -100.00000 -100.00000 -100.00000 -100.00000 -100.00000  0.60976 -100.00000 -100.00000 -100.00000 -100.00000 -100.00000 -100.00000 -100.00000 -100.00000  0.28990 -100.00000 
-100.00000 -100.00000 -100.00000 -100.00000 -100.00000 -100.00000 -100.00000 -100.00000 -100.00000 -0.61165 -100.00000  0.00000 -100.00000 -100.00000 -100.00000 -0.10564 -100.00000 -100.00000  0.32552 -100.00000 
-100.00000 -100.00000  0.13747 -0.55287  0.00000 -100.00000 -100.00000  0.11009 -0.29647 -100.00000 -100.00000 -100.00000 -100.00000 -100.00000  0.08943 -100.00000 -100.00000 -100.00000 -100.00000 -100.00000 
-100.00000 -0.29695 -0.24465  0.00000 -1.42519  0.27730 -100.00000 -100.00000 -100.00000 -100.00000  0.52131 -100.00000 -100.00000 -100.00000 -100.00000 -100.00000 -100.00000  0.08156 -100.00000 -100.00000 
-0.29564  0.00000 -0.04825 -0.10543 -100.00000 -100.00000 -100.00000 -100.00000 -100.00000 -0.00359  0.39008 -100.00000 -100.00000 -100.00000 -100.00000 -100.00000 -100.00000 -100.00000 -100.00000 -0.46368 
-100.00000 -100.00000 -100.00000 -100.00000  0.72206 -100.00000 -100.00000 -100.00000 -100.00000 -0.61499 -0.11960 -100.00000  0.37989 -100.00000  0.00000 -100.00000 -100.00000 -100.00000 -100.00000 -100.00000 
 0.15054  0.37987  0.58501 -100.00000 -0.27968 -100.00000 -100.00000 -100.00000  0.00000 -0.24514  0.00927 -100.00000 -100.00000 -0.32682 -100.00000 -100.00000  0.20939 -100.00000 -100.00000  0.03195 
-100.00000 -100.00000 -100.00000 -100.00000 -100.00000 -100.00000 -100.00000  0.00000 -100.00000 -100.00000 -100.00000 -100.00000 -100.00000 -0.28991 -100.00000 -0.00537 -0.00006 -100.00000 -100.00000 -100.00000 
-0.71434  0.00000  0.32840 -100.00000 -100.00000 -100.00000 -100.00000 -100.00000 -100.00000  0.09909  0.92472 -100.00000 -100.00000 -100.00000 -100.00000 -100.00000 -100.00000 -100.00000 -100.00000 -100.00000 
-100.00000 -100.00000 -100.00000 -0.00003  0.02703 -100.00000  0.00000 -0.29508 -0.32533  0.56583 -100.00000 -100.00000 -100.00000 -0.00003 -100.00000 -0.61310 -100.00000 -100.00000 -100.00000 -100.00000 
 0.24945  0.00000  0.14877 -0.19690 -0.37362 -100.00000 -100.00000 -100.00000 -100.00000 -0.40961 -0.08609 -100.00000  0.01340 -0.10582 -100.00000 -0.00013 -0.00013 -0.61564 -100.00000  0.33507 
-100.00000 -0.43654  0.42777  0.07193  0.00000  0.12079 -100.00000 -100.00000 -100.00000 -100.00000 -100.00000 -100.00000  0.27329 -100.00000  0.54718 -100.00000  0.28175 -100.00000 -100.00000 -100.00000 
 0.15245 -0.08085  0.47301  0.22395  0.09129 -0.05530 -100.00000 -0.02802 -0.29652  0.00000  0.11181 -0.24519  0.38230 -0.27941 -100.00000  0.29483  0.14281  0.02039 -0.27941 -0.75248 
 0.45771 -100.00000 -0.20427  0.20181 -100.00000 -100.00000 -0.15898 -100.00000 -100.00000  0.27276 -100.00000 -100.00000 -100.00000 -100.00000 -0.24565 -0.10575  0.00000 -0.31817 -100.00000 -100.00000 
 0.00000 -0.21945 -0.12024 -100.00000  0.05863 -100.00000 -100.00000 -100.00000  0.63209  0.44626 -0.24425 -0.60950 -100.00000 -0.46503 -100.00000 -0.32151  0.46404 -100.00000 -0.74906 -0.71577 
-0.27895  0.08385  0.50637  0.10097  0.56353  0.38707  0.00000 -0.26651 -0.75194  0.02208 -0.43612 -0.27895 -0.19511 -0.08610  0.12335  0.53765 -0.31274 -0.36851 -0.55667 -0.31785 
-0.25574  0.01965 -0.25205 -0.06938 -0.34989 -100.00000 -0.30408  0.77898  0.16540 -0.60623 -0.85021  0.08268 -0.66860 -100.00000 -0.82834  0.84918 -0.55312  0.19884  0.04770  0.00000 
 0.03257  0.38049 -100.00000 -100.00000  0.00006 -100.00000  0.02348  0.27357 -100.00000  0.00000 -100.00000 -100.00000 -0.10494  0.08398 -0.02201 -0.29446 -100.00000  0.00006 -100.00000 -100.00000 
 0.00000 -0.38272 -100.00000 -100.00000 -100.00000 -100.00000 -100.00000 -100.00000 -100.00000  0.51836 -0.38272 -100.00000 -100.00000 -0.20140 -100.00000 -100.00000 -100.00000 -100.00000  0.18375 -100.00000 
-100.00000 -100.00000 -0.49238  0.00000  0.13747 -0.10576 -0.00749 -100.00000 -100.00000  0.05877  0.21922 -0.10576 -100.00000 -100.00000 -100.00000 -100.00000 -0.00004 -100.00000 -100.00000 -100.00000 
-100.00000 -100.00000  0.23644  0.00000  0.18921 -100.00000  0.38092 -100.00000 -100.00000 -100.00000  0.07775  0.13760 -100.00000 -100.00000 -100.00000 -100.00000 -100.00000 -100.00000 -100.00000 -100.00000 
-100.00000 -0.65940 -0.28118  0.46496 -1.20522  0.15124  0.38260 -0.10693 -0.54850 -0.17757  0.00000 -0.88568 -0.47890 -0.23764  0.58427 -100.00000 -0.39189  0.64315 -100.00000 -0.54274 
-100.00000  0.28205 -100.00000 -100.00000  0.27331 -100.00000 -100.00000 -100.00000 -100.00000  0.00000 -0.25784 -100.00000 -100.00000 -100.00000  0.44549 -100.00000 -100.00000 -100.00000 -100.00000 -100.00000 
 0.32365 -0.10358 -0.23922  0.19570  0.02427  0.15946 -100.00000  0.57450 -100.00000 -0.21476 -0.09988  0.00000 -0.20049 -100.00000  0.13782 -0.31887 -0.06298  0.19570  0.82978  0.64995 
 0.22219  0.00000 -0.16305 -0.45377  0.04665 -100.00000 -100.00000 -100.00000 -100.00000 -0.18926 -0.26764 -0.44985 -0.21238 -100.00000 -100.00000  0.13554 -0.41366  0.69689 -100.00000 -0.36811 
-100.00000 -0.32695  0.43545 -100.00000 -0.42006 -100.00000 -100.00000 -0.00010 -100.00000  0.00000  0.22788 -100.00000  0.43545 -100.00000 -0.14282 -0.86752 -0.24263 -100.00000 -0.07168  0.07514 
-100.00000 -100.00000  0.83891 -0.08556 -0.34869  0.00000 -0.12665  0.45831 -100.00000  0.37832 -0.75931 -100.00000 -0.00020 -100.00000  0.34205 -0.00020 -0.08746  0.13264 -100.00000 -100.00000 
 0.64592 -0.12651  0.32779 -100.00000 -0.57719 -100.00000 -100.00000 -0.39852 -100.00000 -0.28404 -0.19043 -0.76946 -0.86831  0.26294  0.24270  0.00000  0.30041 -100.00000 -0.22174 -0.12651 
 0.49878 -0.10508 -100.00000 -100.00000  0.92595 -100.00000 -100.00000 -100.00000 -100.00000  0.03527 -0.31266 -100.00000 -0.38159 -100.00000 -0.30620 -100.00000 -100.00000  0.34477 -0.79655  0.00000 
-100.00000 -100.00000 -100.00000 -100.00000 -100.00000 -100.00000  0.13585 -0.22094 -100.00000  0.01129 -100.00000 -100.00000 -100.00000  0.00000 -100.00000 -100.00000 -0.30627 -100.00000 -100.00000 -100.00000 
-100.00000 -100.00000  0.26273 -100.00000 -100.00000 -100.00000 -0.00031  0.64961 -100.00000 -0.51890  0.23063  0.00000 -0.00031 -100.00000 -100.00000 -1.07932 -100.00000  0.55139 -0.17068  0.31508 
-100.00000  0.37114  0.13760 -100.00000 -100.00000  0.13185 -100.00000 -100.00000 -100.00000 -0.18699  0.00000 -100.00000 -100.00000 -100.00000 -100.00000 -100.00000  0.13607  0.13760 -100.00000 -100.00000 
-0.75219 -0.54373  0.68322  0.74344  0.14365  0.02828 -0.92672 -100.00000 -100.00000 -0.39287  0.38578 -0.35435 -0.57682 -100.00000 -100.00000 -0.50567 -0.53661  0.00000 -0.86730 -0.01007 
 0.02029 -100.00000 -100.00000 -100.00000 -100.00000 -100.00000 -0.36887 -0.40530 -0.24274  0.01100 -100.00000 -100.00000 -100.00000  0.00000 -100.00000 -100.00000  0.13512 -100.00000 -100.00000 -100.00000 
-100.00000 -100.00000 -100.00000 -100.00000  0.13751 -100.00000 -100.00000 -100.00000 -100.00000 -100.00000 -100.00000 -100.00000  0.00000 -100.00000  0.01108  0.02829  0.10333 -0.54392 -100.00000 -100.00000 
-100.00000  0.36246 -100.00000  0.56434 -100.00000 -100.00000 -100.00000 -100.00000 -100.00000 -0.49546  0.00000 -100.00000 -100.00000 -100.00000 -0.45028 -100.00000  0.13755 -100.00000 -100.00000 -100.00000 
-100.00000  0.01113 -100.00000 -100.00000  0.52927 -100.00000 -100.00000 -100.00000 -100.00000 -0.78151  0.58494 -100.00000 -100.00000 -100.00000  0.00000 -0.40616 -0.00002 -100.00000 -100.00000 -100.00000 
-0.00033  1.52285 -0.40612 -0.60531 -0.47623 -0.21262 -0.33570 -0.11009  0.02035 -0.30272 -0.92660  0.37382  0.00000 -0.79250  0.41726  0.02596  0.21528 -0.16511 -0.46031 -0.45251 
 0.00000  0.00000 -0.12647 -100.00000 -100.00000 -100.00000 -100.00000 -100.00000 -100.00000 -100.00000 -100.00000 -100.00000 -100.00000 -100.00000 -100.00000 -100.00000  0.07231 -100.00000 -100.00000 -0.01957 
 0.02034  0.00000  0.29072 -100.00000 -100.00000 -100.00000 -100.00000 -100.00000 -100.00000 -0.17247 -0.71794 -100.00000 -100.00000 -100.00000 -100.00000 -100.00000 -100.00000 -100.00000  0.25205 -100.00000 
-100.00000 -100.00000  0.56532  0.00000 -1.00570 -0.47959 -100.00000 -100.00000 -100.00000 -100.00000 -0.31713 -100.00000 -100.00000 -100.00000 -100.00000 -100.00000 -100.00000 -0.35045 -100.00000 -100.00000 
-0.45045 -0.81170  0.02804  0.87324 -0.37344  0.17832 -0.86724 -0.12676 -0.35041 -0.18151 -0.06841  0.00000 -0.65546 -100.00000 -0.12676  0.02012 -100.00000  0.39755 -0.47155 -0.34598 
-0.31059 -100.00000 -100.00000 -0.33614 -100.00000 -100.00000 -100.00000 -100.00000 -100.00000  0.00000 -100.00000 -0.05593 -100.00000 -100.00000 -100.00000 -0.00008  0.52283 -100.00000 -100.00000 -100.00000 
-0.30591  1.13514  0.00012 -100.00000 -100.00000 -0.75071 -100.00000 -100.00000 -100.00000  1.02243 -0.44921  0.00000 -100.00000 -100.00000 -100.00000  0.26316 -0.90314 -0.16413 -0.12922 -100.00000 
-100.00000 -0.20123  0.00016 -100.00000  0.00000 -100.00000  0.03221 -100.00000 -100.00000 -0.02674  0.79985 -100.00000 -100.00000 -0.07128 -0.14507 -0.11358  0.26491  0.50120 -100.00000 -100.00000 
-100.00000 -0.00002 -100.00000 -100.00000 -0.34245 -100.00000 -100.00000 -100.00000 -100.00000 -0.39168  0.24275 -100.00000 -100.00000 -100.00000  0.00000  0.45606 -100.00000 -100.00000 -100.00000 -100.00000 
-100.00000 -100.00000  0.26305 -100.00000  0.18860 -100.00000  0.00000  0.13239 -100.00000 -0.00239 -100.00000 -100.00000 -100.00000 -100.00000 -100.00000 -100.00000 -100.00000 -100.00000 -100.00000 -100.00000 
-100.00000 -100.00000 -100.00000 -100.00000 -100.00000 -100.00000 -100.00000 -100.00000 -100.00000 -100.00000 -100.00000 -100.00000  0.00000 -100.00000 -0.16525  0.52663  0.32589  0.02050 -100.00000 -100.00000 
-100.00000 -100.00000 -100.00000 -0.12645 -100.00000 -100.00000 -100.00000  0.01106 -100.00000 -0.32733 -100.00000  0.00000 -100.00000 -100.00000 -100.00000 -100.00000 -100.00000 -100.00000  0.41566 -100.00000 
-100.00000 -100.00000  0.56428  0.00000 -0.54395 -0.38995 -100.00000 -100.00000 -100.00000 -100.00000  0.30872 -100.00000 -100.00000 -100.00000 -100.00000 -100.00000  0.00003 -0.35023 -100.00000 -100.00000 
-0.40640  0.16550 -100.00000 -100.00000  0.13582 -100.00000 -100.00000 -0.13932 -100.00000  0.27100 -0.66849 -0.03655 -0.07181 -100.00000  0.05091  0.00000 -0.15729 -100.00000 -0.18919 -100.00000 
-100.00000 -0.35015 -100.00000  0.00011  0.38395 -100.00000 -100.00000 -100.00000  0.00011  0.76133 -0.07175 -100.00000 -0.28084 -100.00000  0.00000 -0.24258 -0.35015  0.00011 -100.00000 -100.00000 
-0.24233 -0.24028  0.00000 -0.45400  0.95930 -0.08667  0.53212 -0.68824 -100.00000  0.08030 -0.08667  0.52321  0.45691 -100.00000 -100.00000  0.13417 -0.79913 -100.00000  0.22245 -100.00000 
-0.40517 -0.52821  0.18365  0.13414 -100.00000 -100.00000 -0.24270 -100.00000 -0.12647  0.31132  0.00000 -100.00000 -100.00000  0.26298 -100.00000 -0.12647 -0.45034  0.13582 -100.00000 -100.00000 
-100.00000 -100.00000 -0.29909  0.00000  0.55006 -0.05031 -100.00000 -100.00000 -100.00000 -100.00000 -0.18691 -100.00000 -100.00000 -100.00000 -100.00000 -100.00000 -0.12632  0.02059 -100.00000 -100.00000 
 0.00000 -100.00000  0.03531 -100.00000 -100.00000 -100.00000 -100.00000 -100.00000 -100.00000 -100.00000 -100.00000 -100.00000 -100.00000 -100.00000 -100.00000 -100.00000  0.57007 -100.00000 -100.00000 -0.08287 
 0.30637 -0.86882 -0.12933 -100.00000 -0.86687 -0.11453 -100.00000 -100.00000 -100.00000  0.19669 -0.06212 -100.00000  0.40903 -0.00012 -100.00000 -0.92681 -0.04653 -0.25194  0.47590  0.00000 
-100.00000 -100.00000 -100.00000 -100.00000 -100.00000 -100.00000  0.04156  0.18615 -100.00000  0.13684 -100.00000 -100.00000 -100.00000  0.00000 -100.00000 -100.00000  0.21675 -100.00000 -100.00000 -100.00000 
-100.00000 -0.12641 -100.00000 -100.00000 -0.76889 -100.00000 -100.00000 -100.00000 -100.00000  0.33472 -0.31260 -100.00000 -0.07160 -100.00000  0.00000 -100.00000 -100.00000 -100.00000 -100.00000 -100.00000 
-100.00000 -0.00036 -0.48819 -0.32656 -0.26357 -0.00036 -100.00000 -100.00000 -100.00000  0.04667 -0.07276 -0.07159 -0.36837 -100.00000 -100.00000 -0.12660 -0.35004  0.00000 -100.00000 -0.55880 
-100.00000 -100.00000 -100.00000 -100.00000 -100.00000 -100.00000 -0.47872  0.00000 -100.00000 -100.00000 -100.00000  0.13739 -100.00000  0.02464 -100.00000  0.13173 -100.00000 -100.00000 -0.12659 -100.00000 
 0.13770 -0.40262  0.00000  0.00006  1.10241  0.00019  0.67826 -100.00000 -100.00000 -100.00000 -0.34920 -100.00000 -100.00000 -100.00000 -100.00000 -100.00000 -100.00000 -100.00000  0.35952 -100.00000 
-0.24506 -0.12644 -100.00000 -100.00000 -1.00403 -0.30279 -100.00000 -100.00000 -100.00000 -0.32596 -0.12644 -100.00000 -0.00029 -100.00000 -100.00000 -0.63096  0.00000 -0.21525 -100.00000 -100.00000 
-0.03727 -100.00000 -100.00000  0.65033 -0.24226 -100.00000 -100.00000 -100.00000 -100.00000  0.00000 -100.00000  0.28802 -100.00000  0.02077 -100.00000 -100.00000  0.00001 -100.00000 -100.00000 -100.00000 
-0.53489  0.61972  0.13780 -0.39145  0.03457 -0.10056 -0.48415 -100.00000 -100.00000 -0.37629  0.00000  0.05641 -100.00000 -100.00000  0.81939 -100.00000 -0.11854 -0.08090 -100.00000 -0.53489 
-0.00011 -100.00000  0.13740 -0.24253 -100.00000 -100.00000 -100.00000 -100.00000 -100.00000  0.26293 -0.30704 -0.06902 -0.49387 -100.00000 -100.00000 -100.00000 -0.24328  0.00000 -100.00000 -0.07486 
-100.00000 -100.00000 -0.00002 -100.00000  0.00000 -0.05702 -0.40494 -100.00000  0.35938 -0.24194 -100.00000 -100.00000 -100.00000 -100.00000 -100.00000 -100.00000 -100.00000 -100.00000 -100.00000 -100.00000 
 0.19796 -100.00000 -100.00000 -100.00000 -100.00000 -0.05953 -100.00000 -100.00000 -100.00000  0.03133 -0.48929 -100.00000 -100.00000 -100.00000 -100.00000 -100.00000  0.00000 -0.18186 -100.00000 -100.00000 
-100.00000 -100.00000  0.39848  0.26838  0.02154  0.00000 -100.00000 -100.00000 -100.00000 -100.00000 -0.05624 -100.00000 -100.00000 -100.00000 -100.00000 -100.00000 -0.12575  0.25277 -100.00000 -100.00000 
-0.00001  0.67584  0.00000 -0.60270 -100.00000 -100.00000 -100.00000 -100.00000 -100.00000 -100.00000 -100.00000 -100.00000 -100.00000 -0.00001 -100.00000 -100.00000 -100.00000 -100.00000 -100.00000 -100.00000 
-100.00000  0.49762 -100.00000  0.52048 -0.23980 -100.00000 -100.00000 -100.00000 -100.00000  0.13766  0.00000 -100.00000 -100.00000 -100.00000  0.01270 -100.00000 -0.12481 -0.06698 -100.00000 -100.00000 
 0.00000 -100.00000 -0.23736 -100.00000 -100.00000 -100.00000 -100.00000 -100.00000 -100.00000 -100.00000 -0.12352 -100.00000 -100.00000 -100.00000 -100.00000 -100.00000  0.14734 -100.00000 -100.00000  0.36070 
-100.00000 -100.00000 -0.10016  0.32369  0.00000 -100.00000 -100.00000 -100.00000 -100.00000 -100.00000 -100.00000 -100.00000  0.03515 -100.00000  0.70374 -100.00000 -100.00000 -100.00000 -100.00000 -100.00000 
-0.41111 -100.00000 -100.00000  0.03435 -100.00000 -100.00000 -100.00000 -100.00000 -100.00000 -100.00000 -100.00000 -100.00000 -100.00000 -100.00000 -100.00000 -100.00000  0.00000 -0.41288 -100.00000  0.13892 
-100.00000 -100.00000 -100.00000 -100.00000 -100.00000 -100.00000 -100.00000  0.26308 -100.00000  0.14819 -100.00000  0.00000 -100.00000 -100.00000 -100.00000 -100.00000 -100.00000 -100.00000  0.26459 -100.00000 
-100.00000 -100.00000  0.51355  0.00000 -0.42469 -100.00000 -100.00000 -100.00000 -100.00000 -0.28266  0.17961 -0.46472 -0.36270  0.04396 -100.00000 -100.00000  1.85491 -0.62940 -100.00000 -100.00000 
-100.00000 -100.00000 -100.00000 -100.00000  0.14755 -100.00000 -100.00000 -100.00000 -100.00000  0.26297  0.26303 -100.00000 -0.12410 -100.00000  0.00000 -0.32206 -100.00000 -100.00000 -100.00000 -100.00000 
-0.22827 -0.06236 -0.23623  0.06897  0.07987 -100.00000  0.68562 -100.00000 -100.00000  0.00000 -0.71201 -100.00000 -100.00000 -0.00017 -0.02540 -100.00000 -0.17688  0.26286 -100.00000 -100.00000 
-100.00000 -100.00000  0.02299  0.00000 -100.00000 -100.00000 -100.00000 -100.00000 -100.00000 -0.08186 -0.19974 -100.00000 -100.00000 -100.00000 -100.00000 -100.00000 -0.38304  0.27420 -100.00000 -100.00000 
-100.00000 -100.00000 -100.00000 -100.00000 -100.00000 -100.00000 -100.00000 -100.00000 -100.00000 -0.00008 -100.00000 -100.00000  0.00000 -100.00000 -100.00000  0.26262 -0.36636 -100.00000 -100.00000 -0.00008 
-100.00000 -100.00000 -100.00000 -100.00000 -100.00000 -100.00000 -0.27709  0.00000 -100.00000 -100.00000 -100.00000  0.00006 -100.00000  0.26360 -100.00000  0.19335 -100.00000 -100.00000 -100.00000 -100.00000 
 0.29136 -100.00000 -100.00000  0.25435 -100.00000 -100.00000 -100.00000 -100.00000 -100.00000 -0.11993 -100.00000 -100.00000  0.44700 -100.00000  0.13767 -100.00000  0.00000 -0.11976 -100.00000 -100.00000 
 0.00000 -0.10145 -0.44405 -100.00000 -100.00000 -100.00000 -100.00000 -100.00000 -100.00000  0.09456 -100.00000 -100.00000 -100.00000  0.50286 -100.00000 -100.00000  0.72525 -100.00000  0.06912 -100.00000 
-100.00000 -100.00000 -0.56782  0.98403  0.00000 -100.00000 -100.00000 -100.00000 -100.00000  0.58335 -100.00000 -100.00000 -100.00000 -100.00000 -0.01857 -100.00000 -100.00000 -100.00000 -100.00000 -100.00000 
-100.00000 -100.00000  0.13698  0.55193  1.10345 -100.00000  0.00000  0.37885 -100.00000  0.13732 -100.00000 -100.00000 -100.00000 -100.00000 -100.00000 -100.00000 -100.00000 -100.00000 -100.00000 -100.00000 
 0.00000 -0.12588 -100.00000 -100.00000 -1.00082 -0.40356 -100.00000 -100.00000 -100.00000 -0.14313 -100.00000 -100.00000 -0.24140 -100.00000 -100.00000 -100.00000 -0.15262 -100.00000 -100.00000 -0.51519 
-100.00000  0.00000  0.58243 -100.00000 -100.00000 -100.00000 -100.00000 -100.00000 -100.00000  0.49955 -0.04407 -100.00000 -100.00000 -100.00000 -100.00000 -100.00000 -100.00000 -100.00000  0.02171 -100.00000 
-100.00000 -0.12605  0.09008  0.00000 -0.44906 -100.00000 -100.00000 -100.00000 -100.00000  0.13748  0.06427 -100.00000 -100.00000 -100.00000 -100.00000 -100.00000 -100.00000 -100.00000 -100.00000 -100.00000 
-100.00000  0.00000  0.31637 -100.00000 -100.00000 -100.00000 -100.00000 -100.00000 -100.00000 -0.53373  0.07465 -100.00000 -100.00000 -100.00000 -100.00000 -100.00000 -100.00000 -100.00000  0.31637 -100.00000 
 0.00000 -100.00000  1.01336 -100.00000 -100.00000 -100.00000 -100.00000 -100.00000 -100.00000  0.66566 -100.00000 -100.00000 -100.00000  0.37873 -100.00000 -100.00000 -100.00000 -100.00000  0.34566 -100.00000 
-100.00000 -100.00000 -100.00000 -0.24212  0.42917 -100.00000  0.00000  0.37859 -100.00000  0.19229 -100.00000 -100.00000 -100.00000 -100.00000  0.00008 -100.00000 -100.00000 -100.00000 -100.00000 -100.00000 
-100.00000 -100.00000 -0.09598  0.00000 -0.26011 -100.00000 -100.00000 -100.00000 -100.00000 -100.00000 -0.52906  0.13669 -100.00000 -100.00000 -100.00000 -100.00000 -100.00000 -100.00000 -100.00000 -100.00000 
 0.33605  0.26304 -0.23561 -100.00000 -100.00000 -100.00000 -100.00000 -100.00000 -100.00000 -100.00000 -100.00000 -100.00000  0.00001 -100.00000 -100.00000 -100.00000 -100.00000 -0.69407  0.08714  0.00000 
 0.00000 -100.00000  0.00003 -100.00000 -100.00000 -100.00000 -100.00000 -100.00000 -0.08638 -100.00000 -100.00000 -100.00000 -100.00000 -100.00000 -100.00000 -100.00000 -0.08101 -100.00000 -100.00000  0.33263 
 0.00000 -100.00000  0.31578 -100.00000 -100.00000 -100.00000 -100.00000 -100.00000 -100.00000 -100.00000 -100.00000 -100.00000 -100.00000 -100.00000 -100.00000 -100.00000  0.83302 -100.00000 -100.00000  0.42063 
-100.00000 -100.00000 -100.00000 -100.00000  0.43871 -100.00000 -100.00000 -100.00000  0.00000 -100.00000 -100.00000 -100.00000 -100.00000  0.25213 -100.00000 -100.00000 -0.48457 -100.00000 -100.00000 -100.00000 
-100.00000  0.13180 -0.08705 -0.47437 -1.02428 -100.00000 -100.00000  0.34231 -100.00000  0.40923  0.00000 -0.16505 -100.00000 -0.00034 -0.58787 -0.28053 -100.00000 -100.00000 -100.00000 -100.00000 
 0.00000  0.84810  0.24314 -100.00000 -100.00000 -100.00000 -100.00000 -100.00000 -100.00000 -100.00000 -0.24229 -100.00000 -100.00000 -100.00000 -100.00000 -100.00000  0.13098 -100.00000 -100.00000  0.05521 
-100.00000 -100.00000  0.33875  0.08706  0.50673  0.00000 -100.00000 -100.00000 -100.00000 -100.00000 -0.00448 -100.00000 -100.00000 -100.00000 -100.00000 -100.00000 -100.00000 -0.30680 -100.00000 -100.00000 
-100.00000 -0.00030  0.21660  0.00000 -0.47482  0.19012 -0.00030 -100.00000 -0.12677 -0.12677  0.25714 -0.00030 -0.28134 -100.00000 -100.00000 -100.00000 -0.45075 -0.51713 -100.00000 -100.00000 
 0.23483 -100.00000 -100.00000 -100.00000 -100.00000 -100.00000 -100.00000  0.02048 -100.00000 -100.00000 -100.00000 -0.15688 -100.00000 -100.00000 -100.00000 -100.00000 -100.00000 -100.00000  0.00000 -0.75229 
 0.00000 -0.24231 -0.34974 -100.00000 -100.00000 -100.00000 -100.00000 -100.00000 -0.00001 -100.00000 -100.00000 -100.00000 -100.00000 -100.00000 -100.00000 -100.00000 -0.17827 -100.00000 -100.00000  0.41690 
 0.00002 -100.00000 -100.00000 -100.00000 -0.25284  0.00002  0.00002 -100.00000  0.00000 -100.00000 -100.00000 -100.00000 -100.00000  0.23503 -100.00000 -100.00000  0.20753 -100.00000 -100.00000 -100.00000 
-100.00000 -100.00000 -100.00000 -100.00000 -100.00000 -100.00000 -100.00000  0.00000 -100.00000  0.00010 -100.00000 -100.00000 -100.00000  0.04637 -0.12632  0.68339 -100.00000 -100.00000 -100.00000 -100.00000 
 0.00000 -100.00000 -100.00000 -100.00000 -100.00000 -100.00000 -100.00000 -100.00000 -100.00000  0.04151 -100.00000 -100.00000 -100.00000 -0.34991 -100.00000 -100.00000 -100.00000 -100.00000 -0.18957 -100.00000 
-100.00000 -100.00000 -100.00000 -100.00000 -100.00000 -100.00000 -0.07964  0.00000 -100.00000 -0.24285 -100.00000 -100.00000 -100.00000 -0.69993 -100.00000 -0.40552 -100.00000 -100.00000 -100.00000 -100.00000 
-100.00000 -0.41447 -100.00000 -100.00000  0.39767 -0.00007  0.06205 -0.28448 -100.00000 -100.00000 -100.00000 -0.36877 -0.03657 -100.00000  0.03510  0.00000 -0.02661 -100.00000 -0.00007 -100.00000 
-100.00000 -100.00000 -100.00000  0.06209 -0.24270 -0.76164 -0.25327 -0.28228 -100.00000  0.72015 -0.24270  0.13519 -0.35294 -0.38182 -0.18728  0.00000  0.40869 -100.00000 -100.00000 -100.00000 
-100.00000 -100.00000 -0.38965 -0.20374 -0.43383 -100.00000  0.24269 -100.00000  0.72008 -0.07248 -0.32743  0.02030  0.00000 -0.10523  0.13654 -0.45271  0.37550  0.75121 -100.00000 -100.00000 
-100.00000 -100.00000 -100.00000 -100.00000 -100.00000 -100.00000 -100.00000  0.26304 -100.00000 -0.35284  0.13592  0.00000 -100.00000 -100.00000 -100.00000  0.72161 -100.00000  0.26304 -0.51214 -100.00000 
-0.61895 -0.35452 -0.10525 -100.00000 -100.00000 -100.00000 -100.00000 -100.00000 -100.00000 -0.09869 -100.00000 -100.00000 -100.00000 -100.00000 -100.00000 -100.00000 -100.00000  0.36314  0.36809  0.00000 
-100.00000  0.43527 -100.00000 -100.00000 -0.86790 -0.00019 -100.00000  0.26284 -100.00000 -100.00000 -100.00000 -100.00000  0.00000 -100.00000 -0.18931 -0.20537 -0.30874 -0.10530 -0.63190  0.13508 
 0.00000 -100.00000 -100.00000 -0.00008 -0.00008 -100.00000 -100.00000 -100.00000 -100.00000 -100.00000 -100.00000 -100.00000 -100.00000 -100.00000 -100.00000 -100.00000  0.07486 -100.00000 -100.00000 -0.61988 
-100.00000 -0.14645  0.00002 -100.00000  0.16722  0.54964 -100.00000 -100.00000 -100.00000  0.00000 -0.60695 -100.00000  0.00002 -100.00000  0.13259 -0.24267  0.26305 -100.00000 -0.45036  0.49774 
 0.00000 -0.28071 -100.00000 -100.00000 -0.00009 -100.00000 -100.00000 -100.00000 -100.00000 -0.16692 -100.00000 -100.00000 -100.00000 -0.28207 -100.00000 -100.00000 -100.00000 -100.00000  0.12995 -100.00000 
-100.00000 -100.00000 -100.00000 -100.00000 -100.00000 -100.00000  0.49379  0.00000 -100.00000 -0.24256 -100.00000 -0.24256 -100.00000  0.06522 -100.00000 -0.05007 -100.00000 -100.00000  0.02047 -100.00000 
-100.00000  0.00000 -0.17727 -100.00000 -100.00000 -100.00000 -0.00015 -100.00000 -100.00000  0.23411 -0.59612 -100.00000 -100.00000 -0.01780 -100.00000 -100.00000 -100.00000 -100.00000 -100.00000  0.04206 
-0.52963  0.00000 -0.12238 -100.00000 -100.00000 -100.00000 -100.00000 -100.00000 -100.00000 -0.10508 -0.05243 -100.00000 -100.00000 -100.00000 -0.00009 -100.00000 -100.00000 -100.00000 -100.00000  0.13661 
 0.13146 -0.12633 -0.34997 -100.00000 -100.00000 -100.00000 -100.00000 -100.00000 -100.00000 -100.00000 -100.00000 -0.13158 -100.00000 -100.00000 -100.00000 -100.00000 -100.00000 -100.00000  0.00000  0.72167 
-100.00000 -0.58925  0.11021  0.02363 -1.08243 -0.44770 -100.00000 -0.23109 -0.00006 -100.00000 -100.00000 -100.00000  0.00000 -100.00000  0.13744  0.94209  0.08156  0.04149 -100.00000 -100.00000 
 0.26255 -0.53367 -0.52702  0.30121 -0.65255 -0.10194 -100.00000 -100.00000 -100.00000 -0.50120 -0.96109 -100.00000 -0.45752 -100.00000  0.72927 -100.00000 -0.03719  0.00000 -100.00000 -0.78108 
-0.17647 -100.00000 -100.00000 -0.07693 -100.00000 -100.00000 -100.00000 -100.00000 -100.00000  0.00000 -0.58925  0.08351 -100.00000 -100.00000 -100.00000 -100.00000 -0.08281 -100.00000 -100.00000 -100.00000 
-100.00000  0.01942 -100.00000  0.40265 -100.00000 -100.00000 -100.00000 -100.00000 -100.00000  0.58500  0.00000 -100.00000 -100.00000 -0.28526 -100.00000 -100.00000 -0.10146 -0.05878 -100.00000 -100.00000 
-100.00000 -0.17724 -100.00000 -100.00000 -100.00000 -100.00000 -100.00000 -100.00000 -100.00000 -0.00009 -100.00000 -100.00000  0.00000 -100.00000 -100.00000  0.00942 -0.47078 -0.03791 -100.00000 -100.00000 
 0.00066  0.03855  0.57724  0.11218  0.84314 -0.10083 -100.00000  0.20081 -100.00000 -0.00422 -0.69790  0.00000  0.34212 -100.00000 -100.00000 -100.00000  0.02437  0.42415  0.55758 -100.00000 
 0.00004  0.00000  0.03867 -100.00000 -100.00000 -100.00000 -100.00000 -100.00000 -100.00000  0.16203  0.18302 -100.00000 -100.00000 -100.00000  0.03650 -100.00000 -100.00000 -100.00000 -0.19543 -100.00000 
-100.00000 -100.00000 -0.06302  0.00000 -0.68663 -0.21586 -100.00000 -0.19625 -100.00000 -0.02211  0.05867  0.27700 -100.00000 -100.00000 -100.00000 -100.00000 -100.00000 -100.00000 -100.00000 -100.00000 
-100.00000 -0.24181 -0.19618  0.56935 -100.00000 -100.00000 -100.00000 -100.00000 -100.00000  0.51580 -0.24854  0.00000 -100.00000 -100.00000 -100.00000 -0.26000 -0.46246  0.53930 -0.23091 -0.14759 
 0.00000 -0.21617  0.15837 -0.11906 -0.13883 -100.00000 -0.08789 -100.00000 -0.08789 -0.47443 -1.05114 -100.00000 -0.28589  0.06422 -100.00000 -0.96096  0.12385 -0.27156 -100.00000  0.47571 
-100.00000 -100.00000 -0.30002  0.00000 -0.05868 -100.00000 -100.00000 -100.00000 -100.00000 -100.00000 -0.18486 -100.00000 -100.00000 -100.00000 -100.00000 -100.00000 -100.00000 -100.00000 -100.00000 -100.00000 
-100.00000 -0.07225 -100.00000  0.28260  0.11655 -100.00000 -100.00000  0.13759 -100.00000 -0.34921  0.00000  0.38881 -100.00000 -100.00000 -100.00000  0.06688  0.03916 -0.10584 -100.00000  0.13759 
-100.00000 -100.00000 -100.00000 -100.00000 -100.00000 -100.00000 -100.00000 -100.00000 -100.00000 -0.03412 -0.53500  0.00000 -0.36850 -0.14735 -100.00000 -0.10546 -100.00000  0.06246 -0.00879 -100.00000 
-100.00000 -100.00000 -100.00000 -100.00000 -100.00000  0.00005 -100.00000 -100.00000 -100.00000 -100.00000 -100.00000  0.16421 -100.00000 -100.00000 -100.00000 -100.00000  0.53924  0.00000 -100.00000 -0.32122 
-0.10141  0.39310  0.00000 -0.26611 -0.10565 -0.18237 -100.00000 -100.00000 -100.00000 -0.00005 -100.00000 -100.00000 -100.00000 -100.00000 -100.00000 -100.00000 -100.00000 -100.00000 -100.00000 -100.00000 
-100.00000 -0.00006 -100.00000 -0.28547 -100.00000 -100.00000 -100.00000 -100.00000 -100.00000 -0.10960 -0.14797  0.00000 -100.00000 -100.00000 -100.00000 -100.00000 -0.10160  0.06657  0.13584 -100.00000 
-100.00000  0.79442 -100.00000 -100.00000 -100.00000 -100.00000  0.00949  0.16161 -100.00000  0.00000  0.11641 -0.58628 -0.36902 -100.00000 -0.76902  0.00008 -100.00000 -100.00000 -100.00000 -100.00000 
-100.00000  0.19845  0.00000 -0.59417 -100.00000 -100.00000  0.13671 -100.00000 -100.00000 -100.00000 -100.00000 -100.00000 -100.00000 -100.00000 -100.00000 -100.00000 -100.00000 -100.00000 -0.19636 -100.00000 
-100.00000 -0.00003  0.03933  0.00000 -0.05882 -100.00000 -100.00000 -100.00000 -100.00000 -100.00000 -0.02425 -100.00000 -100.00000 -100.00000 -100.00000 -100.00000 -100.00000 -100.00000 -100.00000 -100.00000 
-0.33918 -0.14710 -100.00000 -100.00000 -100.00000 -100.00000 -100.00000 -100.00000 -100.00000  0.06724  0.74074 -100.00000  0.09390 -100.00000 -100.00000  0.37863  0.00012  0.40893 -0.46328  0.00000 
-100.00000 -0.14223  0.41066  2.02707 -100.00000  0.03725 -100.00000 -100.00000 -100.00000 -100.00000  0.01159  0.08616 -100.00000 -100.00000 -100.00000 -100.00000  0.39877  0.00000 -100.00000  0.20118 
-100.00000 -100.00000 -0.57477 -0.13302 -0.16189  0.00000  0.99551 -100.00000 -100.00000 -100.00000 -100.00000 -100.00000 -100.00000 -100.00000 -100.00000 -100.00000  0.26305 -0.10564 -100.00000 -100.00000 
-0.64341 -0.03781  0.00010  0.00010 -100.00000 -100.00000 -100.00000 -100.00000 -100.00000  0.10031 -0.10917  0.00000 -100.00000 -100.00000 -100.00000 -100.00000 -0.19620  0.47491  0.66633 -100.00000 
-0.63761 -0.19541  0.87396  0.12086 -0.39356 -100.00000 -0.36884 -100.00000 -100.00000  0.15348  0.00000 -0.49336  0.23010 -0.00011 -0.28511  0.26292  0.18223 -0.36884 -100.00000 -100.00000 
-0.00101 -0.39462 -100.00000 -100.00000 -100.00000 -100.00000 -100.00000 -100.00000 -100.00000 -100.00000 -100.00000 -100.00000  0.00000  0.03604  0.16157 -0.26855  0.12219  0.29981 -100.00000 -0.00003 
 0.01581 -100.00000  0.30933 -100.00000  0.15594 -0.02195  0.00000  0.29560  0.21071 -0.03505 -100.00000 -100.00000 -100.00000  0.00015 -100.00000 -100.00000 -100.00000 -100.00000 -100.00000 -100.00000 
-100.00000  0.03871  0.28923  0.13582 -100.00000 -100.00000 -100.00000 -100.00000 -100.00000 -0.47056  0.00000  0.47909 -100.00000 -100.00000 -0.19620 -100.00000 -0.50985  0.65946 -100.00000 -100.00000 
-100.00000  0.00000 -0.21812  0.09322  0.21592 -100.00000  0.20013 -0.79497 -100.00000 -0.06782 -0.05388 -100.00000 -0.00021 -100.00000 -100.00000 -100.00000 -0.52976 -100.00000 -0.29983 -100.00000 
 0.03862  0.17146  0.00000  0.17146  0.27736 -0.11711 -100.00000 -100.00000 -100.00000  0.26314  0.68975 -100.00000 -100.00000 -0.19600 -100.00000 -100.00000 -0.05850 -100.00000 -100.00000 -100.00000 
 0.00000  0.13782 -0.65763 -100.00000 -100.00000 -100.00000 -100.00000 -100.00000 -100.00000  0.43868 -100.00000 -100.00000  0.13782  0.33597 -100.00000 -0.10030 -0.38160 -100.00000  0.31837 -100.00000 
 0.03829 -100.00000 -0.97366 -0.28543 -100.00000 -100.00000 -100.00000 -100.00000 -100.00000 -0.28543  0.03585  0.03701 -100.00000 -100.00000 -100.00000 -100.00000  0.11620  0.00000 -100.00000 -0.28317 
-0.13910 -1.65984 -0.42060  0.56927  0.63307 -100.00000 -0.02212 -100.00000 -0.10154 -0.24846 -0.11124 -100.00000 -100.00000  0.03597 -100.00000 -100.00000 -0.41080  0.18763 -0.10585  0.00000 
-100.00000 -100.00000 -100.00000  0.27723 -0.14175 -100.00000  0.00000  0.28946 -0.17641  0.40338 -100.00000 -100.00000 -100.00000 -100.00000 -100.00000 -100.00000 -100.00000 -100.00000 -100.00000 -100.00000 
 0.00794 -0.18454 -100.00000 -0.10125 -100.00000 -100.00000 -100.00000  0.00009 -100.00000 -0.18048 -0.25953  0.00000 -100.00000 -100.00000 -100.00000  0.20065 -100.00000 -0.28326  0.98665 -100.00000 
-0.24734 -0.79809 -0.29498  0.75546  0.18527 -0.00021 -0.53090 -0.39969 -0.03798 -0.10802 -0.39505  0.00000 -0.00021 -0.52340 -100.00000 -0.52522  0.47088 -0.39724  0.07666 -0.66273 
-100.00000 -100.00000 -0.25948  0.48217  0.00000 -100.00000  0.27728 -100.00000 -100.00000  0.54371 -100.00000 -100.00000 -100.00000 -100.00000 -100.00000 -100.00000 -100.00000 -100.00000 -100.00000 -100.00000 
 0.18573 -100.00000  0.00002 -100.00000 -100.00000 -100.00000 -100.00000 -100.00000 -100.00000 -100.00000 -100.00000 -100.00000 -100.00000 -100.00000 -100.00000 -100.00000 -100.00000  0.10326 -100.00000  0.00000 
-100.00000 -100.00000 -100.00000 -100.00000 -0.36916 -100.00000 -0.00005 -100.00000 -100.00000 -100.00000 -100.00000  0.06666 -0.05887 -100.00000 -100.00000 -100.00000 -0.13882  0.00000 -100.00000  0.07652 
 0.29410 -100.00000 -100.00000 -100.00000 -100.00000  0.32316 -100.00000 -100.00000 -0.10064  0.39006 -100.00000 -100.00000 -100.00000 -100.00000 -100.00000 -100.00000  0.00000 -0.29546 -100.00000 -100.00000 
-100.00000 -100.00000  0.35262 -0.37678 -0.10134  0.00000 -100.00000 -100.00000 -100.00000 -100.00000  0.58497 -100.00000 -100.00000 -100.00000 -100.00000 -100.00000 -100.00000 -0.28489 -100.00000 -100.00000 
 0.74950 -100.00000  0.13781 -100.00000 -100.00000 -100.00000 -100.00000 -100.00000 -100.00000 -0.17585 -100.00000 -100.00000 -100.00000 -100.00000 -100.00000 -100.00000 -100.00000  0.30665  0.26547  0.00000 
-100.00000 -100.00000 -100.00000  0.18259 -100.00000 -100.00000 -100.00000 -100.00000 -100.00000  0.35346 -0.14726  0.00000 -100.00000 -100.00000 -100.00000  0.18259 -100.00000 -100.00000  0.05933 -100.00000 
-100.00000 -100.00000 -100.00000  0.27707  0.00000 -100.00000 -100.00000 -100.00000 -100.00000 -0.33605 -100.00000 -100.00000 -100.00000 -100.00000 -100.00000 -100.00000 -100.00000 -100.00000 -100.00000 -100.00000 
-100.00000 -0.19504 -100.00000 -100.00000 -100.00000 -100.00000 -100.00000 -0.00006 -100.00000 -0.10375 -0.10084  0.00000 -100.00000 -100.00000 -100.00000 -0.10084 -100.00000  0.16219 -0.23814 -100.00000 
-100.00000 -100.00000 -100.00000 -100.00000 -100.00000 -100.00000 -100.00000 -100.00000 -100.00000 -100.00000  0.09512 -0.38258 -0.18239 -100.00000 -100.00000 -100.00000  0.08400  0.00000 -100.00000 -0.63848 
-100.00000 -100.00000 -100.00000 -100.00000 -100.00000 -100.00000 -100.00000 -100.00000 -100.00000  0.06782 -100.00000 -100.00000 -100.00000 -100.00000 -100.00000 -100.00000  0.12953  0.00000 -100.00000  0.40521 
-0.14336  0.06863  0.00000 -0.28986  0.47864 -100.00000 -100.00000 -100.00000 -100.00000  0.44788 -100.00000 -100.00000 -100.00000 -100.00000 -100.00000 -100.00000 -100.00000 -100.00000 -100.00000 -100.00000 
-0.31901 -100.00000 -100.00000 -100.00000 -100.00000  0.50725 -100.00000 -0.14383 -100.00000 -100.00000 -100.00000  0.63573 -100.00000 -100.00000 -100.00000 -100.00000 -100.00000 -100.00000  0.00000 -0.03164 
-0.03826  0.37901 -100.00000 -100.00000 -100.00000  0.47893 -100.00000 -100.00000  0.06783 -100.00000 -100.00000  0.31021 -100.00000 -100.00000  0.00050 -100.00000 -100.00000 -100.00000  0.00000 -0.58372 
 0.00000 -100.00000  0.20243 -100.00000 -100.00000 -100.00000 -100.00000 -100.00000  0.04547 -100.00000 -100.00000 -100.00000 -100.00000 -100.00000 -100.00000 -100.00000 -0.07001 -100.00000 -100.00000  0.23924 
-100.00000 -100.00000  0.35677 -100.00000  0.14179 -100.00000  0.00000 -100.00000 -100.00000 -0.12889 -100.00000 -100.00000 -100.00000 -0.18292 -100.00000 -100.00000 -100.00000 -100.00000 -100.00000 -100.00000 
 0.00013 -100.00000 -100.00000 -100.00000  0.00000 -100.00000 -100.00000 -100.00000  0.13763 -100.00000  0.00013 -100.00000  0.13123 -100.00000  0.05555 -100.00000 -100.00000 -100.00000 -100.00000  0.00013 
-0.24703 -0.00012 -100.00000 -100.00000 -100.00000 -100.00000 -100.00000 -100.00000 -100.00000 -100.00000 -100.00000  0.04388 -100.00000 -100.00000 -100.00000 -100.00000 -100.00000 -100.00000  0.00000 -0.29862 
-100.00000 -100.00000 -0.26920  0.00000 -0.43346 -100.00000 -0.01233 -100.00000 -100.00000  0.16525 -0.09050 -100.00000 -100.00000 -100.00000 -100.00000 -100.00000 -100.00000 -100.00000 -100.00000 -100.00000 
-100.00000 -100.00000 -100.00000 -100.00000  0.73912 -100.00000 -100.00000 -100.00000  0.00000 -100.00000 -100.00000 -100.00000 -100.00000  0.16659 -100.00000  0.00006 -0.34874 -100.00000 -100.00000 -100.00000 
-100.00000  0.18883 -100.00000 -0.24815 -100.00000 -100.00000 -100.00000 -100.00000 -100.00000 -0.00001  0.00000 -100.00000 -100.00000 -100.00000 -100.00000 -100.00000 -100.00000 -0.18396 -100.00000 -100.00000 
-100.00000 -100.00000 -100.00000 -100.00000 -100.00000 -100.00000 -0.18566  0.00000 -100.00000 -100.00000 -100.00000 -100.00000 -100.00000  0.24133 -100.00000 -0.26816 -100.00000 -100.00000 -100.00000 -100.00000 
-100.00000 -100.00000 -100.00000 -100.00000 -100.00000 -100.00000 -100.00000 -100.00000 -100.00000 -0.16587 -0.19478  0.00000 -0.73451 -100.00000 -100.00000  0.38474 -100.00000 -0.02008  0.41698 -100.00000 
 0.16313  0.00000  0.35897  0.01443  0.00013 -100.00000 -100.00000  0.00013 -100.00000 -100.00000  0.25291 -100.00000 -100.00000 -100.00000 -100.00000 -100.00000 -100.00000 -100.00000 -100.00000 -0.22658 
-0.16834 -100.00000  0.37848 -100.00000 -100.00000 -100.00000 -100.00000 -100.00000 -100.00000 -100.00000 -100.00000 -100.00000 -100.00000 -100.00000 -100.00000 -100.00000 -100.00000 -0.39364  0.20132  0.00000 
-100.00000 -100.00000 -100.00000 -0.10115  0.00000  0.01056  0.06313 -100.00000 -100.00000  0.13802  0.00000 -100.00000 -100.00000 -100.00000 -100.00000 -100.00000 -100.00000 -100.00000 -100.00000 -100.00000 
-100.00000 -100.00000 -0.44679 -0.28211  0.00000 -0.19567  0.27731 -100.00000 -100.00000 -0.52703 -100.00000 -100.00000 -100.00000 -100.00000 -100.00000 -100.00000 -100.00000 -100.00000 -100.00000 -100.00000 
-0.19542  0.10533  0.00000  0.18305 -100.00000 -100.00000  0.01098 -100.00000 -100.00000 -100.00000 -100.00000 -100.00000 -100.00000 -100.00000 -100.00000 -100.00000 -100.00000 -100.00000 -100.00000 -100.00000 
-100.00000 -100.00000 -100.00000  0.56397  0.00000 -100.00000 -100.00000 -100.00000 -100.00000 -100.00000 -100.00000 -100.00000 -100.00000 -100.00000 -0.24980 -100.00000 -100.00000 -100.00000 -100.00000 -100.00000 
-100.00000 -100.00000 -100.00000 -100.00000  0.00000 -0.13416 -100.00000 -100.00000 -100.00000 -100.00000 -100.00000 -100.00000 -0.30684 -100.00000  0.25282 -100.00000 -0.28263 -100.00000 -100.00000 -100.00000 
 0.29529 -100.00000 -0.05820 -100.00000 -100.00000 -100.00000 -100.00000 -100.00000 -100.00000 -100.00000 -100.00000 -100.00000 -100.00000 -100.00000 -100.00000 -100.00000 -100.00000  0.66076 -0.14697  0.00000 
-100.00000 -100.00000 -100.00000  0.18218 -100.00000 -100.00000 -100.00000 -0.00007 -100.00000 -0.20475  0.13743  0.00000 -100.00000 -100.00000 -100.00000  0.03597 -100.00000 -0.36907 -0.52515 -100.00000 
 0.32641 -0.10126 -100.00000 -100.00000 -100.00000 -100.00000 -100.00000 -100.00000 -100.00000 -100.00000 -100.00000 -100.00000 -100.00000 -100.00000 -100.00000 -100.00000 -100.00000  0.02936  0.38901  0.00000 
 0.07731 -100.00000 -100.00000 -100.00000 -100.00000  0.10414 -100.00000 -100.00000  0.13766  0.26308 -100.00000 -100.00000 -100.00000 -100.00000 -100.00000 -100.00000  0.00000 -0.07327 -100.00000 -100.00000 
-100.00000 -0.16555 -100.00000  0.23034 -100.00000 -100.00000 -100.00000 -100.00000 -100.00000 -100.00000  0.00000 -0.28492 -100.00000 -100.00000 -0.14742 -100.00000 -100.00000 -100.00000 -100.00000 -100.00000 
-100.00000 -100.00000 -100.00000 -100.00000  0.00000  0.13756  0.20046 -100.00000  0.38409 -0.00097 -100.00000 -100.00000 -100.00000 -100.00000 -100.00000 -100.00000 -100.00000 -100.00000 -100.00000 -100.00000 
 0.36920 -100.00000 -100.00000 -100.00000 -100.00000 -100.00000 -100.00000  0.16192 -100.00000  0.26317 -100.00000  0.41346 -100.00000 -100.00000 -100.00000 -100.00000 -100.00000 -100.00000  0.00000 -0.28451 
-100.00000 -100.00000 -100.00000 -100.00000  0.36602 -100.00000  0.00000 -100.00000 -0.36809 -0.00864 -100.00000 -100.00000 -100.00000 -100.00000 -100.00000 -100.00000 -100.00000 -100.00000 -100.00000 -100.00000 
-100.00000 -100.00000 -100.00000 -100.00000 -0.10154 -100.00000 -100.00000 -0.06956 -100.00000 -100.00000 -100.00000 -0.11131  0.03735 -100.00000 -0.05878  0.00000 -0.50824 -100.00000 -100.00000 -100.00000 
 0.18744 -0.19621 -100.00000 -100.00000 -100.00000 -100.00000 -100.00000 -100.00000 -100.00000 -100.00000 -100.00000 -0.47049 -100.00000 -100.00000 -100.00000 -100.00000 -100.00000 -100.00000  0.00000  0.03984 
 0.37970 -100.00000 -0.06391 -0.25766  0.00000 -100.00000  0.20146 -100.00000 -100.00000  0.37707  0.88994 -100.00000 -100.00000 -100.00000 -100.00000  2.75035  1.38486 -0.19450  0.00119 -100.00000 
-100.00000 -100.00000 -100.00000 -100.00000 -100.00000 -100.00000 -100.00000  0.03609 -100.00000 -0.33121 -0.45674  0.00000 -0.00002 -100.00000 -100.00000 -0.05864 -100.00000  0.78535 -0.20423 -100.00000 
 0.13751  0.17208  0.00000 -100.00000 -100.00000 -0.19360 -100.00000 -100.00000 -100.00000 -100.00000 -100.00000 -100.00000 -100.00000 -100.00000 -100.00000 -100.00000 -100.00000 -100.00000 -100.00000  0.16180 
-100.00000  0.00015 -100.00000 -100.00000 -0.19586 -100.00000 -100.00000 -100.00000 -100.00000 -100.00000  0.11703  0.70639 -100.00000 -100.00000 -100.00000 -100.00000  0.83859  0.00000 -100.00000 -0.75469 
-100.00000 -0.58557 -100.00000 -100.00000 -100.00000 -100.00000 -100.00000 -0.00003 -100.00000  0.17436 -0.28358  0.00000 -100.00000 -100.00000 -100.00000  0.65188 -0.00003 -0.52459 -0.04065 -100.00000 
-100.00000 -100.00000 -100.00000 -100.00000  0.00000 -0.39921 -100.00000 -100.00000 -100.00000 -100.00000 -100.00000 -100.00000 -100.00000 -100.00000  0.63662 -100.00000 -100.00000 -100.00000 -100.00000 -100.00000 
-100.00000 -100.00000 -100.00000 -100.00000 -100.00000 -100.00000 -100.00000  0.00000 -100.00000 -100.00000 -100.00000 -100.00000 -100.00000 -0.29681 -100.00000  0.02281 -100.00000 -100.00000 -100.00000 -100.00000 
-0.37587 -0.02207 -0.10153 -0.00017 -100.00000 -0.00017 -100.00000 -100.00000 -100.00000  0.03597 -100.00000 -100.00000 -100.00000 -100.00000 -100.00000 -100.00000 -100.00000 -0.39642 -0.40164  0.00000 
-100.00000 -100.00000 -100.00000  0.48350 -100.00000 -100.00000 -100.00000 -100.00000 -100.00000 -100.00000  0.10282  0.13669 -0.26032 -100.00000 -100.00000 -100.00000 -0.24909  0.00000 -100.00000  0.22387 
-100.00000 -0.49608  0.00000 -0.28178 -0.06959 -100.00000 -100.00000 -100.00000 -100.00000 -100.00000 -0.00017 -100.00000 -100.00000 -100.00000 -100.00000 -100.00000 -100.00000 -100.00000 -100.00000 -100.00000 
-100.00000 -100.00000 -100.00000 -100.00000 -100.00000 -100.00000 -100.00000 -100.00000 -100.00000 -100.00000 -0.05873 -0.05873  0.11653 -100.00000 -100.00000 -100.00000  0.14405  0.00000 -100.00000 -0.37620 
 0.16106  0.28939  0.47417 -0.45647 -100.00000 -100.00000 -100.00000 -100.00000 -100.00000  0.00000  0.19846 -0.57900 -0.52269  0.03615 -100.00000 -100.00000  0.40849  0.06227 -100.00000 -100.00000 
-100.00000  0.37797 -0.52689 -0.17141 -0.24239 -0.72773 -100.00000 -100.00000 -100.00000 -0.65119 -0.77672 -100.00000  0.00000  0.03554 -100.00000  0.25306 -0.27150 -0.26452 -100.00000  0.03554 
-100.00000 -100.00000 -0.14770 -0.06966  0.00000 -100.00000 -100.00000 -100.00000 -100.00000  0.03861 -100.00000 -100.00000 -100.00000 -100.00000 -0.10595 -100.00000 -100.00000 -100.00000 -100.00000 -100.00000 
-100.00000 -100.00000  0.03614 -100.00000 -100.00000 -0.10137 -100.00000 -100.00000 -100.00000  0.37856 -0.44791  0.20380 -0.05861 -100.00000 -100.00000  0.00004 -0.04922  0.00000 -100.00000 -0.22790 
 0.16163  0.20038  0.38402 -100.00000 -100.00000 -100.00000 -100.00000 -0.05864 -0.36879 -0.58964  0.41901  0.00000 -0.28505 -100.00000 -100.00000 -100.00000 -100.00000 -0.36879  0.46870 -100.00000 
-100.00000 -100.00000 -100.00000  0.00019 -100.00000 -100.00000 -100.00000  0.13770 -100.00000  0.76192  0.06714  0.00000  0.00019 -100.00000 -100.00000  0.16186 -100.00000 -100.00000  0.20585 -100.00000 
-0.34835  0.00000 -0.31406 -100.00000 -100.00000 -100.00000 -100.00000 -100.00000 -100.00000  0.16170  0.53442 -100.00000 -100.00000 -100.00000 -100.00000 -100.00000 -100.00000 -100.00000  0.26306 -100.00000 
-0.00044 -0.19422  0.13703 -0.26352 -0.37779 -0.34106  0.30404 -0.36403  0.09332 -100.00000  0.13706 -0.17041 -0.21270 -0.25986 -100.00000 -100.00000  0.30982  0.00000 -100.00000  0.24820 
 0.24321 -0.28470 -0.87536 -0.28470 -100.00000 -100.00000 -100.00000 -100.00000 -100.00000 -100.00000 -100.00000 -100.00000 -100.00000 -100.00000 -100.00000 -100.00000 -100.00000  0.47605 -0.03690  0.00000 
-100.00000 -100.00000  0.16399  0.00000 -0.54032  0.17358 -100.00000 -100.00000 -100.00000 -0.30978  1.81343 -0.51464 -0.63856 -0.34988 -100.00000 -100.00000 -0.29484  0.04924 -100.00000 -100.00000 
 0.00000 -100.00000 -100.00000 -100.00000 -0.20341 -100.00000 -1.32952  0.03215 -100.00000 -100.00000 -100.00000 -100.00000 -0.00015 -100.00000 -100.00000 -0.10536 -0.05197 -100.00000 -100.00000  0.05234 
-100.00000 -100.00000 -100.00000 -0.00009 -0.10453 -100.00000 -100.00000 -100.00000 -100.00000  0.03392 -0.11591  0.00000 -100.00000 -100.00000 -100.00000  0.06112 -100.00000 -0.28369 -0.49014 -100.00000 
 0.00000 -100.00000  0.20360 -100.00000 -100.00000 -100.00000 -100.00000 -100.00000  0.04510 -100.00000 -100.00000 -100.00000 -100.00000 -100.00000 -100.00000 -100.00000 -0.21476 -100.00000 -100.00000 -0.38800 
-100.00000 -100.00000 -100.00000 -100.00000 -100.00000 -100.00000 -0.38050  0.39633 -0.69805 -100.00000 -100.00000 -100.00000 -100.00000  0.00000 -100.00000 -100.00000  0.38504 -100.00000 -100.00000 -100.00000 
-100.00000 -100.00000 -100.00000 -100.00000 -0.33887 -0.00015  0.00000 -0.61319 -100.00000  0.12640 -100.00000 -100.00000 -100.00000 -0.10534  0.03216 -100.00000 -100.00000 -100.00000 -100.00000 -100.00000 
-0.52749 -0.74447  0.38753  0.38000  0.05958 -100.00000 -0.00024  0.03208 -100.00000  0.03208  0.13726 -100.00000  0.13726 -100.00000 -100.00000 -100.00000 -0.23471 -0.30387 -0.04725  0.00000 
-100.00000 -100.00000  0.28230  0.03240  0.29659 -100.00000  0.00000 -100.00000 -100.00000 -0.00560 -100.00000 -100.00000 -100.00000 -100.00000 -100.00000 -100.00000 -100.00000 -100.00000 -100.00000 -100.00000 
-100.00000 -100.00000 -100.00000 -100.00000 -0.04810  0.00017  0.00017  0.00000 -0.30284 -100.00000 -100.00000 -100.00000 -100.00000  0.39661 -100.00000  0.39963  0.00017 -100.00000 -0.15680 -100.00000 
-100.00000 -100.00000 -100.00000 -100.00000 -100.00000 -100.00000 -100.00000 -0.54479 -100.00000 -100.00000 -100.00000  0.29013  0.05995 -100.00000 -0.06558  0.00000  0.45521 -100.00000 -100.00000 -100.00000 
-0.10498 -0.97577  0.89870 -0.36993 -0.16348 -0.30353 -100.00000 -100.00000 -100.00000 -0.60861  0.26316 -0.00505 -0.03163  0.00012 -0.10498 -100.00000  0.73248  0.00000  0.13763 -0.04638 
-100.00000 -100.00000 -100.00000 -100.00000 -100.00000 -100.00000  0.17517 -0.34364 -100.00000 -0.03214 -100.00000 -100.00000 -100.00000  0.00000 -100.00000 -100.00000  0.22546 -100.00000 -100.00000 -100.00000 
-0.54651 -100.00000 -100.00000 -100.00000 -100.00000 -100.00000 -100.00000  0.05946 -0.00034 -0.54020 -100.00000 -0.52130 -100.00000 -100.00000  0.26269 -100.00000 -100.00000 -100.00000  0.00000 -0.11865 
-100.00000 -100.00000 -100.00000 -100.00000 -100.00000 -100.00000 -100.00000 -0.38147 -100.00000 -0.02578  0.48551  0.00000 -100.00000 -100.00000 -100.00000 -0.20327 -100.00000 -100.00000  0.32032 -100.00000 
-0.21757  0.58872 -0.40255  0.13700 -1.26133 -0.19505 -0.29521 -0.68250 -0.20350  0.14999 -0.32691 -100.00000  0.13700 -100.00000 -0.10557 -100.00000 -0.20350 -0.50234 -0.95599  0.00000 
-100.00000 -100.00000 -100.00000 -100.00000 -100.00000 -100.00000 -0.19960 -0.08328 -0.20315  0.58499 -100.00000 -100.00000 -100.00000  0.00000 -100.00000 -100.00000  0.29686 -100.00000 -100.00000 -100.00000 
-100.00000 -100.00000 -0.25074  0.01648 -0.00008  0.00000 -100.00000 -100.00000 -100.00000 -100.00000 -0.36059 -100.00000 -100.00000 -100.00000 -100.00000 -100.00000 -0.20247 -0.00008 -100.00000 -100.00000 
-0.09411  0.31338  0.28220 -100.00000 -100.00000 -0.00023 -0.00023 -100.00000  0.26280  0.02027 -0.29493  0.38439 -100.00000 -100.00000 -100.00000 -0.38114 -100.00000 -0.91143 -0.13113  0.00000 
-0.31941 -0.11866 -100.00000 -0.24419 -100.00000 -100.00000 -100.00000 -100.00000 -100.00000  0.00000  0.28193  0.14482 -0.00013 -0.20349 -100.00000 -100.00000  0.03485 -100.00000 -100.00000 -0.95708 
-100.00000  0.95337  0.00000 -0.46776 -0.00257 -100.00000 -100.00000 -100.00000 -100.00000 -100.00000 -100.00000 -100.00000 -100.00000 -100.00000 -100.00000 -100.00000 -100.00000 -100.00000 -100.00000  0.03243 
 0.59059 -100.00000 -100.00000  0.29007 -100.00000 -100.00000 -100.00000 -100.00000 -100.00000 -0.20310 -100.00000 -100.00000 -100.00000 -100.00000 -100.00000 -100.00000  0.00000 -0.07525 -100.00000 -100.00000 
-0.49545  0.38977 -1.44159 -0.47568 -0.74836 -0.30617 -0.29695  0.13568 -0.20512 -0.64435  0.06715  0.00000 -0.61146 -0.40433 -100.00000 -0.16616  0.45536 -0.12613 -0.09649 -0.40597 
 0.00000 -0.54937 -0.24379 -100.00000 -100.00000 -100.00000 -100.00000 -100.00000 -0.75395 -0.20327 -100.00000 -100.00000 -0.00014 -100.00000 -100.00000 -100.00000 -0.26642 -100.00000 -100.00000  0.39133 
-0.24432 -0.46058 -0.21223 -0.12274  0.21332 -0.69438 -0.91178 -100.00000 -100.00000  0.16303  0.00000 -0.80015  0.34084 -100.00000  0.08298 -0.10572  0.25046  0.12614 -100.00000 -0.29553 
-100.00000 -100.00000 -100.00000 -100.00000 -100.00000 -100.00000 -100.00000  0.00000 -100.00000  0.05966 -100.00000 -0.10525 -100.00000  0.25040 -100.00000  0.13014 -100.00000 -100.00000 -100.00000 -100.00000 
 0.44669 -0.34884 -0.10493 -0.10493 -0.16841 -100.00000 -100.00000  0.33280 -100.00000 -0.29440 -100.00000  0.34495 -100.00000 -0.79273 -100.00000 -100.00000 -0.11752 -0.10493  0.00000  0.10487 
-0.38131 -0.02800 -0.19526 -100.00000  0.02270 -100.00000 -0.24381  0.00000  0.47051 -0.53980 -100.00000 -100.00000 -100.00000 -0.28837 -100.00000  0.34724 -100.00000 -100.00000 -100.00000 -0.00005 
-0.10482 -0.44517  0.96150  0.06598  0.08387 -100.00000 -100.00000 -100.00000 -100.00000  0.67552 -0.02713  0.61937 -0.38685 -100.00000  0.00000 -100.00000 -0.27595 -100.00000 -100.00000  0.00023 
-0.46253  0.10427 -100.00000 -0.29493  0.26459 -100.00000 -0.20321 -0.32503  0.03224 -0.30375 -0.23416  0.22598 -0.61267 -100.00000 -100.00000 -0.49758  0.30051  0.00000 -100.00000  0.08327 
-100.00000 -100.00000 -100.00000 -100.00000 -100.00000 -100.00000 -0.54507  0.00000 -100.00000  0.13743 -100.00000 -100.00000 -100.00000  0.15258 -100.00000 -0.35900 -100.00000 -100.00000 -0.00008 -100.00000 
-0.10507  0.37857 -0.25324 -100.00000  0.04340 -100.00000  0.04410 -0.06555 -100.00000  0.00000 -0.66286 -100.00000 -100.00000  0.03243 -0.28800 -100.00000  0.63966  0.48548 -100.00000 -0.12177 
 0.09169 -0.46113 -0.04327 -0.20341 -0.17393 -100.00000 -100.00000 -0.38148  0.05963  0.27312  0.38406 -0.10539 -100.00000 -100.00000  0.27312 -100.00000  0.69109  0.07029 -0.86857  0.00000 
 0.03552 -0.00746 -0.53989 -0.89968 -0.07093 -100.00000 -0.23450 -100.00000 -100.00000 -0.50226 -0.00043 -100.00000 -0.46285 -100.00000 -0.46285 -100.00000 -100.00000 -0.11566 -0.19521  0.00000 
 0.00005  0.19308  0.27203 -0.13932  0.27559  0.38173 -100.00000 -100.00000 -100.00000  0.00000 -0.61171 -100.00000 -100.00000 -0.16142 -0.16142 -100.00000 -100.00000 -100.00000 -100.00000 -100.00000 
-0.15750 -100.00000 -0.10533 -0.61276 -0.01813 -0.19958 -0.03197 -0.10952 -0.10533 -0.23389 -0.22725 -0.24374 -0.55283 -100.00000 -100.00000 -0.46261  0.26792  0.00000  0.17523 -0.20889 
-0.75308  0.65415  0.17560 -0.29461  0.00000  0.03252  0.45133 -100.00000 -100.00000  0.50603 -0.10499 -100.00000 -100.00000 -0.03157 -100.00000 -100.00000 -0.29461 -100.00000 -100.00000 -0.19914 
-0.40169 -100.00000  0.07172  0.13755 -0.47977 -100.00000  0.00005 -0.08355 -100.00000  0.22770  0.90709  0.00000 -100.00000 -0.27602 -100.00000  0.18849  0.13902 -0.39499  0.06244 -0.38073 
 0.29581 -0.28699 -100.00000 -0.38871 -0.36810 -0.20189 -100.00000 -100.00000 -0.27214 -0.11566 -0.11246 -100.00000 -100.00000 -0.00005 -100.00000 -100.00000  0.00000  0.41237 -0.38871 -100.00000 
-0.17279 -0.06564 -0.29489 -100.00000 -0.20314 -100.00000  0.02289 -100.00000 -100.00000 -0.32503 -100.00000 -0.00004 -100.00000 -100.00000 -0.46254 -100.00000  0.17727 -0.24625  1.05181  0.00000 
 0.61835  0.02822 -0.67938  0.03199 -100.00000 -0.06605 -0.60466 -0.10552 -100.00000  0.03648 -0.58215  0.18711 -0.15784 -100.00000  0.26875 -0.00033 -0.08812  0.00000 -0.50926 -0.14018 
-100.00000 -100.00000 -0.81573  0.00000 -0.12738  0.07674 -100.00000 -100.00000 -100.00000 -100.00000 -0.10755 -100.00000 -100.00000 -100.00000 -100.00000 -100.00000 -100.00000 -0.20325 -100.00000 -100.00000 
 0.65315 -0.21739  0.45541 -0.02017 -0.69314 -100.00000 -0.29468  0.16590 -0.10498  1.19487 -0.06544  0.21375 -0.10498 -100.00000 -100.00000 -0.10498 -0.67446  0.20403  0.00000 -0.95569 
 0.00000  0.07755 -0.12597  0.51571  0.20832  0.40001  1.01327  0.03129  0.00033 -0.38332  0.00884 -100.00000 -0.10453 -100.00000  0.17624  0.19161 -0.60885  0.80490 -100.00000  0.48154 
-100.00000  0.15120  0.00000 -0.10499 -0.02398 -0.27410 -0.10499 -100.00000 -100.00000 -100.00000 -100.00000 -100.00000 -100.00000 -100.00000 -100.00000 -100.00000  0.26301 -100.00000 -100.00000 -100.00000 
-0.11785 -0.68194 -0.16074  0.03246  0.00002 -100.00000  0.03246  0.00002 -100.00000  0.16606  0.31364 -0.42278 -0.49405 -100.00000  0.26305  0.22900 -0.49715  0.00000  0.06007  0.57958 
-100.00000 -100.00000  0.20666 -0.74450  0.00000  0.31785 -0.66233 -100.00000 -0.66233 -0.00388 -0.03176 -100.00000 -100.00000 -100.00000 -100.00000 -100.00000 -100.00000 -100.00000 -100.00000 -100.00000 
 1.27498 -100.00000 -100.00000  0.38131 -100.00000 -100.00000 -100.00000 -100.00000 -0.20181 -0.33763 -100.00000 -0.54236 -0.00084 -100.00000 -100.00000 -100.00000  0.00068  0.39137 -0.07954  0.00000 
-0.20224 -100.00000 -0.61042  0.28319  0.10584 -100.00000 -100.00000 -100.00000 -100.00000  0.00000  0.15838  0.19179 -0.41680 -100.00000  0.32370  0.38078 -0.39921 -100.00000 -100.00000  0.02472 
-100.00000  0.04617  0.79294  0.20132 -0.01248  0.00000  1.23059  0.00065 -100.00000 -0.33659  0.48260 -100.00000 -100.00000 -0.17780 -0.04030 -100.00000 -0.14685 -100.00000  0.26369 -100.00000 
 0.00000 -0.00003 -0.00256 -0.00003 -100.00000 -100.00000 -0.09409 -100.00000  0.04341  0.21983 -100.00000 -0.26559 -100.00000 -100.00000 -100.00000 -0.00003 -0.19835 -100.00000 -0.11127  0.18295 
 0.71046  0.21435  0.00000 -100.00000 -0.47508 -0.36964  0.18624 -0.00008  0.57926  0.10744 -100.00000 -100.00000  0.13743 -100.00000 -0.21366 -100.00000 -100.00000 -100.00000 -100.00000 -0.09618 
-100.00000 -100.00000 -100.00000 -0.03823 -100.00000 -100.00000  0.58498  0.00000 -100.00000  0.20278 -0.17574 -0.17574 -0.34622 -0.17802  0.00001 -0.30594 -100.00000 -100.00000  0.13752  0.04468 
-100.00000 -100.00000 -100.00000 -100.00000  0.03988 -100.00000 -100.00000 -100.00000 -100.00000  0.26279 -100.00000 -100.00000  0.00000 -100.00000 -100.00000 -0.73316 -0.33749 -0.31137 -0.18885 -100.00000 
-100.00000 -100.00000  0.21807  0.00000 -0.21155 -0.48917 -100.00000 -100.00000  0.04205  0.38997  0.21807  0.04205 -100.00000 -100.00000 -100.00000 -100.00000 -100.00000 -0.09546 -100.00000 -0.09546 
-100.00000 -0.00003 -100.00000 -100.00000  0.00000 -0.00007 -0.36518 -100.00000 -0.10034  0.03716 -100.00000 -100.00000 -100.00000 -100.00000 -0.42767 -100.00000  0.26300 -100.00000 -100.00000 -100.00000 
-100.00000  0.00000 -0.03638 -100.00000 -0.00005 -100.00000 -100.00000 -100.00000 -100.00000  0.38451 -0.23866 -100.00000 -100.00000 -100.00000 -100.00000 -100.00000 -100.00000 -0.19520 -100.00000 -0.10092 
-100.00000 -100.00000  0.26190  0.00000 -0.19964 -100.00000 -0.28993 -100.00000  0.15972 -0.00010 -1.09667 -0.00010 -100.00000 -100.00000 -100.00000 -100.00000 -100.00000 -100.00000 -100.00000 -100.00000 
-100.00000 -0.00016 -100.00000 -100.00000 -100.00000 -100.00000  0.13734  0.00000 -100.00000 -0.29082 -0.00016 -0.06279 -100.00000 -0.47663 -100.00000 -0.39095  0.03381 -100.00000  0.15934 -100.00000 
-100.00000  0.03362 -100.00000 -100.00000  0.48549 -100.00000 -100.00000 -100.00000 -100.00000  0.00000  0.23130 -100.00000  0.00006 -100.00000 -0.02389 -100.00000 -100.00000 -100.00000 -100.00000 -100.00000 
-0.17931 -0.00335 -100.00000  0.05112 -100.00000 -100.00000 -100.00000 -100.00000 -100.00000 -0.05599  0.00000 -100.00000 -100.00000 -100.00000 -100.00000 -100.00000 -100.00000 -100.00000 -100.00000 -100.00000 
-0.14501  0.17777  0.00000  0.36693 -100.00000 -100.00000  0.13771 -100.00000 -100.00000 -100.00000 -100.00000 -100.00000 -100.00000  0.00021 -100.00000 -100.00000 -100.00000 -100.00000 -100.00000 -100.00000 
-100.00000  0.00000  0.02469 -100.00000 -100.00000 -100.00000 -100.00000 -100.00000 -100.00000 -100.00000  0.04103 -100.00000 -100.00000 -100.00000 -100.00000 -100.00000 -100.00000 -100.00000 -100.00000 -100.00000 
-0.08964 -0.47323  0.27400  0.72696 -100.00000 -100.00000 -100.00000 -100.00000 -100.00000  0.00000 -100.00000  0.55112 -100.00000 -0.12475 -100.00000 -100.00000 -0.23167  0.00012 -100.00000 -100.00000 
-100.00000 -0.29212 -100.00000 -100.00000  0.33537 -100.00000 -100.00000 -100.00000 -100.00000  0.00000 -0.32094 -100.00000 -100.00000 -100.00000 -0.01517 -100.00000  0.13751 -100.00000 -100.00000 -100.00000 
 0.56321 -0.24215 -0.11204 -0.24215  0.00000 -0.27251 -0.50616 -100.00000 -100.00000  0.32430  0.47182 -100.00000 -100.00000 -100.00000 -0.12311 -100.00000 -0.29371 -100.00000 -100.00000 -100.00000 
-100.00000  0.06015  0.00000 -0.14321 -0.34859  0.21587 -0.10514 -100.00000 -0.48437 -1.36934 -0.36890 -100.00000 -100.00000 -100.00000 -0.15692 -100.00000 -100.00000 -100.00000 -100.00000 -0.20288 
-100.00000 -0.60846  0.03238  0.84659  0.00000  0.32569 -0.38508 -100.00000 -100.00000 -0.03170 -0.60846 -100.00000 -100.00000 -0.10512 -0.02532  0.26297 -0.41895 -100.00000 -100.00000 -100.00000 
-100.00000  0.39607 -0.38718 -0.38089  0.00000  0.00005 -0.38718 -0.40230  0.56869  0.23032 -0.20296 -100.00000 -100.00000 -100.00000 -100.00000 -100.00000 -100.00000 -100.00000 -100.00000 -100.00000 
 0.67808 -0.16153  0.00000 -0.27652 -100.00000 -100.00000  0.00001 -100.00000 -100.00000 -100.00000 -100.00000 -100.00000 -100.00000 -100.00000 -100.00000 -100.00000 -100.00000 -100.00000 -0.10449 -100.00000 
-100.00000 -0.06589 -100.00000 -100.00000 -100.00000 -100.00000  0.26278 -100.00000 -100.00000  0.00000 -1.10205 -100.00000 -100.00000 -100.00000 -0.37347 -100.00000 -100.00000 -100.00000 -100.00000 -100.00000 
-100.00000 -100.00000 -100.00000 -100.00000  0.00000 -0.34543 -100.00000 -100.00000 -100.00000 -100.00000 -100.00000 -100.00000 -0.15510 -100.00000  0.04774 -100.00000  0.08903 -100.00000 -100.00000 -100.00000 
 0.00000 -100.00000  0.10708 -100.00000 -100.00000 -100.00000 -100.00000 -100.00000  0.28392 -100.00000 -100.00000 -100.00000 -100.00000 -100.00000 -100.00000 -100.00000  0.52891 -100.00000 -100.00000 -0.48088 
-0.40172  0.00000 -0.08876 -100.00000 -100.00000 -100.00000 -100.00000 -100.00000 -100.00000 -0.15716  0.18101 -100.00000 -100.00000 -100.00000 -100.00000 -100.00000 -100.00000 -100.00000 -100.00000 -0.40172 
-100.00000 -0.08439 -0.14007  0.00000  0.15775 -100.00000 -0.08439 -100.00000 -100.00000 -0.19987 -0.34142  0.03221 -100.00000  0.06490 -100.00000 -100.00000 -100.00000 -100.00000 -100.00000 -100.00000 
-0.16217 -100.00000 -0.29517 -0.19538  0.23490 -100.00000 -0.81264 -100.00000 -100.00000  0.00000 -100.00000 -0.29310 -100.00000 -0.28849 -100.00000 -100.00000  0.08334 -100.00000 -100.00000 -100.00000 
-0.10497 -0.00001 -0.11754 -0.24307  0.03554 -100.00000  0.00000 -0.30290 -100.00000  0.58975 -0.38057 -100.00000 -100.00000 -0.00001 -100.00000 -100.00000 -100.00000 -100.00000 -100.00000 -0.00001 
-0.77852  0.00007 -100.00000 -100.00000  0.27342 -100.00000 -100.00000  0.76574  0.00000 -100.00000 -100.00000 -100.00000 -100.00000 -0.06559 -100.00000 -100.00000  0.12957 -100.00000 -100.00000 -100.00000 
-0.57927 -0.16587  0.33706 -0.34644  0.17526  0.00000 -100.00000 -100.00000 -100.00000 -0.06575 -0.16382 -100.00000 -100.00000 -100.00000 -100.00000 -100.00000 -100.00000 -100.00000 -100.00000 -100.00000 
-100.00000 -0.20316 -0.29487 -0.20316  0.55313  0.38320 -0.55262 -0.14965 -0.54898 -100.00000 -100.00000 -100.00000 -100.00000  0.00000 -100.00000 -100.00000 -0.19674 -100.00000 -100.00000 -100.00000 
-100.00000  0.10135 -100.00000  0.97506  0.82015 -0.87293  0.16578 -0.00414 -100.00000  0.00000 -0.10493 -0.38098  0.64507 -100.00000 -0.54909 -100.00000 -100.00000  0.13773 -100.00000 -0.20293 
-0.81235 -100.00000 -0.66302  0.11926 -0.10540 -100.00000 -100.00000 -100.00000 -100.00000 -0.24556 -0.16391  0.00000 -100.00000 -100.00000 -100.00000 -0.10540 -0.10540  0.35090 -1.00803 -100.00000 
 0.00000 -0.10565 -2.35545 -100.00000 -100.00000 -100.00000 -100.00000 -100.00000 -0.05457 -0.29534 -100.00000 -0.00055 -100.00000 -100.00000 -100.00000 -100.00000  0.01220 -100.00000 -100.00000 -0.42700 
-100.00000 -0.10420  0.26296 -0.00007 -0.00517 -0.11869 -0.12813 -0.02860 -100.00000  0.00000  0.15768 -100.00000 -0.09473 -100.00000 -0.14498 -100.00000 -100.00000 -100.00000 -100.00000 -100.00000 
-100.00000 -100.00000 -100.00000  0.37850  0.00000  0.03236 -100.00000 -100.00000 -0.10514 -0.22193 -100.00000 -100.00000 -100.00000 -100.00000 -100.00000 -100.00000 -100.00000 -100.00000 -100.00000 -100.00000 
-100.00000 -100.00000 -0.35019 -100.00000 -0.20339 -100.00000 -100.00000 -100.00000 -100.00000  0.38009 -0.38151 -100.00000  0.00000 -100.00000 -100.00000 -100.00000 -0.19121 -0.40254 -100.00000 -0.13474 
 0.03237 -100.00000 -0.10513 -0.28819 -0.13426 -100.00000  0.47063 -0.07315  0.26305 -100.00000 -100.00000 -100.00000 -100.00000  0.00000 -100.00000 -100.00000  0.38540 -100.00000 -100.00000 -100.00000 
 0.32819 -0.20322 -0.15752  0.03234  0.00003 -100.00000 -0.29502  0.37854 -100.00000 -0.38133 -0.90669 -100.00000 -0.06571 -100.00000 -100.00000 -100.00000  0.00000  0.92156 -0.10517 -0.29502 
-100.00000 -100.00000 -0.06217  0.00000  0.00013  0.84029 -100.00000 -100.00000 -100.00000 -100.00000 -0.51999 -100.00000 -100.00000 -100.00000 -100.00000 -100.00000 -100.00000  0.27339 -100.00000 -100.00000 
-0.24360 -100.00000 -100.00000 -100.00000 -100.00000 -100.00000  0.08372  0.77672 -100.00000  0.00025 -100.00000 -100.00000 -100.00000  0.00000 -100.00000 -100.00000  0.38197 -100.00000  0.13776 -100.00000 
-100.00000 -100.00000 -0.36987  0.00000  0.02313 -0.00001 -100.00000 -100.00000 -100.00000 -100.00000  0.31800 -100.00000 -100.00000 -100.00000 -100.00000 -100.00000 -100.00000 -100.00000 -100.00000 -100.00000 
