# Supplementary material for: Enhanced ER proteostasis and temperature differentially impact the mutational tolerance of influenza hemagglutinin
Source: eLife. 2018 Sep 6;7:e38795. doi: 10.7554/eLife.38795 (PMC6172027; doi:10.7554/eLife.38795)
Supplement: Source data 1. [file elife-38795-data1.zip › Dataset_1/HA_DMS_2018_processing/filtering/filtering_DAX39vsDAX37/compare/out_heatmap_rep2.txt]

-100.00000 -100.00000 -0.20017 -0.70783  0.06425  0.00000 -100.00000 -100.00000 -100.00000 -100.00000  0.58771 -100.00000 -100.00000 -100.00000 -100.00000 -100.00000 -100.00000  0.17117 -100.00000 -100.00000 
 0.34137  0.48976 -0.31140  0.21679 -0.38836 -0.70434  0.55110 -0.05905 -0.17674 -0.11581 -0.02940 -0.34218 -0.06686  1.35845  0.53907  0.06427 -0.49122  0.00000 -100.00000  0.27801 
-0.31347  0.00000  0.10775 -0.31347  1.10418 -100.00000  0.13691  1.58757 -100.00000  0.74839  0.64063  0.75078 -100.00000 -0.68723 -0.97947  0.00047  0.02053 -0.31055 -0.68457  0.48512 
-100.00000 -0.74416  0.81898  0.95109 -0.55223 -100.00000  0.00035 -0.31194  0.67842  1.22069 -0.11842 -0.06680 -1.09889 -0.71240 -0.92395 -100.00000 -0.20990  0.00000 -0.31194 -0.70751 
-0.31424 -0.66273  0.45129  0.34246  0.00000 -100.00000  0.14990 -0.44898 -0.30066  0.00010 -100.00000 -100.00000  0.00010 -100.00000  0.66272  0.00010  0.00010 -100.00000 -100.00000  0.00010 
-0.00009 -0.00009  0.17133 -0.30880  0.00000 -0.57166  0.20705 -0.00009 -100.00000 -100.00000 -100.00000 -100.00000 -0.79042 -0.00009  0.31202 -100.00000 -100.00000 -100.00000 -100.00000 -100.00000 
 0.09719 -0.13361  0.00000  0.01017 -0.60564 -0.21832 -0.70821  1.08727 -0.00042 -0.00042  0.51641 -100.00000 -100.00000 -0.71292 -100.00000 -100.00000 -0.16585 -0.44878  0.37809  0.37809 
-100.00000 -100.00000 -0.64184  0.09746  0.00000  0.03805  0.13754 -100.00000  0.00004 -0.02807 -100.00000 -100.00000  0.62161 -100.00000  0.23135 -100.00000 -0.08651 -100.00000 -100.00000 -100.00000 
-0.00005 -0.00005 -0.04083 -0.02818  0.00000 -100.00000  0.09646 -0.05121 -100.00000 -0.36433 -0.31424 -100.00000 -100.00000 -100.00000 -0.00005 -0.00005 -100.00000 -100.00000 -100.00000 -100.00000 
-0.16585 -0.57173 -1.23406 -0.24084 -0.11858 -0.31420 -100.00000  0.00000 -100.00000 -0.15412 -0.43423 -100.00000 -0.00048 -0.37040 -100.00000  0.03172 -0.02835 -0.16585 -0.05116 -100.00000 
 1.06416  0.00000 -0.87186 -0.16586 -0.39734  0.75604  0.57236  0.64223 -0.17685 -0.08568 -0.34340 -100.00000 -100.00000  0.27477 -0.00030 -0.54724  0.38483 -100.00000 -100.00000  0.22110 
-100.00000 -0.25405 -0.42494  0.87730 -0.12813 -0.00016  0.00000 -0.02812 -100.00000 -1.04850 -0.00016 -100.00000 -100.00000 -1.09820  1.60767 -100.00000 -0.00016 -100.00000 -100.00000 -100.00000 
-100.00000 -0.41537  0.00000  0.43618 -0.54835 -100.00000 -100.00000 -100.00000 -100.00000  0.31967  0.74003 -100.00000 -100.00000 -100.00000 -100.00000 -100.00000 -100.00000 -100.00000 -100.00000 -0.16576 
-0.31392  0.00000  0.76066 -100.00000 -0.42226 -100.00000  0.51273 -100.00000 -100.00000  0.22946  0.48414 -100.00000  1.92631  0.13782 -100.00000 -100.00000 -100.00000 -100.00000  0.08024 -100.00000 
-100.00000 -0.25005  0.26297  0.00298 -100.00000 -100.00000 -100.00000 -100.00000 -100.00000 -0.02829  0.00000 -100.00000 -100.00000 -100.00000 -0.00007 -100.00000 -100.00000 -0.44917 -100.00000 -100.00000 
-0.75696  0.54392 -100.00000 -100.00000 -100.00000 -100.00000 -100.00000 -0.20032 -100.00000 -100.00000 -100.00000  0.64199 -100.00000 -100.00000 -100.00000 -0.18600  0.01273 -100.00000  0.00000 -0.39590 
-0.13969  0.00000  0.18403 -100.00000 -100.00000 -100.00000 -100.00000 -100.00000 -100.00000  0.36442  0.35615 -100.00000 -100.00000 -100.00000 -100.00000 -100.00000 -100.00000 -100.00000 -100.00000  0.26318 
 0.50948 -100.00000 -0.02796 -100.00000 -100.00000 -100.00000 -100.00000 -0.02796 -100.00000 -100.00000 -100.00000 -0.41169 -100.00000 -100.00000 -100.00000  0.13754 -100.00000 -100.00000  0.00000 -0.02467 
-100.00000 -0.49186 -0.90877  0.41367 -0.74822 -100.00000 -100.00000 -100.00000 -100.00000  0.47873  0.00000 -0.17562 -100.00000 -100.00000 -0.02771 -0.22654 -0.96862  0.45241 -0.44726 -0.68309 
-100.00000 -100.00000 -0.78382  0.00000  0.13488  0.23538 -100.00000 -100.00000 -100.00000 -100.00000 -0.22283 -100.00000 -100.00000 -100.00000 -100.00000 -100.00000 -0.00005 -0.16577 -100.00000 -100.00000 
 0.67802 -100.00000 -100.00000 -100.00000 -100.00000 -100.00000 -0.16565 -0.46429 -0.31419  0.06432 -100.00000 -100.00000 -100.00000  0.00000 -100.00000 -100.00000 -0.20569 -100.00000 -100.00000 -100.00000 
 0.00028 -100.00000  0.22736  0.00000 -100.00000  0.57913 -100.00000 -100.00000 -100.00000 -100.00000  0.88762 -100.00000 -100.00000 -100.00000 -100.00000 -100.00000 -100.00000 -100.00000 -100.00000 -100.00000 
 0.00000 -100.00000  0.26295 -100.00000 -100.00000 -100.00000 -100.00000 -100.00000 -100.00000 -0.30924 -100.00000 -100.00000 -100.00000 -0.33893 -100.00000 -100.00000 -100.00000 -100.00000 -0.29493 -100.00000 
-100.00000 -100.00000 -100.00000 -100.00000 -100.00000 -100.00000 -0.20584  0.00000 -0.00015 -0.05127 -0.75184 -0.16576 -100.00000 -0.40341 -100.00000  0.21669 -0.17680 -100.00000 -100.00000 -100.00000 
-100.00000 -0.21903 -0.00011 -100.00000  0.27065 -100.00000 -100.00000 -0.30149 -100.00000 -100.00000 -100.00000 -0.41234 -1.16122 -100.00000 -0.54815  0.00000  0.19746 -100.00000 -0.00011 -100.00000 
-0.44834  0.00000  0.07240 -100.00000 -100.00000 -100.00000 -100.00000 -100.00000 -100.00000 -1.05479  0.16489 -0.06983 -100.00000 -100.00000 -100.00000 -100.00000 -100.00000 -100.00000 -100.00000 -0.05079 
-100.00000 -100.00000 -100.00000 -100.00000 -100.00000 -100.00000 -100.00000  0.58497 -100.00000  0.02901 -0.04928  0.00000 -100.00000 -100.00000 -100.00000 -100.00000 -100.00000 -0.02709 -0.29941 -100.00000 
-100.00000 -100.00000 -100.00000 -0.00002 -100.00000 -100.00000 -100.00000 -0.31323 -100.00000  0.10765 -100.00000  0.00000 -100.00000 -100.00000 -100.00000 -100.00000 -100.00000  0.06528  0.03788 -100.00000 
 0.21311 -0.09997 -0.16540 -100.00000  0.84808 -100.00000 -100.00000 -100.00000 -100.00000  0.00000  0.19402 -0.17634 -100.00000 -100.00000  0.21505 -100.00000 -100.00000 -100.00000 -100.00000 -100.00000 
-100.00000  0.13461 -100.00000  0.64014 -100.00000 -100.00000 -100.00000 -100.00000 -100.00000  0.21302  0.00000 -0.76799 -100.00000 -100.00000 -0.05091 -100.00000 -100.00000 -100.00000 -100.00000 -100.00000 
-0.42088 -100.00000  0.00023 -100.00000 -100.00000 -100.00000 -100.00000  0.03954 -100.00000  0.00023  0.21423  1.01901 -100.00000 -100.00000 -100.00000  0.37874 -100.00000 -100.00000  0.00000 -0.29128 
-100.00000  0.28603 -0.04973  0.35633 -100.00000 -100.00000 -100.00000 -100.00000 -100.00000 -0.30942  0.00000 -0.31276 -0.44692 -100.00000  0.37853  0.00002  0.10841 -100.00000 -100.00000 -100.00000 
 0.26307 -0.07684  0.00000  0.26578 -100.00000 -100.00000 -0.57138 -100.00000 -100.00000 -100.00000 -100.00000 -100.00000 -100.00000 -100.00000 -100.00000 -100.00000 -100.00000 -100.00000 -100.00000 -100.00000 
-0.57667 -100.00000 -100.00000 -100.00000 -100.00000 -100.00000 -100.00000 -0.18542 -100.00000 -100.00000 -0.00007  0.03898 -100.00000 -100.00000 -100.00000 -100.00000 -100.00000 -100.00000  0.00000  0.17152 
-100.00000 -0.05448 -100.00000  0.13616 -100.00000 -100.00000 -100.00000 -100.00000 -100.00000  0.13753  0.00000 -100.00000 -100.00000 -100.00000  0.37854 -100.00000  0.00003 -0.02808 -100.00000 -100.00000 
-100.00000 -100.00000  0.31724  0.00000  0.09762  0.02465 -100.00000 -100.00000 -100.00000 -100.00000 -0.40401 -100.00000 -100.00000 -100.00000 -0.02791 -100.00000 -0.44829  0.48540 -100.00000 -100.00000 
 0.00003 -100.00000 -0.16536 -0.29571  0.00000 -0.44824 -0.62467 -0.41123 -100.00000  0.43981 -0.87108 -100.00000  0.60018 -100.00000 -0.29722  0.68264  0.51922 -100.00000 -100.00000 -100.00000 
 0.08017 -0.16560 -100.00000 -100.00000 -100.00000 -100.00000 -100.00000 -100.00000 -100.00000 -100.00000 -100.00000 -100.00000 -0.21051 -100.00000 -100.00000 -0.00001 -100.00000 -0.37926  0.92599  0.00000 
-100.00000 -100.00000 -100.00000 -100.00000 -100.00000  0.36893 -100.00000 -100.00000 -100.00000 -100.00000 -0.43665  0.15461 -100.00000 -100.00000 -100.00000 -100.00000 -0.21528  0.00000 -100.00000  0.15461 
-0.00002 -100.00000 -100.00000 -100.00000 -100.00000 -100.00000 -100.00000 -100.00000 -100.00000 -0.22943  0.90497  0.00000 -100.00000 -100.00000 -100.00000 -0.44832 -100.00000 -0.02792 -0.29144 -100.00000 
-0.43353 -0.03934  0.00000  0.37850 -0.31054  0.09135 -100.00000 -100.00000 -100.00000 -100.00000 -100.00000 -100.00000 -100.00000 -100.00000 -100.00000 -100.00000 -100.00000 -100.00000 -100.00000  0.13749 
-0.41813  0.00000  0.54307 -100.00000 -100.00000 -100.00000 -100.00000 -100.00000 -100.00000  0.09883  0.28263 -100.00000 -100.00000 -100.00000 -0.16420 -0.16420 -100.00000 -100.00000 -100.00000  0.06670 
 0.00012  0.69093  0.00000 -100.00000 -0.06806  0.31457 -100.00000 -100.00000 -100.00000 -100.00000 -100.00000 -100.00000 -100.00000 -100.00000 -100.00000 -100.00000 -100.00000 -100.00000 -100.00000 -100.00000 
-100.00000  0.36962 -100.00000  0.20534 -100.00000 -100.00000 -100.00000 -100.00000 -100.00000 -0.30665  0.00000 -100.00000 -100.00000 -100.00000 -100.00000 -100.00000 -0.44415  0.13755 -100.00000 -100.00000 
-100.00000 -100.00000 -100.00000 -100.00000 -100.00000 -100.00000  0.00004  0.37056 -100.00000 -0.02441 -100.00000  0.13754  0.32578 -100.00000 -0.16192  0.00000  0.12692 -100.00000 -100.00000 -100.00000 
-100.00000 -100.00000 -100.00000 -100.00000 -100.00000 -100.00000  0.06821  0.00235 -0.00004  0.00000 -100.00000 -100.00000 -100.00000 -0.16286 -0.43516 -100.00000 -100.00000 -100.00000 -100.00000 -100.00000 
-100.00000 -0.39539  0.00000  0.50002 -0.61190  0.14410 -0.34975 -0.17085 -100.00000 -100.00000 -0.00005 -100.00000 -0.44086 -100.00000 -100.00000 -100.00000 -0.00005 -0.42472 -0.00005 -100.00000 
-100.00000 -100.00000 -100.00000 -100.00000 -100.00000 -100.00000 -100.00000 -100.00000 -100.00000  0.08779 -0.01592  0.00000 -100.00000 -100.00000 -100.00000 -0.16325 -100.00000 -0.65084  0.35826 -100.00000 
-100.00000  0.00007 -100.00000 -100.00000  0.00000  0.57502 -100.00000 -100.00000 -100.00000 -100.00000  0.00007 -100.00000 -0.56248 -100.00000  0.32629 -100.00000  0.37858 -100.00000 -100.00000 -100.00000 
-100.00000  0.00007 -0.16134  0.14659  0.00000 -100.00000 -0.18526 -100.00000 -100.00000 -100.00000 -100.00000 -100.00000 -100.00000 -100.00000  0.45121  0.00007 -100.00000 -100.00000 -100.00000 -100.00000 
-0.32969  0.97934 -0.06505  0.84533 -100.00000  0.00025 -100.00000 -100.00000 -100.00000 -100.00000  0.33207 -100.00000  0.18287 -0.02914 -100.00000 -100.00000  0.00025  0.23575 -0.15669  0.00000 
 0.15325  0.16529  0.13764 -100.00000 -100.00000 -100.00000 -100.00000 -0.16684 -100.00000  0.90949  0.13764 -0.25219  0.42709 -100.00000 -100.00000 -0.03724  0.18936  0.48556  0.00000 -0.68874 
-0.00923  1.14348 -0.15202 -0.65457 -0.86833 -0.47398 -100.00000 -0.91761 -100.00000  0.00000 -0.21031  0.71657 -0.31256 -0.15195 -100.00000 -0.28948  0.11085 -0.15200  0.37860  0.29535 
-100.00000 -100.00000 -100.00000 -100.00000 -100.00000 -100.00000 -100.00000  0.08436 -100.00000 -0.00014  0.08528 -0.15834 -0.92931 -0.29415  0.10841  0.00000 -0.38337 -100.00000 -100.00000 -100.00000 
-100.00000 -100.00000 -100.00000 -0.00006 -100.00000 -100.00000 -100.00000 -100.00000 -100.00000  0.35170 -0.27755  0.00000 -100.00000 -100.00000 -100.00000 -0.00006 -100.00000  0.20788 -0.66647 -100.00000 
 0.00000 -100.00000 -0.29162 -100.00000 -100.00000 -100.00000 -100.00000 -0.00003 -0.36919 -0.41032  0.10536 -100.00000 -100.00000 -100.00000 -100.00000 -0.42913  0.41970 -0.05061 -100.00000 -0.02425 
 0.06920 -1.05000 -0.30472 -0.30931  0.06920 -0.56391 -100.00000  0.27565 -100.00000 -100.00000 -0.02540 -0.30931  0.10013  0.00006 -100.00000  0.00006  0.93542  0.00000 -100.00000  0.42075 
-100.00000 -100.00000 -100.00000 -0.07130  0.00000 -100.00000 -100.00000 -100.00000 -100.00000 -100.00000  0.10572  0.26301 -0.15731 -100.00000 -0.12253 -100.00000 -100.00000 -100.00000 -100.00000 -100.00000 
 0.10242 -100.00000  0.00015 -100.00000 -100.00000  0.12090  0.32481  0.53328  0.00015 -0.29920 -100.00000 -100.00000 -100.00000  0.00000 -100.00000 -100.00000  0.76476 -100.00000 -100.00000 -100.00000 
-100.00000 -0.00279 -100.00000 -0.16525 -0.38435  0.09778 -0.25240 -1.09593 -100.00000 -0.02814 -0.87496 -0.00850 -1.22524 -100.00000 -100.00000 -1.00598 -0.35528  0.00000 -0.04989  0.66719 
-100.00000 -100.00000 -0.58705 -1.54029  0.00000 -100.00000 -0.21439 -100.00000 -100.00000 -0.42917 -100.00000 -0.00034 -100.00000 -100.00000 -100.00000 -100.00000 -0.00034 -100.00000 -100.00000 -100.00000 
-0.31410 -0.30234 -100.00000 -0.00093 -0.00093 -100.00000 -0.23269 -0.52641 -100.00000  0.10681  0.26210 -0.70172 -0.84143 -100.00000 -100.00000 -1.37488 -0.58695  0.00000 -0.98745 -0.48013 
 0.00000 -100.00000  0.13723 -100.00000 -100.00000 -100.00000 -100.00000 -100.00000 -100.00000 -0.00027 -100.00000 -1.94947 -100.00000 -100.00000 -100.00000 -100.00000  0.36906 -100.00000 -100.00000 -0.58787 
-0.00048 -0.44872 -0.42186  0.00000  0.17442 -0.20114 -100.00000 -100.00000 -100.00000 -0.00048 -0.41463 -0.18569 -0.07021 -100.00000 -100.00000 -0.00048 -0.80669 -1.19337 -100.00000  0.21265 
-1.28285  0.00000 -1.12151 -100.00000 -0.30462 -0.30462 -100.00000 -0.04638 -100.00000 -0.20511 -0.38208 -0.75531 -100.00000 -100.00000  0.05790 -0.17191 -0.56768 -1.01981 -0.61369  0.71418 
-100.00000 -100.00000 -100.00000 -100.00000  0.23449 -100.00000 -100.00000 -100.00000 -100.00000 -0.54052 -0.06507 -100.00000 -0.19260 -100.00000  0.00000 -100.00000 -100.00000 -100.00000 -100.00000 -100.00000 
-100.00000 -100.00000 -100.00000 -0.78891  0.00000 -100.00000 -100.00000 -100.00000 -100.00000 -100.00000 -100.00000 -100.00000  0.09788 -100.00000  0.23837 -100.00000 -100.00000 -100.00000 -100.00000 -100.00000 
-0.15427 -0.76773 -0.08210 -0.62303  0.09183 -0.05125  0.13538 -0.68774 -0.00054  0.03662  1.35416  0.13697  0.00000 -0.54770 -0.53496 -0.61972 -0.61640  0.03773 -0.34063 -0.37032 
-100.00000 -100.00000 -0.02731 -100.00000  0.00000 -0.43203  0.19600 -0.00001 -0.16481  0.10854 -100.00000 -100.00000 -100.00000 -100.00000 -100.00000 -100.00000 -100.00000 -100.00000 -100.00000 -100.00000 
 0.00000 -0.78972 -0.43377 -0.00003 -0.18521  0.13747 -100.00000 -100.00000 -0.42159  0.37848 -0.31374 -0.42159 -0.00003 -100.00000 -100.00000 -0.41120 -0.22404 -0.42159 -0.16539  0.58105 
-100.00000 -1.24134 -0.00022 -0.57142  0.58866 -100.00000 -100.00000 -0.16557 -100.00000  0.17152  0.19412  0.25407  0.83443 -100.00000 -100.00000 -100.00000  0.07271  0.00000 -0.00022 -0.24906 
 0.41934 -100.00000 -100.00000 -100.00000 -100.00000 -100.00000 -0.31420  0.05065 -100.00000 -0.07038  0.00004 -100.00000 -100.00000  0.00000 -100.00000 -100.00000  0.53380 -100.00000 -100.00000 -100.00000 
 0.50549  0.58454 -100.00000 -0.00042 -100.00000 -100.00000 -100.00000 -100.00000 -100.00000 -0.85177 -0.77333  0.00000 -0.00042 -100.00000 -100.00000 -100.00000 -0.16582 -0.08633 -0.18418 -0.00042 
-100.00000 -100.00000 -0.98725  0.00000  0.21806 -0.18152  0.01822 -100.00000 -100.00000 -0.02642  0.12718 -100.00000 -100.00000 -100.00000 -100.00000 -100.00000 -100.00000 -100.00000 -100.00000 -100.00000 
-0.78376 -0.37944  0.28123 -0.19667 -0.70931 -100.00000 -100.00000 -100.00000 -100.00000 -0.67962  0.00000  0.26251 -100.00000 -100.00000 -0.52073 -0.44465 -100.00000 -100.00000 -100.00000 -100.00000 
 0.00000 -0.79028  0.06451 -100.00000 -100.00000 -100.00000 -100.00000 -100.00000 -100.00000 -100.00000 -100.00000 -100.00000 -100.00000 -100.00000 -100.00000 -100.00000  0.00151 -100.00000 -100.00000  0.10206 
 0.82354 -100.00000 -100.00000 -100.00000  0.68254 -100.00000 -100.00000 -100.00000  0.00000 -100.00000 -100.00000 -100.00000 -100.00000 -0.17646 -100.00000 -100.00000  0.19380 -100.00000 -100.00000 -100.00000 
-100.00000 -100.00000 -0.78928 -0.05051  0.00000 -100.00000 -0.22615 -100.00000 -100.00000 -100.00000 -100.00000 -100.00000 -100.00000 -100.00000  0.47803 -100.00000 -0.00005 -100.00000 -0.16530 -100.00000 
-100.00000 -100.00000 -0.06995  0.53412  0.00000 -100.00000 -0.19304 -0.16544 -0.31388  0.23159 -100.00000 -100.00000 -100.00000 -100.00000 -100.00000 -100.00000 -100.00000 -100.00000 -100.00000 -100.00000 
 0.00000  0.00008  0.31995 -100.00000 -100.00000 -100.00000 -100.00000 -100.00000 -100.00000 -100.00000 -100.00000 -100.00000 -100.00000 -100.00000 -100.00000 -100.00000  1.06053 -100.00000 -100.00000 -0.44174 
-100.00000 -100.00000 -100.00000  0.26301 -100.00000 -100.00000 -100.00000 -100.00000 -100.00000  0.49890 -0.65250  0.00000 -100.00000 -100.00000 -100.00000 -0.08607 -100.00000 -0.65250 -0.06599 -100.00000 
-100.00000 -100.00000 -100.00000 -100.00000  0.46925 -100.00000 -100.00000 -100.00000 -100.00000  0.11132  0.21296 -100.00000  0.09748 -100.00000  0.00000 -100.00000 -100.00000 -100.00000 -100.00000 -100.00000 
-0.07334 -0.74348 -0.02838  0.41908 -0.11262  0.37817 -0.51019  0.06415 -100.00000 -0.00034 -0.68553 -0.13249 -0.00034 -100.00000 -100.00000 -100.00000 -100.00000  0.46928 -0.47011  0.00000 
-100.00000 -100.00000 -100.00000 -100.00000 -100.00000 -100.00000  0.17366 -0.03506 -100.00000 -0.18947 -100.00000 -100.00000 -100.00000  0.00000 -100.00000 -100.00000  0.09874 -100.00000 -100.00000 -100.00000 
 0.00988  0.00007  0.21304 -100.00000 -100.00000 -100.00000 -100.00000  0.39942 -100.00000 -100.00000 -100.00000  0.46966 -100.00000 -100.00000 -100.00000 -100.00000  0.00007 -100.00000  0.00000 -0.37688 
 0.56562 -0.13181  0.34150 -0.50852  0.29350 -100.00000 -100.00000  1.15034  0.00018  0.00000  0.69635 -0.40319 -0.55625 -100.00000 -1.13123 -0.28796 -100.00000 -100.00000  0.58126 -0.87320 
-100.00000 -100.00000 -0.31147 -0.76991  0.00000 -0.20020 -100.00000 -100.00000 -100.00000 -100.00000 -100.00000 -100.00000  0.03645 -100.00000  0.23009 -0.00011 -100.00000 -100.00000 -0.31430 -100.00000 
-100.00000 -0.31410  0.05805  0.86614  0.00000  0.00001  0.05805 -0.57190 -100.00000 -0.31410  0.09746 -100.00000 -0.84667 -100.00000 -0.91295 -0.19339 -0.05107 -100.00000 -100.00000 -100.00000 
-0.10189  0.02671 -0.77970 -0.41774 -0.06315  0.63854 -0.45036  0.81346  0.07358  0.25531 -0.36019  0.07741  0.13777 -100.00000  0.00000  0.10787 -0.00531  0.27186  0.14744 -0.22913 
-1.17198  0.00000 -0.21135 -0.03821  0.23707 -0.66644  0.51547 -0.98109 -100.00000 -0.62278 -0.84898 -0.49566 -100.00000 -100.00000 -0.20048 -0.38521 -0.79379  0.39742 -0.43524 -0.02830 
 0.02901 -0.31156  0.48329 -0.47047 -0.30271 -0.98993 -0.31438 -0.16581 -100.00000 -0.35759  0.64544 -1.47291 -0.79092 -0.00018 -0.31438 -0.01742  0.00000  0.17759 -100.00000 -100.00000 
-0.30322  0.38535 -0.52715 -0.30653 -0.30860  0.10644  0.09753 -0.68771 -100.00000  0.00000  1.53271 -0.50691 -0.91931 -100.00000  0.29178 -0.31395  0.13581 -100.00000 -0.05092 -0.00002 
-100.00000 -100.00000 -100.00000 -100.00000 -0.42236 -100.00000 -0.84944 -100.00000  0.00000 -100.00000 -100.00000 -100.00000 -100.00000  0.13743 -100.00000 -100.00000  0.10165 -100.00000 -100.00000 -100.00000 
-0.11183 -0.36572 -100.00000 -100.00000 -100.00000 -100.00000  0.27100  0.17146 -100.00000  0.00000 -100.00000 -100.00000 -100.00000 -100.00000 -0.17532 -100.00000 -100.00000 -100.00000 -100.00000 -100.00000 
-100.00000 -100.00000 -100.00000 -100.00000 -100.00000 -100.00000  0.00016  0.00000 -100.00000 -0.16547 -100.00000  0.58512 -100.00000  0.62759 -100.00000  0.23532 -100.00000 -100.00000  0.00016 -100.00000 
-100.00000 -100.00000  0.29240  0.00000 -0.42984 -0.30026 -0.15789 -100.00000 -100.00000  0.18517  0.77543  0.32754 -100.00000 -100.00000 -100.00000 -100.00000 -100.00000 -100.00000 -100.00000 -100.00000 
 0.37875 -0.29877  0.00000  0.76913  0.22077 -100.00000 -100.00000 -100.00000 -100.00000 -100.00000 -100.00000 -100.00000 -100.00000 -100.00000 -100.00000 -100.00000 -100.00000 -100.00000 -100.00000  0.37875 
 0.23886 -100.00000  0.21637 -100.00000 -100.00000 -100.00000 -100.00000 -100.00000 -100.00000 -100.00000 -100.00000 -100.00000 -100.00000 -100.00000 -100.00000 -100.00000 -0.00010 -0.69896 -0.54917  0.00000 
-0.62375 -0.88148 -0.06387  0.18174  0.12167 -100.00000 -100.00000  0.34083  0.29870 -0.38167  0.00000  1.28421  0.32709 -100.00000 -0.62539 -0.17852 -0.48813 -0.08318 -0.29287  0.64785 
-0.02038 -0.11823  0.15525 -0.15789  0.14692  0.00001 -0.94505  0.26305  0.58497  0.78036 -0.29221  0.00001 -0.43893 -100.00000  0.00000  0.23244 -100.00000  0.00001 -0.71817 -100.00000 
 0.05214 -0.28240 -0.03524  0.40869  0.00017 -100.00000 -100.00000 -100.00000 -100.00000  0.46116  0.27496  0.00000 -100.00000 -100.00000 -100.00000  0.00017 -0.15675  0.38057  0.43778 -0.15675 
-0.35173 -1.62452  0.25602 -100.00000 -100.00000 -100.00000  0.60421 -0.17047 -100.00000  0.00000 -1.25638 -0.81935  0.27967 -100.00000  1.16576 -100.00000 -100.00000 -100.00000 -0.00014 -100.00000 
 0.26294 -0.03728 -0.81852  0.10501 -0.65844 -100.00000 -100.00000 -100.00000 -100.00000 -0.16281 -0.13566 -0.15802 -0.06322 -100.00000 -0.33615 -0.00015 -100.00000 -0.55847  0.21122  0.00000 
-100.00000 -0.47851 -0.16838  0.65538  0.17931 -100.00000 -0.68646 -0.75804 -0.17674 -0.20008  0.29114  0.00000 -0.39661 -100.00000 -100.00000 -0.88420  0.26202 -1.19537  0.05255 -1.51272 
 0.00000 -100.00000 -100.00000 -100.00000 -100.00000 -100.00000 -100.00000 -100.00000 -100.00000 -0.00008 -100.00000 -100.00000 -100.00000 -100.00000 -100.00000 -100.00000 -0.03316 -100.00000 -100.00000 -0.80474 
-100.00000  0.00000 -0.32376 -100.00000  0.26279 -100.00000 -0.43014 -0.00024 -100.00000 -1.18713 -0.12944 -100.00000 -100.00000 -100.00000 -0.00823 -100.00000 -100.00000 -0.15821 -100.00000 -1.10936 
 0.13752 -100.00000 -100.00000 -100.00000 -100.00000 -100.00000 -0.85485  0.40480  0.13752 -0.65768 -100.00000 -100.00000 -100.00000  0.00000 -100.00000 -100.00000  0.18558 -100.00000 -100.00000 -100.00000 
-100.00000 -100.00000 -100.00000 -100.00000 -100.00000 -100.00000 -0.16683  0.00000 -100.00000 -100.00000 -100.00000 -0.30028 -100.00000  0.33290 -100.00000  0.56313 -100.00000 -100.00000 -0.02040 -100.00000 
-100.00000 -100.00000 -100.00000 -100.00000  0.45178 -100.00000 -100.00000 -100.00000 -100.00000  0.19003 -0.15775 -100.00000  0.22077 -100.00000  0.00000 -100.00000  0.00005 -100.00000 -100.00000 -100.00000 
 0.00000  0.00001 -0.30061 -100.00000 -100.00000 -100.00000 -100.00000 -100.00000 -100.00000 -100.00000 -100.00000 -100.00000 -100.00000 -100.00000 -100.00000 -100.00000 -0.11495 -100.00000 -100.00000  0.30008 
 0.69382  0.07842 -0.09739 -100.00000 -0.76657 -100.00000 -100.00000  0.37735 -100.00000  0.76834 -0.42972  0.47580 -0.71846  0.00039  0.00039 -0.34363  0.00039 -100.00000  0.00000  1.40336 
-100.00000 -100.00000 -100.00000  0.21576  0.00000 -100.00000 -1.19225 -100.00000 -100.00000 -100.00000  0.00013 -100.00000 -100.00000 -100.00000  0.46288 -0.38226  0.32753 -100.00000 -100.00000 -100.00000 
-0.13195 -0.36354  1.45780  0.00000 -0.19694  0.33615 -0.77012  0.00045 -0.15749  0.37658 -0.79957 -0.16233 -0.15749  0.01773 -100.00000  0.85805  0.10555  0.52058 -100.00000  0.77489 
 0.41620 -0.10758 -100.00000 -100.00000 -100.00000 -0.85472 -100.00000 -0.05069 -100.00000 -0.00007 -100.00000  0.32390  0.10531 -100.00000 -100.00000 -0.00007 -100.00000 -100.00000  0.00000 -0.41355 
 0.28651 -0.25882 -0.96612 -1.35828 -0.87353 -100.00000  1.25608  0.00000 -100.00000  0.38231 -100.00000  0.05812 -100.00000 -0.02436 -1.17877 -0.10579 -100.00000 -100.00000 -0.61900 -100.00000 
 0.16678 -0.25552  0.46544 -100.00000 -100.00000 -100.00000 -100.00000 -100.00000 -100.00000 -100.00000  0.00005 -100.00000  0.10920 -100.00000 -0.15781  0.00005 -100.00000 -0.43047  0.15449  0.00000 
-0.33061 -100.00000  0.00002 -100.00000 -100.00000 -100.00000 -100.00000 -100.00000 -100.00000 -100.00000 -100.00000 -100.00000 -100.00000 -100.00000 -100.00000 -100.00000 -100.00000  0.35110  0.22048  0.00000 
-100.00000 -100.00000 -100.00000 -0.00005  0.00000  0.01971 -100.00000 -100.00000 -100.00000 -100.00000 -0.00005 -100.00000 -0.16272 -100.00000 -0.45573 -100.00000 -100.00000 -100.00000 -100.00000 -100.00000 
 0.38681 -100.00000 -0.00019 -0.15805 -100.00000  0.61806 -100.00000 -0.84681  1.07818 -0.17015 -0.30033 -100.00000 -100.00000 -100.00000 -100.00000  0.17446  0.00000 -1.08852 -100.00000 -100.00000 
-0.46637  0.37846 -100.00000 -100.00000 -100.00000 -100.00000 -100.00000 -100.00000 -100.00000 -100.00000 -100.00000 -100.00000 -100.00000 -100.00000 -100.00000 -100.00000 -100.00000 -0.31981 -0.39598  0.00000 
-100.00000 -100.00000 -100.00000 -100.00000 -100.00000 -100.00000  0.00010 -100.00000 -100.00000  0.00010 -100.00000 -100.00000  0.00000 -100.00000  0.00010  0.50638 -0.01947  0.22061 -100.00000  0.07821 
-100.00000 -100.00000 -100.00000 -100.00000  0.00000  0.33566 -0.18439 -100.00000 -100.00000 -0.77060 -100.00000 -100.00000 -100.00000 -100.00000 -100.00000 -100.00000 -100.00000 -100.00000 -100.00000 -100.00000 
-0.86898  0.77513  0.62560  0.56101  0.32746 -100.00000 -100.00000 -0.15796 -100.00000  0.00000 -0.65883 -0.37337 -0.05151  0.76804 -100.00000 -0.15796  1.37704  0.00009 -100.00000  0.10507 
-0.42342  0.15627 -0.00030  0.13720 -0.48804 -0.42893 -1.41129 -0.00030 -100.00000  0.00000 -0.55083 -0.00030 -0.02025 -100.00000  0.22899 -100.00000 -0.00030 -100.00000 -0.38044  0.00658 
-0.15838 -0.67093  0.00000 -0.26077 -0.37110 -100.00000 -100.00000 -100.00000 -100.00000 -0.43037  0.54722 -100.00000 -100.00000 -0.00037 -100.00000 -100.00000 -100.00000 -100.00000 -100.00000 -0.30077 
-0.94579 -0.03744  0.22035  0.21441 -0.18154 -100.00000 -100.00000 -100.00000 -100.00000  0.00000 -0.28727 -0.43001 -0.35146 -100.00000 -0.66356 -100.00000 -0.13870  0.69952 -0.30048 -0.49053 
-0.42984 -1.25184 -100.00000 -100.00000  0.32745 -100.00000 -0.30030 -100.00000 -100.00000  0.00000 -0.18431  1.41188 -0.00006 -100.00000 -0.46334 -100.00000 -0.00006 -0.00006 -0.45981 -0.12976 
-100.00000 -0.69861 -0.89168 -0.74732  0.00000 -100.00000 -0.38901 -100.00000 -100.00000  0.30840 -1.25565 -100.00000 -100.00000 -100.00000 -100.00000 -100.00000 -100.00000 -100.00000 -100.00000 -100.00000 
-0.24482 -100.00000 -0.15787 -0.00005 -100.00000 -100.00000 -100.00000 -100.00000 -100.00000 -0.41087  0.22064 -100.00000 -100.00000 -100.00000 -100.00000 -0.30011 -100.00000 -0.01808  0.34186  0.00000 
 0.42231 -100.00000 -100.00000  0.05567 -100.00000 -100.00000 -100.00000 -100.00000 -0.00005 -0.42976 -100.00000 -100.00000 -100.00000 -100.00000 -100.00000 -100.00000  0.00000 -0.63839 -100.00000 -100.00000 
-100.00000 -100.00000 -0.16223 -0.15764 -0.60188 -100.00000  0.00000  0.28523 -100.00000  0.77552 -100.00000 -100.00000 -100.00000 -0.29973 -100.00000 -100.00000 -100.00000 -100.00000 -100.00000 -100.00000 
 0.23869 -0.15815 -0.15815 -100.00000 -100.00000 -100.00000 -100.00000 -100.00000 -100.00000 -100.00000 -100.00000 -100.00000 -0.15815 -100.00000 -100.00000 -100.00000 -100.00000 -0.25300 -0.03760  0.00000 
-100.00000 -0.15785  0.31996  0.00000 -0.54881 -1.02144 -100.00000 -100.00000 -100.00000 -100.00000  0.50323 -100.00000 -100.00000 -100.00000 -100.00000 -100.00000 -100.00000 -100.00000 -100.00000 -100.00000 
-100.00000 -100.00000  0.07843 -100.00000 -0.76989 -100.00000  0.00000 -100.00000 -100.00000  0.77208 -100.00000 -100.00000 -100.00000  0.10519 -100.00000 -100.00000 -100.00000 -100.00000 -100.00000 -100.00000 
 0.03732 -0.86458 -100.00000 -100.00000 -0.17627 -100.00000 -100.00000 -100.00000 -100.00000 -0.43317 -0.41014  0.59688  0.28862 -100.00000  0.00000  0.07882 -100.00000 -100.00000 -0.37916 -0.15765 
-1.08864 -0.91125  0.30744  0.34880  1.33085  0.03826 -0.95542 -0.85194  0.65365 -0.23296 -0.18829 -0.22012  0.21517  0.13741 -0.27176 -1.15588 -0.15657  0.00000 -0.01524 -0.23936 
 0.89128 -0.06286 -0.62333 -100.00000  0.13822 -100.00000 -100.00000 -100.00000  0.00012 -0.46270 -0.10835 -0.27954 -0.41078 -100.00000 -100.00000  0.00012 -100.00000  0.72537  0.34434  0.00000 
-0.96026  0.16567 -0.00064  0.02529 -0.90329 -100.00000 -0.59252 -2.36058 -0.00064  0.00000 -0.14269  0.18665 -0.44037 -0.15835  0.10716 -0.68184  0.03371  0.34608  0.28444  0.61400 
-0.42819  0.88210  0.33735  0.00040  0.52362 -0.29897  0.00040 -0.15704 -0.31740  0.00000 -0.72454  0.05724 -0.01954 -0.16826 -0.65996  0.10919 -0.15704 -100.00000 -100.00000 -100.00000 
 0.26316 -100.00000 -100.00000 -100.00000  0.60791 -100.00000 -0.15763 -100.00000  0.00000  0.13763 -100.00000 -100.00000 -100.00000  0.13007 -100.00000 -100.00000  0.52498 -100.00000 -100.00000 -100.00000 
-100.00000  0.07967  0.22140 -100.00000  0.15126 -100.00000 -100.00000 -100.00000 -100.00000  0.29259 -0.58949 -100.00000 -100.00000 -100.00000  0.00000  0.02230  0.32831  0.37858  0.00006 -0.45625 
-100.00000 -100.00000 -100.00000 -100.00000  0.48540 -100.00000 -100.00000 -0.15745 -100.00000  0.05707 -0.38007  0.00000 -0.00002 -100.00000 -100.00000  0.05683 -100.00000 -0.27315 -0.05153 -100.00000 
-100.00000 -100.00000 -0.15704 -0.01954 -0.67659 -100.00000 -100.00000 -0.12604 -100.00000 -0.98605 -0.16662 -1.67386  0.17017 -100.00000  0.05842  0.00000  0.52103 -100.00000 -100.00000 -100.00000 
-1.18590 -0.26576 -100.00000 -0.20467 -100.00000 -100.00000 -100.00000 -100.00000 -100.00000  0.19649  0.00000 -100.00000 -100.00000 -100.00000 -100.00000 -100.00000 -100.00000 -0.55887 -100.00000 -100.00000 
-0.37650 -0.58079  0.77893  0.37790 -0.61511 -0.14252  0.00000  0.43789 -0.00061  0.27601 -100.00000  0.08368 -100.00000  0.11596 -100.00000 -100.00000 -100.00000 -0.00061 -0.85882 -0.38598 
-0.43893 -0.04229 -0.28792 -0.72548  0.06311 -100.00000 -1.35435 -1.21134 -100.00000  0.24260 -100.00000  0.00000 -1.03819 -100.00000 -0.25914  0.40977  0.23362 -1.27304 -0.16245  0.13482 
 0.00000  0.00009 -0.00278 -100.00000 -100.00000 -100.00000 -100.00000 -100.00000 -100.00000 -100.00000 -100.00000 -100.00000 -100.00000 -100.00000 -100.00000 -100.00000  0.26615 -100.00000 -100.00000  0.07576 
 0.13668 -0.92994  0.00000 -0.94578 -0.88792 -100.00000 -100.00000 -100.00000 -0.00082 -0.54943  0.12946 -100.00000 -100.00000 -100.00000 -0.00082 -100.00000 -0.00082 -0.26227 -100.00000  0.20678 
-100.00000 -0.49413 -100.00000  0.13124 -100.00000 -100.00000 -100.00000 -100.00000 -100.00000  0.54478  0.00000 -100.00000  0.00023 -100.00000 -100.00000 -100.00000 -0.40235 -0.14272 -100.00000 -100.00000 
-1.43983 -1.10765  0.00000 -0.16341 -0.36888 -100.00000 -1.60745 -100.00000 -100.00000 -0.01422 -0.00168 -100.00000  0.04061 -100.00000 -100.00000 -0.61925 -0.00168  0.37683 -100.00000 -0.40285 
-0.00066 -1.30461 -100.00000 -100.00000 -1.09589 -100.00000 -100.00000 -100.00000 -0.00066  0.00000 -100.00000 -100.00000 -100.00000 -100.00000 -0.11878 -100.00000 -100.00000 -100.00000 -100.00000 -100.00000 
-0.14629 -100.00000 -100.00000 -100.00000 -100.00000 -100.00000 -0.37551  0.43956 -100.00000 -0.40082 -100.00000 -100.00000 -100.00000  0.00000 -100.00000 -100.00000  0.03529 -100.00000 -100.00000  0.00006 
-0.57537  0.33556 -0.81295 -0.17148 -0.02312  1.06940 -0.00993 -1.30159 -0.88197  0.00000 -0.67847  1.06121 -0.24731  0.10633  0.04161 -1.40276 -0.23959 -1.41813 -100.00000 -2.55745 
-0.06669 -0.05878  0.01447  0.11337 -0.08963 -1.27769  0.17733  0.22317 -100.00000 -0.81697 -0.36976 -0.28159 -0.67408  0.26184  0.05443  0.00000 -0.28734  1.72009 -0.68572 -0.00120 
 0.27232  0.13819 -0.82832 -1.19245 -0.47356  0.88788  0.42073 -100.00000 -0.00407 -0.29141 -0.29817 -100.00000 -0.89906 -100.00000 -100.00000 -100.00000  0.00000  0.21459  3.01355 -100.00000 
 0.00000 -0.40423 -0.00017 -100.00000 -100.00000 -100.00000 -100.00000 -100.00000 -100.00000 -1.73643 -0.29956 -1.02717 -0.08071 -100.00000 -100.00000 -100.00000  1.18620  0.66499 -1.44888  0.06747 
-1.13722 -100.00000 -0.55509  0.63946 -1.08663 -0.09056 -0.00810 -100.00000 -100.00000 -1.13402  0.01777 -0.92122 -0.54113 -100.00000 -100.00000 -0.27479  0.17987  0.00000 -0.17594 -0.17400 
 0.27226 -0.11866 -0.00105  0.60589 -1.57442 -0.00105 -1.30252 -100.00000 -100.00000  0.00000 -0.02080  0.12394 -0.02576 -0.30009  0.33861 -0.74868 -0.84344 -0.15830 -100.00000 -100.00000 
-0.00986 -0.83845 -100.00000 -0.37641 -0.15676 -0.42641 -100.00000 -100.00000 -100.00000  0.00000 -0.91740  0.09331 -0.00033  0.13717 -100.00000 -0.75493 -0.27968 -100.00000 -0.45662 -100.00000 
-100.00000 -100.00000 -100.00000 -100.00000  0.42044 -0.29854  0.00000  0.00003 -100.00000  0.25062 -100.00000 -100.00000 -100.00000 -100.00000  0.37953 -100.00000 -100.00000 -100.00000 -100.00000 -100.00000 
-100.00000 -100.00000 -100.00000 -100.00000 -100.00000 -100.00000  0.10511  0.00000 -100.00000 -0.00004 -100.00000 -0.42972 -100.00000 -0.18270 -100.00000 -0.25568 -100.00000 -100.00000 -100.00000 -100.00000 
 0.27833 -100.00000 -100.00000 -100.00000 -100.00000 -100.00000 -100.00000 -100.00000 -100.00000 -0.39542 -0.15806 -1.09546 -100.00000 -100.00000 -100.00000 -0.15806  0.00000 -0.26056 -100.00000 -100.00000 
-100.00000 -100.00000 -100.00000 -0.15772 -100.00000 -100.00000 -100.00000  0.13745 -100.00000  0.66432 -0.54792  0.00000 -100.00000 -100.00000 -100.00000 -0.76512 -100.00000 -0.62204  0.05595 -100.00000 
-100.00000 -100.00000 -0.43662 -0.52042  0.00000 -0.30004 -0.42945 -100.00000 -100.00000 -0.10255 -100.00000 -100.00000 -100.00000 -100.00000 -100.00000 -100.00000 -100.00000 -100.00000 -100.00000 -100.00000 
-100.00000 -100.00000  0.13744 -0.26765  0.00000 -100.00000 -100.00000 -100.00000 -100.00000 -0.28599 -100.00000  0.37757 -0.02058 -100.00000 -0.38194 -0.30050 -0.15809 -100.00000 -100.00000 -100.00000 
 0.18517 -100.00000 -100.00000 -100.00000 -0.03723 -100.00000 -100.00000 -100.00000  0.00000 -100.00000 -100.00000 -100.00000  0.00003  0.32751 -100.00000 -100.00000  0.00498 -100.00000 -100.00000 -100.00000 
-100.00000 -100.00000 -0.32567  0.67817  0.00000  0.30212 -100.00000 -100.00000 -100.00000 -100.00000 -100.00000 -100.00000 -0.40837 -100.00000 -0.12423 -100.00000  0.13759 -100.00000 -100.00000 -100.00000 
-0.15748  0.60180 -100.00000 -100.00000 -100.00000  0.51376 -100.00000 -100.00000 -100.00000  0.52059  0.00000 -100.00000 -100.00000 -100.00000 -100.00000 -100.00000 -0.29157 -0.02819 -100.00000 -100.00000 
-1.50013 -0.03402 -0.51776 -100.00000 -0.25145 -0.67945 -100.00000 -100.00000 -100.00000 -0.42023 -0.89083 -0.24437  0.10547  0.03952 -100.00000 -1.59229  0.22853  0.00000 -100.00000 -0.33742 
-0.65793 -1.55691 -0.30073 -1.32229 -1.04958 -0.35905  0.12637 -0.65793 -0.59178 -0.06078 -1.18808 -0.41176 -0.54260 -100.00000 -100.00000 -1.16204  0.50521  0.00000 -0.30073 -0.29628 
 0.00000 -0.43868  0.31829 -0.49458 -0.04687 -100.00000  1.25014 -0.16489 -0.16135  0.00792 -1.03434  0.42177  0.42787 -100.00000 -100.00000 -0.05693 -0.63820 -100.00000  0.34321  0.03965 
 0.08892 -0.68212  0.05485 -0.30037 -0.73032 -0.00022 -100.00000 -0.03734 -100.00000  0.05555 -0.02929 -0.08860 -0.67085 -100.00000 -0.18131 -100.00000 -100.00000 -0.15809  0.00000 -0.05418 
 0.36106 -1.46880  0.45929 -0.47512  0.10481 -0.43058 -0.97236  0.07793 -100.00000  0.00000 -0.20825 -0.63119 -0.33474 -100.00000  0.07793  0.35080 -100.00000 -100.00000 -0.54694 -0.01901 
-100.00000 -100.00000 -100.00000 -100.00000 -100.00000 -100.00000  0.16553  0.00000 -100.00000  0.46526 -100.00000 -0.16277 -100.00000 -0.03143 -100.00000 -0.82288 -100.00000 -100.00000 -0.00008 -100.00000 
-1.48170 -0.25665 -0.45867 -0.16460 -0.95573 -100.00000 -0.28402 -0.99039 -100.00000 -0.85206 -0.56727 -1.19562  0.05004 -100.00000  0.00000  0.01787 -1.13223  0.38602  1.66773 -0.30211 
-0.55212 -0.08603 -0.91734 -0.62767 -1.43280 -0.20747 -0.87667 -0.01469 -0.85945 -0.84790 -0.17457 -0.67478 -0.75406 -100.00000 -1.13366 -0.45558  0.15788  0.00000 -100.00000 -0.51890 
-100.00000  0.23504  0.13582  0.64053  0.00000  0.34145 -0.67105 -0.15797 -100.00000 -0.25387 -0.39052 -100.00000 -0.85589 -0.42986  0.17695 -0.00003 -0.02047 -100.00000 -100.00000 -100.00000 
-0.65072 -0.16951  0.26366 -0.00266 -0.25577 -100.00000 -0.30008 -100.00000 -0.42963  0.81724  0.00000 -0.41099  0.05421  0.00019 -0.15774  0.83128 -100.00000 -100.00000 -100.00000 -0.30008 
 0.07234 -0.43049 -0.08460 -0.17644 -0.30085 -100.00000 -0.00035 -0.71924 -100.00000 -0.36839  0.18870  0.00000 -100.00000  0.10462 -0.00035  0.10462  0.07766 -1.00412 -1.19297 -0.30085 
-0.65851  0.83705 -0.24097  0.15516  0.65295 -0.30024 -0.02963  0.78156 -100.00000  0.00000 -0.08002 -100.00000  0.12939 -100.00000 -0.13871 -1.04688 -0.96636 -0.16677 -0.54869  0.29766 
-100.00000 -100.00000 -100.00000 -100.00000 -100.00000 -100.00000 -0.76105  0.00000 -100.00000  0.13746 -0.00004  0.37847 -100.00000  0.26704 -100.00000 -0.06745 -100.00000 -100.00000 -0.41158 -100.00000 
-100.00000 -0.81813  0.00000 -100.00000  0.13299 -0.20077 -0.76010 -100.00000 -0.51674 -0.76582 -0.29806 -0.16247  2.37719 -0.15769 -100.00000  0.77690  0.10081 -0.29997 -0.15769  0.84817 
-100.00000 -100.00000 -100.00000 -100.00000 -0.15798 -100.00000 -100.00000 -100.00000 -100.00000  0.59026 -0.62350  0.00000 -100.00000 -100.00000 -100.00000 -100.00000 -100.00000  0.15489  0.40296 -100.00000 
 0.12468 -0.52141 -0.02072 -0.00025 -0.89239 -100.00000 -100.00000 -100.00000 -100.00000 -0.25754 -1.00770  0.00000 -0.65891 -100.00000 -100.00000  1.42186 -0.03757 -0.02072 -0.12686 -100.00000 
-0.99250 -0.15790 -0.16267 -0.54848  0.14447 -1.18626  0.26298 -100.00000 -100.00000 -100.00000 -0.28545  0.37673 -0.62276 -100.00000 -100.00000 -0.00005  0.67579  0.00000 -100.00000 -0.06277 
 0.00000 -0.11287  0.22119  0.00051  0.10571 -100.00000 -100.00000 -100.00000 -0.24184  0.30729 -0.03752  0.26355 -100.00000 -100.00000  0.10791  1.13802  0.15435 -100.00000  1.37814  0.68320 
 0.67797 -0.68151  0.04629 -0.85521 -0.44371 -0.00010 -0.00010 -100.00000 -100.00000 -0.00010 -0.15787 -0.19008  0.21196 -0.06028 -100.00000 -100.00000 -0.07226  0.00000 -100.00000 -0.01138 
 0.06630  0.37758 -0.68190 -100.00000  0.64082 -100.00000 -100.00000 -100.00000  0.00018  0.39355 -0.12223 -100.00000  0.13768 -100.00000  0.81364  0.29957  0.00018 -0.80549  0.10452  0.00000 
-0.00013 -0.63917  0.00000 -0.16557  0.07849 -100.00000 -0.00013 -100.00000 -100.00000 -100.00000 -0.30002 -100.00000 -100.00000 -100.00000 -100.00000 -100.00000 -100.00000 -100.00000 -0.15785 -100.00000 
-100.00000 -100.00000 -100.00000 -0.09968  0.00000 -1.04662 -0.02922 -100.00000 -100.00000 -100.00000 -100.00000 -100.00000 -100.00000 -100.00000  0.66058  0.37747  0.14433 -100.00000 -100.00000 -100.00000 
-100.00000 -0.38202  0.00000 -0.91134 -1.17362 -100.00000 -100.00000 -100.00000 -100.00000 -100.00000 -100.00000 -100.00000 -100.00000 -100.00000 -100.00000 -100.00000 -100.00000 -100.00000 -100.00000 -0.39886 
-100.00000 -100.00000 -0.20114 -0.97114  0.00000 -0.14553 -100.00000 -100.00000 -100.00000 -100.00000 -100.00000 -100.00000 -0.14008 -100.00000 -0.05776 -100.00000 -100.00000 -100.00000 -100.00000 -100.00000 
-100.00000 -100.00000 -100.00000 -100.00000  0.10126 -100.00000  0.43969  0.00000  0.00000 -100.00000 -100.00000 -100.00000 -100.00000 -0.33135 -100.00000 -100.00000 -0.11179 -100.00000 -100.00000 -100.00000 
 0.00000  0.53029 -0.27544 -100.00000 -100.00000 -100.00000 -100.00000 -100.00000 -100.00000  0.44087 -100.00000 -100.00000 -100.00000 -100.00000 -100.00000 -100.00000 -100.00000 -100.00000  0.52575 -100.00000 
-100.00000  0.01225  0.00000 -0.15679 -1.05548 -100.00000 -0.13035 -100.00000 -100.00000 -100.00000 -0.00021 -100.00000 -100.00000 -100.00000 -100.00000 -100.00000 -100.00000 -100.00000 -100.00000 -100.00000 
-100.00000 -100.00000 -100.00000 -100.00000 -0.00751 -100.00000 -100.00000  0.92346 -100.00000 -100.00000 -100.00000 -0.34956 -0.37162 -100.00000 -0.27686  0.00000  0.65130 -100.00000 -100.00000 -100.00000 
-0.14596 -100.00000 -100.00000 -0.00067 -0.86219 -0.00067 -100.00000 -0.86203 -0.51042 -1.61007 -100.00000 -0.24424  0.18610 -0.39886 -0.00067  0.00000  0.52079 -100.00000 -0.77994 -100.00000 
-100.00000  0.48549 -100.00000 -100.00000  0.46385 -100.00000 -100.00000 -100.00000 -100.00000  0.20081 -0.55535 -100.00000  0.18610 -100.00000  0.00000 -100.00000 -100.00000 -100.00000 -100.00000 -100.00000 
-0.27782 -0.39875 -0.00051 -0.51033 -100.00000 -100.00000  0.18411 -1.25769 -100.00000  0.00000 -0.00051 -100.00000 -100.00000 -100.00000 -0.57103 -100.00000 -100.00000 -100.00000 -100.00000 -100.00000 
 0.16531 -100.00000 -100.00000 -0.39889 -0.00000 -100.00000 -100.00000 -100.00000 -100.00000  0.00000 -100.00000 -0.10230 -100.00000 -100.00000 -100.00000 -100.00000  0.10175 -100.00000 -100.00000 -100.00000 
 0.56070 -0.00031 -100.00000  0.00830 -0.93365  0.40061 -0.14553 -0.13530 -1.31216  0.00000 -0.39025 -0.06170 -0.85157 -0.13996 -100.00000  0.92417 -0.41797 -0.02841 -100.00000 -0.66508 
 0.61897  0.10144 -0.13957 -100.00000 -0.80002 -100.00000  0.00002 -0.34990 -100.00000 -0.77400 -100.00000 -0.38892  0.00002 -100.00000 -100.00000 -100.00000 -100.00000 -100.00000  0.00000  1.55859 
-0.02675 -0.27740  0.34010 -100.00000 -100.00000 -100.00000 -100.00000 -100.00000 -100.00000 -100.00000 -100.00000  0.00007  0.26311 -100.00000 -100.00000 -100.00000  0.00007  0.64993 -0.24699  0.00000 
-100.00000 -0.14525 -100.00000 -100.00000 -0.14525 -100.00000 -100.00000 -100.00000 -100.00000 -100.00000 -100.00000 -100.00000  0.00000 -100.00000 -100.00000  0.30772  0.05563 -0.13974 -100.00000  0.23326 
-1.31273 -0.05841  0.33805  0.00007  0.31011  0.13757 -0.14531  0.30193 -100.00000  0.18315 -0.40057 -0.10055  0.00000 -100.00000 -0.62297  0.12523 -0.09833 -0.39834 -100.00000  0.30945 
-0.30431 -0.33190 -100.00000 -0.20101 -0.05644 -100.00000 -100.00000  0.10059 -100.00000  0.00000 -0.11672  0.16316  0.27928  0.37775 -100.00000 -100.00000 -100.00000 -100.00000 -1.14012 -1.86498 
-100.00000 -100.00000 -0.14516 -0.13955  0.00000  0.06305 -0.11750  0.00001 -100.00000 -100.00000 -100.00000 -100.00000 -100.00000 -100.00000  0.18530 -0.14516  0.23335 -100.00000 -100.00000 -100.00000 
-100.00000 -100.00000 -100.00000 -100.00000 -100.00000 -100.00000 -100.00000  0.00000 -100.00000 -0.14452 -100.00000 -100.00000 -100.00000  0.15486 -100.00000  0.38627 -100.00000 -100.00000  0.26309 -100.00000 
 0.07651 -0.70984 -0.12488 -0.39339 -0.02185  0.38675 -0.13517 -0.31494 -100.00000  0.00000 -0.37381  0.27655  0.13735 -0.02829  0.87771 -0.27732 -0.34898  1.62015 -0.64931 -0.02430 
-1.17916 -1.10673  0.06704 -0.48417 -0.82577 -100.00000 -0.59046 -0.66573 -100.00000  0.27574  0.05535  0.00000 -0.40654 -100.00000 -0.78323 -0.66670 -0.10895 -0.55349 -0.85316 -0.93878 
 0.00000 -100.00000 -100.00000  0.72268 -0.11781 -100.00000  0.30764 -100.00000 -100.00000 -0.34706  0.15213  0.14871 -0.02820 -100.00000  0.76539 -0.61316 -0.09777 -100.00000 -100.00000 -1.75218 
-1.39220 -0.27672 -1.38948 -0.14048 -1.04664 -0.58293  0.26225  0.33759 -100.00000 -0.95603 -0.77984  0.00000 -0.57121 -100.00000 -0.14543  0.05650 -0.14603  0.30789  0.81586  0.42697 
-100.00000  0.00000 -1.06349 -100.00000 -100.00000 -100.00000  0.43851 -0.23611 -100.00000 -0.31645 -1.07614 -100.00000 -100.00000 -100.00000  0.39864 -0.12920 -0.14646 -0.88705 -0.21687 -100.00000 
-100.00000 -100.00000 -1.58827  0.48728 -0.00089 -100.00000  0.86384  0.00000 -100.00000 -0.66406 -100.00000 -100.00000 -0.82973 -0.22996 -100.00000 -0.29254 -0.39920 -0.27825 -100.00000 -100.00000 
-100.00000 -0.10854  0.00000  0.62725 -100.00000 -100.00000 -0.13512 -100.00000 -100.00000 -100.00000 -100.00000 -100.00000 -100.00000 -100.00000 -100.00000 -100.00000 -100.00000 -100.00000 -100.00000 -100.00000 
-100.00000 -0.76497  0.27164 -2.12730  0.63148 -100.00000 -0.85574  0.63725 -0.54779  0.00000 -0.18001 -0.13195  0.03296  0.23275  0.61268 -0.04527 -1.22887 -0.00036 -0.00036 -100.00000 
-100.00000 -0.41551  0.00000  0.27514 -0.39710 -100.00000 -100.00000 -100.00000 -100.00000 -100.00000 -100.00000 -100.00000 -100.00000 -100.00000 -100.00000 -100.00000 -100.00000 -100.00000 -100.00000 -0.14486 
-100.00000  0.00000 -0.00635 -0.80623  0.10086 -0.69681 -0.03418 -0.50958 -1.68734 -0.29999 -1.10339 -0.00117 -0.43535  0.15262 -100.00000 -0.85431 -0.79971 -100.00000 -100.00000 -0.70204 
 0.37748  0.04084 -100.00000 -100.00000 -100.00000 -100.00000  0.02340 -100.00000 -100.00000  0.00000 -0.82415 -100.00000 -100.00000 -0.00764  0.23668  0.00005 -100.00000  0.31647 -100.00000 -100.00000 
-0.29498 -0.04373 -0.94653 -100.00000 -1.20982 -1.01243 -0.00165 -0.90613 -100.00000  0.00000 -0.28047 -0.10704 -0.40159 -0.82995  0.25498 -1.50173 -0.42222  0.92033 -0.95773 -0.24818 
-0.43426 -0.38052  0.23316 -0.88509 -0.26049 -0.00023  0.67784 -0.26049 -100.00000 -1.00635 -0.31145  0.00000 -0.28741 -100.00000 -100.00000  1.19103 -0.00785 -0.20701  0.05873 -0.00023 
-0.00000 -100.00000 -0.23458 -100.00000  0.78661  0.72328 -0.50518  0.00000 -0.23467  0.10134 -1.23467 -100.00000 -100.00000 -0.52418 -100.00000  0.32171 -0.00000 -100.00000 -100.00000 -100.00000 
-0.47708  0.59215 -0.71166 -0.40213 -0.66840 -100.00000 -0.29021 -0.07349 -100.00000  0.54612 -0.61458  0.00000 -0.23608 -0.27871 -100.00000 -0.28203  0.72180 -0.53864  0.04066 -0.41708 
-0.52835 -0.98088 -0.57152 -100.00000  0.20847  1.03526 -100.00000 -100.00000 -0.13059 -0.56115  0.30800 -0.53797 -0.01761 -0.00016 -100.00000  0.75205  0.00000  0.26083 -100.00000 -100.00000 
-0.60308 -100.00000 -0.14569  0.36559 -0.50378 -0.51008 -100.00000 -100.00000 -100.00000  0.11735 -100.00000 -0.00043 -0.70333 -100.00000 -100.00000 -100.00000  0.00000 -0.76238 -100.00000 -100.00000 
-100.00000 -100.00000 -0.76569 -0.55601 -0.38658 -0.33086  0.00000 -0.40015 -0.47541 -0.62819  0.28094 -100.00000 -100.00000 -0.00827 -100.00000 -100.00000 -100.00000 -100.00000 -0.00083 -0.00083 
-100.00000 -0.07101  0.85492  0.76597 -0.31439 -1.27560 -0.56277 -0.45657 -0.13946 -0.72612  0.00000  0.98072 -0.27696 -100.00000 -100.00000  0.85492 -0.03908 -0.56972 -0.13476 -0.13476 
-100.00000 -1.11049 -1.08947 -0.72825  0.19315 -100.00000 -100.00000 -100.00000 -100.00000 -0.78175 -1.17439 -100.00000  0.05433 -100.00000  0.00000 -100.00000  0.31470 -100.00000 -100.00000 -0.00083 
-0.65935 -0.37945  0.19469 -0.00099  0.15457 -100.00000 -0.35173 -0.13867 -100.00000 -0.24711 -0.00998 -100.00000  0.12345 -100.00000 -100.00000 -0.62843 -0.13958 -0.31643 -0.24632  0.00000 
-100.00000 -0.50886 -0.24622  0.00000 -0.63520 -0.26560  0.62082 -1.30768 -100.00000 -0.72473 -0.86516  0.13672 -0.03044 -0.47463 -0.99777  0.23298 -0.37136 -0.26011 -100.00000 -0.27707 
-0.14723  0.00000 -0.09659 -0.27914 -0.78840 -0.80208 -0.02148 -0.34813 -0.66628 -0.34313 -0.31215  0.36555 -0.05879 -0.10801 -100.00000 -0.73726 -1.38330 -0.27914 -0.12957 -100.00000 
 0.27606  0.00000 -0.47659 -0.52137 -0.15375 -1.00835 -0.50917  0.62510 -0.34481  0.37718  0.02501 -0.36952 -0.44711  1.12193 -0.27356 -0.17962  0.12479 -0.63648 -1.24029 -1.28841 
 0.18370 -100.00000 -100.00000 -100.00000 -0.00015  0.01530 -100.00000 -100.00000 -0.04087 -0.26010 -100.00000 -100.00000 -100.00000 -100.00000 -100.00000 -100.00000  0.00000 -1.09364 -100.00000 -100.00000 
-100.00000 -0.59732  1.11763  0.92596 -0.33030 -0.97210 -0.39613  0.06789 -100.00000 -0.74840 -0.80499 -0.27589 -0.69851 -100.00000  0.00000 -0.04478 -1.27012 -1.09373 -100.00000 -100.00000 
-0.00398 -0.23619 -1.79665 -1.62542 -0.47751 -0.24080 -0.99364 -0.50102 -100.00000 -1.03201  0.30772 -1.15834 -1.02701 -1.45105 -0.65173 -100.00000 -0.16104  0.00000 -0.56429 -1.26132 
-0.13041 -0.97391  0.00000 -0.59868  0.65095 -0.48961 -0.00070 -0.70183 -100.00000 -0.35934 -1.44537 -0.29102  0.06371  0.11921 -0.00070  0.61208 -0.93914  0.26233 -0.87598 -0.00070 
 0.51656  0.16664  0.34243 -1.65370 -0.35439 -1.00966 -1.56259 -0.51995 -0.11968 -0.81987 -0.56724 -0.67394 -1.14582  0.28884 -100.00000  0.32650  0.00000 -0.23784 -100.00000 -0.08727 
-0.06481 -100.00000 -0.26540 -0.00781 -100.00000 -100.00000 -100.00000 -0.74499 -100.00000  0.53919 -0.29530  0.28351 -100.00000 -100.00000 -100.00000 -0.13888 -100.00000 -100.00000  0.00000 -0.55986 
-100.00000 -100.00000  0.34418 -100.00000  0.23727 -0.60298 -100.00000 -100.00000 -100.00000  0.44372  0.53683 -0.14124  0.00000 -100.00000 -0.20787 -100.00000 -0.42303 -0.32606 -100.00000 -100.00000 
-0.00165 -0.48466 -0.12489 -0.60338 -0.80929 -1.10313 -100.00000 -0.46738 -100.00000 -0.67479 -0.07142 -0.31850 -0.50988 -100.00000 -0.36303  0.00000 -0.05547 -100.00000 -0.13838 -100.00000 
 0.00000 -100.00000 -100.00000 -100.00000 -100.00000 -100.00000 -100.00000 -100.00000 -0.18292 -100.00000 -100.00000 -100.00000 -100.00000 -100.00000 -100.00000 -100.00000 -0.19898 -100.00000 -100.00000 -0.35511 
-0.29785 -100.00000 -100.00000 -100.00000 -100.00000 -0.19198 -100.00000 -100.00000  0.25056  0.13508 -0.00008 -100.00000 -100.00000 -100.00000 -100.00000 -100.00000  0.00000 -0.04906 -100.00000 -100.00000 
-100.00000 -100.00000 -0.28278 -0.22454 -0.13179  0.00000 -0.56342 -100.00000 -100.00000 -100.00000  0.11795 -100.00000 -100.00000 -100.00000 -100.00000 -100.00000 -0.13179 -100.00000 -100.00000 -100.00000 
 0.13710 -0.07219  0.02335  0.24306 -0.43857 -0.32457 -0.81128 -0.30002 -100.00000 -0.06226 -0.50972  0.00000 -0.08357 -100.00000 -100.00000 -0.71720  0.13264  0.40577  0.21844 -100.00000 
-100.00000 -100.00000 -100.00000 -100.00000 -100.00000 -100.00000 -100.00000  0.00000 -100.00000 -100.00000  0.00008 -100.00000 -100.00000  0.28427 -100.00000  0.44339 -100.00000 -100.00000  0.00008 -100.00000 
-100.00000 -100.00000 -100.00000 -100.00000  0.00009 -100.00000 -0.10651  0.00000 -100.00000 -0.22199 -100.00000 -0.53993 -100.00000 -0.06022 -100.00000 -0.27863 -100.00000 -100.00000 -100.00000 -100.00000 
-100.00000 -100.00000 -100.00000 -100.00000  0.22085 -100.00000 -100.00000  0.13768  0.00000 -100.00000 -100.00000 -100.00000 -100.00000  0.13768 -100.00000 -100.00000  0.35538 -100.00000 -100.00000 -100.00000 
-100.00000 -0.26006 -0.17377  0.17966  0.00825  0.37838 -100.00000 -100.00000  0.13737 -0.15359  0.00000 -0.33652 -0.23493 -0.00013 -100.00000 -1.08495  0.37838 -100.00000  0.12144 -100.00000 
-100.00000 -100.00000  0.07799  0.94010  0.00000  0.08382 -0.52519 -100.00000 -100.00000 -0.02449 -0.46724 -100.00000 -100.00000 -100.00000 -100.00000 -100.00000 -100.00000 -100.00000 -100.00000 -100.00000 
-100.00000 -100.00000  0.50109  0.17379  0.00000 -100.00000 -100.00000 -100.00000 -100.00000 -100.00000 -100.00000 -100.00000 -100.00000 -100.00000  0.03769 -100.00000 -100.00000 -100.00000 -100.00000 -100.00000 
-0.30623 -0.37659 -0.25525  0.67706  0.77927 -1.35466  0.17096 -1.04446 -100.00000  0.13843 -0.26729  0.15198  0.15260 -0.61007 -0.33428 -0.53321 -0.19906 -0.49257  0.10050  0.00000 
-100.00000  0.12180 -0.14123 -100.00000 -0.01194 -100.00000 -100.00000 -100.00000 -100.00000  0.33106 -0.00693  0.00012 -100.00000 -100.00000  0.00000  0.19682 -0.13246 -100.00000  0.21547  0.62430 
 0.00000 -0.62227 -0.39358 -100.00000 -0.39116 -0.00033 -100.00000 -0.00615 -100.00000 -0.92183  1.04790 -0.00033 -100.00000 -0.14366 -100.00000 -100.00000 -0.37738 -100.00000 -0.25608 -0.03835 
-0.84211 -0.64850  0.11942 -100.00000 -100.00000 -100.00000 -100.00000 -0.89299 -100.00000 -0.21573 -100.00000 -0.33160 -0.12755 -0.00064 -100.00000  0.47223 -100.00000 -0.00064  0.00000 -0.88589 
-0.10711  0.92838 -0.39244 -0.03954  0.23414 -0.00052 -0.39509 -2.08637 -0.86586 -0.21165  0.00000 -0.05070  0.19110 -0.14437 -0.13206 -0.89759 -0.21917 -0.13767 -0.70460 -0.30916 
-100.00000  0.26306  0.39395  0.00000 -0.71251  0.37160 -100.00000 -100.00000 -100.00000 -100.00000  0.02736 -100.00000 -100.00000 -100.00000 -100.00000 -100.00000  0.11792  0.34031 -100.00000 -100.00000 
-1.53601 -0.64421 -0.78075  0.00000 -0.56012  0.07843 -0.27721  0.67540 -0.18021 -0.65177 -0.30974 -0.21689 -0.04611 -0.01588 -100.00000 -0.14701 -100.00000  0.20651 -0.00182 -0.00182 
-100.00000 -100.00000  0.25680 -0.04247  0.24978 -100.00000  0.00000  0.00004 -100.00000 -0.24570 -100.00000 -100.00000 -100.00000 -100.00000 -100.00000 -100.00000 -100.00000 -100.00000 -100.00000 -100.00000 
 0.10599 -0.50620 -0.44609 -100.00000 -100.00000 -100.00000 -0.00005 -100.00000 -100.00000 -0.00005 -0.00005 -100.00000 -100.00000 -100.00000 -100.00000 -100.00000 -100.00000 -0.16605  0.16040  0.00000 
-0.13958  0.00000  0.05544 -100.00000 -100.00000 -100.00000 -100.00000 -100.00000 -100.00000 -0.02806  0.19262 -100.00000 -100.00000 -100.00000 -100.00000 -100.00000 -100.00000 -100.00000 -100.00000  0.79331 
-100.00000  0.76541 -0.00013 -0.64305 -0.00013 -100.00000 -100.00000 -100.00000 -100.00000 -0.30926  0.00000 -0.82640 -100.00000 -100.00000 -0.00013 -100.00000 -100.00000 -100.00000 -0.00013 -100.00000 
 0.00000 -100.00000  0.26308 -100.00000 -100.00000 -100.00000 -100.00000 -100.00000 -100.00000  0.37244 -100.00000 -100.00000 -100.00000 -100.00000 -100.00000 -100.00000  0.00005 -100.00000 -0.28238 -100.00000 
-100.00000 -100.00000 -100.00000 -100.00000 -100.00000 -100.00000 -100.00000 -0.00007 -100.00000 -0.43590  0.37844  0.00000 -100.00000 -100.00000 -100.00000 -100.00000 -100.00000 -0.14522 -0.55620 -100.00000 
-100.00000 -100.00000 -0.27721 -1.34799  0.00000 -100.00000 -0.41760 -0.50956 -0.14530 -100.00000 -100.00000 -0.00011 -0.00011 -100.00000  0.45126 -100.00000 -0.14530 -100.00000 -100.00000 -100.00000 
-100.00000 -0.93502 -0.33420  0.00000 -1.46009 -0.34866 -100.00000 -100.00000 -100.00000 -100.00000 -0.27801 -100.00000 -100.00000 -100.00000 -100.00000 -100.00000 -100.00000 -0.00109 -100.00000 -100.00000 
-0.01341  0.00000  0.63432 -100.00000 -100.00000 -100.00000 -100.00000 -100.00000 -100.00000 -0.02301  0.45577 -100.00000 -100.00000 -100.00000  0.13764 -100.00000 -100.00000 -100.00000 -100.00000 -0.13407 
-100.00000 -100.00000 -100.00000 -100.00000  0.65015 -100.00000 -100.00000 -100.00000 -100.00000 -0.42143 -0.00767 -100.00000 -0.01939 -0.27706  0.00000 -100.00000 -100.00000 -100.00000 -100.00000 -100.00000 
-0.01398 -0.01925 -0.61261 -100.00000 -0.44609 -100.00000 -0.13951 -100.00000  0.00000 -1.17138 -0.27702 -0.00018  0.08766  0.07578 -100.00000  0.48525  0.26500 -0.00018 -100.00000 -100.00000 
-100.00000 -100.00000 -100.00000 -0.00007 -100.00000 -0.27731  0.01467  0.00000 -0.78105 -100.00000 -0.14534 -100.00000 -100.00000  0.96508 -100.00000 -0.01186 -100.00000 -100.00000 -100.00000 -100.00000 
 0.58162  0.00000 -0.11020 -100.00000 -100.00000 -100.00000 -100.00000 -100.00000 -100.00000  0.36942  0.23786 -100.00000 -100.00000 -100.00000 -100.00000 -100.00000 -100.00000 -100.00000 -0.13308 -100.00000 
-100.00000 -100.00000 -0.23226 -100.00000  0.17928 -100.00000  0.00000 -0.68414 -100.00000  0.00419 -100.00000 -100.00000 -100.00000 -0.00011 -100.00000 -0.00011 -100.00000 -100.00000 -100.00000 -100.00000 
-0.76367  0.00000 -0.19066  0.57009 -0.78715 -100.00000 -0.00053 -0.27756 -100.00000 -0.10463  0.07971 -100.00000 -1.05890 -100.00000 -100.00000 -100.00000  0.20786 -0.01453 -100.00000 -0.80949 
-100.00000 -0.66263 -0.36949  0.26468  0.00000 -0.92316 -0.14530 -100.00000 -100.00000 -100.00000 -100.00000 -100.00000 -0.14530 -0.14530  0.37499 -100.00000 -0.01954 -100.00000 -100.00000 -100.00000 
 1.38386 -0.31503 -0.20404 -0.58405 -0.71122 -0.48393 -100.00000 -0.39805  0.37882  0.00000  0.18960  0.87768  0.57091 -0.61324 -100.00000 -100.00000 -0.94563 -0.29586  0.09515  1.03812 
 0.49309 -100.00000 -0.00009  0.13741 -100.00000 -100.00000 -100.00000 -0.82834 -100.00000  0.08732 -0.00009 -100.00000 -100.00000 -100.00000 -0.14531 -0.44669  0.00000 -0.17749 -100.00000 -100.00000 
 0.00000  0.34659 -0.35019 -0.00010  0.18679  0.11769 -100.00000 -0.14534 -0.19236 -0.24745 -0.76303  0.25105  0.01823 -0.00010 -0.00010  0.72356 -0.13056 -0.37220  0.08726 -1.04369 
 0.11443  0.85077  0.18451  0.38679  0.26074 -0.29225  0.00000  0.65109  0.58663  0.03202 -0.05944 -0.86088  0.28442 -0.74746  0.44604 -0.23722  0.40204 -0.41500 -0.74746 -0.44589 
-0.40923  0.04675 -0.55551 -0.42137  0.54329 -100.00000  0.11813 -0.55474 -100.00000  0.18019 -1.05290  0.49784 -0.19679 -0.00034  0.12091 -0.25920  0.64220 -0.75841 -0.50372  0.00000 
-0.27524 -0.02090  0.00005 -0.14415 -100.00000 -100.00000 -0.21062 -0.58201 -100.00000  0.00000 -0.53255  0.43138 -100.00000 -100.00000  0.06743  1.05748  0.11888 -100.00000 -100.00000 -100.00000 
 0.00000 -0.50934 -0.27709 -100.00000 -100.00000 -100.00000 -100.00000 -100.00000 -100.00000 -0.07028 -0.70933 -100.00000 -100.00000 -0.01937 -0.14526 -100.00000 -0.37183 -100.00000 -0.01443 -100.00000 
-100.00000 -100.00000 -0.50250  0.00000 -0.50687 -0.61310  0.04927 -0.00006 -100.00000  0.34015  0.40191 -0.13970 -100.00000 -100.00000 -100.00000 -100.00000 -100.00000 -100.00000 -100.00000 -100.00000 
-100.00000 -100.00000 -0.31054  0.00000 -0.71486 -100.00000 -0.76693 -100.00000 -100.00000 -100.00000  0.56980 -0.14545 -100.00000 -100.00000 -100.00000 -100.00000 -100.00000 -100.00000 -100.00000 -100.00000 
-0.00073 -0.46559  0.20682 -0.00252 -0.52206  0.59781 -0.82579 -0.00073 -0.00073 -0.48638  0.00000 -0.39869 -0.52854 -0.71027 -0.00073  0.52380 -0.27635 -0.14593 -100.00000 -0.28830 
-100.00000 -0.37718 -0.14466 -100.00000 -0.01294 -100.00000 -100.00000 -100.00000 -100.00000  0.00000 -0.53007 -100.00000 -100.00000 -100.00000 -0.18779 -100.00000 -100.00000 -100.00000 -100.00000 -100.00000 
-0.70260 -0.44561 -0.65234 -0.13078  1.10475 -0.50425 -0.14379 -0.00629 -100.00000 -0.55992  0.97339  0.00000 -0.39152 -100.00000 -0.00629  0.93006 -0.77785 -0.92228 -0.56283 -0.32487 
-100.00000  0.00000 -1.37716 -0.33532  0.41703 -0.60786  0.37809 -100.00000 -100.00000 -0.66329 -0.22545 -1.12688 -0.43868 -100.00000 -100.00000 -100.00000 -0.50981 -0.16176 -100.00000  0.12911 
-100.00000 -0.16917 -0.16144 -0.53368  0.28752 -100.00000 -0.30668 -0.29253 -100.00000  0.00000  0.14068 -0.39606  0.00008 -100.00000 -0.04766 -0.28914 -0.04364  0.36649  1.27152  0.83083 
-100.00000 -0.12902  0.62890  0.16456 -0.21198  0.00000  0.00004 -0.73510  0.54068 -0.66860 -0.41252 -100.00000  0.60155 -0.16181  0.17869 -0.17644 -0.36349  0.32606 -100.00000  0.13754 
 0.18096 -0.12366 -0.30654  0.42383 -0.63734 -100.00000 -0.16114  0.12861 -100.00000  0.57253  0.98009 -0.60848  0.56145 -100.00000 -0.29658  0.00000 -0.10598 -0.02363  0.45042 -0.96688 
 0.23864  0.76553 -0.30723 -0.00001 -0.33755 -100.00000 -0.16178 -100.00000 -100.00000 -0.56037 -0.36317 -0.16178 -0.00001 -100.00000 -0.16972 -100.00000 -100.00000  0.32797  0.18711  0.00000 
-0.16842 -100.00000  0.00012 -100.00000 -100.00000 -100.00000  0.42396  0.52902  0.00012  0.32442 -100.00000 -100.00000 -100.00000  0.00000 -100.00000 -100.00000 -0.07284 -100.00000 -100.00000 -100.00000 
-100.00000 -100.00000 -100.00000 -0.29384 -0.00020 -100.00000 -100.00000 -0.27933 -0.00020 -0.51100  0.03669  0.00000 -100.00000 -100.00000 -100.00000  0.17419 -100.00000 -0.16998  0.01753 -0.20736 
-100.00000  0.54443 -100.00000 -100.00000 -100.00000 -0.40387 -100.00000 -100.00000 -100.00000 -0.44641  0.00000 -100.00000 -100.00000 -0.16167  0.10137 -100.00000 -100.00000 -0.67158 -100.00000 -100.00000 
-0.09625 -0.66235 -0.71773  0.09606  0.40874 -0.36849  0.08483  0.22568 -100.00000 -0.07386 -1.21682  1.55396 -0.17820 -100.00000 -0.30095 -1.00197 -0.39879  0.00000 -0.16904 -0.45633 
-0.30722 -100.00000 -100.00000 -100.00000 -100.00000 -100.00000  0.17820 -0.04194 -0.00007 -0.43932 -100.00000 -100.00000 -100.00000  0.00000 -100.00000 -100.00000 -0.29016 -100.00000 -100.00000 -100.00000 
-100.00000 -100.00000 -100.00000  0.00010 -100.00000 -100.00000 -100.00000 -100.00000 -100.00000 -100.00000 -100.00000 -100.00000  0.00000 -100.00000 -100.00000 -0.18181  0.38072 -0.18655 -100.00000 -100.00000 
-100.00000 -0.26344 -100.00000 -0.15512 -100.00000 -100.00000 -100.00000 -100.00000 -100.00000  0.30134  0.00000 -100.00000 -100.00000 -100.00000 -0.18964 -100.00000 -0.30679 -0.17568 -100.00000 -100.00000 
-100.00000 -0.16159 -100.00000 -100.00000  0.28808 -100.00000 -100.00000 -100.00000 -100.00000 -0.20801  0.68641 -100.00000 -100.00000 -100.00000  0.00000  0.13756 -100.00000 -100.00000 -100.00000 -100.00000 
 0.00083  0.13697 -0.09358 -0.04272  0.87436  0.62828 -0.16059 -0.30013 -0.66996  0.24173 -0.20418  0.63644  0.00000 -0.69934  0.38730  0.22013  0.20336 -0.28243 -0.37639 -0.05857 
 0.00000 -100.00000  0.61861 -100.00000 -100.00000 -100.00000 -100.00000 -100.00000 -100.00000 -0.00004 -100.00000 -100.00000 -100.00000 -100.00000 -0.16188 -100.00000 -0.77028 -100.00000 -100.00000 -0.03730 
 0.00005  0.00000  0.79270  0.00005 -100.00000 -100.00000 -100.00000 -100.00000 -100.00000 -0.30652  0.35072 -100.00000 -100.00000 -100.00000 -100.00000  0.00005 -100.00000 -100.00000 -0.53472 -100.00000 
-100.00000 -100.00000  0.02813  0.00000 -0.09115 -0.21444 -100.00000 -100.00000 -100.00000 -100.00000 -0.06832 -100.00000 -100.00000 -100.00000 -100.00000 -100.00000 -100.00000 -0.18237 -100.00000 -100.00000 
-1.41270  0.60381  0.86074  0.33082  0.10188 -100.00000  0.21679 -0.66762 -100.00000 -0.06616 -0.79633  0.00000 -0.02422 -100.00000 -0.16172 -0.89806 -0.07465 -0.28983  0.09899  0.77995 
-0.18335 -100.00000 -100.00000 -0.16155 -0.16155 -100.00000 -100.00000 -100.00000 -100.00000  0.00000  0.37863  0.23658 -100.00000 -0.30692 -100.00000 -100.00000  0.76266 -100.00000 -100.00000 -100.00000 
 0.13333  0.00008 -0.40668 -0.43769 -100.00000 -100.00000  0.14728 -0.16849 -100.00000  0.59710  0.32785  0.00000 -100.00000 -100.00000 -0.30599 -100.00000  0.02536  0.58504  0.13767 -100.00000 
-100.00000 -0.57977 -0.00019  0.60378  0.00000 -0.43902 -0.69209 -0.30703 -100.00000 -0.00019 -0.00019 -100.00000 -100.00000 -100.00000 -0.06743  0.17839  0.05901  0.48524 -100.00000 -100.00000 
-100.00000 -100.00000 -100.00000 -100.00000  0.61286 -100.00000 -100.00000 -100.00000 -100.00000  0.60266 -0.73506 -100.00000 -100.00000 -100.00000  0.00000 -0.29043 -100.00000 -100.00000 -100.00000 -100.00000 
-100.00000 -100.00000 -100.00000 -0.00005  0.13004 -100.00000  0.00000 -0.63767 -100.00000 -0.38847 -100.00000 -100.00000 -100.00000 -100.00000 -100.00000 -100.00000 -0.00005 -100.00000 -100.00000 -100.00000 
-100.00000 -100.00000 -100.00000 -100.00000 -0.16175 -100.00000 -100.00000 -100.00000 -100.00000 -100.00000 -100.00000 -100.00000  0.00000 -100.00000  0.51632 -0.43884 -0.25850 -0.04406 -0.16175 -100.00000 
-100.00000 -100.00000 -100.00000 -100.00000 -100.00000 -100.00000 -100.00000  0.13747 -100.00000 -0.26878  0.21658  0.00000 -100.00000 -100.00000 -100.00000 -100.00000 -100.00000 -0.29396  0.05312 -100.00000 
-100.00000 -100.00000 -0.22585  0.00000 -0.30192  0.56749 -100.00000 -100.00000 -100.00000 -100.00000  0.20275 -100.00000 -100.00000 -100.00000 -100.00000 -100.00000 -100.00000 -0.43943 -100.00000 -100.00000 
-0.82806 -0.96040 -100.00000 -100.00000 -100.00000 -100.00000 -100.00000 -0.26186 -0.00017  0.10239  0.00848  0.23832  0.37835 -0.00017  0.40841  0.00000 -0.27927 -100.00000  0.20267 -0.00017 
-100.00000 -0.69973 -100.00000 -100.00000  0.47020 -100.00000 -100.00000 -100.00000  0.13782 -0.36299 -0.67181 -100.00000 -0.17606 -100.00000  0.00000 -0.43909  1.36274 -0.13969 -100.00000 -100.00000 
 0.23929  0.61079  0.00000  0.46995  0.02304 -100.00000 -0.55610 -0.47001 -100.00000 -0.69997 -0.06891 -0.34933 -0.68503 -100.00000 -100.00000 -0.66152 -1.84763 -0.00062 -0.87092 -0.00062 
 0.54507  0.23945  1.00345 -0.05761 -0.16139 -100.00000 -0.43884  0.46606 -100.00000 -0.17808  0.00000  0.00031 -100.00000 -0.30678 -0.30678 -0.67145 -1.12800  0.11824 -100.00000 -100.00000 
-100.00000 -100.00000 -0.39198  0.00000  0.09441  0.63479 -100.00000 -100.00000 -100.00000 -100.00000  0.44043 -100.00000 -100.00000 -100.00000 -100.00000 -100.00000 -100.00000  0.51667 -100.00000 -100.00000 
 0.00000 -100.00000 -0.30142 -100.00000 -100.00000 -100.00000 -100.00000 -100.00000 -100.00000 -100.00000 -100.00000 -100.00000 -100.00000 -100.00000 -100.00000 -100.00000  0.23944 -100.00000 -100.00000  0.11787 
 0.21448 -0.52668 -0.71933 -0.49383  0.19805 -100.00000 -100.00000 -100.00000 -100.00000  0.07523 -1.21861 -0.58465  0.57691 -0.00076 -100.00000 -0.87320 -1.07564 -0.84584 -0.26752  0.00000 
-100.00000 -100.00000 -100.00000 -100.00000 -100.00000 -100.00000 -0.29685  0.05411 -100.00000  0.27805 -100.00000 -100.00000 -100.00000  0.00000 -100.00000 -100.00000  0.51650 -100.00000 -100.00000 -100.00000 
 0.26308 -100.00000 -100.00000 -100.00000  0.14608 -100.00000 -100.00000 -100.00000 -100.00000  0.33204 -0.04384 -100.00000 -0.18597 -100.00000  0.00000 -100.00000  0.00005 -100.00000 -100.00000 -100.00000 
-100.00000 -100.00000 -0.94767 -0.36531 -0.08661 -100.00000 -100.00000 -100.00000 -100.00000  0.32333 -0.76853 -0.46236 -0.00954 -100.00000 -100.00000  0.13687 -0.64357  0.00000 -100.00000 -0.10611 
-100.00000 -100.00000 -100.00000 -100.00000 -100.00000 -100.00000 -0.17703  0.00000 -100.00000 -100.00000 -100.00000 -0.16178 -100.00000  0.02033 -100.00000  1.09324 -100.00000 -100.00000 -100.00000 -100.00000 
-0.00020 -0.18907  0.00000 -0.09674 -1.01194 -100.00000  0.02581 -100.00000 -100.00000 -100.00000 -0.16151 -100.00000 -100.00000 -100.00000 -100.00000 -100.00000 -100.00000 -100.00000  0.04704 -100.00000 
-0.03729  0.25569 -100.00000 -100.00000 -1.06479 -0.30065 -100.00000 -100.00000 -1.04580  0.21718 -0.17512 -100.00000 -0.00007 -100.00000 -100.00000 -0.30637  0.00000  0.66120 -100.00000 -100.00000 
 1.09308 -0.64095 -100.00000  0.51679 -0.87039 -100.00000 -100.00000 -100.00000 -100.00000  0.00000 -0.05968  0.13987 -100.00000 -0.30637 -100.00000  0.00005 -0.30637 -100.00000 -100.00000 -100.00000 
 0.48553  0.07124 -100.00000  0.29697  0.83093 -100.00000 -100.00000 -100.00000 -100.00000 -0.48130  0.00000  0.25110 -0.73171 -0.15673  1.05998  0.00011 -0.91523 -100.00000  0.10631 -100.00000 
-100.00000 -100.00000 -100.00000 -100.00000 -100.00000 -100.00000 -100.00000 -100.00000 -100.00000  0.48536  0.21701 -0.60791  0.14640 -100.00000 -100.00000 -100.00000 -0.06178  0.00000 -100.00000 -0.48416 
-100.00000 -100.00000 -100.00000 -0.30480  0.00000 -0.02295  0.10259 -100.00000 -100.00000  0.07371 -100.00000 -100.00000 -100.00000 -100.00000 -100.00000 -100.00000 -100.00000 -100.00000 -100.00000 -100.00000 
 0.14740 -0.00012  0.26292 -100.00000 -100.00000 -0.09299 -100.00000 -100.00000 -0.16425 -0.05329 -0.43180 -100.00000 -100.00000 -100.00000 -100.00000 -100.00000  0.00000 -0.51911 -100.00000 -100.00000 
-100.00000 -100.00000  0.28430 -0.03050 -0.27916  0.00000 -100.00000 -100.00000 -100.00000 -100.00000  0.49143 -100.00000 -100.00000 -100.00000 -100.00000  0.00004  0.00004 -100.00000 -100.00000 -100.00000 
-0.55712  0.09280  0.00000 -0.02727 -100.00000 -100.00000 -0.04226 -100.00000 -100.00000 -100.00000 -100.00000 -100.00000 -100.00000  0.13749 -100.00000 -100.00000 -100.00000 -100.00000 -100.00000 -100.00000 
-100.00000 -0.55189 -100.00000 -0.36382 -100.00000 -100.00000 -100.00000 -100.00000 -100.00000 -0.00013  0.00000 -100.00000 -100.00000 -100.00000 -100.00000 -100.00000 -100.00000 -0.16619 -100.00000 -100.00000 
 0.00000 -100.00000  0.37861  0.00010 -100.00000 -100.00000 -100.00000 -100.00000 -100.00000 -0.01738 -0.15488 -100.00000 -100.00000 -100.00000 -100.00000 -100.00000  0.89339 -100.00000 -100.00000 -0.08855 
-100.00000 -100.00000 -0.15804  0.01936  0.00000 -0.00007 -100.00000 -100.00000 -100.00000 -100.00000 -100.00000 -100.00000  0.52003 -100.00000 -0.19541 -100.00000 -0.15804 -0.42998 -0.39567 -100.00000 
-0.01122 -100.00000 -100.00000  0.22212 -100.00000 -100.00000 -100.00000 -100.00000 -100.00000  0.13751 -100.00000 -100.00000 -100.00000 -100.00000  0.26305 -0.29714  0.00000 -0.68956 -100.00000 -100.00000 
-100.00000 -100.00000 -100.00000 -100.00000 -100.00000 -100.00000 -100.00000 -100.00000 -100.00000  0.09576 -0.02724  0.00000 -100.00000 -100.00000 -100.00000 -100.00000 -100.00000  0.00004  0.20268 -100.00000 
-0.04377  0.26330  0.20361  0.00000 -0.00555 -0.37291 -0.28862 -100.00000 -100.00000 -0.28330 -0.08370  0.35612  0.34358  0.00026 -100.00000  0.48569  0.17044 -0.44502 -0.15140 -0.41392 
-0.38550 -0.24169 -100.00000 -100.00000 -0.14120 -100.00000 -100.00000 -100.00000 -100.00000  0.20024 -0.02215 -0.28519 -0.40265 -100.00000  0.00000 -100.00000 -0.46408 -100.00000 -100.00000 -100.00000 
-100.00000  0.11199 -0.81462 -0.25190 -0.14291 -100.00000 -0.35626 -0.28041 -100.00000  0.00000 -0.61930 -100.00000  0.48490 -0.14711 -0.35470 -100.00000  0.04629  0.36310 -100.00000 -100.00000 
-100.00000 -100.00000 -0.08966  0.00000 -0.15845  0.26301 -100.00000 -100.00000 -100.00000 -100.00000  0.06587 -0.00002 -0.54751 -100.00000 -100.00000 -100.00000  0.15868 -0.06611 -100.00000 -100.00000 
-0.00009 -100.00000 -100.00000 -100.00000 -100.00000 -100.00000 -100.00000 -100.00000 -100.00000 -0.14772 -100.00000 -0.40416  0.00000 -100.00000  0.13741 -0.00009 -0.21253 -0.26666 -100.00000 -0.14772 
-100.00000 -100.00000 -100.00000 -100.00000 -100.00000 -100.00000 -0.28326  0.00000 -100.00000 -100.00000 -0.00001  0.11446 -100.00000 -0.32957 -100.00000  0.41431 -100.00000 -100.00000 -100.00000 -100.00000 
 0.69230 -100.00000 -100.00000  0.33057 -100.00000 -100.00000 -100.00000 -100.00000 -100.00000  0.13788 -0.15967 -100.00000 -100.00000 -100.00000 -100.00000 -100.00000  0.00000  0.37062 -100.00000 -100.00000 
 0.00000 -0.15980 -0.05586 -100.00000 -100.00000 -100.00000 -100.00000 -100.00000 -100.00000 -0.63465 -100.00000 -100.00000 -100.00000 -100.00000 -100.00000 -100.00000  0.10059 -100.00000 -0.12864 -100.00000 
-100.00000 -100.00000 -0.35771 -0.49248  0.00000 -100.00000 -0.30095 -100.00000 -100.00000 -0.07484 -100.00000 -100.00000 -100.00000 -100.00000  0.12335 -100.00000 -100.00000 -100.00000 -100.00000 -100.00000 
-100.00000 -100.00000  0.12331  0.06151  0.30519 -100.00000  0.00000 -0.16632 -100.00000  0.24710 -100.00000 -100.00000 -100.00000  0.00015 -100.00000 -100.00000 -100.00000 -100.00000 -100.00000 -100.00000 
 0.00000  0.25737 -0.02280 -100.00000  0.13750 -100.00000 -100.00000 -100.00000 -100.00000 -0.00433 -100.00000 -100.00000 -100.00000 -100.00000 -100.00000 -0.00000 -0.55541 -0.00000 -100.00000  0.09649 
 0.21770  0.00000  0.35207 -100.00000 -100.00000 -100.00000 -100.00000 -100.00000 -100.00000 -0.60540 -0.12403 -100.00000 -100.00000 -100.00000  0.00006 -100.00000 -100.00000 -100.00000 -0.16803 -100.00000 
-100.00000 -100.00000 -0.62243  0.00000 -0.29110 -0.16130 -100.00000 -100.00000 -100.00000 -0.16862  0.29746 -0.02379 -100.00000 -100.00000 -100.00000 -100.00000 -100.00000 -100.00000 -100.00000 -100.00000 
-100.00000  0.00000  0.57505 -100.00000 -100.00000 -100.00000 -100.00000 -100.00000 -100.00000 -0.42265  0.04673 -100.00000 -100.00000 -100.00000 -100.00000 -100.00000 -100.00000 -100.00000 -0.16894 -100.00000 
 0.00000 -100.00000  0.06283 -100.00000 -100.00000 -100.00000 -100.00000 -100.00000 -100.00000 -0.18229 -100.00000 -100.00000 -100.00000 -0.02214 -100.00000 -100.00000 -100.00000 -100.00000 -0.03776 -100.00000 
-100.00000 -100.00000 -0.16155 -100.00000 -0.04701 -0.00002  0.00000 -0.00002 -100.00000  0.33034 -100.00000 -100.00000 -100.00000 -100.00000 -0.67117 -100.00000 -100.00000 -100.00000 -100.00000 -100.00000 
-100.00000 -100.00000  0.01082  0.00000 -0.27072 -100.00000 -100.00000 -100.00000 -100.00000  0.21685  0.36222  0.13752 -100.00000 -100.00000 -100.00000 -100.00000 -100.00000 -100.00000 -100.00000 -100.00000 
-0.00569 -0.02255  0.33054 -100.00000 -100.00000 -100.00000 -100.00000 -100.00000 -100.00000 -100.00000 -100.00000 -100.00000 -100.00000 -100.00000 -100.00000 -100.00000 -100.00000 -0.65811 -0.07315  0.00000 
 0.00000 -0.00000 -0.00000 -100.00000 -100.00000 -100.00000 -100.00000 -100.00000  0.32784 -100.00000 -100.00000 -100.00000 -100.00000 -100.00000 -100.00000 -100.00000 -0.26609 -100.00000 -100.00000  0.06503 
 0.00000 -100.00000 -100.00000 -100.00000 -100.00000 -100.00000 -100.00000 -100.00000 -100.00000 -100.00000 -100.00000 -100.00000 -100.00000 -100.00000 -100.00000 -100.00000 -0.42451 -100.00000 -100.00000  0.25569 
-100.00000 -100.00000 -100.00000 -100.00000  0.17604 -100.00000 -100.00000 -100.00000  0.00000  0.00001 -100.00000 -100.00000 -100.00000 -0.18180 -100.00000 -100.00000  0.21492 -100.00000 -100.00000 -100.00000 
-100.00000  1.25530 -0.00017 -0.21246 -0.69226 -100.00000 -100.00000 -0.89777 -100.00000  0.05427  0.00000  0.00957 -0.30706 -0.17602  0.58880 -0.20612 -0.00017 -100.00000 -0.00017 -1.59224 
 0.00000 -0.02412  0.48541 -100.00000 -100.00000 -100.00000 -100.00000 -100.00000 -100.00000 -100.00000 -100.00000 -100.00000 -0.00002 -100.00000 -100.00000 -100.00000  0.59140 -100.00000 -100.00000 -0.81207 
-0.00021 -100.00000  0.12414  0.56070 -0.24976  0.00000 -100.00000 -100.00000 -100.00000 -100.00000 -0.37788 -100.00000 -100.00000 -100.00000 -100.00000 -100.00000 -0.16192 -0.16981 -100.00000 -100.00000 
-100.00000 -100.00000 -0.03202  0.00000  0.25414  0.33510 -0.16210  0.26276 -100.00000 -0.30760  0.57257 -0.00027 -0.16210 -100.00000 -100.00000 -100.00000 -0.16210 -0.72309 -100.00000 -100.00000 
-0.05792 -0.16165 -0.16165 -100.00000 -100.00000 -100.00000 -100.00000 -100.00000 -100.00000 -100.00000 -100.00000  0.45665 -100.00000 -100.00000 -100.00000 -100.00000 -100.00000 -100.00000  0.00000  0.26309 
 0.00000  0.00001 -0.16160 -100.00000 -100.00000 -100.00000 -100.00000 -100.00000 -100.00000 -100.00000 -100.00000 -100.00000 -100.00000 -100.00000 -100.00000 -100.00000  0.03319 -100.00000 -100.00000  0.10823 
-0.42249 -100.00000 -100.00000 -100.00000 -0.08662 -100.00000 -0.30703 -100.00000  0.00000 -100.00000 -100.00000 -100.00000 -100.00000 -0.16953 -100.00000 -100.00000 -0.28202 -100.00000 -100.00000 -100.00000 
-100.00000 -0.43924 -100.00000 -100.00000 -0.16170 -100.00000  0.13757  0.00000 -100.00000 -100.00000  0.00007 -100.00000 -100.00000  0.44971 -100.00000  0.55151 -100.00000 -100.00000 -0.43924 -100.00000 
 0.00000 -100.00000 -100.00000 -100.00000 -100.00000 -100.00000 -100.00000 -100.00000 -100.00000  0.51063 -100.00000 -100.00000 -100.00000 -0.07433 -100.00000 -100.00000 -100.00000 -100.00000  0.54704 -100.00000 
-100.00000 -100.00000 -100.00000 -100.00000 -100.00000 -100.00000 -0.19775  0.00000 -100.00000  0.00008 -100.00000 -100.00000 -100.00000  0.57277 -100.00000  0.30990 -100.00000 -100.00000 -100.00000 -100.00000 
-100.00000 -0.30749 -0.00021 -100.00000 -0.39748 -100.00000 -0.16999 -0.26386  0.26282 -100.00000 -0.00021 -0.30749  0.25365 -0.00021 -0.17660  0.00000 -0.76179 -100.00000 -100.00000 -100.00000 
-100.00000 -100.00000 -0.18604 -0.18604  0.10172  0.45880  0.37893 -0.00267 -100.00000  0.00042  0.51056  0.48718  0.19814  1.96389 -0.55983  0.00000  0.21720 -100.00000  0.00042 -100.00000 
-100.00000 -0.64716 -0.43256  0.39803  0.04332 -0.77604 -0.30207 -100.00000 -100.00000  0.23158  0.17410 -0.43957  0.00000  0.00002 -100.00000  0.45576 -0.22914  0.28734  0.37853 -1.61729 
-100.00000 -100.00000 -100.00000 -100.00000 -100.00000 -100.00000 -100.00000 -0.16182 -100.00000 -0.20893 -0.02431  0.00000 -100.00000 -100.00000 -100.00000  0.32361 -100.00000 -0.56045  0.29464 -100.00000 
-0.78225  0.97533  0.00002 -100.00000 -100.00000 -100.00000 -100.00000 -100.00000 -100.00000 -0.14943  0.42314 -100.00000 -100.00000 -100.00000 -100.00000 -100.00000 -100.00000 -0.07605 -0.27269  0.00000 
 0.00025 -0.08978 -100.00000 -100.00000 -0.66932 -100.00000 -100.00000 -0.16150  1.07064 -100.00000 -100.00000 -100.00000  0.00000 -100.00000 -0.28988  0.54662  0.56099 -0.07462 -100.00000  0.76450 
 0.00000 -100.00000 -100.00000 -100.00000 -100.00000 -100.00000 -100.00000 -100.00000 -100.00000  0.00012 -100.00000 -100.00000 -100.00000 -100.00000 -100.00000 -100.00000  0.33048 -100.00000 -100.00000  0.71529 
-0.16203 -0.58127 -1.20542 -100.00000 -0.03903 -0.00021 -100.00000 -0.00021 -100.00000  0.00000 -0.27942 -100.00000 -0.16203 -0.00021  0.36527 -0.43967  0.54048 -100.00000 -0.29064 -0.29770 
 0.00000  0.30456 -0.16968 -100.00000 -100.00000 -100.00000 -100.00000 -100.00000 -100.00000 -0.74273 -100.00000 -100.00000 -100.00000  0.00910 -100.00000 -100.00000 -100.00000 -100.00000  0.21451 -0.00010 
-100.00000 -100.00000 -100.00000 -100.00000 -100.00000 -100.00000 -0.77573  0.00000 -100.00000 -100.00000 -100.00000 -100.00000 -100.00000  0.48659 -100.00000 -0.31867 -100.00000 -100.00000 -100.00000 -100.00000 
-0.17510  0.00000  0.05939 -0.16125 -100.00000 -100.00000  0.00006 -100.00000 -100.00000  0.11951 -0.14975 -100.00000 -100.00000  0.00773  0.00006 -100.00000 -100.00000 -100.00000 -100.00000  0.23993 
-0.04419  0.00000 -0.19421 -100.00000 -100.00000 -100.00000 -100.00000 -100.00000 -100.00000  0.26299  0.39075 -100.00000 -100.00000 -100.00000 -100.00000 -100.00000 -100.00000 -100.00000 -100.00000 -0.42284 
 0.10769 -0.16172 -0.16172 -100.00000 -100.00000 -100.00000 -100.00000  0.26303 -100.00000 -100.00000 -100.00000 -0.21668 -100.00000 -100.00000 -100.00000 -100.00000 -100.00000 -100.00000  0.00000  0.32370 
-100.00000  0.11490 -0.40415  0.68513  0.27660  0.48155 -0.32553  0.36415 -0.00001  0.27392 -100.00000 -100.00000  0.00000 -0.00001 -0.00001 -0.71540 -0.45795  0.02925 -100.00000  0.02188 
-0.14815  0.11347 -0.03819  0.14238  0.48175 -0.25522  0.23036 -0.40512  0.26285 -0.79380 -0.48765  0.33727  0.19733 -100.00000 -100.00000 -0.28235 -0.34955  0.00000 -0.00018 -0.37876 
 0.08688  0.38957 -100.00000  0.20335 -100.00000 -100.00000 -100.00000 -100.00000 -100.00000  0.00000 -0.83336  0.11661 -100.00000 -100.00000 -100.00000 -100.00000 -0.24424 -0.00005 -100.00000 -0.00005 
-100.00000 -0.13130 -100.00000  0.36029 -100.00000 -100.00000 -100.00000 -100.00000 -100.00000 -0.14222  0.00000 -100.00000 -100.00000 -100.00000 -100.00000 -0.00002 -100.00000 -0.14811 -100.00000 -100.00000 
-100.00000 -0.00014 -0.28224 -100.00000 -100.00000 -100.00000 -100.00000 -100.00000 -100.00000 -0.14807 -0.00014 -100.00000  0.00000 -100.00000 -0.14474 -0.01921 -0.37853 -0.58326 -100.00000 -0.26748 
-0.98060  0.64330 -0.22123 -0.72634 -0.24732  0.57282  0.13716 -0.13827 -0.00034  0.92353  0.20272  0.00000 -0.52359 -0.14520 -0.00034 -0.25571 -0.26054  0.01467  0.67973 -0.74495 
-100.00000  0.00000  0.42178 -100.00000 -100.00000 -100.00000 -100.00000 -100.00000 -100.00000 -0.14017 -0.18058 -100.00000 -100.00000 -100.00000 -0.00972 -100.00000 -100.00000 -100.00000  0.08222 -100.00000 
-100.00000 -100.00000  0.96581  0.00000  0.14329 -0.00757 -0.01859  0.11552 -100.00000 -100.00000  0.05582  0.37886  0.00035 -100.00000 -100.00000 -100.00000 -100.00000 -100.00000 -100.00000 -100.00000 
-100.00000 -100.00000  0.33017  0.91720  1.07046 -100.00000 -100.00000 -0.52074  0.00007  0.31301 -0.12842  0.00000 -100.00000 -100.00000 -100.00000 -0.14784 -0.50351 -0.30130  0.22031 -0.89813 
 0.00000  0.51058  0.08770 -0.67928  0.32537  0.27070  0.14037 -100.00000 -0.53384  0.18593  1.77389 -0.00721  0.08589  0.29946 -100.00000  0.91597  0.43620  0.06376 -100.00000  0.04870 
-100.00000 -100.00000 -0.29412  0.00000 -0.76086  0.48539 -100.00000 -100.00000 -100.00000  0.27317  0.55237  0.26300 -100.00000 -100.00000 -100.00000 -100.00000 -100.00000 -100.00000 -100.00000 -100.00000 
-0.00001  0.17790 -100.00000  0.04895 -0.00001 -100.00000 -100.00000 -0.47225 -100.00000  0.18718  0.00000 -0.14486  0.02703 -100.00000 -100.00000 -0.28237 -0.07579  0.08022 -100.00000 -100.00000 
-0.00031 -0.00031 -100.00000 -0.40386 -100.00000 -0.14773 -100.00000 -0.28147 -100.00000 -0.13061 -0.71688  0.00000 -0.00031 -100.00000 -100.00000 -0.13587 -0.01023 -0.67271 -0.43077 -100.00000 
-100.00000 -100.00000 -100.00000 -100.00000 -100.00000  0.23063 -100.00000 -100.00000 -100.00000 -0.14788  0.26311  0.10167 -100.00000 -100.00000 -100.00000 -100.00000  0.20729  0.00000 -100.00000  0.17206 
-100.00000 -100.00000  0.00000  0.04215 -0.13944  0.75797 -100.00000 -100.00000 -100.00000 -100.00000 -100.00000 -100.00000 -100.00000 -100.00000 -100.00000 -100.00000 -100.00000 -100.00000 -100.00000  0.00011 
-100.00000 -100.00000 -100.00000 -100.00000 -100.00000 -100.00000 -100.00000 -0.40572 -100.00000  0.04360 -0.30308  0.00000 -100.00000 -100.00000 -100.00000 -0.00014 -100.00000 -0.01974 -0.92091 -100.00000 
 0.37849  0.36007 -0.40547 -100.00000 -100.00000 -100.00000 -0.51872 -0.57233 -100.00000  0.00000  0.52988 -0.28256 -100.00000 -0.00002  0.22427 -100.00000 -100.00000 -100.00000 -100.00000 -100.00000 
 0.13783  0.06374  0.00000  0.36515  0.44748 -100.00000 -0.39480 -100.00000 -0.14772 -100.00000 -100.00000 -100.00000 -100.00000 -100.00000 -100.00000 -100.00000 -100.00000 -100.00000 -100.00000 -100.00000 
-100.00000 -100.00000 -0.31651  0.00000 -0.89872 -0.01057  0.71770 -100.00000 -100.00000 -0.28230  0.41651  0.13745 -100.00000 -100.00000 -100.00000 -100.00000 -100.00000 -100.00000 -100.00000 -100.00000 
-0.63154 -0.51796 -100.00000 -100.00000 -100.00000 -100.00000 -100.00000 -0.00007 -100.00000  0.71235  0.26296 -100.00000 -0.14798 -100.00000 -100.00000 -0.40486 -100.00000  0.04986 -0.13564  0.00000 
-100.00000 -0.89409  0.11571 -0.89827 -1.05171  0.37817 -100.00000 -100.00000 -100.00000 -100.00000  0.26269 -0.14732 -0.28070 -100.00000 -100.00000 -100.00000 -0.75480  0.00000 -100.00000  0.07713 
-100.00000 -0.26723  0.14518  0.00871  0.84832  0.00000  0.11527 -100.00000  0.00021 -100.00000  0.56603 -100.00000 -100.00000  0.00021 -100.00000 -100.00000 -100.00000 -0.13936 -100.00000 -100.00000 
 0.32935 -0.58399 -100.00000 -100.00000 -100.00000 -100.00000 -100.00000  0.48135 -100.00000 -0.40320 -0.36512  0.00000 -0.04760 -0.02691 -100.00000  0.23030 -0.02691  0.06631  0.14531 -0.00009 
-0.11732 -0.09409 -0.43385  0.62060  0.09600 -100.00000  0.11464 -100.00000 -100.00000 -0.32649  0.00000 -0.07991 -0.72083 -0.00055 -0.13973 -0.89843  0.06907 -0.14499 -100.00000 -0.01946 
 0.12205 -1.15282  0.48526 -100.00000 -100.00000 -100.00000 -100.00000 -100.00000 -100.00000 -100.00000 -100.00000 -100.00000  0.00000 -0.01948 -100.00000 -0.25551 -0.18435  0.09600 -100.00000 -100.00000 
-0.00015 -0.28229 -0.51817 -0.28229  0.16454 -0.54939  0.00000 -0.89910 -0.81242  0.42898 -100.00000 -100.00000 -100.00000 -0.00015 -100.00000 -100.00000 -0.00015 -100.00000 -100.00000 -100.00000 
 0.00030 -0.47296 -100.00000 -0.15090 -100.00000 -100.00000 -100.00000 -100.00000 -100.00000  0.58527  0.00000 -0.38068  1.41386  0.00030  0.23071  0.53417 -0.37037 -0.25515 -100.00000  0.00030 
-0.66065  0.00000  0.00784 -0.76148 -0.70632 -0.24494  0.84042  0.30241 -0.00030 -0.07568 -0.51421 -100.00000 -0.25275 -0.00030 -0.14001 -100.00000 -0.21965 -100.00000  0.37655 -0.62345 
 0.51439 -0.12240  0.00000 -0.14198 -0.13311  0.17908 -100.00000 -100.00000 -100.00000  0.20321 -0.24460  0.00003 -100.00000  0.00003  0.00003 -100.00000  0.08786 -100.00000 -100.00000  0.00003 
 0.00000  0.14709  0.36366 -100.00000 -0.00035 -100.00000 -0.00035 -0.72484 -100.00000 -0.32025 -100.00000  0.13716 -100.00000 -100.00000 -100.00000 -100.00000 -0.13068 -0.14696 -0.42180 -100.00000 
-0.16760  0.26285 -0.00019  0.13732 -0.14824 -100.00000 -100.00000 -100.00000 -100.00000 -0.00019  0.84781 -0.23585 -100.00000 -100.00000 -100.00000 -1.01924 -0.06235  0.00000 -100.00000 -0.82659 
-0.23525 -0.52261 -0.53395 -100.00000 -0.38038 -100.00000  0.13772 -0.97906 -100.00000  0.53516  0.23927  0.41739  0.72629  0.00061 -100.00000  0.93480  0.05709 -0.52182 -0.13227  0.00000 
-100.00000 -100.00000 -0.00027 -0.02601 -0.51982 -100.00000  0.00000 -0.34143 -0.35923  0.09177 -100.00000 -100.00000 -100.00000 -0.28194 -100.00000 -100.00000 -100.00000 -100.00000 -100.00000 -100.00000 
-0.49209 -0.55678 -100.00000 -100.00000 -100.00000 -100.00000 -100.00000 -100.00000 -100.00000  0.40123  1.19756  0.00000 -100.00000 -100.00000 -100.00000  0.33785 -100.00000 -0.13892  0.01917 -100.00000 
-0.39814 -0.35738 -0.81305  0.84698 -0.36292 -0.14869 -0.31985 -0.05146 -0.51895  0.02017 -0.24538  0.00000 -0.26827 -100.00000 -0.64531 -0.67582 -0.25963 -0.52095  0.45222 -100.00000 
-100.00000 -100.00000  0.33778  1.05399  0.00000 -100.00000 -0.23439 -0.20744  0.00012  0.85873  0.00012 -100.00000 -100.00000 -0.58232 -100.00000 -100.00000 -100.00000  0.00012 -100.00000 -100.00000 
-0.49428 -100.00000 -100.00000 -100.00000 -100.00000 -100.00000 -100.00000 -100.00000 -100.00000 -100.00000 -100.00000 -100.00000 -100.00000 -100.00000 -100.00000 -100.00000 -100.00000 -0.31037 -0.58328  0.00000 
-100.00000 -100.00000 -100.00000 -100.00000 -0.54998 -100.00000 -100.00000 -100.00000 -100.00000 -100.00000 -0.28238  0.52073 -0.40527 -100.00000 -100.00000 -100.00000  0.40927  0.00000 -100.00000  0.48027 
 0.27508 -100.00000 -100.00000 -100.00000 -100.00000  0.12059 -100.00000 -100.00000 -100.00000  0.76578 -100.00000 -100.00000 -100.00000 -100.00000 -100.00000 -100.00000  0.00000 -0.33679 -100.00000 -100.00000 
-100.00000 -100.00000 -0.15820  0.16377 -0.98876  0.00000 -100.00000 -100.00000 -100.00000 -100.00000  0.11512 -100.00000 -100.00000 -100.00000 -100.00000 -100.00000 -100.00000 -100.00000 -100.00000 -100.00000 
 0.12256 -0.00669 -100.00000 -100.00000 -100.00000 -100.00000 -100.00000 -100.00000 -100.00000 -100.00000 -100.00000 -100.00000 -0.64446 -100.00000 -100.00000 -100.00000 -100.00000 -0.98461  0.94050  0.00000 
-100.00000 -0.14765 -100.00000 -0.03153 -100.00000 -100.00000 -100.00000  0.26298 -100.00000 -0.24388 -100.00000  0.00000 -100.00000 -100.00000 -100.00000  0.18092 -100.00000 -0.25392 -0.14403 -100.00000 
-100.00000 -100.00000 -0.02630 -100.00000  0.00000 -100.00000  0.13759 -100.00000 -100.00000  0.57579 -100.00000 -100.00000 -100.00000 -100.00000 -100.00000 -100.00000 -100.00000 -100.00000 -100.00000 -100.00000 
-100.00000 -100.00000 -100.00000 -100.00000 -100.00000 -100.00000 -0.27914 -100.00000 -100.00000  0.85836 -100.00000  0.00000  0.00014 -100.00000 -100.00000  0.21708 -100.00000 -100.00000  0.54218 -100.00000 
-100.00000  0.00008 -100.00000 -100.00000 -100.00000 -100.00000 -100.00000 -100.00000 -100.00000 -100.00000 -0.00901  0.92206 -100.00000 -100.00000 -100.00000 -100.00000 -0.13064  0.00000 -100.00000  0.08830 
-100.00000 -100.00000 -100.00000  0.13760 -100.00000 -100.00000 -100.00000 -100.00000 -100.00000  1.03124 -100.00000 -0.03345 -100.00000 -100.00000 -100.00000 -100.00000 -0.31336  0.00000 -100.00000  0.45962 
-0.00505  0.24221  0.00000 -0.21923  0.51739 -100.00000  0.13841 -100.00000 -100.00000  0.57127 -100.00000 -100.00000 -100.00000 -100.00000 -100.00000 -100.00000 -100.00000 -0.21617 -100.00000 -100.00000 
 0.10980  0.13815  0.10363 -100.00000  0.21054  0.50607 -100.00000 -0.47170 -100.00000  0.00065 -100.00000 -0.56487 -100.00000 -100.00000 -100.00000 -100.00000 -100.00000 -0.50614  0.00000  0.60486 
-0.10108  0.34215 -0.79436 -100.00000 -100.00000  0.55118 -100.00000  0.10422  0.98413 -100.00000 -100.00000  0.30960 -100.00000 -100.00000 -100.00000 -100.00000 -100.00000 -100.00000  0.00000 -0.04100 
 0.00000 -100.00000 -0.55805 -100.00000 -100.00000 -100.00000 -100.00000 -100.00000 -0.24677 -100.00000 -100.00000 -100.00000 -100.00000 -100.00000 -100.00000 -100.00000 -0.05413 -100.00000 -100.00000  0.19380 
-100.00000 -100.00000  0.25335  0.37855 -0.14238 -100.00000  0.00000 -100.00000 -100.00000  0.44880 -100.00000 -100.00000 -100.00000 -0.12310 -100.00000 -100.00000 -100.00000 -100.00000 -100.00000 -100.00000 
-100.00000 -100.00000 -100.00000 -100.00000  0.00000 -0.60986  0.26261 -100.00000 -100.00000 -100.00000 -100.00000 -100.00000  0.00366 -100.00000 -0.26880 -100.00000 -1.48094 -0.00043 -100.00000 -100.00000 
-0.45702 -1.28014 -100.00000 -100.00000 -100.00000 -100.00000 -100.00000  0.00615 -100.00000 -100.00000 -0.00051 -0.76763 -100.00000 -100.00000 -100.00000 -100.00000 -100.00000 -100.00000  0.00000 -0.39865 
-100.00000 -100.00000  0.04611  0.00000 -0.32980 -0.66192  0.87456 -100.00000 -100.00000  0.11557  0.08820 -100.00000 -100.00000 -100.00000 -100.00000 -100.00000 -100.00000 -100.00000 -100.00000 -100.00000 
-0.13146 -100.00000 -100.00000 -100.00000  0.59596 -100.00000 -100.00000 -100.00000  0.00000 -100.00000 -100.00000 -100.00000 -100.00000 -100.00000 -100.00000 -100.00000  0.36048 -100.00000 -100.00000 -100.00000 
-100.00000  0.05966 -100.00000  0.11071 -100.00000 -100.00000 -100.00000 -100.00000 -100.00000 -100.00000  0.00000 -100.00000 -0.13600 -100.00000 -100.00000 -100.00000  0.13752  0.00379 -100.00000 -100.00000 
-100.00000 -100.00000 -100.00000 -100.00000 -100.00000 -100.00000  0.26298  0.00000 -100.00000 -0.12602 -100.00000 -100.00000 -100.00000 -0.58665 -100.00000 -0.17161 -0.00005 -100.00000 -100.00000 -100.00000 
-100.00000 -100.00000 -100.00000  0.00003  0.13753 -100.00000 -100.00000 -0.14609 -100.00000 -0.31740  0.37854  0.00000  0.18652 -100.00000  0.00003 -0.26240 -100.00000  0.70191 -0.35405 -100.00000 
-100.00000  0.00000  0.24636 -0.53681 -100.00000  0.00025 -100.00000 -100.00000 -100.00000 -100.00000  0.64595 -100.00000 -100.00000 -100.00000 -100.00000 -100.00000 -100.00000 -100.00000 -100.00000 -0.13937 
 0.22966 -100.00000 -0.27982 -100.00000 -100.00000 -100.00000 -100.00000 -100.00000 -100.00000 -100.00000 -100.00000 -100.00000 -0.14668 -100.00000 -100.00000 -100.00000 -100.00000 -0.22718  0.09869  0.00000 
-100.00000 -100.00000 -0.03163 -0.40412  0.00000 -0.14108  0.07379 -0.00002 -100.00000  0.12855 -100.00000 -100.00000 -100.00000 -100.00000 -100.00000 -100.00000 -0.00002 -100.00000 -100.00000 -100.00000 
 0.00025  0.00025  0.86017  0.40126  0.00000  0.00025 -100.00000 -100.00000 -100.00000  0.81284 -100.00000 -100.00000 -100.00000 -100.00000 -100.00000 -100.00000 -100.00000 -100.00000 -100.00000 -100.00000 
-0.14321  0.00738  0.00000 -0.69807 -100.00000 -100.00000 -0.13240 -100.00000 -100.00000 -100.00000 -100.00000 -100.00000 -100.00000 -100.00000 -100.00000 -100.00000 -100.00000 -100.00000 -0.14723 -100.00000 
-100.00000 -0.00002 -0.00002 -0.30955  0.00000 -100.00000 -100.00000 -100.00000 -100.00000 -100.00000 -0.00002 -100.00000 -0.14316 -100.00000  0.17966 -100.00000 -100.00000 -100.00000 -100.00000 -100.00000 
-100.00000 -100.00000 -100.00000 -100.00000  0.00000  1.18372 -100.00000  0.00011  0.00011 -100.00000 -100.00000 -100.00000 -0.02273 -100.00000 -0.00890 -100.00000 -100.00000 -100.00000 -100.00000 -100.00000 
-0.28615  0.26300 -100.00000 -100.00000 -100.00000 -100.00000 -100.00000 -100.00000 -100.00000 -100.00000 -100.00000 -100.00000 -100.00000 -100.00000 -100.00000 -100.00000 -100.00000  0.11477 -0.28173  0.00000 
-100.00000 -100.00000 -100.00000 -100.00000 -100.00000 -100.00000 -100.00000 -100.00000 -100.00000  0.48059  0.33752  0.00000 -100.00000 -100.00000 -100.00000 -100.00000 -100.00000  0.36049  0.66535 -100.00000 
 0.21948  0.48553 -0.25453 -100.00000 -100.00000 -100.00000 -100.00000 -100.00000 -100.00000 -0.62241 -100.00000 -100.00000 -100.00000 -100.00000 -100.00000 -100.00000 -100.00000  0.43752  0.48553  0.00000 
 0.30594 -100.00000 -100.00000 -100.00000 -100.00000 -0.22602 -100.00000 -100.00000  0.61798 -100.00000 -100.00000 -100.00000 -100.00000 -100.00000 -100.00000 -100.00000  0.00000  0.13106 -100.00000 -100.00000 
-100.00000 -0.00674 -100.00000  0.12741 -100.00000 -100.00000 -100.00000 -100.00000 -100.00000  0.00005  0.00000  0.58502 -100.00000 -100.00000 -100.00000 -100.00000 -100.00000 -100.00000 -100.00000 -100.00000 
-100.00000 -100.00000 -0.00002 -100.00000  0.00000 -100.00000  0.23052 -100.00000 -0.51809  0.02241 -100.00000 -100.00000 -100.00000 -100.00000 -100.00000 -100.00000 -100.00000 -100.00000 -100.00000 -100.00000 
 0.16722  0.77851 -0.14749 -100.00000  0.26314 -100.00000 -100.00000 -0.26640 -100.00000 -100.00000 -100.00000  0.36644 -100.00000 -100.00000 -100.00000 -100.00000 -100.00000 -100.00000  0.00000 -0.14749 
-100.00000 -100.00000 -100.00000 -0.14405 -0.06363 -100.00000  0.00000  0.09696 -100.00000 -0.68002 -0.28155 -100.00000 -100.00000  0.26297 -100.00000 -100.00000 -100.00000 -100.00000 -100.00000 -100.00000 
-100.00000 -100.00000 -100.00000 -100.00000 -0.14788 -100.00000 -100.00000  0.14274 -100.00000 -100.00000 -100.00000 -0.05024  0.16016 -100.00000 -0.02628  0.00000  0.17920 -100.00000 -100.00000 -100.00000 
 0.30255 -0.51854 -0.01071 -100.00000 -100.00000 -100.00000 -100.00000 -0.28249 -100.00000 -100.00000 -100.00000 -0.99782 -100.00000 -100.00000 -100.00000 -100.00000 -100.00000 -100.00000  0.00000  0.24368 
-0.14739 -100.00000  0.10337  0.59615  0.00000 -100.00000 -0.82120 -0.77784 -100.00000  0.33518  0.13776  0.11565  1.07064 -100.00000 -100.00000  0.00025  1.56455 -0.14739 -1.05463 -0.28131 
-100.00000 -100.00000 -100.00000 -100.00000 -100.00000 -100.00000 -100.00000 -100.00000 -100.00000  0.18824  0.13759  0.00000  0.00009 -100.00000 -100.00000 -100.00000 -100.00000  0.33766  0.15844 -100.00000 
-100.00000  0.16036  0.00000 -0.28202 -0.85948 -0.32805 -100.00000 -100.00000 -100.00000 -100.00000 -100.00000 -100.00000 -100.00000 -100.00000 -100.00000 -100.00000 -100.00000 -100.00000 -100.00000 -0.00015 
-100.00000 -100.00000 -100.00000 -100.00000 -100.00000 -100.00000 -100.00000 -100.00000 -100.00000 -100.00000 -0.35974 -0.31322 -0.72053 -100.00000 -100.00000  0.20334  0.71251  0.00000 -100.00000 -0.26433 
-0.43380 -0.07810 -0.03272 -100.00000 -100.00000 -100.00000 -100.00000 -0.14822 -100.00000  0.04293 -1.59066  0.00000 -0.24450 -100.00000 -100.00000 -0.14822 -0.40506 -0.04678 -0.22033 -100.00000 
-100.00000 -100.00000 -100.00000 -100.00000  0.00000  0.09624 -100.00000 -100.00000 -100.00000 -100.00000 -100.00000 -0.00006 -0.14476 -100.00000 -0.43400 -100.00000  0.09624 -100.00000 -100.00000 -100.00000 
-100.00000 -100.00000 -100.00000 -0.89858 -100.00000 -100.00000 -0.72087  0.00000 -100.00000 -0.00000 -100.00000 -100.00000 -100.00000  0.10534 -100.00000  0.77949 -100.00000 -100.00000 -100.00000 -100.00000 
 0.35952  0.56574  0.11494 -0.14810 -100.00000 -100.00000 -100.00000 -100.00000 -100.00000 -0.00017 -100.00000 -0.14810 -0.51812 -100.00000 -100.00000 -100.00000 -100.00000 -0.94285 -0.55776  0.00000 
-0.79501 -0.00008 -0.00008 -100.00000  0.13743 -100.00000 -100.00000 -100.00000 -100.00000 -0.00008 -0.01966 -0.67602 -0.48644 -100.00000 -100.00000 -100.00000 -0.13114  0.00000 -100.00000  0.50437 
 0.58499 -0.20709  0.00000  0.47709 -0.51823 -100.00000 -100.00000 -100.00000 -100.00000 -100.00000 -100.00000 -100.00000 -100.00000 -0.89872 -100.00000 -100.00000 -100.00000 -100.00000 -100.00000  0.13754 
 0.00006  0.48549 -100.00000 -100.00000 -100.00000 -100.00000 -100.00000 -100.00000 -100.00000 -100.00000 -0.58333 -100.00000  0.53013  0.00006 -100.00000  0.00006  0.86698  0.00000 -100.00000 -0.13587 
 0.77894  1.07857 -0.37719  0.28466 -100.00000 -100.00000  0.00072 -100.00000  0.00072  0.00000  0.43016 -0.17855 -0.14372 -0.00963 -100.00000 -100.00000  0.42478 -100.00000  0.00072  0.44409 
 0.00067  0.37724 -0.26504 -0.82965  0.37403  0.85258 -100.00000 -100.00000 -100.00000 -0.91915  1.82003 -100.00000  0.00000  0.00067  0.67875  0.44342 -0.41192 -0.57123 -100.00000 -100.00000 
-100.00000 -100.00000 -1.00370 -0.05147  0.00000 -100.00000 -0.51879 -100.00000 -100.00000 -0.00370 -100.00000 -100.00000 -100.00000 -100.00000 -100.00000 -0.89947 -100.00000 -100.00000 -100.00000 -100.00000 
-0.05421 -100.00000 -0.47217 -0.40547 -100.00000 -100.00000 -100.00000 -0.00058 -0.33109 -0.31399 -0.51859  0.38530 -1.93963 -0.28271 -100.00000 -100.00000 -0.12137  0.00000  0.22998 -0.64473 
-0.13773 -0.14820 -100.00000 -100.00000 -0.52011 -100.00000 -0.62316  0.12705 -0.00025  0.22382  0.32973  0.00000 -0.75663 -100.00000 -100.00000 -100.00000  0.37827 -0.34243 -0.48829  0.39569 
-100.00000 -100.00000 -100.00000  0.13737 -100.00000 -100.00000 -100.00000 -100.00000 -100.00000 -0.46400  0.11497  0.00000 -100.00000 -100.00000 -100.00000 -0.40497 -100.00000 -0.24445 -0.17228 -100.00000 
 0.37882  0.00000  0.42320 -100.00000 -100.00000 -100.00000 -100.00000 -100.00000 -100.00000  0.00031  1.06416 -100.00000 -100.00000 -100.00000  0.13782 -100.00000 -100.00000 -100.00000 -0.14412 -100.00000 
 0.18101  0.00841  0.81027 -0.25394 -0.45915  0.91427  0.14196  0.46917  0.92312 -100.00000 -0.01828  0.19384 -1.66144 -100.00000 -100.00000 -100.00000  0.38649  0.00000 -100.00000  0.03924 
 0.48120 -0.40436  0.05111 -100.00000 -0.28176 -100.00000 -100.00000 -100.00000 -100.00000 -0.00006 -0.40436 -100.00000 -100.00000 -100.00000 -0.40436 -100.00000 -0.00006  0.27201 -0.63428  0.00000 
-1.49447 -100.00000 -0.03669  0.00000 -0.47331 -0.09933 -0.16590 -0.41016 -100.00000 -0.59186 -0.27929 -0.08527 -0.54418 -0.57070 -100.00000 -100.00000 -1.18380 -0.54630 -0.31382 -100.00000 
 0.00000 -0.16499 -0.16499 -100.00000 -0.00012 -100.00000 -0.68298 -0.00012 -100.00000  0.26291 -100.00000 -0.00012 -0.00012 -100.00000 -0.16499 -0.00012 -0.14239 -100.00000 -100.00000 -0.04211 
-100.00000 -100.00000 -100.00000 -0.02598 -100.00000 -100.00000 -100.00000 -100.00000 -100.00000 -0.36503 -0.53993  0.00000 -0.30572 -100.00000 -100.00000 -0.18019 -100.00000 -0.95970 -0.20080 -100.00000 
 0.00000 -100.00000 -0.20289 -100.00000 -0.16503 -100.00000 -100.00000 -100.00000  0.40088 -100.00000 -100.00000 -100.00000 -100.00000 -0.00018 -100.00000 -100.00000 -0.63707 -0.68296 -100.00000 -0.35617 
-100.00000 -100.00000 -100.00000 -100.00000 -100.00000 -100.00000 -100.00000  0.27548 -0.11744 -0.17419 -100.00000 -100.00000 -100.00000  0.00000 -100.00000 -100.00000  0.27327 -100.00000  0.00006 -100.00000 
-100.00000 -100.00000 -0.19101  0.13736 -0.58444 -100.00000  0.00000 -0.30649 -100.00000  0.44096 -0.97671 -100.00000 -0.16489  0.13736 -0.17524 -100.00000 -100.00000 -100.00000 -100.00000 -100.00000 
 0.10474 -0.71424 -0.91605 -0.00024 -1.02532 -100.00000 -100.00000 -0.00024 -100.00000 -100.00000  0.41987 -0.43243 -0.57794 -100.00000 -100.00000 -0.00024 -0.00024  0.19604  0.37733  0.00000 
-100.00000 -100.00000 -0.02856 -3.29313  0.09208 -100.00000  0.00000 -1.82923 -100.00000 -0.20399 -100.00000 -100.00000 -100.00000 -0.00119 -100.00000 -100.00000 -100.00000 -100.00000 -100.00000 -100.00000 
-100.00000 -100.00000 -100.00000 -100.00000  0.57797 -100.00000 -0.17483  0.00000 -0.00010 -0.16465 -100.00000 -0.19036 -100.00000  0.16694 -100.00000 -0.67761 -0.56887 -100.00000 -0.00010 -100.00000 
-0.00015 -100.00000 -100.00000 -100.00000 -100.00000 -100.00000 -100.00000  0.06576 -100.00000 -100.00000 -100.00000 -0.44685 -0.19103 -100.00000 -0.16490  0.00000 -0.64805 -100.00000 -100.00000 -100.00000 
-0.18449 -1.00814 -0.15105 -0.90860 -0.57792 -0.30262 -100.00000 -100.00000 -100.00000  0.23054  0.53453 -0.65913 -0.84834 -100.00000 -0.05043 -100.00000 -0.76191  0.00000 -100.00000  0.31587 
-0.16488 -100.00000 -100.00000 -100.00000 -0.31293  0.00012 -0.30699  0.70497 -100.00000  0.17249 -100.00000 -100.00000 -100.00000  0.00000 -100.00000 -100.00000  0.35598 -100.00000 -100.00000 -100.00000 
 0.22589 -100.00000 -100.00000 -100.00000 -100.00000 -100.00000 -100.00000  0.26314 -100.00000  0.09335 -100.00000 -0.08877 -100.00000 -100.00000  0.17270 -0.16477 -100.00000 -100.00000  0.00000  0.31863 
-100.00000 -100.00000 -100.00000 -0.16577 -100.00000 -100.00000 -100.00000 -100.00000 -100.00000 -0.61763 -3.10808  0.00000 -100.00000 -100.00000 -100.00000  0.26222 -100.00000 -0.54647 -0.20363 -100.00000 
-0.24749 -0.14963 -0.95698 -0.31251  0.83434  0.26279 -0.56906 -100.00000 -0.39905  0.01590 -0.38391 -0.32345 -0.20641 -100.00000 -0.41901 -0.09398 -0.29952  0.27917 -0.00397  0.00000 
 0.00007 -100.00000 -100.00000 -100.00000 -100.00000 -100.00000 -0.43187  0.65101  0.00007 -0.06816 -100.00000 -100.00000 -100.00000  0.00000 -100.00000 -100.00000  0.32073 -100.00000 -100.00000 -100.00000 
-100.00000 -100.00000  0.01029  0.11155 -0.44538  0.00000 -100.00000 -100.00000 -100.00000 -100.00000 -0.21211 -100.00000 -100.00000 -100.00000 -100.00000 -100.00000 -100.00000  0.83582 -100.00000  0.00005 
-0.42130  0.56205 -0.04979 -0.19114 -0.00049  0.00799 -100.00000 -0.00049 -0.04979 -0.57224 -0.56942 -100.00000 -1.08295 -0.16509 -100.00000 -100.00000 -0.02759 -0.71130 -0.55863  0.00000 
-0.13877 -0.87236 -100.00000 -0.16547 -0.00050 -0.20369 -100.00000 -100.00000 -1.87439  0.00000 -0.16547 -0.94983 -100.00000 -100.00000 -100.00000 -0.02796  0.62265 -0.00050 -0.00050  0.37802 
 0.37848  0.04181  0.00000 -0.24926 -0.02211 -100.00000 -0.00003 -100.00000 -100.00000 -100.00000 -100.00000 -100.00000 -100.00000 -100.00000 -100.00000 -100.00000 -100.00000 -100.00000 -100.00000 -0.00003 
 0.65107 -100.00000 -100.00000  0.17305 -100.00000 -100.00000 -100.00000 -100.00000 -100.00000 -100.00000 -100.00000 -100.00000  0.26339 -100.00000 -100.00000 -100.00000  0.00000  0.41644 -100.00000 -100.00000 
-0.73363 -0.29587 -1.27061 -1.24255 -0.22298  0.16921 -1.42078 -0.20105 -100.00000 -0.47049 -0.78484  0.00000 -0.20165 -100.00000 -0.00319  0.08954 -0.39177 -0.67484 -0.25221 -0.85625 
 0.00000  0.42015  0.03863 -100.00000 -100.00000 -100.00000 -100.00000 -100.00000 -0.90815  0.68319 -100.00000 -100.00000 -100.00000 -100.00000 -100.00000 -100.00000 -0.07364 -100.00000 -0.00003 -0.04150 
-1.06501 -0.71256 -0.97191 -1.15613 -1.19188 -0.85476 -0.30086 -1.02931  0.68846  0.53305  0.00000  0.58149 -0.97893 -0.00233 -100.00000 -0.05191 -0.56326 -100.00000 -1.00987 -0.52463 
-100.00000 -100.00000 -100.00000 -100.00000 -1.92091 -100.00000  0.17233  0.00000 -100.00000 -0.17559 -100.00000 -0.02756 -100.00000  0.69717 -100.00000  0.26351 -100.00000 -100.00000 -0.16506 -0.00009 
-0.52821  0.47710 -0.19580  0.26309  0.06657  0.26309 -100.00000 -0.51795  0.26309  0.16794  0.00006  0.31808 -100.00000  0.26309  0.10975 -100.00000 -100.00000 -0.18938  0.00000  0.51044 
 0.67824 -0.01523 -0.06818 -0.16465 -100.00000 -100.00000  0.27858  0.00000  1.17288 -0.04952  0.00017  0.37868 -100.00000 -0.72762 -100.00000  0.57024 -100.00000 -100.00000 -100.00000 -0.16465 
-0.08376 -0.56919 -0.19068  0.31899  0.80321 -0.00002 -100.00000 -0.31249 -0.31249 -0.29339  0.23153 -0.18351 -1.22948 -100.00000  0.00000 -100.00000 -0.78703  1.47946 -100.00000 -100.00000 
-1.23019 -0.52463 -0.31304  0.17238  0.20242 -0.00051 -0.16522  0.09347 -100.00000  0.02008 -0.20732 -1.05133 -0.56978 -100.00000 -100.00000 -100.00000 -0.39437  0.00000 -0.31304 -0.12892 
-100.00000 -100.00000 -100.00000 -100.00000 -100.00000 -100.00000 -0.31278  0.00000 -100.00000 -0.16489 -100.00000 -0.02739 -100.00000 -0.51565 -100.00000 -0.06037 -100.00000 -100.00000  0.21362 -100.00000 
-0.19093  0.19540 -1.14565 -100.00000  0.03883  0.37824 -0.01903 -100.00000 -0.76527  0.00000 -0.84215 -0.00028 -100.00000 -0.63570 -0.05052 -0.31275  0.02348 -100.00000 -100.00000  0.04099 
-1.24863 -100.00000 -0.15146 -0.97220 -0.44750 -100.00000 -0.16540  0.87443  0.37796 -0.00055 -0.16540 -100.00000  0.32002 -0.31333  0.55250  1.37796 -0.57024 -1.07253  0.57754  0.00000 
 0.41144 -0.59730 -0.08405  0.89069 -1.02699 -100.00000 -0.54504 -100.00000 -100.00000 -0.88511  0.09816 -100.00000 -0.07723 -100.00000 -100.00000 -100.00000 -100.00000  0.39212  0.03862  0.00000 
-1.15828 -1.15828 -0.10536 -0.22826 -1.57623 -100.00000 -0.00108 -100.00000 -100.00000  0.00000 -0.31399 -100.00000 -100.00000 -0.16601 -0.21290 -100.00000 -100.00000 -100.00000 -100.00000 -100.00000 
 0.23188 -1.06186  0.01615 -100.00000 -0.40390 -0.37193 -0.48531 -0.19030 -0.44619  2.03722 -0.29632  1.06634 -0.99227 -100.00000 -100.00000 -0.74093  0.73495  0.00000 -100.00000  0.81143 
-0.30630 -0.44667  0.13913 -100.00000  0.00000 -0.03541 -0.10913 -100.00000 -0.00010  0.06080  0.32063 -0.17511 -0.00010 -0.44667 -100.00000 -0.31261 -100.00000 -100.00000 -100.00000 -100.00000 
 1.96198  0.89610 -0.50019  0.13634  0.23240 -100.00000  0.74859 -0.45368 -100.00000 -0.50187 -0.05901  0.00000  0.00056 -0.08283 -100.00000  0.20186 -0.54114 -0.21318 -0.06630 -0.97516 
 0.64376 -0.08972  0.00028  0.46209 -0.18283 -0.45354 -0.72628 -0.30345 -0.17953  1.27340  0.51851 -0.02206 -0.37835 -100.00000 -100.00000 -0.52745  0.00000  0.20111 -100.00000 -100.00000 
-0.16053  0.54787  0.13701 -0.17541 -0.31291 -0.00049 -0.68259 -0.16514 -100.00000  0.09379 -2.84452 -100.00000 -100.00000 -0.16514 -100.00000 -100.00000  0.21337  0.60618 -0.08414  0.00000 
 0.28213  0.11400 -0.15135  0.88810  0.58406 -0.78825  0.01463 -0.00090 -0.02816 -0.41527 -0.23270 -0.81461  0.03779 -100.00000 -0.87656 -100.00000 -0.67341  0.00000 -0.57819 -0.23438 
-100.00000 -100.00000  0.14095  0.00000 -0.18327  0.24610 -100.00000 -100.00000 -100.00000 -100.00000  0.08359 -100.00000 -100.00000 -100.00000 -100.00000 -100.00000  0.00012 -100.00000 -100.00000 -100.00000 
-0.10214 -0.31469 -0.68641  0.09818  0.94940 -100.00000 -0.42955  0.19165  0.26291 -0.11430 -0.07350  0.31277 -0.70881 -100.00000 -0.31269  0.43686 -0.37835  0.53418  0.00000 -1.49293 
 0.00000 -0.72455  0.57872 -0.52392  0.23343 -100.00000 -1.02466 -0.30509  0.51395 -0.48995 -0.01642 -0.10768 -0.38986 -100.00000  0.06679  0.00032 -0.11537 -0.87893 -100.00000  1.81430 
-100.00000 -0.66220  0.00000  0.17966  0.54643  0.04671 -100.00000  0.00013 -100.00000 -100.00000  1.00013 -100.00000 -100.00000 -100.00000 -100.00000 -100.00000 -0.31195 -100.00000 -100.00000  0.48556 
-0.00034 -0.56925 -0.16494 -0.71316  0.27230 -100.00000 -0.00034 -0.00034 -100.00000 -0.04962 -0.49316 -0.79512  0.25280 -100.00000 -0.44665 -0.50619  0.26256  0.00000 -0.00034 -0.32517 
-0.00015 -100.00000 -0.42652 -0.61983  0.00000 -0.02686  0.88986 -0.30485 -0.08246  0.10390 -0.44551 -100.00000 -0.00015 -100.00000 -0.74536 -100.00000 -0.44551 -100.00000 -100.00000 -100.00000 
-0.11178 -100.00000 -0.18178  0.00019 -100.00000 -100.00000 -100.00000 -100.00000 -100.00000  0.53683  0.48119 -0.84188 -100.00000 -100.00000 -100.00000 -100.00000 -100.00000  1.17905  0.37676  0.00000 
 0.37826  0.17457 -0.42879  0.14277 -0.29201 -100.00000 -100.00000 -0.90943 -100.00000  0.00000 -0.70406 -0.16390  0.57121 -100.00000 -0.36586 -0.16390 -0.16390 -0.16390  0.37826  0.32153 
-0.02007 -100.00000 -0.34250  0.80757 -0.47521  0.00000 -0.27929 -100.00000  0.37874 -0.16230  0.64057 -0.28502 -100.00000 -100.00000 -0.05075 -100.00000  0.37827 -0.16230 -0.15757 -100.00000 
 0.00000 -0.00009 -100.00000 -100.00000 -0.28370 -100.00000 -100.00000 -100.00000  0.52922 -0.40701 -0.26950 -100.00000 -100.00000 -100.00000 -100.00000 -100.00000 -0.06377 -100.00000 -100.00000 -0.42233 
-0.39346 -0.05297  0.00000  0.11009 -0.05662  0.09230 -0.01474  0.21935 -0.65512 -0.63793  0.29513 -100.00000 -100.00000 -100.00000 -0.26793 -100.00000 -100.00000 -0.15225 -100.00000 -0.28983 
-0.27878 -100.00000 -0.00021 -0.00021 -100.00000  0.14607 -0.29047  0.00000 -100.00000 -0.26061 -100.00000 -0.39450  0.29449 -0.56907 -100.00000  0.00983 -100.00000 -100.00000 -0.53200 -100.00000 
-0.50071 -0.00003 -100.00000 -100.00000 -0.15225 -0.15225 -100.00000  0.13747 -100.00000 -0.04576 -100.00000  0.13747  0.00000 -100.00000  0.11079  0.02925  0.14580 -0.05325 -100.00000 -0.25241 
-100.00000  0.37842  0.59966  0.00000 -100.00000 -0.15445 -100.00000 -0.15445 -0.27481  0.10858 -1.02751 -0.00009 -100.00000 -100.00000 -100.00000 -100.00000 -100.00000 -0.15638 -100.00000 -100.00000 
 0.00009 -100.00000 -100.00000 -100.00000  0.00000  0.28502  0.13759 -100.00000  0.00009  0.26312 -100.00000 -100.00000 -0.16244 -100.00000  0.71484 -100.00000 -100.00000 -100.00000 -100.00000 -100.00000 
-100.00000  0.00000 -0.01161 -100.00000 -100.00000 -100.00000 -100.00000 -100.00000  0.00013  0.69030 -0.03692 -100.00000 -100.00000 -100.00000 -100.00000 -100.00000 -100.00000 -100.00000 -100.00000  0.37864 
-100.00000 -100.00000 -1.21525  0.00000  0.13710 -0.02244 -100.00000 -0.00040 -100.00000 -100.00000 -0.72125 -100.00000 -100.00000 -100.00000 -100.00000 -100.00000  0.13710 -100.00000 -100.00000 -100.00000 
-100.00000 -100.00000 -100.00000 -100.00000 -100.00000 -100.00000 -100.00000  0.00000 -100.00000  0.10043 -100.00000 -0.02511 -100.00000 -0.67467 -100.00000 -0.31196 -100.00000 -100.00000  0.06987 -100.00000 
-100.00000 -100.00000 -100.00000 -100.00000  0.27573 -100.00000 -100.00000 -100.00000 -100.00000  0.00000 -100.00000 -100.00000 -100.00000 -100.00000 -0.07122 -100.00000 -100.00000 -100.00000 -100.00000 -100.00000 
-0.16012 -0.20594 -100.00000  0.19865 -100.00000 -100.00000 -100.00000 -100.00000 -100.00000 -0.02262  0.00000  0.41257 -100.00000  0.71931 -0.16012 -100.00000 -100.00000 -100.00000 -100.00000 -100.00000 
-0.76562  0.04885  0.00000 -0.49027 -0.00021 -100.00000 -0.02187 -100.00000 -100.00000 -0.00021 -0.00021 -100.00000 -100.00000 -0.00021 -100.00000 -100.00000 -100.00000 -100.00000 -100.00000 -100.00000 
-100.00000  0.00000  0.27369 -100.00000 -100.00000 -100.00000 -100.00000 -100.00000 -100.00000 -0.44490  0.31808 -100.00000 -100.00000 -0.31127 -100.00000 -100.00000 -100.00000 -100.00000 -100.00000 -100.00000 
-0.45223 -0.61844 -0.56780 -0.00250 -100.00000 -100.00000 -100.00000 -100.00000 -100.00000  0.00000 -0.64766 -0.43554 -100.00000 -0.29596 -100.00000 -100.00000  0.43220 -100.00000 -100.00000 -100.00000 
-100.00000 -100.00000 -100.00000 -100.00000  0.51848 -100.00000 -100.00000 -100.00000 -100.00000  0.00000 -0.88000 -100.00000 -100.00000 -100.00000 -0.03201 -100.00000 -100.00000 -100.00000 -100.00000 -100.00000 
-0.44522 -0.90424  0.22523 -0.56755  0.00000 -100.00000 -0.64740 -100.00000 -100.00000 -0.32814  0.87424 -100.00000 -0.16421 -100.00000  0.33961 -100.00000 -0.00010 -100.00000 -100.00000 -100.00000 
-0.16466 -0.00331  0.00000 -0.17469 -1.37735 -0.24474  0.32077 -0.00030 -100.00000 -100.00000 -0.29552 -100.00000 -0.00030 -100.00000  0.10957 -100.00000 -100.00000 -100.00000 -100.00000 -0.54388 
-100.00000 -100.00000 -0.61578 -0.15635  0.00000 -0.41954 -0.33097 -100.00000 -100.00000 -0.00019 -0.00019 -100.00000 -100.00000 -0.00019  0.12870  0.13732  0.17267 -100.00000 -100.00000 -100.00000 
 0.23153  0.21383 -100.00000 -0.44655  0.00000  0.32075 -0.14358  0.00002  0.05399  0.36809 -0.68385 -100.00000 -100.00000 -100.00000 -100.00000 -100.00000 -100.00000 -100.00000 -100.00000 -100.00000 
-0.00008  0.47767  0.00000 -0.44853 -0.02681 -100.00000 -100.00000 -100.00000 -100.00000 -0.00008 -100.00000 -0.31175 -100.00000 -100.00000 -100.00000 -100.00000 -100.00000 -100.00000 -0.56790 -100.00000 
-100.00000 -100.00000 -0.00021 -100.00000  0.16521 -100.00000  0.38761  0.37830 -100.00000  0.00000 -0.62236 -100.00000 -100.00000 -100.00000 -0.72657 -100.00000 -100.00000 -100.00000 -100.00000 -100.00000 
-100.00000 -100.00000 -100.00000 -100.00000  0.00000  0.43461 -100.00000 -100.00000 -100.00000 -100.00000 -100.00000 -100.00000 -0.17271 -100.00000  0.06964 -100.00000 -0.08488 -100.00000 -100.00000 -100.00000 
 0.00000 -0.30385 -0.06614 -100.00000 -100.00000 -100.00000 -100.00000 -100.00000 -0.02642 -100.00000 -100.00000 -100.00000 -100.00000 -100.00000 -100.00000 -100.00000  0.28112 -100.00000 -100.00000 -0.04807 
-0.56876  0.00000  0.86440 -100.00000 -100.00000 -100.00000 -100.00000 -100.00000 -100.00000 -0.30572 -0.20223 -100.00000 -100.00000 -100.00000 -0.16451 -100.00000 -100.00000 -100.00000 -100.00000  0.21400 
-100.00000  0.37862  0.59492  0.00000 -0.02719 -100.00000  0.37862 -100.00000 -100.00000 -100.00000  0.35137 -0.16469 -100.00000 -100.00000 -100.00000 -100.00000 -100.00000 -100.00000 -100.00000 -100.00000 
-0.57045  0.13842 -100.00000  0.54761  0.13128  0.00001  0.00001 -100.00000 -100.00000  0.00000 -0.30937 -0.13232 -100.00000  0.41111 -100.00000 -100.00000  0.21370 -100.00000 -100.00000 -100.00000 
-0.30317 -0.00006  0.45582 -0.09672 -0.15503 -100.00000  0.00000 -0.31224 -100.00000 -0.29913 -100.00000 -100.00000 -100.00000 -100.00000 -100.00000 -100.00000 -0.00006 -100.00000 -100.00000 -100.00000 
-1.08306 -0.31261 -100.00000 -100.00000  0.26292 -100.00000 -0.06816 -0.00011  0.00000 -0.16480 -100.00000 -100.00000 -100.00000 -0.02730 -100.00000 -100.00000  0.02837 -100.00000 -0.00011 -0.00011 
 0.31646 -0.84650 -0.41040 -0.45537  0.83510  0.00000 -100.00000 -100.00000 -0.00015 -0.19102  0.27221 -100.00000 -100.00000 -100.00000 -100.00000 -100.00000 -0.16490 -0.44685 -100.00000 -100.00000 
 0.13747 -0.00003 -0.44677 -0.02185  0.03866 -100.00000 -0.37844  0.04360  0.13747  0.19607 -0.00003 -100.00000 -100.00000  0.00000 -100.00000 -100.00000  0.08300 -100.00000 -100.00000 -100.00000 
-0.00029 -0.59875  0.13722 -0.08451 -0.52102 -100.00000  0.10813  0.25181 -0.31305  0.00000 -0.16513 -0.31305 -0.00497 -100.00000 -1.00831 -100.00000 -100.00000 -100.00000 -0.12016 -0.30453 
-0.31309 -100.00000 -0.43022 -1.06889  0.06012 -0.00041 -100.00000 -100.00000 -100.00000 -0.13727  0.03821  0.00000 -100.00000 -100.00000 -100.00000 -0.16520 -100.00000 -0.24393 -0.73027 -100.00000 
 0.00000 -0.16456 -100.00000 -100.00000 -100.00000 -100.00000 -100.00000 -100.00000 -0.20197 -100.00000 -100.00000 -100.00000 -100.00000 -100.00000 -100.00000 -100.00000  0.79342 -100.00000 -100.00000  0.62397 
-0.00008 -0.44708 -0.43234  0.09808  0.20192 -100.00000  0.41378 -0.08441 -0.16496  0.00000 -0.10979 -0.00008 -100.00000 -100.00000 -0.46713 -100.00000 -100.00000 -100.00000 -100.00000 -100.00000 
-100.00000 -100.00000 -0.16476 -100.00000  0.00000  0.32066 -0.18383 -100.00000 -100.00000  0.85333 -100.00000 -100.00000 -100.00000 -100.00000 -100.00000 -100.00000 -100.00000 -100.00000 -100.00000 -100.00000 
-100.00000 -100.00000 -0.44703 -100.00000 -0.04983 -100.00000 -100.00000 -100.00000 -100.00000 -100.00000 -0.09793 -100.00000  0.00000 -100.00000 -0.18399  0.42004 -0.28822 -0.30674 -100.00000  0.31711 
-100.00000 -100.00000  1.00937 -0.59824 -0.19093 -100.00000  0.26323  0.14842 -100.00000  0.58515 -100.00000 -100.00000 -100.00000  0.00000 -100.00000 -100.00000  0.32078 -100.00000 -100.00000 -100.00000 
 0.18447 -0.04988 -0.47345 -0.04988 -0.29905 -100.00000 -100.00000 -100.00000 -100.00000 -0.30956  0.35857 -0.87313  0.26288 -100.00000 -100.00000  0.58013  0.00000 -0.06890 -0.56980  0.37836 
-100.00000 -100.00000 -0.00885  0.00000 -0.16494  0.67764 -100.00000 -100.00000 -100.00000 -100.00000 -0.62902 -100.00000 -100.00000 -100.00000 -100.00000 -100.00000 -100.00000  0.13755 -100.00000 -100.00000 
-100.00000 -100.00000 -100.00000 -100.00000 -100.00000 -100.00000 -100.00000  0.39208  0.26316  0.13763 -100.00000 -100.00000 -100.00000  0.00000 -100.00000 -100.00000 -0.03721 -100.00000 -100.00000 -100.00000 
-100.00000 -100.00000 -0.39147  0.00000  0.78549  0.13759  0.09838 -100.00000 -100.00000 -100.00000  0.08321  0.00008 -100.00000 -100.00000 -100.00000 -100.00000 -100.00000 -100.00000 -100.00000 -100.00000 
