# Supplementary material for: Enhanced ER proteostasis and temperature differentially impact the mutational tolerance of influenza hemagglutinin
Source: eLife. 2018 Sep 6;7:e38795. doi: 10.7554/eLife.38795 (PMC6172027; doi:10.7554/eLife.38795)
Supplement: Source data 1. [file elife-38795-data1.zip › Dataset_1/HA_DMS_2018_processing/filtering/filtering_DAX39vsDAX37/compare/out_heatmap_rep3.txt]

-100.00000 -100.00000  0.21706  0.26982 -0.75146  0.00000 -100.00000 -100.00000 -100.00000 -0.00003 -0.28123 -100.00000 -100.00000 -100.00000 -100.00000 -100.00000  0.13747 -0.12873 -100.00000 -100.00000 
 0.25302  0.01201  0.13399  0.28434  0.37275 -0.60409  0.02961 -100.00000 -100.00000 -0.18808  0.96999 -0.43813 -0.03759 -0.03371 -0.08891  0.58565  0.31784  0.00000 -100.00000 -0.23959 
 0.24332  0.00000  0.34936 -100.00000 -100.00000 -100.00000 -100.00000 -0.68930 -100.00000 -0.05736 -0.15671  0.05229 -0.24211 -100.00000 -100.00000 -0.12613 -100.00000  0.13690 -100.00000 -0.38025 
-100.00000  0.27446  0.13746 -0.05550 -100.00000 -100.00000  0.00007 -100.00000 -100.00000 -0.42519 -0.18535  0.74258  0.45939 -0.10365  0.37858 -100.00000 -0.57935  0.00000 -100.00000  0.20735 
 0.37892 -0.30294 -100.00000  1.44249  0.00000  0.00041  0.13792  0.13651  0.31606 -100.00000 -100.00000 -100.00000 -0.24200 -0.51872  1.07158 -100.00000  0.02104 -100.00000 -100.00000 -100.00000 
-100.00000 -100.00000  0.25236 -100.00000  0.00000 -0.10016 -100.00000 -0.12615 -100.00000 -100.00000 -0.00003 -100.00000 -0.10462 -100.00000  0.05650 -100.00000 -100.00000 -100.00000 -100.00000 -100.00000 
-0.44931 -0.15697  0.00000 -0.26926 -0.86586 -0.00013  0.33919 -100.00000 -0.45066 -0.00013 -0.44931  0.38328 -100.00000 -100.00000 -100.00000 -100.00000 -100.00000 -100.00000 -0.08641 -100.00000 
-100.00000 -100.00000  0.00011 -0.24208  0.00000  0.52753 -100.00000 -100.00000 -100.00000 -100.00000  0.00011 -100.00000  0.49854 -100.00000  0.26885 -100.00000 -0.48733 -100.00000 -100.00000 -100.00000 
-100.00000 -100.00000  0.13421 -0.45076  0.00000 -100.00000 -0.51004 -0.34979 -100.00000 -0.01830 -100.00000 -100.00000 -100.00000 -100.00000 -100.00000 -100.00000 -0.00010 -100.00000 -100.00000 -100.00000 
 0.00021  0.00021 -0.12580  0.13683 -0.44878 -100.00000  0.13529  0.00000 -100.00000  0.42438  0.01170 -0.08591 -100.00000  0.00128 -100.00000  0.23301 -100.00000 -100.00000 -100.00000 -100.00000 
 0.13679  0.00000 -0.36278 -100.00000  0.48417 -100.00000 -100.00000 -100.00000 -100.00000  0.71757  0.06048 -0.34963 -0.12624 -100.00000 -0.12624 -0.22810 -100.00000 -100.00000 -100.00000  0.24317 
-100.00000 -0.54261  0.02846  0.36968 -0.23998 -0.08632  0.00000  0.13688 -100.00000  0.01364 -100.00000 -100.00000 -100.00000 -0.18618 -0.10456 -100.00000 -0.12615 -100.00000 -100.00000 -0.00010 
-100.00000 -0.71864  0.00000 -0.05823  0.02840 -100.00000 -100.00000  0.43543 -100.00000 -100.00000 -0.00021 -100.00000 -100.00000 -100.00000 -100.00000 -0.54366 -100.00000 -100.00000 -100.00000 -100.00000 
 0.26295  0.00000 -0.35200 -100.00000 -100.00000 -100.00000 -100.00000 -100.00000 -100.00000 -0.66870  0.17490 -100.00000 -100.00000 -100.00000 -100.00000 -100.00000 -100.00000 -100.00000  0.22226 -100.00000 
-100.00000 -0.23778 -0.41397 -0.09939 -100.00000 -0.00010 -100.00000 -100.00000 -100.00000 -0.20752  0.00000 -100.00000 -100.00000 -100.00000 -0.00010 -100.00000 -100.00000  0.13663 -100.00000 -100.00000 
 0.20790 -0.04432 -100.00000 -100.00000 -100.00000 -100.00000 -100.00000  0.05172 -100.00000 -100.00000 -100.00000 -0.17143 -100.00000 -100.00000 -100.00000 -100.00000 -100.00000 -100.00000  0.00000  0.13484 
 0.13578  0.00000  0.40182 -100.00000 -100.00000 -100.00000 -100.00000 -100.00000 -100.00000  0.13615  0.20352 -100.00000 -100.00000 -100.00000 -100.00000 -100.00000 -100.00000 -100.00000 -100.00000 -0.27958 
 0.71914 -0.24202  0.13753 -100.00000 -100.00000 -100.00000 -100.00000  0.04232 -100.00000 -100.00000 -100.00000 -0.52568 -100.00000 -100.00000 -100.00000 -100.00000 -100.00000 -100.00000  0.00000 -0.07071 
-100.00000  0.29695 -0.10395  0.13688 -0.14362  0.55229 -100.00000 -100.00000 -100.00000 -0.32994  0.00000 -0.12578 -100.00000 -100.00000 -100.00000  0.24397  0.02628 -100.00000 -100.00000 -100.00000 
-100.00000 -100.00000 -0.62275  0.00000 -0.79236 -0.39483 -100.00000 -100.00000 -100.00000 -100.00000  0.02110 -100.00000 -100.00000 -100.00000 -100.00000 -100.00000 -100.00000 -100.00000 -100.00000 -100.00000 
-100.00000 -100.00000 -100.00000 -100.00000 -100.00000 -100.00000  0.24320 -0.17054 -100.00000 -100.00000 -100.00000 -100.00000 -100.00000  0.00000 -100.00000 -100.00000 -0.03547 -100.00000 -100.00000 -100.00000 
-100.00000 -100.00000  0.54648  0.00000 -100.00000 -0.34899 -100.00000 -100.00000 -100.00000 -100.00000 -0.67485 -0.00004 -100.00000 -100.00000 -100.00000 -100.00000 -100.00000 -0.40566 -100.00000 -100.00000 
 0.00000 -100.00000  0.26312 -100.00000 -100.00000 -100.00000 -100.00000 -100.00000 -100.00000  0.22248 -100.00000 -100.00000 -100.00000 -0.05144 -100.00000 -100.00000 -100.00000 -100.00000  0.46772 -100.00000 
-100.00000 -100.00000 -0.10465 -100.00000 -100.00000 -0.00002 -0.00002  0.00000 -100.00000  0.01134 -100.00000 -0.18640 -100.00000 -0.15569 -100.00000  0.08231 -100.00000 -100.00000  0.01134 -100.00000 
-100.00000 -100.00000 -100.00000 -100.00000  0.28454 -0.12616 -100.00000 -0.41922 -100.00000 -100.00000 -100.00000  0.03577  0.23194  0.00008 -0.28012  0.00000  0.54800 -100.00000 -100.00000 -100.00000 
-0.12611  0.00000 -0.19798 -100.00000 -100.00000 -100.00000 -100.00000 -100.00000 -100.00000 -0.14475 -0.26878 -100.00000 -100.00000 -100.00000 -100.00000 -100.00000 -100.00000 -100.00000 -100.00000  0.01139 
-100.00000 -100.00000 -100.00000  0.00006 -100.00000 -100.00000 -100.00000  0.13756 -100.00000 -0.03328  0.25291  0.00000 -100.00000 -100.00000 -100.00000  0.13756 -100.00000  0.23676  0.13682 -100.00000 
-100.00000 -100.00000 -100.00000  0.00008 -100.00000 -100.00000 -100.00000  0.02158 -100.00000  0.57743 -100.00000  0.00000 -100.00000 -100.00000 -100.00000  0.00008 -100.00000 -0.33323  0.42577 -100.00000 
-100.00000 -0.32524 -100.00000 -100.00000  0.13696 -100.00000 -100.00000 -100.00000 -100.00000  0.00000  0.39878 -100.00000 -100.00000 -100.00000 -0.01930 -100.00000 -100.00000 -100.00000 -100.00000 -100.00000 
-100.00000 -0.20344  0.00000 -0.03743 -100.00000 -100.00000 -100.00000 -100.00000 -100.00000  0.34284  0.00000  0.13334 -100.00000 -100.00000 -0.18635 -100.00000 -100.00000  0.00000 -100.00000 -100.00000 
-0.98768  0.37841 -100.00000 -100.00000  0.13740 -100.00000 -100.00000  0.13747 -100.00000 -100.00000 -100.00000 -0.04748 -0.12556 -100.00000 -100.00000 -0.12556 -100.00000 -100.00000  0.00000 -0.37679 
-100.00000 -0.16795 -0.12565 -0.11096 -100.00000 -100.00000 -100.00000 -100.00000 -100.00000  0.26301  0.00000  0.13748 -100.00000 -100.00000 -0.31030 -100.00000  0.13738 -100.00000 -100.00000 -0.00002 
-0.10447  0.42449  0.00000  0.09624 -0.12603 -100.00000  0.02922 -100.00000 -100.00000 -100.00000 -100.00000 -100.00000 -100.00000 -100.00000 -100.00000 -100.00000 -100.00000 -100.00000  0.00005 -100.00000 
 0.28039 -0.24194 -100.00000 -100.00000 -100.00000 -100.00000 -100.00000 -0.40506 -100.00000 -100.00000 -100.00000  0.51744 -100.00000 -100.00000 -100.00000  0.00009 -100.00000 -100.00000  0.00000  0.22297 
-100.00000  0.13445 -100.00000  0.47624 -100.00000 -100.00000 -100.00000 -100.00000 -100.00000 -100.00000  0.00000 -100.00000 -100.00000 -100.00000  0.00003 -100.00000  0.01127 -0.33534 -100.00000 -100.00000 
-100.00000 -100.00000  0.03618  0.00000 -100.00000  0.41343 -100.00000 -100.00000 -100.00000 -100.00000  0.39669 -100.00000 -100.00000 -100.00000 -100.00000 -100.00000 -0.08630 -0.18621 -100.00000 -100.00000 
-100.00000 -100.00000 -100.00000  0.13600  0.00000 -100.00000 -0.14469 -0.03474 -100.00000  0.25585 -0.22739 -100.00000 -0.08605 -100.00000 -0.12785 -100.00000  0.04580 -100.00000 -100.00000 -100.00000 
-0.03054 -100.00000 -100.00000 -100.00000 -100.00000 -100.00000 -100.00000 -100.00000 -100.00000 -100.00000 -100.00000 -100.00000 -0.11823 -100.00000 -100.00000 -100.00000 -100.00000  0.48945 -0.12614  0.00000 
-100.00000 -100.00000 -100.00000 -100.00000 -100.00000  0.64249 -100.00000 -100.00000 -100.00000 -100.00000  0.23412 -0.09897  0.00007 -100.00000 -100.00000 -100.00000 -0.05845  0.00000 -100.00000  0.08105 
-100.00000 -0.00018 -100.00000 -100.00000 -100.00000 -100.00000 -100.00000 -100.00000 -100.00000 -0.36203 -100.00000  0.00000 -100.00000 -100.00000 -100.00000 -100.00000 -100.00000 -0.30249 -0.60480 -100.00000 
 0.05226  0.04216  0.00000 -100.00000 -100.00000  0.13377 -100.00000 -100.00000 -100.00000 -100.00000 -100.00000 -100.00000 -100.00000 -100.00000 -100.00000 -100.00000 -100.00000 -100.00000 -100.00000 -100.00000 
-0.34725  0.00000  0.13966 -100.00000 -100.00000 -100.00000 -100.00000 -100.00000 -100.00000  0.25335  0.43892 -100.00000 -100.00000 -100.00000 -100.00000 -100.00000 -100.00000  0.00017 -100.00000  0.13817 
-100.00000  0.34381  0.00000 -100.00000  0.03768  0.13668 -100.00000 -100.00000 -100.00000 -100.00000 -100.00000 -100.00000 -100.00000 -100.00000 -100.00000 -100.00000 -100.00000 -100.00000 -100.00000 -100.00000 
-100.00000  0.40900 -100.00000 -0.05625 -100.00000 -100.00000 -100.00000 -100.00000 -100.00000  0.13752  0.00000 -100.00000 -100.00000 -100.00000 -0.12426 -100.00000 -100.00000 -0.34468 -100.00000 -100.00000 
-100.00000 -100.00000 -100.00000 -100.00000  0.13750 -100.00000 -100.00000  0.34487 -100.00000 -100.00000 -100.00000  0.24533 -0.12321 -100.00000 -0.10259  0.00000 -0.44514 -100.00000 -100.00000 -100.00000 
-100.00000 -100.00000 -0.00001 -100.00000 -100.00000 -100.00000  0.33157 -0.27546 -100.00000  0.00000 -0.34650 -100.00000 -100.00000 -0.12499  0.20000 -100.00000 -100.00000 -100.00000 -100.00000 -100.00000 
 0.01346  0.51607  0.00000 -0.31515 -0.17388 -100.00000 -0.30380  0.14410 -100.00000 -0.00010 -100.00000 -100.00000 -100.00000 -100.00000 -100.00000 -100.00000 -100.00000 -0.20645 -0.23819 -100.00000 
-100.00000 -100.00000 -100.00000 -100.00000 -100.00000 -100.00000 -100.00000 -100.00000 -100.00000 -0.25675 -0.18021  0.00000 -100.00000 -100.00000 -0.00006 -100.00000 -100.00000  0.04044  0.00628 -100.00000 
-100.00000 -100.00000 -100.00000 -100.00000  0.00000 -0.30542 -100.00000 -100.00000 -100.00000 -100.00000 -100.00000 -100.00000  0.25441 -100.00000 -0.06550 -100.00000  0.26305 -100.00000 -100.00000 -100.00000 
-100.00000 -0.00002 -100.00000 -0.29437  0.00000 -100.00000  0.04347 -100.00000 -100.00000 -100.00000 -100.00000 -100.00000 -100.00000 -100.00000 -0.40730 -100.00000 -0.00002 -100.00000 -100.00000 -100.00000 
 0.26480  0.14810 -100.00000 -100.00000 -100.00000 -100.00000 -100.00000 -100.00000 -100.00000 -0.11494  0.26314 -100.00000 -100.00000 -100.00000 -100.00000 -100.00000 -100.00000  0.01454  0.04155  0.00000 
-0.13146 -0.17745  0.01183 -100.00000 -100.00000 -100.00000 -100.00000 -0.05192 -100.00000 -0.31899 -0.00028 -0.14211 -0.00028 -100.00000 -100.00000 -100.00000 -100.00000 -0.00028  0.00000 -0.50077 
-0.31057  0.36469 -100.00000 -0.14337 -0.03278 -0.17199 -0.00005 -100.00000 -100.00000  0.00000 -100.00000  0.14718  0.15569 -0.05591 -100.00000 -100.00000  0.54291 -0.64472 -0.11436 -0.61394 
-100.00000 -100.00000 -100.00000 -100.00000 -100.00000 -100.00000 -100.00000 -100.00000 -100.00000 -100.00000 -0.21673 -0.05095  0.02507 -100.00000 -0.00002  0.00000 -0.30864 -100.00000 -100.00000 -100.00000 
-100.00000 -100.00000 -100.00000 -100.00000 -100.00000 -100.00000 -100.00000 -100.00000 -100.00000 -0.03266 -100.00000  0.00000 -100.00000 -100.00000 -100.00000  0.03873 -100.00000 -0.18712  0.42615 -100.00000 
 0.00000 -0.76757 -0.23221 -100.00000 -100.00000 -100.00000 -0.00019 -100.00000 -0.52656 -0.19808  0.13731 -100.00000 -100.00000 -100.00000 -100.00000 -100.00000 -0.28378 -100.00000 -100.00000 -0.06037 
 0.13739  0.13739 -100.00000 -100.00000 -100.00000  0.24693 -100.00000 -0.23849 -100.00000 -100.00000 -100.00000 -0.32544 -0.00012 -100.00000 -100.00000 -100.00000 -0.85175  0.00000 -100.00000 -0.12215 
-100.00000 -100.00000 -100.00000 -0.22614  0.00000 -100.00000 -100.00000  0.14556 -100.00000 -100.00000 -100.00000  0.13756 -100.00000 -100.00000 -0.18378 -100.00000 -0.11747 -100.00000 -100.00000 -100.00000 
-100.00000 -100.00000  0.14644 -100.00000 -100.00000  0.84808 -0.43636  0.21741  0.13759  0.00009 -100.00000 -100.00000 -100.00000  0.00000 -100.00000 -100.00000  0.15051 -100.00000 -100.00000 -100.00000 
-100.00000 -0.28969 -0.00026 -100.00000 -1.07217  0.13875 -100.00000  0.08445 -100.00000 -0.51344 -0.48981  0.03921 -0.22424 -100.00000 -100.00000 -100.00000  0.04629  0.00000 -100.00000 -0.03103 
-100.00000 -100.00000 -0.38163 -0.39388  0.00000  0.18642  0.64014 -100.00000 -100.00000 -0.13682 -100.00000 -0.00009 -100.00000 -100.00000 -0.00009 -100.00000 -100.00000 -100.00000 -100.00000 -100.00000 
 0.00016 -0.12558 -100.00000 -100.00000 -100.00000 -100.00000  0.02181  0.58512  0.57771  0.25293  0.13746  0.22695 -0.10372 -100.00000 -100.00000 -0.10372  0.42018  0.00000  0.13701 -0.39991 
 0.00000 -100.00000  0.34371 -100.00000 -100.00000 -100.00000 -100.00000 -100.00000 -100.00000 -100.00000 -100.00000 -100.00000 -100.00000 -100.00000 -100.00000 -100.00000 -0.05620 -100.00000 -100.00000  0.06634 
-100.00000 -0.12362 -0.06154  0.00000  0.14502  0.06156 -100.00000 -100.00000 -100.00000 -100.00000 -0.44877 -100.00000 -100.00000 -100.00000 -100.00000 -0.12362  0.31775 -0.85038 -100.00000 -100.00000 
-0.11726  0.00000 -0.10236 -100.00000 -0.08108 -100.00000 -100.00000 -0.00021 -100.00000 -0.10144  0.04924  0.02516 -100.00000 -100.00000 -0.17938 -100.00000 -0.78519 -100.00000  0.14648 -0.65966 
-100.00000 -100.00000 -100.00000 -100.00000  0.14191 -100.00000 -100.00000 -100.00000 -100.00000 -0.12004 -0.78254 -100.00000  0.13965 -100.00000  0.00000 -100.00000  0.13746 -100.00000 -100.00000 -100.00000 
-100.00000 -100.00000  0.13735  0.01332  0.00000 -100.00000 -100.00000 -100.00000 -100.00000 -100.00000 -100.00000 -100.00000 -100.00000 -100.00000  0.49371 -100.00000 -100.00000 -100.00000 -100.00000 -100.00000 
-100.00000 -0.04973  0.13460  0.13577 -0.26180 -100.00000 -100.00000 -100.00000 -100.00000 -0.48674 -100.00000 -100.00000  0.00000 -100.00000 -0.40505  0.34286 -0.61426 -0.63673 -0.00024 -0.02718 
-100.00000 -100.00000  0.13751 -100.00000  0.00000  0.26307 -0.10351 -100.00000  0.02202  0.23057 -100.00000 -100.00000 -100.00000 -100.00000 -100.00000 -100.00000 -100.00000 -100.00000 -100.00000 -100.00000 
 0.00000 -0.69625  0.49868 -100.00000 -0.12782 -0.12624 -100.00000 -100.00000 -0.18608 -0.71279 -100.00000 -100.00000 -0.49263 -100.00000 -100.00000 -0.71279  0.42472 -0.55712 -0.00028 -0.37693 
-0.00014 -100.00000 -100.00000  0.26289 -0.34918 -100.00000  0.01140 -100.00000 -100.00000  0.79989 -0.05691 -0.07510 -100.00000 -100.00000 -0.45008  0.13693 -0.34250  0.00000 -0.10445 -0.30437 
-100.00000 -100.00000 -100.00000 -100.00000 -100.00000 -100.00000  0.03579  0.25349 -0.24225  0.60575 -100.00000 -100.00000 -100.00000  0.00000 -100.00000 -100.00000 -0.14550 -100.00000 -100.00000 -100.00000 
-0.60320  0.24326 -100.00000  0.13679 -100.00000 -100.00000 -100.00000 -100.00000 -100.00000 -0.56007  0.05239  0.00000 -0.24217 -100.00000 -100.00000 -0.12624 -0.08643 -0.67306  0.39541 -100.00000 
-100.00000 -100.00000  0.25197  0.00000 -0.52498 -0.00011 -0.34668 -100.00000 -100.00000 -100.00000 -0.04348 -0.06737 -100.00000 -100.00000 -0.00011 -100.00000 -100.00000 -100.00000 -100.00000 -100.00000 
-100.00000  0.60915 -0.85360  0.30228 -0.02752 -100.00000 -100.00000  0.00008 -100.00000  0.72358  0.00000 -0.34519 -100.00000  0.00008  0.14024  0.25409 -100.00000 -100.00000 -100.00000  0.36101 
 0.00000 -0.00009  0.02090 -100.00000 -100.00000 -100.00000 -100.00000 -100.00000 -100.00000 -100.00000 -100.00000 -100.00000 -100.00000 -100.00000 -100.00000 -100.00000 -0.20906 -100.00000 -100.00000 -0.29757 
 0.67810 -100.00000 -100.00000 -100.00000 -0.05749 -100.00000 -100.00000 -100.00000  0.00000 -100.00000 -100.00000 -100.00000 -100.00000 -0.24216 -100.00000 -100.00000 -100.00000 -100.00000 -100.00000 -100.00000 
-100.00000 -100.00000 -100.00000  0.03680  0.00000 -100.00000  0.28006 -100.00000 -100.00000 -100.00000 -100.00000 -100.00000 -100.00000 -100.00000 -0.44982 -0.10418  0.02135 -100.00000 -100.00000 -100.00000 
-100.00000 -100.00000  0.02105 -100.00000  0.00000  0.34297 -0.08626 -100.00000 -100.00000 -0.02402 -100.00000 -100.00000 -100.00000 -100.00000 -100.00000 -100.00000 -100.00000 -100.00000 -100.00000 -100.00000 
 0.00000 -100.00000 -0.79174 -100.00000 -100.00000 -100.00000 -100.00000 -100.00000 -100.00000 -100.00000 -0.00003 -100.00000 -100.00000 -100.00000 -100.00000 -0.00003  0.06004 -100.00000 -100.00000  0.27155 
-100.00000 -100.00000 -100.00000 -100.00000 -100.00000 -100.00000 -100.00000 -100.00000 -100.00000 -0.17024  0.13617  0.00000 -100.00000 -100.00000 -100.00000 -0.40498 -100.00000 -0.27945 -0.12790 -100.00000 
-100.00000 -100.00000 -100.00000 -100.00000 -0.75171 -100.00000 -100.00000 -100.00000 -100.00000 -0.30312 -0.10491 -100.00000  0.02867 -100.00000  0.00000 -100.00000 -100.00000 -100.00000 -100.00000 -100.00000 
 0.18790 -0.12829 -0.40529 -100.00000  0.76546 -100.00000  0.25233 -0.31187 -100.00000  0.35924 -0.54280  0.00259 -0.36750 -100.00000 -100.00000 -100.00000 -100.00000 -0.06780 -0.49190  0.00000 
-100.00000 -100.00000 -100.00000 -100.00000 -100.00000 -100.00000 -0.00005  0.08534 -0.08409 -0.08409 -100.00000 -100.00000 -100.00000  0.00000 -100.00000 -100.00000 -0.44598 -100.00000 -100.00000 -100.00000 
 0.51688 -100.00000 -0.31199 -100.00000 -100.00000 -100.00000 -100.00000 -0.07098 -100.00000 -100.00000 -100.00000 -0.49230 -100.00000 -100.00000 -100.00000 -100.00000 -100.00000 -100.00000  0.00000  0.22858 
 0.31595  0.10682 -0.45054 -0.25858  0.18470 -100.00000  0.02888  0.05442 -0.30272  0.00000  0.34272  0.24318 -100.00000 -100.00000  0.35490 -0.09768  0.04191 -100.00000 -100.00000 -0.69413 
-0.00004 -100.00000 -0.12626 -0.12626  0.00000 -0.18668 -100.00000 -100.00000 -100.00000 -100.00000 -100.00000 -100.00000  0.34264 -100.00000 -0.45242 -100.00000  0.26300 -100.00000 -100.00000 -100.00000 
-100.00000 -0.31196  0.00007  0.36929  0.00000 -100.00000  0.13297  0.48549 -100.00000 -100.00000 -100.00000 -100.00000  0.31607 -100.00000 -0.06812  0.02090  0.13637 -100.00000 -100.00000 -100.00000 
-0.18336 -0.57233 -0.36432 -0.39036  0.33228  0.35892  0.01182 -0.06546  0.22996  0.48612  0.07944 -0.01564 -0.13947 -100.00000  0.00000  0.29878 -0.49141 -100.00000  0.08647  0.26910 
-100.00000  0.00000 -0.01595 -1.02495  0.09499 -0.45211  0.13681 -0.25279 -100.00000  0.20372 -0.24591 -0.69012 -0.52628 -100.00000  0.18495 -0.33551 -0.12042  0.37782  0.55528 -0.10108 
 0.19075  1.07051 -0.05736  0.13447 -0.57578  0.25247 -0.12604 -100.00000  0.00012  0.52824 -0.22786 -100.00000 -0.46850 -100.00000 -100.00000 -100.00000  0.00000  0.77188 -0.86769 -0.42053 
-100.00000  0.13360 -100.00000 -0.34960 -0.38244 -100.00000 -100.00000 -100.00000 -100.00000  0.00000  0.24317 -100.00000 -100.00000 -100.00000 -0.12296 -0.24225 -0.12626 -100.00000 -100.00000  0.22258 
-100.00000 -100.00000 -100.00000 -100.00000 -100.00000 -100.00000 -100.00000 -100.00000  0.00000 -100.00000 -100.00000 -100.00000 -100.00000  0.13689 -100.00000 -100.00000  0.57078 -100.00000 -100.00000 -100.00000 
 0.39775 -0.64347 -100.00000 -100.00000 -100.00000 -100.00000  0.22304  0.02929 -100.00000  0.00000 -100.00000 -100.00000 -100.00000 -100.00000  0.54917 -100.00000 -100.00000 -100.00000 -100.00000 -100.00000 
-100.00000 -100.00000 -100.00000 -100.00000 -100.00000 -100.00000 -100.00000  0.00000  0.00007 -100.00000 -100.00000  0.26310 -100.00000  0.13272 -100.00000  0.02409 -100.00000 -100.00000  0.45882 -100.00000 
-100.00000 -100.00000  0.49081  0.00000 -0.67960 -100.00000  0.13751 -100.00000 -100.00000 -0.11722  0.11520 -0.08814 -100.00000 -100.00000 -100.00000 -100.00000 -100.00000 -100.00000 -100.00000 -100.00000 
-0.11705  1.07049  0.00000  0.28875  0.25746 -100.00000 -100.00000 -100.00000 -100.00000 -100.00000 -100.00000 -100.00000 -100.00000 -100.00000 -100.00000 -100.00000 -100.00000 -100.00000 -100.00000 -100.00000 
 0.25154  0.00004 -0.11721 -100.00000 -100.00000 -100.00000 -100.00000 -100.00000 -100.00000 -100.00000 -100.00000 -100.00000 -100.00000 -100.00000 -100.00000 -100.00000 -100.00000  0.10211  0.26308  0.00000 
-0.24615  0.18680 -0.40832  0.04930  0.56090 -100.00000  0.00008 -100.00000  0.60113 -0.29285  0.00000  0.37859 -100.00000 -100.00000 -0.01140 -100.00000  0.14981 -0.80097 -0.43861  0.02033 
-0.21409 -0.32657 -100.00000 -0.00014  0.05902  0.02016 -0.75057 -0.08824 -100.00000  0.19760  0.06463 -0.50925 -0.18254 -100.00000  0.00000 -100.00000 -100.00000  0.18802 -0.45509  0.04983 
-0.18219  0.11183 -100.00000 -100.00000 -0.00011 -100.00000 -100.00000 -0.22474 -0.00011  0.50860  0.06245  0.00000 -100.00000 -100.00000 -100.00000  0.25666 -0.80869 -0.48218 -0.37956 -100.00000 
-0.11734  0.34455 -100.00000 -100.00000 -100.00000 -100.00000 -100.00000 -100.00000  0.14569  0.00000 -100.00000 -100.00000 -100.00000 -100.00000 -0.58765 -100.00000 -100.00000 -100.00000 -100.00000 -0.00005 
-0.09724 -0.05106 -0.02341 -0.22546  0.00003 -100.00000 -100.00000 -100.00000 -100.00000 -100.00000  0.46660  0.00003  0.00003 -100.00000 -100.00000 -100.00000 -100.00000  0.70070 -0.57039  0.00000 
-100.00000 -0.59319 -0.55473 -0.53586 -0.00057  0.84742  0.03753  0.06841 -0.68050 -0.15512 -0.30051  0.00000 -0.29243 -100.00000 -100.00000 -100.00000 -0.11782 -0.61832 -0.16923 -0.11782 
 0.00000 -0.28320 -0.45498 -100.00000 -100.00000 -100.00000 -100.00000 -100.00000 -100.00000 -100.00000 -100.00000 -100.00000 -100.00000 -100.00000 -100.00000 -100.00000  0.19246 -100.00000 -100.00000 -0.63272 
 0.15287  0.00000  0.18231 -100.00000 -0.00003 -100.00000 -100.00000 -100.00000 -100.00000  0.05205 -0.32538 -100.00000 -100.00000 -100.00000 -100.00000 -100.00000 -100.00000 -100.00000 -100.00000 -0.06343 
-0.41987 -100.00000 -100.00000 -100.00000 -100.00000 -100.00000 -0.04135  0.53631  0.13756  0.14611 -100.00000 -100.00000 -100.00000  0.00000 -100.00000 -100.00000 -0.25929 -100.00000 -100.00000 -100.00000 
-100.00000 -100.00000 -100.00000 -100.00000 -100.00000 -100.00000  0.76570  0.00000 -100.00000  0.00017 -100.00000  0.13767 -100.00000  0.31395 -100.00000  0.30110 -100.00000 -100.00000  0.58513 -100.00000 
-100.00000 -100.00000 -100.00000 -100.00000 -0.80686 -100.00000 -100.00000 -100.00000 -100.00000 -0.10661  0.02035 -100.00000  0.45262 -100.00000  0.00000 -100.00000 -100.00000 -100.00000 -100.00000 -100.00000 
 0.00000 -100.00000 -0.11731 -100.00000 -100.00000 -100.00000 -100.00000 -100.00000 -100.00000 -100.00000 -100.00000 -100.00000 -100.00000 -100.00000 -100.00000 -100.00000  0.25228 -100.00000 -100.00000 -0.16676 
-0.04659  0.15276 -0.11730 -100.00000 -0.59274 -100.00000 -100.00000  0.16408 -100.00000 -0.00003  0.01878  0.13147  0.39883 -100.00000 -0.60879 -100.00000 -0.13927 -100.00000  0.00000 -0.33192 
-100.00000 -100.00000 -0.11962 -0.11448  0.00000 -100.00000  0.84807 -100.00000 -100.00000 -100.00000 -100.00000 -100.00000 -100.00000 -100.00000  0.31335  0.14580 -100.00000 -100.00000 -100.00000 -100.00000 
 0.61631  0.03778 -0.08421  0.00000 -100.00000 -100.00000  0.16930  0.80393 -100.00000  0.24908  0.60991 -0.32859 -100.00000 -0.22526 -100.00000 -0.50877  0.87555  0.14618 -100.00000 -100.00000 
 0.07499  0.37840 -100.00000 -100.00000  0.14594 -100.00000 -100.00000 -0.00664 -100.00000  0.13739 -100.00000 -0.24759 -100.00000 -100.00000 -100.00000 -0.48772 -100.00000 -100.00000  0.00000 -0.32857 
-0.00016 -0.06233 -100.00000 -0.38391 -0.79446 -100.00000  0.15361  0.00000 -100.00000 -0.15872 -100.00000 -100.00000 -100.00000 -0.28277 -100.00000 -0.19935 -100.00000 -100.00000 -100.00000 -100.00000 
 0.50980 -0.16026  0.43957 -100.00000 -100.00000 -100.00000 -100.00000 -100.00000 -100.00000 -100.00000 -100.00000 -100.00000 -100.00000 -100.00000 -0.28263 -100.00000 -100.00000  0.25418  0.45642  0.00000 
 0.25071 -100.00000 -100.00000 -100.00000 -100.00000 -100.00000 -100.00000 -100.00000 -100.00000 -100.00000 -100.00000 -100.00000 -100.00000 -100.00000 -100.00000 -100.00000 -100.00000 -0.29683 -0.08830  0.00000 
-100.00000 -100.00000 -100.00000  0.13735  0.00000 -0.80064 -100.00000 -100.00000 -100.00000 -100.00000 -100.00000 -100.00000  0.56074 -100.00000 -0.86229 -100.00000 -100.00000 -100.00000 -100.00000 -100.00000 
 0.34012 -100.00000  0.00003 -100.00000 -100.00000 -0.11960 -0.32629 -0.11714 -0.13042 -0.21374 -100.00000 -100.00000 -100.00000 -100.00000 -100.00000 -0.02350  0.00000  0.21121 -100.00000 -100.00000 
-0.52987 -0.11731 -0.24627 -100.00000 -100.00000 -100.00000 -100.00000 -100.00000 -100.00000 -100.00000 -100.00000 -100.00000 -100.00000 -100.00000 -100.00000 -100.00000 -100.00000  0.25453 -0.02388  0.00000 
-100.00000 -100.00000 -100.00000 -100.00000 -0.15782 -100.00000 -100.00000 -100.00000 -100.00000 -100.00000 -100.00000 -100.00000  0.00000 -100.00000 -100.00000 -0.15782  0.18780  0.46770 -100.00000 -0.18908 
-100.00000 -100.00000  0.48543 -100.00000  0.00000 -0.22564 -0.00757 -100.00000  0.00001 -0.08535 -100.00000 -100.00000 -100.00000 -100.00000 -100.00000 -100.00000 -100.00000 -100.00000 -100.00000 -100.00000 
-0.43186 -100.00000 -0.65123 -0.28716 -0.06392 -0.30594 -100.00000 -100.00000 -100.00000  0.00000 -100.00000 -0.07650 -100.00000 -0.08856 -100.00000 -0.00028 -0.55475 -0.00028 -100.00000 -0.00028 
 0.02053 -100.00000  0.05286 -100.00000 -0.02250 -100.00000 -100.00000 -0.50793 -100.00000  0.00000 -100.00000 -100.00000  0.18479 -100.00000  0.20817 -100.00000 -100.00000 -100.00000 -0.02250 -1.09252 
-100.00000  0.50442  0.00000  0.10093 -0.00757 -100.00000 -0.90769 -100.00000 -100.00000 -100.00000 -0.66508 -100.00000 -100.00000 -100.00000 -100.00000 -100.00000 -100.00000 -100.00000 -100.00000 -0.00015 
-100.00000 -0.47972  0.37862  0.26306 -0.48705 -100.00000 -100.00000  0.05509 -100.00000  0.00000  0.92402  0.16446  0.25866 -100.00000  0.42202 -100.00000 -100.00000 -0.24590 -100.00000 -100.00000 
 0.26292  0.26292 -100.00000 -100.00000 -0.30359 -100.00000 -100.00000 -0.28344 -100.00000  0.00000 -0.10177 -100.00000 -0.10147 -100.00000  0.10648 -100.00000 -0.05523 -100.00000 -100.00000 -0.14587 
-100.00000 -100.00000  0.26001  0.15923  0.00000  0.30325  0.16457  0.00008  0.00008 -0.47314 -100.00000 -100.00000 -100.00000 -100.00000 -100.00000 -100.00000 -100.00000 -100.00000 -100.00000 -100.00000 
-0.64956 -100.00000 -0.22552 -100.00000 -100.00000 -100.00000 -100.00000 -100.00000 -100.00000 -100.00000 -100.00000 -100.00000 -100.00000 -100.00000 -100.00000 -100.00000 -100.00000 -0.04422 -0.53333  0.00000 
 0.56190 -100.00000 -100.00000  0.25766 -100.00000 -100.00000 -100.00000 -100.00000 -100.00000  0.26142 -0.42042 -100.00000 -100.00000 -100.00000 -100.00000 -100.00000  0.00000 -0.05003 -100.00000 -100.00000 
-100.00000 -100.00000 -0.37066  0.13747  0.25345 -100.00000  0.00000 -0.45387 -100.00000 -0.33016 -100.00000 -100.00000 -100.00000 -100.00000 -100.00000 -100.00000 -100.00000 -100.00000 -100.00000 -100.00000 
 0.01917 -0.11730 -100.00000 -100.00000 -100.00000 -100.00000 -100.00000 -100.00000 -100.00000 -100.00000 -100.00000 -100.00000 -100.00000 -100.00000  0.13749 -100.00000 -100.00000  0.19194 -0.45530  0.00000 
-100.00000 -100.00000  0.06016  0.00000 -0.16223  0.50572 -100.00000 -100.00000 -100.00000 -100.00000  0.25625 -100.00000 -100.00000 -100.00000 -100.00000 -100.00000 -100.00000  0.26019 -100.00000 -100.00000 
-100.00000 -100.00000 -100.00000  0.13741 -0.74882 -100.00000  0.00000 -100.00000  0.02025 -0.39907 -100.00000 -100.00000 -100.00000  0.02025 -100.00000 -100.00000 -100.00000 -100.00000 -100.00000 -100.00000 
-100.00000 -0.50869 -100.00000 -100.00000 -0.10650 -100.00000 -100.00000 -100.00000 -100.00000 -0.35737 -0.50869 -0.44527 -100.00000 -100.00000  0.00000 -0.18874 -100.00000 -100.00000 -0.57364 -0.29887 
 0.00920  0.27598 -0.53218 -0.18805 -0.44632  0.37838 -0.97941 -0.27772  0.13738 -0.18797 -0.38070  0.21371  0.71621 -100.00000 -0.01172 -100.00000 -0.00512  0.00000 -0.91182  0.22710 
 0.02495 -0.14367 -0.62084  0.00014  0.62896 -100.00000 -100.00000 -100.00000 -100.00000 -0.04394 -0.33438 -100.00000 -100.00000 -100.00000 -100.00000 -100.00000 -100.00000  0.52200  0.64648  0.00000 
-0.68266 -0.35419 -0.90728 -0.05421  0.26278 -100.00000  0.13725 -0.07409 -0.37155  0.00000 -0.04123  0.40568 -100.00000 -100.00000 -0.11738 -0.55374 -0.07318 -100.00000 -100.00000 -0.23371 
-0.32548  0.36663 -100.00000 -100.00000 -0.14255 -100.00000 -100.00000 -100.00000 -100.00000  0.00000  0.12606 -0.32548 -0.55223 -100.00000 -0.25426 -100.00000  0.00028 -100.00000 -100.00000 -100.00000 
-100.00000 -100.00000 -100.00000 -100.00000 -0.23146 -100.00000  0.15302 -100.00000  0.00000 -100.00000 -100.00000 -100.00000 -100.00000 -0.18872 -100.00000 -100.00000 -0.82935 -100.00000 -100.00000 -100.00000 
-0.09829  0.02278  0.02080  0.02080  0.82028 -0.16119  0.00002 -100.00000 -100.00000  0.13951 -0.40532 -100.00000 -0.11670 -100.00000  0.00000 -0.06210 -100.00000  0.00002 -100.00000 -100.00000 
-100.00000 -100.00000 -100.00000  0.00007 -100.00000 -100.00000 -100.00000  0.35999 -100.00000 -0.50051 -0.12936  0.00000 -100.00000 -100.00000 -100.00000  0.05295 -100.00000  0.33494  0.48559 -100.00000 
-100.00000 -100.00000 -100.00000 -100.00000  0.02060 -100.00000 -0.41893 -0.25236 -100.00000 -0.22476  0.05425 -0.79921 -0.56724 -100.00000 -100.00000  0.00000  0.10500 -100.00000 -100.00000 -100.00000 
-0.68884  0.39729 -100.00000 -0.05791 -100.00000 -100.00000 -100.00000 -100.00000 -100.00000 -100.00000  0.00000 -100.00000 -100.00000 -100.00000 -0.07524 -100.00000 -100.00000  0.05029 -100.00000 -100.00000 
 0.16535 -100.00000 -0.13421 -0.09933 -0.06482 -0.00026  0.00000  0.18648 -100.00000  0.22506 -100.00000  0.16371  0.03818  0.16371 -100.00000 -100.00000 -100.00000 -100.00000 -0.36364 -0.12125 
-0.30022 -0.48161  0.30705  0.02856 -100.00000 -100.00000 -0.29156 -0.30400 -100.00000 -0.43107 -0.01394  0.00000 -0.03758 -100.00000 -0.30400  0.01573 -0.40915  0.21870 -0.11130 -0.37763 
 0.00000 -100.00000 -100.00000 -100.00000 -100.00000 -100.00000 -100.00000 -100.00000 -100.00000 -100.00000 -100.00000 -100.00000 -100.00000 -100.00000 -100.00000 -100.00000 -0.50467 -100.00000 -100.00000 -0.11982 
 1.13791 -0.44971  0.00000  0.07326 -0.20387 -100.00000 -100.00000 -100.00000 -100.00000  0.47496  0.00470 -100.00000 -100.00000 -100.00000  0.00040 -100.00000 -100.00000 -100.00000 -100.00000 -100.00000 
-100.00000 -0.14764 -100.00000  0.49622 -100.00000 -100.00000 -100.00000 -100.00000 -100.00000 -0.62642  0.00000 -100.00000 -100.00000 -100.00000 -100.00000 -100.00000 -100.00000 -100.00000 -100.00000 -100.00000 
 0.37643 -0.40226  0.00000  0.06095 -0.39026 -0.25277  0.44833 -100.00000 -100.00000 -0.02217 -0.00054 -100.00000 -1.17709 -100.00000 -100.00000 -100.00000 -100.00000 -100.00000 -100.00000 -100.00000 
-100.00000 -100.00000 -100.00000 -100.00000 -0.06448 -100.00000 -100.00000 -100.00000 -100.00000  0.00000  0.03506 -100.00000 -100.00000 -100.00000 -0.62554 -100.00000 -100.00000 -100.00000 -100.00000 -100.00000 
-100.00000 -100.00000 -100.00000 -100.00000 -100.00000 -100.00000 -0.16166  0.22126 -100.00000 -0.03613 -100.00000 -100.00000 -100.00000  0.00000 -100.00000 -100.00000  0.09889 -100.00000 -100.00000 -100.00000 
-0.62960  0.00128  0.62420 -0.27064  0.03883 -100.00000 -0.23500 -0.39606 -100.00000  0.00000 -0.17600 -0.99447 -0.08268 -100.00000 -0.13595 -0.76368 -0.32163  0.15193 -100.00000 -0.53004 
-100.00000 -0.25038  0.71202 -0.15927  0.20257 -0.28281 -0.11453  0.05924 -100.00000  0.03693 -0.40474 -0.05896 -0.43005 -100.00000  0.17633  0.00000  0.06792 -100.00000 -0.86286 -0.37890 
-0.02149 -0.35527  0.41920  0.03457  1.05367  0.40992 -0.16220 -0.48421 -0.32976 -0.03420 -0.58972  0.01348 -0.21121 -100.00000 -100.00000  0.25943  0.00000 -0.13891 -100.00000 -0.54515 
 0.00000 -0.10529 -0.22509 -100.00000 -100.00000 -100.00000 -100.00000 -100.00000 -100.00000 -100.00000 -100.00000 -100.00000 -0.78432 -100.00000 -100.00000 -100.00000 -0.08242 -100.00000 -1.20700 -0.16986 
-0.12483 -100.00000  0.15872 -0.03442 -0.15653 -100.00000 -0.47312 -0.69784 -100.00000 -0.32132 -0.57127  1.12451 -0.17940 -100.00000 -100.00000 -0.26192 -0.63940  0.00000  0.56098 -0.15249 
-0.32145  1.85758 -100.00000 -0.15227 -0.26435 -100.00000 -100.00000 -100.00000 -100.00000  0.00000 -100.00000  0.00714 -100.00000 -100.00000 -0.07971 -0.43780  0.47192 -100.00000 -100.00000 -100.00000 
 0.07881 -0.07320 -100.00000  0.36181  0.13756  0.00006 -100.00000 -100.00000 -100.00000  0.00000  0.14718  0.30251  0.44252  0.26265 -100.00000 -0.32302 -0.36865 -100.00000 -0.06320 -100.00000 
-100.00000 -100.00000  0.56174 -100.00000 -0.11346 -100.00000  0.00000 -100.00000 -100.00000  0.08653 -100.00000 -100.00000 -100.00000  0.15448 -100.00000 -100.00000 -100.00000 -100.00000 -100.00000 -100.00000 
-100.00000 -100.00000 -100.00000 -100.00000 -100.00000 -100.00000  0.26309  0.00000 -100.00000 -100.00000 -100.00000 -100.00000 -100.00000  0.05189 -100.00000  0.32163 -100.00000 -100.00000 -100.00000 -100.00000 
-0.00082 -100.00000 -100.00000  0.26010 -100.00000 -100.00000 -100.00000 -100.00000 -100.00000  0.06529 -100.00000  0.11267 -100.00000 -100.00000 -100.00000  0.13745  0.00000 -0.55170 -100.00000 -100.00000 
-100.00000 -100.00000 -100.00000 -0.12918 -100.00000 -100.00000 -100.00000 -100.00000 -100.00000 -0.29749 -100.00000  0.00000 -100.00000 -100.00000 -100.00000 -0.22495 -100.00000  0.07727  0.00862 -100.00000 
-100.00000 -100.00000 -100.00000 -100.00000  0.00000 -0.11703  0.06546 -100.00000 -100.00000 -0.06285 -100.00000 -100.00000 -100.00000 -100.00000 -100.00000 -100.00000 -100.00000 -100.00000 -100.00000 -100.00000 
-0.32641 -100.00000 -100.00000  0.50535  0.00000 -100.00000  0.00005 -100.00000 -100.00000  0.13756 -100.00000 -100.00000 -100.00000 -100.00000  0.20641 -100.00000 -100.00000 -100.00000 -100.00000 -100.00000 
-0.28292 -100.00000 -100.00000 -100.00000 -0.08796 -100.00000 -100.00000 -100.00000  0.00000 -100.00000 -100.00000 -100.00000 -100.00000  0.03757 -100.00000 -100.00000  0.33386 -100.00000 -100.00000 -100.00000 
-100.00000 -100.00000 -0.74499  0.59074  0.00000 -0.09522 -100.00000 -100.00000 -100.00000 -100.00000 -100.00000 -100.00000 -0.41736 -100.00000  0.36074 -100.00000 -0.41736 -100.00000 -100.00000 -100.00000 
-0.00003  0.21885 -100.00000 -100.00000  0.13747 -0.05392 -100.00000  0.13747 -100.00000  0.17416  0.00000 -100.00000 -100.00000 -100.00000 -0.22516 -100.00000  0.37848 -1.19592 -100.00000 -100.00000 
-0.16048 -0.15017  0.05736 -100.00000  0.03738 -0.48241 -100.00000 -100.00000 -100.00000 -0.51597  0.05094  0.10959 -0.58007 -100.00000 -100.00000 -0.28297 -0.54863  0.00000 -100.00000 -0.11340 
-100.00000 -0.90615 -100.00000  0.26165 -0.39564 -0.08792 -0.00139  0.17081  0.06613 -0.88945 -0.13614 -0.25690  0.01976 -100.00000 -100.00000 -0.18811 -0.66652  0.00000 -100.00000  0.45218 
 0.00000  0.15354 -0.15624 -100.00000 -0.33088 -100.00000  0.26267 -100.00000 -0.06235  0.04695 -0.06853 -0.38457  0.03365 -100.00000 -100.00000  0.31977 -0.35197 -100.00000 -0.47101 -0.44964 
 0.03932 -0.04205  0.47812  0.37835 -0.08812 -100.00000 -100.00000 -0.18888 -100.00000 -0.86413 -0.74687 -0.35101 -100.00000 -100.00000 -0.27093 -100.00000 -100.00000 -100.00000  0.00000  0.09112 
 0.00170 -0.46216  0.80091  0.51700  1.08803  0.00170  0.36213 -0.23092 -100.00000  0.00000  1.49385 -0.13916  0.05380 -100.00000 -0.27622 -0.49155 -100.00000 -100.00000 -0.11557  0.00157 
-100.00000 -100.00000 -100.00000 -100.00000 -100.00000 -100.00000  0.13748  0.00000  0.25578 -0.00003 -100.00000 -0.04198 -100.00000 -0.01624 -100.00000 -0.37362 -100.00000 -100.00000 -100.00000 -100.00000 
-0.62689 -0.29890 -100.00000  0.69586 -0.51616  0.14416 -100.00000  0.06566 -0.00173 -0.18755 -0.50081 -0.93806 -0.37613 -0.00173  0.00000 -0.36747 -0.40388 -100.00000 -100.00000  0.14206 
-0.06415  0.08591 -0.40898 -0.59323 -0.27818  0.56051  0.24749  0.19986  0.13678  0.11454 -0.08534 -0.21471 -0.67912 -1.09600 -0.53164  0.01771  0.01127  0.00000 -100.00000 -0.12836 
-100.00000 -0.49211  0.09577  0.16432  0.00000 -0.33533 -100.00000 -100.00000 -100.00000 -100.00000 -0.12603 -100.00000 -0.08810 -100.00000 -0.44944 -0.11722  0.26302 -100.00000 -100.00000 -100.00000 
-100.00000 -0.98342 -100.00000 -0.05126 -0.02276 -100.00000 -100.00000  0.09153 -100.00000  0.32869  0.00000  0.03723  0.13721 -0.00029 -0.22581 -100.00000  0.36798 -100.00000 -100.00000 -100.00000 
 0.31350 -0.12550 -0.15776 -100.00000  0.37845 -100.00000 -100.00000 -0.50926 -100.00000  0.03988 -0.20693  0.00000 -100.00000 -100.00000 -100.00000 -0.00006 -100.00000  0.25538 -0.27146 -100.00000 
 0.03756 -0.55674  0.75415  0.26308 -0.02346 -100.00000  0.12301 -0.08797  0.00004  0.00000  0.37293 -0.29246 -100.00000  0.00004  0.03617 -100.00000  0.00004 -100.00000 -0.22548 -0.28296 
-100.00000 -100.00000 -100.00000 -100.00000 -100.00000 -100.00000 -100.00000  0.00000 -100.00000 -0.11722 -100.00000 -0.08817 -100.00000 -0.00056 -100.00000  0.20029 -100.00000 -100.00000  0.13756 -100.00000 
-0.11725  0.47682  0.00000  0.13743 -0.24852 -0.18465 -0.67366  0.77439  0.02026 -0.03134  0.30813 -0.30485  0.13710 -100.00000 -100.00000 -100.00000 -0.50602 -0.04469 -100.00000 -0.74703 
-100.00000 -100.00000 -100.00000 -100.00000 -100.00000 -100.00000 -100.00000  0.26316 -100.00000  0.51725  0.46788  0.00000 -100.00000 -100.00000 -100.00000 -100.00000 -100.00000  0.37863  0.13125 -100.00000 
-0.63253  0.00012 -100.00000  0.37863  0.06492 -0.02353 -0.11896  0.35179 -100.00000  0.37450 -0.24592  0.00000  0.03757 -100.00000 -100.00000 -0.22547 -0.02316  0.18022  0.10222  0.79027 
-0.32638 -0.11733 -100.00000  0.05213  0.02017 -100.00000 -0.88429 -100.00000 -100.00000 -100.00000 -0.15751 -0.07009 -0.88429 -100.00000 -100.00000 -100.00000  0.05009  0.00000 -100.00000 -0.25579 
 0.00000 -0.00013 -0.00013 -100.00000 -0.53353 -100.00000 -100.00000 -0.00013 -0.44434 -0.00013 -0.18887 -0.42056 -0.06334 -100.00000 -100.00000 -100.00000 -0.38467 -100.00000 -100.00000  0.51575 
-100.00000 -100.00000  0.02047 -0.10642  0.08771 -100.00000 -100.00000 -100.00000 -100.00000 -100.00000 -0.08562 -0.06716 -100.00000  0.00005 -100.00000 -100.00000  0.42544  0.00000 -100.00000  0.13324 
-0.48874 -100.00000 -0.37177 -100.00000  0.25539 -100.00000 -100.00000 -0.08830 -100.00000 -0.69216 -0.11742 -100.00000 -0.37177 -100.00000 -100.00000 -0.00023 -0.67139  0.42162 -0.18097  0.00000 
-100.00000 -0.43608  0.00000 -0.69108 -0.22545 -100.00000 -100.00000 -100.00000 -100.00000 -100.00000 -0.00031 -100.00000 -100.00000 -100.00000 -100.00000 -100.00000 -100.00000 -100.00000 -0.28264 -100.00000 
-100.00000 -100.00000 -100.00000 -100.00000  0.00000  0.00017  0.76571 -100.00000 -100.00000 -100.00000 -100.00000 -100.00000 -100.00000 -100.00000  0.35135  0.25884 -0.46343 -100.00000 -100.00000 -100.00000 
-100.00000  0.16012  0.00000  0.00882 -0.37743 -100.00000 -100.00000 -100.00000 -100.00000 -100.00000 -100.00000 -100.00000 -100.00000 -100.00000 -100.00000 -100.00000 -100.00000 -100.00000 -100.00000 -0.20548 
-100.00000 -100.00000  0.05760 -0.20291  0.00000 -100.00000 -0.16062 -100.00000 -100.00000 -100.00000 -0.00003 -100.00000 -100.00000 -100.00000  0.07152 -100.00000 -100.00000 -100.00000 -100.00000 -100.00000 
-100.00000 -100.00000 -100.00000 -100.00000 -100.00000 -100.00000 -100.00000 -0.03340  0.00000 -100.00000 -100.00000 -100.00000 -100.00000  0.29853 -100.00000 -100.00000 -0.17615 -100.00000 -100.00000 -100.00000 
 0.00000  0.06520 -0.06691 -100.00000 -100.00000 -100.00000 -100.00000 -100.00000 -100.00000  0.12245 -100.00000 -100.00000 -100.00000  0.05862 -100.00000 -100.00000  0.03169 -100.00000 -0.04656 -100.00000 
-0.38452  0.04729  0.00000 -0.11347  0.03130 -100.00000 -0.06756 -100.00000 -100.00000 -100.00000 -100.00000 -100.00000 -100.00000 -100.00000 -100.00000 -100.00000 -100.00000 -100.00000 -100.00000 -100.00000 
-100.00000 -100.00000 -100.00000 -100.00000 -100.00000 -100.00000 -100.00000 -0.03339 -100.00000 -100.00000 -100.00000  0.05775 -0.68172 -100.00000  0.05775  0.00000  0.17068 -100.00000 -100.00000 -100.00000 
-100.00000 -100.00000 -0.10685 -0.00051 -100.00000  0.13700 -100.00000 -0.10436 -0.10685 -0.91134 -100.00000 -1.06993 -0.12261 -0.06838 -0.28242  0.00000 -0.50283 -100.00000 -100.00000 -0.00051 
-100.00000 -100.00000 -100.00000 -100.00000 -0.03253 -100.00000 -100.00000 -100.00000 -100.00000 -0.03184 -100.00000 -100.00000 -0.16623 -100.00000  0.00000 -100.00000 -100.00000 -100.00000 -100.00000 -100.00000 
-100.00000 -100.00000 -100.00000 -0.20560 -100.00000 -100.00000 -0.56148  0.22029 -100.00000  0.00000 -100.00000 -100.00000 -100.00000 -100.00000 -0.34100 -100.00000 -100.00000 -100.00000 -100.00000 -100.00000 
 0.13973 -100.00000 -100.00000 -0.37614 -100.00000 -100.00000 -100.00000 -100.00000 -100.00000  0.00000 -0.46655  0.13094 -100.00000  0.13746 -100.00000 -100.00000 -0.32905 -100.00000 -100.00000 -100.00000 
 0.38373 -0.38488 -100.00000 -100.00000 -0.14767 -100.00000 -100.00000 -100.00000 -100.00000  0.00000  0.37981  0.02143 -100.00000 -0.10612  0.29319  0.48563  0.60340 -100.00000 -0.13117 -100.00000 
-0.08735  0.64259 -0.24755 -100.00000  0.15659 -100.00000 -100.00000  0.27207 -100.00000 -100.00000 -100.00000 -0.36831 -100.00000 -100.00000 -100.00000 -100.00000 -100.00000 -100.00000  0.00000 -0.99971 
 0.09048 -100.00000  0.09992 -100.00000 -100.00000 -100.00000 -100.00000 -100.00000 -100.00000 -100.00000 -100.00000 -100.00000 -100.00000 -100.00000 -100.00000 -100.00000 -100.00000 -0.33792 -0.27093  0.00000 
-100.00000 -0.61884 -100.00000 -100.00000  0.03106 -100.00000 -100.00000 -100.00000 -100.00000 -100.00000 -100.00000 -100.00000  0.00000 -100.00000 -0.06799  0.15659 -0.28207 -0.12224 -100.00000 -0.20550 
-0.63567 -0.16089  0.03093 -100.00000  1.05112 -100.00000 -100.00000 -100.00000 -0.33016  0.25356 -0.29839 -0.49227  0.00000 -100.00000 -0.33016 -0.13218  0.29621 -100.00000 -100.00000 -0.06148 
 0.00731 -0.28150 -0.17024  0.31841 -100.00000 -100.00000  0.27236 -100.00000 -100.00000  0.00000  0.38177 -0.05603  0.00012 -0.20514 -100.00000 -100.00000 -0.16026 -100.00000 -100.00000  0.02885 
-100.00000 -100.00000 -0.10615  0.08090  0.00000 -100.00000 -0.16572 -100.00000 -100.00000 -100.00000 -100.00000 -100.00000 -100.00000 -100.00000  0.52615  0.17345 -0.29762 -100.00000 -100.00000 -100.00000 
-100.00000 -100.00000 -100.00000 -100.00000 -100.00000 -100.00000 -100.00000  0.00000 -100.00000  0.00003 -100.00000 -100.00000 -100.00000 -0.16420 -100.00000  0.43309 -100.00000 -100.00000 -100.00000 -100.00000 
 0.22821 -0.03210 -100.00000 -0.01062  0.29841  0.65933 -0.46713 -100.00000 -100.00000  0.00000 -0.28617  0.08991  0.17847 -0.03489 -0.54483 -0.20265 -0.28179 -100.00000 -100.00000 -100.00000 
-0.42555  0.08502 -0.57528 -0.47157 -0.07630 -100.00000 -0.24151 -0.03611 -100.00000 -0.11250 -0.19697  0.00000 -0.18557 -100.00000 -0.09486 -100.00000  0.00245 -0.44850 -0.70490 -0.00081 
 0.00000 -0.07689  0.13370  0.00002  0.10311 -100.00000 -0.20512 -100.00000 -100.00000  0.49427 -0.63676 -0.43533 -100.00000 -100.00000  0.76613 -100.00000  0.13170 -100.00000 -100.00000  0.09296 
 0.01803 -0.36912 -0.34376  0.28430 -0.17096 -100.00000 -100.00000  0.73423 -100.00000 -0.29512 -0.35583  0.00000 -0.51794 -100.00000  0.04367 -0.68236 -100.00000  0.91719  0.21337  0.37853 
-0.03541  0.00000 -0.49010 -0.00032 -100.00000 -100.00000 -100.00000 -0.20575 -0.00032  0.04801 -0.05188 -0.00032 -100.00000 -100.00000 -0.24571 -0.00032 -100.00000 -0.52698  0.18698 -100.00000 
-100.00000 -100.00000 -0.08901 -0.55159 -0.10657 -100.00000 -0.29830  0.00000 -100.00000 -0.54600 -100.00000 -100.00000 -100.00000 -0.00057 -100.00000 -0.26746 -100.00000 -0.00022  0.37829 -100.00000 
-100.00000  0.32820  0.00000 -0.07609 -100.00000 -100.00000  0.05768 -100.00000 -100.00000 -100.00000 -100.00000 -100.00000 -100.00000 -100.00000 -100.00000 -100.00000 -100.00000 -100.00000  0.13755 -100.00000 
-100.00000 -0.16099  0.13724 -100.00000 -0.56560 -100.00000 -0.37678  0.59644 -100.00000  0.00000  0.01765 -100.00000 -100.00000 -0.29849 -0.57664 -100.00000 -1.31745 -100.00000 -100.00000 -100.00000 
-0.20479  0.38417  0.00000  0.51116 -0.15977 -100.00000 -100.00000 -100.00000 -100.00000 -100.00000 -100.00000 -100.00000 -100.00000 -100.00000 -100.00000 -100.00000 -100.00000 -100.00000 -100.00000  0.00012 
-0.46690  0.00000 -0.38836 -100.00000  0.38150 -100.00000 -100.00000 -0.00036 -100.00000 -0.64838  0.05214 -100.00000 -0.25358 -100.00000 -100.00000 -0.22604 -100.00000 -100.00000 -100.00000  0.17311 
 0.15658 -0.47816 -100.00000 -100.00000 -0.00017 -100.00000 -0.05002 -0.31016 -100.00000  0.00000 -0.20416 -0.20544 -100.00000 -0.06794  0.20325 -100.00000 -100.00000 -0.75554 -100.00000 -100.00000 
 0.08713 -0.14808 -100.00000 -100.00000 -0.67214 -100.00000 -0.48131 -0.10656 -100.00000  0.00000 -0.28730 -0.00034 -0.44573 -100.00000  0.09772 -100.00000  0.31181  0.15693 -100.00000  0.03986 
-0.68788 -100.00000  0.00027  0.82005  0.88883 -100.00000  0.13777 -0.12142 -100.00000  0.22722  0.38402  0.00000 -100.00000 -100.00000 -100.00000  0.05815 -0.30388  0.29362  0.24528 -100.00000 
-100.00000 -100.00000 -0.00012 -100.00000 -0.57180 -0.10654  0.29784  0.00000 -0.10654 -0.10654 -100.00000  0.26291 -100.00000 -0.57866 -100.00000  0.07086 -0.00012 -100.00000 -100.00000 -100.00000 
-0.11530  0.04348 -100.00000 -1.07597 -0.82922 -0.00021  0.27168  0.16404 -100.00000 -0.35332  0.26282  0.00000  0.54076 -100.00000 -100.00000 -0.05842  0.26282  0.03098 -0.12861 -0.47909 
 0.17615 -100.00000  0.59356 -100.00000  0.00020 -0.00582  0.00020 -100.00000 -0.02916  0.99211  0.15707 -0.10596 -0.35454 -100.00000 -100.00000  0.00020  0.00000 -0.00627 -100.00000 -100.00000 
 0.28259 -100.00000  0.67816 -0.44090 -0.23021 -100.00000 -100.00000 -100.00000 -100.00000 -100.00000 -100.00000 -100.00000  0.17326 -100.00000 -100.00000 -100.00000  0.00000  0.17455 -100.00000 -100.00000 
-100.00000 -100.00000  0.01998  0.22696  0.38586 -100.00000  0.00000 -0.61591 -100.00000  0.29427 -0.10610 -100.00000 -100.00000 -100.00000 -100.00000 -0.38463 -100.00000 -100.00000  0.00013 -100.00000 
-100.00000 -0.28246  0.12075 -0.53156 -0.30568 -100.00000  0.47834 -0.32984 -100.00000  0.43904  0.00000 -0.27025 -100.00000 -100.00000 -0.00035 -100.00000 -100.00000 -0.39534 -100.00000 -100.00000 
-100.00000 -0.66097 -0.20052 -0.35171  0.63374 -100.00000 -100.00000 -100.00000 -100.00000  0.10518  0.28889 -100.00000 -0.16610 -100.00000  0.00000 -100.00000 -0.72721 -100.00000 -100.00000 -100.00000 
-0.45925 -0.05997  0.21443 -0.19748  0.06556 -100.00000 -0.74653  0.17686  0.28605 -0.15299 -0.26284 -100.00000  0.09191 -100.00000 -100.00000 -0.28660 -100.00000  0.47122 -0.52504  0.00000 
-100.00000  0.38087  0.11198  0.00000 -0.22137 -0.10152 -100.00000 -0.29720 -100.00000 -0.28038 -0.23120 -0.20482 -0.30842 -100.00000 -0.20482 -0.20482  0.26289 -100.00000 -100.00000 -0.10611 
 0.27873  0.00000 -0.18525  0.02978 -0.01617 -0.31363 -0.03628 -0.61652 -1.08660 -0.46336 -0.20808  0.57317 -0.19947 -0.44211 -0.00146  0.65556  0.37770 -100.00000 -0.06919 -100.00000 
 0.18746  0.00000 -0.22487 -0.37624  0.41480 -0.14283 -1.44336 -1.19615 -0.65079  0.44630  0.09273  0.37431  0.22137 -0.23920  0.53657 -0.18347 -0.40586  0.37758 -0.31613 -0.21763 
-0.22273 -100.00000 -100.00000 -100.00000 -100.00000  0.26282 -100.00000 -100.00000 -0.08833 -0.32934 -100.00000 -100.00000 -100.00000 -100.00000 -100.00000 -100.00000  0.00000  0.12949 -100.00000 -100.00000 
-100.00000 -0.27494  0.64374 -100.00000 -0.20341 -100.00000 -100.00000 -100.00000 -100.00000  0.22404 -0.17189 -100.00000 -100.00000 -0.06676  0.00000  0.04919  0.10232 -0.35259 -100.00000 -100.00000 
-100.00000 -0.73237 -0.13335 -0.16015 -0.74742 -100.00000  0.03198 -100.00000 -100.00000 -0.26395 -0.60166 -0.28638  0.02361 -100.00000  0.28225 -100.00000 -0.00917  0.00000 -100.00000  0.08528 
-100.00000 -0.38583  0.00000 -0.01059 -0.10238 -0.10570 -0.10570 -100.00000  0.17472 -0.90763 -0.00045  0.09810 -0.37957 -0.16206 -100.00000 -1.19274  0.45406 -0.15814 -100.00000 -100.00000 
-0.25269 -0.24059 -100.00000  0.39335 -0.62560 -0.42758 -0.18403 -0.67334 -100.00000  0.08154 -0.42758 -0.26262 -0.22113 -100.00000 -0.00058 -0.20165  0.00000  0.10612  0.00041  0.10499 
-0.39086 -100.00000 -100.00000  0.22357 -0.48725 -100.00000 -100.00000 -0.23913 -100.00000  0.03421 -0.39952 -0.39952 -100.00000 -100.00000 -100.00000 -100.00000 -0.19943 -100.00000  0.00000 -0.23688 
-100.00000 -100.00000 -100.00000 -0.70360 -100.00000 -100.00000 -100.00000 -100.00000 -100.00000 -0.29105  0.03371 -100.00000  0.00000 -100.00000 -0.39549 -0.21810  0.20612  0.00223 -100.00000 -100.00000 
-100.00000 -0.16269 -100.00000  0.17748  0.13072 -100.00000 -100.00000  0.49944 -100.00000 -0.46225  0.10254  0.39642 -0.61481 -100.00000 -0.26533  0.00000  0.09357  0.00004 -100.00000  0.00004 
 0.00000 -100.00000 -100.00000 -100.00000 -100.00000 -100.00000 -100.00000 -100.00000 -0.28423 -100.00000 -100.00000 -100.00000 -100.00000 -100.00000 -100.00000 -100.00000 -0.42828 -100.00000 -100.00000 -0.11455 
 0.31435 -100.00000 -100.00000 -100.00000 -100.00000 -0.09697 -100.00000 -100.00000 -100.00000  0.08664 -100.00000 -100.00000 -100.00000 -100.00000 -100.00000 -100.00000  0.00000  0.02020 -100.00000 -100.00000 
-100.00000 -100.00000  0.14285 -0.46365 -100.00000  0.00000 -100.00000 -100.00000 -100.00000 -100.00000 -0.04175 -100.00000 -100.00000 -100.00000 -100.00000 -100.00000 -100.00000 -100.00000 -100.00000 -100.00000 
-0.00013 -100.00000  0.13738 -0.23342  0.13622 -100.00000 -0.00013  0.02931 -0.28720 -0.01103 -100.00000  0.00000 -100.00000 -100.00000 -100.00000 -0.16167 -100.00000 -0.01442 -0.06444 -100.00000 
-100.00000 -100.00000 -100.00000 -100.00000 -100.00000 -100.00000 -100.00000  0.00000 -100.00000 -100.00000 -100.00000  0.04127 -100.00000  0.08524 -100.00000 -0.24557 -100.00000 -100.00000 -100.00000 -100.00000 
 0.00020 -100.00000 -100.00000 -100.00000  0.16493 -100.00000 -100.00000  0.00000 -100.00000 -100.00000 -100.00000 -0.57128 -100.00000 -0.18205 -100.00000  0.67821 -100.00000 -100.00000 -100.00000 -100.00000 
-100.00000 -100.00000 -100.00000 -100.00000 -0.01926 -100.00000 -100.00000 -100.00000  0.00000 -100.00000 -100.00000 -100.00000 -100.00000 -0.10032 -100.00000 -100.00000  0.06146 -100.00000 -100.00000 -100.00000 
-100.00000 -0.66845  0.03348  0.02023  0.09244 -0.00028 -0.54376 -0.00028 -100.00000  0.19392  0.00000 -0.39620 -100.00000 -100.00000 -0.00028 -0.72684 -0.15400 -100.00000  0.03348 -100.00000 
-100.00000 -100.00000  0.28589  0.14402  0.00000  0.08565 -0.48143 -100.00000  0.37861  0.01531 -100.00000 -100.00000 -100.00000 -100.00000 -100.00000 -100.00000 -100.00000 -100.00000 -100.00000 -100.00000 
-100.00000 -0.00014 -0.68589 -0.41008  0.00000 -100.00000 -100.00000 -100.00000 -100.00000 -100.00000 -100.00000 -100.00000  0.13736 -100.00000 -0.38327 -100.00000  0.13736 -100.00000 -100.00000 -100.00000 
-0.14809 -0.11865 -0.08593 -0.46444 -0.08593 -100.00000 -0.61502  0.17464 -100.00000  0.62971 -0.09494  0.05879 -0.20140 -100.00000 -0.49740 -0.53494 -0.43088 -0.45424  0.07982  0.00000 
-100.00000 -0.19902  0.13734 -100.00000 -0.18479 -100.00000 -100.00000 -100.00000 -100.00000 -0.25929 -0.39208 -0.47267 -100.00000 -100.00000  0.00000 -100.00000 -0.06151 -100.00000 -100.00000 -100.00000 
 0.00000 -0.74978  0.38141 -100.00000 -0.27738 -100.00000 -100.00000 -100.00000 -100.00000 -0.06605 -100.00000 -0.55406  0.15760 -100.00000 -100.00000  0.19000 -0.23582 -100.00000 -100.00000  0.10244 
-0.37390 -0.05295  0.13716 -100.00000 -100.00000 -100.00000 -100.00000 -0.23284 -100.00000  0.37817 -100.00000 -0.40011 -1.14133 -100.00000 -100.00000 -0.40088 -100.00000 -100.00000  0.00000 -0.18881 
-100.00000 -0.11325 -0.00026 -0.00729 -100.00000 -100.00000 -0.33368  0.27645  0.29497 -0.72833  0.00000 -0.06684 -0.32731 -100.00000 -0.38311 -0.24560 -0.15899  0.05869 -100.00000 -0.19994 
-100.00000 -100.00000 -0.38661  0.00000 -0.87174  0.02100 -100.00000 -100.00000 -100.00000 -100.00000  0.28799 -100.00000 -100.00000 -100.00000 -100.00000 -100.00000 -0.20529 -0.00019 -100.00000 -100.00000 
-0.67709 -1.24953 -0.15148  0.00000 -0.16140 -0.09081 -0.24852 -0.18222 -1.21821  0.18642 -0.20906 -100.00000 -0.61468 -100.00000 -100.00000 -100.00000  0.13631 -0.42648 -100.00000 -0.00119 
-100.00000 -100.00000 -0.20103 -0.08772 -0.33084 -100.00000  0.00000  0.27237 -100.00000 -0.05835 -100.00000 -100.00000 -100.00000 -100.00000 -100.00000 -100.00000 -100.00000 -100.00000 -100.00000 -100.00000 
 0.48281 -0.29756  0.06026 -100.00000 -100.00000 -100.00000 -100.00000 -100.00000 -100.00000 -0.10611 -0.38453 -100.00000  0.00007 -100.00000 -100.00000 -100.00000 -100.00000 -0.14677 -0.20103  0.00000 
-0.20520  0.00000  0.09451 -100.00000 -100.00000 -100.00000 -100.00000 -100.00000 -100.00000  0.30771 -0.04286 -100.00000 -100.00000 -100.00000  0.00005 -100.00000 -100.00000 -100.00000 -100.00000  0.28022 
-100.00000 -0.09117 -100.00000  0.02871 -100.00000 -100.00000 -100.00000 -100.00000 -100.00000 -0.57525  0.00000 -0.00648 -100.00000 -100.00000 -100.00000 -100.00000 -100.00000 -100.00000 -100.00000 -0.10636 
 0.00000 -100.00000 -0.20510 -100.00000 -100.00000 -100.00000 -100.00000 -100.00000 -100.00000 -0.53239 -100.00000 -100.00000 -100.00000  0.05793 -100.00000 -100.00000 -100.00000 -100.00000 -0.30363 -100.00000 
-100.00000 -100.00000 -100.00000 -0.10626 -100.00000 -100.00000 -100.00000 -0.00001 -100.00000 -0.07712 -100.00000  0.00000 -100.00000 -100.00000 -100.00000 -100.00000 -100.00000  0.37850 -0.17593 -100.00000 
-100.00000 -100.00000 -0.00030 -0.24760  0.00000 -100.00000 -0.54481 -0.29809 -0.99322 -100.00000 -100.00000 -100.00000 -0.16059 -100.00000 -0.12158 -100.00000  0.03096 -100.00000 -100.00000 -100.00000 
-100.00000 -0.20247 -0.77478  0.00000 -0.03388 -0.12255 -100.00000 -100.00000 -100.00000 -100.00000  0.05923 -100.00000 -100.00000 -100.00000 -100.00000 -100.00000 -0.00014 -0.00014 -100.00000 -100.00000 
-100.00000  0.00000 -0.82442  0.16069 -100.00000 -100.00000 -100.00000 -100.00000 -100.00000  0.17358 -0.36363 -100.00000 -100.00000 -100.00000 -100.00000 -100.00000 -100.00000 -100.00000 -100.00000 -100.00000 
-100.00000 -100.00000 -100.00000 -100.00000  0.29341 -100.00000 -100.00000 -100.00000 -100.00000 -0.50145  0.15686 -100.00000  0.58500 -100.00000  0.00000 -100.00000 -100.00000 -100.00000 -100.00000 -100.00000 
-0.37640  0.46782 -0.61581 -100.00000  0.05049 -100.00000 -100.00000 -100.00000  0.00000 -0.00004 -100.00000 -100.00000 -100.00000  0.37919 -100.00000 -100.00000 -0.26054 -100.00000 -100.00000 -0.00004 
-0.00013 -100.00000 -100.00000 -100.00000 -100.00000 -100.00000 -0.67995  0.00000 -0.35576 -100.00000 -100.00000 -100.00000 -100.00000 -0.12439 -100.00000  0.20568 -100.00000 -100.00000 -0.00013 -100.00000 
-0.82007  0.00000 -0.04929 -100.00000 -100.00000 -100.00000 -100.00000 -100.00000 -100.00000 -0.48817 -0.17862 -100.00000 -100.00000 -100.00000 -100.00000 -100.00000 -100.00000 -100.00000  0.37829 -100.00000 
-100.00000 -100.00000 -100.00000  0.03195  0.10489 -100.00000  0.00000 -0.65437  0.00001  0.45285 -100.00000 -100.00000 -100.00000 -100.00000 -100.00000  0.00001 -100.00000 -100.00000 -100.00000 -100.00000 
-1.16300  0.00000  0.38487 -0.65290 -0.01051 -100.00000 -100.00000 -100.00000 -100.00000 -0.47459 -0.22204 -100.00000 -100.00000 -0.00039 -100.00000 -100.00000 -100.00000 -100.00000 -100.00000 -0.03511 
-100.00000 -0.80162 -0.17037  0.22185  0.00000 -0.28428 -100.00000 -100.00000 -100.00000 -100.00000 -100.00000 -100.00000 -0.32948 -100.00000  0.26558 -100.00000 -100.00000 -100.00000 -100.00000 -100.00000 
 0.02789  0.03072  0.17265 -100.00000 -0.75489 -100.00000 -100.00000  0.17265 -100.00000  0.00000  0.06168 -0.16322 -100.00000 -0.12264 -100.00000 -0.61676  0.19725 -0.14222 -0.66874 -0.05266 
 0.03457 -100.00000 -100.00000 -0.32993 -100.00000 -100.00000 -100.00000 -0.10641 -100.00000  0.26301 -0.32993 -100.00000 -100.00000 -100.00000 -100.00000  0.13748  0.00000 -0.01593 -100.00000 -100.00000 
 0.00000  0.10991  0.28014 -100.00000 -100.00000  0.10036 -100.00000 -100.00000  0.12939  0.44109 -0.10769  0.31535 -0.20416 -100.00000 -100.00000 -100.00000  0.18588  0.00013 -0.18515  0.03939 
-0.14350 -1.03843  0.64444 -0.06119  0.04036 -100.00000  0.00000 -0.24104 -100.00000 -0.70937 -0.27478 -0.00064  0.03048 -0.10703  0.19452  0.83270 -0.28736  0.32724 -100.00000  0.11688 
 0.43154 -0.02882 -0.37200  0.04271 -0.49218 -100.00000 -0.05683  0.38235 -0.33040 -1.01378  0.44982 -0.15904 -0.56027 -100.00000 -0.26329 -0.23715 -0.00023 -0.19561 -0.45092  0.00000 
-100.00000  0.13739 -100.00000 -100.00000 -100.00000 -100.00000 -0.45890 -0.06632 -100.00000  0.00000 -0.55844 -0.21563  0.47425 -100.00000  0.18364 -100.00000 -100.00000 -100.00000 -100.00000 -100.00000 
 0.00000 -0.20524 -0.16031 -100.00000 -100.00000 -100.00000 -100.00000 -100.00000 -100.00000  0.09919 -100.00000 -0.00009 -100.00000  0.29868 -100.00000 -0.00009 -0.24730 -100.00000 -0.35042 -100.00000 
-100.00000 -100.00000 -0.17853  0.00000 -100.00000 -100.00000 -0.61813 -0.20545 -100.00000 -0.38515 -0.25314  0.37837 -100.00000 -100.00000 -100.00000 -100.00000 -100.00000 -100.00000 -100.00000 -100.00000 
-100.00000 -100.00000  0.32422  0.00000 -0.12349  0.13759  0.18771 -100.00000 -100.00000 -100.00000  0.24679 -100.00000 -100.00000 -100.00000 -100.00000 -100.00000 -100.00000 -100.00000 -100.00000 -100.00000 
-100.00000  0.21306  0.38155  0.21963  0.54696 -0.37785  0.18752 -0.49355 -100.00000  0.11430  0.00000  0.05778  0.43924 -0.10361 -0.29791 -100.00000 -0.35265 -0.48095 -100.00000 -100.00000 
-100.00000 -0.15872 -100.00000 -100.00000 -0.15872 -100.00000 -100.00000 -100.00000 -100.00000  0.00000  0.04960 -100.00000 -100.00000 -100.00000  0.17019 -100.00000 -100.00000 -100.00000 -100.00000 -100.00000 
-1.04219  0.21344 -100.00000 -0.10566  0.05936 -0.35944 -100.00000 -100.00000 -100.00000  0.05895 -0.55495  0.00000 -100.00000 -100.00000 -100.00000 -0.46316 -0.32566 -0.19419 -0.13931 -0.33099 
 0.33124  0.00000  0.43060  0.06856 -0.40017 -100.00000 -100.00000 -0.30865 -100.00000  0.22162  1.16661 -0.58374 -0.34576  0.34480  0.00022 -0.34683 -100.00000 -0.24016 -100.00000 -0.31967 
-100.00000 -100.00000 -0.12522  0.13821  0.22110 -100.00000  0.00006 -100.00000 -100.00000  0.00000  0.87478 -100.00000 -100.00000 -100.00000  0.10886 -100.00000 -100.00000  0.00006 -0.59770 -0.20971 
 0.48561 -0.12521  0.19312  0.21325  0.48675  0.00000 -0.12521 -0.77373 -100.00000 -0.01355 -0.02206 -100.00000 -100.00000  0.00018 -0.80478 -100.00000  0.57862  0.34440 -100.00000 -100.00000 
 0.59342 -0.10560 -100.00000 -100.00000  0.33065 -0.76158 -0.12464  0.26455 -100.00000  0.08224 -1.15660 -0.04153  0.31952  0.07153  0.25318  0.00000  0.13859 -100.00000 -100.00000  0.25318 
 0.57199 -0.44652 -0.44652 -0.34729 -100.00000 -100.00000 -100.00000 -100.00000 -100.00000 -0.20254  0.13803  0.31880 -100.00000 -100.00000  0.46024 -100.00000 -100.00000  0.07152  0.56228  0.00000 
-0.24014 -100.00000 -100.00000 -100.00000 -100.00000 -100.00000 -100.00000 -0.12823 -100.00000 -0.00006 -100.00000 -100.00000 -100.00000  0.00000 -100.00000 -100.00000 -0.36293 -100.00000 -100.00000 -100.00000 
-100.00000 -100.00000 -100.00000 -0.24067  0.00008 -100.00000 -100.00000 -0.78769 -100.00000 -0.00530  0.13758  0.00000 -100.00000 -100.00000 -100.00000  0.51016 -100.00000 -0.37621  0.29308 -100.00000 
-100.00000 -0.03803 -100.00000 -100.00000 -100.00000 -0.56725 -100.00000 -100.00000 -100.00000 -0.22420  0.00000 -100.00000 -100.00000 -100.00000 -0.20999 -100.00000 -100.00000 -0.20999 -100.00000 -100.00000 
-100.00000 -0.27510  0.13906 -0.05314 -0.48515 -0.32008  0.03137 -100.00000  0.13748 -0.32589 -0.08313  0.38658  0.34451 -100.00000 -0.70906 -100.00000  1.06422  0.00000 -100.00000 -0.21331 
-100.00000  0.00005 -100.00000 -100.00000 -100.00000 -100.00000 -0.36433  0.26396 -100.00000  0.13755 -100.00000  0.58501 -100.00000  0.00000 -100.00000 -100.00000  0.13817 -100.00000 -100.00000 -100.00000 
-100.00000 -100.00000 -100.00000 -100.00000  0.25310 -100.00000 -100.00000 -100.00000 -100.00000 -100.00000 -100.00000 -100.00000  0.00000 -100.00000 -0.16151  0.13776 -0.08339 -0.30949 -100.00000 -0.00003 
-100.00000 -0.25981 -100.00000  0.26545 -100.00000 -100.00000 -100.00000 -100.00000 -100.00000 -100.00000  0.00000 -100.00000 -100.00000 -0.00001  0.06153 -100.00000 -100.00000 -0.04137 -100.00000 -100.00000 
 0.00006 -100.00000 -100.00000 -100.00000  0.13851 -100.00000 -100.00000 -100.00000 -100.00000 -0.09553 -0.10298 -100.00000 -100.00000 -100.00000  0.00000 -100.00000 -100.00000 -100.00000 -100.00000 -100.00000 
-100.00000 -0.39336 -0.12444  0.46023  0.10239 -100.00000  0.13713 -0.08343 -100.00000 -0.06832  0.23895 -0.02980  0.00000 -0.20999 -1.31979  0.15830 -0.32524 -0.40877 -0.24080 -100.00000 
 0.00000 -0.24084  0.48541 -100.00000 -100.00000 -100.00000 -100.00000 -100.00000 -100.00000 -0.00002 -100.00000 -100.00000 -100.00000 -100.00000 -100.00000 -100.00000 -0.07342 -100.00000 -100.00000 -0.44716 
-0.10340  0.00000  0.46011 -100.00000 -100.00000 -100.00000 -100.00000 -100.00000 -100.00000 -0.51407 -0.63432 -100.00000 -100.00000 -100.00000 -100.00000 -100.00000 -100.00000 -100.00000  0.04468 -0.00007 
-100.00000 -100.00000  0.03152  0.00000 -0.52496 -0.13752 -100.00000 -100.00000 -100.00000 -100.00000  0.51655 -100.00000  0.00002 -100.00000 -100.00000 -100.00000  0.13753 -100.00000 -100.00000 -100.00000 
-0.70953  0.23054 -0.10312  0.75937 -0.77341 -0.24784 -100.00000 -0.48185 -100.00000  0.26469 -0.03386  0.00000  0.28815 -100.00000 -100.00000 -0.64995 -100.00000  0.07163 -0.11265  0.39269 
 1.02262 -100.00000 -100.00000 -0.06809 -100.00000 -100.00000 -100.00000 -100.00000 -100.00000  0.00000  0.13774  0.39017 -100.00000 -0.10291 -100.00000 -100.00000  0.23147 -100.00000 -100.00000 -100.00000 
-100.00000 -100.00000  0.42906 -0.27587 -100.00000 -100.00000 -100.00000 -100.00000 -100.00000 -0.13630 -0.16039  0.00000 -100.00000 -100.00000 -100.00000  0.26314  0.48803 -0.16039  0.18401 -100.00000 
-100.00000  0.25334 -100.00000 -0.24832  0.00000 -100.00000  0.41720 -100.00000 -100.00000 -100.00000 -100.00000 -100.00000 -100.00000 -1.04508  0.08232  0.25334  0.06772  0.85859 -100.00000 -100.00000 
-100.00000 -100.00000 -100.00000 -100.00000 -0.38533 -100.00000 -100.00000 -100.00000 -100.00000 -0.55372  0.25298 -100.00000 -100.00000 -100.00000  0.00000 -0.74626 -100.00000 -100.00000 -100.00000 -100.00000 
-100.00000 -100.00000 -100.00000 -0.12534  0.23887 -100.00000  0.00000 -0.78725 -100.00000 -0.38646 -100.00000 -100.00000 -100.00000 -0.24060 -100.00000 -100.00000 -100.00000 -100.00000 -100.00000 -100.00000 
-100.00000 -100.00000 -100.00000 -100.00000 -100.00000 -100.00000 -100.00000 -100.00000 -100.00000 -100.00000 -100.00000 -100.00000  0.00000 -100.00000  0.24475  0.04510 -0.24392 -0.00003 -100.00000 -100.00000 
-100.00000 -100.00000 -100.00000 -100.00000 -100.00000 -100.00000 -100.00000 -100.00000 -100.00000  0.13849  0.03104  0.00000 -100.00000 -100.00000 -100.00000  0.58506 -100.00000  0.13795  0.40137 -100.00000 
-100.00000 -100.00000 -0.03518  0.00000  0.41810  0.78636 -100.00000 -100.00000 -100.00000 -100.00000 -0.16086 -100.00000 -100.00000 -100.00000 -100.00000 -100.00000  0.13765 -0.20993 -100.00000 -100.00000 
-0.08421  0.41829 -100.00000 -100.00000 -0.12512 -100.00000 -100.00000  0.20792 -100.00000  0.04127 -0.12512  0.30830  0.13818 -100.00000  0.23771  0.00000  0.42803 -100.00000  0.57455 -100.00000 
-100.00000 -0.04260 -100.00000 -100.00000 -0.32726 -100.00000 -100.00000 -100.00000 -100.00000 -0.34726  0.45947 -100.00000 -0.34768 -100.00000  0.00000 -0.34768 -0.27676  0.21208 -100.00000 -100.00000 
-100.00000 -0.42742  0.00000  0.15934 -0.72299 -100.00000  0.05031 -0.55277 -100.00000  0.25329 -100.00000 -0.00008  0.19660 -100.00000 -100.00000  0.18547  0.05676 -100.00000 -0.48897 -100.00000 
 0.29941  0.00719  0.13771  0.44301 -100.00000 -100.00000 -100.00000 -0.17323 -100.00000 -0.25996  0.00000 -100.00000 -100.00000 -0.72418 -100.00000  0.00007 -0.12532  0.43739 -100.00000 -100.00000 
-100.00000 -100.00000  0.06359  0.00000 -0.40487 -0.00453 -100.00000 -100.00000 -100.00000 -100.00000 -0.44594 -100.00000 -100.00000 -100.00000 -100.00000 -100.00000 -0.00009  0.13766 -100.00000 -100.00000 
 0.00000 -100.00000 -0.12531 -100.00000 -100.00000 -100.00000 -100.00000 -100.00000 -100.00000 -100.00000 -0.00001 -0.12531 -100.00000 -100.00000 -100.00000 -100.00000  0.38629 -100.00000 -100.00000 -0.29383 
-0.20794 -0.64917 -0.14381 -0.10263  0.13813 -0.12490  0.13784 -100.00000 -100.00000  0.79576  0.27625  0.03168  0.09117 -100.00000 -100.00000 -0.93360  0.23813  0.20109 -0.36341  0.00000 
-100.00000 -100.00000 -100.00000 -100.00000 -100.00000 -100.00000  0.13787 -0.12322  0.13747  0.02239 -100.00000 -100.00000 -100.00000  0.00000 -100.00000 -100.00000 -0.08436 -100.00000 -100.00000 -100.00000 
-100.00000 -100.00000 -100.00000 -100.00000  0.42815 -100.00000 -100.00000 -100.00000 -100.00000 -0.72733  0.26301 -100.00000 -0.14157 -100.00000  0.00000 -100.00000 -100.00000 -100.00000 -100.00000 -100.00000 
-100.00000 -0.44653  0.37321  0.61280  0.07216 -0.20968 -100.00000 -100.00000 -100.00000 -0.00003 -0.69963 -0.48929 -0.36376 -100.00000 -100.00000  0.37848  0.08138  0.00000 -100.00000  0.13874 
-100.00000 -100.00000 -100.00000 -100.00000 -100.00000 -100.00000 -0.06829  0.00000 -100.00000 -100.00000 -100.00000  0.13759 -100.00000  0.01269 -100.00000  0.13802 -100.00000 -100.00000 -100.00000 -100.00000 
-100.00000 -0.10132  0.00000 -0.15424 -0.61964 -100.00000 -0.06813 -100.00000 -100.00000 -100.00000 -0.00035 -100.00000 -100.00000 -100.00000 -100.00000 -100.00000 -100.00000 -100.00000 -0.20983 -100.00000 
-0.18020 -100.00000 -100.00000 -100.00000  0.01227 -0.37481 -100.00000 -100.00000 -0.22313 -0.18314 -0.20942 -100.00000 -100.00000 -100.00000 -100.00000 -100.00000  0.00000 -0.03530 -100.00000 -100.00000 
-0.65379 -100.00000 -100.00000  0.13806 -100.00000 -100.00000 -100.00000 -100.00000 -100.00000  0.00000 -100.00000  0.03857 -100.00000 -100.00000 -100.00000 -100.00000  0.13830 -100.00000 -100.00000 -100.00000 
-0.12272  0.09125 -0.43161 -0.79521  0.02717 -0.13086 -100.00000 -100.00000 -100.00000  0.24919  0.00000  0.46225  0.52122 -100.00000  0.11355 -0.23778 -0.35325  0.13757 -100.00000  0.58535 
-100.00000 -100.00000 -100.00000 -100.00000 -100.00000 -100.00000 -100.00000 -100.00000 -100.00000  0.92595  0.13840 -1.23751 -0.10261 -100.00000 -100.00000 -100.00000  0.29185  0.00000 -100.00000 -0.23751 
-100.00000 -100.00000 -0.23972 -100.00000  0.00000 -0.18216  0.13819 -100.00000 -100.00000 -0.08308 -100.00000 -100.00000 -100.00000 -100.00000 -0.00003 -100.00000 -100.00000 -100.00000 -100.00000 -100.00000 
 0.45971 -100.00000  0.00006 -100.00000 -100.00000 -0.21761 -100.00000 -100.00000  0.13937  0.01384  0.13757 -100.00000 -100.00000 -100.00000 -100.00000 -100.00000  0.00000 -0.14319 -100.00000 -100.00000 
-100.00000 -100.00000  0.09164  0.30777 -0.06507  0.00000 -100.00000 -100.00000 -100.00000 -100.00000 -0.40388 -100.00000 -100.00000 -100.00000 -100.00000 -100.00000 -100.00000 -100.00000 -100.00000 -100.00000 
 0.26308  0.10857  0.00000  0.01321 -100.00000 -100.00000 -100.00000 -100.00000 -100.00000 -100.00000 -100.00000 -100.00000 -100.00000  0.00005 -100.00000 -100.00000 -100.00000 -100.00000 -100.00000 -100.00000 
-100.00000 -0.56793 -100.00000 -0.21391 -100.00000 -100.00000 -100.00000 -100.00000 -100.00000 -100.00000  0.00000 -100.00000 -100.00000 -100.00000 -100.00000 -100.00000 -100.00000 -0.39465 -100.00000 -100.00000 
 0.00000 -100.00000  0.26315 -100.00000 -100.00000 -100.00000 -100.00000 -100.00000 -100.00000 -100.00000 -0.23588 -100.00000 -100.00000 -100.00000 -100.00000 -100.00000  0.14632 -100.00000 -100.00000  0.48996 
-100.00000 -100.00000 -0.23704 -0.48153  0.00000 -100.00000 -100.00000 -100.00000 -100.00000 -100.00000 -100.00000 -100.00000 -100.00000 -100.00000  0.72478 -100.00000 -0.17761 -0.12334 -100.00000 -100.00000 
-0.50149 -100.00000 -100.00000  0.01406 -0.00010 -100.00000 -100.00000 -100.00000 -100.00000 -0.34239 -100.00000 -100.00000 -100.00000 -100.00000 -100.00000 -100.00000  0.00000 -0.20141 -100.00000 -0.12344 
-100.00000 -100.00000 -100.00000 -100.00000 -100.00000 -100.00000 -100.00000 -100.00000 -100.00000 -100.00000  0.13743  0.00000 -100.00000 -100.00000 -100.00000 -100.00000 -100.00000 -100.00000 -100.00000 -100.00000 
-0.00055 -100.00000  0.42401  0.00000  0.06174 -0.17927 -0.08137 -100.00000 -100.00000 -0.83315 -0.12025 -0.06130 -0.57031 -100.00000 -100.00000 -100.00000  0.08439 -0.27706 -0.00055 -100.00000 
-100.00000 -100.00000 -100.00000 -100.00000  0.27528 -100.00000 -100.00000 -100.00000 -100.00000  0.37481  0.05288 -100.00000  0.19129 -100.00000  0.00000 -100.00000 -100.00000 -100.00000 -100.00000 -100.00000 
-0.25282 -0.41455 -100.00000 -0.16841 -0.21097 -100.00000  0.07260 -100.00000 -100.00000  0.00000  0.67267 -100.00000 -100.00000 -100.00000 -0.22684 -100.00000 -100.00000 -0.30591 -100.00000 -100.00000 
-100.00000 -100.00000 -0.10382  0.00000  0.36734 -100.00000 -100.00000 -100.00000 -100.00000 -100.00000 -0.00064 -100.00000 -100.00000 -100.00000 -100.00000 -100.00000 -0.21796  0.49960 -100.00000 -100.00000 
-100.00000 -100.00000 -100.00000 -100.00000 -0.10686  0.00005 -100.00000 -100.00000 -100.00000 -100.00000 -100.00000 -100.00000  0.00000 -100.00000 -100.00000 -100.00000 -100.00000 -100.00000 -100.00000 -100.00000 
-100.00000 -100.00000 -100.00000 -100.00000 -100.00000 -100.00000 -100.00000  0.00000 -100.00000 -100.00000 -100.00000  0.02165 -100.00000  0.41325 -100.00000 -0.00179 -100.00000 -100.00000 -0.11585 -100.00000 
 0.09864 -100.00000 -100.00000  0.01452 -100.00000 -100.00000 -100.00000 -100.00000 -100.00000 -100.00000 -0.23994 -100.00000  0.14741 -100.00000 -100.00000 -100.00000  0.00000 -0.14250 -100.00000 -0.00003 
 0.00000  0.14171 -0.10103 -100.00000 -100.00000 -100.00000 -100.00000 -100.00000 -100.00000 -0.02321 -100.00000 -100.00000 -100.00000  0.36129 -100.00000 -100.00000  0.24689 -100.00000  0.40474 -100.00000 
-100.00000 -100.00000 -0.26035 -0.00022  0.00000  0.13764 -100.00000  0.00014 -100.00000  0.14436 -100.00000 -100.00000  0.13764 -100.00000  0.40396 -100.00000  0.48556 -100.00000 -100.00000 -100.00000 
-100.00000 -100.00000 -0.34327 -0.03535 -0.33767 -100.00000  0.00000 -100.00000 -100.00000  0.08138 -100.00000 -100.00000 -100.00000 -0.00008 -100.00000 -100.00000 -100.00000 -100.00000 -100.00000 -100.00000 
 0.00000 -0.05044 -100.00000 -100.00000  0.23465 -100.00000 -100.00000  0.00017 -100.00000 -100.00000 -100.00000 -100.00000 -0.12415 -100.00000 -100.00000 -100.00000  1.04909 -0.12415 -100.00000  0.44765 
-0.12446  0.00000  0.30450 -100.00000 -100.00000 -100.00000 -100.00000 -100.00000 -100.00000 -0.44172  0.44663 -100.00000 -100.00000 -100.00000 -100.00000 -100.00000 -100.00000 -100.00000  0.02394 -100.00000 
-100.00000 -100.00000 -0.37784  0.00000  0.25355 -0.34625 -100.00000 -100.00000 -100.00000  0.02319 -0.57443 -0.23984 -100.00000 -100.00000 -100.00000 -100.00000 -100.00000 -100.00000 -100.00000 -100.00000 
-0.12518  0.00000 -1.24585 -100.00000 -100.00000 -100.00000 -100.00000 -100.00000 -100.00000  0.24517 -0.02508 -100.00000 -100.00000 -100.00000 -0.12518 -100.00000 -100.00000 -100.00000  0.43781 -100.00000 
 0.00000 -100.00000 -0.44284 -100.00000 -100.00000 -100.00000 -100.00000 -100.00000 -100.00000  0.06679 -100.00000 -100.00000 -100.00000 -100.00000 -100.00000 -100.00000 -100.00000 -100.00000  0.21879 -100.00000 
-100.00000 -100.00000 -0.00007 -100.00000 -0.52703 -100.00000  0.00000 -0.12519 -100.00000  0.06942 -100.00000 -100.00000 -100.00000 -0.00007 -100.00000 -100.00000 -100.00000 -100.00000 -100.00000 -100.00000 
-100.00000 -100.00000  0.28018  0.00000 -0.16099 -100.00000 -100.00000 -100.00000 -100.00000 -0.12517  0.42831  0.01233 -100.00000 -100.00000 -100.00000 -100.00000 -100.00000 -100.00000 -100.00000 -100.00000 
 0.53610 -100.00000  0.04337 -100.00000 -100.00000 -100.00000 -100.00000 -100.00000 -100.00000 -100.00000 -100.00000 -100.00000 -100.00000 -100.00000 -100.00000 -100.00000 -100.00000 -0.46009  0.33198  0.00000 
 0.00000 -100.00000  0.01270 -100.00000 -100.00000 -100.00000 -100.00000 -100.00000 -0.08303 -100.00000 -100.00000 -100.00000 -100.00000 -100.00000 -100.00000 -100.00000  0.53706 -100.00000 -100.00000 -0.25570 
 0.00000 -100.00000 -0.00011 -100.00000 -100.00000 -100.00000 -100.00000 -100.00000 -100.00000 -100.00000 -100.00000 -100.00000 -100.00000 -100.00000 -100.00000 -100.00000 -0.17301 -100.00000 -100.00000 -0.41233 
-100.00000 -100.00000 -100.00000 -100.00000  0.36105 -100.00000 -100.00000 -100.00000  0.00000 -100.00000 -100.00000 -100.00000 -100.00000  0.13802 -100.00000 -100.00000  0.42816 -100.00000 -100.00000 -100.00000 
-100.00000 -0.26082  0.47924 -0.09189 -0.43931 -100.00000 -100.00000 -100.00000 -100.00000 -0.27666  0.00000  0.41812 -100.00000 -100.00000 -0.23914  0.03110 -100.00000 -100.00000 -0.00030 -100.00000 
 0.00000 -0.30867  0.13830 -100.00000 -100.00000 -100.00000 -100.00000 -100.00000 -100.00000 -100.00000 -100.00000 -100.00000 -100.00000 -100.00000 -100.00000 -100.00000  0.58800 -100.00000 -100.00000  0.10117 
-100.00000 -100.00000  0.43860  0.38420 -0.23291  0.00000 -100.00000 -100.00000 -100.00000 -100.00000  0.21650 -100.00000 -100.00000 -100.00000 -100.00000 -100.00000 -100.00000 -0.20993 -100.00000 -100.00000 
-100.00000 -100.00000 -0.12036  0.00000 -0.68056 -0.22643 -100.00000  0.00026 -100.00000 -100.00000  0.37285 -100.00000 -100.00000 -100.00000 -100.00000 -100.00000  0.34449  0.40640 -100.00000 -100.00000 
-0.39634  0.02256 -100.00000 -100.00000 -100.00000 -100.00000 -100.00000  0.13845 -100.00000 -100.00000 -100.00000  0.13910 -100.00000 -100.00000 -100.00000 -100.00000 -100.00000 -100.00000  0.00000  0.13826 
 0.00000 -100.00000  0.03147 -100.00000 -100.00000 -100.00000 -100.00000 -100.00000 -100.00000 -100.00000 -100.00000 -100.00000 -100.00000 -100.00000 -100.00000 -100.00000  0.47247 -100.00000 -100.00000 -0.66793 
-0.24050 -100.00000 -100.00000 -100.00000  0.13801 -100.00000  0.00004 -100.00000  0.00000 -100.00000 -100.00000 -100.00000 -100.00000  0.02254 -100.00000 -100.00000  0.55283 -100.00000 -100.00000 -100.00000 
-100.00000 -100.00000 -100.00000 -100.00000 -100.00000 -100.00000 -100.00000  0.00000 -100.00000  0.26310 -100.00000  0.13757 -100.00000  0.02362 -100.00000  0.40945 -100.00000 -100.00000 -100.00000 -100.00000 
 0.00000 -100.00000  0.33097 -100.00000 -100.00000 -100.00000 -100.00000 -100.00000 -100.00000 -0.09527 -100.00000 -100.00000 -100.00000  0.03141 -100.00000 -100.00000  0.00003 -100.00000  0.20352 -100.00000 
-100.00000 -100.00000 -100.00000 -100.00000 -100.00000 -100.00000  0.23104  0.00000 -100.00000  0.00005 -100.00000 -100.00000 -100.00000  0.37927 -100.00000 -0.07569 -100.00000 -100.00000 -100.00000 -100.00000 
-100.00000 -100.00000 -100.00000 -100.00000 -0.27677 -100.00000  0.13731 -0.20523 -0.16159 -100.00000 -100.00000 -0.21016 -0.08463 -100.00000  0.13764  0.00000 -0.53249 -100.00000 -100.00000 -100.00000 
-100.00000 -100.00000 -0.24055 -0.04206 -100.00000 -100.00000  0.20039 -0.12442 -100.00000 -100.00000 -100.00000 -0.10305 -0.37579  0.00002 -100.00000  0.00000  0.55280 -100.00000 -100.00000 -100.00000 
-100.00000 -0.12537 -0.80499 -0.08451 -0.21005 -100.00000  0.10121 -100.00000 -0.12537 -0.16098 -100.00000 -100.00000  0.00000 -0.09284 -0.24073  0.06791  0.53108  0.02298 -100.00000  0.01813 
-100.00000 -100.00000 -100.00000 -0.12532 -100.00000 -100.00000 -100.00000 -100.00000 -100.00000  0.38605  0.01219  0.00000 -100.00000 -100.00000  0.00007 -100.00000 -100.00000 -0.08445  0.29026 -100.00000 
 0.48962 -1.01525  0.13730 -100.00000 -100.00000 -100.00000 -100.00000 -100.00000 -100.00000  0.03059 -100.00000 -100.00000 -100.00000 -100.00000 -100.00000 -100.00000 -100.00000 -0.18376 -0.80536  0.00000 
-0.00009 -100.00000 -100.00000 -100.00000  0.03088 -100.00000 -0.05467 -100.00000 -100.00000 -100.00000 -100.00000 -100.00000  0.00000 -100.00000 -0.05467 -0.30892 -0.15882  0.33044 -100.00000 -0.08793 
 0.00000 -100.00000  0.13763 -100.00000 -100.00000 -100.00000 -100.00000 -100.00000 -100.00000 -100.00000 -100.00000 -100.00000 -100.00000 -100.00000 -100.00000 -100.00000  0.03185 -100.00000 -100.00000 -0.48911 
 0.01197 -0.55361 -0.66908 -100.00000 -0.04777 -100.00000 -100.00000 -100.00000 -100.00000  0.00000 -0.72428 -100.00000  0.13734 -100.00000  0.22541 -100.00000 -100.00000 -100.00000 -0.12553 -0.12553 
 0.00000 -0.10912 -0.48945 -100.00000 -100.00000 -100.00000 -100.00000 -100.00000 -100.00000 -0.04849  0.13771 -100.00000 -100.00000  0.08273 -100.00000 -100.00000 -100.00000 -100.00000 -0.14563 -100.00000 
-100.00000 -100.00000 -100.00000 -100.00000 -100.00000 -100.00000 -0.34746  0.00000 -100.00000  0.13761 -100.00000 -0.18387 -100.00000  0.26965 -100.00000  0.67902 -100.00000 -100.00000  0.13761 -100.00000 
-100.00000  0.00000 -0.40862 -100.00000 -100.00000 -100.00000 -100.00000 -100.00000 -100.00000 -0.70051 -0.08035 -100.00000 -100.00000 -0.12362  0.26249 -100.00000 -100.00000 -100.00000 -100.00000 -0.16063 
 0.13820  0.00000 -0.09383 -100.00000 -100.00000 -100.00000 -100.00000 -100.00000 -100.00000 -0.20998 -0.68040 -100.00000 -100.00000 -100.00000 -100.00000 -100.00000 -0.00012 -100.00000 -100.00000  0.13808 
 0.35336 -100.00000  0.00004 -100.00000 -100.00000 -100.00000 -100.00000  0.26308 -100.00000 -100.00000 -100.00000  0.03633 -100.00000 -100.00000 -100.00000 -100.00000 -100.00000 -100.00000  0.00000 -0.44661 
-100.00000 -0.75222 -0.16266 -0.33527  0.02170  0.93996  0.00931 -0.09465 -100.00000 -0.21986 -100.00000 -100.00000  0.00000 -100.00000  0.13765  0.50141  0.09550  0.46966 -100.00000 -0.09465 
-0.20961 -0.07052  0.06620  0.45304 -0.06597  0.03140 -100.00000 -100.00000 -0.15924  0.28368  0.69516 -0.55146 -0.42593 -100.00000 -0.18392 -0.35620  0.48004  0.00000 -0.20961 -0.14843 
-0.03234  0.03149 -100.00000  0.33105 -100.00000  0.26320 -100.00000 -100.00000 -100.00000  0.00000 -100.00000  0.43781 -100.00000 -0.26774 -100.00000 -100.00000 -0.04366 -100.00000 -100.00000 -100.00000 
-100.00000  0.36394 -100.00000 -0.08430 -100.00000 -100.00000 -100.00000 -100.00000 -100.00000 -0.18409  0.00000 -100.00000 -100.00000 -100.00000 -100.00000 -100.00000 -100.00000 -100.00000 -100.00000 -100.00000 
-100.00000  0.16255  0.00005 -100.00000 -100.00000 -100.00000 -100.00000 -100.00000 -100.00000  0.16812 -100.00000 -100.00000  0.00000 -100.00000  0.13756  0.07901  0.17722 -0.07651 -100.00000 -0.26794 
-0.08379 -0.10377  0.07944  0.04192  0.09490  0.81780 -100.00000 -100.00000 -100.00000  0.42713  0.05154  0.00000 -0.16847 -100.00000 -100.00000 -0.28449  0.15072 -0.10010  0.09963 -0.27575 
-100.00000  0.00000  0.61385 -100.00000 -100.00000 -100.00000 -100.00000 -100.00000 -100.00000  0.23863  0.03652 -100.00000 -100.00000 -100.00000 -0.18344 -100.00000 -100.00000 -100.00000 -0.12968 -100.00000 
-100.00000 -100.00000 -0.31991  0.00000  0.19409 -100.00000 -0.04652 -100.00000 -100.00000 -0.00489  0.13869 -0.09495 -100.00000 -100.00000 -100.00000 -100.00000 -100.00000 -100.00000 -100.00000 -100.00000 
-100.00000  0.28365 -100.00000 -100.00000 -100.00000 -100.00000 -100.00000 -100.00000 -100.00000  0.51072 -0.19960  0.00000 -100.00000 -100.00000 -100.00000 -100.00000  0.09395 -0.29875  0.13964 -100.00000 
 0.00000  0.03836 -0.21898 -0.32883  0.11718  0.27824 -0.26980 -100.00000  0.62827  0.00833 -0.43298 -100.00000 -100.00000 -0.09493 -100.00000  0.13730 -0.19609  0.87338 -100.00000  0.26108 
-100.00000 -100.00000 -0.06433  0.00000 -100.00000  0.09313  0.13752 -100.00000 -100.00000  0.37852 -0.26314  0.04259 -100.00000 -100.00000 -100.00000 -100.00000 -100.00000 -100.00000 -100.00000 -100.00000 
-100.00000  0.22825 -100.00000 -0.05992 -100.00000 -100.00000 -100.00000 -0.24868 -100.00000  0.21732  0.00000 -0.18313 -100.00000 -100.00000 -100.00000 -100.00000 -0.31362 -0.00507 -100.00000 -0.09504 
-100.00000 -100.00000 -100.00000 -100.00000 -100.00000 -100.00000 -100.00000 -100.00000 -100.00000  0.27297 -0.03125  0.00000  0.13756 -100.00000 -100.00000 -0.26718 -100.00000 -0.11405  0.20504 -100.00000 
-100.00000 -100.00000 -100.00000 -100.00000 -100.00000 -100.00000 -100.00000 -100.00000 -100.00000 -100.00000  0.13741 -0.16882 -0.00499 -100.00000 -100.00000 -100.00000 -0.38803  0.00000 -100.00000 -0.16382 
-0.09482  0.31722  0.00000  0.63316 -0.00471 -0.12614 -100.00000 -100.00000 -100.00000 -100.00000 -100.00000 -100.00000 -100.00000 -100.00000 -100.00000 -100.00000 -100.00000 -100.00000 -100.00000  0.00009 
-100.00000 -100.00000 -100.00000 -100.00000 -100.00000 -100.00000 -100.00000 -100.00000 -100.00000  0.01127 -0.09505  0.00000 -100.00000 -100.00000 -100.00000 -100.00000 -100.00000 -0.35672  0.19345 -100.00000 
-100.00000  0.19999 -100.00000 -100.00000 -100.00000 -100.00000 -0.00507 -0.08442 -100.00000  0.00000  0.26307 -0.26811  0.07889 -100.00000  0.09883 -100.00000 -100.00000 -100.00000 -100.00000 -100.00000 
-100.00000  0.44846  0.00000  0.26128  0.03134 -100.00000 -0.14142 -100.00000 -100.00000 -100.00000 -100.00000 -100.00000 -100.00000 -100.00000 -100.00000 -100.00000 -100.00000 -100.00000 -0.09487 -100.00000 
-100.00000 -100.00000 -0.17023  0.00000 -0.24835  0.04253 -100.00000 -100.00000 -100.00000 -0.00003 -0.00838 -100.00000 -100.00000 -100.00000 -100.00000 -100.00000  0.13747 -100.00000 -100.00000 -100.00000 
-0.60400 -0.04673 -0.09521 -100.00000 -100.00000 -100.00000 -100.00000 -100.00000 -100.00000 -0.26807 -0.00034 -100.00000  0.29920 -100.00000 -100.00000 -100.00000 -100.00000 -0.85948 -0.53534  0.00000 
-100.00000 -100.00000  0.40149  0.58206 -0.00012 -100.00000 -100.00000 -100.00000 -100.00000 -0.04597  0.21834  0.09268 -100.00000 -100.00000 -100.00000 -100.00000 -0.94984  0.00000 -100.00000 -0.47239 
-100.00000 -100.00000  0.31116 -0.20674 -0.07625  0.00000 -0.00002  0.26301 -0.00002 -100.00000 -0.36993 -100.00000 -100.00000 -100.00000 -100.00000 -100.00000 -100.00000  0.16273 -100.00000 -100.00000 
-100.00000 -0.09514 -100.00000 -100.00000 -100.00000 -100.00000 -100.00000 -100.00000 -100.00000  0.63834 -100.00000  0.00000 -0.00012 -100.00000 -100.00000 -0.23120 -0.00012  0.16220 -0.97061 -100.00000 
-0.02135  0.38809 -0.38026  0.76910 -0.30948 -100.00000  0.03045 -100.00000 -100.00000 -0.40186  0.00000 -0.81581 -0.57696  0.25554  0.16781 -0.09523  0.39298 -100.00000 -100.00000 -100.00000 
 0.56721 -1.01805 -0.13034  0.00015 -100.00000 -100.00000 -100.00000 -100.00000 -100.00000 -100.00000 -100.00000 -100.00000  0.00000 -0.13034  0.30150 -0.18295  0.33261  0.31712 -100.00000 -100.00000 
-100.00000 -100.00000 -0.18284 -0.00476  0.65242 -100.00000  0.00000  0.21763 -100.00000 -0.11823 -100.00000 -100.00000 -100.00000 -100.00000 -100.00000 -100.00000 -100.00000 -100.00000 -100.00000 -100.00000 
-100.00000 -0.68177 -100.00000  0.18289 -100.00000 -100.00000 -100.00000 -100.00000 -100.00000 -100.00000  0.00000 -100.00000 -100.00000 -100.00000 -0.04687 -0.47462 -0.49442  0.11016 -100.00000 -100.00000 
-100.00000  0.00000 -0.27588 -100.00000 -0.06221 -100.00000 -0.00000 -100.00000 -0.00000  0.25147  0.31845 -100.00000 -0.20349 -0.26787 -100.00000 -100.00000 -0.54275 -0.00000  0.11065 -100.00000 
-0.00827  0.19408  0.00000 -100.00000 -100.00000 -0.28384 -100.00000 -100.00000 -100.00000 -0.18399  0.11064 -100.00000 -100.00000  0.23708 -100.00000 -100.00000 -100.00000 -100.00000 -100.00000 -100.00000 
 0.00000  0.14314 -100.00000 -100.00000 -100.00000 -100.00000 -100.00000  0.06549 -100.00000  0.95794 -100.00000 -100.00000 -100.00000 -100.00000 -100.00000 -0.06229 -0.23166 -100.00000 -0.00049 -100.00000 
-0.47997 -100.00000 -100.00000 -100.00000 -100.00000 -100.00000 -100.00000 -100.00000 -100.00000 -100.00000 -1.10883 -0.36399 -0.28501 -100.00000 -100.00000 -100.00000  0.23678  0.00000 -100.00000  0.77912 
-0.46725 -0.13669 -0.12601 -0.32078 -0.11750  0.13733 -0.00017 -0.42260 -100.00000 -100.00000  0.18358 -100.00000  0.13842 -0.09513 -100.00000 -0.20993  0.05548 -0.46454  0.16790  0.00000 
-100.00000 -100.00000 -100.00000  0.11084  0.50661 -100.00000  0.00000 -0.31002 -0.14094  0.22163 -100.00000 -100.00000 -100.00000 -100.00000 -100.00000 -100.00000 -100.00000 -100.00000 -100.00000 -100.00000 
-0.62353 -0.56181 -100.00000 -100.00000 -100.00000 -100.00000 -100.00000 -100.00000 -100.00000  0.01970 -100.00000  0.00000 -100.00000 -100.00000 -100.00000  0.04237 -100.00000 -0.54275 -0.03801 -100.00000 
 0.19371 -100.00000  0.27338  0.13605 -0.08855 -100.00000 -0.04650  0.04260 -100.00000 -0.03242 -0.04389  0.00000  0.11997 -100.00000 -100.00000 -0.18400 -100.00000 -0.26334 -0.04197 -0.09490 
-100.00000 -100.00000 -0.00479  0.16802  0.00000 -100.00000 -0.61172 -0.09493 -100.00000 -0.15275 -100.00000 -100.00000 -100.00000 -100.00000 -100.00000 -100.00000 -0.35601 -100.00000 -100.00000 -100.00000 
 0.06520 -100.00000 -0.00003 -100.00000 -100.00000 -100.00000 -100.00000 -100.00000 -100.00000 -100.00000 -100.00000 -100.00000 -100.00000 -100.00000 -100.00000 -100.00000 -100.00000 -0.36998  0.04256  0.00000 
-100.00000 -100.00000 -100.00000 -0.09501 -0.04665 -100.00000  0.00001 -100.00000 -100.00000 -100.00000  0.28350  0.19436 -0.18415 -100.00000 -100.00000 -100.00000 -0.06295  0.00000 -100.00000 -0.01138 
 0.34086 -100.00000 -100.00000 -100.00000 -100.00000 -0.05450 -100.00000 -100.00000 -100.00000 -0.15691 -100.00000 -100.00000 -100.00000 -100.00000 -100.00000 -100.00000  0.00000  0.42013 -100.00000 -100.00000 
-100.00000 -100.00000 -0.10735 -0.19423  0.72342  0.00000  0.19464 -100.00000 -100.00000 -100.00000 -0.04358 -100.00000 -100.00000 -100.00000 -100.00000 -100.00000 -100.00000  0.00004 -100.00000 -100.00000 
-0.03894 -100.00000 -100.00000 -100.00000 -100.00000 -100.00000 -100.00000 -100.00000 -100.00000 -100.00000 -100.00000 -100.00000 -100.00000 -100.00000 -100.00000 -100.00000 -100.00000  0.12420  0.10308  0.00000 
-100.00000 -100.00000 -100.00000 -0.42399 -100.00000 -100.00000 -100.00000  0.13749 -100.00000  0.56966 -0.34697  0.00000 -100.00000 -100.00000 -100.00000 -0.28457 -100.00000 -100.00000 -0.29846 -100.00000 
-100.00000 -100.00000  0.28365 -100.00000  0.00000 -100.00000 -100.00000 -100.00000 -100.00000  0.46119 -100.00000 -100.00000 -100.00000 -100.00000 -100.00000 -100.00000 -100.00000 -100.00000 -100.00000 -100.00000 
-100.00000 -100.00000 -100.00000 -100.00000 -100.00000 -100.00000 -100.00000  0.00007 -100.00000  0.31903  0.37858  0.00000 -100.00000 -100.00000 -100.00000 -100.00000 -100.00000  0.26310 -0.04091 -100.00000 
-100.00000 -100.00000 -0.55873 -100.00000 -100.00000 -100.00000 -100.00000 -100.00000 -100.00000 -100.00000 -100.00000 -0.00557 -0.35350 -100.00000 -100.00000 -100.00000 -0.62961  0.00000 -100.00000  0.46130 
-100.00000 -100.00000 -100.00000 -100.00000 -100.00000 -100.00000 -100.00000 -100.00000 -100.00000 -100.00000 -100.00000 -0.35326  0.16872 -100.00000 -100.00000 -100.00000 -0.20347  0.00000 -100.00000  0.35724 
 0.16978 -0.30068  0.00000  0.23509  0.06855 -0.34655  0.00005 -100.00000 -100.00000 -0.00253 -100.00000 -100.00000 -100.00000 -100.00000 -100.00000 -100.00000 -100.00000 -0.04339  0.13755 -100.00000 
-0.32322  0.00015 -100.00000 -100.00000 -100.00000  0.10392 -100.00000 -100.00000 -100.00000 -100.00000 -100.00000  0.41760 -100.00000 -100.00000 -100.00000 -100.00000 -100.00000 -0.09350  0.00000  0.22110 
-0.36714 -100.00000 -0.09442 -100.00000 -100.00000  0.05984 -100.00000 -0.00339 -100.00000 -100.00000 -100.00000  0.19159 -100.00000 -100.00000 -100.00000 -100.00000 -100.00000 -100.00000  0.00000 -0.74502 
 0.00000  0.00002 -100.00000 -100.00000 -100.00000 -100.00000 -100.00000 -100.00000  0.07411 -100.00000 -100.00000 -100.00000 -100.00000 -100.00000 -100.00000 -100.00000  0.04994 -100.00000 -100.00000  0.04655 
-100.00000 -100.00000  0.33802  0.13756 -0.07927 -100.00000  0.00000  0.00006 -100.00000  0.16473 -100.00000 -100.00000 -100.00000 -0.08706 -100.00000 -100.00000 -100.00000 -100.00000 -100.00000 -100.00000 
-100.00000 -100.00000 -100.00000 -100.00000  0.00000 -0.03491 -100.00000 -100.00000 -100.00000 -100.00000 -100.00000 -100.00000 -0.15666 -100.00000 -0.11505 -100.00000 -100.00000 -100.00000 -100.00000 -100.00000 
 0.46613 -100.00000 -0.00002 -100.00000 -100.00000 -100.00000 -100.00000 -0.08490 -100.00000 -100.00000 -100.00000  0.02206 -100.00000 -100.00000 -100.00000 -0.00002 -100.00000 -100.00000  0.00000 -0.46732 
-100.00000 -100.00000  0.29611  0.00000 -0.75865 -0.11629  0.04774 -100.00000 -100.00000 -0.32931 -0.44441  0.12472 -100.00000 -100.00000 -100.00000 -100.00000 -100.00000 -100.00000 -100.00000 -100.00000 
-100.00000 -100.00000 -100.00000 -100.00000 -0.06562 -100.00000 -100.00000 -100.00000  0.00000 -100.00000 -100.00000 -100.00000 -100.00000  0.26311 -100.00000 -100.00000  0.16721 -100.00000 -100.00000 -100.00000 
-100.00000  0.22707 -100.00000 -0.08717 -100.00000 -100.00000 -100.00000 -100.00000 -100.00000 -100.00000  0.00000 -100.00000 -100.00000 -100.00000  0.13751 -100.00000 -100.00000 -100.00000 -100.00000 -100.00000 
-100.00000 -100.00000 -100.00000 -100.00000 -100.00000 -100.00000 -100.00000  0.00000 -100.00000 -100.00000 -100.00000 -100.00000 -100.00000  0.08140 -100.00000 -0.08655 -100.00000 -100.00000 -0.03521 -100.00000 
-100.00000 -100.00000 -100.00000 -100.00000 -100.00000 -100.00000 -100.00000 -0.04443 -100.00000  0.38792 -100.00000  0.00000  0.03502 -100.00000 -100.00000 -0.18193 -100.00000 -0.26498 -0.00587 -100.00000 
-100.00000  0.00000  0.58487 -100.00000 -100.00000 -100.00000 -100.00000 -100.00000 -100.00000 -0.06708 -0.04991 -100.00000 -100.00000  0.13769 -100.00000 -100.00000 -100.00000 -100.00000 -100.00000  0.49201 
 0.71856  0.13764 -100.00000 -100.00000 -100.00000 -100.00000 -100.00000 -100.00000 -100.00000 -100.00000 -100.00000 -100.00000 -100.00000 -100.00000 -100.00000 -100.00000 -100.00000 -0.08194  0.30309  0.00000 
-100.00000 -100.00000 -100.00000  0.31748  0.00000 -0.04622 -0.28419 -100.00000 -0.12998 -100.00000 -100.00000 -100.00000 -100.00000 -100.00000 -100.00000 -100.00000 -100.00000 -100.00000 -100.00000 -100.00000 
-100.00000 -100.00000 -100.00000 -0.35422  0.00000 -100.00000 -0.00012 -100.00000 -100.00000 -0.74941 -100.00000 -100.00000 -100.00000 -100.00000 -100.00000 -100.00000 -100.00000 -100.00000 -100.00000 -100.00000 
-100.00000 -0.21015  0.00000  0.14349 -100.00000 -100.00000 -100.00000 -100.00000 -100.00000 -100.00000 -100.00000 -100.00000 -100.00000 -100.00000 -100.00000 -100.00000 -100.00000 -100.00000 -0.09443 -100.00000 
-100.00000 -100.00000 -100.00000 -0.04227  0.00000 -100.00000 -100.00000 -100.00000 -100.00000 -100.00000 -100.00000 -100.00000  0.04298 -100.00000  0.04473 -100.00000 -100.00000 -100.00000 -100.00000 -100.00000 
-100.00000 -100.00000  0.00019 -100.00000  0.00000  0.27570  0.00019 -100.00000 -100.00000 -100.00000 -100.00000 -100.00000  0.26323 -100.00000  0.48100 -100.00000 -100.00000 -100.00000 -100.00000 -100.00000 
-0.06962  0.00006 -100.00000 -100.00000 -100.00000 -100.00000 -100.00000 -100.00000 -100.00000 -100.00000 -100.00000 -100.00000 -100.00000 -100.00000 -100.00000 -100.00000 -100.00000  0.18503  0.21797  0.00000 
-100.00000 -100.00000 -100.00000 -100.00000 -100.00000 -100.00000 -100.00000 -0.18414 -100.00000 -0.04077 -0.04663  0.00000 -100.00000 -100.00000 -100.00000 -0.09501 -100.00000  0.16803  0.06283 -100.00000 
 0.56974 -0.09466 -100.00000 -100.00000 -100.00000 -100.00000 -100.00000 -100.00000 -100.00000 -100.00000 -100.00000 -100.00000 -100.00000 -100.00000 -100.00000 -100.00000 -100.00000  0.37390  0.13944  0.00000 
 0.50837 -100.00000 -100.00000 -100.00000 -100.00000  0.33274 -100.00000 -100.00000 -0.00748  0.04300 -100.00000 -100.00000 -100.00000 -100.00000 -100.00000 -100.00000  0.00000  0.46761 -100.00000 -100.00000 
-100.00000  0.28784 -100.00000 -0.04370 -100.00000 -100.00000 -100.00000 -100.00000 -100.00000  0.00003  0.00000 -0.13031 -100.00000 -100.00000  0.00003 -100.00000 -100.00000 -100.00000 -100.00000 -100.00000 
-100.00000 -100.00000 -100.00000 -100.00000  0.00000 -0.04648  0.16270 -100.00000  0.16811 -0.03722 -100.00000 -100.00000 -100.00000 -100.00000 -100.00000 -100.00000 -100.00000 -100.00000 -100.00000 -100.00000 
 0.28192 -100.00000  0.13763 -100.00000 -100.00000 -100.00000 -100.00000  0.30202 -100.00000 -100.00000 -100.00000  0.26182 -100.00000 -100.00000 -100.00000 -100.00000 -100.00000 -100.00000  0.00000  0.11142 
-100.00000 -100.00000 -0.18358 -0.20885  0.17436 -100.00000  0.00000  0.03216 -100.00000 -0.47110 -100.00000 -100.00000 -100.00000 -100.00000 -100.00000 -100.00000 -100.00000 -100.00000 -100.00000 -100.00000 
-100.00000 -100.00000 -100.00000 -100.00000 -100.00000 -100.00000 -100.00000  0.25600 -100.00000 -100.00000 -100.00000 -0.52315  0.16289 -100.00000 -0.09482  0.00000  0.48394 -100.00000 -100.00000 -100.00000 
 0.68435 -100.00000  0.04268 -100.00000 -100.00000 -100.00000 -100.00000  0.30151 -100.00000 -100.00000 -100.00000 -0.39390 -100.00000 -100.00000 -100.00000 -100.00000 -100.00000 -100.00000  0.00000  0.27624 
 0.26295 -100.00000 -0.24740 -0.00448  0.00000 -100.00000 -100.00000 -100.00000 -100.00000  0.09988  0.13742 -100.00000 -100.00000 -100.00000 -100.00000 -100.00000  0.28367 -100.00000 -0.48126 -0.29797 
-100.00000 -100.00000 -100.00000 -100.00000 -100.00000 -100.00000 -100.00000 -100.00000 -100.00000  0.07732  0.13760  0.00000 -100.00000 -100.00000 -100.00000 -100.00000 -100.00000  0.49024  0.20440 -100.00000 
 0.04267  0.35473  0.00000 -0.04339 -100.00000 -0.35759 -100.00000 -100.00000 -100.00000 -100.00000 -100.00000 -100.00000 -100.00000 -100.00000 -100.00000 -100.00000 -100.00000 -100.00000 -100.00000 -100.00000 
-100.00000 -100.00000 -100.00000 -100.00000 -100.00000 -100.00000 -100.00000 -100.00000 -100.00000 -100.00000 -0.00485 -0.04374 -0.04652 -100.00000 -100.00000 -100.00000 -0.08268  0.00000 -100.00000 -0.33629 
-100.00000  0.15470 -100.00000 -100.00000 -100.00000 -100.00000 -100.00000  0.04270 -100.00000  0.57681  0.04233  0.00000  0.43242 -100.00000 -100.00000  0.21768  0.00012  0.06326 -0.32881 -100.00000 
-100.00000 -100.00000 -100.00000  0.05107  0.00000 -0.04057 -100.00000 -100.00000 -100.00000 -100.00000 -100.00000 -100.00000 -100.00000 -100.00000 -0.07077 -100.00000 -0.04655 -100.00000 -100.00000 -100.00000 
-100.00000 -100.00000 -100.00000 -100.00000 -100.00000 -100.00000 -100.00000  0.00000 -100.00000 -100.00000 -100.00000 -0.18391 -100.00000  0.48558 -100.00000  0.13879 -100.00000 -100.00000 -100.00000 -100.00000 
 0.00528 -0.36982  0.11061 -100.00000 -100.00000  0.13730 -100.00000 -100.00000 -100.00000 -100.00000  0.04244 -0.09506 -0.00020 -100.00000 -100.00000 -100.00000 -100.00000 -0.29514 -0.64510  0.00000 
-0.07709 -100.00000 -100.00000 -100.00000 -100.00000 -100.00000 -0.00006 -100.00000 -100.00000 -0.10484 -100.00000 -0.53645 -0.18431 -100.00000 -100.00000 -100.00000  0.08504  0.00000 -100.00000  0.26362 
-100.00000  0.10508  0.00000  0.04159 -100.00000 -100.00000 -100.00000 -100.00000 -100.00000 -100.00000 -100.00000 -100.00000 -100.00000 -100.00000 -100.00000 -100.00000 -100.00000 -100.00000 -100.00000  0.13752 
-0.57706 -0.31063 -100.00000 -100.00000 -100.00000 -100.00000 -100.00000 -100.00000 -100.00000  0.11051 -100.00000 -0.35638 -100.00000 -0.00007 -100.00000 -100.00000  0.18692  0.00000 -100.00000 -0.20371 
-0.10125 -0.15693  0.25586 -0.08403 -0.13027 -100.00000 -100.00000 -100.00000 -100.00000  0.00000 -0.00474  0.26096 -100.00000 -100.00000 -100.00000 -100.00000  0.42756  0.00015 -100.00000 -100.00000 
-100.00000  0.42565  0.67937 -0.18390  0.42565  0.56213 -100.00000 -100.00000 -100.00000  0.02306 -0.18228 -100.00000  0.00000 -100.00000 -0.28485 -0.29887 -0.09096 -0.38042 -100.00000 -100.00000 
 0.00017 -100.00000  0.03139  0.18433  0.00000 -100.00000  0.67824 -100.00000 -100.00000  0.76930 -100.00000 -100.00000 -100.00000 -100.00000 -100.00000 -100.00000 -100.00000 -100.00000 -100.00000 -100.00000 
-100.00000 -0.37000  0.16807 -100.00000 -0.18402 -0.28478 -0.00485 -100.00000 -0.04377 -0.09497 -0.23066 -100.00000 -0.27215 -100.00000 -100.00000 -100.00000  0.48769  0.00000 -100.00000  0.34325 
-0.00000 -0.00000 -100.00000 -100.00000 -100.00000 -100.00000 -0.09493 -0.09493 -0.75144  0.77934  0.05132  0.00000 -100.00000 -100.00000 -100.00000 -100.00000 -100.00000 -0.28479 -0.12635 -100.00000 
-100.00000 -100.00000 -100.00000 -100.00000 -100.00000 -100.00000 -100.00000 -100.00000 -100.00000 -0.14234 -100.00000  0.00000 -100.00000 -100.00000 -100.00000 -100.00000 -100.00000 -0.00485 -0.27508 -100.00000 
-0.13023  0.00000  0.00874 -100.00000 -100.00000 -100.00000 -100.00000 -100.00000 -100.00000  0.03156 -0.36144 -100.00000 -100.00000 -100.00000 -100.00000 -100.00000 -100.00000 -100.00000  0.26296 -100.00000 
-100.00000 -0.23544 -0.15434  0.31337  0.23291 -100.00000  0.17636 -0.07682 -100.00000 -100.00000 -0.09030  0.22234 -100.00000  0.00453 -100.00000 -0.27987 -0.42995  0.00000 -100.00000  0.10764 
 0.37359 -0.20949  0.04251 -0.26779 -100.00000 -100.00000 -100.00000 -100.00000 -100.00000 -0.13028 -0.00015 -100.00000 -0.79379 -100.00000 -100.00000 -100.00000 -100.00000 -0.66723  0.33107  0.00000 
-100.00000 -0.39550 -0.10650  0.00000 -0.48124 -100.00000  0.13716 -0.10973 -0.00034 -0.14849 -0.26864  0.19864 -100.00000 -100.00000 -100.00000 -100.00000 -0.72247 -0.39550 -100.00000 -0.30639 
 0.00000 -100.00000 -0.07366 -100.00000 -0.21117 -100.00000 -0.21117  0.07237 -100.00000 -100.00000 -100.00000 -100.00000 -100.00000 -100.00000 -100.00000 -100.00000 -0.29082 -100.00000 -100.00000 -0.25060 
-100.00000 -100.00000 -100.00000  0.00004  0.00004 -100.00000 -100.00000 -100.00000 -100.00000  0.07068  0.04823  0.00000 -100.00000 -100.00000 -100.00000  0.26992 -0.10859 -0.29199  0.36814 -100.00000 
 0.00000 -100.00000  0.05219 -100.00000 -100.00000 -100.00000 -100.00000 -100.00000  0.16767 -100.00000 -100.00000 -100.00000 -100.00000 -100.00000 -100.00000 -100.00000  1.03454 -100.00000 -100.00000  0.07518 
 0.26320 -100.00000 -100.00000 -100.00000 -100.00000 -100.00000 -0.07293  0.31450  0.45781  0.26320 -100.00000 -100.00000 -100.00000  0.00000 -100.00000 -100.00000  0.00748 -100.00000 -100.00000 -100.00000 
-100.00000 -100.00000 -0.04305  0.13751 -0.22953 -100.00000  0.00000 -0.16858 -100.00000  0.43239 -100.00000 -100.00000 -100.00000  0.15364 -100.00000 -100.00000 -100.00000 -100.00000 -100.00000 -100.00000 
-0.32028 -100.00000  0.17885 -100.00000 -0.75495 -100.00000 -100.00000 -100.00000 -100.00000 -0.21156 -0.00039 -0.00039 -100.00000 -100.00000 -100.00000 -100.00000 -100.00000 -0.00070 -0.56705  0.00000 
-100.00000 -100.00000 -0.10939 -100.00000  0.19628 -100.00000  0.00000  0.13754 -100.00000  0.28945 -100.00000 -100.00000 -100.00000 -0.10939 -100.00000 -100.00000 -100.00000 -100.00000 -100.00000 -100.00000 
-100.00000 -100.00000 -100.00000 -100.00000 -0.07336 -100.00000 -0.01615  0.00000 -0.34097  0.05217 -100.00000  0.37833 -100.00000 -0.16790 -100.00000 -0.64678 -100.00000 -100.00000  0.13732 -100.00000 
-100.00000 -100.00000 -100.00000 -100.00000  0.15374 -100.00000 -100.00000  0.28682 -100.00000 -100.00000 -100.00000  0.10625  0.16762 -100.00000 -0.21089  0.00000 -0.49560 -100.00000 -100.00000 -100.00000 
-100.00000 -0.13220 -100.00000 -100.00000  0.02649 -100.00000 -100.00000 -100.00000 -100.00000 -0.39432  0.56860  0.53076 -0.63880 -100.00000 -0.00008 -0.10947 -0.24614  0.00000 -100.00000  0.05308 
-0.00011 -100.00000 -100.00000 -100.00000 -100.00000 -100.00000 -0.04344 -0.49264 -100.00000 -100.00000 -100.00000 -100.00000 -100.00000  0.00000 -100.00000 -100.00000 -0.44274 -100.00000 -100.00000 -100.00000 
 0.06933 -100.00000 -0.07360 -100.00000 -100.00000 -100.00000 -100.00000  0.16740 -100.00000  0.04798 -100.00000  0.01462 -100.00000 -100.00000 -100.00000 -100.00000 -100.00000 -100.00000  0.00000 -0.37066 
-100.00000 -100.00000 -100.00000 -100.00000 -100.00000 -100.00000 -100.00000  0.02804 -100.00000 -0.09559 -0.49654  0.00000 -100.00000 -100.00000 -100.00000  0.27420 -100.00000 -100.00000  0.24447 -100.00000 
-0.04498 -0.13157  0.28708  0.86843  0.02839 -0.10911  0.13766  0.00016  0.00016  0.06607  0.29317  0.00016 -100.00000 -100.00000 -0.10911  0.00016  0.14131 -0.00959 -0.07170  0.00000 
-0.10924 -100.00000 -100.00000 -100.00000 -100.00000 -100.00000  0.37618  0.18511 -0.21084  0.26927 -100.00000 -100.00000 -100.00000  0.00000 -100.00000 -100.00000 -0.01629 -100.00000 -100.00000 -100.00000 
-100.00000 -100.00000  0.01199 -0.28559 -0.56568  0.00000 -100.00000 -100.00000 -100.00000 -100.00000  0.49845 -100.00000 -100.00000 -100.00000 -100.00000 -100.00000 -0.01554  0.02839 -100.00000 -100.00000 
 0.55110 -0.08553 -0.07347 -0.10939 -100.00000 -0.47878 -100.00000 -100.00000 -100.00000 -0.72761 -0.14773 -0.27215 -100.00000 -100.00000 -100.00000 -0.10939  0.47557 -0.33026  0.50435  0.00000 
 0.35814  0.37182 -100.00000  0.09004 -100.00000 -0.00013 -100.00000 -100.00000 -100.00000  0.00000 -0.10082 -0.73833 -0.25788 -100.00000 -100.00000 -100.00000 -0.41523 -100.00000 -100.00000 -0.00013 
 0.13754  0.46409  0.00000 -0.14410 -0.13194 -100.00000 -100.00000 -100.00000 -100.00000 -100.00000 -100.00000 -100.00000 -100.00000 -100.00000 -100.00000 -100.00000 -100.00000 -100.00000 -100.00000 -0.10931 
 0.06490 -100.00000 -100.00000 -0.16853 -100.00000 -100.00000 -100.00000 -100.00000 -100.00000  0.26322  0.13768 -100.00000  0.00018 -100.00000 -100.00000 -100.00000  0.00000  0.71907 -100.00000 -100.00000 
-0.71817 -0.01999 -0.54302 -0.05076  0.21879 -0.21427 -1.09850  0.02629 -100.00000 -0.60202 -0.67908  0.00000 -0.31600 -100.00000 -100.00000 -0.00979 -0.44966 -0.34148 -0.33219 -0.00174 
 0.00000  0.16728 -0.25785 -100.00000 -100.00000 -100.00000 -100.00000 -100.00000 -0.09528 -0.30623 -100.00000 -100.00000 -100.00000 -100.00000 -100.00000 -100.00000 -0.53164 -100.00000 -0.00013 -0.08666 
-100.00000 -0.60004 -0.48758 -0.26698  0.14596 -0.24843 -100.00000 -0.27452 -100.00000 -0.09199  0.00000 -0.79119 -100.00000 -0.30674 -100.00000 -100.00000 -0.72291 -0.07333 -0.47980 -100.00000 
-100.00000 -100.00000 -100.00000 -100.00000 -100.00000 -100.00000 -100.00000  0.00000 -100.00000 -0.21120 -100.00000 -100.00000 -100.00000  0.12867 -100.00000  0.45139 -100.00000 -100.00000  0.00004 -100.00000 
 0.13030  0.44215 -0.29482 -100.00000 -0.10937 -100.00000 -0.07341 -0.39286 -100.00000  0.00681 -100.00000 -0.02669 -100.00000 -0.56684  0.36705 -0.42035 -100.00000 -0.25076  0.00000  0.02711 
-0.82235 -0.46028 -100.00000 -100.00000  0.04456 -100.00000 -100.00000  0.00000 -100.00000 -0.30605 -100.00000  0.02807 -100.00000  0.31137 -100.00000  0.09611 -100.00000 -100.00000 -100.00000 -100.00000 
 0.00021 -100.00000 -100.00000 -0.04252  0.86844  0.53141 -100.00000 -100.00000 -100.00000  0.12123 -0.07228 -100.00000 -0.09995 -100.00000  0.00000 -100.00000  0.31705 -100.00000 -100.00000 -100.00000 
-0.00030 -0.21629 -0.25529 -100.00000 -0.48667 -0.07383 -100.00000 -100.00000 -100.00000  0.00610 -0.68897  0.20690  0.37821 -100.00000 -100.00000 -0.00779  0.12912  0.00000 -100.00000 -0.57530 
-100.00000 -100.00000 -100.00000 -100.00000 -100.00000 -100.00000 -0.21121  0.00000 -100.00000 -100.00000 -100.00000 -0.30618 -100.00000 -0.41110 -100.00000 -0.13724 -100.00000 -100.00000 -100.00000 -100.00000 
 0.27449 -0.00001  0.17956 -100.00000 -0.27015 -100.00000 -0.63322 -100.00000  0.23115  0.00000  0.02688 -100.00000 -100.00000 -0.00001 -0.01673  0.01551  0.02688 -0.45917 -100.00000  0.26302 
 0.12024 -0.21159 -0.44243 -0.59966 -0.37567 -100.00000 -100.00000 -0.83855 -100.00000  0.46649  0.26247 -100.00000 -100.00000 -100.00000 -0.29582 -0.10993 -100.00000 -1.04020 -0.34206  0.00000 
-0.15519 -0.00036 -0.74845  0.20720  0.18976  0.15338 -100.00000 -0.21125 -100.00000 -0.70040 -100.00000 -100.00000 -100.00000 -100.00000  0.13714 -100.00000 -0.00036 -0.12503  0.00635  0.00000 
-100.00000 -0.88024 -0.04952 -0.36748 -0.63981 -100.00000 -100.00000 -100.00000 -100.00000  0.00000  0.28215 -100.00000 -100.00000 -0.00048 -0.18912 -100.00000 -100.00000 -100.00000 -100.00000 -100.00000 
-0.29514  0.59390 -0.21101  0.13221  0.06862  0.04475 -0.52304 -100.00000 -0.07146  0.06559 -0.30638  0.04475  0.02811 -0.00007 -100.00000 -100.00000  0.43260  0.00000 -100.00000 -0.10573 
-100.00000  0.00000 -0.04254 -100.00000  0.00000  0.01520  0.07294 -100.00000  0.15383 -0.13365  0.19039 -100.00000 -100.00000  0.16778 -100.00000 -100.00000 -100.00000 -100.00000 -100.00000 -100.00000 
 0.05226 -100.00000  0.05528 -100.00000 -0.18734  0.31939  0.00690  0.05226 -100.00000 -0.03832  0.27931  0.00000 -100.00000 -100.00000 -100.00000 -100.00000  0.15382 -0.12394 -0.12119 -100.00000 
 0.38200 -1.15506 -0.54609 -0.10664 -0.20589 -0.11694  0.22806 -100.00000 -0.01211  0.46200  0.09943 -0.10664 -0.16125 -100.00000 -100.00000 -0.00005  0.00000 -0.25114 -100.00000 -100.00000 
-0.38114  0.02821 -100.00000 -100.00000  0.58500  0.13754 -0.55812 -100.00000 -100.00000  0.63707 -100.00000 -100.00000  0.28670 -100.00000 -100.00000 -100.00000  0.00004  0.31274 -0.70471  0.00000 
-0.07135 -100.00000  0.07499 -100.00000 -0.21125 -0.37033 -0.35350 -0.00011 -100.00000 -0.12198  0.38374 -0.68631  0.17944 -100.00000 -100.00000  0.02807  0.16217  0.00000 -100.00000 -0.23482 
-100.00000 -100.00000  0.13301  0.00000 -0.39497 -0.05132 -100.00000 -100.00000 -100.00000 -100.00000 -0.22185 -100.00000 -100.00000 -100.00000 -100.00000 -100.00000 -0.16841 -0.07348 -100.00000 -100.00000 
-0.55404 -0.82173 -0.43151 -0.16833  0.01464 -100.00000 -100.00000  0.17075 -100.00000 -0.12621  0.05209  0.58005  0.07279 -100.00000 -100.00000 -0.45896 -0.07152  0.44729  0.00000 -0.29909 
 0.00000 -0.51713  0.92558 -0.04679  0.14310 -100.00000 -0.12290 -100.00000 -100.00000  0.18985  0.42380 -100.00000  0.29131 -100.00000 -0.56559  0.20884 -0.22549  0.52249 -100.00000  0.32472 
-0.10921  0.21542  0.00000 -0.10921 -0.75276  0.12329 -100.00000 -100.00000 -100.00000 -100.00000 -0.25699 -100.00000 -100.00000 -100.00000 -100.00000 -100.00000 -100.00000 -100.00000 -100.00000  0.16780 
-0.00004  0.15369  0.83164  0.13747 -100.00000 -100.00000 -100.00000 -100.00000 -100.00000 -0.60463 -0.07345 -0.16069  0.50429 -100.00000 -0.21095 -100.00000  0.10539  0.00000 -0.10934 -0.28192 
-0.00002 -100.00000  0.00835  0.37485  0.00000  0.00835 -0.49354 -100.00000 -0.36801  0.17337 -100.00000 -100.00000 -100.00000 -100.00000 -100.00000 -100.00000 -100.00000 -100.00000 -100.00000 -100.00000 
-0.33365 -0.39399 -0.09919 -100.00000 -100.00000 -100.00000 -100.00000 -0.00004 -100.00000 -0.16762  0.36437 -0.07140  0.26299 -100.00000 -100.00000 -100.00000 -0.25649 -0.26768  0.59702  0.00000 
-100.00000 -0.42653  0.05276 -0.00032 -0.30614 -100.00000 -100.00000 -100.00000 -100.00000  0.00000 -0.21027  0.05276 -0.07277 -100.00000  0.10361 -100.00000 -0.45581 -0.43915  0.08037 -100.00000 
 0.13739 -0.44799  0.04017 -0.10474  0.01580  0.00000 -100.00000 -100.00000 -100.00000  0.00533  0.06195 -100.00000 -0.80203 -100.00000 -100.00000 -100.00000 -0.05873  0.16153 -0.00012  0.37839 
 0.00000 -100.00000  0.01960 -100.00000 -100.00000 -100.00000 -100.00000 -100.00000 -0.19059 -100.00000 -100.00000 -100.00000 -100.00000 -100.00000 -100.00000 -100.00000 -0.13112 -100.00000 -0.57947  0.62787 
-100.00000 -0.35753  0.00000 -100.00000 -0.04401  0.19185 -0.02118 -100.00000 -100.00000 -0.10469 -0.00008 -100.00000 -0.00008 -100.00000 -100.00000 -0.32961 -100.00000  0.13742 -0.00008  0.20121 
-100.00000 -100.00000 -100.00000 -100.00000 -100.00000 -0.01448 -0.09869  0.00000 -100.00000 -0.51002 -0.14001 -100.00000 -100.00000 -0.12524 -100.00000 -0.14353 -100.00000 -100.00000 -0.00021 -0.00021 
-0.02357 -100.00000 -0.00007 -100.00000 -0.19339 -0.00007 -100.00000 -100.00000 -100.00000 -0.19339  0.03754 -100.00000  0.00000 -100.00000 -0.30457 -0.33391  0.19371 -0.22634 -100.00000 -100.00000 
-100.00000 -100.00000 -0.27520  0.00000 -100.00000 -100.00000 -100.00000 -100.00000 -100.00000 -0.10220  0.21973 -0.05665 -0.19416 -0.00003 -100.00000 -0.00003 -100.00000 -0.00003 -100.00000 -100.00000 
-100.00000 -100.00000 -100.00000 -0.00003  0.00000 -0.39487 -100.00000 -100.00000 -0.10353 -0.10353 -100.00000 -100.00000  0.03397 -100.00000  0.26813 -100.00000 -0.06260 -100.00000 -100.00000 -100.00000 
-0.10377  0.00000  0.47552 -100.00000  0.00008 -100.00000 -100.00000 -100.00000 -100.00000 -0.29144 -0.09046 -100.00000 -100.00000 -100.00000 -100.00000 -100.00000  0.00008 -100.00000 -100.00000  0.00008 
-100.00000 -100.00000 -0.31302  0.00000  0.57236 -100.00000 -0.10571 -0.00007 -100.00000  0.13743 -0.61008 -100.00000 -100.00000 -100.00000 -100.00000 -100.00000 -100.00000 -100.00000 -0.00007 -100.00000 
-100.00000 -100.00000 -100.00000 -100.00000  0.00013 -100.00000  0.37864  0.00000 -100.00000  0.13763 -100.00000 -0.17286 -100.00000  0.08394 -100.00000  0.31644 -100.00000 -100.00000 -0.03878 -100.00000 
-100.00000  0.02960 -100.00000 -100.00000  0.05480 -100.00000 -100.00000 -100.00000 -100.00000  0.00000 -0.20823 -100.00000 -100.00000 -100.00000 -0.34692 -100.00000 -100.00000 -100.00000 -100.00000 -100.00000 
-100.00000  0.77642 -100.00000 -0.14112 -100.00000 -100.00000 -100.00000 -100.00000 -100.00000  0.32386  0.00000 -0.46337 -100.00000 -100.00000  0.15781 -100.00000 -100.00000 -100.00000 -100.00000 -100.00000 
 0.03331  0.28709  0.00000  0.09926 -100.00000 -100.00000 -0.32149 -100.00000 -100.00000 -100.00000  0.13755 -100.00000 -100.00000 -100.00000 -100.00000 -100.00000 -100.00000 -100.00000  0.06163 -100.00000 
-100.00000  0.00000  0.18067 -0.00004 -0.10892 -100.00000 -100.00000 -100.00000 -100.00000 -0.30476 -0.15754 -100.00000 -100.00000 -100.00000 -100.00000 -100.00000 -100.00000 -100.00000  0.26959 -100.00000 
 0.22380 -0.10890  0.26298 -0.04602 -100.00000 -100.00000 -100.00000 -100.00000 -100.00000  0.00000 -0.69149  0.11284 -100.00000  0.28850 -100.00000 -100.00000 -100.00000 -100.00000 -100.00000 -100.00000 
-100.00000 -100.00000 -2.27723 -100.00000 -0.16919 -100.00000 -100.00000 -100.00000 -100.00000  0.00000  0.27576 -100.00000 -100.00000 -100.00000  0.69067 -100.00000 -100.00000 -100.00000 -100.00000 -100.00000 
 0.02839 -0.21046  0.23448 -0.53766  0.00000 -0.07139 -0.63352 -100.00000 -100.00000  0.14821  0.16806 -100.00000 -0.07295 -100.00000 -0.17945 -100.00000 -0.04211 -100.00000 -100.00000 -100.00000 
-100.00000  0.07302  0.00000  0.13752 -100.00000  0.20355  0.02833 -100.00000 -0.47827 -100.00000 -100.00000 -100.00000 -100.00000 -100.00000 -0.21067 -100.00000 -100.00000 -100.00000 -100.00000 -100.00000 
-100.00000 -0.21088 -0.13176  0.10632  0.00000  0.26298 -0.26020 -100.00000 -100.00000 -0.00006 -0.00006 -100.00000 -100.00000 -0.04804 -0.10100 -100.00000  0.47565 -100.00000 -100.00000 -100.00000 
 0.26931 -0.36987 -0.10920 -100.00000  0.00000  0.02830 -0.21077 -100.00000  0.14405  0.24404 -100.00000 -100.00000 -100.00000 -100.00000 -100.00000 -100.00000 -100.00000 -100.00000 -100.00000 -100.00000 
 0.02841 -0.19117  0.00000 -0.81225 -100.00000 -100.00000 -0.39367 -100.00000 -100.00000 -0.00022 -100.00000 -100.00000 -100.00000 -100.00000 -100.00000 -100.00000 -100.00000 -100.00000 -0.04187 -100.00000 
-100.00000 -0.10965 -100.00000 -100.00000 -0.00029 -100.00000 -0.29552 -0.21130 -100.00000  0.00000  0.05174 -100.00000 -100.00000 -100.00000 -0.61084 -100.00000 -100.00000 -100.00000 -100.00000 -100.00000 
 0.00004 -100.00000 -100.00000 -100.00000  0.00000 -0.24579 -100.00000 -100.00000 -100.00000 -100.00000 -100.00000 -100.00000  0.05427 -100.00000  0.16877 -100.00000  0.22037 -100.00000 -100.00000 -100.00000 
 0.00000 -0.16692 -0.30443 -100.00000 -100.00000 -100.00000 -100.00000 -100.00000 -0.39312 -100.00000 -100.00000 -100.00000 -100.00000 -100.00000 -100.00000 -100.00000  0.36868 -100.00000 -100.00000 -0.18458 
-0.63514  0.00000  0.58958 -100.00000 -100.00000 -100.00000 -100.00000 -100.00000 -100.00000 -0.07334  0.16236 -100.00000 -100.00000  0.00010  0.00010 -100.00000 -100.00000 -100.00000 -100.00000  0.07273 
-100.00000 -100.00000 -0.28536  0.00000 -0.01649 -100.00000  0.48533 -100.00000 -100.00000 -0.30594 -0.12798 -0.55816 -100.00000 -100.00000 -100.00000 -100.00000 -100.00000 -100.00000 -100.00000 -100.00000 
-0.67284 -0.11152  0.67904  0.09050  0.74257 -100.00000 -0.37745 -100.00000 -100.00000  0.00000  0.37853 -0.31946 -100.00000 -100.00000 -100.00000 -100.00000  0.16758 -100.00000 -100.00000 -100.00000 
-0.07300 -100.00000  0.37278  0.18013 -0.14438 -100.00000  0.00000 -0.41968 -100.00000  0.36776  0.71549 -100.00000  0.00008 -100.00000 -100.00000 -100.00000 -100.00000 -100.00000 -100.00000 -100.00000 
-0.60716 -100.00000 -100.00000 -100.00000  0.00659 -100.00000 -100.00000 -100.00000  0.00000 -100.00000 -100.00000 -100.00000 -100.00000 -0.16842 -100.00000 -100.00000 -0.00534 -100.00000 -100.00000  0.05203 
-0.25472 -0.59107  0.35711  0.29534 -0.01641  0.00000 -100.00000 -100.00000 -100.00000  0.37855  0.10615 -100.00000 -100.00000 -100.00000 -100.00000 -100.00000 -0.07341 -100.00000 -100.00000 -100.00000 
-100.00000 -100.00000 -100.00000 -0.39414 -0.16867 -0.18769  0.09052  0.14153  0.16757  0.02817 -0.00003 -100.00000 -100.00000  0.00000 -100.00000 -100.00000 -0.01640 -100.00000 -100.00000 -100.00000 
-100.00000  0.09003  0.13165 -0.13236 -0.04322 -100.00000  0.11939 -0.14846  0.22064  0.00000 -100.00000 -100.00000 -0.00009 -100.00000 -0.80969 -100.00000 -100.00000 -0.41528 -100.00000  0.13741 
-100.00000 -100.00000 -0.51058 -0.64156 -0.30648 -100.00000 -100.00000 -100.00000 -100.00000 -0.53234 -0.09554  0.00000 -100.00000 -100.00000 -100.00000 -0.55887 -0.30648 -0.19885 -0.24776 -100.00000 
 0.00000 -100.00000 -0.07333 -100.00000 -100.00000 -100.00000 -100.00000 -100.00000  0.04506 -100.00000 -100.00000 -100.00000 -100.00000 -100.00000 -100.00000 -100.00000  0.07882 -100.00000 -100.00000  0.02640 
-100.00000 -0.96353 -0.00004 -100.00000  0.28613 -100.00000  0.24526 -0.37093 -100.00000  0.00000 -0.09548 -0.00004 -0.00004 -100.00000  0.44660 -100.00000 -100.00000 -100.00000 -100.00000 -0.00004 
-100.00000 -100.00000 -0.25775 -100.00000  0.00000 -0.18000  0.26908 -100.00000 -0.10944 -0.03922 -100.00000 -100.00000 -100.00000 -100.00000 -100.00000 -100.00000 -100.00000 -100.00000 -100.00000 -100.00000 
-100.00000 -100.00000 -0.07355 -100.00000  0.07249  0.26301 -100.00000 -100.00000  0.13748 -100.00000 -100.00000 -100.00000  0.00000 -100.00000 -0.25762  0.15364 -0.18344 -0.07355 -100.00000  0.14304 
-0.10918 -0.10918  0.06553 -100.00000 -0.17960 -100.00000  0.59209  0.19080 -0.21084 -0.30580 -100.00000 -100.00000 -100.00000  0.00000 -100.00000 -100.00000 -0.16830 -100.00000 -100.00000 -100.00000 
 0.26712  0.00006  0.26309 -0.01674 -0.21617 -100.00000 -0.07359  0.00006 -100.00000  0.15366 -0.21617 -100.00000  0.13756 -100.00000 -100.00000 -100.00000  0.00000  0.23694 -100.00000  0.00006 
-100.00000 -100.00000  0.11999  0.00000 -0.30622 -0.09634 -100.00000 -100.00000 -100.00000 -100.00000  0.36308 -100.00000 -100.00000 -100.00000 -100.00000 -100.00000  0.00003 -0.01687 -100.00000 -100.00000 
-0.16866 -100.00000 -100.00000 -100.00000 -100.00000 -100.00000 -0.04312 -0.11038 -0.10946 -0.10946 -100.00000 -100.00000 -100.00000  0.00000 -100.00000 -100.00000  0.13179 -100.00000 -100.00000 -100.00000 
-100.00000 -100.00000  0.07533  0.00000  0.45972 -100.00000 -0.30581 -100.00000 -100.00000  0.00006  0.55465 -0.21088 -100.00000 -100.00000 -100.00000 -100.00000 -100.00000 -100.00000 -100.00000 -100.00000 
