# Supplementary material for: Enhanced ER proteostasis and temperature differentially impact the mutational tolerance of influenza hemagglutinin
Source: eLife. 2018 Sep 6;7:e38795. doi: 10.7554/eLife.38795 (PMC6172027; doi:10.7554/eLife.38795)
Supplement: Source data 1. [file elife-38795-data1.zip › Dataset_1/HA_DMS_2018_processing/filtering/filtering_DAX39vsDAX37/compare/out_heatmaps_all3.txt]

-100.00000 -100.00000 -100.00000 -100.00000 -100.00000 -100.00000  0.31308 -0.20017  0.21706  0.37648 -0.70783  0.26982  0.45572  0.06425 -0.75146  0.00000  0.00000  0.00000 -100.00000 -100.00000 -100.00000 -100.00000 -100.00000 -100.00000 -100.00000 -100.00000 -100.00000 -100.00000 -100.00000 -0.00003 -0.55716  0.58771 -0.28123  0.00011 -100.00000 -100.00000 -100.00000 -100.00000 -100.00000 -100.00000 -100.00000 -100.00000 -100.00000 -100.00000 -100.00000 -100.00000 -100.00000 -100.00000  0.23125 -100.00000  0.13747  0.24588  0.17117 -0.12873 -100.00000 -100.00000 -100.00000 -100.00000 -100.00000 -100.00000 
-0.20771  0.34137  0.25302 -100.00000  0.48976  0.01201 -0.11631 -0.31140  0.13399 -0.45920  0.21679  0.28434  0.54018 -0.38836  0.37275  0.04005 -0.70434 -0.60409 -100.00000  0.55110  0.02961  0.36738 -0.05905 -100.00000 -100.00000 -0.17674 -100.00000  0.73818 -0.11581 -0.18808  0.57544 -0.02940  0.96999 -0.68502 -0.34218 -0.43813  0.41151 -0.06686 -0.03759 -0.34281  1.35845 -0.03371  0.26808  0.53907 -0.08891  0.13387  0.06427  0.58565 -0.09696 -0.49122  0.31784  0.00000  0.00000  0.00000  0.12470 -100.00000 -100.00000  0.18842  0.27801 -0.23959 
 0.24562 -0.31347  0.24332  0.00000  0.00000  0.00000 -0.06926  0.10775  0.34936 -0.47044 -0.31347 -100.00000  0.23103  1.10418 -100.00000 -100.00000 -100.00000 -100.00000 -0.00021  0.13691 -100.00000  0.20689  1.58757 -0.68930 -100.00000 -100.00000 -100.00000 -0.07334  0.74839 -0.05736 -0.92675  0.64063 -0.15671 -100.00000  0.75078  0.05229 -0.13290 -100.00000 -0.24211 -0.11690 -0.68723 -100.00000 -0.25440 -0.97947 -100.00000 -0.13290  0.00047 -0.12613 -0.38082  0.02053 -100.00000 -100.00000 -0.31055  0.13690  0.01499 -0.68457 -100.00000  0.11065  0.48512 -0.38025 
 0.00028 -100.00000 -100.00000  0.25893 -0.74416  0.27446 -0.15969  0.81898  0.13746  0.83713  0.95109 -0.05550 -0.39553 -0.55223 -100.00000 -0.44308 -100.00000 -100.00000 -100.00000  0.00035  0.00007 -100.00000 -0.31194 -100.00000  0.13112  0.67842 -100.00000 -0.21184  1.22069 -0.42519  0.91723 -0.11842 -0.18535 -0.56023 -0.06680  0.74258  1.29713 -1.09889  0.45939 -100.00000 -0.71240 -0.10365 -0.33090 -0.92395  0.37858  0.38101 -100.00000 -100.00000  0.11640 -0.20990 -0.57935  0.00000  0.00000  0.00000 -100.00000 -0.31194 -100.00000 -0.04430 -0.70751  0.20735 
-0.13283 -0.31424  0.37892 -0.09218 -0.66273 -0.30294  0.02128  0.45129 -100.00000  0.02713  0.34246  1.44249  0.00000  0.00000  0.00000 -100.00000 -100.00000  0.00041  0.54525  0.14990  0.13792  0.18930 -0.44898  0.13651 -100.00000 -0.30066  0.31606 -100.00000  0.00010 -100.00000  0.00001 -100.00000 -100.00000 -100.00000 -100.00000 -100.00000 -100.00000  0.00010 -0.24200  0.44528 -100.00000 -0.51872 -0.29888  0.66272  1.07158 -0.43025  0.00010 -100.00000  0.00001  0.00010  0.02104  0.00001 -100.00000 -100.00000 -100.00000 -100.00000 -100.00000 -100.00000  0.00010 -100.00000 
-100.00000 -0.00009 -100.00000 -0.33901 -0.00009 -100.00000 -100.00000  0.17133  0.25236  0.15903 -0.30880 -100.00000  0.00000  0.00000  0.00000  1.06670 -0.57166 -0.10016 -0.62313  0.20705 -100.00000  0.67820 -0.00009 -0.12615 -100.00000 -100.00000 -100.00000 -100.00000 -100.00000 -100.00000  0.35282 -100.00000 -0.00003 -100.00000 -100.00000 -100.00000  0.01225 -0.79042 -0.10462 -100.00000 -0.00009 -100.00000 -0.27707  0.31202  0.05650 -100.00000 -100.00000 -100.00000  0.26316 -100.00000 -100.00000 -100.00000 -100.00000 -100.00000 -100.00000 -100.00000 -100.00000 -100.00000 -100.00000 -100.00000 
-0.25382  0.09719 -0.44931  1.11084 -0.13361 -0.15697  0.00000  0.00000  0.00000  0.26487  0.01017 -0.26926  0.08535 -0.60564 -0.86586 -100.00000 -0.21832 -0.00013 -0.38802 -0.70821  0.33919 -100.00000  1.08727 -100.00000 -0.97298 -0.00042 -0.45066 -0.25382 -0.00042 -0.00013 -0.13231  0.51641 -0.44931 -100.00000 -100.00000  0.38328 -100.00000 -100.00000 -100.00000 -0.09137 -0.71292 -100.00000 -100.00000 -100.00000 -100.00000 -100.00000 -100.00000 -100.00000 -100.00000 -0.16585 -100.00000 -100.00000 -0.44878 -100.00000  0.00039  0.37809 -0.08641 -100.00000  0.37809 -100.00000 
-100.00000 -100.00000 -100.00000  0.00002 -100.00000 -100.00000 -100.00000 -0.64184  0.00011 -0.36638  0.09746 -0.24208  0.00000  0.00000  0.00000  0.35859  0.03805  0.52753 -100.00000  0.13754 -100.00000 -100.00000 -100.00000 -100.00000 -100.00000  0.00004 -100.00000 -100.00000 -0.02807 -100.00000 -100.00000 -100.00000  0.00011 -100.00000 -100.00000 -100.00000 -0.33289  0.62161  0.49854 -100.00000 -100.00000 -100.00000  0.19526  0.23135  0.26885 -100.00000 -100.00000 -100.00000 -0.39528 -0.08651 -0.48733 -100.00000 -100.00000 -100.00000 -100.00000 -100.00000 -100.00000 -100.00000 -100.00000 -100.00000 
-100.00000 -0.00005 -100.00000 -100.00000 -0.00005 -100.00000 -0.57895 -0.04083  0.13421 -0.25456 -0.02818 -0.45076  0.00000  0.00000  0.00000  0.11872 -100.00000 -100.00000 -0.36521  0.09646 -0.51004 -100.00000 -0.05121 -0.34979 -100.00000 -100.00000 -100.00000  0.02586 -0.36433 -0.01830 -0.00014 -0.31424 -100.00000 -100.00000 -100.00000 -100.00000 -100.00000 -100.00000 -100.00000 -100.00000 -100.00000 -100.00000 -0.00014 -0.00005 -100.00000 -100.00000 -0.00005 -100.00000 -100.00000 -100.00000 -0.00010 -0.11705 -100.00000 -100.00000 -100.00000 -100.00000 -100.00000 -100.00000 -100.00000 -100.00000 
-0.00011 -0.16585  0.00021 -100.00000 -0.57173  0.00021 -100.00000 -1.23406 -0.12580  0.34745 -0.24084  0.13683 -0.85296 -0.11858 -0.44878 -100.00000 -0.31420 -100.00000 -0.25417 -100.00000  0.13529  0.00000  0.00000  0.00000 -0.00011 -100.00000 -100.00000 -100.00000 -0.15412  0.42438 -0.74336 -0.43423  0.01170 -100.00000 -100.00000 -0.08591 -100.00000 -0.00048 -100.00000  0.29838 -0.37040  0.00128 -100.00000 -100.00000 -100.00000 -0.38350  0.03172  0.23301  0.13031 -0.02835 -100.00000 -100.00000 -0.16585 -100.00000 -0.25417 -0.05116 -100.00000 -100.00000 -100.00000 -100.00000 
-0.56754  1.06416  0.13679  0.00000  0.00000  0.00000  0.06467 -0.87186 -0.36278  0.18956 -0.16586 -100.00000 -0.08211 -0.39734  0.48417  0.00461  0.75604 -100.00000  0.61666  0.57236 -100.00000 -100.00000  0.64223 -100.00000 -0.25443 -0.17685 -100.00000 -0.93117 -0.08568  0.71757 -0.73339 -0.34340  0.06048 -100.00000 -100.00000 -0.34963 -100.00000 -100.00000 -0.12624 -0.08211  0.27477 -100.00000 -100.00000 -0.00030 -0.12624 -0.60644 -0.54724 -0.22810 -0.25443  0.38483 -100.00000 -100.00000 -100.00000 -100.00000 -100.00000 -100.00000 -100.00000  0.12408  0.22110  0.24317 
-100.00000 -100.00000 -100.00000 -100.00000 -0.25405 -0.54261 -0.58084 -0.42494  0.02846 -1.02745  0.87730  0.36968  0.17203 -0.12813 -0.23998 -100.00000 -0.00016 -0.08632  0.00000  0.00000  0.00000 -100.00000 -0.02812  0.13688 -100.00000 -100.00000 -100.00000 -0.49825 -1.04850  0.01364  0.11039 -0.00016 -100.00000 -100.00000 -100.00000 -100.00000 -100.00000 -100.00000 -100.00000  0.24553 -1.09820 -0.18618 -100.00000  1.60767 -0.10456 -100.00000 -100.00000 -100.00000 -100.00000 -0.00016 -0.12615 -100.00000 -100.00000 -100.00000 -100.00000 -100.00000 -100.00000 -100.00000 -100.00000 -0.00010 
-0.25457 -100.00000 -100.00000 -0.33315 -0.41537 -0.71864  0.00000  0.00000  0.00000 -0.44660  0.43618 -0.05823  0.48127 -0.54835  0.02840 -100.00000 -100.00000 -100.00000 -100.00000 -100.00000 -100.00000 -100.00000 -100.00000  0.43543 -100.00000 -100.00000 -100.00000  0.26291  0.31967 -100.00000  0.32604  0.74003 -0.00021 -100.00000 -100.00000 -100.00000 -100.00000 -100.00000 -100.00000 -100.00000 -100.00000 -100.00000 -100.00000 -100.00000 -100.00000 -100.00000 -100.00000 -0.54366 -0.00012 -100.00000 -100.00000 -100.00000 -100.00000 -100.00000 -100.00000 -100.00000 -100.00000  0.13009 -0.16576 -100.00000 
-0.36569 -0.31392  0.26295  0.00000  0.00000  0.00000 -0.24622  0.76066 -0.35200 -100.00000 -100.00000 -100.00000 -100.00000 -0.42226 -100.00000 -100.00000 -100.00000 -100.00000 -100.00000  0.51273 -100.00000 -100.00000 -100.00000 -100.00000 -100.00000 -100.00000 -100.00000  0.16898  0.22946 -0.66870 -0.44268  0.48414  0.17490 -100.00000 -100.00000 -100.00000 -100.00000  1.92631 -100.00000 -100.00000  0.13782 -100.00000 -100.00000 -100.00000 -100.00000 -100.00000 -100.00000 -100.00000 -0.43024 -100.00000 -100.00000 -100.00000 -100.00000 -100.00000 -0.23998  0.08024  0.22226 -100.00000 -100.00000 -100.00000 
-100.00000 -100.00000 -100.00000 -0.10641 -0.25005 -0.23778 -100.00000  0.26297 -0.41397  0.51995  0.00298 -0.09939 -100.00000 -100.00000 -100.00000 -100.00000 -100.00000 -0.00010 -100.00000 -100.00000 -100.00000 -100.00000 -100.00000 -100.00000 -100.00000 -100.00000 -100.00000  0.00007 -0.02829 -0.20752  0.00000  0.00000  0.00000 -100.00000 -100.00000 -100.00000  0.00007 -100.00000 -100.00000 -100.00000 -100.00000 -100.00000 -100.00000 -0.00007 -0.00010 -100.00000 -100.00000 -100.00000 -0.13278 -100.00000 -100.00000 -0.18926 -0.44917  0.13663 -100.00000 -100.00000 -100.00000 -100.00000 -100.00000 -100.00000 
 0.65660 -0.75696  0.20790  1.18933  0.54392 -0.04432 -100.00000 -100.00000 -100.00000 -100.00000 -100.00000 -100.00000 -100.00000 -100.00000 -100.00000 -100.00000 -100.00000 -100.00000 -100.00000 -100.00000 -100.00000  0.01748 -0.20032  0.05172 -100.00000 -100.00000 -100.00000 -0.13259 -100.00000 -100.00000 -100.00000 -100.00000 -100.00000 -0.07323  0.64199 -0.17143 -100.00000 -100.00000 -100.00000 -100.00000 -100.00000 -100.00000 -100.00000 -100.00000 -100.00000 -100.00000 -0.18600 -100.00000 -100.00000  0.01273 -100.00000 -100.00000 -100.00000 -100.00000  0.00000  0.00000  0.00000  0.70402 -0.39590  0.13484 
 0.16395 -0.13969  0.13578  0.00000  0.00000  0.00000  0.19333  0.18403  0.40182 -100.00000 -100.00000 -100.00000 -100.00000 -100.00000 -100.00000 -100.00000 -100.00000 -100.00000 -100.00000 -100.00000 -100.00000 -100.00000 -100.00000 -100.00000 -100.00000 -100.00000 -100.00000  0.21862  0.36442  0.13615 -0.15117  0.35615  0.20352 -100.00000 -100.00000 -100.00000 -100.00000 -100.00000 -100.00000 -100.00000 -100.00000 -100.00000 -0.25425 -100.00000 -100.00000 -100.00000 -100.00000 -100.00000 -100.00000 -100.00000 -100.00000 -100.00000 -100.00000 -100.00000 -100.00000 -100.00000 -100.00000  0.33072  0.26318 -0.27958 
 0.22071  0.50948  0.71914  0.13043 -100.00000 -0.24202 -0.13260 -0.02796  0.13753 -100.00000 -100.00000 -100.00000 -100.00000 -100.00000 -100.00000 -100.00000 -100.00000 -100.00000 -100.00000 -100.00000 -100.00000  0.31191 -0.02796  0.04232 -100.00000 -100.00000 -100.00000 -100.00000 -100.00000 -100.00000 -100.00000 -100.00000 -100.00000 -0.38825 -0.41169 -0.52568 -100.00000 -100.00000 -100.00000 -100.00000 -100.00000 -100.00000 -100.00000 -100.00000 -100.00000 -100.00000  0.13754 -100.00000 -100.00000 -100.00000 -100.00000 -100.00000 -100.00000 -100.00000  0.00000  0.00000  0.00000  0.68946 -0.02467 -0.07071 
-100.00000 -100.00000 -100.00000  0.29616 -0.49186  0.29695 -0.39389 -0.90877 -0.10395 -0.33744  0.41367  0.13688 -0.41755 -0.74822 -0.14362 -100.00000 -100.00000  0.55229  0.29616 -100.00000 -100.00000  0.13053 -100.00000 -100.00000 -100.00000 -100.00000 -100.00000 -0.68160  0.47873 -0.32994  0.00000  0.00000  0.00000 -100.00000 -0.17562 -0.12578  0.26908 -100.00000 -100.00000 -100.00000 -100.00000 -100.00000  0.13053 -0.02771 -100.00000 -0.04568 -0.22654  0.24397  0.07145 -0.96862  0.02628  0.03408  0.45241 -100.00000 -100.00000 -0.44726 -100.00000 -0.51942 -0.68309 -100.00000 
-100.00000 -100.00000 -100.00000 -100.00000 -100.00000 -100.00000 -0.91520 -0.78382 -0.62275  0.00000  0.00000  0.00000 -0.29635  0.13488 -0.79236 -0.27377  0.23538 -0.39483 -100.00000 -100.00000 -100.00000 -100.00000 -100.00000 -100.00000 -100.00000 -100.00000 -100.00000 -100.00000 -100.00000 -100.00000  0.09821 -0.22283  0.02110 -100.00000 -100.00000 -100.00000 -100.00000 -100.00000 -100.00000 -100.00000 -100.00000 -100.00000 -100.00000 -100.00000 -100.00000 -100.00000 -100.00000 -100.00000 -0.25468 -0.00005 -100.00000 -100.00000 -0.16577 -100.00000 -100.00000 -100.00000 -100.00000 -100.00000 -100.00000 -100.00000 
-100.00000  0.67802 -100.00000 -100.00000 -100.00000 -100.00000 -100.00000 -100.00000 -100.00000 -100.00000 -100.00000 -100.00000 -100.00000 -100.00000 -100.00000 -100.00000 -100.00000 -100.00000 -0.36521 -0.16565  0.24320  1.02777 -0.46429 -0.17054  0.13039 -0.31419 -100.00000 -0.36629  0.06432 -100.00000 -100.00000 -100.00000 -100.00000 -100.00000 -100.00000 -100.00000 -100.00000 -100.00000 -100.00000  0.00000  0.00000  0.00000 -100.00000 -100.00000 -100.00000 -100.00000 -100.00000 -100.00000  0.11076 -0.20569 -0.03547 -100.00000 -100.00000 -100.00000 -100.00000 -100.00000 -100.00000 -100.00000 -100.00000 -100.00000 
-100.00000  0.00028 -100.00000 -100.00000 -100.00000 -100.00000 -0.41689  0.22736  0.54648  0.00000  0.00000  0.00000  0.13736 -100.00000 -100.00000 -0.01451  0.57913 -0.34899 -100.00000 -100.00000 -100.00000 -100.00000 -100.00000 -100.00000 -100.00000 -100.00000 -100.00000 -100.00000 -100.00000 -100.00000 -0.16242  0.88762 -0.67485 -100.00000 -100.00000 -0.00004 -100.00000 -100.00000 -100.00000 -100.00000 -100.00000 -100.00000 -100.00000 -100.00000 -100.00000 -100.00000 -100.00000 -100.00000  0.01179 -100.00000 -100.00000 -100.00000 -100.00000 -0.40566 -100.00000 -100.00000 -100.00000 -100.00000 -100.00000 -100.00000 
 0.00000  0.00000  0.00000 -100.00000 -100.00000 -100.00000  0.31154  0.26295  0.26312 -100.00000 -100.00000 -100.00000 -100.00000 -100.00000 -100.00000 -100.00000 -100.00000 -100.00000 -100.00000 -100.00000 -100.00000 -100.00000 -100.00000 -100.00000 -100.00000 -100.00000 -100.00000 -0.30460 -0.30924  0.22248 -100.00000 -100.00000 -100.00000 -100.00000 -100.00000 -100.00000 -100.00000 -100.00000 -100.00000 -0.54848 -0.33893 -0.05144 -100.00000 -100.00000 -100.00000 -100.00000 -100.00000 -100.00000 -100.00000 -100.00000 -100.00000 -100.00000 -100.00000 -100.00000  0.50595 -0.29493  0.46772 -100.00000 -100.00000 -100.00000 
-100.00000 -100.00000 -100.00000 -100.00000 -100.00000 -100.00000 -100.00000 -100.00000 -0.10465 -100.00000 -100.00000 -100.00000 -100.00000 -100.00000 -100.00000 -100.00000 -100.00000 -0.00002 -100.00000 -0.20584 -0.00002  0.00000  0.00000  0.00000 -100.00000 -0.00015 -100.00000 -100.00000 -0.05127  0.01134  0.00012 -0.75184 -100.00000  0.13036 -0.16576 -0.18640 -100.00000 -100.00000 -100.00000 -0.12583 -0.40341 -0.15569 -100.00000 -100.00000 -100.00000  0.86360  0.21669  0.08231 -100.00000 -0.17680 -100.00000 -100.00000 -100.00000 -100.00000  0.00483 -100.00000  0.01134 -100.00000 -100.00000 -100.00000 
-100.00000 -100.00000 -100.00000  0.86728 -0.21903 -100.00000 -100.00000 -0.00011 -100.00000 -100.00000 -100.00000 -100.00000 -0.08217  0.27065  0.28454 -100.00000 -100.00000 -0.12616 -100.00000 -100.00000 -100.00000  0.22771 -0.30149 -0.41922 -100.00000 -100.00000 -100.00000 -100.00000 -100.00000 -100.00000  0.00010 -100.00000 -100.00000  0.48151 -0.41234  0.03577 -0.38896 -1.16122  0.23194 -100.00000 -100.00000  0.00008 -0.60658 -0.54815 -0.28012  0.00000  0.00000  0.00000  0.42418  0.19746  0.54800 -100.00000 -100.00000 -100.00000 -100.00000 -0.00011 -100.00000 -100.00000 -100.00000 -100.00000 
-100.00000 -0.44834 -0.12611  0.00000  0.00000  0.00000 -0.68394  0.07240 -0.19798 -100.00000 -100.00000 -100.00000 -100.00000 -100.00000 -100.00000 -100.00000 -100.00000 -100.00000 -100.00000 -100.00000 -100.00000 -100.00000 -100.00000 -100.00000 -100.00000 -100.00000 -100.00000 -0.39872 -1.05479 -0.14475 -0.04900  0.16489 -0.26878 -100.00000 -0.06983 -100.00000 -100.00000 -100.00000 -100.00000 -100.00000 -100.00000 -100.00000 -100.00000 -100.00000 -100.00000 -100.00000 -100.00000 -100.00000 -100.00000 -100.00000 -100.00000 -100.00000 -100.00000 -100.00000 -100.00000 -100.00000 -100.00000 -0.10316 -0.05079  0.01139 
-100.00000 -100.00000 -100.00000 -100.00000 -100.00000 -100.00000 -100.00000 -100.00000 -100.00000 -100.00000 -100.00000  0.00006 -100.00000 -100.00000 -100.00000 -100.00000 -100.00000 -100.00000 -100.00000 -100.00000 -100.00000  0.26298  0.58497  0.13756 -100.00000 -100.00000 -100.00000 -0.69722  0.02901 -0.03328 -100.00000 -0.04928  0.25291  0.00000  0.00000  0.00000 -100.00000 -100.00000 -100.00000 -100.00000 -100.00000 -100.00000 -100.00000 -100.00000 -100.00000 -0.00005 -100.00000  0.13756 -100.00000 -100.00000 -100.00000  0.20952 -0.02709  0.23676 -0.29223 -0.29941  0.13682 -100.00000 -100.00000 -100.00000 
-100.00000 -100.00000 -100.00000 -100.00000 -100.00000 -100.00000 -100.00000 -100.00000 -100.00000 -100.00000 -0.00002  0.00008 -100.00000 -100.00000 -100.00000 -100.00000 -100.00000 -100.00000 -100.00000 -100.00000 -100.00000 -0.46944 -0.31323  0.02158 -100.00000 -100.00000 -100.00000  0.23810  0.10765  0.57743 -100.00000 -100.00000 -100.00000  0.00000  0.00000  0.00000 -100.00000 -100.00000 -100.00000 -100.00000 -100.00000 -100.00000 -100.00000 -100.00000 -100.00000 -100.00000 -100.00000  0.00008 -100.00000 -100.00000 -100.00000  0.00508  0.06528 -0.33323  0.35971  0.03788  0.42577 -100.00000 -100.00000 -100.00000 
 0.01231  0.21311 -100.00000 -0.33267 -0.09997 -0.32524 -100.00000 -0.16540 -100.00000 -100.00000 -100.00000 -100.00000  0.45229  0.84808  0.13696 -100.00000 -100.00000 -100.00000 -100.00000 -100.00000 -100.00000 -100.00000 -100.00000 -100.00000 -100.00000 -100.00000 -100.00000  0.00000  0.00000  0.00000 -0.31565  0.19402  0.39878 -0.25416 -0.17634 -100.00000 -100.00000 -100.00000 -100.00000 -100.00000 -100.00000 -100.00000  0.11689  0.21505 -0.01930 -100.00000 -100.00000 -100.00000 -100.00000 -100.00000 -100.00000 -100.00000 -100.00000 -100.00000 -100.00000 -100.00000 -100.00000 -100.00000 -100.00000 -100.00000 
-100.00000 -100.00000 -100.00000  0.32420  0.13461 -0.20344 -100.00000 -100.00000  0.00000  0.27833  0.64014 -0.03743 -100.00000 -100.00000 -100.00000 -100.00000 -100.00000 -100.00000 -100.00000 -100.00000 -100.00000 -100.00000 -100.00000 -100.00000 -100.00000 -100.00000 -100.00000 -0.13267  0.21302  0.34284  0.00000  0.00000  0.00000  0.19514 -0.76799  0.13334 -100.00000 -100.00000 -100.00000 -100.00000 -100.00000 -100.00000  0.00483 -0.05091 -0.18635 -100.00000 -100.00000 -100.00000 -100.00000 -100.00000 -100.00000 -100.00000 -100.00000  0.00000 -100.00000 -100.00000 -100.00000 -100.00000 -100.00000 -100.00000 
 0.78095 -0.42088 -0.98768  0.37867 -100.00000  0.37841 -0.11533  0.00023 -100.00000 -100.00000 -100.00000 -100.00000 -100.00000 -100.00000  0.13740 -100.00000 -100.00000 -100.00000 -100.00000 -100.00000 -100.00000  0.56157  0.03954  0.13747 -100.00000 -100.00000 -100.00000 -100.00000  0.00023 -100.00000 -0.46801  0.21423 -100.00000 -0.02748  1.01901 -0.04748 -100.00000 -100.00000 -0.12556 -100.00000 -100.00000 -100.00000 -100.00000 -100.00000 -100.00000 -100.00000  0.37874 -0.12556 -100.00000 -100.00000 -100.00000 -100.00000 -100.00000 -100.00000  0.00000  0.00000  0.00000  0.45799 -0.29128 -0.37679 
-100.00000 -100.00000 -100.00000 -0.15712  0.28603 -0.16795 -100.00000 -0.04973 -0.12565  0.10881  0.35633 -0.11096 -100.00000 -100.00000 -100.00000 -0.25351 -100.00000 -100.00000 -100.00000 -100.00000 -100.00000 -100.00000 -100.00000 -100.00000 -100.00000 -100.00000 -100.00000  0.33145 -0.30942  0.26301  0.00000  0.00000  0.00000 -100.00000 -0.31276  0.13748 -100.00000 -0.44692 -100.00000 -100.00000 -100.00000 -100.00000  0.23192  0.37853 -0.31030 -100.00000  0.00002 -100.00000  0.37884  0.10841  0.13738 -100.00000 -100.00000 -100.00000 -100.00000 -100.00000 -100.00000 -100.00000 -100.00000 -0.00002 
 0.71532  0.26307 -0.10447  0.03336 -0.07684  0.42449  0.00000  0.00000  0.00000 -0.49938  0.26578  0.09624 -100.00000 -100.00000 -0.12603 -100.00000 -100.00000 -100.00000 -0.20703 -0.57138  0.02922 -100.00000 -100.00000 -100.00000 -100.00000 -100.00000 -100.00000 -100.00000 -100.00000 -100.00000 -100.00000 -100.00000 -100.00000 -100.00000 -100.00000 -100.00000 -100.00000 -100.00000 -100.00000 -100.00000 -100.00000 -100.00000 -100.00000 -100.00000 -100.00000 -100.00000 -100.00000 -100.00000 -100.00000 -100.00000 -100.00000 -100.00000 -100.00000 -100.00000 -0.13268 -100.00000  0.00005 -100.00000 -100.00000 -100.00000 
-0.27353 -0.57667  0.28039 -100.00000 -100.00000 -0.24194 -100.00000 -100.00000 -100.00000 -100.00000 -100.00000 -100.00000 -100.00000 -100.00000 -100.00000 -100.00000 -100.00000 -100.00000 -100.00000 -100.00000 -100.00000  0.21887 -0.18542 -0.40506 -100.00000 -100.00000 -100.00000 -100.00000 -100.00000 -100.00000 -100.00000 -0.00007 -100.00000 -0.09389  0.03898  0.51744 -100.00000 -100.00000 -100.00000 -100.00000 -100.00000 -100.00000 -100.00000 -100.00000 -100.00000 -100.00000 -100.00000  0.00009 -100.00000 -100.00000 -100.00000 -100.00000 -100.00000 -100.00000  0.00000  0.00000  0.00000  0.18272  0.17152  0.22297 
-100.00000 -100.00000 -100.00000 -0.06596 -0.05448  0.13445 -100.00000 -100.00000 -100.00000 -0.27744  0.13616  0.47624 -100.00000 -100.00000 -100.00000 -100.00000 -100.00000 -100.00000 -100.00000 -100.00000 -100.00000 -100.00000 -100.00000 -100.00000 -100.00000 -100.00000 -100.00000 -100.00000  0.13753 -100.00000  0.00000  0.00000  0.00000 -100.00000 -100.00000 -100.00000 -100.00000 -100.00000 -100.00000 -100.00000 -100.00000 -100.00000  0.13022  0.37854  0.00003 -100.00000 -100.00000 -100.00000 -100.00000  0.00003  0.01127 -0.30456 -0.02808 -0.33534 -100.00000 -100.00000 -100.00000 -100.00000 -100.00000 -100.00000 
-100.00000 -100.00000 -100.00000  0.18234 -100.00000 -100.00000  0.11465  0.31724  0.03618  0.00000  0.00000  0.00000 -0.22883  0.09762 -100.00000 -0.47893  0.02465  0.41343 -100.00000 -100.00000 -100.00000 -100.00000 -100.00000 -100.00000 -100.00000 -100.00000 -100.00000 -0.00009 -100.00000 -100.00000 -0.29940 -0.40401  0.39669 -100.00000 -100.00000 -100.00000 -100.00000 -100.00000 -100.00000 -100.00000 -100.00000 -100.00000 -0.09180 -0.02791 -100.00000 -100.00000 -100.00000 -100.00000 -100.00000 -0.44829 -0.08630 -0.25427  0.48540 -0.18621 -100.00000 -100.00000 -100.00000 -100.00000 -100.00000 -100.00000 
-0.13284  0.00003 -100.00000 -100.00000 -100.00000 -100.00000 -0.36633 -0.16536 -100.00000 -0.28972 -0.29571  0.13600  0.00000  0.00000  0.00000 -100.00000 -0.44824 -100.00000 -0.15861 -0.62467 -0.14469 -0.90354 -0.41123 -0.03474 -100.00000 -100.00000 -100.00000 -0.68345  0.43981  0.25585  0.04196 -0.87108 -0.22739 -100.00000 -100.00000 -100.00000  0.11468  0.60018 -0.08605 -100.00000 -100.00000 -100.00000 -0.43020 -0.29722 -0.12785 -0.00020  0.68264 -100.00000  0.30242  0.51922  0.04580 -100.00000 -100.00000 -100.00000 -100.00000 -100.00000 -100.00000 -100.00000 -100.00000 -100.00000 
-0.10851  0.08017 -0.03054 -0.11675 -0.16560 -100.00000 -0.13273 -100.00000 -100.00000 -100.00000 -100.00000 -100.00000 -100.00000 -100.00000 -100.00000 -100.00000 -100.00000 -100.00000 -100.00000 -100.00000 -100.00000 -100.00000 -100.00000 -100.00000 -100.00000 -100.00000 -100.00000 -0.38848 -100.00000 -100.00000 -100.00000 -100.00000 -100.00000 -100.00000 -100.00000 -100.00000 -100.00000 -0.21051 -0.11823 -100.00000 -100.00000 -100.00000 -100.00000 -100.00000 -100.00000 -100.00000 -0.00001 -100.00000 -0.11675 -100.00000 -100.00000  0.51633 -0.37926  0.48945 -0.68691  0.92599 -0.12614  0.00000  0.00000  0.00000 
-100.00000 -100.00000 -100.00000 -100.00000 -100.00000 -100.00000 -100.00000 -100.00000 -100.00000 -100.00000 -100.00000 -100.00000 -100.00000 -100.00000 -100.00000  0.79641  0.36893  0.64249 -100.00000 -100.00000 -100.00000 -100.00000 -100.00000 -100.00000 -100.00000 -100.00000 -100.00000 -100.00000 -100.00000 -100.00000 -0.09534 -0.43665  0.23412 -0.41829  0.15461 -0.09897 -100.00000 -100.00000  0.00007 -100.00000 -100.00000 -100.00000 -100.00000 -100.00000 -100.00000 -100.00000 -100.00000 -100.00000  0.15010 -0.21528 -0.05845  0.00000  0.00000  0.00000 -100.00000 -100.00000 -100.00000 -0.46638  0.15461  0.08105 
 0.35280 -0.00002 -100.00000 -100.00000 -100.00000 -0.00018 -100.00000 -100.00000 -100.00000 -100.00000 -100.00000 -100.00000 -100.00000 -100.00000 -100.00000 -100.00000 -100.00000 -100.00000 -100.00000 -100.00000 -100.00000 -100.00000 -100.00000 -100.00000 -100.00000 -100.00000 -100.00000  0.08903 -0.22943 -0.36203 -0.22861  0.90497 -100.00000  0.00000  0.00000  0.00000 -100.00000 -100.00000 -100.00000 -100.00000 -100.00000 -100.00000 -100.00000 -100.00000 -100.00000  0.00001 -0.44832 -100.00000 -100.00000 -100.00000 -100.00000  0.10766 -0.02792 -0.30249 -0.20787 -0.29144 -0.60480  0.26304 -100.00000 -100.00000 
 0.02405 -0.43353  0.05226  0.50345 -0.03934  0.04216  0.00000  0.00000  0.00000 -100.00000  0.37850 -100.00000  0.01247 -0.31054 -100.00000  0.43909  0.09135  0.13377 -100.00000 -100.00000 -100.00000 -100.00000 -100.00000 -100.00000 -100.00000 -100.00000 -100.00000 -100.00000 -100.00000 -100.00000 -100.00000 -100.00000 -100.00000 -100.00000 -100.00000 -100.00000 -100.00000 -100.00000 -100.00000 -100.00000 -100.00000 -100.00000 -100.00000 -100.00000 -100.00000 -100.00000 -100.00000 -100.00000 -100.00000 -100.00000 -100.00000 -100.00000 -100.00000 -100.00000 -100.00000 -100.00000 -100.00000 -100.00000  0.13749 -100.00000 
 0.37854 -0.41813 -0.34725  0.00000  0.00000  0.00000 -0.18403  0.54307  0.13966 -100.00000 -100.00000 -100.00000 -100.00000 -100.00000 -100.00000 -100.00000 -100.00000 -100.00000 -100.00000 -100.00000 -100.00000 -100.00000 -100.00000 -100.00000 -100.00000 -100.00000 -100.00000  0.11078  0.09883  0.25335  0.08900  0.28263  0.43892 -100.00000 -100.00000 -100.00000 -100.00000 -100.00000 -100.00000 -100.00000 -100.00000 -100.00000  0.37036 -0.16420 -100.00000 -100.00000 -0.16420 -100.00000  0.13753 -100.00000 -100.00000 -0.60241 -100.00000  0.00017 -100.00000 -100.00000 -100.00000  0.01432  0.06670  0.13817 
-100.00000  0.00012 -100.00000  0.01922  0.69093  0.34381  0.00000  0.00000  0.00000 -100.00000 -100.00000 -100.00000  0.29657 -0.06806  0.03768 -0.03554  0.31457  0.13668 -100.00000 -100.00000 -100.00000 -100.00000 -100.00000 -100.00000 -100.00000 -100.00000 -100.00000 -100.00000 -100.00000 -100.00000 -100.00000 -100.00000 -100.00000 -100.00000 -100.00000 -100.00000 -100.00000 -100.00000 -100.00000 -100.00000 -100.00000 -100.00000 -100.00000 -100.00000 -100.00000 -100.00000 -100.00000 -100.00000 -100.00000 -100.00000 -100.00000 -100.00000 -100.00000 -100.00000 -100.00000 -100.00000 -100.00000 -100.00000 -100.00000 -100.00000 
-100.00000 -100.00000 -100.00000  0.47111  0.36962  0.40900 -100.00000 -100.00000 -100.00000  0.03748  0.20534 -0.05625 -100.00000 -100.00000 -100.00000 -100.00000 -100.00000 -100.00000 -100.00000 -100.00000 -100.00000 -100.00000 -100.00000 -100.00000 -100.00000 -100.00000 -100.00000 -100.00000 -0.30665  0.13752  0.00000  0.00000  0.00000 -100.00000 -100.00000 -100.00000 -100.00000 -100.00000 -100.00000 -100.00000 -100.00000 -100.00000 -100.00000 -100.00000 -0.12426 -100.00000 -100.00000 -100.00000 -100.00000 -0.44415 -100.00000  0.02376  0.13755 -0.34468 -100.00000 -100.00000 -100.00000 -100.00000 -100.00000 -100.00000 
-100.00000 -100.00000 -100.00000 -100.00000 -100.00000 -100.00000 -100.00000 -100.00000 -100.00000 -100.00000 -100.00000 -100.00000 -100.00000 -100.00000  0.13750 -100.00000 -100.00000 -100.00000 -100.00000  0.00004 -100.00000  0.48418  0.37056  0.34487 -100.00000 -100.00000 -100.00000 -0.11493 -0.02441 -100.00000 -100.00000 -100.00000 -100.00000  0.12161  0.13754  0.24533 -0.20417  0.32578 -0.12321 -100.00000 -100.00000 -100.00000 -0.32970 -0.16192 -0.10259  0.00000  0.00000  0.00000 -0.42618  0.12692 -0.44514 -100.00000 -100.00000 -100.00000 -0.00001 -100.00000 -100.00000 -100.00000 -100.00000 -100.00000 
-100.00000 -100.00000 -100.00000 -0.00001 -100.00000 -100.00000 -100.00000 -100.00000 -0.00001 -100.00000 -100.00000 -100.00000  0.02165 -100.00000 -100.00000 -0.00001 -100.00000 -100.00000 -0.06872  0.06821  0.33157  0.12187  0.00235 -0.27546 -100.00000 -0.00004 -100.00000  0.00000  0.00000  0.00000 -100.00000 -100.00000 -0.34650 -100.00000 -100.00000 -100.00000 -100.00000 -100.00000 -100.00000 -100.00000 -0.16286 -0.12499  0.18726 -0.43516  0.20000 -100.00000 -100.00000 -100.00000 -100.00000 -100.00000 -100.00000 -100.00000 -100.00000 -100.00000 -100.00000 -100.00000 -100.00000 -100.00000 -100.00000 -100.00000 
-100.00000 -100.00000  0.01346  0.11096 -0.39539  0.51607  0.00000  0.00000  0.00000 -0.09575  0.50002 -0.31515  0.12065 -0.61190 -0.17388 -100.00000  0.14410 -100.00000  0.40406 -0.34975 -0.30380  0.23156 -0.17085  0.14410 -100.00000 -100.00000 -100.00000 -100.00000 -100.00000 -0.00010  0.00004 -0.00005 -100.00000  0.00004 -100.00000 -100.00000  0.00004 -0.44086 -100.00000 -100.00000 -100.00000 -100.00000 -100.00000 -100.00000 -100.00000 -100.00000 -100.00000 -100.00000 -0.14925 -0.00005 -100.00000 -0.13079 -0.42472 -0.20645 -100.00000 -0.00005 -0.23819 -100.00000 -100.00000 -100.00000 
-100.00000 -100.00000 -100.00000 -100.00000 -100.00000 -100.00000 -100.00000 -100.00000 -100.00000 -100.00000 -100.00000 -100.00000 -100.00000 -100.00000 -100.00000 -100.00000 -100.00000 -100.00000 -100.00000 -100.00000 -100.00000 -100.00000 -100.00000 -100.00000 -100.00000 -100.00000 -100.00000 -0.51600  0.08779 -0.25675 -0.27696 -0.01592 -0.18021  0.00000  0.00000  0.00000 -100.00000 -100.00000 -100.00000 -100.00000 -100.00000 -100.00000 -100.00000 -100.00000 -0.00006 -0.25200 -0.16325 -100.00000 -100.00000 -100.00000 -100.00000 -0.12869 -0.65084  0.04044 -0.10586  0.35826  0.00628 -100.00000 -100.00000 -100.00000 
-100.00000 -100.00000 -100.00000 -100.00000  0.00007 -100.00000 -100.00000 -100.00000 -100.00000 -0.09886 -100.00000 -100.00000  0.00000  0.00000  0.00000  0.11458  0.57502 -0.30542 -100.00000 -100.00000 -100.00000 -100.00000 -100.00000 -100.00000 -100.00000 -100.00000 -100.00000 -100.00000 -100.00000 -100.00000 -100.00000  0.00007 -100.00000 -100.00000 -100.00000 -100.00000 -0.11355 -0.56248  0.25441 -0.00002 -100.00000 -100.00000 -0.29462  0.32629 -0.06550 -100.00000 -100.00000 -100.00000 -100.00000  0.37858  0.26305 -100.00000 -100.00000 -100.00000 -100.00000 -100.00000 -100.00000 -100.00000 -100.00000 -100.00000 
-100.00000 -100.00000 -100.00000 -100.00000  0.00007 -0.00002  0.13760 -0.16134 -100.00000  0.02267  0.14659 -0.29437  0.00000  0.00000  0.00000 -100.00000 -100.00000 -100.00000  0.42826 -0.18526  0.04347 -100.00000 -100.00000 -100.00000 -100.00000 -100.00000 -100.00000 -0.24982 -100.00000 -100.00000 -100.00000 -100.00000 -100.00000 -100.00000 -100.00000 -100.00000 -100.00000 -100.00000 -100.00000 -100.00000 -100.00000 -100.00000  0.58506  0.45121 -0.40730 -100.00000  0.00007 -100.00000  0.13277 -100.00000 -0.00002 -100.00000 -100.00000 -100.00000 -100.00000 -100.00000 -100.00000 -100.00000 -100.00000 -100.00000 
-0.34269 -0.32969  0.26480  0.03293  0.97934  0.14810 -0.06602 -0.06505 -100.00000  0.13985  0.84533 -100.00000 -0.00001 -100.00000 -100.00000 -100.00000  0.00025 -100.00000 -100.00000 -100.00000 -100.00000 -100.00000 -100.00000 -100.00000 -100.00000 -100.00000 -100.00000 -100.00000 -100.00000 -0.11494 -0.22897  0.33207  0.26314 -100.00000 -100.00000 -100.00000 -0.00001  0.18287 -100.00000  0.01288 -0.02914 -100.00000 -100.00000 -100.00000 -100.00000 -100.00000 -100.00000 -100.00000 -100.00000  0.00025 -100.00000  0.30184  0.23575  0.01454 -0.18150 -0.15669  0.04155  0.00000  0.00000  0.00000 
 0.08876  0.15325 -0.13146 -0.32117  0.16529 -0.17745 -100.00000  0.13764  0.01183 -100.00000 -100.00000 -100.00000 -100.00000 -100.00000 -100.00000 -0.22194 -100.00000 -100.00000 -100.00000 -100.00000 -100.00000  0.04109 -0.16684 -0.05192 -100.00000 -100.00000 -100.00000 -0.58226  0.90949 -0.31899 -0.45090  0.13764 -0.00028 -0.51823 -0.25219 -0.14211 -100.00000  0.42709 -0.00028 -100.00000 -100.00000 -100.00000 -100.00000 -100.00000 -100.00000  0.04109 -0.03724 -100.00000 -100.00000  0.18936 -100.00000 -100.00000  0.48556 -0.00028  0.00000  0.00000  0.00000  0.34252 -0.68874 -0.50077 
 0.41967 -0.00923 -0.31057 -0.30065  1.14348  0.36469  0.17143 -0.15202 -100.00000  0.01097 -0.65457 -0.14337 -0.59640 -0.86833 -0.03278 -100.00000 -0.47398 -0.17199 -100.00000 -100.00000 -0.00005 -0.06757 -0.91761 -100.00000 -100.00000 -100.00000 -100.00000  0.00000  0.00000  0.00000  0.62631 -0.21031 -100.00000  0.05289  0.71657  0.14718 -100.00000 -0.31256  0.15569 -0.22851 -0.15195 -0.05591 -100.00000 -100.00000 -100.00000  0.26334 -0.28948 -100.00000  0.36474  0.11085  0.54291 -100.00000 -0.15200 -0.64472 -100.00000  0.37860 -0.11436  0.01887  0.29535 -0.61394 
-100.00000 -100.00000 -100.00000  0.00006 -100.00000 -100.00000 -100.00000 -100.00000 -100.00000 -100.00000 -100.00000 -100.00000 -100.00000 -100.00000 -100.00000 -100.00000 -100.00000 -100.00000  0.00006 -100.00000 -100.00000  0.36316  0.08436 -100.00000 -100.00000 -100.00000 -100.00000 -100.00000 -0.00014 -100.00000 -100.00000  0.08528 -0.21673 -100.00000 -0.15834 -0.05095  0.02800 -0.92931  0.02507 -100.00000 -0.29415 -100.00000 -100.00000  0.10841 -0.00002  0.00000  0.00000  0.00000  0.25040 -0.38337 -0.30864  0.13757 -100.00000 -100.00000 -100.00000 -100.00000 -100.00000 -100.00000 -100.00000 -100.00000 
-100.00000 -100.00000 -100.00000 -100.00000 -100.00000 -100.00000 -100.00000 -100.00000 -100.00000  0.01761 -0.00006 -100.00000 -100.00000 -100.00000 -100.00000 -100.00000 -100.00000 -100.00000 -100.00000 -100.00000 -100.00000 -100.00000 -100.00000 -100.00000 -100.00000 -100.00000 -100.00000 -0.50379  0.35170 -0.03266 -100.00000 -0.27755 -100.00000  0.00000  0.00000  0.00000 -100.00000 -100.00000 -100.00000 -100.00000 -100.00000 -100.00000 -100.00000 -100.00000 -100.00000 -100.00000 -0.00006  0.03873 -100.00000 -100.00000 -100.00000  0.36553  0.20788 -0.18712  0.51746 -0.66647  0.42615 -100.00000 -100.00000 -100.00000 
 0.00000  0.00000  0.00000  0.34060 -100.00000 -0.76757 -0.31570 -0.29162 -0.23221 -100.00000 -100.00000 -100.00000 -100.00000 -100.00000 -100.00000 -100.00000 -100.00000 -100.00000 -100.00000 -100.00000 -0.00019 -100.00000 -0.00003 -100.00000  0.75564 -0.36919 -0.52656 -0.66000 -0.41032 -0.19808 -0.00008  0.10536  0.13731 -100.00000 -100.00000 -100.00000 -100.00000 -100.00000 -100.00000 -100.00000 -100.00000 -100.00000 -100.00000 -100.00000 -100.00000 -0.71883 -0.42913 -100.00000 -0.00638  0.41970 -0.28378 -100.00000 -0.05061 -100.00000 -100.00000 -100.00000 -100.00000 -0.37100 -0.02425 -0.06037 
-100.00000  0.06920  0.13739 -0.61305 -1.05000  0.13739 -0.16599 -0.30472 -100.00000 -100.00000 -0.30931 -100.00000 -0.56132  0.06920 -100.00000 -100.00000 -0.56391  0.24693 -100.00000 -100.00000 -100.00000 -0.25136  0.27565 -0.23849 -100.00000 -100.00000 -100.00000 -100.00000 -100.00000 -100.00000 -0.36224 -0.02540 -100.00000 -0.08670 -0.30931 -0.32544 -100.00000  0.10013 -0.00012 -100.00000  0.00006 -100.00000 -100.00000 -100.00000 -100.00000 -0.37932  0.00006 -100.00000  0.01607  0.93542 -0.85175  0.00000  0.00000  0.00000 -100.00000 -100.00000 -100.00000 -0.10741  0.42075 -0.12215 
-100.00000 -100.00000 -100.00000 -100.00000 -100.00000 -100.00000 -100.00000 -100.00000 -100.00000 -0.10375 -0.07130 -0.22614  0.00000  0.00000  0.00000 -100.00000 -100.00000 -100.00000 -100.00000 -100.00000 -100.00000 -0.12563 -100.00000  0.14556 -100.00000 -100.00000 -100.00000 -100.00000 -100.00000 -100.00000  0.35979  0.10572 -100.00000 -100.00000  0.26301  0.13756  0.01187 -0.15731 -100.00000 -100.00000 -100.00000 -100.00000  0.02938 -0.12253 -0.18378 -100.00000 -100.00000 -100.00000 -100.00000 -100.00000 -0.11747 -100.00000 -100.00000 -100.00000 -100.00000 -100.00000 -100.00000 -100.00000 -100.00000 -100.00000 
-100.00000  0.10242 -100.00000  0.00003 -100.00000 -100.00000  0.01126  0.00015  0.14644 -100.00000 -100.00000 -100.00000 -100.00000 -100.00000 -100.00000  0.47618  0.12090  0.84808 -0.21231  0.32481 -0.43636 -0.39815  0.53328  0.21741 -0.12625  0.00015  0.13759  0.24307 -0.29920  0.00009 -100.00000 -100.00000 -100.00000 -100.00000 -100.00000 -100.00000 -100.00000 -100.00000 -100.00000  0.00000  0.00000  0.00000 -100.00000 -100.00000 -100.00000 -100.00000 -100.00000 -100.00000 -0.22852  0.76476  0.15051 -100.00000 -100.00000 -100.00000 -100.00000 -100.00000 -100.00000 -100.00000 -100.00000 -100.00000 
-100.00000 -100.00000 -100.00000  0.28331 -0.00279 -0.28969  0.00002 -100.00000 -0.00026  0.00002 -0.16525 -100.00000  0.12559 -0.38435 -1.07217  0.00002  0.09778  0.13875 -0.08955 -0.25240 -100.00000 -0.17742 -1.09593  0.08445 -0.08988 -100.00000 -100.00000 -0.45007 -0.02814 -0.51344 -0.12416 -0.87496 -0.48981 -0.57556 -0.00850  0.03921 -100.00000 -1.22524 -0.22424 -100.00000 -100.00000 -100.00000 -100.00000 -100.00000 -100.00000  0.61828 -1.00598 -100.00000  0.57058 -0.35528  0.04629  0.00000  0.00000  0.00000 -100.00000 -0.04989 -100.00000  0.45069  0.66719 -0.03103 
-100.00000 -100.00000 -100.00000 -100.00000 -100.00000 -100.00000 -0.15661 -0.58705 -0.38163  0.71030 -1.54029 -0.39388  0.00000  0.00000  0.00000 -100.00000 -100.00000  0.18642  0.67331 -0.21439  0.64014 -100.00000 -100.00000 -100.00000 -100.00000 -100.00000 -100.00000  0.33026 -0.42917 -0.13682 -100.00000 -100.00000 -100.00000  0.00019 -0.00034 -0.00009 -100.00000 -100.00000 -100.00000 -100.00000 -100.00000 -100.00000 -100.00000 -100.00000 -0.00009 -100.00000 -100.00000 -100.00000 -100.00000 -0.00034 -100.00000 -100.00000 -100.00000 -100.00000 -100.00000 -100.00000 -100.00000 -100.00000 -100.00000 -100.00000 
 0.60602 -0.31410  0.00016 -0.42873 -0.30234 -0.12558 -100.00000 -100.00000 -100.00000  0.00528 -0.00093 -100.00000 -100.00000 -0.00093 -100.00000  0.48569 -100.00000 -100.00000 -0.48652 -0.23269  0.02181  0.12211 -0.52641  0.58512 -100.00000 -100.00000  0.57771 -0.25890  0.10681  0.25293 -100.00000  0.26210  0.13746  0.11051 -0.70172  0.22695 -0.89942 -0.84143 -0.10372 -100.00000 -100.00000 -100.00000 -100.00000 -100.00000 -100.00000  0.54585 -1.37488 -0.10372  0.58203 -0.58695  0.42018  0.00000  0.00000  0.00000 -100.00000 -0.98745  0.13701  0.98429 -0.48013 -0.39991 
 0.00000  0.00000  0.00000 -100.00000 -100.00000 -100.00000  0.12497  0.13723  0.34371 -100.00000 -100.00000 -100.00000 -100.00000 -100.00000 -100.00000 -100.00000 -100.00000 -100.00000 -100.00000 -100.00000 -100.00000 -100.00000 -100.00000 -100.00000 -0.00013 -100.00000 -100.00000 -100.00000 -0.00027 -100.00000 -100.00000 -100.00000 -100.00000 -100.00000 -1.94947 -100.00000 -0.00013 -100.00000 -100.00000 -100.00000 -100.00000 -100.00000 -100.00000 -100.00000 -100.00000 -100.00000 -100.00000 -100.00000 -0.38728  0.36906 -0.05620 -100.00000 -100.00000 -100.00000 -100.00000 -100.00000 -100.00000 -0.61154 -0.58787  0.06634 
-100.00000 -0.00048 -100.00000 -0.82514 -0.44872 -0.12362 -0.28991 -0.42186 -0.06154  0.00000  0.00000  0.00000  0.40412  0.17442  0.14502  0.06858 -0.20114  0.06156 -100.00000 -100.00000 -100.00000 -100.00000 -100.00000 -100.00000 -100.00000 -100.00000 -100.00000 -0.00005 -0.00048 -100.00000  0.20846 -0.41463 -0.44877 -100.00000 -0.18569 -100.00000 -100.00000 -0.07021 -100.00000 -100.00000 -100.00000 -100.00000 -0.00005 -100.00000 -100.00000 -0.36142 -0.00048 -0.12362 -0.06519 -0.80669  0.31775 -0.09838 -1.19337 -0.85038 -100.00000 -100.00000 -100.00000 -100.00000  0.21265 -100.00000 
-0.09602 -1.28285 -0.11726  0.00000  0.00000  0.00000  0.33505 -1.12151 -0.10236 -100.00000 -100.00000 -100.00000  0.12949 -0.30462 -0.08108 -0.00004 -0.30462 -100.00000 -100.00000 -100.00000 -100.00000 -0.22155 -0.04638 -0.00021 -100.00000 -100.00000 -100.00000  0.32725 -0.20511 -0.10144 -0.52121 -0.38208  0.04924 -100.00000 -0.75531  0.02516  0.42905 -100.00000 -100.00000 -100.00000 -100.00000 -100.00000  0.28945  0.05790 -0.17938 -100.00000 -0.17191 -100.00000  0.71810 -0.56768 -0.78519 -0.11152 -1.01981 -100.00000 -0.35620 -0.61369  0.14648 -0.67265  0.71418 -0.65966 
-100.00000 -100.00000 -100.00000 -0.00000 -100.00000 -100.00000 -100.00000 -100.00000 -100.00000 -100.00000 -100.00000 -100.00000  0.33383  0.23449  0.14191 -100.00000 -100.00000 -100.00000 -100.00000 -100.00000 -100.00000 -100.00000 -100.00000 -100.00000 -100.00000 -100.00000 -100.00000 -0.36201 -0.54052 -0.12004  0.12738 -0.06507 -0.78254 -100.00000 -100.00000 -100.00000 -0.16573 -0.19260  0.13965 -100.00000 -100.00000 -100.00000  0.00000  0.00000  0.00000 -100.00000 -100.00000 -100.00000 -100.00000 -100.00000  0.13746 -100.00000 -100.00000 -100.00000 -100.00000 -100.00000 -100.00000 -100.00000 -100.00000 -100.00000 
-100.00000 -100.00000 -100.00000 -100.00000 -100.00000 -100.00000  0.37867 -100.00000  0.13735  0.18425 -0.78891  0.01332  0.00000  0.00000  0.00000 -100.00000 -100.00000 -100.00000 -100.00000 -100.00000 -100.00000 -100.00000 -100.00000 -100.00000 -100.00000 -100.00000 -100.00000 -100.00000 -100.00000 -100.00000 -100.00000 -100.00000 -100.00000 -100.00000 -100.00000 -100.00000 -0.11586  0.09788 -100.00000 -100.00000 -100.00000 -100.00000  0.62587  0.23837  0.49371 -100.00000 -100.00000 -100.00000 -100.00000 -100.00000 -100.00000 -100.00000 -100.00000 -100.00000 -100.00000 -100.00000 -100.00000 -100.00000 -100.00000 -100.00000 
-100.00000 -0.15427 -100.00000  0.21852 -0.76773 -0.04973  0.01760 -0.08210  0.13460 -0.36644 -0.62303  0.13577  0.17780  0.09183 -0.26180 -100.00000 -0.05125 -100.00000 -0.52072  0.13538 -100.00000 -0.00030 -0.68774 -100.00000 -100.00000 -0.00054 -100.00000  0.02663  0.03662 -0.48674 -0.96708  1.35416 -100.00000 -0.00030  0.13697 -100.00000  0.00000  0.00000  0.00000 -0.13295 -0.54770 -100.00000 -0.97089 -0.53496 -0.40505 -0.22894 -0.61972  0.34286  0.01503 -0.61640 -0.61426 -0.22894  0.03773 -0.63673 -0.39518 -0.34063 -0.00024 -0.54924 -0.37032 -0.02718 
-100.00000 -100.00000 -100.00000 -100.00000 -100.00000 -100.00000 -100.00000 -0.02731  0.13751 -100.00000 -100.00000 -100.00000  0.00000  0.00000  0.00000 -100.00000 -0.43203  0.26307  0.51261  0.19600 -0.10351 -100.00000 -0.00001 -100.00000 -0.36449 -0.16481  0.02202 -0.30162  0.10854  0.23057 -100.00000 -100.00000 -100.00000 -100.00000 -100.00000 -100.00000 -100.00000 -100.00000 -100.00000 -100.00000 -100.00000 -100.00000 -100.00000 -100.00000 -100.00000 -100.00000 -100.00000 -100.00000 -100.00000 -100.00000 -100.00000 -100.00000 -100.00000 -100.00000 -100.00000 -100.00000 -100.00000 -100.00000 -100.00000 -100.00000 
 0.00000  0.00000  0.00000 -0.33299 -0.78972 -0.69625 -0.17292 -0.43377  0.49868 -100.00000 -0.00003 -100.00000 -0.74382 -0.18521 -0.12782 -0.36652  0.13747 -0.12624 -0.36652 -100.00000 -100.00000 -100.00000 -100.00000 -100.00000 -0.30444 -0.42159 -0.18608  0.00452  0.37848 -0.71279 -0.56747 -0.31374 -100.00000  0.31155 -0.42159 -100.00000 -0.22288 -0.00003 -0.49263 -100.00000 -100.00000 -100.00000 -100.00000 -100.00000 -100.00000  0.23095 -0.41120 -0.71279 -0.63393 -0.22404  0.42472 -100.00000 -0.42159 -0.55712 -0.96449 -0.16539 -0.00028  0.15142  0.58105 -0.37693 
-0.04664 -100.00000 -0.00014 -0.36605 -1.24134 -100.00000  0.45224 -0.00022 -100.00000  1.01549 -0.57142  0.26289 -0.58568  0.58866 -0.34918 -100.00000 -100.00000 -100.00000 -100.00000 -100.00000  0.01140 -0.36605 -0.16557 -100.00000 -100.00000 -100.00000 -100.00000 -0.08142  0.17152  0.79989  0.11938  0.19412 -0.05691  0.19789  0.25407 -0.07510 -100.00000  0.83443 -100.00000 -100.00000 -100.00000 -100.00000 -0.56436 -100.00000 -0.45008  0.79298 -100.00000  0.13693 -1.05528  0.07271 -0.34250  0.00000  0.00000  0.00000 -100.00000 -0.00022 -0.10445 -0.52658 -0.24906 -0.30437 
 0.00466  0.41934 -100.00000 -100.00000 -100.00000 -100.00000 -100.00000 -100.00000 -100.00000 -100.00000 -100.00000 -100.00000 -100.00000 -100.00000 -100.00000 -100.00000 -100.00000 -100.00000  0.24566 -0.31420  0.03579 -0.60392  0.05065  0.25349 -100.00000 -100.00000 -0.24225  0.12406 -0.07038  0.60575 -100.00000  0.00004 -100.00000 -100.00000 -100.00000 -100.00000 -100.00000 -100.00000 -100.00000  0.00000  0.00000  0.00000 -100.00000 -100.00000 -100.00000 -100.00000 -100.00000 -100.00000  0.10107  0.53380 -0.14550 -100.00000 -100.00000 -100.00000 -100.00000 -100.00000 -100.00000 -100.00000 -100.00000 -100.00000 
-100.00000  0.50549 -0.60320  0.00011  0.58454  0.24326 -100.00000 -100.00000 -100.00000 -100.00000 -0.00042  0.13679 -100.00000 -100.00000 -100.00000 -100.00000 -100.00000 -100.00000 -100.00000 -100.00000 -100.00000 -100.00000 -100.00000 -100.00000 -100.00000 -100.00000 -100.00000  0.09377 -0.85177 -0.56007  0.11121 -0.77333  0.05239  0.00000  0.00000  0.00000  0.25684 -0.00042 -0.24217 -100.00000 -100.00000 -100.00000 -100.00000 -100.00000 -100.00000 -100.00000 -100.00000 -0.12624 -100.00000 -0.16582 -0.08643  0.48203 -0.08633 -0.67306  0.06588 -0.18418  0.39541 -100.00000 -0.00042 -100.00000 
-100.00000 -100.00000 -100.00000 -100.00000 -100.00000 -100.00000  0.41751 -0.98725  0.25197  0.00000  0.00000  0.00000 -0.85662  0.21806 -0.52498 -0.00001 -0.18152 -0.00011  0.38197  0.01822 -0.34668 -100.00000 -100.00000 -100.00000 -100.00000 -100.00000 -100.00000  0.24714 -0.02642 -100.00000  0.32243  0.12718 -0.04348 -0.25176 -100.00000 -0.06737 -100.00000 -100.00000 -100.00000 -100.00000 -100.00000 -100.00000 -100.00000 -100.00000 -0.00011 -100.00000 -100.00000 -100.00000 -100.00000 -100.00000 -100.00000 -100.00000 -100.00000 -100.00000 -100.00000 -100.00000 -100.00000 -100.00000 -100.00000 -100.00000 
-100.00000 -0.78376 -100.00000  0.15914 -0.37944  0.60915 -0.00048  0.28123 -0.85360 -0.62550 -0.19667  0.30228 -0.45996 -0.70931 -0.02752 -100.00000 -100.00000 -100.00000 -100.00000 -100.00000 -100.00000 -0.36169 -100.00000  0.00008 -100.00000 -100.00000 -100.00000 -0.20142 -0.67962  0.72358  0.00000  0.00000  0.00000 -0.29735  0.26251 -0.34519 -0.65033 -100.00000 -100.00000 -100.00000 -100.00000  0.00008  0.42703 -0.52073  0.14024 -0.25104 -0.44465  0.25409 -100.00000 -100.00000 -100.00000 -0.00048 -100.00000 -100.00000 -100.00000 -100.00000 -100.00000 -100.00000 -100.00000  0.36101 
 0.00000  0.00000  0.00000  0.00485 -0.79028 -0.00009 -0.20717  0.06451  0.02090 -100.00000 -100.00000 -100.00000 -100.00000 -100.00000 -100.00000 -100.00000 -100.00000 -100.00000 -100.00000 -100.00000 -100.00000 -100.00000 -100.00000 -100.00000 -100.00000 -100.00000 -100.00000  0.00004 -100.00000 -100.00000 -100.00000 -100.00000 -100.00000 -100.00000 -100.00000 -100.00000 -100.00000 -100.00000 -100.00000 -100.00000 -100.00000 -100.00000 -100.00000 -100.00000 -100.00000 -100.00000 -100.00000 -100.00000  0.52676  0.00151 -0.20906 -100.00000 -100.00000 -100.00000 -100.00000 -100.00000 -100.00000 -0.23792  0.10206 -0.29757 
-0.74383  0.82354  0.67810 -100.00000 -100.00000 -100.00000 -100.00000 -100.00000 -100.00000 -100.00000 -100.00000 -100.00000  0.11904  0.68254 -0.05749 -100.00000 -100.00000 -100.00000 -100.00000 -100.00000 -100.00000 -100.00000 -100.00000 -100.00000  0.00000  0.00000  0.00000 -100.00000 -100.00000 -100.00000 -100.00000 -100.00000 -100.00000 -100.00000 -100.00000 -100.00000 -100.00000 -100.00000 -100.00000  0.01755 -0.17646 -0.24216 -100.00000 -100.00000 -100.00000 -100.00000 -100.00000 -100.00000  0.49737  0.19380 -100.00000 -100.00000 -100.00000 -100.00000 -100.00000 -100.00000 -100.00000 -100.00000 -100.00000 -100.00000 
-100.00000 -100.00000 -100.00000 -100.00000 -100.00000 -100.00000 -0.15087 -0.78928 -100.00000 -1.20659 -0.05051  0.03680  0.00000  0.00000  0.00000 -100.00000 -100.00000 -100.00000  0.63694 -0.22615  0.28006 -100.00000 -100.00000 -100.00000 -100.00000 -100.00000 -100.00000 -100.00000 -100.00000 -100.00000 -100.00000 -100.00000 -100.00000 -100.00000 -100.00000 -100.00000 -100.00000 -100.00000 -100.00000 -100.00000 -100.00000 -100.00000  0.46327  0.47803 -0.44982 -100.00000 -100.00000 -0.10418 -0.11626 -0.00005  0.02135 -100.00000 -100.00000 -100.00000 -100.00000 -0.16530 -100.00000 -100.00000 -100.00000 -100.00000 
-100.00000 -100.00000 -100.00000 -100.00000 -100.00000 -100.00000 -0.33265 -0.06995  0.02105 -0.48043  0.53412 -100.00000  0.00000  0.00000  0.00000  0.11095 -100.00000  0.34297 -0.44564 -0.19304 -0.08626 -0.00004 -0.16544 -100.00000 -0.00004 -0.31388 -100.00000  0.14005  0.23159 -0.02402 -100.00000 -100.00000 -100.00000 -100.00000 -100.00000 -100.00000 -100.00000 -100.00000 -100.00000 -100.00000 -100.00000 -100.00000  0.35274 -100.00000 -100.00000 -100.00000 -100.00000 -100.00000 -100.00000 -100.00000 -100.00000 -100.00000 -100.00000 -100.00000 -100.00000 -100.00000 -100.00000 -100.00000 -100.00000 -100.00000 
 0.00000  0.00000  0.00000  0.00488  0.00008 -100.00000 -100.00000  0.31995 -0.79174 -100.00000 -100.00000 -100.00000 -100.00000 -100.00000 -100.00000 -100.00000 -100.00000 -100.00000 -100.00000 -100.00000 -100.00000 -100.00000 -100.00000 -100.00000 -100.00000 -100.00000 -100.00000 -100.00000 -100.00000 -100.00000 -100.00000 -100.00000 -0.00003 -100.00000 -100.00000 -100.00000 -100.00000 -100.00000 -100.00000 -100.00000 -100.00000 -100.00000 -100.00000 -100.00000 -100.00000 -100.00000 -100.00000 -0.00003  0.18268  1.06053  0.06004 -100.00000 -100.00000 -100.00000 -100.00000 -100.00000 -100.00000 -0.10067 -0.44174  0.27155 
-100.00000 -100.00000 -100.00000 -0.74349 -100.00000 -100.00000 -100.00000 -100.00000 -100.00000 -100.00000  0.26301 -100.00000 -100.00000 -100.00000 -100.00000 -100.00000 -100.00000 -100.00000 -100.00000 -100.00000 -100.00000 -100.00000 -100.00000 -100.00000 -100.00000 -100.00000 -100.00000  0.09720  0.49890 -0.17024  0.01527 -0.65250  0.13617  0.00000  0.00000  0.00000 -100.00000 -100.00000 -100.00000 -100.00000 -100.00000 -100.00000 -100.00000 -100.00000 -100.00000 -0.15853 -0.08607 -0.40498 -100.00000 -100.00000 -100.00000  0.55981 -0.65250 -0.27945  0.26166 -0.06599 -0.12790 -100.00000 -100.00000 -100.00000 
-100.00000 -100.00000 -100.00000 -100.00000 -100.00000 -100.00000 -100.00000 -100.00000 -100.00000 -100.00000 -100.00000 -100.00000  0.56950  0.46925 -0.75171 -100.00000 -100.00000 -100.00000 -100.00000 -100.00000 -100.00000 -100.00000 -100.00000 -100.00000 -100.00000 -100.00000 -100.00000 -0.22283  0.11132 -0.30312 -0.27972  0.21296 -0.10491 -100.00000 -100.00000 -100.00000 -0.18882  0.09748  0.02867 -100.00000 -100.00000 -100.00000  0.00000  0.00000  0.00000 -100.00000 -100.00000 -100.00000 -100.00000 -100.00000 -100.00000 -100.00000 -100.00000 -100.00000 -100.00000 -100.00000 -100.00000 -100.00000 -100.00000 -100.00000 
-0.43077 -0.07334  0.18790  0.28044 -0.74348 -0.12829 -100.00000 -0.02838 -0.40529 -100.00000  0.41908 -100.00000 -0.56756 -0.11262  0.76546 -100.00000  0.37817 -100.00000 -0.36652 -0.51019  0.25233 -100.00000  0.06415 -0.31187 -0.00010 -100.00000 -100.00000 -0.00010 -0.00034  0.35924  0.13018 -0.68553 -0.54280 -0.13285 -0.13249  0.00259 -0.43005 -0.00034 -0.36750 -100.00000 -100.00000 -100.00000 -100.00000 -100.00000 -100.00000 -100.00000 -100.00000 -100.00000 -100.00000 -100.00000 -100.00000 -0.18854  0.46928 -0.06780  0.09884 -0.47011 -0.49190  0.00000  0.00000  0.00000 
-100.00000 -100.00000 -100.00000 -100.00000 -100.00000 -100.00000 -100.00000 -100.00000 -100.00000 -100.00000 -100.00000 -100.00000 -100.00000 -100.00000 -100.00000 -100.00000 -100.00000 -100.00000  0.13153  0.17366 -0.00005 -0.60406 -0.03506  0.08534  0.26308 -100.00000 -0.08409 -0.11455 -0.18947 -0.08409 -100.00000 -100.00000 -100.00000 -100.00000 -100.00000 -100.00000 -100.00000 -100.00000 -100.00000  0.00000  0.00000  0.00000 -100.00000 -100.00000 -100.00000 -100.00000 -100.00000 -100.00000  0.92604  0.09874 -0.44598 -100.00000 -100.00000 -100.00000 -100.00000 -100.00000 -100.00000 -100.00000 -100.00000 -100.00000 
-0.10524  0.00988  0.51688 -100.00000  0.00007 -100.00000 -100.00000  0.21304 -0.31199 -100.00000 -100.00000 -100.00000 -100.00000 -100.00000 -100.00000 -100.00000 -100.00000 -100.00000 -100.00000 -100.00000 -100.00000 -0.52067  0.39942 -0.07098 -100.00000 -100.00000 -100.00000 -100.00000 -100.00000 -100.00000 -100.00000 -100.00000 -100.00000 -0.32390  0.46966 -0.49230 -100.00000 -100.00000 -100.00000 -100.00000 -100.00000 -100.00000 -100.00000 -100.00000 -100.00000  0.13740 -100.00000 -100.00000 -100.00000  0.00007 -100.00000 -100.00000 -100.00000 -100.00000  0.00000  0.00000  0.00000 -0.12914 -0.37688  0.22858 
-0.86698  0.56562  0.31595  0.01174 -0.13181  0.10682 -100.00000  0.34150 -0.45054  0.59958 -0.50852 -0.25858 -0.64780  0.29350  0.18470 -0.00029 -100.00000 -100.00000 -0.11714 -100.00000  0.02888 -0.32548  1.15034  0.05442 -100.00000  0.00018 -0.30272  0.00000  0.00000  0.00000  0.44123  0.69635  0.34272 -0.03880 -0.40319  0.24318 -0.33330 -0.55625 -100.00000 -100.00000 -100.00000 -100.00000  0.16845 -1.13123  0.35490 -0.60924 -0.28796 -0.09768 -100.00000 -100.00000  0.04191 -0.25465 -100.00000 -100.00000 -0.06621  0.58126 -100.00000  0.28935 -0.87320 -0.69413 
-100.00000 -100.00000 -0.00004 -100.00000 -100.00000 -100.00000 -100.00000 -0.31147 -0.12626 -0.20810 -0.76991 -0.12626  0.00000  0.00000  0.00000 -0.30442 -0.20020 -0.18668 -100.00000 -100.00000 -100.00000 -100.00000 -100.00000 -100.00000 -100.00000 -100.00000 -100.00000 -100.00000 -100.00000 -100.00000 -0.25433 -100.00000 -100.00000 -100.00000 -100.00000 -100.00000 -0.22892  0.03645  0.34264 -100.00000 -100.00000 -100.00000  0.08462  0.23009 -0.45242 -100.00000 -0.00011 -100.00000  0.00473 -100.00000  0.26300 -100.00000 -100.00000 -100.00000 -100.00000 -0.31430 -100.00000 -100.00000 -100.00000 -100.00000 
-0.00016 -100.00000 -100.00000 -0.36486 -0.31410 -0.31196  0.35252  0.05805  0.00007 -0.31995  0.86614  0.36929  0.00000  0.00000  0.00000 -0.00016  0.00001 -100.00000 -0.67061  0.05805  0.13297  0.00460 -0.57190  0.48549 -100.00000 -100.00000 -100.00000 -0.47059 -0.31410 -100.00000  0.12405  0.09746 -100.00000  0.37835 -100.00000 -100.00000 -0.22907 -0.84667  0.31607 -100.00000 -100.00000 -100.00000 -0.18290 -0.91295 -0.06812  0.00460 -0.19339  0.02090 -0.25446 -0.05107  0.13637 -100.00000 -100.00000 -100.00000 -0.00016 -100.00000 -100.00000 -100.00000 -100.00000 -100.00000 
 0.42470 -0.10189 -0.18336  0.02434  0.02671 -0.57233  0.15860 -0.77970 -0.36432  0.34401 -0.41774 -0.39036  0.13755 -0.06315  0.33228 -0.33518  0.63854  0.35892  0.31690 -0.45036  0.01182 -0.33518  0.81346 -0.06546 -0.11469  0.07358  0.22996  0.46994  0.25531  0.48612  0.62374 -0.36019  0.07944  0.98409  0.07741 -0.01564 -0.19279  0.13777 -0.13947 -100.00000 -100.00000 -100.00000  0.00000  0.00000  0.00000 -0.39442  0.10787  0.29878 -0.10084 -0.00531 -0.49141  0.48642  0.27186 -100.00000  0.61939  0.14744  0.08647  0.13849 -0.22913  0.26910 
 0.01453 -1.17198 -100.00000  0.00000  0.00000  0.00000 -0.28190 -0.21135 -0.01595  0.97814 -0.03821 -1.02495 -0.51631  0.23707  0.09499 -100.00000 -0.66644 -0.45211 -0.30588  0.51547  0.13681 -0.20786 -0.98109 -0.25279 -100.00000 -100.00000 -100.00000 -0.48148 -0.62278  0.20372 -0.31607 -0.84898 -0.24591  0.34118 -0.49566 -0.69012 -0.52299 -100.00000 -0.52628 -100.00000 -100.00000 -100.00000  1.03034 -0.20048  0.18495 -0.74433 -0.38521 -0.33551 -0.01554 -0.79379 -0.12042 -0.47090  0.39742  0.37782  0.19473 -0.43524  0.55528  0.56889 -0.02830 -0.10108 
-0.18498  0.02901  0.19075 -0.52584 -0.31156  1.07051  0.21819  0.48329 -0.05736 -0.02759 -0.47047  0.13447 -0.16387 -0.30271 -0.57578 -100.00000 -0.98993  0.25247 -0.00035 -0.31438 -0.12604  0.10376 -0.16581 -100.00000  0.01464 -100.00000  0.00012 -0.10911 -0.35759  0.52824  0.03359  0.64544 -0.22786 -1.27813 -1.47291 -100.00000 -0.43031 -0.79092 -0.46850 -100.00000 -0.00018 -100.00000 -100.00000 -0.31438 -100.00000 -0.08239 -0.01742 -100.00000  0.00000  0.00000  0.00000  0.28390  0.17759  0.77188 -100.00000 -100.00000 -0.86769 -0.18862 -100.00000 -0.42053 
 0.02153 -0.30322 -100.00000 -0.52099  0.38535  0.13360  0.30369 -0.52715 -100.00000 -0.25447 -0.30653 -0.34960 -0.46683 -0.30860 -0.38244 -100.00000  0.10644 -100.00000  0.00857  0.09753 -100.00000 -0.22311 -0.68771 -100.00000  0.37742 -100.00000 -100.00000  0.00000  0.00000  0.00000 -0.15905  1.53271  0.24317 -0.60651 -0.50691 -100.00000 -0.68547 -0.91931 -100.00000 -100.00000 -100.00000 -100.00000 -0.27323  0.29178 -0.12296 -100.00000 -0.31395 -0.24225 -0.36657  0.13581 -0.12626 -0.13292 -100.00000 -100.00000 -0.12303 -0.05092 -100.00000  0.88826 -0.00002  0.22258 
-0.00001 -100.00000 -100.00000 -100.00000 -100.00000 -100.00000 -100.00000 -100.00000 -100.00000 -100.00000 -100.00000 -100.00000 -0.20737 -0.42236 -100.00000 -100.00000 -100.00000 -100.00000 -100.00000 -0.84944 -100.00000 -100.00000 -100.00000 -100.00000  0.00000  0.00000  0.00000 -100.00000 -100.00000 -100.00000 -100.00000 -100.00000 -100.00000 -100.00000 -100.00000 -100.00000 -100.00000 -100.00000 -100.00000  0.35268  0.13743  0.13689 -100.00000 -100.00000 -100.00000 -100.00000 -100.00000 -100.00000 -0.10867  0.10165  0.57078 -100.00000 -100.00000 -100.00000 -100.00000 -100.00000 -100.00000 -100.00000 -100.00000 -100.00000 
-1.12242 -0.11183  0.39775 -0.24541 -0.36572 -0.64347 -100.00000 -100.00000 -100.00000 -100.00000 -100.00000 -100.00000 -100.00000 -100.00000 -100.00000 -100.00000 -100.00000 -100.00000  0.48165  0.27100  0.22304  0.00468  0.17146  0.02929 -100.00000 -100.00000 -100.00000  0.00000  0.00000  0.00000 -0.13282 -100.00000 -100.00000 -100.00000 -100.00000 -100.00000 -100.00000 -100.00000 -100.00000 -0.00017 -100.00000 -100.00000 -0.54921 -0.17532  0.54917 -100.00000 -100.00000 -100.00000 -100.00000 -100.00000 -100.00000 -100.00000 -100.00000 -100.00000 -100.00000 -100.00000 -100.00000 -100.00000 -100.00000 -100.00000 
-0.00005 -100.00000 -100.00000 -100.00000 -100.00000 -100.00000 -100.00000 -100.00000 -100.00000 -100.00000 -100.00000 -100.00000 -100.00000 -100.00000 -100.00000 -100.00000 -100.00000 -100.00000 -100.00000  0.00016 -100.00000  0.00000  0.00000  0.00000 -100.00000 -100.00000  0.00007 -0.25433 -0.16547 -100.00000 -100.00000 -100.00000 -100.00000  0.00870  0.58512  0.26310 -100.00000 -100.00000 -100.00000  0.40003  0.62759  0.13272 -100.00000 -100.00000 -100.00000 -0.27192  0.23532  0.02409 -100.00000 -100.00000 -100.00000 -100.00000 -100.00000 -100.00000 -0.36643  0.00016  0.45882 -100.00000 -100.00000 -100.00000 
-100.00000 -100.00000 -100.00000 -100.00000 -100.00000 -100.00000  0.41679  0.29240  0.49081  0.00000  0.00000  0.00000 -0.09185 -0.42984 -0.67960 -0.09185 -0.30026 -100.00000 -100.00000 -0.15789  0.13751 -100.00000 -100.00000 -100.00000 -100.00000 -100.00000 -100.00000 -0.11924  0.18517 -0.11722 -0.53874  0.77543  0.11520 -0.00002  0.32754 -0.08814 -100.00000 -100.00000 -100.00000 -100.00000 -100.00000 -100.00000 -100.00000 -100.00000 -100.00000 -100.00000 -100.00000 -100.00000 -100.00000 -100.00000 -100.00000 -100.00000 -100.00000 -100.00000 -100.00000 -100.00000 -100.00000 -100.00000 -100.00000 -100.00000 
-100.00000  0.37875 -0.11705  0.86898 -0.29877  1.07049  0.00000  0.00000  0.00000  0.29549  0.76913  0.28875 -0.11571  0.22077  0.25746 -100.00000 -100.00000 -100.00000 -100.00000 -100.00000 -100.00000 -100.00000 -100.00000 -100.00000 -100.00000 -100.00000 -100.00000 -100.00000 -100.00000 -100.00000 -100.00000 -100.00000 -100.00000 -100.00000 -100.00000 -100.00000 -100.00000 -100.00000 -100.00000 -100.00000 -100.00000 -100.00000 -100.00000 -100.00000 -100.00000 -100.00000 -100.00000 -100.00000 -100.00000 -100.00000 -100.00000 -100.00000 -100.00000 -100.00000 -100.00000 -100.00000 -100.00000  0.67827  0.37875 -100.00000 
 0.30098  0.23886  0.25154 -100.00000 -100.00000  0.00004 -100.00000  0.21637 -0.11721 -100.00000 -100.00000 -100.00000 -100.00000 -100.00000 -100.00000 -100.00000 -100.00000 -100.00000 -100.00000 -100.00000 -100.00000 -100.00000 -100.00000 -100.00000 -100.00000 -100.00000 -100.00000 -100.00000 -100.00000 -100.00000 -100.00000 -100.00000 -100.00000 -100.00000 -100.00000 -100.00000 -100.00000 -100.00000 -100.00000 -100.00000 -100.00000 -100.00000 -100.00000 -100.00000 -100.00000 -100.00000 -100.00000 -100.00000 -100.00000 -0.00010 -100.00000  0.04549 -0.69896  0.10211 -0.19563 -0.54917  0.26308  0.00000  0.00000  0.00000 
-1.00596 -0.62375 -0.24615  0.11094 -0.88148  0.18680 -0.00040 -0.06387 -0.40832 -0.37316  0.18174  0.04930 -0.67328  0.12167  0.56090 -100.00000 -100.00000 -100.00000 -100.00000 -100.00000  0.00008 -0.51915  0.34083 -100.00000 -100.00000  0.29870  0.60113 -0.05246 -0.38167 -0.29285  0.00000  0.00000  0.00000 -0.22975  1.28421  0.37859 -0.19456  0.32709 -100.00000 -100.00000 -100.00000 -100.00000 -1.22756 -0.62539 -0.01140 -100.00000 -0.17852 -100.00000  0.72878 -0.48813  0.14981 -100.00000 -0.08318 -0.80097 -0.10015 -0.29287 -0.43861  0.11288  0.64785  0.02033 
-0.60146 -0.02038 -0.21409  0.69623 -0.11823 -0.32657 -1.00490  0.15525 -100.00000 -100.00000 -0.15789 -0.00014 -0.43947  0.14692  0.05902 -0.86568  0.00001  0.02016  0.25565 -0.94505 -0.75057 -0.16452  0.26305 -0.08824 -0.94677  0.58497 -100.00000 -0.17644  0.78036  0.19760 -0.06166 -0.29221  0.06463  0.07661  0.00001 -0.50925 -1.39076 -0.43893 -0.18254 -100.00000 -100.00000 -100.00000  0.00000  0.00000  0.00000 -0.04904  0.23244 -100.00000 -100.00000 -100.00000 -100.00000 -100.00000  0.00001  0.18802 -100.00000 -0.71817 -0.45509 -0.51713 -100.00000  0.04983 
 0.00493  0.05214 -0.18219  0.03326 -0.28240  0.11183  0.01897 -0.03524 -100.00000  0.13757  0.40869 -100.00000  0.01897  0.00017 -0.00011 -100.00000 -100.00000 -100.00000 -100.00000 -100.00000 -100.00000 -100.00000 -100.00000 -0.22474 -100.00000 -100.00000 -0.00011  0.09592  0.46116  0.50860  0.34831  0.27496  0.06245  0.00000  0.00000  0.00000 -0.11853 -100.00000 -100.00000 -100.00000 -100.00000 -100.00000 -0.11853 -100.00000 -100.00000 -0.32996  0.00017  0.25666 -0.76106 -0.15675 -0.80869  0.38445  0.38057 -0.48218  0.07426  0.43778 -0.37956  0.77655 -0.15675 -100.00000 
 0.17150 -0.35173 -0.11734 -0.19433 -1.62452  0.34455 -100.00000  0.25602 -100.00000 -100.00000 -100.00000 -100.00000 -100.00000 -100.00000 -100.00000 -100.00000 -100.00000 -100.00000 -0.41813  0.60421 -100.00000 -0.03162 -0.17047 -100.00000 -100.00000 -100.00000  0.14569  0.00000  0.00000  0.00000  0.10545 -1.25638 -100.00000 -0.75671 -0.81935 -100.00000 -0.14200  0.27967 -100.00000 -100.00000 -100.00000 -100.00000  0.58566  1.16576 -0.58765 -100.00000 -100.00000 -100.00000 -100.00000 -100.00000 -100.00000 -100.00000 -100.00000 -100.00000 -100.00000 -0.00014 -100.00000 -100.00000 -100.00000 -0.00005 
 0.41779  0.26294 -0.09724  0.60876 -0.03728 -0.05106  0.53684 -0.81852 -0.02341  0.00003  0.10501 -0.22546 -100.00000 -0.65844  0.00003 -100.00000 -100.00000 -100.00000 -100.00000 -100.00000 -100.00000 -100.00000 -100.00000 -100.00000 -100.00000 -100.00000 -100.00000 -100.00000 -0.16281 -100.00000  0.07741 -0.13566  0.46660 -100.00000 -0.15802  0.00003 -0.67345 -0.06322  0.00003 -100.00000 -100.00000 -100.00000 -0.54281 -0.33615 -100.00000 -100.00000 -0.00015 -100.00000 -100.00000 -100.00000 -100.00000 -0.44437 -0.55847  0.70070  0.04688  0.21122 -0.57039  0.00000  0.00000  0.00000 
-0.42757 -100.00000 -100.00000  0.35529 -0.47851 -0.59319 -0.66563 -0.16838 -0.55473 -0.01662  0.65538 -0.53586 -0.76322  0.17931 -0.00057 -100.00000 -100.00000  0.84742 -0.65665 -0.68646  0.03753  0.05951 -0.75804  0.06841  0.09116 -0.17674 -0.68050 -0.01202 -0.20008 -0.15512 -0.07876  0.29114 -0.30051  0.00000  0.00000  0.00000  0.92576 -0.39661 -0.29243  0.04650 -100.00000 -100.00000 -100.00000 -100.00000 -100.00000  0.36130 -0.88420 -100.00000 -0.00024  0.26202 -0.11782 -0.47685 -1.19537 -0.61832  0.08598  0.05255 -0.16923 -0.82862 -1.51272 -0.11782 
 0.00000  0.00000  0.00000 -100.00000 -100.00000 -0.28320  0.03358 -100.00000 -0.45498 -100.00000 -100.00000 -100.00000 -100.00000 -100.00000 -100.00000 -100.00000 -100.00000 -100.00000 -100.00000 -100.00000 -100.00000 -100.00000 -100.00000 -100.00000 -100.00000 -100.00000 -100.00000 -100.00000 -0.00008 -100.00000 -100.00000 -100.00000 -100.00000 -100.00000 -100.00000 -100.00000 -100.00000 -100.00000 -100.00000 -100.00000 -100.00000 -100.00000 -100.00000 -100.00000 -100.00000 -100.00000 -100.00000 -100.00000  0.12125 -0.03316  0.19246 -100.00000 -100.00000 -100.00000 -100.00000 -100.00000 -100.00000 -0.71667 -0.80474 -0.63272 
 0.25609 -100.00000  0.15287  0.00000  0.00000  0.00000 -0.17192 -0.32376  0.18231 -100.00000 -100.00000 -100.00000  0.40919  0.26279 -0.00003 -0.11920 -100.00000 -100.00000 -100.00000 -0.43014 -100.00000 -100.00000 -0.00024 -100.00000 -100.00000 -100.00000 -100.00000 -0.01621 -1.18713  0.05205  0.26604 -0.12944 -0.32538 -100.00000 -100.00000 -100.00000  0.00005 -100.00000 -100.00000 -0.11920 -100.00000 -100.00000  0.27350 -0.00823 -100.00000 -100.00000 -100.00000 -100.00000 -100.00000 -100.00000 -100.00000 -100.00000 -0.15821 -100.00000 -100.00000 -100.00000 -100.00000 -0.22266 -1.10936 -0.06343 
 0.26307  0.13752 -0.41987 -100.00000 -100.00000 -100.00000 -100.00000 -100.00000 -100.00000 -100.00000 -100.00000 -100.00000 -100.00000 -100.00000 -100.00000 -100.00000 -100.00000 -100.00000 -0.37839 -0.85485 -0.04135  0.23282  0.40480  0.53631  0.14407  0.13752  0.13756 -100.00000 -0.65768  0.14611 -100.00000 -100.00000 -100.00000 -100.00000 -100.00000 -100.00000 -100.00000 -100.00000 -100.00000  0.00000  0.00000  0.00000 -100.00000 -100.00000 -100.00000 -100.00000 -100.00000 -100.00000 -0.01517  0.18558 -0.25929 -100.00000 -100.00000 -100.00000 -100.00000 -100.00000 -100.00000 -100.00000 -100.00000 -100.00000 
-100.00000 -100.00000 -100.00000 -100.00000 -100.00000 -100.00000 -100.00000 -100.00000 -100.00000 -100.00000 -100.00000 -100.00000 -100.00000 -100.00000 -100.00000 -100.00000 -100.00000 -100.00000  0.55889 -0.16683  0.76570  0.00000  0.00000  0.00000 -100.00000 -100.00000 -100.00000 -100.00000 -100.00000  0.00017 -100.00000 -100.00000 -100.00000 -100.00000 -0.30028  0.13767 -0.22931 -100.00000 -100.00000  0.01986  0.33290  0.31395 -100.00000 -100.00000 -100.00000  0.12846  0.56313  0.30110 -100.00000 -100.00000 -100.00000 -100.00000 -100.00000 -100.00000 -0.11918 -0.02040  0.58513 -100.00000 -100.00000 -100.00000 
-100.00000 -100.00000 -100.00000 -100.00000 -100.00000 -100.00000 -100.00000 -100.00000 -100.00000 -100.00000 -100.00000 -100.00000  0.24920  0.45178 -0.80686 -100.00000 -100.00000 -100.00000 -100.00000 -100.00000 -100.00000 -100.00000 -100.00000 -100.00000 -100.00000 -100.00000 -100.00000 -0.19485  0.19003 -0.10661 -100.00000 -0.15775  0.02035 -100.00000 -100.00000 -100.00000 -0.09164  0.22077  0.45262 -100.00000 -100.00000 -100.00000  0.00000  0.00000  0.00000 -100.00000 -100.00000 -100.00000 -100.00000  0.00005 -100.00000 -100.00000 -100.00000 -100.00000 -100.00000 -100.00000 -100.00000 -100.00000 -100.00000 -100.00000 
 0.00000  0.00000  0.00000 -100.00000  0.00001 -100.00000  0.03349 -0.30061 -0.11731 -100.00000 -100.00000 -100.00000 -100.00000 -100.00000 -100.00000 -100.00000 -100.00000 -100.00000 -100.00000 -100.00000 -100.00000 -100.00000 -100.00000 -100.00000 -100.00000 -100.00000 -100.00000 -100.00000 -100.00000 -100.00000 -100.00000 -100.00000 -100.00000 -100.00000 -100.00000 -100.00000 -100.00000 -100.00000 -100.00000 -100.00000 -100.00000 -100.00000 -100.00000 -100.00000 -100.00000 -100.00000 -100.00000 -100.00000 -0.41161 -0.11495  0.25228 -100.00000 -100.00000 -100.00000 -100.00000 -100.00000 -100.00000 -0.06311  0.30008 -0.16676 
-0.05611  0.69382 -0.04659 -0.11928  0.07842  0.15276  0.14375 -0.09739 -0.11730 -100.00000 -100.00000 -100.00000 -0.22944 -0.76657 -0.59274 -100.00000 -100.00000 -100.00000 -100.00000 -100.00000 -100.00000 -0.13843  0.37735  0.16408 -100.00000 -100.00000 -100.00000  0.36614  0.76834 -0.00003  0.01822 -0.42972  0.01878  0.08705  0.47580  0.13147 -100.00000 -0.71846  0.39883 -100.00000  0.00039 -100.00000 -0.33828  0.00039 -0.60879 -100.00000 -0.34363 -100.00000 -100.00000  0.00039 -0.13927 -0.42733 -100.00000 -100.00000  0.00000  0.00000  0.00000  0.25923  1.40336 -0.33192 
-100.00000 -100.00000 -100.00000 -100.00000 -100.00000 -100.00000  0.49274 -100.00000 -0.11962  0.38206  0.21576 -0.11448  0.00000  0.00000  0.00000 -100.00000 -100.00000 -100.00000  0.02072 -1.19225  0.84807 -100.00000 -100.00000 -100.00000 -0.11916 -100.00000 -100.00000 -100.00000 -100.00000 -100.00000 -100.00000  0.00013 -100.00000 -100.00000 -100.00000 -100.00000 -100.00000 -100.00000 -100.00000 -100.00000 -100.00000 -100.00000 -0.35907  0.46288  0.31335 -0.19415 -0.38226  0.14580  0.25935  0.32753 -100.00000 -100.00000 -100.00000 -100.00000 -100.00000 -100.00000 -100.00000 -100.00000 -100.00000 -100.00000 
-0.64124 -0.13195  0.61631  0.02986 -0.36354  0.03778  0.13692  1.45780 -0.08421  0.00000  0.00000  0.00000 -0.12671 -0.19694 -100.00000 -0.11972  0.33615 -100.00000 -1.03265 -0.77012  0.16930 -0.22302  0.00045  0.80393 -100.00000 -0.15749 -100.00000  0.12120  0.37658  0.24908  0.05918 -0.79957  0.60991  0.16400 -0.16233 -0.32859 -0.04859 -0.15749 -100.00000 -0.11972  0.01773 -0.22526 -100.00000 -100.00000 -100.00000 -0.47313  0.85805 -0.50877 -0.11972  0.10555  0.87555 -100.00000  0.52058  0.14618 -0.11972 -100.00000 -100.00000 -0.81859  0.77489 -100.00000 
 0.18470  0.41620  0.07499  0.25168 -0.10758  0.37840 -100.00000 -100.00000 -100.00000 -100.00000 -100.00000 -100.00000  0.00003 -100.00000  0.14594 -100.00000 -0.85472 -100.00000 -100.00000 -100.00000 -100.00000  1.53665 -0.05069 -0.00664 -100.00000 -100.00000 -100.00000  0.00003 -0.00007  0.13739 -100.00000 -100.00000 -100.00000 -0.94447  0.32390 -0.24759  0.00003  0.10531 -100.00000 -100.00000 -100.00000 -100.00000 -100.00000 -100.00000 -100.00000  0.03415 -0.00007 -0.48772 -100.00000 -100.00000 -100.00000 -100.00000 -100.00000 -100.00000  0.00000  0.00000  0.00000  0.23865 -0.41355 -0.32857 
-0.25160  0.28651 -0.00016  0.01881 -0.25882 -0.06233 -0.42537 -0.96612 -100.00000  0.11018 -1.35828 -0.38391 -0.46837 -0.87353 -0.79446  0.16343 -100.00000 -100.00000  0.03471  1.25608  0.15361  0.00000  0.00000  0.00000 -100.00000 -100.00000 -100.00000  0.10682  0.38231 -0.15872 -0.42537 -100.00000 -100.00000 -0.22832  0.05812 -100.00000 -0.00004 -100.00000 -100.00000 -0.11027 -0.02436 -0.28277 -100.00000 -1.17877 -100.00000  0.44686 -0.10579 -0.19935 -100.00000 -100.00000 -100.00000 -100.00000 -100.00000 -100.00000 -100.00000 -0.61900 -100.00000 -100.00000 -100.00000 -100.00000 
 0.07447  0.16678  0.50980 -0.34241 -0.25552 -0.16026 -0.31122  0.46544  0.43957 -100.00000 -100.00000 -100.00000 -100.00000 -100.00000 -100.00000 -100.00000 -100.00000 -100.00000 -100.00000 -100.00000 -100.00000 -100.00000 -100.00000 -100.00000 -100.00000 -100.00000 -100.00000 -100.00000 -100.00000 -100.00000 -100.00000  0.00005 -100.00000 -100.00000 -100.00000 -100.00000 -0.11922  0.10920 -100.00000 -100.00000 -100.00000 -100.00000  0.16147 -0.15781 -0.28263 -100.00000  0.00005 -100.00000 -100.00000 -100.00000 -100.00000 -0.01597 -0.43047  0.25418 -0.18176  0.15449  0.45642  0.00000  0.00000  0.00000 
 0.07133 -0.33061  0.25071 -100.00000 -100.00000 -100.00000  0.01819  0.00002 -100.00000 -100.00000 -100.00000 -100.00000 -100.00000 -100.00000 -100.00000 -100.00000 -100.00000 -100.00000 -100.00000 -100.00000 -100.00000 -100.00000 -100.00000 -100.00000 -100.00000 -100.00000 -100.00000 -100.00000 -100.00000 -100.00000 -100.00000 -100.00000 -100.00000 -100.00000 -100.00000 -100.00000 -100.00000 -100.00000 -100.00000 -100.00000 -100.00000 -100.00000 -100.00000 -100.00000 -100.00000 -100.00000 -100.00000 -100.00000 -100.00000 -100.00000 -100.00000 -0.00457  0.35110 -0.29683 -0.46398  0.22048 -0.08830  0.00000  0.00000  0.00000 
-100.00000 -100.00000 -100.00000 -100.00000 -100.00000 -100.00000 -100.00000 -100.00000 -100.00000  0.00006 -0.00005  0.13735  0.00000  0.00000  0.00000  0.16470  0.01971 -0.80064 -100.00000 -100.00000 -100.00000 -100.00000 -100.00000 -100.00000 -100.00000 -100.00000 -100.00000 -100.00000 -100.00000 -100.00000 -100.00000 -0.00005 -100.00000 -100.00000 -100.00000 -100.00000  0.25940 -0.16272  0.56074 -100.00000 -100.00000 -100.00000  0.15082 -0.45573 -0.86229 -100.00000 -100.00000 -100.00000 -100.00000 -100.00000 -100.00000 -100.00000 -100.00000 -100.00000 -100.00000 -100.00000 -100.00000 -100.00000 -100.00000 -100.00000 
 0.38973  0.38681  0.34012 -100.00000 -100.00000 -100.00000 -100.00000 -0.00019  0.00003 -100.00000 -0.15805 -100.00000 -100.00000 -100.00000 -100.00000  0.18917  0.61806 -0.11960 -0.45294 -100.00000 -0.32629 -0.43886 -0.84681 -0.11714 -100.00000  1.07818 -0.13042  0.46592 -0.17015 -0.21374  0.37865 -0.30033 -100.00000 -100.00000 -100.00000 -100.00000 -100.00000 -100.00000 -100.00000 -100.00000 -100.00000 -100.00000 -100.00000 -100.00000 -100.00000 -100.00000  0.17446 -0.02350  0.00000  0.00000  0.00000  0.28627 -1.08852  0.21121 -100.00000 -100.00000 -100.00000 -100.00000 -100.00000 -100.00000 
-0.03241 -0.46637 -0.52987 -100.00000  0.37846 -0.11731 -100.00000 -100.00000 -0.24627 -100.00000 -100.00000 -100.00000 -100.00000 -100.00000 -100.00000 -100.00000 -100.00000 -100.00000 -100.00000 -100.00000 -100.00000 -100.00000 -100.00000 -100.00000 -100.00000 -100.00000 -100.00000 -100.00000 -100.00000 -100.00000 -100.00000 -100.00000 -100.00000 -100.00000 -100.00000 -100.00000 -100.00000 -100.00000 -100.00000 -100.00000 -100.00000 -100.00000 -100.00000 -100.00000 -100.00000 -100.00000 -100.00000 -100.00000 -100.00000 -100.00000 -100.00000  0.23970 -0.31981  0.25453 -0.31169 -0.39598 -0.02388  0.00000  0.00000  0.00000 
 0.00003 -100.00000 -100.00000 -100.00000 -100.00000 -100.00000 -100.00000 -100.00000 -100.00000 -100.00000 -100.00000 -100.00000  0.48546 -100.00000 -0.15782 -100.00000 -100.00000 -100.00000 -100.00000  0.00010 -100.00000 -100.00000 -100.00000 -100.00000 -100.00000 -100.00000 -100.00000 -100.00000  0.00010 -100.00000 -100.00000 -100.00000 -100.00000 -100.00000 -100.00000 -100.00000  0.00000  0.00000  0.00000 -100.00000 -100.00000 -100.00000 -100.00000  0.00010 -100.00000 -0.44954  0.50638 -0.15782  0.24523 -0.01947  0.18780  0.25932  0.22061  0.46770 -100.00000 -100.00000 -100.00000 -100.00000  0.07821 -0.18908 
-100.00000 -100.00000 -100.00000 -100.00000 -100.00000 -100.00000 -0.16416 -100.00000  0.48543 -100.00000 -100.00000 -100.00000  0.00000  0.00000  0.00000  0.15777  0.33566 -0.22564 -0.24317 -0.18439 -0.00757 -100.00000 -100.00000 -100.00000 -100.00000 -100.00000  0.00001 -0.11572 -0.77060 -0.08535 -100.00000 -100.00000 -100.00000 -100.00000 -100.00000 -100.00000 -100.00000 -100.00000 -100.00000 -100.00000 -100.00000 -100.00000 -100.00000 -100.00000 -100.00000 -100.00000 -100.00000 -100.00000 -100.00000 -100.00000 -100.00000 -100.00000 -100.00000 -100.00000 -100.00000 -100.00000 -100.00000 -100.00000 -100.00000 -100.00000 
 0.04482 -0.86898 -0.43186 -100.00000  0.77513 -100.00000 -0.56550  0.62560 -0.65123  0.01244  0.56101 -0.28716 -100.00000  0.32746 -0.06392 -100.00000 -100.00000 -0.30594  0.11706 -100.00000 -100.00000 -100.00000 -0.15796 -100.00000 -100.00000 -100.00000 -100.00000  0.00000  0.00000  0.00000 -0.00311 -0.65883 -100.00000  0.52267 -0.37337 -0.07650 -0.33181 -0.05151 -100.00000 -0.51704  0.76804 -0.08856  0.00008 -100.00000 -100.00000 -100.00000 -0.15796 -0.00028  0.46894  1.37704 -0.55475 -100.00000  0.00009 -0.00028 -100.00000 -100.00000 -100.00000 -100.00000  0.10507 -0.00028 
 0.13745 -0.42342  0.02053 -0.30093  0.15627 -100.00000 -0.19342 -0.00030  0.05286 -100.00000  0.13720 -100.00000  0.58359 -0.48804 -0.02250 -100.00000 -0.42893 -100.00000 -100.00000 -1.41129 -100.00000 -0.37633 -0.00030 -0.50793 -100.00000 -100.00000 -100.00000  0.00000  0.00000  0.00000 -0.26941 -0.55083 -100.00000 -100.00000 -0.00030 -100.00000 -100.00000 -0.02025  0.18479 -100.00000 -100.00000 -100.00000 -0.46816  0.22899  0.20817 -100.00000 -100.00000 -100.00000 -100.00000 -0.00030 -100.00000 -100.00000 -100.00000 -100.00000  0.04759 -0.38044 -0.02250 -100.00000  0.00658 -1.09252 
-0.11956 -0.15838 -100.00000 -0.23947 -0.67093  0.50442  0.00000  0.00000  0.00000 -0.81463 -0.26077  0.10093  0.53586 -0.37110 -0.00757 -100.00000 -100.00000 -100.00000 -0.54363 -100.00000 -0.90769 -100.00000 -100.00000 -100.00000 -100.00000 -100.00000 -100.00000 -0.00034 -0.43037 -100.00000 -0.46394  0.54722 -0.66508 -100.00000 -100.00000 -100.00000 -100.00000 -100.00000 -100.00000 -0.11956 -0.00037 -100.00000 -100.00000 -100.00000 -100.00000 -100.00000 -100.00000 -100.00000 -100.00000 -100.00000 -100.00000 -100.00000 -100.00000 -100.00000 -100.00000 -100.00000 -100.00000 -100.00000 -0.30077 -0.00015 
-0.19561 -0.94579 -100.00000 -0.28779 -0.03744 -0.47972 -0.82643  0.22035  0.37862 -0.27038  0.21441  0.26306  0.63819 -0.18154 -0.48705  0.07786 -100.00000 -100.00000 -100.00000 -100.00000 -100.00000 -100.00000 -100.00000  0.05509 -100.00000 -100.00000 -100.00000  0.00000  0.00000  0.00000  0.75265 -0.28727  0.92402  0.03403 -0.43001  0.16446 -100.00000 -0.35146  0.25866 -100.00000 -100.00000 -100.00000  0.02045 -0.66356  0.42202 -100.00000 -100.00000 -100.00000 -0.19376 -0.13870 -100.00000 -0.09150  0.69952 -0.24590  0.01857 -0.30048 -100.00000  1.68341 -0.49053 -100.00000 
 0.01828 -0.42984  0.26292 -0.19421 -1.25184  0.26292 -0.28976 -100.00000 -100.00000 -100.00000 -100.00000 -100.00000  0.16949  0.32745 -0.30359 -100.00000 -100.00000 -100.00000 -100.00000 -0.30030 -100.00000  0.03366 -100.00000 -0.28344 -100.00000 -100.00000 -100.00000  0.00000  0.00000  0.00000 -0.04876 -0.18431 -0.10177 -100.00000  1.41188 -100.00000 -100.00000 -0.00006 -0.10147 -100.00000 -100.00000 -100.00000  0.75199 -0.46334  0.10648 -100.00000 -100.00000 -100.00000 -0.44978 -0.00006 -0.05523 -100.00000 -0.00006 -100.00000  0.25929 -0.45981 -100.00000 -100.00000 -0.12976 -0.14587 
-0.00012 -100.00000 -100.00000  0.01826 -0.69861 -100.00000 -1.32909 -0.89168  0.26001 -0.22927 -0.74732  0.15923  0.00000  0.00000  0.00000  0.59464 -100.00000  0.30325  0.24719 -0.38901  0.16457 -1.05866 -100.00000  0.00008 -0.00012 -100.00000  0.00008  0.19297  0.30840 -0.47314 -100.00000 -1.25565 -100.00000 -100.00000 -100.00000 -100.00000 -100.00000 -100.00000 -100.00000 -100.00000 -100.00000 -100.00000 -100.00000 -100.00000 -100.00000 -100.00000 -100.00000 -100.00000 -100.00000 -100.00000 -100.00000 -100.00000 -100.00000 -100.00000 -100.00000 -100.00000 -100.00000 -100.00000 -100.00000 -100.00000 
 0.23738 -0.24482 -0.64956  0.61876 -100.00000 -100.00000 -100.00000 -0.15787 -0.22552 -100.00000 -0.00005 -100.00000 -100.00000 -100.00000 -100.00000 -100.00000 -100.00000 -100.00000 -100.00000 -100.00000 -100.00000 -100.00000 -100.00000 -100.00000 -100.00000 -100.00000 -100.00000 -100.00000 -0.41087 -100.00000 -100.00000  0.22064 -100.00000 -100.00000 -100.00000 -100.00000 -100.00000 -100.00000 -100.00000 -100.00000 -100.00000 -100.00000 -100.00000 -100.00000 -100.00000 -100.00000 -0.30011 -100.00000 -100.00000 -100.00000 -100.00000 -0.45293 -0.01808 -0.04422  0.09193  0.34186 -0.53333  0.00000  0.00000  0.00000 
-0.43083  0.42231  0.56190 -100.00000 -100.00000 -100.00000 -100.00000 -100.00000 -100.00000  0.43407  0.05567  0.25766 -100.00000 -100.00000 -100.00000 -100.00000 -100.00000 -100.00000 -100.00000 -100.00000 -100.00000 -100.00000 -100.00000 -100.00000 -100.00000 -0.00005 -100.00000  0.01838 -0.42976  0.26142  0.00005 -100.00000 -0.42042 -100.00000 -100.00000 -100.00000 -100.00000 -100.00000 -100.00000 -100.00000 -100.00000 -100.00000 -100.00000 -100.00000 -100.00000 -100.00000 -100.00000 -100.00000  0.00000  0.00000  0.00000  0.39785 -0.63839 -0.05003 -100.00000 -100.00000 -100.00000 -100.00000 -100.00000 -100.00000 
-100.00000 -100.00000 -100.00000 -100.00000 -100.00000 -100.00000 -0.37849 -0.16223 -0.37066 -0.00004 -0.15764  0.13747 -0.37260 -0.60188  0.25345 -100.00000 -100.00000 -100.00000  0.00000  0.00000  0.00000 -100.00000  0.28523 -0.45387 -100.00000 -100.00000 -100.00000  0.24617  0.77552 -0.33016 -100.00000 -100.00000 -100.00000 -100.00000 -100.00000 -100.00000 -100.00000 -100.00000 -100.00000 -100.00000 -0.29973 -100.00000 -100.00000 -100.00000 -100.00000 -100.00000 -100.00000 -100.00000 -100.00000 -100.00000 -100.00000 -100.00000 -100.00000 -100.00000 -100.00000 -100.00000 -100.00000 -100.00000 -100.00000 -100.00000 
 0.30475  0.23869  0.01917 -100.00000 -0.15815 -0.11730 -100.00000 -0.15815 -100.00000 -100.00000 -100.00000 -100.00000 -100.00000 -100.00000 -100.00000 -100.00000 -100.00000 -100.00000 -100.00000 -100.00000 -100.00000 -100.00000 -100.00000 -100.00000 -100.00000 -100.00000 -100.00000 -100.00000 -100.00000 -100.00000 -100.00000 -100.00000 -100.00000 -100.00000 -100.00000 -100.00000 -100.00000 -0.15815 -100.00000 -100.00000 -100.00000 -100.00000  0.00005 -100.00000  0.13749 -100.00000 -100.00000 -100.00000 -100.00000 -100.00000 -100.00000  0.23946 -0.25300  0.19194  0.01825 -0.03760 -0.45530  0.00000  0.00000  0.00000 
-100.00000 -100.00000 -100.00000 -100.00000 -0.15785 -100.00000  0.67759  0.31996  0.06016  0.00000  0.00000  0.00000  0.17691 -0.54881 -0.16223  0.11451 -1.02144  0.50572 -100.00000 -100.00000 -100.00000 -100.00000 -100.00000 -100.00000 -100.00000 -100.00000 -100.00000 -100.00000 -100.00000 -100.00000 -0.06984  0.50323  0.25625 -100.00000 -100.00000 -100.00000 -100.00000 -100.00000 -100.00000 -100.00000 -100.00000 -100.00000 -100.00000 -100.00000 -100.00000 -100.00000 -100.00000 -100.00000 -100.00000 -100.00000 -100.00000  0.35605 -100.00000  0.26019 -100.00000 -100.00000 -100.00000 -100.00000 -100.00000 -100.00000 
-100.00000 -100.00000 -100.00000 -100.00000 -100.00000 -100.00000  0.01836  0.07843 -100.00000 -100.00000 -100.00000  0.13741 -0.34564 -0.76989 -0.74882 -100.00000 -100.00000 -100.00000  0.00000  0.00000  0.00000 -100.00000 -100.00000 -100.00000 -100.00000 -100.00000  0.02025  0.25937  0.77208 -0.39907 -100.00000 -100.00000 -100.00000 -100.00000 -100.00000 -100.00000 -100.00000 -100.00000 -100.00000 -100.00000  0.10519  0.02025 -100.00000 -100.00000 -100.00000 -100.00000 -100.00000 -100.00000 -100.00000 -100.00000 -100.00000 -100.00000 -100.00000 -100.00000 -100.00000 -100.00000 -100.00000 -100.00000 -100.00000 -100.00000 
-100.00000  0.03732 -100.00000 -0.11929 -0.86458 -0.50869 -100.00000 -100.00000 -100.00000 -100.00000 -100.00000 -100.00000 -0.64405 -0.17627 -0.10650 -100.00000 -100.00000 -100.00000 -100.00000 -100.00000 -100.00000 -100.00000 -100.00000 -100.00000 -100.00000 -100.00000 -100.00000 -0.83618 -0.43317 -0.35737  0.34685 -0.41014 -0.50869 -0.56374  0.59688 -0.44527 -100.00000  0.28862 -100.00000 -100.00000 -100.00000 -100.00000  0.00000  0.00000  0.00000 -0.49737  0.07882 -0.18874 -100.00000 -100.00000 -100.00000 -0.60017 -100.00000 -100.00000 -0.00038 -0.37916 -0.57364  0.49945 -0.15765 -0.29887 
-0.22388 -1.08864  0.00920 -0.00218 -0.91125  0.27598 -1.49957  0.30744 -0.53218 -100.00000  0.34880 -0.18805 -0.40771  1.33085 -0.44632 -0.53344  0.03826  0.37838 -1.99342 -0.95542 -0.97941  0.02077 -0.85194 -0.27772 -100.00000  0.65365  0.13738 -0.83422 -0.23296 -0.18797 -0.36088 -0.18829 -0.38070 -0.11841 -0.22012  0.21371  0.79427  0.21517  0.71621 -100.00000  0.13741 -100.00000  0.25999 -0.27176 -0.01172 -0.27041 -1.15588 -100.00000 -0.23816 -0.15657 -0.00512  0.00000  0.00000  0.00000  0.45419 -0.01524 -0.91182  0.33450 -0.23936  0.22710 
-0.31661  0.89128  0.02495 -0.51655 -0.06286 -0.14367 -0.81762 -0.62333 -0.62084 -0.09185 -100.00000  0.00014 -0.49292  0.13822  0.62896 -100.00000 -100.00000 -100.00000  0.25917 -100.00000 -100.00000 -100.00000 -100.00000 -100.00000 -100.00000  0.00012 -100.00000  0.05085 -0.46270 -0.04394 -0.64512 -0.10835 -0.33438 -0.64512 -0.27954 -100.00000 -0.22935 -0.41078 -100.00000 -100.00000 -100.00000 -100.00000 -100.00000 -100.00000 -100.00000 -0.44916  0.00012 -100.00000 -100.00000 -100.00000 -100.00000  0.03001  0.72537  0.52200  0.52633  0.34434  0.64648  0.00000  0.00000  0.00000 
 0.25948 -0.96026 -0.68266  0.32398  0.16567 -0.35419 -0.23369 -0.00064 -0.90728  0.63625  0.02529 -0.05421 -0.27970 -0.90329  0.26278  0.69815 -100.00000 -100.00000  0.33864 -0.59252  0.13725 -0.81120 -2.36058 -0.07409 -0.22922 -0.00064 -0.37155  0.00000  0.00000  0.00000 -0.96290 -0.14269 -0.04123 -0.62279  0.18665  0.40568 -0.03511 -0.44037 -100.00000  0.14383 -0.15835 -100.00000 -0.22922  0.10716 -0.11738  0.01830 -0.68184 -0.55374 -0.07526  0.03371 -0.07318 -100.00000  0.34608 -100.00000 -100.00000  0.28444 -100.00000  0.16764  0.61400 -0.23371 
-0.41102 -0.42819 -0.32548 -1.03353  0.88210  0.36663 -1.54633  0.33735 -100.00000  0.14837  0.00040 -100.00000 -0.13091  0.52362 -0.14255 -100.00000 -0.29897 -100.00000  0.00907  0.00040 -100.00000 -0.00119 -0.15704 -100.00000 -1.03157 -0.31740 -100.00000  0.00000  0.00000  0.00000 -0.36130 -0.72454  0.12606 -0.06927  0.05724 -0.32548 -100.00000 -0.01954 -0.55223 -100.00000 -0.16826 -100.00000  0.10874 -0.65996 -0.25426 -0.29019  0.10919 -100.00000 -0.00119 -0.15704  0.00028 -0.19480 -100.00000 -100.00000 -100.00000 -100.00000 -100.00000 -100.00000 -100.00000 -100.00000 
-0.37893  0.26316 -100.00000 -100.00000 -100.00000 -100.00000 -100.00000 -100.00000 -100.00000 -100.00000 -100.00000 -100.00000 -0.17558  0.60791 -0.23146 -100.00000 -100.00000 -100.00000  0.24561 -0.15763  0.15302 -0.75587 -100.00000 -100.00000  0.00000  0.00000  0.00000 -100.00000  0.13763 -100.00000 -100.00000 -100.00000 -100.00000 -100.00000 -100.00000 -100.00000 -100.00000 -100.00000 -100.00000 -0.37893  0.13007 -0.18872 -100.00000 -100.00000 -100.00000 -100.00000 -100.00000 -100.00000  0.58265  0.52498 -0.82935 -100.00000 -100.00000 -100.00000 -100.00000 -100.00000 -100.00000 -100.00000 -100.00000 -100.00000 
 0.37814 -100.00000 -0.09829 -0.42866  0.07967  0.02278 -0.73054  0.22140  0.02080 -100.00000 -100.00000  0.02080 -0.46995  0.15126  0.82028 -100.00000 -100.00000 -0.16119 -100.00000 -100.00000  0.00002 -100.00000 -100.00000 -100.00000 -100.00000 -100.00000 -100.00000  0.02541  0.29259  0.13951 -0.80454 -0.58949 -0.40532 -100.00000 -100.00000 -100.00000 -100.00000 -100.00000 -0.11670 -100.00000 -100.00000 -100.00000  0.00000  0.00000  0.00000 -0.22121  0.02230 -0.06210 -0.00037  0.32831 -100.00000 -100.00000  0.37858  0.00002 -100.00000  0.00006 -100.00000 -0.59622 -0.45625 -100.00000 
-100.00000 -100.00000 -100.00000 -100.00000 -100.00000 -100.00000 -100.00000 -100.00000 -100.00000 -100.00000 -100.00000  0.00007 -100.00000  0.48540 -100.00000 -100.00000 -100.00000 -100.00000 -100.00000 -100.00000 -100.00000 -0.22142 -0.15745  0.35999 -100.00000 -100.00000 -100.00000 -0.35039  0.05707 -0.50051 -0.19342 -0.38007 -0.12936  0.00000  0.00000  0.00000 -100.00000 -0.00002 -100.00000 -100.00000 -100.00000 -100.00000 -100.00000 -100.00000 -100.00000  0.64660  0.05683  0.05295 -100.00000 -100.00000 -100.00000 -0.25268 -0.27315  0.33494  0.58353 -0.05153  0.48559 -0.11894 -100.00000 -100.00000 
-100.00000 -100.00000 -100.00000 -0.11858 -100.00000 -100.00000 -100.00000 -0.15704 -100.00000 -100.00000 -0.01954 -100.00000 -0.07375 -0.67659  0.02060 -0.42445 -100.00000 -100.00000 -0.94174 -100.00000 -0.41893 -0.17639 -0.12604 -0.25236 -100.00000 -100.00000 -100.00000  0.34856 -0.98605 -0.22476 -0.69958 -0.16662  0.05425  0.31857 -1.67386 -0.79921 -0.37601  0.17017 -0.56724 -100.00000 -100.00000 -100.00000  0.25993  0.05842 -100.00000  0.00000  0.00000  0.00000 -0.13500  0.52103  0.10500 -100.00000 -100.00000 -100.00000 -100.00000 -100.00000 -100.00000 -100.00000 -100.00000 -100.00000 
-0.63939 -1.18590 -0.68884 -0.17622 -0.26576  0.39729 -100.00000 -100.00000 -100.00000 -0.26253 -0.20467 -0.05791 -100.00000 -100.00000 -100.00000 -100.00000 -100.00000 -100.00000 -100.00000 -100.00000 -100.00000 -100.00000 -100.00000 -100.00000 -100.00000 -100.00000 -100.00000  0.26284  0.19649 -100.00000  0.00000  0.00000  0.00000 -100.00000 -100.00000 -100.00000 -100.00000 -100.00000 -100.00000 -100.00000 -100.00000 -100.00000 -0.07663 -100.00000 -0.07524 -100.00000 -100.00000 -100.00000 -100.00000 -100.00000 -100.00000  0.06824 -0.55887  0.05029 -100.00000 -100.00000 -100.00000 -100.00000 -100.00000 -100.00000 
-0.20743 -0.37650  0.16535 -0.45543 -0.58079 -100.00000 -0.03785  0.77893 -0.13421 -0.06993  0.37790 -0.09933  0.10000 -0.61511 -0.06482 -0.20743 -0.14252 -0.00026  0.00000  0.00000  0.00000  0.05560  0.43789  0.18648 -0.00015 -0.00061 -100.00000  0.37449  0.27601  0.22506 -0.20743 -100.00000 -100.00000 -100.00000  0.08368  0.16371 -100.00000 -100.00000  0.03818 -100.00000  0.11596  0.16371 -100.00000 -100.00000 -100.00000 -0.00015 -100.00000 -100.00000 -100.00000 -100.00000 -100.00000 -100.00000 -0.00061 -100.00000 -0.29432 -0.85882 -0.36364  0.05598 -0.38598 -0.12125 
-0.26979 -0.43893 -0.30022  0.07124 -0.04229 -0.48161 -0.30339 -0.28792  0.30705 -100.00000 -0.72548  0.02856 -100.00000  0.06311 -100.00000  0.02471 -100.00000 -100.00000 -100.00000 -1.35435 -0.29156 -1.09774 -1.21134 -0.30400 -100.00000 -100.00000 -100.00000 -0.40687  0.24260 -0.43107 -100.00000 -100.00000 -0.01394  0.00000  0.00000  0.00000 -0.51308 -1.03819 -0.03758 -100.00000 -100.00000 -100.00000 -0.64715 -0.25914 -0.30400 -0.14069  0.40977  0.01573 -0.82932  0.23362 -0.40915  0.56677 -1.27304  0.21870  0.01775 -0.16245 -0.11130 -0.56241  0.13482 -0.37763 
 0.00000  0.00000  0.00000 -100.00000  0.00009 -100.00000 -0.15707 -0.00278 -100.00000 -100.00000 -100.00000 -100.00000 -100.00000 -100.00000 -100.00000 -100.00000 -100.00000 -100.00000 -100.00000 -100.00000 -100.00000 -100.00000 -100.00000 -100.00000 -100.00000 -100.00000 -100.00000 -100.00000 -100.00000 -100.00000 -100.00000 -100.00000 -100.00000 -100.00000 -100.00000 -100.00000 -100.00000 -100.00000 -100.00000 -100.00000 -100.00000 -100.00000 -100.00000 -100.00000 -100.00000 -100.00000 -100.00000 -100.00000 -0.40158  0.26615 -0.50467 -100.00000 -100.00000 -100.00000 -100.00000 -100.00000 -100.00000  0.01348  0.07576 -0.11982 
-100.00000  0.13668  1.13791 -0.35288 -0.92994 -0.44971  0.00000  0.00000  0.00000 -0.60342 -0.94578  0.07326 -0.90335 -0.88792 -0.20387 -0.34582 -100.00000 -100.00000 -100.00000 -100.00000 -100.00000 -100.00000 -100.00000 -100.00000 -100.00000 -0.00082 -100.00000 -0.29794 -0.54943  0.47496  0.37231  0.12946  0.00470 -100.00000 -100.00000 -100.00000 -100.00000 -100.00000 -100.00000 -100.00000 -100.00000 -100.00000 -100.00000 -0.00082  0.00040 -100.00000 -100.00000 -100.00000 -100.00000 -0.00082 -100.00000 -100.00000 -0.26227 -100.00000 -100.00000 -100.00000 -100.00000 -0.00063  0.20678 -100.00000 
-100.00000 -100.00000 -100.00000  0.01894 -0.49413 -0.14764 -100.00000 -100.00000 -100.00000 -0.08302  0.13124  0.49622 -100.00000 -100.00000 -100.00000 -100.00000 -100.00000 -100.00000 -100.00000 -100.00000 -100.00000 -100.00000 -100.00000 -100.00000 -100.00000 -100.00000 -100.00000 -0.08344  0.54478 -0.62642  0.00000  0.00000  0.00000 -100.00000 -100.00000 -100.00000 -100.00000  0.00023 -100.00000 -100.00000 -100.00000 -100.00000 -100.00000 -100.00000 -100.00000 -100.00000 -100.00000 -100.00000 -100.00000 -0.40235 -100.00000 -0.31062 -0.14272 -100.00000 -100.00000 -100.00000 -100.00000 -100.00000 -100.00000 -100.00000 
-100.00000 -1.43983  0.37643 -0.69666 -1.10765 -0.40226  0.00000  0.00000  0.00000 -0.29239 -0.16341  0.06095 -0.17404 -0.36888 -0.39026  0.06365 -100.00000 -0.25277 -0.43265 -1.60745  0.44833 -100.00000 -100.00000 -100.00000 -100.00000 -100.00000 -100.00000 -0.24150 -0.01422 -0.02217 -0.78191 -0.00168 -0.00054 -100.00000 -100.00000 -100.00000 -0.85181  0.04061 -1.17709 -100.00000 -100.00000 -100.00000 -100.00000 -100.00000 -100.00000 -100.00000 -0.61925 -100.00000 -100.00000 -0.00168 -100.00000 -100.00000  0.37683 -100.00000 -100.00000 -100.00000 -100.00000  0.13592 -0.40285 -100.00000 
-100.00000 -0.00066 -100.00000 -0.46497 -1.30461 -100.00000 -100.00000 -100.00000 -100.00000 -100.00000 -100.00000 -100.00000 -0.22248 -1.09589 -0.06448 -100.00000 -100.00000 -100.00000 -100.00000 -100.00000 -100.00000 -100.00000 -100.00000 -100.00000 -100.00000 -0.00066 -100.00000  0.00000  0.00000  0.00000 -100.00000 -100.00000  0.03506 -100.00000 -100.00000 -100.00000 -100.00000 -100.00000 -100.00000 -100.00000 -100.00000 -100.00000 -0.12784 -0.11878 -0.62554 -100.00000 -100.00000 -100.00000 -100.00000 -100.00000 -100.00000 -100.00000 -100.00000 -100.00000 -100.00000 -100.00000 -100.00000 -100.00000 -100.00000 -100.00000 
-100.00000 -0.14629 -100.00000 -100.00000 -100.00000 -100.00000 -100.00000 -100.00000 -100.00000 -100.00000 -100.00000 -100.00000 -100.00000 -100.00000 -100.00000 -100.00000 -100.00000 -100.00000 -0.11165 -0.37551 -0.16166 -0.10411  0.43956  0.22126 -0.00001 -100.00000 -100.00000  0.15138 -0.40082 -0.03613 -100.00000 -100.00000 -100.00000 -100.00000 -100.00000 -100.00000 -100.00000 -100.00000 -100.00000  0.00000  0.00000  0.00000 -100.00000 -100.00000 -100.00000 -100.00000 -100.00000 -100.00000  0.27302  0.03529  0.09889 -100.00000 -100.00000 -100.00000 -100.00000 -100.00000 -100.00000 -100.00000  0.00006 -100.00000 
-0.41091 -0.57537 -0.62960  0.26055  0.33556  0.00128 -0.87869 -0.81295  0.62420 -0.34152 -0.17148 -0.27064  0.25353 -0.02312  0.03883 -0.00798  1.06940 -100.00000 -0.36355 -0.00993 -0.23500  0.06407 -1.30159 -0.39606 -0.00083 -0.88197 -100.00000  0.00000  0.00000  0.00000 -0.50293 -0.67847 -0.17600 -0.46425  1.06121 -0.99447  0.49348 -0.24731 -0.08268 -0.29318  0.10633 -100.00000  0.17780  0.04161 -0.13595  0.12713 -1.40276 -0.76368 -0.81217 -0.23959 -0.32163 -0.53991 -1.41813  0.15193 -0.22629 -100.00000 -100.00000 -0.64456 -2.55745 -0.53004 
-0.32574 -0.06669 -100.00000 -0.49014 -0.05878 -0.25038  0.15969  0.01447  0.71202  0.25371  0.11337 -0.15927  0.41022 -0.08963  0.20257 -0.53248 -1.27769 -0.28281  0.02042  0.17733 -0.11453  0.10008  0.22317  0.05924 -0.22518 -100.00000 -100.00000 -0.48181 -0.81697  0.03693  0.06460 -0.36976 -0.40474 -0.38418 -0.28159 -0.05896 -0.47757 -0.67408 -0.43005 -0.00022  0.26184 -100.00000  0.30286  0.05443  0.17633  0.00000  0.00000  0.00000 -0.49773 -0.28734  0.06792 -100.00000  1.72009 -100.00000 -0.31278 -0.68572 -0.86286  0.43874 -0.00120 -0.37890 
 0.14269  0.27232 -0.02149  0.08125  0.13819 -0.35527  0.74804 -0.82832  0.41920 -0.88378 -1.19245  0.03457  0.33989 -0.47356  1.05367  0.52989  0.88788  0.40992 -100.00000  0.42073 -0.16220 -0.58492 -100.00000 -0.48421 -0.56865 -0.00407 -0.32976  0.27792 -0.29141 -0.03420  0.15012 -0.29817 -0.58972 -100.00000 -100.00000  0.01348 -0.90155 -0.89906 -0.21121 -100.00000 -100.00000 -100.00000 -100.00000 -100.00000 -100.00000 -100.00000 -100.00000  0.25943  0.00000  0.00000  0.00000 -0.30959  0.21459 -0.13891  0.07346  3.01355 -100.00000 -0.01417 -100.00000 -0.54515 
 0.00000  0.00000  0.00000 -1.02829 -0.40423 -0.10529  0.13723 -0.00017 -0.22509 -100.00000 -100.00000 -100.00000 -100.00000 -100.00000 -100.00000 -100.00000 -100.00000 -100.00000 -1.05608 -100.00000 -100.00000 -100.00000 -100.00000 -100.00000 -100.00000 -100.00000 -100.00000 -0.15649 -1.73643 -100.00000 -100.00000 -0.29956 -100.00000 -0.33628 -1.02717 -100.00000 -100.00000 -0.08071 -0.78432 -100.00000 -100.00000 -100.00000 -0.00028 -100.00000 -100.00000 -0.45152 -100.00000 -100.00000 -0.84772  1.18620 -0.08242 -100.00000  0.66499 -100.00000 -0.00028 -1.44888 -1.20700  0.24876  0.06747 -0.16986 
-0.39662 -1.13722 -0.12483  0.24949 -100.00000 -100.00000  0.75821 -0.55509  0.15872 -0.55790  0.63946 -0.03442 -0.24617 -1.08663 -0.15653  0.14919 -0.09056 -100.00000  0.11937 -0.00810 -0.47312 -0.33136 -100.00000 -0.69784 -100.00000 -100.00000 -100.00000 -0.94872 -1.13402 -0.32132  0.27771  0.01777 -0.57127 -0.03622 -0.92122  1.12451 -0.89554 -0.54113 -0.17940 -100.00000 -100.00000 -100.00000 -100.00000 -100.00000 -100.00000  0.76488 -0.27479 -0.26192  0.24251  0.17987 -0.63940  0.00000  0.00000  0.00000 -1.08226 -0.17594  0.56098 -0.48195 -0.17400 -0.15249 
-0.17646  0.27226 -0.32145 -0.25081 -0.11866  1.85758 -100.00000 -0.00105 -100.00000 -0.16254  0.60589 -0.15227 -0.13018 -1.57442 -0.26435 -0.19296 -0.00105 -100.00000 -100.00000 -1.30252 -100.00000 -1.13125 -100.00000 -100.00000 -100.00000 -100.00000 -100.00000  0.00000  0.00000  0.00000  0.35634 -0.02080 -100.00000 -0.02494  0.12394  0.00714 -100.00000 -0.02576 -100.00000 -100.00000 -0.30009 -100.00000 -0.51448  0.33861 -0.07971 -0.22862 -0.74868 -0.43780 -0.07545 -0.84344  0.47192 -100.00000 -0.15830 -100.00000 -100.00000 -100.00000 -100.00000 -100.00000 -100.00000 -100.00000 
-0.56131 -0.00986  0.07881 -0.48677 -0.83845 -0.07320 -100.00000 -100.00000 -100.00000 -0.18939 -0.37641  0.36181 -100.00000 -0.15676  0.13756 -100.00000 -0.42641  0.00006 -100.00000 -100.00000 -100.00000 -100.00000 -100.00000 -100.00000 -100.00000 -100.00000 -100.00000  0.00000  0.00000  0.00000 -0.41178 -0.91740  0.14718  0.15264  0.09331  0.30251  0.58467 -0.00033  0.44252  0.15133  0.13717  0.26265 -100.00000 -100.00000 -100.00000 -100.00000 -0.75493 -0.32302 -0.27800 -0.27968 -0.36865 -100.00000 -100.00000 -100.00000 -100.00000 -0.45662 -0.06320  0.09672 -100.00000 -100.00000 
-100.00000 -100.00000 -100.00000 -100.00000 -100.00000 -100.00000  0.13756 -100.00000  0.56174  0.00006 -100.00000 -100.00000  0.30232  0.42044 -0.11346 -100.00000 -0.29854 -100.00000  0.00000  0.00000  0.00000 -100.00000  0.00003 -100.00000 -100.00000 -100.00000 -100.00000 -0.10936  0.25062  0.08653 -100.00000 -100.00000 -100.00000 -100.00000 -100.00000 -100.00000 -100.00000 -100.00000 -100.00000  0.35698 -100.00000  0.15448  0.04874  0.37953 -100.00000 -100.00000 -100.00000 -100.00000 -100.00000 -100.00000 -100.00000 -100.00000 -100.00000 -100.00000 -100.00000 -100.00000 -100.00000 -100.00000 -100.00000 -100.00000 
-100.00000 -100.00000 -100.00000 -100.00000 -100.00000 -100.00000 -100.00000 -100.00000 -100.00000 -100.00000 -100.00000 -100.00000 -100.00000 -100.00000 -100.00000 -100.00000 -100.00000 -100.00000 -100.00000  0.10511  0.26309  0.00000  0.00000  0.00000 -100.00000 -100.00000 -100.00000 -100.00000 -0.00004 -100.00000 -100.00000 -100.00000 -100.00000 -0.37847 -0.42972 -100.00000 -100.00000 -100.00000 -100.00000  0.82965 -0.18270  0.05189 -100.00000 -100.00000 -100.00000  0.54952 -0.25568  0.32163 -100.00000 -100.00000 -100.00000 -100.00000 -100.00000 -100.00000 -100.00000 -100.00000 -100.00000 -100.00000 -100.00000 -100.00000 
 0.22768  0.27833 -0.00082 -100.00000 -100.00000 -100.00000 -100.00000 -100.00000 -100.00000 -0.28931 -100.00000  0.26010 -100.00000 -100.00000 -100.00000 -100.00000 -100.00000 -100.00000 -100.00000 -100.00000 -100.00000 -100.00000 -100.00000 -100.00000 -100.00000 -100.00000 -100.00000 -0.09166 -0.39542  0.06529 -100.00000 -0.15806 -100.00000 -0.09166 -1.09546  0.11267 -100.00000 -100.00000 -100.00000 -100.00000 -100.00000 -100.00000 -100.00000 -100.00000 -100.00000 -0.53795 -0.15806  0.13745  0.00000  0.00000  0.00000 -0.39294 -0.26056 -0.55170 -100.00000 -100.00000 -100.00000 -100.00000 -100.00000 -100.00000 
-100.00000 -100.00000 -100.00000 -100.00000 -100.00000 -100.00000 -100.00000 -100.00000 -100.00000  0.15005 -0.15772 -0.12918 -100.00000 -100.00000 -100.00000 -100.00000 -100.00000 -100.00000 -100.00000 -100.00000 -100.00000 -100.00000  0.13745 -100.00000 -100.00000 -100.00000 -100.00000  0.29701  0.66432 -0.29749 -0.25219 -0.54792 -100.00000  0.00000  0.00000  0.00000 -100.00000 -100.00000 -100.00000 -100.00000 -100.00000 -100.00000 -100.00000 -100.00000 -100.00000  0.92481 -0.76512 -0.22495 -100.00000 -100.00000 -100.00000 -0.01445 -0.62204  0.07727  0.02203  0.05595  0.00862 -100.00000 -100.00000 -100.00000 
-100.00000 -100.00000 -100.00000 -100.00000 -100.00000 -100.00000 -0.49270 -0.43662 -100.00000 -0.28878 -0.52042 -100.00000  0.00000  0.00000  0.00000  0.04715 -0.30004 -0.11703  0.44892 -0.42945  0.06546 -100.00000 -100.00000 -100.00000  0.61885 -100.00000 -100.00000 -0.22211 -0.10255 -0.06285 -100.00000 -100.00000 -100.00000 -100.00000 -100.00000 -100.00000 -100.00000 -100.00000 -100.00000 -100.00000 -100.00000 -100.00000 -100.00000 -100.00000 -100.00000 -100.00000 -100.00000 -100.00000 -100.00000 -100.00000 -100.00000 -100.00000 -100.00000 -100.00000 -100.00000 -100.00000 -100.00000 -100.00000 -100.00000 -100.00000 
-100.00000 -100.00000 -0.32641 -100.00000 -100.00000 -100.00000 -0.17631  0.13744 -100.00000 -0.37793 -0.26765  0.50535  0.00000  0.00000  0.00000 -100.00000 -100.00000 -100.00000 -100.00000 -100.00000  0.00005 -100.00000 -100.00000 -100.00000 -100.00000 -100.00000 -100.00000 -100.00000 -0.28599  0.13756 -100.00000 -100.00000 -100.00000 -100.00000  0.37757 -100.00000 -100.00000 -0.02058 -100.00000 -100.00000 -100.00000 -100.00000  0.42100 -0.38194  0.20641 -0.11926 -0.30050 -100.00000 -0.33171 -0.15809 -100.00000 -100.00000 -100.00000 -100.00000 -100.00000 -100.00000 -100.00000 -100.00000 -100.00000 -100.00000 
 0.15791  0.18517 -0.28292 -100.00000 -100.00000 -100.00000 -100.00000 -100.00000 -100.00000 -100.00000 -100.00000 -100.00000  0.14925 -0.03723 -0.08796 -100.00000 -100.00000 -100.00000 -100.00000 -100.00000 -100.00000 -100.00000 -100.00000 -100.00000  0.00000  0.00000  0.00000 -100.00000 -100.00000 -100.00000 -100.00000 -100.00000 -100.00000 -100.00000 -100.00000 -100.00000 -100.00000  0.00003 -100.00000 -0.11917  0.32751  0.03757 -100.00000 -100.00000 -100.00000 -100.00000 -100.00000 -100.00000 -0.03552  0.00498  0.33386 -100.00000 -100.00000 -100.00000 -100.00000 -100.00000 -100.00000 -100.00000 -100.00000 -100.00000 
-100.00000 -100.00000 -100.00000 -100.00000 -100.00000 -100.00000 -0.39327 -0.32567 -0.74499  0.05800  0.67817  0.59074  0.00000  0.00000  0.00000  0.62566  0.30212 -0.09522 -100.00000 -100.00000 -100.00000 -100.00000 -100.00000 -100.00000 -100.00000 -100.00000 -100.00000 -100.00000 -100.00000 -100.00000 -100.00000 -100.00000 -100.00000 -100.00000 -100.00000 -100.00000 -0.22810 -0.40837 -0.41736 -100.00000 -100.00000 -100.00000 -0.05164 -0.12423  0.36074 -100.00000 -100.00000 -100.00000  0.03493  0.13759 -0.41736 -100.00000 -100.00000 -100.00000 -100.00000 -100.00000 -100.00000 -100.00000 -100.00000 -100.00000 
 0.00019 -0.15748 -0.00003  0.29274  0.60180  0.21885 -100.00000 -100.00000 -100.00000 -100.00000 -100.00000 -100.00000 -100.00000 -100.00000  0.13747  0.27433  0.51376 -0.05392 -100.00000 -100.00000 -100.00000 -100.00000 -100.00000  0.13747 -100.00000 -100.00000 -100.00000  0.71124  0.52059  0.17416  0.00000  0.00000  0.00000 -100.00000 -100.00000 -100.00000 -100.00000 -100.00000 -100.00000 -100.00000 -100.00000 -100.00000 -100.00000 -100.00000 -0.22516 -100.00000 -100.00000 -100.00000  0.14422 -0.29157  0.37848 -0.37648 -0.02819 -1.19592 -100.00000 -100.00000 -100.00000 -100.00000 -100.00000 -100.00000 
-1.66794 -1.50013 -0.16048 -1.51807 -0.03402 -0.15017  0.25455 -0.51776  0.05736 -100.00000 -100.00000 -100.00000 -0.07009 -0.25145  0.03738  0.17067 -0.67945 -0.48241 -100.00000 -100.00000 -100.00000 -100.00000 -100.00000 -100.00000 -100.00000 -100.00000 -100.00000 -0.17092 -0.42023 -0.51597 -1.09512 -0.89083  0.05094 -0.55185 -0.24437  0.10959 -1.02133  0.10547 -0.58007 -100.00000  0.03952 -100.00000 -100.00000 -100.00000 -100.00000 -0.27217 -1.59229 -0.28297 -0.80395  0.22853 -0.54863  0.00000  0.00000  0.00000 -100.00000 -100.00000 -100.00000 -0.44707 -0.33742 -0.11340 
-100.00000 -0.65793 -100.00000 -0.84623 -1.55691 -0.90615 -1.34793 -0.30073 -100.00000 -100.00000 -1.32229  0.26165 -1.13001 -1.04958 -0.39564 -0.89794 -0.35905 -0.08792 -100.00000  0.12637 -0.00139 -0.34940 -0.65793  0.17081 -100.00000 -0.59178  0.06613 -0.04498 -0.06078 -0.88945 -0.72464 -1.18808 -0.13614 -0.20695 -0.41176 -0.25690 -0.51606 -0.54260  0.01976 -100.00000 -100.00000 -100.00000 -100.00000 -100.00000 -100.00000 -0.85709 -1.16204 -0.18811  0.22951  0.50521 -0.66652  0.00000  0.00000  0.00000 -0.75482 -0.30073 -100.00000 -0.42935 -0.29628  0.45218 
 0.00000  0.00000  0.00000 -0.20674 -0.43868  0.15354 -0.33914  0.31829 -0.15624 -0.41467 -0.49458 -100.00000  0.42577 -0.04687 -0.33088 -100.00000 -100.00000 -100.00000 -0.19237  1.25014  0.26267  0.25135 -0.16489 -100.00000  0.45025 -0.16135 -0.06235  0.80783  0.00792  0.04695 -0.64088 -1.03434 -0.06853  0.04201  0.42177 -0.38457  0.39261  0.42787  0.03365 -100.00000 -100.00000 -100.00000  0.13801 -100.00000 -100.00000 -0.32972 -0.05693  0.31977 -0.53610 -0.63820 -0.35197 -0.25115 -100.00000 -100.00000 -0.39117  0.34321 -0.47101  1.67429  0.03965 -0.44964 
 0.52220  0.08892  0.03932 -0.34554 -0.68212 -0.04205 -0.09152  0.05485  0.47812 -100.00000 -0.30037  0.37835 -0.06826 -0.73032 -0.08812 -100.00000 -0.00022 -100.00000 -100.00000 -100.00000 -100.00000  0.01855 -0.03734 -0.18888 -100.00000 -100.00000 -100.00000 -0.11896  0.05555 -0.86413 -0.33129 -0.02929 -0.74687 -0.00126 -0.08860 -0.35101 -100.00000 -0.67085 -100.00000 -100.00000 -100.00000 -100.00000 -0.61834 -0.18131 -0.27093  0.26325 -100.00000 -100.00000 -100.00000 -100.00000 -100.00000 -100.00000 -0.15809 -100.00000  0.00000  0.00000  0.00000  0.47353 -0.05418  0.09112 
-0.39736  0.36106  0.00170  0.03242 -1.46880 -0.46216 -0.50864  0.45929  0.80091 -0.61297 -0.47512  0.51700  0.27564  0.10481  1.08803 -100.00000 -0.43058  0.00170 -0.22525 -0.97236  0.36213  0.01698  0.07793 -0.23092 -100.00000 -100.00000 -100.00000  0.00000  0.00000  0.00000 -0.45561 -0.20825  1.49385 -0.10446 -0.63119 -0.13916 -0.69180 -0.33474  0.05380 -100.00000 -100.00000 -100.00000  0.06426  0.07793 -0.27622 -0.68686  0.35080 -0.49155 -0.82930 -100.00000 -100.00000 -0.00131 -100.00000 -100.00000 -0.49853 -0.54694 -0.11557 -0.27612 -0.01901  0.00157 
-100.00000 -100.00000 -100.00000 -100.00000 -100.00000 -100.00000 -100.00000 -100.00000 -100.00000 -100.00000 -100.00000 -100.00000 -100.00000 -100.00000 -100.00000 -100.00000 -100.00000 -100.00000  0.01827  0.16553  0.13748  0.00000  0.00000  0.00000 -0.22928 -100.00000  0.25578 -100.00000  0.46526 -0.00003 -100.00000 -100.00000 -100.00000 -0.11923 -0.16277 -0.04198 -100.00000 -100.00000 -100.00000 -0.29986 -0.03143 -0.01624 -100.00000 -100.00000 -100.00000 -0.14871 -0.82288 -0.37362 -100.00000 -100.00000 -100.00000 -100.00000 -100.00000 -100.00000 -100.00000 -0.00008 -100.00000 -100.00000 -100.00000 -100.00000 
-1.03681 -1.48170 -0.62689 -1.19434 -0.25665 -0.29890 -0.56434 -0.45867 -100.00000  0.23881 -0.16460  0.69586 -0.57165 -0.95573 -0.51616  0.13377 -100.00000  0.14416 -100.00000 -0.28402 -100.00000 -0.80100 -0.99039  0.06566 -100.00000 -100.00000 -0.00173 -0.45061 -0.85206 -0.18755  0.54615 -0.56727 -0.50081 -0.25007 -1.19562 -0.93806 -0.76530  0.05004 -0.37613 -100.00000 -100.00000 -0.00173  0.00000  0.00000  0.00000 -0.70961  0.01787 -0.36747 -0.63616 -1.13223 -0.40388 -0.56254  0.38602 -100.00000  0.16367  1.66773 -100.00000 -0.25729 -0.30211  0.14206 
-100.00000 -0.55212 -0.06415 -0.07386 -0.08603  0.08591 -0.59807 -0.91734 -0.40898 -0.81992 -0.62767 -0.59323 -0.69106 -1.43280 -0.27818  0.89328 -0.20747  0.56051 -0.24473 -0.87667  0.24749 -0.07984 -0.01469  0.19986 -100.00000 -0.85945  0.13678 -0.38077 -0.84790  0.11454 -0.69596 -0.17457 -0.08534  0.07026 -0.67478 -0.21471 -0.57360 -0.75406 -0.67912 -100.00000 -100.00000 -1.09600 -1.29571 -1.13366 -0.53164 -0.84746 -0.45558  0.01771 -0.60851  0.15788  0.01127  0.00000  0.00000  0.00000 -100.00000 -100.00000 -100.00000 -0.76465 -0.51890 -0.12836 
-100.00000 -100.00000 -100.00000 -1.07230  0.23504 -0.49211 -0.03085  0.13582  0.09577  0.71842  0.64053  0.16432  0.00000  0.00000  0.00000 -0.50307  0.34145 -0.33533 -0.40612 -0.67105 -100.00000 -0.00004 -0.15797 -100.00000 -100.00000 -100.00000 -100.00000 -0.43140 -0.25387 -100.00000  0.03406 -0.39052 -0.12603 -0.11929 -100.00000 -100.00000 -100.00000 -0.85589 -0.08810 -100.00000 -0.42986 -100.00000  0.17730  0.17695 -0.44944 -0.42728 -0.00003 -0.11722  0.26299 -0.02047  0.26302 -100.00000 -100.00000 -100.00000 -100.00000 -100.00000 -100.00000 -100.00000 -100.00000 -100.00000 
-0.85146 -0.65072 -100.00000  0.15089 -0.16951 -0.98342 -0.67274  0.26366 -100.00000 -0.62681 -0.00266 -0.05126 -0.12915 -0.25577 -0.02276 -100.00000 -100.00000 -100.00000 -100.00000 -0.30008 -100.00000 -100.00000 -100.00000  0.09153 -100.00000 -0.42963 -100.00000  0.46127  0.81724  0.32869  0.00000  0.00000  0.00000  0.29451 -0.41099  0.03723 -100.00000  0.05421  0.13721 -100.00000  0.00019 -0.00029 -0.00029 -0.15774 -0.22581 -100.00000  0.83128 -100.00000 -100.00000 -100.00000  0.36798 -0.11946 -100.00000 -100.00000 -100.00000 -100.00000 -100.00000 -0.58322 -0.30008 -100.00000 
-100.00000  0.07234  0.31350 -0.80803 -0.43049 -0.12550 -0.22280 -0.08460 -0.15776  0.49865 -0.17644 -100.00000 -0.03153 -0.30085  0.37845 -100.00000 -100.00000 -100.00000 -0.00015 -0.00035 -100.00000  0.13735 -0.71924 -0.50926 -100.00000 -100.00000 -100.00000 -0.56435 -0.36839  0.03988  0.36658  0.18870 -0.20693  0.00000  0.00000  0.00000 -0.04867 -100.00000 -100.00000 -0.22951  0.10462 -100.00000 -0.00015 -0.00035 -100.00000 -0.00015  0.10462 -0.00006 -100.00000  0.07766 -100.00000  0.11740 -1.00412  0.25538 -0.30250 -1.19297 -0.27146 -0.89666 -0.30085 -100.00000 
 0.25318 -0.65851  0.03756 -0.41964  0.83705 -0.55674  0.16435 -0.24097  0.75415  0.01807  0.15516  0.26308 -0.09590  0.65295 -0.02346 -100.00000 -0.30024 -100.00000 -0.46321 -0.02963  0.12301  0.01311  0.78156 -0.08797 -0.19428 -100.00000  0.00004  0.00000  0.00000  0.00000  0.41679 -0.08002  0.37293 -0.07829 -100.00000 -0.29246 -0.26122  0.12939 -100.00000 -100.00000 -100.00000  0.00004 -0.18207 -0.13871  0.03617 -100.00000 -1.04688 -100.00000 -0.52006 -0.96636  0.00004 -0.09201 -0.16677 -100.00000 -100.00000 -0.54869 -0.22548 -0.19822  0.29766 -0.28296 
-100.00000 -100.00000 -100.00000 -100.00000 -100.00000 -100.00000 -100.00000 -100.00000 -100.00000 -100.00000 -100.00000 -100.00000 -100.00000 -100.00000 -100.00000 -100.00000 -100.00000 -100.00000 -0.04889 -0.76105 -100.00000  0.00000  0.00000  0.00000 -100.00000 -100.00000 -100.00000 -100.00000  0.13746 -0.11722 -100.00000 -0.00004 -100.00000 -0.51703  0.37847 -0.08817 -100.00000 -100.00000 -100.00000  0.62048  0.26704 -0.00056 -100.00000 -100.00000 -100.00000 -0.26672 -0.06745  0.20029 -100.00000 -100.00000 -100.00000 -100.00000 -100.00000 -100.00000 -100.00000 -0.41158  0.13756 -100.00000 -100.00000 -100.00000 
-100.00000 -100.00000 -0.11725 -0.90400 -0.81813  0.47682  0.00000  0.00000  0.00000 -100.00000 -100.00000  0.13743 -0.03389  0.13299 -0.24852 -0.01661 -0.20077 -0.18465  0.50134 -0.76010 -0.67366  0.00754 -100.00000  0.77439 -0.32296 -0.51674  0.02026  0.24434 -0.76582 -0.03134  0.04996 -0.29806  0.30813 -100.00000 -0.16247 -0.30485 -0.19674  2.37719  0.13710 -1.32603 -0.15769 -100.00000 -100.00000 -100.00000 -100.00000  0.38184  0.77690 -100.00000 -0.88579  0.10081 -0.50602 -0.92175 -0.29997 -0.04469 -100.00000 -0.15769 -100.00000  0.25622  0.84817 -0.74703 
-100.00000 -100.00000 -100.00000 -100.00000 -100.00000 -100.00000 -100.00000 -100.00000 -100.00000 -100.00000 -100.00000 -100.00000 -100.00000 -0.15798 -100.00000 -100.00000 -100.00000 -100.00000 -100.00000 -100.00000 -100.00000 -0.09188 -100.00000  0.26316 -100.00000 -100.00000 -100.00000 -0.37595  0.59026  0.51725 -0.46364 -0.62350  0.46788  0.00000  0.00000  0.00000 -100.00000 -100.00000 -100.00000 -100.00000 -100.00000 -100.00000 -100.00000 -100.00000 -100.00000 -100.00000 -100.00000 -100.00000 -100.00000 -100.00000 -100.00000 -0.01618  0.15489  0.37863  0.23621  0.40296  0.13125 -100.00000 -100.00000 -100.00000 
-0.00023  0.12468 -0.63253 -0.19640 -0.52141  0.00012  0.99977 -0.02072 -100.00000  0.25068 -0.00025  0.37863 -0.43143 -0.89239  0.06492  0.55863 -100.00000 -0.02353 -0.51698 -100.00000 -0.11896 -100.00000 -100.00000  0.35179 -100.00000 -100.00000 -100.00000 -0.17877 -0.25754  0.37450  0.37333 -1.00770 -0.24592  0.00000  0.00000  0.00000 -0.44979 -0.65891  0.03757 -100.00000 -100.00000 -100.00000 -100.00000 -100.00000 -100.00000 -0.37803  1.42186 -0.22547 -0.42739 -0.03757 -0.02316 -0.51816 -0.02072  0.18022 -0.35109 -0.12686  0.10222 -0.59587 -100.00000  0.79027 
-0.03093 -0.99250 -0.32638 -100.00000 -0.15790 -0.11733  0.09849 -0.16267 -100.00000 -0.19600 -0.54848  0.05213  0.05419  0.14447  0.02017  0.30999 -1.18626 -100.00000 -100.00000  0.26298 -0.88429 -0.58256 -100.00000 -100.00000 -0.22914 -100.00000 -100.00000 -100.00000 -100.00000 -100.00000  0.25629 -0.28545 -0.15751 -0.59634  0.37673 -0.07009 -100.00000 -0.62276 -0.88429 -100.00000 -100.00000 -100.00000 -100.00000 -100.00000 -100.00000 -100.00000 -0.00005 -100.00000  0.34111  0.67579  0.05009  0.00000  0.00000  0.00000 -100.00000 -100.00000 -100.00000  0.06244 -0.06277 -0.25579 
 0.00000  0.00000  0.00000 -0.03097 -0.11287 -0.00013 -0.11915  0.22119 -0.00013 -100.00000  0.00051 -100.00000 -0.00003  0.10571 -0.53353 -100.00000 -100.00000 -100.00000 -100.00000 -100.00000 -100.00000 -100.00000 -100.00000 -0.00013  0.04687 -0.24184 -0.44434 -0.59740  0.30729 -0.00013 -0.06837 -0.03752 -0.18887 -0.00003  0.26355 -0.42056 -1.06586 -100.00000 -0.06334 -100.00000 -100.00000 -100.00000 -0.00003  0.10791 -100.00000 -100.00000  1.13802 -100.00000  0.43727  0.15435 -0.38467 -100.00000 -100.00000 -100.00000  0.53681  1.37814 -100.00000  0.57148  0.68320  0.51575 
-100.00000  0.67797 -100.00000 -0.46305 -0.68151 -100.00000  0.05253  0.04629  0.02047 -0.22921 -0.85521 -0.10642 -1.61579 -0.44371  0.08771 -100.00000 -0.00010 -100.00000 -100.00000 -0.00010 -100.00000 -100.00000 -100.00000 -100.00000 -100.00000 -100.00000 -100.00000 -0.11925 -0.00010 -100.00000  0.05863 -0.15787 -0.08562  0.16498 -0.19008 -0.06716 -100.00000  0.21196 -100.00000 -0.11925 -0.06028  0.00005 -100.00000 -100.00000 -100.00000 -100.00000 -100.00000 -100.00000  0.23359 -0.07226  0.42544  0.00000  0.00000  0.00000 -100.00000 -100.00000 -100.00000 -0.29514 -0.01138  0.13324 
 0.50675  0.06630 -0.48874 -0.54286  0.37758 -100.00000 -0.07462 -0.68190 -0.37177 -100.00000 -100.00000 -100.00000 -1.46239  0.64082  0.25539 -100.00000 -100.00000 -100.00000 -100.00000 -100.00000 -100.00000 -0.61834 -100.00000 -0.08830 -100.00000  0.00018 -100.00000 -0.37460  0.39355 -0.69216 -0.22916 -0.12223 -0.11742 -100.00000 -100.00000 -100.00000  0.51625  0.13768 -0.37177 -100.00000 -100.00000 -100.00000  0.53679  0.81364 -100.00000 -100.00000  0.29957 -0.00023 -100.00000  0.00018 -0.67139  0.47182 -0.80549  0.42162  0.48199  0.10452 -0.18097  0.00000  0.00000  0.00000 
-100.00000 -0.00013 -100.00000 -0.32267 -0.63917 -0.43608  0.00000  0.00000  0.00000 -0.08103 -0.16557 -0.69108 -100.00000  0.07849 -0.22545 -100.00000 -100.00000 -100.00000 -100.00000 -0.00013 -100.00000 -100.00000 -100.00000 -100.00000 -100.00000 -100.00000 -100.00000 -100.00000 -100.00000 -100.00000 -100.00000 -0.30002 -0.00031 -100.00000 -100.00000 -100.00000 -100.00000 -100.00000 -100.00000 -100.00000 -100.00000 -100.00000 -100.00000 -100.00000 -100.00000 -100.00000 -100.00000 -100.00000 -100.00000 -100.00000 -100.00000 -100.00000 -100.00000 -100.00000  0.14946 -0.15785 -0.28264 -100.00000 -100.00000 -100.00000 
-100.00000 -100.00000 -100.00000 -100.00000 -100.00000 -100.00000 -100.00000 -100.00000 -100.00000  0.77774 -0.09968 -100.00000  0.00000  0.00000  0.00000 -100.00000 -1.04662  0.00017 -0.28316 -0.02922  0.76571 -100.00000 -100.00000 -100.00000 -100.00000 -100.00000 -100.00000 -100.00000 -100.00000 -100.00000 -100.00000 -100.00000 -100.00000 -100.00000 -100.00000 -100.00000 -100.00000 -100.00000 -100.00000 -100.00000 -100.00000 -100.00000 -0.31554  0.66058  0.35135  0.62105  0.37747  0.25884 -0.04799  0.14433 -0.46343 -100.00000 -100.00000 -100.00000 -100.00000 -100.00000 -100.00000 -100.00000 -100.00000 -100.00000 
-100.00000 -100.00000 -100.00000 -0.25102 -0.38202  0.16012  0.00000  0.00000  0.00000 -0.10768 -0.91134  0.00882 -0.63773 -1.17362 -0.37743 -100.00000 -100.00000 -100.00000 -100.00000 -100.00000 -100.00000 -100.00000 -100.00000 -100.00000 -100.00000 -100.00000 -100.00000 -100.00000 -100.00000 -100.00000 -100.00000 -100.00000 -100.00000 -100.00000 -100.00000 -100.00000 -100.00000 -100.00000 -100.00000 -100.00000 -100.00000 -100.00000 -100.00000 -100.00000 -100.00000 -100.00000 -100.00000 -100.00000 -100.00000 -100.00000 -100.00000 -100.00000 -100.00000 -100.00000 -100.00000 -100.00000 -100.00000 -0.24619 -0.39886 -0.20548 
-100.00000 -100.00000 -100.00000 -100.00000 -100.00000 -100.00000 -0.42255 -0.20114  0.05760 -0.04586 -0.97114 -0.20291  0.00000  0.00000  0.00000 -100.00000 -0.14553 -100.00000 -100.00000 -100.00000 -0.16062 -100.00000 -100.00000 -100.00000 -100.00000 -100.00000 -100.00000 -100.00000 -100.00000 -100.00000 -0.00004 -100.00000 -0.00003 -100.00000 -100.00000 -100.00000 -0.38316 -0.14008 -100.00000 -100.00000 -100.00000 -100.00000  0.33899 -0.05776  0.07152 -100.00000 -100.00000 -100.00000 -0.10577 -100.00000 -100.00000 -100.00000 -100.00000 -100.00000 -100.00000 -100.00000 -100.00000 -100.00000 -100.00000 -100.00000 
-100.00000 -100.00000 -100.00000 -100.00000 -100.00000 -100.00000 -100.00000 -100.00000 -100.00000 -100.00000 -100.00000 -100.00000  0.15727  0.10126 -100.00000 -100.00000 -100.00000 -100.00000 -0.27855  0.43969 -100.00000 -100.00000  0.00000 -0.03340  0.00000  0.00000  0.00000 -100.00000 -100.00000 -100.00000 -100.00000 -100.00000 -100.00000 -100.00000 -100.00000 -100.00000 -100.00000 -100.00000 -100.00000  0.38242 -0.33135  0.29853 -100.00000 -100.00000 -100.00000 -100.00000 -100.00000 -100.00000 -0.04574 -0.11179 -0.17615 -100.00000 -100.00000 -100.00000 -100.00000 -100.00000 -100.00000 -100.00000 -100.00000 -100.00000 
 0.00000  0.00000  0.00000  0.28968  0.53029  0.06520  0.05968 -0.27544 -0.06691 -100.00000 -100.00000 -100.00000 -100.00000 -100.00000 -100.00000 -100.00000 -100.00000 -100.00000 -100.00000 -100.00000 -100.00000 -100.00000 -100.00000 -100.00000 -100.00000 -100.00000 -100.00000  0.32407  0.44087  0.12245 -100.00000 -100.00000 -100.00000 -100.00000 -100.00000 -100.00000 -100.00000 -100.00000 -100.00000  0.64464 -100.00000  0.05862 -100.00000 -100.00000 -100.00000 -100.00000 -100.00000 -100.00000 -100.00000 -100.00000  0.03169 -100.00000 -100.00000 -100.00000  0.33795  0.52575 -0.04656 -100.00000 -100.00000 -100.00000 
 0.05913 -100.00000 -0.38452  0.67245  0.01225  0.04729  0.00000  0.00000  0.00000  0.24094 -0.15679 -0.11347 -100.00000 -1.05548  0.03130 -100.00000 -100.00000 -100.00000 -0.00419 -0.13035 -0.06756 -100.00000 -100.00000 -100.00000 -100.00000 -100.00000 -100.00000 -100.00000 -100.00000 -100.00000 -100.00000 -0.00021 -100.00000 -100.00000 -100.00000 -100.00000 -100.00000 -100.00000 -100.00000 -100.00000 -100.00000 -100.00000 -100.00000 -100.00000 -100.00000 -100.00000 -100.00000 -100.00000 -100.00000 -100.00000 -100.00000 -100.00000 -100.00000 -100.00000 -100.00000 -100.00000 -100.00000 -100.00000 -100.00000 -100.00000 
-100.00000 -100.00000 -100.00000 -100.00000 -100.00000 -100.00000 -100.00000 -100.00000 -100.00000 -100.00000 -100.00000 -100.00000 -100.00000 -0.00751 -100.00000 -100.00000 -100.00000 -100.00000 -100.00000 -100.00000 -100.00000 -0.36739  0.92346 -0.03339 -100.00000 -100.00000 -100.00000 -100.00000 -100.00000 -100.00000 -100.00000 -100.00000 -100.00000 -0.46473 -0.34956  0.05775 -0.67810 -0.37162 -0.68172 -100.00000 -100.00000 -100.00000 -0.03335 -0.27686  0.05775  0.00000  0.00000  0.00000  0.25478  0.65130  0.17068 -100.00000 -100.00000 -100.00000 -100.00000 -100.00000 -100.00000 -100.00000 -100.00000 -100.00000 
-100.00000 -0.14596 -100.00000 -0.20480 -100.00000 -100.00000  0.13699 -100.00000 -0.10685 -0.46548 -0.00067 -0.00051 -100.00000 -0.86219 -100.00000 -0.20480 -0.00067  0.13700 -0.29703 -100.00000 -100.00000 -0.40332 -0.86203 -0.10436  0.13699 -0.51042 -0.10685 -0.61631 -1.61007 -0.91134 -100.00000 -100.00000 -100.00000 -1.09364 -0.24424 -1.06993  0.08149  0.18610 -0.12261 -0.29703 -0.39886 -0.06838 -100.00000 -0.00067 -0.28242  0.00000  0.00000  0.00000  0.31754  0.52079 -0.50283 -0.10627 -100.00000 -100.00000 -0.00051 -0.77994 -100.00000 -100.00000 -100.00000 -0.00051 
-100.00000 -100.00000 -100.00000 -100.00000  0.48549 -100.00000 -100.00000 -100.00000 -100.00000 -100.00000 -100.00000 -100.00000  0.70727  0.46385 -0.03253 -100.00000 -100.00000 -100.00000 -100.00000 -100.00000 -100.00000 -100.00000 -100.00000 -100.00000 -100.00000 -100.00000 -100.00000  0.44102  0.20081 -0.03184  0.28915 -0.55535 -100.00000 -100.00000 -100.00000 -100.00000  0.17497  0.18610 -0.16623 -100.00000 -100.00000 -100.00000  0.00000  0.00000  0.00000 -100.00000 -100.00000 -100.00000  0.00020 -100.00000 -100.00000 -100.00000 -100.00000 -100.00000 -100.00000 -100.00000 -100.00000 -100.00000 -100.00000 -100.00000 
-0.00025 -0.27782 -100.00000 -100.00000 -0.39875 -100.00000  0.18869 -0.00051 -100.00000 -100.00000 -0.51033 -0.20560 -100.00000 -100.00000 -100.00000 -100.00000 -100.00000 -100.00000  0.21290  0.18411 -0.56148 -0.67322 -1.25769  0.22029 -100.00000 -100.00000 -100.00000  0.00000  0.00000  0.00000 -0.10600 -0.00051 -100.00000  0.13725 -100.00000 -100.00000 -100.00000 -100.00000 -100.00000 -0.00025 -100.00000 -100.00000 -0.15253 -0.57103 -0.34100 -100.00000 -100.00000 -100.00000 -100.00000 -100.00000 -100.00000 -100.00000 -100.00000 -100.00000 -100.00000 -100.00000 -100.00000 -100.00000 -100.00000 -100.00000 
-0.10348  0.16531  0.13973 -100.00000 -100.00000 -100.00000 -100.00000 -100.00000 -100.00000 -0.12972 -0.39889 -0.37614 -100.00000 -0.00000 -100.00000 -100.00000 -100.00000 -100.00000 -100.00000 -100.00000 -100.00000 -100.00000 -100.00000 -100.00000 -100.00000 -100.00000 -100.00000  0.00000  0.00000  0.00000  0.13743 -100.00000 -0.46655 -0.29762 -0.10230  0.13094 -100.00000 -100.00000 -100.00000 -0.10568 -100.00000  0.13746 -100.00000 -100.00000 -100.00000 -100.00000 -100.00000 -100.00000  0.24103  0.10175 -0.32905 -100.00000 -100.00000 -100.00000 -100.00000 -100.00000 -100.00000 -0.00007 -100.00000 -100.00000 
 1.01712  0.56070  0.38373 -0.06647 -0.00031 -0.38488  0.26324 -100.00000 -100.00000  0.10408  0.00830 -100.00000 -0.05646 -0.93365 -0.14767 -100.00000  0.40061 -100.00000 -0.02716 -0.14553 -100.00000 -0.40439 -0.13530 -100.00000 -100.00000 -1.31216 -100.00000  0.00000  0.00000  0.00000  0.28145 -0.39025  0.37981 -0.19484 -0.06170  0.02143 -0.16338 -0.85157 -100.00000 -0.38280 -0.13996 -0.10612  0.13771 -100.00000  0.29319  0.30182  0.92417  0.48563  0.10262 -0.41797  0.60340 -0.10549 -0.02841 -100.00000 -100.00000 -100.00000 -0.13117 -100.00000 -0.66508 -100.00000 
 0.16801  0.61897 -0.08735 -100.00000  0.10144  0.64259 -0.05010 -0.13957 -0.24755  0.13753 -100.00000 -100.00000  0.00003 -0.80002  0.15659 -100.00000 -100.00000 -100.00000 -100.00000  0.00002 -100.00000 -0.06663 -0.34990  0.27207 -100.00000 -100.00000 -100.00000  0.37854 -0.77400 -100.00000 -100.00000 -100.00000 -100.00000  0.04584 -0.38892 -0.36831 -100.00000  0.00002 -100.00000 -100.00000 -100.00000 -100.00000 -0.10566 -100.00000 -100.00000 -100.00000 -100.00000 -100.00000 -100.00000 -100.00000 -100.00000 -100.00000 -100.00000 -100.00000  0.00000  0.00000  0.00000 -0.47847  1.55859 -0.99971 
-0.08981 -0.02675  0.09048 -100.00000 -0.27740 -100.00000  0.10193  0.34010  0.09992 -100.00000 -100.00000 -100.00000 -100.00000 -100.00000 -100.00000 -100.00000 -100.00000 -100.00000 -100.00000 -100.00000 -100.00000 -100.00000 -100.00000 -100.00000 -100.00000 -100.00000 -100.00000 -100.00000 -100.00000 -100.00000 -100.00000 -100.00000 -100.00000 -100.00000  0.00007 -100.00000 -0.20446  0.26311 -100.00000 -100.00000 -100.00000 -100.00000 -100.00000 -100.00000 -100.00000 -100.00000 -100.00000 -100.00000 -0.00003  0.00007 -100.00000  0.30526  0.64993 -0.33792 -0.35122 -0.24699 -0.27093  0.00000  0.00000  0.00000 
-100.00000 -100.00000 -100.00000 -0.29671 -0.14525 -0.61884 -100.00000 -100.00000 -100.00000 -100.00000 -100.00000 -100.00000 -0.00010 -0.14525  0.03106 -100.00000 -100.00000 -100.00000 -100.00000 -100.00000 -100.00000 -100.00000 -100.00000 -100.00000 -100.00000 -100.00000 -100.00000 -100.00000 -100.00000 -100.00000 -100.00000 -100.00000 -100.00000 -100.00000 -100.00000 -100.00000  0.00000  0.00000  0.00000 -100.00000 -100.00000 -100.00000 -100.00000 -100.00000 -0.06799  0.03161  0.30772  0.15659 -0.38342  0.05563 -0.28207 -0.32771 -0.13974 -0.12224 -100.00000 -100.00000 -100.00000 -100.00000  0.23326 -0.20550 
-100.00000 -1.31273 -0.63567  0.31811 -0.05841 -0.16089  0.26339  0.33805  0.03093 -100.00000  0.00007 -100.00000 -0.08631  0.31011  1.05112  0.99550  0.13757 -100.00000 -100.00000 -0.14531 -100.00000 -100.00000  0.30193 -100.00000 -100.00000 -100.00000 -0.33016 -0.37260  0.18315  0.25356 -100.00000 -0.40057 -0.29839  0.52131 -0.10055 -0.49227  0.00000  0.00000  0.00000 -100.00000 -100.00000 -100.00000  0.08222 -0.62297 -0.33016  0.28867  0.12523 -0.13218  0.13805 -0.09833  0.29621  0.47951 -0.39834 -100.00000 -0.23901 -100.00000 -100.00000 -0.46482  0.30945 -0.06148 
-0.17691 -0.30431  0.00731 -100.00000 -0.33190 -0.28150 -100.00000 -100.00000 -0.17024  0.04260 -0.20101  0.31841 -0.42262 -0.05644 -100.00000 -100.00000 -100.00000 -100.00000 -0.54237 -100.00000  0.27236  0.06229  0.10059 -100.00000 -100.00000 -100.00000 -100.00000  0.00000  0.00000  0.00000  0.70339 -0.11672  0.38177 -0.50349  0.16316 -0.05603 -100.00000  0.27928  0.00012 -100.00000  0.37775 -0.20514 -100.00000 -100.00000 -100.00000 -100.00000 -100.00000 -100.00000  0.27258 -100.00000 -0.16026 -100.00000 -100.00000 -100.00000 -0.10898 -1.14012 -100.00000 -0.20442 -1.86498  0.02885 
-100.00000 -100.00000 -100.00000 -100.00000 -100.00000 -100.00000  0.18930 -0.14516 -0.10615 -0.24525 -0.13955  0.08090  0.00000  0.00000  0.00000 -0.20396  0.06305 -100.00000 -0.05639 -0.11750 -0.16572 -100.00000  0.00001 -100.00000 -100.00000 -100.00000 -100.00000 -100.00000 -100.00000 -100.00000 -100.00000 -100.00000 -100.00000 -100.00000 -100.00000 -100.00000 -100.00000 -100.00000 -100.00000 -100.00000 -100.00000 -100.00000  1.06286  0.18530  0.52615  0.28146 -0.14516  0.17345  0.15753  0.23335 -0.29762 -100.00000 -100.00000 -100.00000 -100.00000 -100.00000 -100.00000 -100.00000 -100.00000 -100.00000 
-100.00000 -100.00000 -100.00000 -100.00000 -100.00000 -100.00000 -100.00000 -100.00000 -100.00000 -100.00000 -100.00000 -100.00000 -100.00000 -100.00000 -100.00000 -100.00000 -100.00000 -100.00000 -100.00000 -100.00000 -100.00000  0.00000  0.00000  0.00000 -100.00000 -100.00000 -100.00000 -100.00000 -0.14452  0.00003 -100.00000 -100.00000 -100.00000 -100.00000 -100.00000 -100.00000 -100.00000 -100.00000 -100.00000 -0.12854  0.15486 -0.16420 -100.00000 -100.00000 -100.00000  0.35951  0.38627  0.43309 -100.00000 -100.00000 -100.00000 -100.00000 -100.00000 -100.00000 -100.00000  0.26309 -100.00000 -100.00000 -100.00000 -100.00000 
 0.54641  0.07651  0.22821  0.42242 -0.70984 -0.03210 -0.03390 -0.12488 -100.00000  0.22286 -0.39339 -0.01062 -0.43290 -0.02185  0.29841 -100.00000  0.38675  0.65933 -100.00000 -0.13517 -0.46713 -100.00000 -0.31494 -100.00000 -100.00000 -100.00000 -100.00000  0.00000  0.00000  0.00000 -0.57249 -0.37381 -0.28617 -0.78594  0.27655  0.08991 -0.00058  0.13735  0.17847 -100.00000 -0.02829 -0.03489  0.07836  0.87771 -0.54483  0.68681 -0.27732 -0.20265 -0.42291 -0.34898 -0.28179 -100.00000  1.62015 -100.00000 -0.14403 -0.64931 -100.00000 -0.25716 -0.02430 -100.00000 
-0.80454 -1.17916 -0.42555 -100.00000 -1.10673  0.08502  0.11869  0.06704 -0.57528 -0.29359 -0.48417 -0.47157  0.07398 -0.82577 -0.07630 -100.00000 -100.00000 -100.00000 -0.20543 -0.59046 -0.24151 -100.00000 -0.66573 -0.03611 -100.00000 -100.00000 -100.00000  0.28021  0.27574 -0.11250 -0.80726  0.05535 -0.19697  0.00000  0.00000  0.00000 -0.47967 -0.40654 -0.18557 -100.00000 -100.00000 -100.00000 -0.25905 -0.78323 -0.09486 -0.74105 -0.66670 -100.00000 -0.83673 -0.10895  0.00245 -0.00594 -0.55349 -0.44850 -0.31631 -0.85316 -0.70490 -100.00000 -0.93878 -0.00081 
 0.00000  0.00000  0.00000  0.05350 -100.00000 -0.07689 -0.12000 -100.00000  0.13370 -100.00000  0.72268  0.00002 -0.43721 -0.11781  0.10311 -0.38304 -100.00000 -100.00000 -0.11345  0.30764 -0.20512 -0.29639 -100.00000 -100.00000 -100.00000 -100.00000 -100.00000  0.27928 -0.34706  0.49427 -0.10635  0.15213 -0.63676 -0.22213  0.14871 -0.43533 -100.00000 -0.02820 -100.00000 -100.00000 -100.00000 -100.00000 -0.62362  0.76539  0.76613 -100.00000 -0.61316 -100.00000  0.33290 -0.09777  0.13170  0.58493 -100.00000 -100.00000 -0.10573 -100.00000 -100.00000  0.17958 -1.75218  0.09296 
 0.44854 -1.39220  0.01803 -0.50726 -0.27672 -0.36912 -0.32811 -1.38948 -0.34376  0.67189 -0.14048  0.28430 -0.09473 -1.04664 -0.17096 -100.00000 -0.58293 -100.00000 -1.77955  0.26225 -100.00000 -0.68641  0.33759  0.73423 -100.00000 -100.00000 -100.00000  0.24023 -0.95603 -0.29512 -0.20258 -0.77984 -0.35583  0.00000  0.00000  0.00000 -100.00000 -0.57121 -0.51794 -100.00000 -100.00000 -100.00000 -0.68249 -0.14543  0.04367  0.28732  0.05650 -0.68236 -0.13107 -0.14603 -100.00000  0.19253  0.30789  0.91719  0.30497  0.81586  0.21337 -0.26766  0.42697  0.37853 
-0.02869 -100.00000 -0.03541  0.00000  0.00000  0.00000 -0.25303 -1.06349 -0.49010 -100.00000 -100.00000 -0.00032 -100.00000 -100.00000 -100.00000 -100.00000 -100.00000 -100.00000 -100.00000  0.43851 -100.00000 -100.00000 -0.23611 -0.20575 -100.00000 -100.00000 -0.00032  0.44838 -0.31645  0.04801 -0.51415 -1.07614 -0.05188 -0.46592 -100.00000 -0.00032 -0.00101 -100.00000 -100.00000 -100.00000 -100.00000 -100.00000 -1.06477  0.39864 -0.24571 -100.00000 -0.12920 -0.00032 -100.00000 -0.14646 -100.00000  1.08897 -0.88705 -0.52698  0.38208 -0.21687  0.18698 -100.00000 -100.00000 -100.00000 
-100.00000 -100.00000 -100.00000 -100.00000 -100.00000 -100.00000 -100.00000 -1.58827 -0.08901 -0.10587  0.48728 -0.55159  0.04225 -0.00089 -0.10657 -100.00000 -100.00000 -100.00000 -100.00000  0.86384 -0.29830  0.00000  0.00000  0.00000 -100.00000 -100.00000 -100.00000  0.10195 -0.66406 -0.54600 -0.55762 -100.00000 -100.00000  0.03164 -100.00000 -100.00000 -100.00000 -0.82973 -100.00000 -0.89675 -0.22996 -0.00057 -100.00000 -100.00000 -100.00000  0.39044 -0.29254 -0.26746 -100.00000 -0.39920 -100.00000 -100.00000 -0.27825 -0.00022 -100.00000 -100.00000  0.37829 -100.00000 -100.00000 -100.00000 
-0.00036 -100.00000 -100.00000 -0.35085 -0.10854  0.32820  0.00000  0.00000  0.00000 -0.76374  0.62725 -0.07609 -0.20461 -100.00000 -100.00000 -100.00000 -100.00000 -100.00000 -0.20461 -0.13512  0.05768 -100.00000 -100.00000 -100.00000 -100.00000 -100.00000 -100.00000 -100.00000 -100.00000 -100.00000 -0.00036 -100.00000 -100.00000 -100.00000 -100.00000 -100.00000 -100.00000 -100.00000 -100.00000 -100.00000 -100.00000 -100.00000 -100.00000 -100.00000 -100.00000 -100.00000 -100.00000 -100.00000 -100.00000 -100.00000 -100.00000 -100.00000 -100.00000 -100.00000 -100.00000 -100.00000  0.13755 -100.00000 -100.00000 -100.00000 
-100.00000 -100.00000 -100.00000  0.23978 -0.76497 -0.16099  0.03709  0.27164  0.13724 -100.00000 -2.12730 -100.00000 -0.40531  0.63148 -0.56560 -1.19797 -100.00000 -100.00000  0.03126 -0.85574 -0.37678 -0.62581  0.63725  0.59644 -100.00000 -0.54779 -100.00000  0.00000  0.00000  0.00000  0.38318 -0.18001  0.01765 -100.00000 -0.13195 -100.00000  0.74205  0.03296 -100.00000  0.13739  0.23275 -0.29849  0.38699  0.61268 -0.57664 -100.00000 -0.04527 -100.00000  0.20139 -1.22887 -1.31745 -100.00000 -0.00036 -100.00000 -0.00011 -0.00036 -100.00000 -100.00000 -100.00000 -100.00000 
-100.00000 -100.00000 -0.20479  0.27792 -0.41551  0.38417  0.00000  0.00000  0.00000  0.32383  0.27514  0.51116  0.05935 -0.39710 -0.15977 -100.00000 -100.00000 -100.00000 -100.00000 -100.00000 -100.00000 -100.00000 -100.00000 -100.00000 -100.00000 -100.00000 -100.00000 -100.00000 -100.00000 -100.00000 -100.00000 -100.00000 -100.00000 -100.00000 -100.00000 -100.00000 -100.00000 -100.00000 -100.00000 -100.00000 -100.00000 -100.00000 -100.00000 -100.00000 -100.00000 -100.00000 -100.00000 -100.00000 -100.00000 -100.00000 -100.00000 -100.00000 -100.00000 -100.00000 -100.00000 -100.00000 -100.00000 -100.00000 -0.14486  0.00012 
-100.00000 -100.00000 -0.46690  0.00000  0.00000  0.00000  1.20564 -0.00635 -0.38836 -100.00000 -0.80623 -100.00000  0.30217  0.10086  0.38150 -100.00000 -0.69681 -100.00000 -0.05515 -0.03418 -100.00000 -100.00000 -0.50958 -0.00036 -0.56748 -1.68734 -100.00000 -0.01749 -0.29999 -0.64838  0.00463 -1.10339  0.05214 -100.00000 -0.00117 -100.00000 -0.68363 -0.43535 -0.25358 -0.16207  0.15262 -100.00000 -0.10504 -100.00000 -100.00000  0.32109 -0.85431 -0.22604 -100.00000 -0.79971 -100.00000 -100.00000 -100.00000 -100.00000 -100.00000 -100.00000 -100.00000  0.11224 -0.70204  0.17311 
-0.00737  0.37748  0.15658 -0.45088  0.04084 -0.47816 -100.00000 -100.00000 -100.00000 -100.00000 -100.00000 -100.00000 -100.00000 -100.00000 -0.00017 -100.00000 -100.00000 -100.00000 -0.16711  0.02340 -0.05002 -0.65528 -100.00000 -0.31016 -100.00000 -100.00000 -100.00000  0.00000  0.00000  0.00000  0.37962 -0.82415 -0.20416 -100.00000 -100.00000 -0.20544 -100.00000 -100.00000 -100.00000 -100.00000 -0.00764 -0.06794  0.52566  0.23668  0.20325 -100.00000  0.00005 -100.00000 -100.00000 -100.00000 -100.00000 -0.10581  0.31647 -0.75554 -0.00012 -100.00000 -100.00000 -100.00000 -100.00000 -100.00000 
-0.60946 -0.29498  0.08713  0.29528 -0.04373 -0.14808  0.11797 -0.94653 -100.00000 -0.54192 -100.00000 -100.00000 -0.28507 -1.20982 -0.67214 -0.53186 -1.01243 -100.00000  0.79848 -0.00165 -0.48131  0.15764 -0.90613 -0.10656  0.00034 -100.00000 -100.00000  0.00000  0.00000  0.00000 -0.09969 -0.28047 -0.28730  0.28884 -0.10704 -0.00034  0.03211 -0.40159 -0.44573 -100.00000 -0.82995 -100.00000  0.23535  0.25498  0.09772 -0.15505 -1.50173 -100.00000  1.01694 -0.42222  0.31181 -0.39874  0.92033  0.15693 -0.46056 -0.95773 -100.00000  0.21804 -0.24818  0.03986 
-0.56641 -0.43426 -0.68788 -0.49735 -0.38052 -100.00000 -0.23050  0.23316  0.00027  0.24821 -0.88509  0.82005  0.45261 -0.26049  0.88883  0.47925 -0.00023 -100.00000 -100.00000  0.67784  0.13777  0.15732 -0.26049 -0.12142 -100.00000 -100.00000 -100.00000 -0.34343 -1.00635  0.22722  0.32808 -0.31145  0.38402  0.00000  0.00000  0.00000 -0.19975 -0.28741 -100.00000 -100.00000 -100.00000 -100.00000 -100.00000 -100.00000 -100.00000  0.65349  1.19103  0.05815 -0.08611 -0.00785 -0.30388 -0.66678 -0.20701  0.29362  0.21774  0.05873  0.24528 -100.00000 -0.00023 -100.00000 
-100.00000 -0.00000 -100.00000  0.00003 -100.00000 -100.00000  0.10251 -0.23458 -0.00012 -100.00000 -100.00000 -100.00000  0.01366  0.78661 -0.57180 -100.00000  0.72328 -0.10654 -0.10565 -0.50518  0.29784  0.00000  0.00000  0.00000 -100.00000 -0.23467 -0.10654 -0.46464  0.10134 -0.10654 -0.20411 -1.23467 -100.00000  0.00003 -100.00000  0.26291 -100.00000 -100.00000 -100.00000 -0.69820 -0.52418 -0.57866 -100.00000 -100.00000 -100.00000  0.60661  0.32171  0.07086 -100.00000 -0.00000 -0.00012 -100.00000 -100.00000 -100.00000 -100.00000 -100.00000 -100.00000 -100.00000 -100.00000 -100.00000 
-0.27055 -0.47708 -0.11530 -0.78369  0.59215  0.04348 -100.00000 -0.71166 -100.00000 -0.19398 -0.40213 -1.07597 -0.75033 -0.66840 -0.82922 -100.00000 -100.00000 -0.00021  0.09498 -0.29021  0.27168 -0.47923 -0.07349  0.16404 -100.00000 -100.00000 -100.00000  1.02366  0.54612 -0.35332 -0.20535 -0.61458  0.26282  0.00000  0.00000  0.00000 -0.89217 -0.23608  0.54076  0.57119 -0.27871 -100.00000 -100.00000 -100.00000 -100.00000 -0.07169 -0.28203 -0.05842 -0.00119  0.72180  0.26282 -0.16003 -0.53864  0.03098  0.32233  0.04066 -0.12861 -0.51609 -0.41708 -0.47909 
 0.35749 -0.52835  0.17615 -0.56719 -0.98088 -100.00000  0.00009 -0.57152  0.59356 -100.00000 -100.00000 -100.00000 -100.00000  0.20847  0.00020 -0.04136  1.03526 -0.00582 -100.00000 -100.00000  0.00020 -0.10552 -100.00000 -100.00000 -100.00000 -0.13059 -0.02916  0.50533 -0.56115  0.99211 -0.55940  0.30800  0.15707  0.27299 -0.53797 -0.10596 -0.04951 -0.01761 -0.35454 -100.00000 -0.00016 -100.00000 -100.00000 -100.00000 -100.00000 -0.07521  0.75205  0.00020  0.00000  0.00000  0.00000  0.23901  0.26083 -0.00627 -100.00000 -100.00000 -100.00000 -100.00000 -100.00000 -100.00000 
 0.42842 -0.60308  0.28259 -100.00000 -100.00000 -100.00000 -100.00000 -0.14569  0.67816  0.28856  0.36559 -0.44090 -100.00000 -0.50378 -0.23021 -100.00000 -0.51008 -100.00000 -100.00000 -100.00000 -100.00000 -100.00000 -100.00000 -100.00000 -100.00000 -100.00000 -100.00000  0.15743  0.11735 -100.00000 -100.00000 -100.00000 -100.00000 -100.00000 -0.00043 -100.00000  0.17435 -0.70333  0.17326 -100.00000 -100.00000 -100.00000 -100.00000 -100.00000 -100.00000 -100.00000 -100.00000 -100.00000  0.00000  0.00000  0.00000  0.26705 -0.76238  0.17455 -100.00000 -100.00000 -100.00000 -100.00000 -100.00000 -100.00000 
-100.00000 -100.00000 -100.00000 -100.00000 -100.00000 -100.00000 -0.18414 -0.76569  0.01998 -0.87903 -0.55601  0.22696  0.31452 -0.38658  0.38586 -100.00000 -0.33086 -100.00000  0.00000  0.00000  0.00000 -0.19829 -0.40015 -0.61591 -100.00000 -0.47541 -100.00000  0.27197 -0.62819  0.29427 -0.00885  0.28094 -0.10610 -100.00000 -100.00000 -100.00000 -100.00000 -100.00000 -100.00000 -100.00000 -0.00827 -100.00000 -100.00000 -100.00000 -100.00000 -0.61080 -100.00000 -0.38463 -100.00000 -100.00000 -100.00000 -100.00000 -100.00000 -100.00000 -0.00033 -0.00083  0.00013 -0.15137 -0.00083 -100.00000 
-100.00000 -100.00000 -100.00000  0.21071 -0.07101 -0.28246 -0.61376  0.85492  0.12075 -0.27624  0.76597 -0.53156  0.52821 -0.31439 -0.30568 -100.00000 -1.27560 -100.00000  0.37848 -0.56277  0.47834  0.03220 -0.45657 -0.32984 -100.00000 -0.13946 -100.00000  0.73682 -0.72612  0.43904  0.00000  0.00000  0.00000 -0.27914  0.98072 -0.27025 -0.00456 -0.27696 -100.00000 -100.00000 -100.00000 -100.00000 -100.00000 -100.00000 -0.00035 -100.00000  0.85492 -100.00000  0.16516 -0.03908 -100.00000 -0.00003 -0.56972 -0.39534 -0.20423 -0.13476 -100.00000 -0.20423 -0.13476 -100.00000 
-100.00000 -100.00000 -100.00000 -0.73162 -1.11049 -0.66097  0.43728 -1.08947 -0.20052  0.08456 -0.72825 -0.35171  0.54542  0.19315  0.63374 -100.00000 -100.00000 -100.00000 -100.00000 -100.00000 -100.00000 -100.00000 -100.00000 -100.00000 -100.00000 -100.00000 -100.00000 -0.64231 -0.78175  0.10518 -0.95802 -1.17439  0.28889 -100.00000 -100.00000 -100.00000  0.31451  0.05433 -0.16610 -100.00000 -100.00000 -100.00000  0.00000  0.00000  0.00000 -100.00000 -100.00000 -100.00000  0.47149  0.31470 -0.72721 -100.00000 -100.00000 -100.00000 -100.00000 -100.00000 -100.00000 -100.00000 -0.00083 -100.00000 
 0.05317 -0.65935 -0.45925 -0.57617 -0.37945 -0.05997 -0.47133  0.19469  0.21443 -100.00000 -0.00099 -0.19748  0.11573  0.15457  0.06556 -100.00000 -100.00000 -100.00000 -0.43591 -0.35173 -0.74653  0.24376 -0.13867  0.17686 -0.44887 -100.00000  0.28605  0.20863 -0.24711 -0.15299 -0.13114 -0.00998 -0.26284 -100.00000 -100.00000 -100.00000 -0.28592  0.12345  0.09191 -0.10220 -100.00000 -100.00000 -100.00000 -100.00000 -100.00000 -0.49710 -0.62843 -0.28660 -0.10983 -0.13958 -100.00000 -0.25424 -0.31643  0.47122 -0.27085 -0.24632 -0.52504  0.00000  0.00000  0.00000 
-100.00000 -100.00000 -100.00000 -0.06624 -0.50886  0.38087  0.20511 -0.24622  0.11198  0.00000  0.00000  0.00000 -0.56358 -0.63520 -0.22137  0.07332 -0.26560 -0.10152 -0.11110  0.62082 -100.00000  0.18971 -1.30768 -0.29720 -100.00000 -100.00000 -100.00000  0.55228 -0.72473 -0.28038 -0.56578 -0.86516 -0.23120 -0.10550  0.13672 -0.20482 -0.46375 -0.03044 -0.30842 -0.40345 -0.47463 -100.00000 -0.20374 -0.99777 -0.20482 -100.00000  0.23298 -0.20482 -0.73749 -0.37136  0.26289 -0.20374 -0.26011 -100.00000 -100.00000 -100.00000 -100.00000 -100.00000 -0.27707 -0.10611 
-100.00000 -0.14723  0.27873  0.00000  0.00000  0.00000  0.15362 -0.09659 -0.18525 -100.00000 -0.27914  0.02978 -0.13091 -0.78840 -0.01617  1.42951 -0.80208 -0.31363 -0.23775 -0.02148 -0.03628 -0.39650 -0.34813 -0.61652 -0.83849 -0.66628 -1.08660 -0.07799 -0.34313 -0.46336 -0.43007 -0.31215 -0.20808  0.15649  0.36555  0.57317  0.17127 -0.05879 -0.19947 -0.02703 -0.10801 -0.44211  0.03096 -100.00000 -0.00146  0.14536 -0.73726  0.65556 -100.00000 -1.38330  0.37770 -100.00000 -0.27914 -100.00000 -0.08701 -0.12957 -0.06919 -100.00000 -100.00000 -100.00000 
-1.21472  0.27606  0.18746  0.00000  0.00000  0.00000 -0.29449 -0.47659 -0.22487 -0.39642 -0.52137 -0.37624 -1.03335 -0.15375  0.41480  0.10833 -1.00835 -0.14283  0.01099 -0.50917 -1.44336  0.32604  0.62510 -1.19615 -0.24833 -0.34481 -0.65079  0.06620  0.37718  0.44630 -0.15053  0.02501  0.09273 -0.01406 -0.36952  0.37431  0.45144 -0.44711  0.22137 -0.28155  1.12193 -0.23920 -0.27421 -0.27356  0.53657 -1.05320 -0.17962 -0.18347 -0.42797  0.12479 -0.40586  0.81239 -0.63648  0.37758 -0.12280 -1.24029 -0.31613 -0.64390 -1.28841 -0.21763 
 0.53772  0.18370 -0.22273 -100.00000 -100.00000 -100.00000 -100.00000 -100.00000 -100.00000 -100.00000 -100.00000 -100.00000 -100.00000 -0.00015 -100.00000  0.77912  0.01530  0.26282 -100.00000 -100.00000 -100.00000 -100.00000 -100.00000 -100.00000  0.15092 -0.04087 -0.08833 -0.11927 -0.26010 -0.32934 -100.00000 -100.00000 -100.00000 -100.00000 -100.00000 -100.00000 -100.00000 -100.00000 -100.00000 -100.00000 -100.00000 -100.00000 -100.00000 -100.00000 -100.00000 -100.00000 -100.00000 -100.00000  0.00000  0.00000  0.00000 -0.07867 -1.09364  0.12949 -100.00000 -100.00000 -100.00000 -100.00000 -100.00000 -100.00000 
-100.00000 -100.00000 -100.00000 -0.11557 -0.59732 -0.27494 -1.34738  1.11763  0.64374  0.03180  0.92596 -100.00000 -0.83361 -0.33030 -0.20341 -0.53991 -0.97210 -100.00000  0.04505 -0.39613 -100.00000 -100.00000  0.06789 -100.00000 -100.00000 -100.00000 -100.00000 -0.21764 -0.74840  0.22404  0.03722 -0.80499 -0.17189 -100.00000 -0.27589 -100.00000 -100.00000 -0.69851 -100.00000 -100.00000 -100.00000 -0.06676  0.00000  0.00000  0.00000 -0.04690 -0.04478  0.04919 -1.14379 -1.27012  0.10232  0.12206 -1.09373 -0.35259 -100.00000 -100.00000 -100.00000 -100.00000 -100.00000 -100.00000 
-100.00000 -0.00398 -100.00000 -0.64633 -0.23619 -0.73237  0.09543 -1.79665 -0.13335 -0.29451 -1.62542 -0.16015 -0.89379 -0.47751 -0.74742 -100.00000 -0.24080 -100.00000 -0.60081 -0.99364  0.03198  0.08420 -0.50102 -100.00000 -100.00000 -100.00000 -100.00000 -0.05959 -1.03201 -0.26395 -0.29451  0.30772 -0.60166  0.74047 -1.15834 -0.28638  0.47123 -1.02701  0.02361 -100.00000 -1.45105 -100.00000 -0.68004 -0.65173  0.28225 -100.00000 -100.00000 -100.00000 -0.41647 -0.16104 -0.00917  0.00000  0.00000  0.00000 -100.00000 -0.56429 -100.00000  0.46941 -1.26132  0.08528 
-0.10497 -0.13041 -100.00000  0.39862 -0.97391 -0.38583  0.00000  0.00000  0.00000 -0.01577 -0.59868 -0.01059  0.19530  0.65095 -0.10238  0.46255 -0.48961 -0.10570 -100.00000 -0.00070 -0.10570 -1.09739 -0.70183 -100.00000 -100.00000 -100.00000  0.17472  0.38046 -0.35934 -0.90763 -1.31117 -1.44537 -0.00045 -0.84632 -0.29102  0.09810 -0.36672  0.06371 -0.37957 -0.61031  0.11921 -0.16206 -100.00000 -0.00070 -100.00000 -0.48281  0.61208 -1.19274 -0.07645 -0.93914  0.45406 -0.10497  0.26233 -0.15814 -0.32370 -0.87598 -100.00000  0.14248 -0.00070 -100.00000 
 0.54956  0.51656 -0.25269 -0.22646  0.16664 -0.24059 -100.00000  0.34243 -100.00000 -0.81278 -1.65370  0.39335 -0.62700 -0.35439 -0.62560 -0.11344 -1.00966 -0.42758  0.12381 -1.56259 -0.18403 -0.89215 -0.51995 -0.67334 -100.00000 -0.11968 -100.00000 -0.68996 -0.81987  0.08154 -0.70218 -0.56724 -0.42758 -0.12146 -0.67394 -0.26262 -0.67601 -1.14582 -0.22113 -100.00000  0.28884 -100.00000 -100.00000 -100.00000 -0.00058 -0.78544  0.32650 -0.20165  0.00000  0.00000  0.00000 -0.08651 -0.23784  0.10612 -0.67375 -100.00000  0.00041  0.46085 -0.08727  0.10499 
-0.51453 -0.06481 -0.39086 -100.00000 -100.00000 -100.00000  0.15833 -0.26540 -100.00000  0.04816 -0.00781  0.22357 -100.00000 -100.00000 -0.48725 -100.00000 -100.00000 -100.00000 -100.00000 -100.00000 -100.00000 -100.00000 -0.74499 -0.23913 -100.00000 -100.00000 -100.00000  0.27381  0.53919  0.03421 -100.00000 -0.29530 -0.39952  0.26798  0.28351 -0.39952 -100.00000 -100.00000 -100.00000 -100.00000 -100.00000 -100.00000 -100.00000 -100.00000 -100.00000 -100.00000 -0.13888 -100.00000 -100.00000 -100.00000 -0.19943 -100.00000 -100.00000 -100.00000  0.00000  0.00000  0.00000 -0.11750 -0.55986 -0.23688 
-100.00000 -100.00000 -100.00000 -100.00000 -100.00000 -100.00000  0.13760  0.34418 -100.00000 -100.00000 -100.00000 -0.70360 -100.00000  0.23727 -100.00000 -100.00000 -0.60298 -100.00000 -100.00000 -100.00000 -100.00000 -100.00000 -100.00000 -100.00000 -100.00000 -100.00000 -100.00000 -100.00000  0.44372 -0.29105  0.27436  0.53683  0.03371 -0.14737 -0.14124 -100.00000  0.00000  0.00000  0.00000 -100.00000 -100.00000 -100.00000 -0.22975 -0.20787 -0.39549  0.31245 -100.00000 -0.21810  0.36492 -0.42303  0.20612  0.10731 -0.32606  0.00223 -100.00000 -100.00000 -100.00000 -100.00000 -100.00000 -100.00000 
-100.00000 -0.00165 -100.00000 -0.08842 -0.48466 -0.16269 -0.57385 -0.12489 -100.00000 -0.13702 -0.60338  0.17748 -0.87743 -0.80929  0.13072 -0.19534 -1.10313 -100.00000 -100.00000 -100.00000 -100.00000 -0.02497 -0.46738  0.49944 -100.00000 -100.00000 -100.00000 -0.00061 -0.67479 -0.46225 -0.21166 -0.07142  0.10254 -0.39201 -0.31850  0.39642 -0.57385 -0.50988 -0.61481 -100.00000 -100.00000 -100.00000  0.44734 -0.36303 -0.26533  0.00000  0.00000  0.00000  0.24878 -0.05547  0.09357 -100.00000 -100.00000  0.00004 -100.00000 -0.13838 -100.00000 -100.00000 -100.00000  0.00004 
 0.00000  0.00000  0.00000 -100.00000 -100.00000 -100.00000  0.04295 -100.00000 -100.00000 -100.00000 -100.00000 -100.00000 -100.00000 -100.00000 -100.00000 -100.00000 -100.00000 -100.00000 -100.00000 -100.00000 -100.00000 -100.00000 -100.00000 -100.00000 -0.08285 -0.18292 -0.28423 -100.00000 -100.00000 -100.00000 -100.00000 -100.00000 -100.00000 -100.00000 -100.00000 -100.00000 -100.00000 -100.00000 -100.00000 -100.00000 -100.00000 -100.00000 -100.00000 -100.00000 -100.00000 -100.00000 -100.00000 -100.00000 -0.13923 -0.19898 -0.42828 -100.00000 -100.00000 -100.00000 -100.00000 -100.00000 -100.00000  0.11822 -0.35511 -0.11455 
 0.59024 -0.29785  0.31435 -100.00000 -100.00000 -100.00000 -100.00000 -100.00000 -100.00000  0.00033 -100.00000 -100.00000 -100.00000 -100.00000 -100.00000  0.48575 -0.19198 -0.09697 -100.00000 -100.00000 -100.00000 -100.00000 -100.00000 -100.00000 -0.04180  0.25056 -100.00000 -100.00000  0.13508  0.08664 -100.00000 -0.00008 -100.00000 -100.00000 -100.00000 -100.00000 -100.00000 -100.00000 -100.00000 -100.00000 -100.00000 -100.00000 -100.00000 -100.00000 -100.00000 -100.00000 -100.00000 -100.00000  0.00000  0.00000  0.00000 -0.15995 -0.04906  0.02020 -100.00000 -100.00000 -100.00000 -100.00000 -100.00000 -100.00000 
-100.00000 -100.00000 -100.00000 -100.00000 -100.00000 -100.00000 -0.08703 -0.28278  0.14285  0.35565 -0.22454 -0.46365 -0.06224 -0.13179 -100.00000  0.00000  0.00000  0.00000 -100.00000 -0.56342 -100.00000 -100.00000 -100.00000 -100.00000 -100.00000 -100.00000 -100.00000 -100.00000 -100.00000 -100.00000  0.07416  0.11795 -0.04175 -100.00000 -100.00000 -100.00000 -100.00000 -100.00000 -100.00000 -100.00000 -100.00000 -100.00000 -100.00000 -100.00000 -100.00000 -100.00000 -100.00000 -100.00000 -100.00000 -0.13179 -100.00000  0.03421 -100.00000 -100.00000 -100.00000 -100.00000 -100.00000 -100.00000 -100.00000 -100.00000 
 0.30671  0.13710 -0.00013  0.72174 -0.07219 -100.00000  0.00354  0.02335  0.13738 -0.09599  0.24306 -0.23342 -0.46535 -0.43857  0.13622 -100.00000 -0.32457 -100.00000 -0.09886 -0.81128 -0.00013 -0.04510 -0.30002  0.02931 -100.00000 -100.00000 -0.28720  0.12520 -0.06226 -0.01103 -100.00000 -0.50972 -100.00000  0.00000  0.00000  0.00000 -0.24584 -0.08357 -100.00000 -100.00000 -100.00000 -100.00000 -100.00000 -100.00000 -100.00000 -0.27826 -0.71720 -0.16167 -100.00000  0.13264 -100.00000 -0.01522  0.40577 -0.01442 -0.19710  0.21844 -0.06444  0.03864 -100.00000 -100.00000 
-100.00000 -100.00000 -100.00000 -100.00000 -100.00000 -100.00000 -100.00000 -100.00000 -100.00000 -100.00000 -100.00000 -100.00000 -100.00000 -100.00000 -100.00000 -100.00000 -100.00000 -100.00000  0.00003 -100.00000 -100.00000  0.00000  0.00000  0.00000  0.00003 -100.00000 -100.00000 -100.00000 -100.00000 -100.00000 -100.00000  0.00008 -100.00000 -100.00000 -100.00000  0.04127 -100.00000 -100.00000 -100.00000 -0.52917  0.28427  0.08524 -100.00000 -100.00000 -100.00000  0.36101  0.44339 -0.24557 -100.00000 -100.00000 -100.00000 -100.00000 -100.00000 -100.00000 -100.00000  0.00008 -100.00000 -100.00000 -100.00000 -100.00000 
-100.00000 -100.00000  0.00020 -0.00044 -100.00000 -100.00000 -100.00000 -100.00000 -100.00000 -100.00000 -100.00000 -100.00000 -0.05140  0.00009  0.16493 -100.00000 -100.00000 -100.00000 -100.00000 -0.10651 -100.00000  0.00000  0.00000  0.00000 -100.00000 -100.00000 -100.00000 -100.00000 -0.22199 -100.00000 -0.00044 -100.00000 -100.00000 -0.44046 -0.53993 -0.57128 -100.00000 -100.00000 -100.00000  0.55244 -0.06022 -0.18205 -100.00000 -100.00000 -100.00000 -0.71274 -0.27863  0.67821 -100.00000 -100.00000 -100.00000 -100.00000 -100.00000 -100.00000  0.21079 -100.00000 -100.00000 -100.00000 -100.00000 -100.00000 
-0.10019 -100.00000 -100.00000 -100.00000 -100.00000 -100.00000 -100.00000 -100.00000 -100.00000 -100.00000 -100.00000 -100.00000  0.57788  0.22085 -0.01926 -100.00000 -100.00000 -100.00000 -100.00000 -100.00000 -100.00000 -100.00000  0.13768 -100.00000  0.00000  0.00000  0.00000 -100.00000 -100.00000 -100.00000 -100.00000 -100.00000 -100.00000 -100.00000 -100.00000 -100.00000 -100.00000 -100.00000 -100.00000  0.27832  0.13768 -0.10032 -100.00000 -100.00000 -100.00000 -100.00000 -100.00000 -100.00000  0.44081  0.35538  0.06146 -100.00000 -100.00000 -100.00000 -100.00000 -100.00000 -100.00000 -100.00000 -100.00000 -100.00000 
-100.00000 -100.00000 -100.00000 -0.40263 -0.26006 -0.66845  0.71280 -0.17377  0.03348  0.38080  0.17966  0.02023 -0.49039  0.00825  0.09244 -0.77382  0.37838 -0.00028 -100.00000 -100.00000 -0.54376 -100.00000 -100.00000 -0.00028 -100.00000  0.13737 -100.00000 -0.88046 -0.15359  0.19392  0.00000  0.00000  0.00000 -0.26347 -0.33652 -0.39620 -100.00000 -0.23493 -100.00000 -100.00000 -0.00013 -100.00000  0.13735 -100.00000 -0.00028 -100.00000 -1.08495 -0.72684 -100.00000  0.37838 -0.15400  0.03519 -100.00000 -100.00000 -100.00000  0.12144  0.03348 -100.00000 -100.00000 -100.00000 
-100.00000 -100.00000 -100.00000 -100.00000 -100.00000 -100.00000 -0.43758  0.07799  0.28589 -0.33926  0.94010  0.14402  0.00000  0.00000  0.00000  0.55504  0.08382  0.08565  0.23009 -0.52519 -0.48143 -100.00000 -100.00000 -100.00000 -100.00000 -100.00000  0.37861  1.24862 -0.02449  0.01531 -100.00000 -0.46724 -100.00000 -100.00000 -100.00000 -100.00000 -100.00000 -100.00000 -100.00000  0.00021 -100.00000 -100.00000 -100.00000 -100.00000 -100.00000 -100.00000 -100.00000 -100.00000  0.15737 -100.00000 -100.00000 -100.00000 -100.00000 -100.00000 -100.00000 -100.00000 -100.00000 -100.00000 -100.00000 -100.00000 
-100.00000 -100.00000 -100.00000 -100.00000 -100.00000 -0.00014 -0.61090  0.50109 -0.68589 -0.28622  0.17379 -0.41008  0.00000  0.00000  0.00000 -100.00000 -100.00000 -100.00000 -100.00000 -100.00000 -100.00000 -100.00000 -100.00000 -100.00000 -100.00000 -100.00000 -100.00000 -100.00000 -100.00000 -100.00000 -100.00000 -100.00000 -100.00000 -100.00000 -100.00000 -100.00000 -0.03280 -100.00000  0.13736 -100.00000 -100.00000 -100.00000  0.87343  0.03769 -0.38327 -100.00000 -100.00000 -100.00000  0.00004 -100.00000  0.13736 -100.00000 -100.00000 -100.00000 -100.00000 -100.00000 -100.00000 -100.00000 -100.00000 -100.00000 
-0.15244 -0.30623 -0.14809  0.90752 -0.37659 -0.11865  0.24494 -0.25525 -0.08593 -100.00000  0.67706 -0.46444 -0.14809  0.77927 -0.08593 -100.00000 -1.35466 -100.00000 -0.24275  0.17096 -0.61502 -0.27545 -1.04446  0.17464 -100.00000 -100.00000 -100.00000 -0.55700  0.13843  0.62971 -0.06500 -0.26729 -0.09494  0.99913  0.15198  0.05879  0.95768  0.15260 -0.20140 -100.00000 -0.61007 -100.00000 -0.00174 -0.33428 -0.49740  0.13776 -0.53321 -0.53494 -0.24275 -0.19906 -0.43088  0.21013 -0.49257 -0.45424 -0.11722  0.10050  0.07982  0.00000  0.00000  0.00000 
-100.00000 -100.00000 -100.00000 -0.43272  0.12180 -0.19902 -100.00000 -0.14123  0.13734 -100.00000 -100.00000 -100.00000  0.03431 -0.01194 -0.18479 -100.00000 -100.00000 -100.00000 -100.00000 -100.00000 -100.00000 -100.00000 -100.00000 -100.00000 -100.00000 -100.00000 -100.00000  0.36184  0.33106 -0.25929 -0.01814 -0.00693 -0.39208 -100.00000  0.00012 -0.47267 -0.19948 -100.00000 -100.00000 -100.00000 -100.00000 -100.00000  0.00000  0.00000  0.00000  0.24489  0.19682 -100.00000 -0.28975 -0.13246 -0.06151 -0.29335 -100.00000 -100.00000 -100.00000  0.21547 -100.00000 -100.00000  0.62430 -100.00000 
 0.00000  0.00000  0.00000  0.47997 -0.62227 -0.74978 -0.10499 -0.39358  0.38141 -100.00000 -100.00000 -100.00000 -0.06510 -0.39116 -0.27738 -0.20261 -0.00033 -100.00000 -0.03100 -100.00000 -100.00000 -100.00000 -0.00615 -100.00000 -1.26242 -100.00000 -100.00000  0.29805 -0.92183 -0.06605 -100.00000  1.04790 -100.00000 -0.24251 -0.00033 -0.55406 -100.00000 -100.00000  0.15760 -100.00000 -0.14366 -100.00000 -100.00000 -100.00000 -100.00000 -100.00000 -100.00000  0.19000  0.27710 -0.37738 -0.23582 -100.00000 -100.00000 -100.00000 -0.67241 -0.25608 -100.00000 -0.05616 -0.03835  0.10244 
-0.61093 -0.84211 -0.37390 -0.48496 -0.64850 -0.05295 -100.00000  0.11942  0.13716 -100.00000 -100.00000 -100.00000 -100.00000 -100.00000 -100.00000 -100.00000 -100.00000 -100.00000 -100.00000 -100.00000 -100.00000 -100.00000 -0.89299 -0.23284 -100.00000 -100.00000 -100.00000  0.07391 -0.21573  0.37817 -100.00000 -100.00000 -100.00000  0.34002 -0.33160 -0.40011 -0.99013 -0.12755 -1.14133 -100.00000 -0.00064 -100.00000 -100.00000 -100.00000 -100.00000 -1.03792  0.47223 -0.40088 -100.00000 -100.00000 -100.00000 -0.00090 -0.00064 -100.00000  0.00000  0.00000  0.00000 -0.54971 -0.88589 -0.18881 
-100.00000 -0.10711 -100.00000 -0.18995  0.92838 -0.11325 -100.00000 -0.39244 -0.00026  0.43698 -0.03954 -0.00729 -0.06480  0.23414 -100.00000  0.48532 -0.00052 -100.00000 -100.00000 -0.39509 -0.33368 -0.96479 -2.08637  0.27645 -100.00000 -0.86586  0.29497 -0.52899 -0.21165 -0.72833  0.00000  0.00000  0.00000  0.15829 -0.05070 -0.06684  0.14057  0.19110 -0.32731 -100.00000 -0.14437 -100.00000 -0.24211 -0.13206 -0.38311 -0.00010 -0.89759 -0.24560  0.86809 -0.21917 -0.15899  0.22803 -0.13767  0.05869 -100.00000 -0.70460 -100.00000 -100.00000 -0.30916 -0.19994 
-100.00000 -100.00000 -100.00000 -100.00000  0.26306 -100.00000 -0.11238  0.39395 -0.38661  0.00000  0.00000  0.00000 -0.12270 -0.71251 -0.87174  0.13567  0.37160  0.02100 -100.00000 -100.00000 -100.00000 -100.00000 -100.00000 -100.00000 -100.00000 -100.00000 -100.00000 -100.00000 -100.00000 -100.00000  0.78808  0.02736  0.28799 -100.00000 -100.00000 -100.00000 -100.00000 -100.00000 -100.00000 -100.00000 -100.00000 -100.00000 -100.00000 -100.00000 -100.00000 -100.00000 -100.00000 -100.00000 -100.00000  0.11792 -0.20529 -100.00000  0.34031 -0.00019 -100.00000 -100.00000 -100.00000 -100.00000 -100.00000 -100.00000 
-0.15998 -1.53601 -0.67709 -0.81921 -0.64421 -1.24953 -0.07395 -0.78075 -0.15148  0.00000  0.00000  0.00000 -0.51231 -0.56012 -0.16140 -0.51707  0.07843 -0.09081 -0.12033 -0.27721 -0.24852 -0.29297  0.67540 -0.18222 -1.22451 -0.18021 -1.21821 -0.32198 -0.65177  0.18642  0.15734 -0.30974 -0.20906 -0.20533 -0.21689 -100.00000 -0.08927 -0.04611 -0.61468  0.14897 -0.01588 -100.00000 -100.00000 -100.00000 -100.00000 -100.00000 -0.14701 -100.00000 -0.46583 -100.00000  0.13631  0.28748  0.20651 -0.42648 -100.00000 -0.00182 -100.00000 -100.00000 -0.00182 -0.00119 
-100.00000 -100.00000 -100.00000 -100.00000 -100.00000 -100.00000  0.52927  0.25680 -0.20103 -0.09731 -0.04247 -0.08772 -0.53631  0.24978 -0.33084 -100.00000 -100.00000 -100.00000  0.00000  0.00000  0.00000 -100.00000  0.00004  0.27237 -100.00000 -100.00000 -100.00000  0.72191 -0.24570 -0.05835 -100.00000 -100.00000 -100.00000 -100.00000 -100.00000 -100.00000 -100.00000 -100.00000 -100.00000  0.13750 -100.00000 -100.00000 -100.00000 -100.00000 -100.00000 -100.00000 -100.00000 -100.00000 -100.00000 -100.00000 -100.00000 -100.00000 -100.00000 -100.00000 -100.00000 -100.00000 -100.00000 -100.00000 -100.00000 -100.00000 
-0.01453  0.10599  0.48281  0.64426 -0.50620 -0.29756  0.06334 -0.44609  0.06026 -100.00000 -100.00000 -100.00000 -100.00000 -100.00000 -100.00000 -100.00000 -100.00000 -100.00000 -100.00000 -0.00005 -100.00000 -100.00000 -100.00000 -100.00000 -100.00000 -100.00000 -100.00000 -100.00000 -0.00005 -0.10611 -100.00000 -0.00005 -0.38453 -100.00000 -100.00000 -100.00000 -100.00000 -100.00000  0.00007 -100.00000 -100.00000 -100.00000 -100.00000 -100.00000 -100.00000  0.12089 -100.00000 -100.00000  0.00024 -100.00000 -100.00000  0.38527 -0.16605 -0.14677  0.80233  0.16040 -0.20103  0.00000  0.00000  0.00000 
-0.14299 -0.13958 -0.20520  0.00000  0.00000  0.00000  1.06678  0.05544  0.09451 -100.00000 -100.00000 -100.00000 -100.00000 -100.00000 -100.00000 -100.00000 -100.00000 -100.00000 -100.00000 -100.00000 -100.00000 -100.00000 -100.00000 -100.00000 -100.00000 -100.00000 -100.00000  0.50227 -0.02806  0.30771 -0.49292  0.19262 -0.04286 -100.00000 -100.00000 -100.00000 -100.00000 -100.00000 -100.00000 -100.00000 -100.00000 -100.00000 -100.00000 -100.00000  0.00005 -100.00000 -100.00000 -100.00000 -100.00000 -100.00000 -100.00000 -100.00000 -100.00000 -100.00000 -100.00000 -100.00000 -100.00000 -0.10548  0.79331  0.28022 
-100.00000 -100.00000 -100.00000  0.14950  0.76541 -0.09117 -100.00000 -0.00013 -100.00000 -0.02929 -0.64305  0.02871 -0.20457 -0.00013 -100.00000 -100.00000 -100.00000 -100.00000 -100.00000 -100.00000 -100.00000 -100.00000 -100.00000 -100.00000 -100.00000 -100.00000 -100.00000 -0.99547 -0.30926 -0.57525  0.00000  0.00000  0.00000 -0.73978 -0.82640 -0.00648 -100.00000 -100.00000 -100.00000 -100.00000 -100.00000 -100.00000 -100.00000 -0.00013 -100.00000 -100.00000 -100.00000 -100.00000 -100.00000 -100.00000 -100.00000 -100.00000 -100.00000 -100.00000 -100.00000 -0.00013 -100.00000 -0.29679 -100.00000 -0.10636 
 0.00000  0.00000  0.00000 -100.00000 -100.00000 -100.00000 -100.00000  0.26308 -0.20510 -100.00000 -100.00000 -100.00000 -100.00000 -100.00000 -100.00000 -100.00000 -100.00000 -100.00000 -100.00000 -100.00000 -100.00000 -100.00000 -100.00000 -100.00000 -100.00000 -100.00000 -100.00000  0.60976  0.37244 -0.53239 -100.00000 -100.00000 -100.00000 -100.00000 -100.00000 -100.00000 -100.00000 -100.00000 -100.00000 -100.00000 -100.00000  0.05793 -100.00000 -100.00000 -100.00000 -100.00000 -100.00000 -100.00000 -100.00000  0.00005 -100.00000 -100.00000 -100.00000 -100.00000  0.28990 -0.28238 -0.30363 -100.00000 -100.00000 -100.00000 
-100.00000 -100.00000 -100.00000 -100.00000 -100.00000 -100.00000 -100.00000 -100.00000 -100.00000 -100.00000 -100.00000 -0.10626 -100.00000 -100.00000 -100.00000 -100.00000 -100.00000 -100.00000 -100.00000 -100.00000 -100.00000 -100.00000 -0.00007 -0.00001 -100.00000 -100.00000 -100.00000 -0.61165 -0.43590 -0.07712 -100.00000  0.37844 -100.00000  0.00000  0.00000  0.00000 -100.00000 -100.00000 -100.00000 -100.00000 -100.00000 -100.00000 -100.00000 -100.00000 -100.00000 -0.10564 -100.00000 -100.00000 -100.00000 -100.00000 -100.00000 -100.00000 -0.14522  0.37850  0.32552 -0.55620 -0.17593 -100.00000 -100.00000 -100.00000 
-100.00000 -100.00000 -100.00000 -100.00000 -100.00000 -100.00000  0.13747 -0.27721 -0.00030 -0.55287 -1.34799 -0.24760  0.00000  0.00000  0.00000 -100.00000 -100.00000 -100.00000 -100.00000 -0.41760 -0.54481  0.11009 -0.50956 -0.29809 -0.29647 -0.14530 -0.99322 -100.00000 -100.00000 -100.00000 -100.00000 -100.00000 -100.00000 -100.00000 -0.00011 -100.00000 -100.00000 -0.00011 -0.16059 -100.00000 -100.00000 -100.00000  0.08943  0.45126 -0.12158 -100.00000 -100.00000 -100.00000 -100.00000 -0.14530  0.03096 -100.00000 -100.00000 -100.00000 -100.00000 -100.00000 -100.00000 -100.00000 -100.00000 -100.00000 
-100.00000 -100.00000 -100.00000 -0.29695 -0.93502 -0.20247 -0.24465 -0.33420 -0.77478  0.00000  0.00000  0.00000 -1.42519 -1.46009 -0.03388  0.27730 -0.34866 -0.12255 -100.00000 -100.00000 -100.00000 -100.00000 -100.00000 -100.00000 -100.00000 -100.00000 -100.00000 -100.00000 -100.00000 -100.00000  0.52131 -0.27801  0.05923 -100.00000 -100.00000 -100.00000 -100.00000 -100.00000 -100.00000 -100.00000 -100.00000 -100.00000 -100.00000 -100.00000 -100.00000 -100.00000 -100.00000 -100.00000 -100.00000 -100.00000 -0.00014  0.08156 -0.00109 -0.00014 -100.00000 -100.00000 -100.00000 -100.00000 -100.00000 -100.00000 
-0.29564 -0.01341 -100.00000  0.00000  0.00000  0.00000 -0.04825  0.63432 -0.82442 -0.10543 -100.00000  0.16069 -100.00000 -100.00000 -100.00000 -100.00000 -100.00000 -100.00000 -100.00000 -100.00000 -100.00000 -100.00000 -100.00000 -100.00000 -100.00000 -100.00000 -100.00000 -0.00359 -0.02301  0.17358  0.39008  0.45577 -0.36363 -100.00000 -100.00000 -100.00000 -100.00000 -100.00000 -100.00000 -100.00000 -100.00000 -100.00000 -100.00000  0.13764 -100.00000 -100.00000 -100.00000 -100.00000 -100.00000 -100.00000 -100.00000 -100.00000 -100.00000 -100.00000 -100.00000 -100.00000 -100.00000 -0.46368 -0.13407 -100.00000 
-100.00000 -100.00000 -100.00000 -100.00000 -100.00000 -100.00000 -100.00000 -100.00000 -100.00000 -100.00000 -100.00000 -100.00000  0.72206  0.65015  0.29341 -100.00000 -100.00000 -100.00000 -100.00000 -100.00000 -100.00000 -100.00000 -100.00000 -100.00000 -100.00000 -100.00000 -100.00000 -0.61499 -0.42143 -0.50145 -0.11960 -0.00767  0.15686 -100.00000 -100.00000 -100.00000  0.37989 -0.01939  0.58500 -100.00000 -0.27706 -100.00000  0.00000  0.00000  0.00000 -100.00000 -100.00000 -100.00000 -100.00000 -100.00000 -100.00000 -100.00000 -100.00000 -100.00000 -100.00000 -100.00000 -100.00000 -100.00000 -100.00000 -100.00000 
 0.15054 -0.01398 -0.37640  0.37987 -0.01925  0.46782  0.58501 -0.61261 -0.61581 -100.00000 -100.00000 -100.00000 -0.27968 -0.44609  0.05049 -100.00000 -100.00000 -100.00000 -100.00000 -0.13951 -100.00000 -100.00000 -100.00000 -100.00000  0.00000  0.00000  0.00000 -0.24514 -1.17138 -0.00004  0.00927 -0.27702 -100.00000 -100.00000 -0.00018 -100.00000 -100.00000  0.08766 -100.00000 -0.32682  0.07578  0.37919 -100.00000 -100.00000 -100.00000 -100.00000  0.48525 -100.00000  0.20939  0.26500 -0.26054 -100.00000 -0.00018 -100.00000 -100.00000 -100.00000 -100.00000  0.03195 -100.00000 -0.00004 
-100.00000 -100.00000 -0.00013 -100.00000 -100.00000 -100.00000 -100.00000 -100.00000 -100.00000 -100.00000 -0.00007 -100.00000 -100.00000 -100.00000 -100.00000 -100.00000 -0.27731 -100.00000 -100.00000  0.01467 -0.67995  0.00000  0.00000  0.00000 -100.00000 -0.78105 -0.35576 -100.00000 -100.00000 -100.00000 -100.00000 -0.14534 -100.00000 -100.00000 -100.00000 -100.00000 -100.00000 -100.00000 -100.00000 -0.28991  0.96508 -0.12439 -100.00000 -100.00000 -100.00000 -0.00537 -0.01186  0.20568 -0.00006 -100.00000 -100.00000 -100.00000 -100.00000 -100.00000 -100.00000 -100.00000 -0.00013 -100.00000 -100.00000 -100.00000 
-0.71434  0.58162 -0.82007  0.00000  0.00000  0.00000  0.32840 -0.11020 -0.04929 -100.00000 -100.00000 -100.00000 -100.00000 -100.00000 -100.00000 -100.00000 -100.00000 -100.00000 -100.00000 -100.00000 -100.00000 -100.00000 -100.00000 -100.00000 -100.00000 -100.00000 -100.00000  0.09909  0.36942 -0.48817  0.92472  0.23786 -0.17862 -100.00000 -100.00000 -100.00000 -100.00000 -100.00000 -100.00000 -100.00000 -100.00000 -100.00000 -100.00000 -100.00000 -100.00000 -100.00000 -100.00000 -100.00000 -100.00000 -100.00000 -100.00000 -100.00000 -100.00000 -100.00000 -100.00000 -0.13308  0.37829 -100.00000 -100.00000 -100.00000 
-100.00000 -100.00000 -100.00000 -100.00000 -100.00000 -100.00000 -100.00000 -0.23226 -100.00000 -0.00003 -100.00000  0.03195  0.02703  0.17928  0.10489 -100.00000 -100.00000 -100.00000  0.00000  0.00000  0.00000 -0.29508 -0.68414 -0.65437 -0.32533 -100.00000  0.00001  0.56583  0.00419  0.45285 -100.00000 -100.00000 -100.00000 -100.00000 -100.00000 -100.00000 -100.00000 -100.00000 -100.00000 -0.00003 -0.00011 -100.00000 -100.00000 -100.00000 -100.00000 -0.61310 -0.00011  0.00001 -100.00000 -100.00000 -100.00000 -100.00000 -100.00000 -100.00000 -100.00000 -100.00000 -100.00000 -100.00000 -100.00000 -100.00000 
 0.24945 -0.76367 -1.16300  0.00000  0.00000  0.00000  0.14877 -0.19066  0.38487 -0.19690  0.57009 -0.65290 -0.37362 -0.78715 -0.01051 -100.00000 -100.00000 -100.00000 -100.00000 -0.00053 -100.00000 -100.00000 -0.27756 -100.00000 -100.00000 -100.00000 -100.00000 -0.40961 -0.10463 -0.47459 -0.08609  0.07971 -0.22204 -100.00000 -100.00000 -100.00000  0.01340 -1.05890 -100.00000 -0.10582 -100.00000 -0.00039 -100.00000 -100.00000 -100.00000 -0.00013 -100.00000 -100.00000 -0.00013  0.20786 -100.00000 -0.61564 -0.01453 -100.00000 -100.00000 -100.00000 -100.00000  0.33507 -0.80949 -0.03511 
-100.00000 -100.00000 -100.00000 -0.43654 -0.66263 -0.80162  0.42777 -0.36949 -0.17037  0.07193  0.26468  0.22185  0.00000  0.00000  0.00000  0.12079 -0.92316 -0.28428 -100.00000 -0.14530 -100.00000 -100.00000 -100.00000 -100.00000 -100.00000 -100.00000 -100.00000 -100.00000 -100.00000 -100.00000 -100.00000 -100.00000 -100.00000 -100.00000 -100.00000 -100.00000  0.27329 -0.14530 -0.32948 -100.00000 -0.14530 -100.00000  0.54718  0.37499  0.26558 -100.00000 -100.00000 -100.00000  0.28175 -0.01954 -100.00000 -100.00000 -100.00000 -100.00000 -100.00000 -100.00000 -100.00000 -100.00000 -100.00000 -100.00000 
 0.15245  1.38386  0.02789 -0.08085 -0.31503  0.03072  0.47301 -0.20404  0.17265  0.22395 -0.58405 -100.00000  0.09129 -0.71122 -0.75489 -0.05530 -0.48393 -100.00000 -100.00000 -100.00000 -100.00000 -0.02802 -0.39805  0.17265 -0.29652  0.37882 -100.00000  0.00000  0.00000  0.00000  0.11181  0.18960  0.06168 -0.24519  0.87768 -0.16322  0.38230  0.57091 -100.00000 -0.27941 -0.61324 -0.12264 -100.00000 -100.00000 -100.00000  0.29483 -100.00000 -0.61676  0.14281 -0.94563  0.19725  0.02039 -0.29586 -0.14222 -0.27941  0.09515 -0.66874 -0.75248  1.03812 -0.05266 
 0.45771  0.49309  0.03457 -100.00000 -100.00000 -100.00000 -0.20427 -0.00009 -100.00000  0.20181  0.13741 -0.32993 -100.00000 -100.00000 -100.00000 -100.00000 -100.00000 -100.00000 -0.15898 -100.00000 -100.00000 -100.00000 -0.82834 -0.10641 -100.00000 -100.00000 -100.00000  0.27276  0.08732  0.26301 -100.00000 -0.00009 -0.32993 -100.00000 -100.00000 -100.00000 -100.00000 -100.00000 -100.00000 -100.00000 -100.00000 -100.00000 -0.24565 -0.14531 -100.00000 -0.10575 -0.44669  0.13748  0.00000  0.00000  0.00000 -0.31817 -0.17749 -0.01593 -100.00000 -100.00000 -100.00000 -100.00000 -100.00000 -100.00000 
 0.00000  0.00000  0.00000 -0.21945  0.34659  0.10991 -0.12024 -0.35019  0.28014 -100.00000 -0.00010 -100.00000  0.05863  0.18679 -100.00000 -100.00000  0.11769  0.10036 -100.00000 -100.00000 -100.00000 -100.00000 -0.14534 -100.00000  0.63209 -0.19236  0.12939  0.44626 -0.24745  0.44109 -0.24425 -0.76303 -0.10769 -0.60950  0.25105  0.31535 -100.00000  0.01823 -0.20416 -0.46503 -0.00010 -100.00000 -100.00000 -0.00010 -100.00000 -0.32151  0.72356 -100.00000  0.46404 -0.13056  0.18588 -100.00000 -0.37220  0.00013 -0.74906  0.08726 -0.18515 -0.71577 -1.04369  0.03939 
-0.27895  0.11443 -0.14350  0.08385  0.85077 -1.03843  0.50637  0.18451  0.64444  0.10097  0.38679 -0.06119  0.56353  0.26074  0.04036  0.38707 -0.29225 -100.00000  0.00000  0.00000  0.00000 -0.26651  0.65109 -0.24104 -0.75194  0.58663 -100.00000  0.02208  0.03202 -0.70937 -0.43612 -0.05944 -0.27478 -0.27895 -0.86088 -0.00064 -0.19511  0.28442  0.03048 -0.08610 -0.74746 -0.10703  0.12335  0.44604  0.19452  0.53765 -0.23722  0.83270 -0.31274  0.40204 -0.28736 -0.36851 -0.41500  0.32724 -0.55667 -0.74746 -100.00000 -0.31785 -0.44589  0.11688 
-0.25574 -0.40923  0.43154  0.01965  0.04675 -0.02882 -0.25205 -0.55551 -0.37200 -0.06938 -0.42137  0.04271 -0.34989  0.54329 -0.49218 -100.00000 -100.00000 -100.00000 -0.30408  0.11813 -0.05683  0.77898 -0.55474  0.38235  0.16540 -100.00000 -0.33040 -0.60623  0.18019 -1.01378 -0.85021 -1.05290  0.44982  0.08268  0.49784 -0.15904 -0.66860 -0.19679 -0.56027 -100.00000 -0.00034 -100.00000 -0.82834  0.12091 -0.26329  0.84918 -0.25920 -0.23715 -0.55312  0.64220 -0.00023  0.19884 -0.75841 -0.19561  0.04770 -0.50372 -0.45092  0.00000  0.00000  0.00000 
 0.03257 -0.27524 -100.00000  0.38049 -0.02090  0.13739 -100.00000  0.00005 -100.00000 -100.00000 -0.14415 -100.00000  0.00006 -100.00000 -100.00000 -100.00000 -100.00000 -100.00000  0.02348 -0.21062 -0.45890  0.27357 -0.58201 -0.06632 -100.00000 -100.00000 -100.00000  0.00000  0.00000  0.00000 -100.00000 -0.53255 -0.55844 -100.00000  0.43138 -0.21563 -0.10494 -100.00000  0.47425  0.08398 -100.00000 -100.00000 -0.02201  0.06743  0.18364 -0.29446  1.05748 -100.00000 -100.00000  0.11888 -100.00000  0.00006 -100.00000 -100.00000 -100.00000 -100.00000 -100.00000 -100.00000 -100.00000 -100.00000 
 0.00000  0.00000  0.00000 -0.38272 -0.50934 -0.20524 -100.00000 -0.27709 -0.16031 -100.00000 -100.00000 -100.00000 -100.00000 -100.00000 -100.00000 -100.00000 -100.00000 -100.00000 -100.00000 -100.00000 -100.00000 -100.00000 -100.00000 -100.00000 -100.00000 -100.00000 -100.00000  0.51836 -0.07028  0.09919 -0.38272 -0.70933 -100.00000 -100.00000 -100.00000 -0.00009 -100.00000 -100.00000 -100.00000 -0.20140 -0.01937  0.29868 -100.00000 -0.14526 -100.00000 -100.00000 -100.00000 -0.00009 -100.00000 -0.37183 -0.24730 -100.00000 -100.00000 -100.00000  0.18375 -0.01443 -0.35042 -100.00000 -100.00000 -100.00000 
-100.00000 -100.00000 -100.00000 -100.00000 -100.00000 -100.00000 -0.49238 -0.50250 -0.17853  0.00000  0.00000  0.00000  0.13747 -0.50687 -100.00000 -0.10576 -0.61310 -100.00000 -0.00749  0.04927 -0.61813 -100.00000 -0.00006 -0.20545 -100.00000 -100.00000 -100.00000  0.05877  0.34015 -0.38515  0.21922  0.40191 -0.25314 -0.10576 -0.13970  0.37837 -100.00000 -100.00000 -100.00000 -100.00000 -100.00000 -100.00000 -100.00000 -100.00000 -100.00000 -100.00000 -100.00000 -100.00000 -0.00004 -100.00000 -100.00000 -100.00000 -100.00000 -100.00000 -100.00000 -100.00000 -100.00000 -100.00000 -100.00000 -100.00000 
-100.00000 -100.00000 -100.00000 -100.00000 -100.00000 -100.00000  0.23644 -0.31054  0.32422  0.00000  0.00000  0.00000  0.18921 -0.71486 -0.12349 -100.00000 -100.00000  0.13759  0.38092 -0.76693  0.18771 -100.00000 -100.00000 -100.00000 -100.00000 -100.00000 -100.00000 -100.00000 -100.00000 -100.00000  0.07775  0.56980  0.24679  0.13760 -0.14545 -100.00000 -100.00000 -100.00000 -100.00000 -100.00000 -100.00000 -100.00000 -100.00000 -100.00000 -100.00000 -100.00000 -100.00000 -100.00000 -100.00000 -100.00000 -100.00000 -100.00000 -100.00000 -100.00000 -100.00000 -100.00000 -100.00000 -100.00000 -100.00000 -100.00000 
-100.00000 -0.00073 -100.00000 -0.65940 -0.46559  0.21306 -0.28118  0.20682  0.38155  0.46496 -0.00252  0.21963 -1.20522 -0.52206  0.54696  0.15124  0.59781 -0.37785  0.38260 -0.82579  0.18752 -0.10693 -0.00073 -0.49355 -0.54850 -0.00073 -100.00000 -0.17757 -0.48638  0.11430  0.00000  0.00000  0.00000 -0.88568 -0.39869  0.05778 -0.47890 -0.52854  0.43924 -0.23764 -0.71027 -0.10361  0.58427 -0.00073 -0.29791 -100.00000  0.52380 -100.00000 -0.39189 -0.27635 -0.35265  0.64315 -0.14593 -0.48095 -100.00000 -100.00000 -100.00000 -0.54274 -0.28830 -100.00000 
-100.00000 -100.00000 -100.00000  0.28205 -0.37718 -0.15872 -100.00000 -0.14466 -100.00000 -100.00000 -100.00000 -100.00000  0.27331 -0.01294 -0.15872 -100.00000 -100.00000 -100.00000 -100.00000 -100.00000 -100.00000 -100.00000 -100.00000 -100.00000 -100.00000 -100.00000 -100.00000  0.00000  0.00000  0.00000 -0.25784 -0.53007  0.04960 -100.00000 -100.00000 -100.00000 -100.00000 -100.00000 -100.00000 -100.00000 -100.00000 -100.00000  0.44549 -0.18779  0.17019 -100.00000 -100.00000 -100.00000 -100.00000 -100.00000 -100.00000 -100.00000 -100.00000 -100.00000 -100.00000 -100.00000 -100.00000 -100.00000 -100.00000 -100.00000 
 0.32365 -0.70260 -1.04219 -0.10358 -0.44561  0.21344 -0.23922 -0.65234 -100.00000  0.19570 -0.13078 -0.10566  0.02427  1.10475  0.05936  0.15946 -0.50425 -0.35944 -100.00000 -0.14379 -100.00000  0.57450 -0.00629 -100.00000 -100.00000 -100.00000 -100.00000 -0.21476 -0.55992  0.05895 -0.09988  0.97339 -0.55495  0.00000  0.00000  0.00000 -0.20049 -0.39152 -100.00000 -100.00000 -100.00000 -100.00000  0.13782 -0.00629 -100.00000 -0.31887  0.93006 -0.46316 -0.06298 -0.77785 -0.32566  0.19570 -0.92228 -0.19419  0.82978 -0.56283 -0.13931  0.64995 -0.32487 -0.33099 
 0.22219 -100.00000  0.33124  0.00000  0.00000  0.00000 -0.16305 -1.37716  0.43060 -0.45377 -0.33532  0.06856  0.04665  0.41703 -0.40017 -100.00000 -0.60786 -100.00000 -100.00000  0.37809 -100.00000 -100.00000 -100.00000 -0.30865 -100.00000 -100.00000 -100.00000 -0.18926 -0.66329  0.22162 -0.26764 -0.22545  1.16661 -0.44985 -1.12688 -0.58374 -0.21238 -0.43868 -0.34576 -100.00000 -100.00000  0.34480 -100.00000 -100.00000  0.00022  0.13554 -100.00000 -0.34683 -0.41366 -0.50981 -100.00000  0.69689 -0.16176 -0.24016 -100.00000 -100.00000 -100.00000 -0.36811  0.12911 -0.31967 
-100.00000 -100.00000 -100.00000 -0.32695 -0.16917 -100.00000  0.43545 -0.16144 -0.12522 -100.00000 -0.53368  0.13821 -0.42006  0.28752  0.22110 -100.00000 -100.00000 -100.00000 -100.00000 -0.30668  0.00006 -0.00010 -0.29253 -100.00000 -100.00000 -100.00000 -100.00000  0.00000  0.00000  0.00000  0.22788  0.14068  0.87478 -100.00000 -0.39606 -100.00000  0.43545  0.00008 -100.00000 -100.00000 -100.00000 -100.00000 -0.14282 -0.04766  0.10886 -0.86752 -0.28914 -100.00000 -0.24263 -0.04364 -100.00000 -100.00000  0.36649  0.00006 -0.07168  1.27152 -0.59770  0.07514  0.83083 -0.20971 
-100.00000 -100.00000  0.48561 -100.00000 -0.12902 -0.12521  0.83891  0.62890  0.19312 -0.08556  0.16456  0.21325 -0.34869 -0.21198  0.48675  0.00000  0.00000  0.00000 -0.12665  0.00004 -0.12521  0.45831 -0.73510 -0.77373 -100.00000  0.54068 -100.00000  0.37832 -0.66860 -0.01355 -0.75931 -0.41252 -0.02206 -100.00000 -100.00000 -100.00000 -0.00020  0.60155 -100.00000 -100.00000 -0.16181  0.00018  0.34205  0.17869 -0.80478 -0.00020 -0.17644 -100.00000 -0.08746 -0.36349  0.57862  0.13264  0.32606  0.34440 -100.00000 -100.00000 -100.00000 -100.00000  0.13754 -100.00000 
 0.64592  0.18096  0.59342 -0.12651 -0.12366 -0.10560  0.32779 -0.30654 -100.00000 -100.00000  0.42383 -100.00000 -0.57719 -0.63734  0.33065 -100.00000 -100.00000 -0.76158 -100.00000 -0.16114 -0.12464 -0.39852  0.12861  0.26455 -100.00000 -100.00000 -100.00000 -0.28404  0.57253  0.08224 -0.19043  0.98009 -1.15660 -0.76946 -0.60848 -0.04153 -0.86831  0.56145  0.31952  0.26294 -100.00000  0.07153  0.24270 -0.29658  0.25318  0.00000  0.00000  0.00000  0.30041 -0.10598  0.13859 -100.00000 -0.02363 -100.00000 -0.22174  0.45042 -100.00000 -0.12651 -0.96688  0.25318 
 0.49878  0.23864  0.57199 -0.10508  0.76553 -0.44652 -100.00000 -0.30723 -0.44652 -100.00000 -0.00001 -0.34729  0.92595 -0.33755 -100.00000 -100.00000 -100.00000 -100.00000 -100.00000 -0.16178 -100.00000 -100.00000 -100.00000 -100.00000 -100.00000 -100.00000 -100.00000  0.03527 -0.56037 -0.20254 -0.31266 -0.36317  0.13803 -100.00000 -0.16178  0.31880 -0.38159 -0.00001 -100.00000 -100.00000 -100.00000 -100.00000 -0.30620 -0.16972  0.46024 -100.00000 -100.00000 -100.00000 -100.00000 -100.00000 -100.00000  0.34477  0.32797  0.07152 -0.79655  0.18711  0.56228  0.00000  0.00000  0.00000 
-100.00000 -0.16842 -0.24014 -100.00000 -100.00000 -100.00000 -100.00000  0.00012 -100.00000 -100.00000 -100.00000 -100.00000 -100.00000 -100.00000 -100.00000 -100.00000 -100.00000 -100.00000  0.13585  0.42396 -100.00000 -0.22094  0.52902 -0.12823 -100.00000  0.00012 -100.00000  0.01129  0.32442 -0.00006 -100.00000 -100.00000 -100.00000 -100.00000 -100.00000 -100.00000 -100.00000 -100.00000 -100.00000  0.00000  0.00000  0.00000 -100.00000 -100.00000 -100.00000 -100.00000 -100.00000 -100.00000 -0.30627 -0.07284 -0.36293 -100.00000 -100.00000 -100.00000 -100.00000 -100.00000 -100.00000 -100.00000 -100.00000 -100.00000 
-100.00000 -100.00000 -100.00000 -100.00000 -100.00000 -100.00000  0.26273 -100.00000 -100.00000 -100.00000 -0.29384 -0.24067 -100.00000 -0.00020  0.00008 -100.00000 -100.00000 -100.00000 -0.00031 -100.00000 -100.00000  0.64961 -0.27933 -0.78769 -100.00000 -0.00020 -100.00000 -0.51890 -0.51100 -0.00530  0.23063  0.03669  0.13758  0.00000  0.00000  0.00000 -0.00031 -100.00000 -100.00000 -100.00000 -100.00000 -100.00000 -100.00000 -100.00000 -100.00000 -1.07932  0.17419  0.51016 -100.00000 -100.00000 -100.00000  0.55139 -0.16998 -0.37621 -0.17068  0.01753  0.29308  0.31508 -0.20736 -100.00000 
-100.00000 -100.00000 -100.00000  0.37114  0.54443 -0.03803  0.13760 -100.00000 -100.00000 -100.00000 -100.00000 -100.00000 -100.00000 -100.00000 -100.00000  0.13185 -0.40387 -0.56725 -100.00000 -100.00000 -100.00000 -100.00000 -100.00000 -100.00000 -100.00000 -100.00000 -100.00000 -0.18699 -0.44641 -0.22420  0.00000  0.00000  0.00000 -100.00000 -100.00000 -100.00000 -100.00000 -100.00000 -100.00000 -100.00000 -0.16167 -100.00000 -100.00000  0.10137 -0.20999 -100.00000 -100.00000 -100.00000  0.13607 -100.00000 -100.00000  0.13760 -0.67158 -0.20999 -100.00000 -100.00000 -100.00000 -100.00000 -100.00000 -100.00000 
-0.75219 -0.09625 -100.00000 -0.54373 -0.66235 -0.27510  0.68322 -0.71773  0.13906  0.74344  0.09606 -0.05314  0.14365  0.40874 -0.48515  0.02828 -0.36849 -0.32008 -0.92672  0.08483  0.03137 -100.00000  0.22568 -100.00000 -100.00000 -100.00000  0.13748 -0.39287 -0.07386 -0.32589  0.38578 -1.21682 -0.08313 -0.35435  1.55396  0.38658 -0.57682 -0.17820  0.34451 -100.00000 -100.00000 -100.00000 -100.00000 -0.30095 -0.70906 -0.50567 -1.00197 -100.00000 -0.53661 -0.39879  1.06422  0.00000  0.00000  0.00000 -0.86730 -0.16904 -100.00000 -0.01007 -0.45633 -0.21331 
 0.02029 -0.30722 -100.00000 -100.00000 -100.00000  0.00005 -100.00000 -100.00000 -100.00000 -100.00000 -100.00000 -100.00000 -100.00000 -100.00000 -100.00000 -100.00000 -100.00000 -100.00000 -0.36887  0.17820 -0.36433 -0.40530 -0.04194  0.26396 -0.24274 -0.00007 -100.00000  0.01100 -0.43932  0.13755 -100.00000 -100.00000 -100.00000 -100.00000 -100.00000  0.58501 -100.00000 -100.00000 -100.00000  0.00000  0.00000  0.00000 -100.00000 -100.00000 -100.00000 -100.00000 -100.00000 -100.00000  0.13512 -0.29016  0.13817 -100.00000 -100.00000 -100.00000 -100.00000 -100.00000 -100.00000 -100.00000 -100.00000 -100.00000 
-100.00000 -100.00000 -100.00000 -100.00000 -100.00000 -100.00000 -100.00000 -100.00000 -100.00000 -100.00000  0.00010 -100.00000  0.13751 -100.00000  0.25310 -100.00000 -100.00000 -100.00000 -100.00000 -100.00000 -100.00000 -100.00000 -100.00000 -100.00000 -100.00000 -100.00000 -100.00000 -100.00000 -100.00000 -100.00000 -100.00000 -100.00000 -100.00000 -100.00000 -100.00000 -100.00000  0.00000  0.00000  0.00000 -100.00000 -100.00000 -100.00000  0.01108 -100.00000 -0.16151  0.02829 -0.18181  0.13776  0.10333  0.38072 -0.08339 -0.54392 -0.18655 -0.30949 -100.00000 -100.00000 -100.00000 -100.00000 -100.00000 -0.00003 
-100.00000 -100.00000 -100.00000  0.36246 -0.26344 -0.25981 -100.00000 -100.00000 -100.00000  0.56434 -0.15512  0.26545 -100.00000 -100.00000 -100.00000 -100.00000 -100.00000 -100.00000 -100.00000 -100.00000 -100.00000 -100.00000 -100.00000 -100.00000 -100.00000 -100.00000 -100.00000 -0.49546  0.30134 -100.00000  0.00000  0.00000  0.00000 -100.00000 -100.00000 -100.00000 -100.00000 -100.00000 -100.00000 -100.00000 -100.00000 -0.00001 -0.45028 -0.18964  0.06153 -100.00000 -100.00000 -100.00000  0.13755 -0.30679 -100.00000 -100.00000 -0.17568 -0.04137 -100.00000 -100.00000 -100.00000 -100.00000 -100.00000 -100.00000 
-100.00000 -100.00000  0.00006  0.01113 -0.16159 -100.00000 -100.00000 -100.00000 -100.00000 -100.00000 -100.00000 -100.00000  0.52927  0.28808  0.13851 -100.00000 -100.00000 -100.00000 -100.00000 -100.00000 -100.00000 -100.00000 -100.00000 -100.00000 -100.00000 -100.00000 -100.00000 -0.78151 -0.20801 -0.09553  0.58494  0.68641 -0.10298 -100.00000 -100.00000 -100.00000 -100.00000 -100.00000 -100.00000 -100.00000 -100.00000 -100.00000  0.00000  0.00000  0.00000 -0.40616  0.13756 -100.00000 -0.00002 -100.00000 -100.00000 -100.00000 -100.00000 -100.00000 -100.00000 -100.00000 -100.00000 -100.00000 -100.00000 -100.00000 
-0.00033  0.00083 -100.00000  1.52285  0.13697 -0.39336 -0.40612 -0.09358 -0.12444 -0.60531 -0.04272  0.46023 -0.47623  0.87436  0.10239 -0.21262  0.62828 -100.00000 -0.33570 -0.16059  0.13713 -0.11009 -0.30013 -0.08343  0.02035 -0.66996 -100.00000 -0.30272  0.24173 -0.06832 -0.92660 -0.20418  0.23895  0.37382  0.63644 -0.02980  0.00000  0.00000  0.00000 -0.79250 -0.69934 -0.20999  0.41726  0.38730 -1.31979  0.02596  0.22013  0.15830  0.21528  0.20336 -0.32524 -0.16511 -0.28243 -0.40877 -0.46031 -0.37639 -0.24080 -0.45251 -0.05857 -100.00000 
 0.00000  0.00000  0.00000  0.00000 -100.00000 -0.24084 -0.12647  0.61861  0.48541 -100.00000 -100.00000 -100.00000 -100.00000 -100.00000 -100.00000 -100.00000 -100.00000 -100.00000 -100.00000 -100.00000 -100.00000 -100.00000 -100.00000 -100.00000 -100.00000 -100.00000 -100.00000 -100.00000 -0.00004 -0.00002 -100.00000 -100.00000 -100.00000 -100.00000 -100.00000 -100.00000 -100.00000 -100.00000 -100.00000 -100.00000 -100.00000 -100.00000 -100.00000 -0.16188 -100.00000 -100.00000 -100.00000 -100.00000  0.07231 -0.77028 -0.07342 -100.00000 -100.00000 -100.00000 -100.00000 -100.00000 -100.00000 -0.01957 -0.03730 -0.44716 
 0.02034  0.00005 -0.10340  0.00000  0.00000  0.00000  0.29072  0.79270  0.46011 -100.00000  0.00005 -100.00000 -100.00000 -100.00000 -100.00000 -100.00000 -100.00000 -100.00000 -100.00000 -100.00000 -100.00000 -100.00000 -100.00000 -100.00000 -100.00000 -100.00000 -100.00000 -0.17247 -0.30652 -0.51407 -0.71794  0.35072 -0.63432 -100.00000 -100.00000 -100.00000 -100.00000 -100.00000 -100.00000 -100.00000 -100.00000 -100.00000 -100.00000 -100.00000 -100.00000 -100.00000  0.00005 -100.00000 -100.00000 -100.00000 -100.00000 -100.00000 -100.00000 -100.00000  0.25205 -0.53472  0.04468 -100.00000 -100.00000 -0.00007 
-100.00000 -100.00000 -100.00000 -100.00000 -100.00000 -100.00000  0.56532  0.02813  0.03152  0.00000  0.00000  0.00000 -1.00570 -0.09115 -0.52496 -0.47959 -0.21444 -0.13752 -100.00000 -100.00000 -100.00000 -100.00000 -100.00000 -100.00000 -100.00000 -100.00000 -100.00000 -100.00000 -100.00000 -100.00000 -0.31713 -0.06832  0.51655 -100.00000 -100.00000 -100.00000 -100.00000 -100.00000  0.00002 -100.00000 -100.00000 -100.00000 -100.00000 -100.00000 -100.00000 -100.00000 -100.00000 -100.00000 -100.00000 -100.00000  0.13753 -0.35045 -0.18237 -100.00000 -100.00000 -100.00000 -100.00000 -100.00000 -100.00000 -100.00000 
-0.45045 -1.41270 -0.70953 -0.81170  0.60381  0.23054  0.02804  0.86074 -0.10312  0.87324  0.33082  0.75937 -0.37344  0.10188 -0.77341  0.17832 -100.00000 -0.24784 -0.86724  0.21679 -100.00000 -0.12676 -0.66762 -0.48185 -0.35041 -100.00000 -100.00000 -0.18151 -0.06616  0.26469 -0.06841 -0.79633 -0.03386  0.00000  0.00000  0.00000 -0.65546 -0.02422  0.28815 -100.00000 -100.00000 -100.00000 -0.12676 -0.16172 -100.00000  0.02012 -0.89806 -0.64995 -100.00000 -0.07465 -100.00000  0.39755 -0.28983  0.07163 -0.47155  0.09899 -0.11265 -0.34598  0.77995  0.39269 
-0.31059 -0.18335  1.02262 -100.00000 -100.00000 -100.00000 -100.00000 -100.00000 -100.00000 -0.33614 -0.16155 -0.06809 -100.00000 -0.16155 -100.00000 -100.00000 -100.00000 -100.00000 -100.00000 -100.00000 -100.00000 -100.00000 -100.00000 -100.00000 -100.00000 -100.00000 -100.00000  0.00000  0.00000  0.00000 -100.00000  0.37863  0.13774 -0.05593  0.23658  0.39017 -100.00000 -100.00000 -100.00000 -100.00000 -0.30692 -0.10291 -100.00000 -100.00000 -100.00000 -0.00008 -100.00000 -100.00000  0.52283  0.76266  0.23147 -100.00000 -100.00000 -100.00000 -100.00000 -100.00000 -100.00000 -100.00000 -100.00000 -100.00000 
-0.30591  0.13333 -100.00000  1.13514  0.00008 -100.00000  0.00012 -0.40668  0.42906 -100.00000 -0.43769 -0.27587 -100.00000 -100.00000 -100.00000 -0.75071 -100.00000 -100.00000 -100.00000  0.14728 -100.00000 -100.00000 -0.16849 -100.00000 -100.00000 -100.00000 -100.00000  1.02243  0.59710 -0.13630 -0.44921  0.32785 -0.16039  0.00000  0.00000  0.00000 -100.00000 -100.00000 -100.00000 -100.00000 -100.00000 -100.00000 -100.00000 -0.30599 -100.00000  0.26316 -100.00000  0.26314 -0.90314  0.02536  0.48803 -0.16413  0.58504 -0.16039 -0.12922  0.13767  0.18401 -100.00000 -100.00000 -100.00000 
-100.00000 -100.00000 -100.00000 -0.20123 -0.57977  0.25334  0.00016 -0.00019 -100.00000 -100.00000  0.60378 -0.24832  0.00000  0.00000  0.00000 -100.00000 -0.43902 -100.00000  0.03221 -0.69209  0.41720 -100.00000 -0.30703 -100.00000 -100.00000 -100.00000 -100.00000 -0.02674 -0.00019 -100.00000  0.79985 -0.00019 -100.00000 -100.00000 -100.00000 -100.00000 -100.00000 -100.00000 -100.00000 -0.07128 -100.00000 -1.04508 -0.14507 -0.06743  0.08232 -0.11358  0.17839  0.25334  0.26491  0.05901  0.06772  0.50120  0.48524  0.85859 -100.00000 -100.00000 -100.00000 -100.00000 -100.00000 -100.00000 
-100.00000 -100.00000 -100.00000 -0.00002 -100.00000 -100.00000 -100.00000 -100.00000 -100.00000 -100.00000 -100.00000 -100.00000 -0.34245  0.61286 -0.38533 -100.00000 -100.00000 -100.00000 -100.00000 -100.00000 -100.00000 -100.00000 -100.00000 -100.00000 -100.00000 -100.00000 -100.00000 -0.39168  0.60266 -0.55372  0.24275 -0.73506  0.25298 -100.00000 -100.00000 -100.00000 -100.00000 -100.00000 -100.00000 -100.00000 -100.00000 -100.00000  0.00000  0.00000  0.00000  0.45606 -0.29043 -0.74626 -100.00000 -100.00000 -100.00000 -100.00000 -100.00000 -100.00000 -100.00000 -100.00000 -100.00000 -100.00000 -100.00000 -100.00000 
-100.00000 -100.00000 -100.00000 -100.00000 -100.00000 -100.00000  0.26305 -100.00000 -100.00000 -100.00000 -0.00005 -0.12534  0.18860  0.13004  0.23887 -100.00000 -100.00000 -100.00000  0.00000  0.00000  0.00000  0.13239 -0.63767 -0.78725 -100.00000 -100.00000 -100.00000 -0.00239 -0.38847 -0.38646 -100.00000 -100.00000 -100.00000 -100.00000 -100.00000 -100.00000 -100.00000 -100.00000 -100.00000 -100.00000 -100.00000 -0.24060 -100.00000 -100.00000 -100.00000 -100.00000 -100.00000 -100.00000 -100.00000 -0.00005 -100.00000 -100.00000 -100.00000 -100.00000 -100.00000 -100.00000 -100.00000 -100.00000 -100.00000 -100.00000 
-100.00000 -100.00000 -100.00000 -100.00000 -100.00000 -100.00000 -100.00000 -100.00000 -100.00000 -100.00000 -100.00000 -100.00000 -100.00000 -0.16175 -100.00000 -100.00000 -100.00000 -100.00000 -100.00000 -100.00000 -100.00000 -100.00000 -100.00000 -100.00000 -100.00000 -100.00000 -100.00000 -100.00000 -100.00000 -100.00000 -100.00000 -100.00000 -100.00000 -100.00000 -100.00000 -100.00000  0.00000  0.00000  0.00000 -100.00000 -100.00000 -100.00000 -0.16525  0.51632  0.24475  0.52663 -0.43884  0.04510  0.32589 -0.25850 -0.24392  0.02050 -0.04406 -0.00003 -100.00000 -0.16175 -100.00000 -100.00000 -100.00000 -100.00000 
-100.00000 -100.00000 -100.00000 -100.00000 -100.00000 -100.00000 -100.00000 -100.00000 -100.00000 -0.12645 -100.00000 -100.00000 -100.00000 -100.00000 -100.00000 -100.00000 -100.00000 -100.00000 -100.00000 -100.00000 -100.00000  0.01106  0.13747 -100.00000 -100.00000 -100.00000 -100.00000 -0.32733 -0.26878  0.13849 -100.00000  0.21658  0.03104  0.00000  0.00000  0.00000 -100.00000 -100.00000 -100.00000 -100.00000 -100.00000 -100.00000 -100.00000 -100.00000 -100.00000 -100.00000 -100.00000  0.58506 -100.00000 -100.00000 -100.00000 -100.00000 -0.29396  0.13795  0.41566  0.05312  0.40137 -100.00000 -100.00000 -100.00000 
-100.00000 -100.00000 -100.00000 -100.00000 -100.00000 -100.00000  0.56428 -0.22585 -0.03518  0.00000  0.00000  0.00000 -0.54395 -0.30192  0.41810 -0.38995  0.56749  0.78636 -100.00000 -100.00000 -100.00000 -100.00000 -100.00000 -100.00000 -100.00000 -100.00000 -100.00000 -100.00000 -100.00000 -100.00000  0.30872  0.20275 -0.16086 -100.00000 -100.00000 -100.00000 -100.00000 -100.00000 -100.00000 -100.00000 -100.00000 -100.00000 -100.00000 -100.00000 -100.00000 -100.00000 -100.00000 -100.00000  0.00003 -100.00000  0.13765 -0.35023 -0.43943 -0.20993 -100.00000 -100.00000 -100.00000 -100.00000 -100.00000 -100.00000 
-0.40640 -0.82806 -0.08421  0.16550 -0.96040  0.41829 -100.00000 -100.00000 -100.00000 -100.00000 -100.00000 -100.00000  0.13582 -100.00000 -0.12512 -100.00000 -100.00000 -100.00000 -100.00000 -100.00000 -100.00000 -0.13932 -0.26186  0.20792 -100.00000 -0.00017 -100.00000  0.27100  0.10239  0.04127 -0.66849  0.00848 -0.12512 -0.03655  0.23832  0.30830 -0.07181  0.37835  0.13818 -100.00000 -0.00017 -100.00000  0.05091  0.40841  0.23771  0.00000  0.00000  0.00000 -0.15729 -0.27927  0.42803 -100.00000 -100.00000 -100.00000 -0.18919  0.20267  0.57455 -100.00000 -0.00017 -100.00000 
-100.00000 -100.00000 -100.00000 -0.35015 -0.69973 -0.04260 -100.00000 -100.00000 -100.00000  0.00011 -100.00000 -100.00000  0.38395  0.47020 -0.32726 -100.00000 -100.00000 -100.00000 -100.00000 -100.00000 -100.00000 -100.00000 -100.00000 -100.00000  0.00011  0.13782 -100.00000  0.76133 -0.36299 -0.34726 -0.07175 -0.67181  0.45947 -100.00000 -100.00000 -100.00000 -0.28084 -0.17606 -0.34768 -100.00000 -100.00000 -100.00000  0.00000  0.00000  0.00000 -0.24258 -0.43909 -0.34768 -0.35015  1.36274 -0.27676  0.00011 -0.13969  0.21208 -100.00000 -100.00000 -100.00000 -100.00000 -100.00000 -100.00000 
-0.24233  0.23929 -100.00000 -0.24028  0.61079 -0.42742  0.00000  0.00000  0.00000 -0.45400  0.46995  0.15934  0.95930  0.02304 -0.72299 -0.08667 -100.00000 -100.00000  0.53212 -0.55610  0.05031 -0.68824 -0.47001 -0.55277 -100.00000 -100.00000 -100.00000  0.08030 -0.69997  0.25329 -0.08667 -0.06891 -100.00000  0.52321 -0.34933 -0.00008  0.45691 -0.68503  0.19660 -100.00000 -100.00000 -100.00000 -100.00000 -100.00000 -100.00000  0.13417 -0.66152  0.18547 -0.79913 -1.84763  0.05676 -100.00000 -0.00062 -100.00000  0.22245 -0.87092 -0.48897 -100.00000 -0.00062 -100.00000 
-0.40517  0.54507  0.29941 -0.52821  0.23945  0.00719  0.18365  1.00345  0.13771  0.13414 -0.05761  0.44301 -100.00000 -0.16139 -100.00000 -100.00000 -100.00000 -100.00000 -0.24270 -0.43884 -100.00000 -100.00000  0.46606 -0.17323 -0.12647 -100.00000 -100.00000  0.31132 -0.17808 -0.25996  0.00000  0.00000  0.00000 -100.00000  0.00031 -100.00000 -100.00000 -100.00000 -100.00000  0.26298 -0.30678 -0.72418 -100.00000 -0.30678 -100.00000 -0.12647 -0.67145  0.00007 -0.45034 -1.12800 -0.12532  0.13582  0.11824  0.43739 -100.00000 -100.00000 -100.00000 -100.00000 -100.00000 -100.00000 
-100.00000 -100.00000 -100.00000 -100.00000 -100.00000 -100.00000 -0.29909 -0.39198  0.06359  0.00000  0.00000  0.00000  0.55006  0.09441 -0.40487 -0.05031  0.63479 -0.00453 -100.00000 -100.00000 -100.00000 -100.00000 -100.00000 -100.00000 -100.00000 -100.00000 -100.00000 -100.00000 -100.00000 -100.00000 -0.18691  0.44043 -0.44594 -100.00000 -100.00000 -100.00000 -100.00000 -100.00000 -100.00000 -100.00000 -100.00000 -100.00000 -100.00000 -100.00000 -100.00000 -100.00000 -100.00000 -100.00000 -0.12632 -100.00000 -0.00009  0.02059  0.51667  0.13766 -100.00000 -100.00000 -100.00000 -100.00000 -100.00000 -100.00000 
 0.00000  0.00000  0.00000 -100.00000 -100.00000 -100.00000  0.03531 -0.30142 -0.12531 -100.00000 -100.00000 -100.00000 -100.00000 -100.00000 -100.00000 -100.00000 -100.00000 -100.00000 -100.00000 -100.00000 -100.00000 -100.00000 -100.00000 -100.00000 -100.00000 -100.00000 -100.00000 -100.00000 -100.00000 -100.00000 -100.00000 -100.00000 -0.00001 -100.00000 -100.00000 -0.12531 -100.00000 -100.00000 -100.00000 -100.00000 -100.00000 -100.00000 -100.00000 -100.00000 -100.00000 -100.00000 -100.00000 -100.00000  0.57007  0.23944  0.38629 -100.00000 -100.00000 -100.00000 -100.00000 -100.00000 -100.00000 -0.08287  0.11787 -0.29383 
 0.30637  0.21448 -0.20794 -0.86882 -0.52668 -0.64917 -0.12933 -0.71933 -0.14381 -100.00000 -0.49383 -0.10263 -0.86687  0.19805  0.13813 -0.11453 -100.00000 -0.12490 -100.00000 -100.00000  0.13784 -100.00000 -100.00000 -100.00000 -100.00000 -100.00000 -100.00000  0.19669  0.07523  0.79576 -0.06212 -1.21861  0.27625 -100.00000 -0.58465  0.03168  0.40903  0.57691  0.09117 -0.00012 -0.00076 -100.00000 -100.00000 -100.00000 -100.00000 -0.92681 -0.87320 -0.93360 -0.04653 -1.07564  0.23813 -0.25194 -0.84584  0.20109  0.47590 -0.26752 -0.36341  0.00000  0.00000  0.00000 
-100.00000 -100.00000 -100.00000 -100.00000 -100.00000 -100.00000 -100.00000 -100.00000 -100.00000 -100.00000 -100.00000 -100.00000 -100.00000 -100.00000 -100.00000 -100.00000 -100.00000 -100.00000  0.04156 -0.29685  0.13787  0.18615  0.05411 -0.12322 -100.00000 -100.00000  0.13747  0.13684  0.27805  0.02239 -100.00000 -100.00000 -100.00000 -100.00000 -100.00000 -100.00000 -100.00000 -100.00000 -100.00000  0.00000  0.00000  0.00000 -100.00000 -100.00000 -100.00000 -100.00000 -100.00000 -100.00000  0.21675  0.51650 -0.08436 -100.00000 -100.00000 -100.00000 -100.00000 -100.00000 -100.00000 -100.00000 -100.00000 -100.00000 
-100.00000  0.26308 -100.00000 -0.12641 -100.00000 -100.00000 -100.00000 -100.00000 -100.00000 -100.00000 -100.00000 -100.00000 -0.76889  0.14608  0.42815 -100.00000 -100.00000 -100.00000 -100.00000 -100.00000 -100.00000 -100.00000 -100.00000 -100.00000 -100.00000 -100.00000 -100.00000  0.33472  0.33204 -0.72733 -0.31260 -0.04384  0.26301 -100.00000 -100.00000 -100.00000 -0.07160 -0.18597 -0.14157 -100.00000 -100.00000 -100.00000  0.00000  0.00000  0.00000 -100.00000 -100.00000 -100.00000 -100.00000  0.00005 -100.00000 -100.00000 -100.00000 -100.00000 -100.00000 -100.00000 -100.00000 -100.00000 -100.00000 -100.00000 
-100.00000 -100.00000 -100.00000 -0.00036 -100.00000 -0.44653 -0.48819 -0.94767  0.37321 -0.32656 -0.36531  0.61280 -0.26357 -0.08661  0.07216 -0.00036 -100.00000 -0.20968 -100.00000 -100.00000 -100.00000 -100.00000 -100.00000 -100.00000 -100.00000 -100.00000 -100.00000  0.04667  0.32333 -0.00003 -0.07276 -0.76853 -0.69963 -0.07159 -0.46236 -0.48929 -0.36837 -0.00954 -0.36376 -100.00000 -100.00000 -100.00000 -100.00000 -100.00000 -100.00000 -0.12660  0.13687  0.37848 -0.35004 -0.64357  0.08138  0.00000  0.00000  0.00000 -100.00000 -100.00000 -100.00000 -0.55880 -0.10611  0.13874 
-100.00000 -100.00000 -100.00000 -100.00000 -100.00000 -100.00000 -100.00000 -100.00000 -100.00000 -100.00000 -100.00000 -100.00000 -100.00000 -100.00000 -100.00000 -100.00000 -100.00000 -100.00000 -0.47872 -0.17703 -0.06829  0.00000  0.00000  0.00000 -100.00000 -100.00000 -100.00000 -100.00000 -100.00000 -100.00000 -100.00000 -100.00000 -100.00000  0.13739 -0.16178  0.13759 -100.00000 -100.00000 -100.00000  0.02464  0.02033  0.01269 -100.00000 -100.00000 -100.00000  0.13173  1.09324  0.13802 -100.00000 -100.00000 -100.00000 -100.00000 -100.00000 -100.00000 -0.12659 -100.00000 -100.00000 -100.00000 -100.00000 -100.00000 
 0.13770 -0.00020 -100.00000 -0.40262 -0.18907 -0.10132  0.00000  0.00000  0.00000  0.00006 -0.09674 -0.15424  1.10241 -1.01194 -0.61964  0.00019 -100.00000 -100.00000  0.67826  0.02581 -0.06813 -100.00000 -100.00000 -100.00000 -100.00000 -100.00000 -100.00000 -100.00000 -100.00000 -100.00000 -0.34920 -0.16151 -0.00035 -100.00000 -100.00000 -100.00000 -100.00000 -100.00000 -100.00000 -100.00000 -100.00000 -100.00000 -100.00000 -100.00000 -100.00000 -100.00000 -100.00000 -100.00000 -100.00000 -100.00000 -100.00000 -100.00000 -100.00000 -100.00000  0.35952  0.04704 -0.20983 -100.00000 -100.00000 -100.00000 
-0.24506 -0.03729 -0.18020 -0.12644  0.25569 -100.00000 -100.00000 -100.00000 -100.00000 -100.00000 -100.00000 -100.00000 -1.00403 -1.06479  0.01227 -0.30279 -0.30065 -0.37481 -100.00000 -100.00000 -100.00000 -100.00000 -100.00000 -100.00000 -100.00000 -1.04580 -0.22313 -0.32596  0.21718 -0.18314 -0.12644 -0.17512 -0.20942 -100.00000 -100.00000 -100.00000 -0.00029 -0.00007 -100.00000 -100.00000 -100.00000 -100.00000 -100.00000 -100.00000 -100.00000 -0.63096 -0.30637 -100.00000  0.00000  0.00000  0.00000 -0.21525  0.66120 -0.03530 -100.00000 -100.00000 -100.00000 -100.00000 -100.00000 -100.00000 
-0.03727  1.09308 -0.65379 -100.00000 -0.64095 -100.00000 -100.00000 -100.00000 -100.00000  0.65033  0.51679  0.13806 -0.24226 -0.87039 -100.00000 -100.00000 -100.00000 -100.00000 -100.00000 -100.00000 -100.00000 -100.00000 -100.00000 -100.00000 -100.00000 -100.00000 -100.00000  0.00000  0.00000  0.00000 -100.00000 -0.05968 -100.00000  0.28802  0.13987  0.03857 -100.00000 -100.00000 -100.00000  0.02077 -0.30637 -100.00000 -100.00000 -100.00000 -100.00000 -100.00000  0.00005 -100.00000  0.00001 -0.30637  0.13830 -100.00000 -100.00000 -100.00000 -100.00000 -100.00000 -100.00000 -100.00000 -100.00000 -100.00000 
-0.53489  0.48553 -0.12272  0.61972  0.07124  0.09125  0.13780 -100.00000 -0.43161 -0.39145  0.29697 -0.79521  0.03457  0.83093  0.02717 -0.10056 -100.00000 -0.13086 -0.48415 -100.00000 -100.00000 -100.00000 -100.00000 -100.00000 -100.00000 -100.00000 -100.00000 -0.37629 -0.48130  0.24919  0.00000  0.00000  0.00000  0.05641  0.25110  0.46225 -100.00000 -0.73171  0.52122 -100.00000 -0.15673 -100.00000  0.81939  1.05998  0.11355 -100.00000  0.00011 -0.23778 -0.11854 -0.91523 -0.35325 -0.08090 -100.00000  0.13757 -100.00000  0.10631 -100.00000 -0.53489 -100.00000  0.58535 
-0.00011 -100.00000 -100.00000 -100.00000 -100.00000 -100.00000  0.13740 -100.00000 -100.00000 -0.24253 -100.00000 -100.00000 -100.00000 -100.00000 -100.00000 -100.00000 -100.00000 -100.00000 -100.00000 -100.00000 -100.00000 -100.00000 -100.00000 -100.00000 -100.00000 -100.00000 -100.00000  0.26293  0.48536  0.92595 -0.30704  0.21701  0.13840 -0.06902 -0.60791 -1.23751 -0.49387  0.14640 -0.10261 -100.00000 -100.00000 -100.00000 -100.00000 -100.00000 -100.00000 -100.00000 -100.00000 -100.00000 -0.24328 -0.06178  0.29185  0.00000  0.00000  0.00000 -100.00000 -100.00000 -100.00000 -0.07486 -0.48416 -0.23751 
-100.00000 -100.00000 -100.00000 -100.00000 -100.00000 -100.00000 -0.00002 -100.00000 -0.23972 -100.00000 -0.30480 -100.00000  0.00000  0.00000  0.00000 -0.05702 -0.02295 -0.18216 -0.40494  0.10259  0.13819 -100.00000 -100.00000 -100.00000  0.35938 -100.00000 -100.00000 -0.24194  0.07371 -0.08308 -100.00000 -100.00000 -100.00000 -100.00000 -100.00000 -100.00000 -100.00000 -100.00000 -100.00000 -100.00000 -100.00000 -100.00000 -100.00000 -100.00000 -0.00003 -100.00000 -100.00000 -100.00000 -100.00000 -100.00000 -100.00000 -100.00000 -100.00000 -100.00000 -100.00000 -100.00000 -100.00000 -100.00000 -100.00000 -100.00000 
 0.19796  0.14740  0.45971 -100.00000 -0.00012 -100.00000 -100.00000  0.26292  0.00006 -100.00000 -100.00000 -100.00000 -100.00000 -100.00000 -100.00000 -0.05953 -0.09299 -0.21761 -100.00000 -100.00000 -100.00000 -100.00000 -100.00000 -100.00000 -100.00000 -0.16425  0.13937  0.03133 -0.05329  0.01384 -0.48929 -0.43180  0.13757 -100.00000 -100.00000 -100.00000 -100.00000 -100.00000 -100.00000 -100.00000 -100.00000 -100.00000 -100.00000 -100.00000 -100.00000 -100.00000 -100.00000 -100.00000  0.00000  0.00000  0.00000 -0.18186 -0.51911 -0.14319 -100.00000 -100.00000 -100.00000 -100.00000 -100.00000 -100.00000 
-100.00000 -100.00000 -100.00000 -100.00000 -100.00000 -100.00000  0.39848  0.28430  0.09164  0.26838 -0.03050  0.30777  0.02154 -0.27916 -0.06507  0.00000  0.00000  0.00000 -100.00000 -100.00000 -100.00000 -100.00000 -100.00000 -100.00000 -100.00000 -100.00000 -100.00000 -100.00000 -100.00000 -100.00000 -0.05624  0.49143 -0.40388 -100.00000 -100.00000 -100.00000 -100.00000 -100.00000 -100.00000 -100.00000 -100.00000 -100.00000 -100.00000 -100.00000 -100.00000 -100.00000  0.00004 -100.00000 -0.12575  0.00004 -100.00000  0.25277 -100.00000 -100.00000 -100.00000 -100.00000 -100.00000 -100.00000 -100.00000 -100.00000 
-0.00001 -0.55712  0.26308  0.67584  0.09280  0.10857  0.00000  0.00000  0.00000 -0.60270 -0.02727  0.01321 -100.00000 -100.00000 -100.00000 -100.00000 -100.00000 -100.00000 -100.00000 -0.04226 -100.00000 -100.00000 -100.00000 -100.00000 -100.00000 -100.00000 -100.00000 -100.00000 -100.00000 -100.00000 -100.00000 -100.00000 -100.00000 -100.00000 -100.00000 -100.00000 -100.00000 -100.00000 -100.00000 -0.00001  0.13749  0.00005 -100.00000 -100.00000 -100.00000 -100.00000 -100.00000 -100.00000 -100.00000 -100.00000 -100.00000 -100.00000 -100.00000 -100.00000 -100.00000 -100.00000 -100.00000 -100.00000 -100.00000 -100.00000 
-100.00000 -100.00000 -100.00000  0.49762 -0.55189 -0.56793 -100.00000 -100.00000 -100.00000  0.52048 -0.36382 -0.21391 -0.23980 -100.00000 -100.00000 -100.00000 -100.00000 -100.00000 -100.00000 -100.00000 -100.00000 -100.00000 -100.00000 -100.00000 -100.00000 -100.00000 -100.00000  0.13766 -0.00013 -100.00000  0.00000  0.00000  0.00000 -100.00000 -100.00000 -100.00000 -100.00000 -100.00000 -100.00000 -100.00000 -100.00000 -100.00000  0.01270 -100.00000 -100.00000 -100.00000 -100.00000 -100.00000 -0.12481 -100.00000 -100.00000 -0.06698 -0.16619 -0.39465 -100.00000 -100.00000 -100.00000 -100.00000 -100.00000 -100.00000 
 0.00000  0.00000  0.00000 -100.00000 -100.00000 -100.00000 -0.23736  0.37861  0.26315 -100.00000  0.00010 -100.00000 -100.00000 -100.00000 -100.00000 -100.00000 -100.00000 -100.00000 -100.00000 -100.00000 -100.00000 -100.00000 -100.00000 -100.00000 -100.00000 -100.00000 -100.00000 -100.00000 -0.01738 -100.00000 -0.12352 -0.15488 -0.23588 -100.00000 -100.00000 -100.00000 -100.00000 -100.00000 -100.00000 -100.00000 -100.00000 -100.00000 -100.00000 -100.00000 -100.00000 -100.00000 -100.00000 -100.00000  0.14734  0.89339  0.14632 -100.00000 -100.00000 -100.00000 -100.00000 -100.00000 -100.00000  0.36070 -0.08855  0.48996 
-100.00000 -100.00000 -100.00000 -100.00000 -100.00000 -100.00000 -0.10016 -0.15804 -0.23704  0.32369  0.01936 -0.48153  0.00000  0.00000  0.00000 -100.00000 -0.00007 -100.00000 -100.00000 -100.00000 -100.00000 -100.00000 -100.00000 -100.00000 -100.00000 -100.00000 -100.00000 -100.00000 -100.00000 -100.00000 -100.00000 -100.00000 -100.00000 -100.00000 -100.00000 -100.00000  0.03515  0.52003 -100.00000 -100.00000 -100.00000 -100.00000  0.70374 -0.19541  0.72478 -100.00000 -100.00000 -100.00000 -100.00000 -0.15804 -0.17761 -100.00000 -0.42998 -0.12334 -100.00000 -0.39567 -100.00000 -100.00000 -100.00000 -100.00000 
-0.41111 -0.01122 -0.50149 -100.00000 -100.00000 -100.00000 -100.00000 -100.00000 -100.00000  0.03435  0.22212  0.01406 -100.00000 -100.00000 -0.00010 -100.00000 -100.00000 -100.00000 -100.00000 -100.00000 -100.00000 -100.00000 -100.00000 -100.00000 -100.00000 -100.00000 -100.00000 -100.00000  0.13751 -0.34239 -100.00000 -100.00000 -100.00000 -100.00000 -100.00000 -100.00000 -100.00000 -100.00000 -100.00000 -100.00000 -100.00000 -100.00000 -100.00000  0.26305 -100.00000 -100.00000 -0.29714 -100.00000  0.00000  0.00000  0.00000 -0.41288 -0.68956 -0.20141 -100.00000 -100.00000 -100.00000  0.13892 -100.00000 -0.12344 
-100.00000 -100.00000 -100.00000 -100.00000 -100.00000 -100.00000 -100.00000 -100.00000 -100.00000 -100.00000 -100.00000 -100.00000 -100.00000 -100.00000 -100.00000 -100.00000 -100.00000 -100.00000 -100.00000 -100.00000 -100.00000  0.26308 -100.00000 -100.00000 -100.00000 -100.00000 -100.00000  0.14819  0.09576 -100.00000 -100.00000 -0.02724  0.13743  0.00000  0.00000  0.00000 -100.00000 -100.00000 -100.00000 -100.00000 -100.00000 -100.00000 -100.00000 -100.00000 -100.00000 -100.00000 -100.00000 -100.00000 -100.00000 -100.00000 -100.00000 -100.00000  0.00004 -100.00000  0.26459  0.20268 -100.00000 -100.00000 -100.00000 -100.00000 
-100.00000 -0.04377 -0.00055 -100.00000  0.26330 -100.00000  0.51355  0.20361  0.42401  0.00000  0.00000  0.00000 -0.42469 -0.00555  0.06174 -100.00000 -0.37291 -0.17927 -100.00000 -0.28862 -0.08137 -100.00000 -100.00000 -100.00000 -100.00000 -100.00000 -100.00000 -0.28266 -0.28330 -0.83315  0.17961 -0.08370 -0.12025 -0.46472  0.35612 -0.06130 -0.36270  0.34358 -0.57031  0.04396  0.00026 -100.00000 -100.00000 -100.00000 -100.00000 -100.00000  0.48569 -100.00000  1.85491  0.17044  0.08439 -0.62940 -0.44502 -0.27706 -100.00000 -0.15140 -0.00055 -100.00000 -0.41392 -100.00000 
-100.00000 -0.38550 -100.00000 -100.00000 -0.24169 -100.00000 -100.00000 -100.00000 -100.00000 -100.00000 -100.00000 -100.00000  0.14755 -0.14120  0.27528 -100.00000 -100.00000 -100.00000 -100.00000 -100.00000 -100.00000 -100.00000 -100.00000 -100.00000 -100.00000 -100.00000 -100.00000  0.26297  0.20024  0.37481  0.26303 -0.02215  0.05288 -100.00000 -0.28519 -100.00000 -0.12410 -0.40265  0.19129 -100.00000 -100.00000 -100.00000  0.00000  0.00000  0.00000 -0.32206 -100.00000 -100.00000 -100.00000 -0.46408 -100.00000 -100.00000 -100.00000 -100.00000 -100.00000 -100.00000 -100.00000 -100.00000 -100.00000 -100.00000 
-0.22827 -100.00000 -0.25282 -0.06236  0.11199 -0.41455 -0.23623 -0.81462 -100.00000  0.06897 -0.25190 -0.16841  0.07987 -0.14291 -0.21097 -100.00000 -100.00000 -100.00000  0.68562 -0.35626  0.07260 -100.00000 -0.28041 -100.00000 -100.00000 -100.00000 -100.00000  0.00000  0.00000  0.00000 -0.71201 -0.61930  0.67267 -100.00000 -100.00000 -100.00000 -100.00000  0.48490 -100.00000 -0.00017 -0.14711 -100.00000 -0.02540 -0.35470 -0.22684 -100.00000 -100.00000 -100.00000 -0.17688  0.04629 -100.00000  0.26286  0.36310 -0.30591 -100.00000 -100.00000 -100.00000 -100.00000 -100.00000 -100.00000 
-100.00000 -100.00000 -100.00000 -100.00000 -100.00000 -100.00000  0.02299 -0.08966 -0.10382  0.00000  0.00000  0.00000 -100.00000 -0.15845  0.36734 -100.00000  0.26301 -100.00000 -100.00000 -100.00000 -100.00000 -100.00000 -100.00000 -100.00000 -100.00000 -100.00000 -100.00000 -0.08186 -100.00000 -100.00000 -0.19974  0.06587 -0.00064 -100.00000 -0.00002 -100.00000 -100.00000 -0.54751 -100.00000 -100.00000 -100.00000 -100.00000 -100.00000 -100.00000 -100.00000 -100.00000 -100.00000 -100.00000 -0.38304  0.15868 -0.21796  0.27420 -0.06611  0.49960 -100.00000 -100.00000 -100.00000 -100.00000 -100.00000 -100.00000 
-100.00000 -0.00009 -100.00000 -100.00000 -100.00000 -100.00000 -100.00000 -100.00000 -100.00000 -100.00000 -100.00000 -100.00000 -100.00000 -100.00000 -0.10686 -100.00000 -100.00000  0.00005 -100.00000 -100.00000 -100.00000 -100.00000 -100.00000 -100.00000 -100.00000 -100.00000 -100.00000 -0.00008 -0.14772 -100.00000 -100.00000 -100.00000 -100.00000 -100.00000 -0.40416 -100.00000  0.00000  0.00000  0.00000 -100.00000 -100.00000 -100.00000 -100.00000  0.13741 -100.00000  0.26262 -0.00009 -100.00000 -0.36636 -0.21253 -100.00000 -100.00000 -0.26666 -100.00000 -100.00000 -100.00000 -100.00000 -0.00008 -0.14772 -100.00000 
-100.00000 -100.00000 -100.00000 -100.00000 -100.00000 -100.00000 -100.00000 -100.00000 -100.00000 -100.00000 -100.00000 -100.00000 -100.00000 -100.00000 -100.00000 -100.00000 -100.00000 -100.00000 -0.27709 -0.28326 -100.00000  0.00000  0.00000  0.00000 -100.00000 -100.00000 -100.00000 -100.00000 -100.00000 -100.00000 -100.00000 -0.00001 -100.00000  0.00006  0.11446  0.02165 -100.00000 -100.00000 -100.00000  0.26360 -0.32957  0.41325 -100.00000 -100.00000 -100.00000  0.19335  0.41431 -0.00179 -100.00000 -100.00000 -100.00000 -100.00000 -100.00000 -100.00000 -100.00000 -100.00000 -0.11585 -100.00000 -100.00000 -100.00000 
 0.29136  0.69230  0.09864 -100.00000 -100.00000 -100.00000 -100.00000 -100.00000 -100.00000  0.25435  0.33057  0.01452 -100.00000 -100.00000 -100.00000 -100.00000 -100.00000 -100.00000 -100.00000 -100.00000 -100.00000 -100.00000 -100.00000 -100.00000 -100.00000 -100.00000 -100.00000 -0.11993  0.13788 -100.00000 -100.00000 -0.15967 -0.23994 -100.00000 -100.00000 -100.00000  0.44700 -100.00000  0.14741 -100.00000 -100.00000 -100.00000  0.13767 -100.00000 -100.00000 -100.00000 -100.00000 -100.00000  0.00000  0.00000  0.00000 -0.11976  0.37062 -0.14250 -100.00000 -100.00000 -100.00000 -100.00000 -100.00000 -0.00003 
 0.00000  0.00000  0.00000 -0.10145 -0.15980  0.14171 -0.44405 -0.05586 -0.10103 -100.00000 -100.00000 -100.00000 -100.00000 -100.00000 -100.00000 -100.00000 -100.00000 -100.00000 -100.00000 -100.00000 -100.00000 -100.00000 -100.00000 -100.00000 -100.00000 -100.00000 -100.00000  0.09456 -0.63465 -0.02321 -100.00000 -100.00000 -100.00000 -100.00000 -100.00000 -100.00000 -100.00000 -100.00000 -100.00000  0.50286 -100.00000  0.36129 -100.00000 -100.00000 -100.00000 -100.00000 -100.00000 -100.00000  0.72525  0.10059  0.24689 -100.00000 -100.00000 -100.00000  0.06912 -0.12864  0.40474 -100.00000 -100.00000 -100.00000 
-100.00000 -100.00000 -100.00000 -100.00000 -100.00000 -100.00000 -0.56782 -0.35771 -0.26035  0.98403 -0.49248 -0.00022  0.00000  0.00000  0.00000 -100.00000 -100.00000  0.13764 -100.00000 -0.30095 -100.00000 -100.00000 -100.00000  0.00014 -100.00000 -100.00000 -100.00000  0.58335 -0.07484  0.14436 -100.00000 -100.00000 -100.00000 -100.00000 -100.00000 -100.00000 -100.00000 -100.00000  0.13764 -100.00000 -100.00000 -100.00000 -0.01857  0.12335  0.40396 -100.00000 -100.00000 -100.00000 -100.00000 -100.00000  0.48556 -100.00000 -100.00000 -100.00000 -100.00000 -100.00000 -100.00000 -100.00000 -100.00000 -100.00000 
-100.00000 -100.00000 -100.00000 -100.00000 -100.00000 -100.00000  0.13698  0.12331 -0.34327  0.55193  0.06151 -0.03535  1.10345  0.30519 -0.33767 -100.00000 -100.00000 -100.00000  0.00000  0.00000  0.00000  0.37885 -0.16632 -100.00000 -100.00000 -100.00000 -100.00000  0.13732  0.24710  0.08138 -100.00000 -100.00000 -100.00000 -100.00000 -100.00000 -100.00000 -100.00000 -100.00000 -100.00000 -100.00000  0.00015 -0.00008 -100.00000 -100.00000 -100.00000 -100.00000 -100.00000 -100.00000 -100.00000 -100.00000 -100.00000 -100.00000 -100.00000 -100.00000 -100.00000 -100.00000 -100.00000 -100.00000 -100.00000 -100.00000 
 0.00000  0.00000  0.00000 -0.12588  0.25737 -0.05044 -100.00000 -0.02280 -100.00000 -100.00000 -100.00000 -100.00000 -1.00082  0.13750  0.23465 -0.40356 -100.00000 -100.00000 -100.00000 -100.00000 -100.00000 -100.00000 -100.00000  0.00017 -100.00000 -100.00000 -100.00000 -0.14313 -0.00433 -100.00000 -100.00000 -100.00000 -100.00000 -100.00000 -100.00000 -100.00000 -0.24140 -100.00000 -0.12415 -100.00000 -100.00000 -100.00000 -100.00000 -100.00000 -100.00000 -100.00000 -0.00000 -100.00000 -0.15262 -0.55541  1.04909 -100.00000 -0.00000 -0.12415 -100.00000 -100.00000 -100.00000 -0.51519  0.09649  0.44765 
-100.00000  0.21770 -0.12446  0.00000  0.00000  0.00000  0.58243  0.35207  0.30450 -100.00000 -100.00000 -100.00000 -100.00000 -100.00000 -100.00000 -100.00000 -100.00000 -100.00000 -100.00000 -100.00000 -100.00000 -100.00000 -100.00000 -100.00000 -100.00000 -100.00000 -100.00000  0.49955 -0.60540 -0.44172 -0.04407 -0.12403  0.44663 -100.00000 -100.00000 -100.00000 -100.00000 -100.00000 -100.00000 -100.00000 -100.00000 -100.00000 -100.00000  0.00006 -100.00000 -100.00000 -100.00000 -100.00000 -100.00000 -100.00000 -100.00000 -100.00000 -100.00000 -100.00000  0.02171 -0.16803  0.02394 -100.00000 -100.00000 -100.00000 
-100.00000 -100.00000 -100.00000 -0.12605 -100.00000 -100.00000  0.09008 -0.62243 -0.37784  0.00000  0.00000  0.00000 -0.44906 -0.29110  0.25355 -100.00000 -0.16130 -0.34625 -100.00000 -100.00000 -100.00000 -100.00000 -100.00000 -100.00000 -100.00000 -100.00000 -100.00000  0.13748 -0.16862  0.02319  0.06427  0.29746 -0.57443 -100.00000 -0.02379 -0.23984 -100.00000 -100.00000 -100.00000 -100.00000 -100.00000 -100.00000 -100.00000 -100.00000 -100.00000 -100.00000 -100.00000 -100.00000 -100.00000 -100.00000 -100.00000 -100.00000 -100.00000 -100.00000 -100.00000 -100.00000 -100.00000 -100.00000 -100.00000 -100.00000 
-100.00000 -100.00000 -0.12518  0.00000  0.00000  0.00000  0.31637  0.57505 -1.24585 -100.00000 -100.00000 -100.00000 -100.00000 -100.00000 -100.00000 -100.00000 -100.00000 -100.00000 -100.00000 -100.00000 -100.00000 -100.00000 -100.00000 -100.00000 -100.00000 -100.00000 -100.00000 -0.53373 -0.42265  0.24517  0.07465  0.04673 -0.02508 -100.00000 -100.00000 -100.00000 -100.00000 -100.00000 -100.00000 -100.00000 -100.00000 -100.00000 -100.00000 -100.00000 -0.12518 -100.00000 -100.00000 -100.00000 -100.00000 -100.00000 -100.00000 -100.00000 -100.00000 -100.00000  0.31637 -0.16894  0.43781 -100.00000 -100.00000 -100.00000 
 0.00000  0.00000  0.00000 -100.00000 -100.00000 -100.00000  1.01336  0.06283 -0.44284 -100.00000 -100.00000 -100.00000 -100.00000 -100.00000 -100.00000 -100.00000 -100.00000 -100.00000 -100.00000 -100.00000 -100.00000 -100.00000 -100.00000 -100.00000 -100.00000 -100.00000 -100.00000  0.66566 -0.18229  0.06679 -100.00000 -100.00000 -100.00000 -100.00000 -100.00000 -100.00000 -100.00000 -100.00000 -100.00000  0.37873 -0.02214 -100.00000 -100.00000 -100.00000 -100.00000 -100.00000 -100.00000 -100.00000 -100.00000 -100.00000 -100.00000 -100.00000 -100.00000 -100.00000  0.34566 -0.03776  0.21879 -100.00000 -100.00000 -100.00000 
-100.00000 -100.00000 -100.00000 -100.00000 -100.00000 -100.00000 -100.00000 -0.16155 -0.00007 -0.24212 -100.00000 -100.00000  0.42917 -0.04701 -0.52703 -100.00000 -0.00002 -100.00000  0.00000  0.00000  0.00000  0.37859 -0.00002 -0.12519 -100.00000 -100.00000 -100.00000  0.19229  0.33034  0.06942 -100.00000 -100.00000 -100.00000 -100.00000 -100.00000 -100.00000 -100.00000 -100.00000 -100.00000 -100.00000 -100.00000 -0.00007  0.00008 -0.67117 -100.00000 -100.00000 -100.00000 -100.00000 -100.00000 -100.00000 -100.00000 -100.00000 -100.00000 -100.00000 -100.00000 -100.00000 -100.00000 -100.00000 -100.00000 -100.00000 
-100.00000 -100.00000 -100.00000 -100.00000 -100.00000 -100.00000 -0.09598  0.01082  0.28018  0.00000  0.00000  0.00000 -0.26011 -0.27072 -0.16099 -100.00000 -100.00000 -100.00000 -100.00000 -100.00000 -100.00000 -100.00000 -100.00000 -100.00000 -100.00000 -100.00000 -100.00000 -100.00000  0.21685 -0.12517 -0.52906  0.36222  0.42831  0.13669  0.13752  0.01233 -100.00000 -100.00000 -100.00000 -100.00000 -100.00000 -100.00000 -100.00000 -100.00000 -100.00000 -100.00000 -100.00000 -100.00000 -100.00000 -100.00000 -100.00000 -100.00000 -100.00000 -100.00000 -100.00000 -100.00000 -100.00000 -100.00000 -100.00000 -100.00000 
 0.33605 -0.00569  0.53610  0.26304 -0.02255 -100.00000 -0.23561  0.33054  0.04337 -100.00000 -100.00000 -100.00000 -100.00000 -100.00000 -100.00000 -100.00000 -100.00000 -100.00000 -100.00000 -100.00000 -100.00000 -100.00000 -100.00000 -100.00000 -100.00000 -100.00000 -100.00000 -100.00000 -100.00000 -100.00000 -100.00000 -100.00000 -100.00000 -100.00000 -100.00000 -100.00000  0.00001 -100.00000 -100.00000 -100.00000 -100.00000 -100.00000 -100.00000 -100.00000 -100.00000 -100.00000 -100.00000 -100.00000 -100.00000 -100.00000 -100.00000 -0.69407 -0.65811 -0.46009  0.08714 -0.07315  0.33198  0.00000  0.00000  0.00000 
 0.00000  0.00000  0.00000 -100.00000 -0.00000 -100.00000  0.00003 -0.00000  0.01270 -100.00000 -100.00000 -100.00000 -100.00000 -100.00000 -100.00000 -100.00000 -100.00000 -100.00000 -100.00000 -100.00000 -100.00000 -100.00000 -100.00000 -100.00000 -0.08638  0.32784 -0.08303 -100.00000 -100.00000 -100.00000 -100.00000 -100.00000 -100.00000 -100.00000 -100.00000 -100.00000 -100.00000 -100.00000 -100.00000 -100.00000 -100.00000 -100.00000 -100.00000 -100.00000 -100.00000 -100.00000 -100.00000 -100.00000 -0.08101 -0.26609  0.53706 -100.00000 -100.00000 -100.00000 -100.00000 -100.00000 -100.00000  0.33263  0.06503 -0.25570 
 0.00000  0.00000  0.00000 -100.00000 -100.00000 -100.00000  0.31578 -100.00000 -0.00011 -100.00000 -100.00000 -100.00000 -100.00000 -100.00000 -100.00000 -100.00000 -100.00000 -100.00000 -100.00000 -100.00000 -100.00000 -100.00000 -100.00000 -100.00000 -100.00000 -100.00000 -100.00000 -100.00000 -100.00000 -100.00000 -100.00000 -100.00000 -100.00000 -100.00000 -100.00000 -100.00000 -100.00000 -100.00000 -100.00000 -100.00000 -100.00000 -100.00000 -100.00000 -100.00000 -100.00000 -100.00000 -100.00000 -100.00000  0.83302 -0.42451 -0.17301 -100.00000 -100.00000 -100.00000 -100.00000 -100.00000 -100.00000  0.42063  0.25569 -0.41233 
-100.00000 -100.00000 -100.00000 -100.00000 -100.00000 -100.00000 -100.00000 -100.00000 -100.00000 -100.00000 -100.00000 -100.00000  0.43871  0.17604  0.36105 -100.00000 -100.00000 -100.00000 -100.00000 -100.00000 -100.00000 -100.00000 -100.00000 -100.00000  0.00000  0.00000  0.00000 -100.00000  0.00001 -100.00000 -100.00000 -100.00000 -100.00000 -100.00000 -100.00000 -100.00000 -100.00000 -100.00000 -100.00000  0.25213 -0.18180  0.13802 -100.00000 -100.00000 -100.00000 -100.00000 -100.00000 -100.00000 -0.48457  0.21492  0.42816 -100.00000 -100.00000 -100.00000 -100.00000 -100.00000 -100.00000 -100.00000 -100.00000 -100.00000 
-100.00000 -100.00000 -100.00000  0.13180  1.25530 -0.26082 -0.08705 -0.00017  0.47924 -0.47437 -0.21246 -0.09189 -1.02428 -0.69226 -0.43931 -100.00000 -100.00000 -100.00000 -100.00000 -100.00000 -100.00000  0.34231 -0.89777 -100.00000 -100.00000 -100.00000 -100.00000  0.40923  0.05427 -0.27666  0.00000  0.00000  0.00000 -0.16505  0.00957  0.41812 -100.00000 -0.30706 -100.00000 -0.00034 -0.17602 -100.00000 -0.58787  0.58880 -0.23914 -0.28053 -0.20612  0.03110 -100.00000 -0.00017 -100.00000 -100.00000 -100.00000 -100.00000 -100.00000 -0.00017 -0.00030 -100.00000 -1.59224 -100.00000 
 0.00000  0.00000  0.00000  0.84810 -0.02412 -0.30867  0.24314  0.48541  0.13830 -100.00000 -100.00000 -100.00000 -100.00000 -100.00000 -100.00000 -100.00000 -100.00000 -100.00000 -100.00000 -100.00000 -100.00000 -100.00000 -100.00000 -100.00000 -100.00000 -100.00000 -100.00000 -100.00000 -100.00000 -100.00000 -0.24229 -100.00000 -100.00000 -100.00000 -100.00000 -100.00000 -100.00000 -0.00002 -100.00000 -100.00000 -100.00000 -100.00000 -100.00000 -100.00000 -100.00000 -100.00000 -100.00000 -100.00000  0.13098  0.59140  0.58800 -100.00000 -100.00000 -100.00000 -100.00000 -100.00000 -100.00000  0.05521 -0.81207  0.10117 
-100.00000 -0.00021 -100.00000 -100.00000 -100.00000 -100.00000  0.33875  0.12414  0.43860  0.08706  0.56070  0.38420  0.50673 -0.24976 -0.23291  0.00000  0.00000  0.00000 -100.00000 -100.00000 -100.00000 -100.00000 -100.00000 -100.00000 -100.00000 -100.00000 -100.00000 -100.00000 -100.00000 -100.00000 -0.00448 -0.37788  0.21650 -100.00000 -100.00000 -100.00000 -100.00000 -100.00000 -100.00000 -100.00000 -100.00000 -100.00000 -100.00000 -100.00000 -100.00000 -100.00000 -100.00000 -100.00000 -100.00000 -0.16192 -100.00000 -0.30680 -0.16981 -0.20993 -100.00000 -100.00000 -100.00000 -100.00000 -100.00000 -100.00000 
-100.00000 -100.00000 -100.00000 -0.00030 -100.00000 -100.00000  0.21660 -0.03202 -0.12036  0.00000  0.00000  0.00000 -0.47482  0.25414 -0.68056  0.19012  0.33510 -0.22643 -0.00030 -0.16210 -100.00000 -100.00000  0.26276  0.00026 -0.12677 -100.00000 -100.00000 -0.12677 -0.30760 -100.00000  0.25714  0.57257  0.37285 -0.00030 -0.00027 -100.00000 -0.28134 -0.16210 -100.00000 -100.00000 -100.00000 -100.00000 -100.00000 -100.00000 -100.00000 -100.00000 -100.00000 -100.00000 -0.45075 -0.16210  0.34449 -0.51713 -0.72309  0.40640 -100.00000 -100.00000 -100.00000 -100.00000 -100.00000 -100.00000 
 0.23483 -0.05792 -0.39634 -100.00000 -0.16165  0.02256 -100.00000 -0.16165 -100.00000 -100.00000 -100.00000 -100.00000 -100.00000 -100.00000 -100.00000 -100.00000 -100.00000 -100.00000 -100.00000 -100.00000 -100.00000  0.02048 -100.00000  0.13845 -100.00000 -100.00000 -100.00000 -100.00000 -100.00000 -100.00000 -100.00000 -100.00000 -100.00000 -0.15688  0.45665  0.13910 -100.00000 -100.00000 -100.00000 -100.00000 -100.00000 -100.00000 -100.00000 -100.00000 -100.00000 -100.00000 -100.00000 -100.00000 -100.00000 -100.00000 -100.00000 -100.00000 -100.00000 -100.00000  0.00000  0.00000  0.00000 -0.75229  0.26309  0.13826 
 0.00000  0.00000  0.00000 -0.24231  0.00001 -100.00000 -0.34974 -0.16160  0.03147 -100.00000 -100.00000 -100.00000 -100.00000 -100.00000 -100.00000 -100.00000 -100.00000 -100.00000 -100.00000 -100.00000 -100.00000 -100.00000 -100.00000 -100.00000 -0.00001 -100.00000 -100.00000 -100.00000 -100.00000 -100.00000 -100.00000 -100.00000 -100.00000 -100.00000 -100.00000 -100.00000 -100.00000 -100.00000 -100.00000 -100.00000 -100.00000 -100.00000 -100.00000 -100.00000 -100.00000 -100.00000 -100.00000 -100.00000 -0.17827  0.03319  0.47247 -100.00000 -100.00000 -100.00000 -100.00000 -100.00000 -100.00000  0.41690  0.10823 -0.66793 
 0.00002 -0.42249 -0.24050 -100.00000 -100.00000 -100.00000 -100.00000 -100.00000 -100.00000 -100.00000 -100.00000 -100.00000 -0.25284 -0.08662  0.13801  0.00002 -100.00000 -100.00000  0.00002 -0.30703  0.00004 -100.00000 -100.00000 -100.00000  0.00000  0.00000  0.00000 -100.00000 -100.00000 -100.00000 -100.00000 -100.00000 -100.00000 -100.00000 -100.00000 -100.00000 -100.00000 -100.00000 -100.00000  0.23503 -0.16953  0.02254 -100.00000 -100.00000 -100.00000 -100.00000 -100.00000 -100.00000  0.20753 -0.28202  0.55283 -100.00000 -100.00000 -100.00000 -100.00000 -100.00000 -100.00000 -100.00000 -100.00000 -100.00000 
-100.00000 -100.00000 -100.00000 -100.00000 -0.43924 -100.00000 -100.00000 -100.00000 -100.00000 -100.00000 -100.00000 -100.00000 -100.00000 -0.16170 -100.00000 -100.00000 -100.00000 -100.00000 -100.00000  0.13757 -100.00000  0.00000  0.00000  0.00000 -100.00000 -100.00000 -100.00000  0.00010 -100.00000  0.26310 -100.00000  0.00007 -100.00000 -100.00000 -100.00000  0.13757 -100.00000 -100.00000 -100.00000  0.04637  0.44971  0.02362 -0.12632 -100.00000 -100.00000  0.68339  0.55151  0.40945 -100.00000 -100.00000 -100.00000 -100.00000 -100.00000 -100.00000 -100.00000 -0.43924 -100.00000 -100.00000 -100.00000 -100.00000 
 0.00000  0.00000  0.00000 -100.00000 -100.00000 -100.00000 -100.00000 -100.00000  0.33097 -100.00000 -100.00000 -100.00000 -100.00000 -100.00000 -100.00000 -100.00000 -100.00000 -100.00000 -100.00000 -100.00000 -100.00000 -100.00000 -100.00000 -100.00000 -100.00000 -100.00000 -100.00000  0.04151  0.51063 -0.09527 -100.00000 -100.00000 -100.00000 -100.00000 -100.00000 -100.00000 -100.00000 -100.00000 -100.00000 -0.34991 -0.07433  0.03141 -100.00000 -100.00000 -100.00000 -100.00000 -100.00000 -100.00000 -100.00000 -100.00000  0.00003 -100.00000 -100.00000 -100.00000 -0.18957  0.54704  0.20352 -100.00000 -100.00000 -100.00000 
-100.00000 -100.00000 -100.00000 -100.00000 -100.00000 -100.00000 -100.00000 -100.00000 -100.00000 -100.00000 -100.00000 -100.00000 -100.00000 -100.00000 -100.00000 -100.00000 -100.00000 -100.00000 -0.07964 -0.19775  0.23104  0.00000  0.00000  0.00000 -100.00000 -100.00000 -100.00000 -0.24285  0.00008  0.00005 -100.00000 -100.00000 -100.00000 -100.00000 -100.00000 -100.00000 -100.00000 -100.00000 -100.00000 -0.69993  0.57277  0.37927 -100.00000 -100.00000 -100.00000 -0.40552  0.30990 -0.07569 -100.00000 -100.00000 -100.00000 -100.00000 -100.00000 -100.00000 -100.00000 -100.00000 -100.00000 -100.00000 -100.00000 -100.00000 
-100.00000 -100.00000 -100.00000 -0.41447 -0.30749 -100.00000 -100.00000 -0.00021 -100.00000 -100.00000 -100.00000 -100.00000  0.39767 -0.39748 -0.27677 -0.00007 -100.00000 -100.00000  0.06205 -0.16999  0.13731 -0.28448 -0.26386 -0.20523 -100.00000  0.26282 -0.16159 -100.00000 -100.00000 -100.00000 -100.00000 -0.00021 -100.00000 -0.36877 -0.30749 -0.21016 -0.03657  0.25365 -0.08463 -100.00000 -0.00021 -100.00000  0.03510 -0.17660  0.13764  0.00000  0.00000  0.00000 -0.02661 -0.76179 -0.53249 -100.00000 -100.00000 -100.00000 -0.00007 -100.00000 -100.00000 -100.00000 -100.00000 -100.00000 
-100.00000 -100.00000 -100.00000 -100.00000 -100.00000 -100.00000 -100.00000 -0.18604 -0.24055  0.06209 -0.18604 -0.04206 -0.24270  0.10172 -100.00000 -0.76164  0.45880 -100.00000 -0.25327  0.37893  0.20039 -0.28228 -0.00267 -0.12442 -100.00000 -100.00000 -100.00000  0.72015  0.00042 -100.00000 -0.24270  0.51056 -100.00000  0.13519  0.48718 -0.10305 -0.35294  0.19814 -0.37579 -0.38182  1.96389  0.00002 -0.18728 -0.55983 -100.00000  0.00000  0.00000  0.00000  0.40869  0.21720  0.55280 -100.00000 -100.00000 -100.00000 -100.00000  0.00042 -100.00000 -100.00000 -100.00000 -100.00000 
-100.00000 -100.00000 -100.00000 -100.00000 -0.64716 -0.12537 -0.38965 -0.43256 -0.80499 -0.20374  0.39803 -0.08451 -0.43383  0.04332 -0.21005 -100.00000 -0.77604 -100.00000  0.24269 -0.30207  0.10121 -100.00000 -100.00000 -100.00000  0.72008 -100.00000 -0.12537 -0.07248  0.23158 -0.16098 -0.32743  0.17410 -100.00000  0.02030 -0.43957 -100.00000  0.00000  0.00000  0.00000 -0.10523  0.00002 -0.09284  0.13654 -100.00000 -0.24073 -0.45271  0.45576  0.06791  0.37550 -0.22914  0.53108  0.75121  0.28734  0.02298 -100.00000  0.37853 -100.00000 -100.00000 -1.61729  0.01813 
-100.00000 -100.00000 -100.00000 -100.00000 -100.00000 -100.00000 -100.00000 -100.00000 -100.00000 -100.00000 -100.00000 -0.12532 -100.00000 -100.00000 -100.00000 -100.00000 -100.00000 -100.00000 -100.00000 -100.00000 -100.00000  0.26304 -0.16182 -100.00000 -100.00000 -100.00000 -100.00000 -0.35284 -0.20893  0.38605  0.13592 -0.02431  0.01219  0.00000  0.00000  0.00000 -100.00000 -100.00000 -100.00000 -100.00000 -100.00000 -100.00000 -100.00000 -100.00000  0.00007  0.72161  0.32361 -100.00000 -100.00000 -100.00000 -100.00000  0.26304 -0.56045 -0.08445 -0.51214  0.29464  0.29026 -100.00000 -100.00000 -100.00000 
-0.61895 -0.78225  0.48962 -0.35452  0.97533 -1.01525 -0.10525  0.00002  0.13730 -100.00000 -100.00000 -100.00000 -100.00000 -100.00000 -100.00000 -100.00000 -100.00000 -100.00000 -100.00000 -100.00000 -100.00000 -100.00000 -100.00000 -100.00000 -100.00000 -100.00000 -100.00000 -0.09869 -0.14943  0.03059 -100.00000  0.42314 -100.00000 -100.00000 -100.00000 -100.00000 -100.00000 -100.00000 -100.00000 -100.00000 -100.00000 -100.00000 -100.00000 -100.00000 -100.00000 -100.00000 -100.00000 -100.00000 -100.00000 -100.00000 -100.00000  0.36314 -0.07605 -0.18376  0.36809 -0.27269 -0.80536  0.00000  0.00000  0.00000 
-100.00000  0.00025 -0.00009  0.43527 -0.08978 -100.00000 -100.00000 -100.00000 -100.00000 -100.00000 -100.00000 -100.00000 -0.86790 -0.66932  0.03088 -0.00019 -100.00000 -100.00000 -100.00000 -100.00000 -0.05467  0.26284 -0.16150 -100.00000 -100.00000  1.07064 -100.00000 -100.00000 -100.00000 -100.00000 -100.00000 -100.00000 -100.00000 -100.00000 -100.00000 -100.00000  0.00000  0.00000  0.00000 -100.00000 -100.00000 -100.00000 -0.18931 -0.28988 -0.05467 -0.20537  0.54662 -0.30892 -0.30874  0.56099 -0.15882 -0.10530 -0.07462  0.33044 -0.63190 -100.00000 -100.00000  0.13508  0.76450 -0.08793 
 0.00000  0.00000  0.00000 -100.00000 -100.00000 -100.00000 -100.00000 -100.00000  0.13763 -0.00008 -100.00000 -100.00000 -0.00008 -100.00000 -100.00000 -100.00000 -100.00000 -100.00000 -100.00000 -100.00000 -100.00000 -100.00000 -100.00000 -100.00000 -100.00000 -100.00000 -100.00000 -100.00000  0.00012 -100.00000 -100.00000 -100.00000 -100.00000 -100.00000 -100.00000 -100.00000 -100.00000 -100.00000 -100.00000 -100.00000 -100.00000 -100.00000 -100.00000 -100.00000 -100.00000 -100.00000 -100.00000 -100.00000  0.07486  0.33048  0.03185 -100.00000 -100.00000 -100.00000 -100.00000 -100.00000 -100.00000 -0.61988  0.71529 -0.48911 
-100.00000 -0.16203  0.01197 -0.14645 -0.58127 -0.55361  0.00002 -1.20542 -0.66908 -100.00000 -100.00000 -100.00000  0.16722 -0.03903 -0.04777  0.54964 -0.00021 -100.00000 -100.00000 -100.00000 -100.00000 -100.00000 -0.00021 -100.00000 -100.00000 -100.00000 -100.00000  0.00000  0.00000  0.00000 -0.60695 -0.27942 -0.72428 -100.00000 -100.00000 -100.00000  0.00002 -0.16203  0.13734 -100.00000 -0.00021 -100.00000  0.13259  0.36527  0.22541 -0.24267 -0.43967 -100.00000  0.26305  0.54048 -100.00000 -100.00000 -100.00000 -100.00000 -0.45036 -0.29064 -0.12553  0.49774 -0.29770 -0.12553 
 0.00000  0.00000  0.00000 -0.28071  0.30456 -0.10912 -100.00000 -0.16968 -0.48945 -100.00000 -100.00000 -100.00000 -0.00009 -100.00000 -100.00000 -100.00000 -100.00000 -100.00000 -100.00000 -100.00000 -100.00000 -100.00000 -100.00000 -100.00000 -100.00000 -100.00000 -100.00000 -0.16692 -0.74273 -0.04849 -100.00000 -100.00000  0.13771 -100.00000 -100.00000 -100.00000 -100.00000 -100.00000 -100.00000 -0.28207  0.00910  0.08273 -100.00000 -100.00000 -100.00000 -100.00000 -100.00000 -100.00000 -100.00000 -100.00000 -100.00000 -100.00000 -100.00000 -100.00000  0.12995  0.21451 -0.14563 -100.00000 -0.00010 -100.00000 
-100.00000 -100.00000 -100.00000 -100.00000 -100.00000 -100.00000 -100.00000 -100.00000 -100.00000 -100.00000 -100.00000 -100.00000 -100.00000 -100.00000 -100.00000 -100.00000 -100.00000 -100.00000  0.49379 -0.77573 -0.34746  0.00000  0.00000  0.00000 -100.00000 -100.00000 -100.00000 -0.24256 -100.00000  0.13761 -100.00000 -100.00000 -100.00000 -0.24256 -100.00000 -0.18387 -100.00000 -100.00000 -100.00000  0.06522  0.48659  0.26965 -100.00000 -100.00000 -100.00000 -0.05007 -0.31867  0.67902 -100.00000 -100.00000 -100.00000 -100.00000 -100.00000 -100.00000  0.02047 -100.00000  0.13761 -100.00000 -100.00000 -100.00000 
-100.00000 -0.17510 -100.00000  0.00000  0.00000  0.00000 -0.17727  0.05939 -0.40862 -100.00000 -0.16125 -100.00000 -100.00000 -100.00000 -100.00000 -100.00000 -100.00000 -100.00000 -0.00015  0.00006 -100.00000 -100.00000 -100.00000 -100.00000 -100.00000 -100.00000 -100.00000  0.23411  0.11951 -0.70051 -0.59612 -0.14975 -0.08035 -100.00000 -100.00000 -100.00000 -100.00000 -100.00000 -100.00000 -0.01780  0.00773 -0.12362 -100.00000  0.00006  0.26249 -100.00000 -100.00000 -100.00000 -100.00000 -100.00000 -100.00000 -100.00000 -100.00000 -100.00000 -100.00000 -100.00000 -100.00000  0.04206  0.23993 -0.16063 
-0.52963 -0.04419  0.13820  0.00000  0.00000  0.00000 -0.12238 -0.19421 -0.09383 -100.00000 -100.00000 -100.00000 -100.00000 -100.00000 -100.00000 -100.00000 -100.00000 -100.00000 -100.00000 -100.00000 -100.00000 -100.00000 -100.00000 -100.00000 -100.00000 -100.00000 -100.00000 -0.10508  0.26299 -0.20998 -0.05243  0.39075 -0.68040 -100.00000 -100.00000 -100.00000 -100.00000 -100.00000 -100.00000 -100.00000 -100.00000 -100.00000 -0.00009 -100.00000 -100.00000 -100.00000 -100.00000 -100.00000 -100.00000 -100.00000 -0.00012 -100.00000 -100.00000 -100.00000 -100.00000 -100.00000 -100.00000  0.13661 -0.42284  0.13808 
 0.13146  0.10769  0.35336 -0.12633 -0.16172 -100.00000 -0.34997 -0.16172  0.00004 -100.00000 -100.00000 -100.00000 -100.00000 -100.00000 -100.00000 -100.00000 -100.00000 -100.00000 -100.00000 -100.00000 -100.00000 -100.00000  0.26303  0.26308 -100.00000 -100.00000 -100.00000 -100.00000 -100.00000 -100.00000 -100.00000 -100.00000 -100.00000 -0.13158 -0.21668  0.03633 -100.00000 -100.00000 -100.00000 -100.00000 -100.00000 -100.00000 -100.00000 -100.00000 -100.00000 -100.00000 -100.00000 -100.00000 -100.00000 -100.00000 -100.00000 -100.00000 -100.00000 -100.00000  0.00000  0.00000  0.00000  0.72167  0.32370 -0.44661 
-100.00000 -100.00000 -100.00000 -0.58925  0.11490 -0.75222  0.11021 -0.40415 -0.16266  0.02363  0.68513 -0.33527 -1.08243  0.27660  0.02170 -0.44770  0.48155  0.93996 -100.00000 -0.32553  0.00931 -0.23109  0.36415 -0.09465 -0.00006 -0.00001 -100.00000 -100.00000  0.27392 -0.21986 -100.00000 -100.00000 -100.00000 -100.00000 -100.00000 -100.00000  0.00000  0.00000  0.00000 -100.00000 -0.00001 -100.00000  0.13744 -0.00001  0.13765  0.94209 -0.71540  0.50141  0.08156 -0.45795  0.09550  0.04149  0.02925  0.46966 -100.00000 -100.00000 -100.00000 -100.00000  0.02188 -0.09465 
 0.26255 -0.14815 -0.20961 -0.53367  0.11347 -0.07052 -0.52702 -0.03819  0.06620  0.30121  0.14238  0.45304 -0.65255  0.48175 -0.06597 -0.10194 -0.25522  0.03140 -100.00000  0.23036 -100.00000 -100.00000 -0.40512 -100.00000 -100.00000  0.26285 -0.15924 -0.50120 -0.79380  0.28368 -0.96109 -0.48765  0.69516 -100.00000  0.33727 -0.55146 -0.45752  0.19733 -0.42593 -100.00000 -100.00000 -100.00000  0.72927 -100.00000 -0.18392 -100.00000 -0.28235 -0.35620 -0.03719 -0.34955  0.48004  0.00000  0.00000  0.00000 -100.00000 -0.00018 -0.20961 -0.78108 -0.37876 -0.14843 
-0.17647  0.08688 -0.03234 -100.00000  0.38957  0.03149 -100.00000 -100.00000 -100.00000 -0.07693  0.20335  0.33105 -100.00000 -100.00000 -100.00000 -100.00000 -100.00000  0.26320 -100.00000 -100.00000 -100.00000 -100.00000 -100.00000 -100.00000 -100.00000 -100.00000 -100.00000  0.00000  0.00000  0.00000 -0.58925 -0.83336 -100.00000  0.08351  0.11661  0.43781 -100.00000 -100.00000 -100.00000 -100.00000 -100.00000 -0.26774 -100.00000 -100.00000 -100.00000 -100.00000 -100.00000 -100.00000 -0.08281 -0.24424 -0.04366 -100.00000 -0.00005 -100.00000 -100.00000 -100.00000 -100.00000 -100.00000 -0.00005 -100.00000 
-100.00000 -100.00000 -100.00000  0.01942 -0.13130  0.36394 -100.00000 -100.00000 -100.00000  0.40265  0.36029 -0.08430 -100.00000 -100.00000 -100.00000 -100.00000 -100.00000 -100.00000 -100.00000 -100.00000 -100.00000 -100.00000 -100.00000 -100.00000 -100.00000 -100.00000 -100.00000  0.58500 -0.14222 -0.18409  0.00000  0.00000  0.00000 -100.00000 -100.00000 -100.00000 -100.00000 -100.00000 -100.00000 -0.28526 -100.00000 -100.00000 -100.00000 -100.00000 -100.00000 -100.00000 -0.00002 -100.00000 -0.10146 -100.00000 -100.00000 -0.05878 -0.14811 -100.00000 -100.00000 -100.00000 -100.00000 -100.00000 -100.00000 -100.00000 
-100.00000 -100.00000 -100.00000 -0.17724 -0.00014  0.16255 -100.00000 -0.28224  0.00005 -100.00000 -100.00000 -100.00000 -100.00000 -100.00000 -100.00000 -100.00000 -100.00000 -100.00000 -100.00000 -100.00000 -100.00000 -100.00000 -100.00000 -100.00000 -100.00000 -100.00000 -100.00000 -0.00009 -0.14807  0.16812 -100.00000 -0.00014 -100.00000 -100.00000 -100.00000 -100.00000  0.00000  0.00000  0.00000 -100.00000 -100.00000 -100.00000 -100.00000 -0.14474  0.13756  0.00942 -0.01921  0.07901 -0.47078 -0.37853  0.17722 -0.03791 -0.58326 -0.07651 -100.00000 -100.00000 -100.00000 -100.00000 -0.26748 -0.26794 
 0.00066 -0.98060 -0.08379  0.03855  0.64330 -0.10377  0.57724 -0.22123  0.07944  0.11218 -0.72634  0.04192  0.84314 -0.24732  0.09490 -0.10083  0.57282  0.81780 -100.00000  0.13716 -100.00000  0.20081 -0.13827 -100.00000 -100.00000 -0.00034 -100.00000 -0.00422  0.92353  0.42713 -0.69790  0.20272  0.05154  0.00000  0.00000  0.00000  0.34212 -0.52359 -0.16847 -100.00000 -0.14520 -100.00000 -100.00000 -0.00034 -100.00000 -100.00000 -0.25571 -0.28449  0.02437 -0.26054  0.15072  0.42415  0.01467 -0.10010  0.55758  0.67973  0.09963 -100.00000 -0.74495 -0.27575 
 0.00004 -100.00000 -100.00000  0.00000  0.00000  0.00000  0.03867  0.42178  0.61385 -100.00000 -100.00000 -100.00000 -100.00000 -100.00000 -100.00000 -100.00000 -100.00000 -100.00000 -100.00000 -100.00000 -100.00000 -100.00000 -100.00000 -100.00000 -100.00000 -100.00000 -100.00000  0.16203 -0.14017  0.23863  0.18302 -0.18058  0.03652 -100.00000 -100.00000 -100.00000 -100.00000 -100.00000 -100.00000 -100.00000 -100.00000 -100.00000  0.03650 -0.00972 -0.18344 -100.00000 -100.00000 -100.00000 -100.00000 -100.00000 -100.00000 -100.00000 -100.00000 -100.00000 -0.19543  0.08222 -0.12968 -100.00000 -100.00000 -100.00000 
-100.00000 -100.00000 -100.00000 -100.00000 -100.00000 -100.00000 -0.06302  0.96581 -0.31991  0.00000  0.00000  0.00000 -0.68663  0.14329  0.19409 -0.21586 -0.00757 -100.00000 -100.00000 -0.01859 -0.04652 -0.19625  0.11552 -100.00000 -100.00000 -100.00000 -100.00000 -0.02211 -100.00000 -0.00489  0.05867  0.05582  0.13869  0.27700  0.37886 -0.09495 -100.00000  0.00035 -100.00000 -100.00000 -100.00000 -100.00000 -100.00000 -100.00000 -100.00000 -100.00000 -100.00000 -100.00000 -100.00000 -100.00000 -100.00000 -100.00000 -100.00000 -100.00000 -100.00000 -100.00000 -100.00000 -100.00000 -100.00000 -100.00000 
-100.00000 -100.00000 -100.00000 -0.24181 -100.00000  0.28365 -0.19618  0.33017 -100.00000  0.56935  0.91720 -100.00000 -100.00000  1.07046 -100.00000 -100.00000 -100.00000 -100.00000 -100.00000 -100.00000 -100.00000 -100.00000 -0.52074 -100.00000 -100.00000  0.00007 -100.00000  0.51580  0.31301  0.51072 -0.24854 -0.12842 -0.19960  0.00000  0.00000  0.00000 -100.00000 -100.00000 -100.00000 -100.00000 -100.00000 -100.00000 -100.00000 -100.00000 -100.00000 -0.26000 -0.14784 -100.00000 -0.46246 -0.50351  0.09395  0.53930 -0.30130 -0.29875 -0.23091  0.22031  0.13964 -0.14759 -0.89813 -100.00000 
 0.00000  0.00000  0.00000 -0.21617  0.51058  0.03836  0.15837  0.08770 -0.21898 -0.11906 -0.67928 -0.32883 -0.13883  0.32537  0.11718 -100.00000  0.27070  0.27824 -0.08789  0.14037 -0.26980 -100.00000 -100.00000 -100.00000 -0.08789 -0.53384  0.62827 -0.47443  0.18593  0.00833 -1.05114  1.77389 -0.43298 -100.00000 -0.00721 -100.00000 -0.28589  0.08589 -100.00000  0.06422  0.29946 -0.09493 -100.00000 -100.00000 -100.00000 -0.96096  0.91597  0.13730  0.12385  0.43620 -0.19609 -0.27156  0.06376  0.87338 -100.00000 -100.00000 -100.00000  0.47571  0.04870  0.26108 
-100.00000 -100.00000 -100.00000 -100.00000 -100.00000 -100.00000 -0.30002 -0.29412 -0.06433  0.00000  0.00000  0.00000 -0.05868 -0.76086 -100.00000 -100.00000  0.48539  0.09313 -100.00000 -100.00000  0.13752 -100.00000 -100.00000 -100.00000 -100.00000 -100.00000 -100.00000 -100.00000  0.27317  0.37852 -0.18486  0.55237 -0.26314 -100.00000  0.26300  0.04259 -100.00000 -100.00000 -100.00000 -100.00000 -100.00000 -100.00000 -100.00000 -100.00000 -100.00000 -100.00000 -100.00000 -100.00000 -100.00000 -100.00000 -100.00000 -100.00000 -100.00000 -100.00000 -100.00000 -100.00000 -100.00000 -100.00000 -100.00000 -100.00000 
-100.00000 -0.00001 -100.00000 -0.07225  0.17790  0.22825 -100.00000 -100.00000 -100.00000  0.28260  0.04895 -0.05992  0.11655 -0.00001 -100.00000 -100.00000 -100.00000 -100.00000 -100.00000 -100.00000 -100.00000  0.13759 -0.47225 -0.24868 -100.00000 -100.00000 -100.00000 -0.34921  0.18718  0.21732  0.00000  0.00000  0.00000  0.38881 -0.14486 -0.18313 -100.00000  0.02703 -100.00000 -100.00000 -100.00000 -100.00000 -100.00000 -100.00000 -100.00000  0.06688 -0.28237 -100.00000  0.03916 -0.07579 -0.31362 -0.10584  0.08022 -0.00507 -100.00000 -100.00000 -100.00000  0.13759 -100.00000 -0.09504 
-100.00000 -0.00031 -100.00000 -100.00000 -0.00031 -100.00000 -100.00000 -100.00000 -100.00000 -100.00000 -0.40386 -100.00000 -100.00000 -100.00000 -100.00000 -100.00000 -0.14773 -100.00000 -100.00000 -100.00000 -100.00000 -100.00000 -0.28147 -100.00000 -100.00000 -100.00000 -100.00000 -0.03412 -0.13061  0.27297 -0.53500 -0.71688 -0.03125  0.00000  0.00000  0.00000 -0.36850 -0.00031  0.13756 -0.14735 -100.00000 -100.00000 -100.00000 -100.00000 -100.00000 -0.10546 -0.13587 -0.26718 -100.00000 -0.01023 -100.00000  0.06246 -0.67271 -0.11405 -0.00879 -0.43077  0.20504 -100.00000 -100.00000 -100.00000 
-100.00000 -100.00000 -100.00000 -100.00000 -100.00000 -100.00000 -100.00000 -100.00000 -100.00000 -100.00000 -100.00000 -100.00000 -100.00000 -100.00000 -100.00000  0.00005  0.23063 -100.00000 -100.00000 -100.00000 -100.00000 -100.00000 -100.00000 -100.00000 -100.00000 -100.00000 -100.00000 -100.00000 -0.14788 -100.00000 -100.00000  0.26311  0.13741  0.16421  0.10167 -0.16882 -100.00000 -100.00000 -0.00499 -100.00000 -100.00000 -100.00000 -100.00000 -100.00000 -100.00000 -100.00000 -100.00000 -100.00000  0.53924  0.20729 -0.38803  0.00000  0.00000  0.00000 -100.00000 -100.00000 -100.00000 -0.32122  0.17206 -0.16382 
-0.10141 -100.00000 -0.09482  0.39310 -100.00000  0.31722  0.00000  0.00000  0.00000 -0.26611  0.04215  0.63316 -0.10565 -0.13944 -0.00471 -0.18237  0.75797 -0.12614 -100.00000 -100.00000 -100.00000 -100.00000 -100.00000 -100.00000 -100.00000 -100.00000 -100.00000 -0.00005 -100.00000 -100.00000 -100.00000 -100.00000 -100.00000 -100.00000 -100.00000 -100.00000 -100.00000 -100.00000 -100.00000 -100.00000 -100.00000 -100.00000 -100.00000 -100.00000 -100.00000 -100.00000 -100.00000 -100.00000 -100.00000 -100.00000 -100.00000 -100.00000 -100.00000 -100.00000 -100.00000 -100.00000 -100.00000 -100.00000  0.00011  0.00009 
-100.00000 -100.00000 -100.00000 -0.00006 -100.00000 -100.00000 -100.00000 -100.00000 -100.00000 -0.28547 -100.00000 -100.00000 -100.00000 -100.00000 -100.00000 -100.00000 -100.00000 -100.00000 -100.00000 -100.00000 -100.00000 -100.00000 -0.40572 -100.00000 -100.00000 -100.00000 -100.00000 -0.10960  0.04360  0.01127 -0.14797 -0.30308 -0.09505  0.00000  0.00000  0.00000 -100.00000 -100.00000 -100.00000 -100.00000 -100.00000 -100.00000 -100.00000 -100.00000 -100.00000 -100.00000 -0.00014 -100.00000 -0.10160 -100.00000 -100.00000  0.06657 -0.01974 -0.35672  0.13584 -0.92091  0.19345 -100.00000 -100.00000 -100.00000 
-100.00000  0.37849 -100.00000  0.79442  0.36007  0.19999 -100.00000 -0.40547 -100.00000 -100.00000 -100.00000 -100.00000 -100.00000 -100.00000 -100.00000 -100.00000 -100.00000 -100.00000  0.00949 -0.51872 -0.00507  0.16161 -0.57233 -0.08442 -100.00000 -100.00000 -100.00000  0.00000  0.00000  0.00000  0.11641  0.52988  0.26307 -0.58628 -0.28256 -0.26811 -0.36902 -100.00000  0.07889 -100.00000 -0.00002 -100.00000 -0.76902  0.22427  0.09883  0.00008 -100.00000 -100.00000 -100.00000 -100.00000 -100.00000 -100.00000 -100.00000 -100.00000 -100.00000 -100.00000 -100.00000 -100.00000 -100.00000 -100.00000 
-100.00000  0.13783 -100.00000  0.19845  0.06374  0.44846  0.00000  0.00000  0.00000 -0.59417  0.36515  0.26128 -100.00000  0.44748  0.03134 -100.00000 -100.00000 -100.00000  0.13671 -0.39480 -0.14142 -100.00000 -100.00000 -100.00000 -100.00000 -0.14772 -100.00000 -100.00000 -100.00000 -100.00000 -100.00000 -100.00000 -100.00000 -100.00000 -100.00000 -100.00000 -100.00000 -100.00000 -100.00000 -100.00000 -100.00000 -100.00000 -100.00000 -100.00000 -100.00000 -100.00000 -100.00000 -100.00000 -100.00000 -100.00000 -100.00000 -100.00000 -100.00000 -100.00000 -0.19636 -100.00000 -0.09487 -100.00000 -100.00000 -100.00000 
-100.00000 -100.00000 -100.00000 -0.00003 -100.00000 -100.00000  0.03933 -0.31651 -0.17023  0.00000  0.00000  0.00000 -0.05882 -0.89872 -0.24835 -100.00000 -0.01057  0.04253 -100.00000  0.71770 -100.00000 -100.00000 -100.00000 -100.00000 -100.00000 -100.00000 -100.00000 -100.00000 -0.28230 -0.00003 -0.02425  0.41651 -0.00838 -100.00000  0.13745 -100.00000 -100.00000 -100.00000 -100.00000 -100.00000 -100.00000 -100.00000 -100.00000 -100.00000 -100.00000 -100.00000 -100.00000 -100.00000 -100.00000 -100.00000  0.13747 -100.00000 -100.00000 -100.00000 -100.00000 -100.00000 -100.00000 -100.00000 -100.00000 -100.00000 
-0.33918 -0.63154 -0.60400 -0.14710 -0.51796 -0.04673 -100.00000 -100.00000 -0.09521 -100.00000 -100.00000 -100.00000 -100.00000 -100.00000 -100.00000 -100.00000 -100.00000 -100.00000 -100.00000 -100.00000 -100.00000 -100.00000 -0.00007 -100.00000 -100.00000 -100.00000 -100.00000  0.06724  0.71235 -0.26807  0.74074  0.26296 -0.00034 -100.00000 -100.00000 -100.00000  0.09390 -0.14798  0.29920 -100.00000 -100.00000 -100.00000 -100.00000 -100.00000 -100.00000  0.37863 -0.40486 -100.00000  0.00012 -100.00000 -100.00000  0.40893  0.04986 -0.85948 -0.46328 -0.13564 -0.53534  0.00000  0.00000  0.00000 
-100.00000 -100.00000 -100.00000 -0.14223 -0.89409 -100.00000  0.41066  0.11571  0.40149  2.02707 -0.89827  0.58206 -100.00000 -1.05171 -0.00012  0.03725  0.37817 -100.00000 -100.00000 -100.00000 -100.00000 -100.00000 -100.00000 -100.00000 -100.00000 -100.00000 -100.00000 -100.00000 -100.00000 -0.04597  0.01159  0.26269  0.21834  0.08616 -0.14732  0.09268 -100.00000 -0.28070 -100.00000 -100.00000 -100.00000 -100.00000 -100.00000 -100.00000 -100.00000 -100.00000 -100.00000 -100.00000  0.39877 -0.75480 -0.94984  0.00000  0.00000  0.00000 -100.00000 -100.00000 -100.00000  0.20118  0.07713 -0.47239 
-100.00000 -100.00000 -100.00000 -100.00000 -0.26723 -100.00000 -0.57477  0.14518  0.31116 -0.13302  0.00871 -0.20674 -0.16189  0.84832 -0.07625  0.00000  0.00000  0.00000  0.99551  0.11527 -0.00002 -100.00000 -100.00000  0.26301 -100.00000  0.00021 -0.00002 -100.00000 -100.00000 -100.00000 -100.00000  0.56603 -0.36993 -100.00000 -100.00000 -100.00000 -100.00000 -100.00000 -100.00000 -100.00000  0.00021 -100.00000 -100.00000 -100.00000 -100.00000 -100.00000 -100.00000 -100.00000  0.26305 -100.00000 -100.00000 -0.10564 -0.13936  0.16273 -100.00000 -100.00000 -100.00000 -100.00000 -100.00000 -100.00000 
-0.64341  0.32935 -100.00000 -0.03781 -0.58399 -0.09514  0.00010 -100.00000 -100.00000  0.00010 -100.00000 -100.00000 -100.00000 -100.00000 -100.00000 -100.00000 -100.00000 -100.00000 -100.00000 -100.00000 -100.00000 -100.00000  0.48135 -100.00000 -100.00000 -100.00000 -100.00000  0.10031 -0.40320  0.63834 -0.10917 -0.36512 -100.00000  0.00000  0.00000  0.00000 -100.00000 -0.04760 -0.00012 -100.00000 -0.02691 -100.00000 -100.00000 -100.00000 -100.00000 -100.00000  0.23030 -0.23120 -0.19620 -0.02691 -0.00012  0.47491  0.06631  0.16220  0.66633  0.14531 -0.97061 -100.00000 -0.00009 -100.00000 
-0.63761 -0.11732 -0.02135 -0.19541 -0.09409  0.38809  0.87396 -0.43385 -0.38026  0.12086  0.62060  0.76910 -0.39356  0.09600 -0.30948 -100.00000 -100.00000 -100.00000 -0.36884  0.11464  0.03045 -100.00000 -100.00000 -100.00000 -100.00000 -100.00000 -100.00000  0.15348 -0.32649 -0.40186  0.00000  0.00000  0.00000 -0.49336 -0.07991 -0.81581  0.23010 -0.72083 -0.57696 -0.00011 -0.00055  0.25554 -0.28511 -0.13973  0.16781  0.26292 -0.89843 -0.09523  0.18223  0.06907  0.39298 -0.36884 -0.14499 -100.00000 -100.00000 -100.00000 -100.00000 -100.00000 -0.01946 -100.00000 
-0.00101  0.12205  0.56721 -0.39462 -1.15282 -1.01805 -100.00000  0.48526 -0.13034 -100.00000 -100.00000  0.00015 -100.00000 -100.00000 -100.00000 -100.00000 -100.00000 -100.00000 -100.00000 -100.00000 -100.00000 -100.00000 -100.00000 -100.00000 -100.00000 -100.00000 -100.00000 -100.00000 -100.00000 -100.00000 -100.00000 -100.00000 -100.00000 -100.00000 -100.00000 -100.00000  0.00000  0.00000  0.00000  0.03604 -0.01948 -0.13034  0.16157 -100.00000  0.30150 -0.26855 -0.25551 -0.18295  0.12219 -0.18435  0.33261  0.29981  0.09600  0.31712 -100.00000 -100.00000 -100.00000 -0.00003 -100.00000 -100.00000 
 0.01581 -0.00015 -100.00000 -100.00000 -0.28229 -100.00000  0.30933 -0.51817 -0.18284 -100.00000 -0.28229 -0.00476  0.15594  0.16454  0.65242 -0.02195 -0.54939 -100.00000  0.00000  0.00000  0.00000  0.29560 -0.89910  0.21763  0.21071 -0.81242 -100.00000 -0.03505  0.42898 -0.11823 -100.00000 -100.00000 -100.00000 -100.00000 -100.00000 -100.00000 -100.00000 -100.00000 -100.00000  0.00015 -0.00015 -100.00000 -100.00000 -100.00000 -100.00000 -100.00000 -100.00000 -100.00000 -100.00000 -0.00015 -100.00000 -100.00000 -100.00000 -100.00000 -100.00000 -100.00000 -100.00000 -100.00000 -100.00000 -100.00000 
-100.00000  0.00030 -100.00000  0.03871 -0.47296 -0.68177  0.28923 -100.00000 -100.00000  0.13582 -0.15090  0.18289 -100.00000 -100.00000 -100.00000 -100.00000 -100.00000 -100.00000 -100.00000 -100.00000 -100.00000 -100.00000 -100.00000 -100.00000 -100.00000 -100.00000 -100.00000 -0.47056  0.58527 -100.00000  0.00000  0.00000  0.00000  0.47909 -0.38068 -100.00000 -100.00000  1.41386 -100.00000 -100.00000  0.00030 -100.00000 -0.19620  0.23071 -0.04687 -100.00000  0.53417 -0.47462 -0.50985 -0.37037 -0.49442  0.65946 -0.25515  0.11016 -100.00000 -100.00000 -100.00000 -100.00000  0.00030 -100.00000 
-100.00000 -0.66065 -100.00000  0.00000  0.00000  0.00000 -0.21812  0.00784 -0.27588  0.09322 -0.76148 -100.00000  0.21592 -0.70632 -0.06221 -100.00000 -0.24494 -100.00000  0.20013  0.84042 -0.00000 -0.79497  0.30241 -100.00000 -100.00000 -0.00030 -0.00000 -0.06782 -0.07568  0.25147 -0.05388 -0.51421  0.31845 -100.00000 -100.00000 -100.00000 -0.00021 -0.25275 -0.20349 -100.00000 -0.00030 -0.26787 -100.00000 -0.14001 -100.00000 -100.00000 -100.00000 -100.00000 -0.52976 -0.21965 -0.54275 -100.00000 -100.00000 -0.00000 -0.29983  0.37655  0.11065 -100.00000 -0.62345 -100.00000 
 0.03862  0.51439 -0.00827  0.17146 -0.12240  0.19408  0.00000  0.00000  0.00000  0.17146 -0.14198 -100.00000  0.27736 -0.13311 -100.00000 -0.11711  0.17908 -0.28384 -100.00000 -100.00000 -100.00000 -100.00000 -100.00000 -100.00000 -100.00000 -100.00000 -100.00000  0.26314  0.20321 -0.18399  0.68975 -0.24460  0.11064 -100.00000  0.00003 -100.00000 -100.00000 -100.00000 -100.00000 -0.19600  0.00003  0.23708 -100.00000  0.00003 -100.00000 -100.00000 -100.00000 -100.00000 -0.05850  0.08786 -100.00000 -100.00000 -100.00000 -100.00000 -100.00000 -100.00000 -100.00000 -100.00000  0.00003 -100.00000 
 0.00000  0.00000  0.00000  0.13782  0.14709  0.14314 -0.65763  0.36366 -100.00000 -100.00000 -100.00000 -100.00000 -100.00000 -0.00035 -100.00000 -100.00000 -100.00000 -100.00000 -100.00000 -0.00035 -100.00000 -100.00000 -0.72484  0.06549 -100.00000 -100.00000 -100.00000  0.43868 -0.32025  0.95794 -100.00000 -100.00000 -100.00000 -100.00000  0.13716 -100.00000  0.13782 -100.00000 -100.00000  0.33597 -100.00000 -100.00000 -100.00000 -100.00000 -100.00000 -0.10030 -100.00000 -0.06229 -0.38160 -0.13068 -0.23166 -100.00000 -0.14696 -100.00000  0.31837 -0.42180 -0.00049 -100.00000 -100.00000 -100.00000 
 0.03829 -0.16760 -0.47997 -100.00000  0.26285 -100.00000 -0.97366 -0.00019 -100.00000 -0.28543  0.13732 -100.00000 -100.00000 -0.14824 -100.00000 -100.00000 -100.00000 -100.00000 -100.00000 -100.00000 -100.00000 -100.00000 -100.00000 -100.00000 -100.00000 -100.00000 -100.00000 -0.28543 -0.00019 -100.00000  0.03585  0.84781 -1.10883  0.03701 -0.23585 -0.36399 -100.00000 -100.00000 -0.28501 -100.00000 -100.00000 -100.00000 -100.00000 -100.00000 -100.00000 -100.00000 -1.01924 -100.00000  0.11620 -0.06235  0.23678  0.00000  0.00000  0.00000 -100.00000 -100.00000 -100.00000 -0.28317 -0.82659  0.77912 
-0.13910 -0.23525 -0.46725 -1.65984 -0.52261 -0.13669 -0.42060 -0.53395 -0.12601  0.56927 -100.00000 -0.32078  0.63307 -0.38038 -0.11750 -100.00000 -100.00000  0.13733 -0.02212  0.13772 -0.00017 -100.00000 -0.97906 -0.42260 -0.10154 -100.00000 -100.00000 -0.24846  0.53516 -100.00000 -0.11124  0.23927  0.18358 -100.00000  0.41739 -100.00000 -100.00000  0.72629  0.13842  0.03597  0.00061 -0.09513 -100.00000 -100.00000 -100.00000 -100.00000  0.93480 -0.20993 -0.41080  0.05709  0.05548  0.18763 -0.52182 -0.46454 -0.10585 -0.13227  0.16790  0.00000  0.00000  0.00000 
-100.00000 -100.00000 -100.00000 -100.00000 -100.00000 -100.00000 -100.00000 -0.00027 -100.00000  0.27723 -0.02601  0.11084 -0.14175 -0.51982  0.50661 -100.00000 -100.00000 -100.00000  0.00000  0.00000  0.00000  0.28946 -0.34143 -0.31002 -0.17641 -0.35923 -0.14094  0.40338  0.09177  0.22163 -100.00000 -100.00000 -100.00000 -100.00000 -100.00000 -100.00000 -100.00000 -100.00000 -100.00000 -100.00000 -0.28194 -100.00000 -100.00000 -100.00000 -100.00000 -100.00000 -100.00000 -100.00000 -100.00000 -100.00000 -100.00000 -100.00000 -100.00000 -100.00000 -100.00000 -100.00000 -100.00000 -100.00000 -100.00000 -100.00000 
 0.00794 -0.49209 -0.62353 -0.18454 -0.55678 -0.56181 -100.00000 -100.00000 -100.00000 -0.10125 -100.00000 -100.00000 -100.00000 -100.00000 -100.00000 -100.00000 -100.00000 -100.00000 -100.00000 -100.00000 -100.00000  0.00009 -100.00000 -100.00000 -100.00000 -100.00000 -100.00000 -0.18048  0.40123  0.01970 -0.25953  1.19756 -100.00000  0.00000  0.00000  0.00000 -100.00000 -100.00000 -100.00000 -100.00000 -100.00000 -100.00000 -100.00000 -100.00000 -100.00000  0.20065  0.33785  0.04237 -100.00000 -100.00000 -100.00000 -0.28326 -0.13892 -0.54275  0.98665  0.01917 -0.03801 -100.00000 -100.00000 -100.00000 
-0.24734 -0.39814  0.19371 -0.79809 -0.35738 -100.00000 -0.29498 -0.81305  0.27338  0.75546  0.84698  0.13605  0.18527 -0.36292 -0.08855 -0.00021 -0.14869 -100.00000 -0.53090 -0.31985 -0.04650 -0.39969 -0.05146  0.04260 -0.03798 -0.51895 -100.00000 -0.10802  0.02017 -0.03242 -0.39505 -0.24538 -0.04389  0.00000  0.00000  0.00000 -0.00021 -0.26827  0.11997 -0.52340 -100.00000 -100.00000 -100.00000 -0.64531 -100.00000 -0.52522 -0.67582 -0.18400  0.47088 -0.25963 -100.00000 -0.39724 -0.52095 -0.26334  0.07666  0.45222 -0.04197 -0.66273 -100.00000 -0.09490 
-100.00000 -100.00000 -100.00000 -100.00000 -100.00000 -100.00000 -0.25948  0.33778 -0.00479  0.48217  1.05399  0.16802  0.00000  0.00000  0.00000 -100.00000 -100.00000 -100.00000  0.27728 -0.23439 -0.61172 -100.00000 -0.20744 -0.09493 -100.00000  0.00012 -100.00000  0.54371  0.85873 -0.15275 -100.00000  0.00012 -100.00000 -100.00000 -100.00000 -100.00000 -100.00000 -100.00000 -100.00000 -100.00000 -0.58232 -100.00000 -100.00000 -100.00000 -100.00000 -100.00000 -100.00000 -100.00000 -100.00000 -100.00000 -0.35601 -100.00000  0.00012 -100.00000 -100.00000 -100.00000 -100.00000 -100.00000 -100.00000 -100.00000 
 0.18573 -0.49428  0.06520 -100.00000 -100.00000 -100.00000  0.00002 -100.00000 -0.00003 -100.00000 -100.00000 -100.00000 -100.00000 -100.00000 -100.00000 -100.00000 -100.00000 -100.00000 -100.00000 -100.00000 -100.00000 -100.00000 -100.00000 -100.00000 -100.00000 -100.00000 -100.00000 -100.00000 -100.00000 -100.00000 -100.00000 -100.00000 -100.00000 -100.00000 -100.00000 -100.00000 -100.00000 -100.00000 -100.00000 -100.00000 -100.00000 -100.00000 -100.00000 -100.00000 -100.00000 -100.00000 -100.00000 -100.00000 -100.00000 -100.00000 -100.00000  0.10326 -0.31037 -0.36998 -100.00000 -0.58328  0.04256  0.00000  0.00000  0.00000 
-100.00000 -100.00000 -100.00000 -100.00000 -100.00000 -100.00000 -100.00000 -100.00000 -100.00000 -100.00000 -100.00000 -0.09501 -0.36916 -0.54998 -0.04665 -100.00000 -100.00000 -100.00000 -0.00005 -100.00000  0.00001 -100.00000 -100.00000 -100.00000 -100.00000 -100.00000 -100.00000 -100.00000 -100.00000 -100.00000 -100.00000 -0.28238  0.28350  0.06666  0.52073  0.19436 -0.05887 -0.40527 -0.18415 -100.00000 -100.00000 -100.00000 -100.00000 -100.00000 -100.00000 -100.00000 -100.00000 -100.00000 -0.13882  0.40927 -0.06295  0.00000  0.00000  0.00000 -100.00000 -100.00000 -100.00000  0.07652  0.48027 -0.01138 
 0.29410  0.27508  0.34086 -100.00000 -100.00000 -100.00000 -100.00000 -100.00000 -100.00000 -100.00000 -100.00000 -100.00000 -100.00000 -100.00000 -100.00000  0.32316  0.12059 -0.05450 -100.00000 -100.00000 -100.00000 -100.00000 -100.00000 -100.00000 -0.10064 -100.00000 -100.00000  0.39006  0.76578 -0.15691 -100.00000 -100.00000 -100.00000 -100.00000 -100.00000 -100.00000 -100.00000 -100.00000 -100.00000 -100.00000 -100.00000 -100.00000 -100.00000 -100.00000 -100.00000 -100.00000 -100.00000 -100.00000  0.00000  0.00000  0.00000 -0.29546 -0.33679  0.42013 -100.00000 -100.00000 -100.00000 -100.00000 -100.00000 -100.00000 
-100.00000 -100.00000 -100.00000 -100.00000 -100.00000 -100.00000  0.35262 -0.15820 -0.10735 -0.37678  0.16377 -0.19423 -0.10134 -0.98876  0.72342  0.00000  0.00000  0.00000 -100.00000 -100.00000  0.19464 -100.00000 -100.00000 -100.00000 -100.00000 -100.00000 -100.00000 -100.00000 -100.00000 -100.00000  0.58497  0.11512 -0.04358 -100.00000 -100.00000 -100.00000 -100.00000 -100.00000 -100.00000 -100.00000 -100.00000 -100.00000 -100.00000 -100.00000 -100.00000 -100.00000 -100.00000 -100.00000 -100.00000 -100.00000 -100.00000 -0.28489 -100.00000  0.00004 -100.00000 -100.00000 -100.00000 -100.00000 -100.00000 -100.00000 
 0.74950  0.12256 -0.03894 -100.00000 -0.00669 -100.00000  0.13781 -100.00000 -100.00000 -100.00000 -100.00000 -100.00000 -100.00000 -100.00000 -100.00000 -100.00000 -100.00000 -100.00000 -100.00000 -100.00000 -100.00000 -100.00000 -100.00000 -100.00000 -100.00000 -100.00000 -100.00000 -0.17585 -100.00000 -100.00000 -100.00000 -100.00000 -100.00000 -100.00000 -100.00000 -100.00000 -100.00000 -0.64446 -100.00000 -100.00000 -100.00000 -100.00000 -100.00000 -100.00000 -100.00000 -100.00000 -100.00000 -100.00000 -100.00000 -100.00000 -100.00000  0.30665 -0.98461  0.12420  0.26547  0.94050  0.10308  0.00000  0.00000  0.00000 
-100.00000 -100.00000 -100.00000 -100.00000 -0.14765 -100.00000 -100.00000 -100.00000 -100.00000  0.18259 -0.03153 -0.42399 -100.00000 -100.00000 -100.00000 -100.00000 -100.00000 -100.00000 -100.00000 -100.00000 -100.00000 -100.00000  0.26298  0.13749 -100.00000 -100.00000 -100.00000  0.35346 -0.24388  0.56966 -0.14726 -100.00000 -0.34697  0.00000  0.00000  0.00000 -100.00000 -100.00000 -100.00000 -100.00000 -100.00000 -100.00000 -100.00000 -100.00000 -100.00000  0.18259  0.18092 -0.28457 -100.00000 -100.00000 -100.00000 -100.00000 -0.25392 -100.00000  0.05933 -0.14403 -0.29846 -100.00000 -100.00000 -100.00000 
-100.00000 -100.00000 -100.00000 -100.00000 -100.00000 -100.00000 -100.00000 -0.02630  0.28365  0.27707 -100.00000 -100.00000  0.00000  0.00000  0.00000 -100.00000 -100.00000 -100.00000 -100.00000  0.13759 -100.00000 -100.00000 -100.00000 -100.00000 -100.00000 -100.00000 -100.00000 -0.33605  0.57579  0.46119 -100.00000 -100.00000 -100.00000 -100.00000 -100.00000 -100.00000 -100.00000 -100.00000 -100.00000 -100.00000 -100.00000 -100.00000 -100.00000 -100.00000 -100.00000 -100.00000 -100.00000 -100.00000 -100.00000 -100.00000 -100.00000 -100.00000 -100.00000 -100.00000 -100.00000 -100.00000 -100.00000 -100.00000 -100.00000 -100.00000 
-100.00000 -100.00000 -100.00000 -0.19504 -100.00000 -100.00000 -100.00000 -100.00000 -100.00000 -100.00000 -100.00000 -100.00000 -100.00000 -100.00000 -100.00000 -100.00000 -100.00000 -100.00000 -100.00000 -0.27914 -100.00000 -0.00006 -100.00000  0.00007 -100.00000 -100.00000 -100.00000 -0.10375  0.85836  0.31903 -0.10084 -100.00000  0.37858  0.00000  0.00000  0.00000 -100.00000  0.00014 -100.00000 -100.00000 -100.00000 -100.00000 -100.00000 -100.00000 -100.00000 -0.10084  0.21708 -100.00000 -100.00000 -100.00000 -100.00000  0.16219 -100.00000  0.26310 -0.23814  0.54218 -0.04091 -100.00000 -100.00000 -100.00000 
-100.00000 -100.00000 -100.00000 -100.00000  0.00008 -100.00000 -100.00000 -100.00000 -0.55873 -100.00000 -100.00000 -100.00000 -100.00000 -100.00000 -100.00000 -100.00000 -100.00000 -100.00000 -100.00000 -100.00000 -100.00000 -100.00000 -100.00000 -100.00000 -100.00000 -100.00000 -100.00000 -100.00000 -100.00000 -100.00000  0.09512 -0.00901 -100.00000 -0.38258  0.92206 -0.00557 -0.18239 -100.00000 -0.35350 -100.00000 -100.00000 -100.00000 -100.00000 -100.00000 -100.00000 -100.00000 -100.00000 -100.00000  0.08400 -0.13064 -0.62961  0.00000  0.00000  0.00000 -100.00000 -100.00000 -100.00000 -0.63848  0.08830  0.46130 
-100.00000 -100.00000 -100.00000 -100.00000 -100.00000 -100.00000 -100.00000 -100.00000 -100.00000 -100.00000  0.13760 -100.00000 -100.00000 -100.00000 -100.00000 -100.00000 -100.00000 -100.00000 -100.00000 -100.00000 -100.00000 -100.00000 -100.00000 -100.00000 -100.00000 -100.00000 -100.00000  0.06782  1.03124 -100.00000 -100.00000 -100.00000 -100.00000 -100.00000 -0.03345 -0.35326 -100.00000 -100.00000  0.16872 -100.00000 -100.00000 -100.00000 -100.00000 -100.00000 -100.00000 -100.00000 -100.00000 -100.00000  0.12953 -0.31336 -0.20347  0.00000  0.00000  0.00000 -100.00000 -100.00000 -100.00000  0.40521  0.45962  0.35724 
-0.14336 -0.00505  0.16978  0.06863  0.24221 -0.30068  0.00000  0.00000  0.00000 -0.28986 -0.21923  0.23509  0.47864  0.51739  0.06855 -100.00000 -100.00000 -0.34655 -100.00000  0.13841  0.00005 -100.00000 -100.00000 -100.00000 -100.00000 -100.00000 -100.00000  0.44788  0.57127 -0.00253 -100.00000 -100.00000 -100.00000 -100.00000 -100.00000 -100.00000 -100.00000 -100.00000 -100.00000 -100.00000 -100.00000 -100.00000 -100.00000 -100.00000 -100.00000 -100.00000 -100.00000 -100.00000 -100.00000 -100.00000 -100.00000 -100.00000 -0.21617 -0.04339 -100.00000 -100.00000  0.13755 -100.00000 -100.00000 -100.00000 
-0.31901  0.10980 -0.32322 -100.00000  0.13815  0.00015 -100.00000  0.10363 -100.00000 -100.00000 -100.00000 -100.00000 -100.00000  0.21054 -100.00000  0.50725  0.50607  0.10392 -100.00000 -100.00000 -100.00000 -0.14383 -0.47170 -100.00000 -100.00000 -100.00000 -100.00000 -100.00000  0.00065 -100.00000 -100.00000 -100.00000 -100.00000  0.63573 -0.56487  0.41760 -100.00000 -100.00000 -100.00000 -100.00000 -100.00000 -100.00000 -100.00000 -100.00000 -100.00000 -100.00000 -100.00000 -100.00000 -100.00000 -100.00000 -100.00000 -100.00000 -0.50614 -0.09350  0.00000  0.00000  0.00000 -0.03164  0.60486  0.22110 
-0.03826 -0.10108 -0.36714  0.37901  0.34215 -100.00000 -100.00000 -0.79436 -0.09442 -100.00000 -100.00000 -100.00000 -100.00000 -100.00000 -100.00000  0.47893  0.55118  0.05984 -100.00000 -100.00000 -100.00000 -100.00000  0.10422 -0.00339  0.06783  0.98413 -100.00000 -100.00000 -100.00000 -100.00000 -100.00000 -100.00000 -100.00000  0.31021  0.30960  0.19159 -100.00000 -100.00000 -100.00000 -100.00000 -100.00000 -100.00000  0.00050 -100.00000 -100.00000 -100.00000 -100.00000 -100.00000 -100.00000 -100.00000 -100.00000 -100.00000 -100.00000 -100.00000  0.00000  0.00000  0.00000 -0.58372 -0.04100 -0.74502 
 0.00000  0.00000  0.00000 -100.00000 -100.00000  0.00002  0.20243 -0.55805 -100.00000 -100.00000 -100.00000 -100.00000 -100.00000 -100.00000 -100.00000 -100.00000 -100.00000 -100.00000 -100.00000 -100.00000 -100.00000 -100.00000 -100.00000 -100.00000  0.04547 -0.24677  0.07411 -100.00000 -100.00000 -100.00000 -100.00000 -100.00000 -100.00000 -100.00000 -100.00000 -100.00000 -100.00000 -100.00000 -100.00000 -100.00000 -100.00000 -100.00000 -100.00000 -100.00000 -100.00000 -100.00000 -100.00000 -100.00000 -0.07001 -0.05413  0.04994 -100.00000 -100.00000 -100.00000 -100.00000 -100.00000 -100.00000  0.23924  0.19380  0.04655 
-100.00000 -100.00000 -100.00000 -100.00000 -100.00000 -100.00000  0.35677  0.25335  0.33802 -100.00000  0.37855  0.13756  0.14179 -0.14238 -0.07927 -100.00000 -100.00000 -100.00000  0.00000  0.00000  0.00000 -100.00000 -100.00000  0.00006 -100.00000 -100.00000 -100.00000 -0.12889  0.44880  0.16473 -100.00000 -100.00000 -100.00000 -100.00000 -100.00000 -100.00000 -100.00000 -100.00000 -100.00000 -0.18292 -0.12310 -0.08706 -100.00000 -100.00000 -100.00000 -100.00000 -100.00000 -100.00000 -100.00000 -100.00000 -100.00000 -100.00000 -100.00000 -100.00000 -100.00000 -100.00000 -100.00000 -100.00000 -100.00000 -100.00000 
 0.00013 -100.00000 -100.00000 -100.00000 -100.00000 -100.00000 -100.00000 -100.00000 -100.00000 -100.00000 -100.00000 -100.00000  0.00000  0.00000  0.00000 -100.00000 -0.60986 -0.03491 -100.00000  0.26261 -100.00000 -100.00000 -100.00000 -100.00000  0.13763 -100.00000 -100.00000 -100.00000 -100.00000 -100.00000  0.00013 -100.00000 -100.00000 -100.00000 -100.00000 -100.00000  0.13123  0.00366 -0.15666 -100.00000 -100.00000 -100.00000  0.05555 -0.26880 -0.11505 -100.00000 -100.00000 -100.00000 -100.00000 -1.48094 -100.00000 -100.00000 -0.00043 -100.00000 -100.00000 -100.00000 -100.00000  0.00013 -100.00000 -100.00000 
-0.24703 -0.45702  0.46613 -0.00012 -1.28014 -100.00000 -100.00000 -100.00000 -0.00002 -100.00000 -100.00000 -100.00000 -100.00000 -100.00000 -100.00000 -100.00000 -100.00000 -100.00000 -100.00000 -100.00000 -100.00000 -100.00000  0.00615 -0.08490 -100.00000 -100.00000 -100.00000 -100.00000 -100.00000 -100.00000 -100.00000 -0.00051 -100.00000  0.04388 -0.76763  0.02206 -100.00000 -100.00000 -100.00000 -100.00000 -100.00000 -100.00000 -100.00000 -100.00000 -100.00000 -100.00000 -100.00000 -0.00002 -100.00000 -100.00000 -100.00000 -100.00000 -100.00000 -100.00000  0.00000  0.00000  0.00000 -0.29862 -0.39865 -0.46732 
-100.00000 -100.00000 -100.00000 -100.00000 -100.00000 -100.00000 -0.26920  0.04611  0.29611  0.00000  0.00000  0.00000 -0.43346 -0.32980 -0.75865 -100.00000 -0.66192 -0.11629 -0.01233  0.87456  0.04774 -100.00000 -100.00000 -100.00000 -100.00000 -100.00000 -100.00000  0.16525  0.11557 -0.32931 -0.09050  0.08820 -0.44441 -100.00000 -100.00000  0.12472 -100.00000 -100.00000 -100.00000 -100.00000 -100.00000 -100.00000 -100.00000 -100.00000 -100.00000 -100.00000 -100.00000 -100.00000 -100.00000 -100.00000 -100.00000 -100.00000 -100.00000 -100.00000 -100.00000 -100.00000 -100.00000 -100.00000 -100.00000 -100.00000 
-100.00000 -0.13146 -100.00000 -100.00000 -100.00000 -100.00000 -100.00000 -100.00000 -100.00000 -100.00000 -100.00000 -100.00000  0.73912  0.59596 -0.06562 -100.00000 -100.00000 -100.00000 -100.00000 -100.00000 -100.00000 -100.00000 -100.00000 -100.00000  0.00000  0.00000  0.00000 -100.00000 -100.00000 -100.00000 -100.00000 -100.00000 -100.00000 -100.00000 -100.00000 -100.00000 -100.00000 -100.00000 -100.00000  0.16659 -100.00000  0.26311 -100.00000 -100.00000 -100.00000  0.00006 -100.00000 -100.00000 -0.34874  0.36048  0.16721 -100.00000 -100.00000 -100.00000 -100.00000 -100.00000 -100.00000 -100.00000 -100.00000 -100.00000 
-100.00000 -100.00000 -100.00000  0.18883  0.05966  0.22707 -100.00000 -100.00000 -100.00000 -0.24815  0.11071 -0.08717 -100.00000 -100.00000 -100.00000 -100.00000 -100.00000 -100.00000 -100.00000 -100.00000 -100.00000 -100.00000 -100.00000 -100.00000 -100.00000 -100.00000 -100.00000 -0.00001 -100.00000 -100.00000  0.00000  0.00000  0.00000 -100.00000 -100.00000 -100.00000 -100.00000 -0.13600 -100.00000 -100.00000 -100.00000 -100.00000 -100.00000 -100.00000  0.13751 -100.00000 -100.00000 -100.00000 -100.00000  0.13752 -100.00000 -0.18396  0.00379 -100.00000 -100.00000 -100.00000 -100.00000 -100.00000 -100.00000 -100.00000 
-100.00000 -100.00000 -100.00000 -100.00000 -100.00000 -100.00000 -100.00000 -100.00000 -100.00000 -100.00000 -100.00000 -100.00000 -100.00000 -100.00000 -100.00000 -100.00000 -100.00000 -100.00000 -0.18566  0.26298 -100.00000  0.00000  0.00000  0.00000 -100.00000 -100.00000 -100.00000 -100.00000 -0.12602 -100.00000 -100.00000 -100.00000 -100.00000 -100.00000 -100.00000 -100.00000 -100.00000 -100.00000 -100.00000  0.24133 -0.58665  0.08140 -100.00000 -100.00000 -100.00000 -0.26816 -0.17161 -0.08655 -100.00000 -0.00005 -100.00000 -100.00000 -100.00000 -100.00000 -100.00000 -100.00000 -0.03521 -100.00000 -100.00000 -100.00000 
-100.00000 -100.00000 -100.00000 -100.00000 -100.00000 -100.00000 -100.00000 -100.00000 -100.00000 -100.00000  0.00003 -100.00000 -100.00000  0.13753 -100.00000 -100.00000 -100.00000 -100.00000 -100.00000 -100.00000 -100.00000 -100.00000 -0.14609 -0.04443 -100.00000 -100.00000 -100.00000 -0.16587 -0.31740  0.38792 -0.19478  0.37854 -100.00000  0.00000  0.00000  0.00000 -0.73451  0.18652  0.03502 -100.00000 -100.00000 -100.00000 -100.00000  0.00003 -100.00000  0.38474 -0.26240 -0.18193 -100.00000 -100.00000 -100.00000 -0.02008  0.70191 -0.26498  0.41698 -0.35405 -0.00587 -100.00000 -100.00000 -100.00000 
 0.16313 -100.00000 -100.00000  0.00000  0.00000  0.00000  0.35897  0.24636  0.58487  0.01443 -0.53681 -100.00000  0.00013 -100.00000 -100.00000 -100.00000  0.00025 -100.00000 -100.00000 -100.00000 -100.00000  0.00013 -100.00000 -100.00000 -100.00000 -100.00000 -100.00000 -100.00000 -100.00000 -0.06708  0.25291  0.64595 -0.04991 -100.00000 -100.00000 -100.00000 -100.00000 -100.00000 -100.00000 -100.00000 -100.00000  0.13769 -100.00000 -100.00000 -100.00000 -100.00000 -100.00000 -100.00000 -100.00000 -100.00000 -100.00000 -100.00000 -100.00000 -100.00000 -100.00000 -100.00000 -100.00000 -0.22658 -0.13937  0.49201 
-0.16834  0.22966  0.71856 -100.00000 -100.00000  0.13764  0.37848 -0.27982 -100.00000 -100.00000 -100.00000 -100.00000 -100.00000 -100.00000 -100.00000 -100.00000 -100.00000 -100.00000 -100.00000 -100.00000 -100.00000 -100.00000 -100.00000 -100.00000 -100.00000 -100.00000 -100.00000 -100.00000 -100.00000 -100.00000 -100.00000 -100.00000 -100.00000 -100.00000 -100.00000 -100.00000 -100.00000 -0.14668 -100.00000 -100.00000 -100.00000 -100.00000 -100.00000 -100.00000 -100.00000 -100.00000 -100.00000 -100.00000 -100.00000 -100.00000 -100.00000 -0.39364 -0.22718 -0.08194  0.20132  0.09869  0.30309  0.00000  0.00000  0.00000 
-100.00000 -100.00000 -100.00000 -100.00000 -100.00000 -100.00000 -100.00000 -0.03163 -100.00000 -0.10115 -0.40412  0.31748  0.00000  0.00000  0.00000  0.01056 -0.14108 -0.04622  0.06313  0.07379 -0.28419 -100.00000 -0.00002 -100.00000 -100.00000 -100.00000 -0.12998  0.13802  0.12855 -100.00000  0.00000 -100.00000 -100.00000 -100.00000 -100.00000 -100.00000 -100.00000 -100.00000 -100.00000 -100.00000 -100.00000 -100.00000 -100.00000 -100.00000 -100.00000 -100.00000 -100.00000 -100.00000 -100.00000 -0.00002 -100.00000 -100.00000 -100.00000 -100.00000 -100.00000 -100.00000 -100.00000 -100.00000 -100.00000 -100.00000 
-100.00000  0.00025 -100.00000 -100.00000  0.00025 -100.00000 -0.44679  0.86017 -100.00000 -0.28211  0.40126 -0.35422  0.00000  0.00000  0.00000 -0.19567  0.00025 -100.00000  0.27731 -100.00000 -0.00012 -100.00000 -100.00000 -100.00000 -100.00000 -100.00000 -100.00000 -0.52703  0.81284 -0.74941 -100.00000 -100.00000 -100.00000 -100.00000 -100.00000 -100.00000 -100.00000 -100.00000 -100.00000 -100.00000 -100.00000 -100.00000 -100.00000 -100.00000 -100.00000 -100.00000 -100.00000 -100.00000 -100.00000 -100.00000 -100.00000 -100.00000 -100.00000 -100.00000 -100.00000 -100.00000 -100.00000 -100.00000 -100.00000 -100.00000 
-0.19542 -0.14321 -100.00000  0.10533  0.00738 -0.21015  0.00000  0.00000  0.00000  0.18305 -0.69807  0.14349 -100.00000 -100.00000 -100.00000 -100.00000 -100.00000 -100.00000  0.01098 -0.13240 -100.00000 -100.00000 -100.00000 -100.00000 -100.00000 -100.00000 -100.00000 -100.00000 -100.00000 -100.00000 -100.00000 -100.00000 -100.00000 -100.00000 -100.00000 -100.00000 -100.00000 -100.00000 -100.00000 -100.00000 -100.00000 -100.00000 -100.00000 -100.00000 -100.00000 -100.00000 -100.00000 -100.00000 -100.00000 -100.00000 -100.00000 -100.00000 -100.00000 -100.00000 -100.00000 -0.14723 -0.09443 -100.00000 -100.00000 -100.00000 
-100.00000 -100.00000 -100.00000 -100.00000 -0.00002 -100.00000 -100.00000 -0.00002 -100.00000  0.56397 -0.30955 -0.04227  0.00000  0.00000  0.00000 -100.00000 -100.00000 -100.00000 -100.00000 -100.00000 -100.00000 -100.00000 -100.00000 -100.00000 -100.00000 -100.00000 -100.00000 -100.00000 -100.00000 -100.00000 -100.00000 -0.00002 -100.00000 -100.00000 -100.00000 -100.00000 -100.00000 -0.14316  0.04298 -100.00000 -100.00000 -100.00000 -0.24980  0.17966  0.04473 -100.00000 -100.00000 -100.00000 -100.00000 -100.00000 -100.00000 -100.00000 -100.00000 -100.00000 -100.00000 -100.00000 -100.00000 -100.00000 -100.00000 -100.00000 
-100.00000 -100.00000 -100.00000 -100.00000 -100.00000 -100.00000 -100.00000 -100.00000  0.00019 -100.00000 -100.00000 -100.00000  0.00000  0.00000  0.00000 -0.13416  1.18372  0.27570 -100.00000 -100.00000  0.00019 -100.00000  0.00011 -100.00000 -100.00000  0.00011 -100.00000 -100.00000 -100.00000 -100.00000 -100.00000 -100.00000 -100.00000 -100.00000 -100.00000 -100.00000 -0.30684 -0.02273  0.26323 -100.00000 -100.00000 -100.00000  0.25282 -0.00890  0.48100 -100.00000 -100.00000 -100.00000 -0.28263 -100.00000 -100.00000 -100.00000 -100.00000 -100.00000 -100.00000 -100.00000 -100.00000 -100.00000 -100.00000 -100.00000 
 0.29529 -0.28615 -0.06962 -100.00000  0.26300  0.00006 -0.05820 -100.00000 -100.00000 -100.00000 -100.00000 -100.00000 -100.00000 -100.00000 -100.00000 -100.00000 -100.00000 -100.00000 -100.00000 -100.00000 -100.00000 -100.00000 -100.00000 -100.00000 -100.00000 -100.00000 -100.00000 -100.00000 -100.00000 -100.00000 -100.00000 -100.00000 -100.00000 -100.00000 -100.00000 -100.00000 -100.00000 -100.00000 -100.00000 -100.00000 -100.00000 -100.00000 -100.00000 -100.00000 -100.00000 -100.00000 -100.00000 -100.00000 -100.00000 -100.00000 -100.00000  0.66076  0.11477  0.18503 -0.14697 -0.28173  0.21797  0.00000  0.00000  0.00000 
-100.00000 -100.00000 -100.00000 -100.00000 -100.00000 -100.00000 -100.00000 -100.00000 -100.00000  0.18218 -100.00000 -100.00000 -100.00000 -100.00000 -100.00000 -100.00000 -100.00000 -100.00000 -100.00000 -100.00000 -100.00000 -0.00007 -100.00000 -0.18414 -100.00000 -100.00000 -100.00000 -0.20475  0.48059 -0.04077  0.13743  0.33752 -0.04663  0.00000  0.00000  0.00000 -100.00000 -100.00000 -100.00000 -100.00000 -100.00000 -100.00000 -100.00000 -100.00000 -100.00000  0.03597 -100.00000 -0.09501 -100.00000 -100.00000 -100.00000 -0.36907  0.36049  0.16803 -0.52515  0.66535  0.06283 -100.00000 -100.00000 -100.00000 
 0.32641  0.21948  0.56974 -0.10126  0.48553 -0.09466 -100.00000 -0.25453 -100.00000 -100.00000 -100.00000 -100.00000 -100.00000 -100.00000 -100.00000 -100.00000 -100.00000 -100.00000 -100.00000 -100.00000 -100.00000 -100.00000 -100.00000 -100.00000 -100.00000 -100.00000 -100.00000 -100.00000 -0.62241 -100.00000 -100.00000 -100.00000 -100.00000 -100.00000 -100.00000 -100.00000 -100.00000 -100.00000 -100.00000 -100.00000 -100.00000 -100.00000 -100.00000 -100.00000 -100.00000 -100.00000 -100.00000 -100.00000 -100.00000 -100.00000 -100.00000  0.02936  0.43752  0.37390  0.38901  0.48553  0.13944  0.00000  0.00000  0.00000 
 0.07731  0.30594  0.50837 -100.00000 -100.00000 -100.00000 -100.00000 -100.00000 -100.00000 -100.00000 -100.00000 -100.00000 -100.00000 -100.00000 -100.00000  0.10414 -0.22602  0.33274 -100.00000 -100.00000 -100.00000 -100.00000 -100.00000 -100.00000  0.13766  0.61798 -0.00748  0.26308 -100.00000  0.04300 -100.00000 -100.00000 -100.00000 -100.00000 -100.00000 -100.00000 -100.00000 -100.00000 -100.00000 -100.00000 -100.00000 -100.00000 -100.00000 -100.00000 -100.00000 -100.00000 -100.00000 -100.00000  0.00000  0.00000  0.00000 -0.07327  0.13106  0.46761 -100.00000 -100.00000 -100.00000 -100.00000 -100.00000 -100.00000 
-100.00000 -100.00000 -100.00000 -0.16555 -0.00674  0.28784 -100.00000 -100.00000 -100.00000  0.23034  0.12741 -0.04370 -100.00000 -100.00000 -100.00000 -100.00000 -100.00000 -100.00000 -100.00000 -100.00000 -100.00000 -100.00000 -100.00000 -100.00000 -100.00000 -100.00000 -100.00000 -100.00000  0.00005  0.00003  0.00000  0.00000  0.00000 -0.28492  0.58502 -0.13031 -100.00000 -100.00000 -100.00000 -100.00000 -100.00000 -100.00000 -0.14742 -100.00000  0.00003 -100.00000 -100.00000 -100.00000 -100.00000 -100.00000 -100.00000 -100.00000 -100.00000 -100.00000 -100.00000 -100.00000 -100.00000 -100.00000 -100.00000 -100.00000 
-100.00000 -100.00000 -100.00000 -100.00000 -100.00000 -100.00000 -100.00000 -0.00002 -100.00000 -100.00000 -100.00000 -100.00000  0.00000  0.00000  0.00000  0.13756 -100.00000 -0.04648  0.20046  0.23052  0.16270 -100.00000 -100.00000 -100.00000  0.38409 -0.51809  0.16811 -0.00097  0.02241 -0.03722 -100.00000 -100.00000 -100.00000 -100.00000 -100.00000 -100.00000 -100.00000 -100.00000 -100.00000 -100.00000 -100.00000 -100.00000 -100.00000 -100.00000 -100.00000 -100.00000 -100.00000 -100.00000 -100.00000 -100.00000 -100.00000 -100.00000 -100.00000 -100.00000 -100.00000 -100.00000 -100.00000 -100.00000 -100.00000 -100.00000 
 0.36920  0.16722  0.28192 -100.00000  0.77851 -100.00000 -100.00000 -0.14749  0.13763 -100.00000 -100.00000 -100.00000 -100.00000  0.26314 -100.00000 -100.00000 -100.00000 -100.00000 -100.00000 -100.00000 -100.00000  0.16192 -0.26640  0.30202 -100.00000 -100.00000 -100.00000  0.26317 -100.00000 -100.00000 -100.00000 -100.00000 -100.00000  0.41346  0.36644  0.26182 -100.00000 -100.00000 -100.00000 -100.00000 -100.00000 -100.00000 -100.00000 -100.00000 -100.00000 -100.00000 -100.00000 -100.00000 -100.00000 -100.00000 -100.00000 -100.00000 -100.00000 -100.00000  0.00000  0.00000  0.00000 -0.28451 -0.14749  0.11142 
-100.00000 -100.00000 -100.00000 -100.00000 -100.00000 -100.00000 -100.00000 -100.00000 -0.18358 -100.00000 -0.14405 -0.20885  0.36602 -0.06363  0.17436 -100.00000 -100.00000 -100.00000  0.00000  0.00000  0.00000 -100.00000  0.09696  0.03216 -0.36809 -100.00000 -100.00000 -0.00864 -0.68002 -0.47110 -100.00000 -0.28155 -100.00000 -100.00000 -100.00000 -100.00000 -100.00000 -100.00000 -100.00000 -100.00000  0.26297 -100.00000 -100.00000 -100.00000 -100.00000 -100.00000 -100.00000 -100.00000 -100.00000 -100.00000 -100.00000 -100.00000 -100.00000 -100.00000 -100.00000 -100.00000 -100.00000 -100.00000 -100.00000 -100.00000 
-100.00000 -100.00000 -100.00000 -100.00000 -100.00000 -100.00000 -100.00000 -100.00000 -100.00000 -100.00000 -100.00000 -100.00000 -0.10154 -0.14788 -100.00000 -100.00000 -100.00000 -100.00000 -100.00000 -100.00000 -100.00000 -0.06956  0.14274  0.25600 -100.00000 -100.00000 -100.00000 -100.00000 -100.00000 -100.00000 -100.00000 -100.00000 -100.00000 -0.11131 -0.05024 -0.52315  0.03735  0.16016  0.16289 -100.00000 -100.00000 -100.00000 -0.05878 -0.02628 -0.09482  0.00000  0.00000  0.00000 -0.50824  0.17920  0.48394 -100.00000 -100.00000 -100.00000 -100.00000 -100.00000 -100.00000 -100.00000 -100.00000 -100.00000 
 0.18744  0.30255  0.68435 -0.19621 -0.51854 -100.00000 -100.00000 -0.01071  0.04268 -100.00000 -100.00000 -100.00000 -100.00000 -100.00000 -100.00000 -100.00000 -100.00000 -100.00000 -100.00000 -100.00000 -100.00000 -100.00000 -0.28249  0.30151 -100.00000 -100.00000 -100.00000 -100.00000 -100.00000 -100.00000 -100.00000 -100.00000 -100.00000 -0.47049 -0.99782 -0.39390 -100.00000 -100.00000 -100.00000 -100.00000 -100.00000 -100.00000 -100.00000 -100.00000 -100.00000 -100.00000 -100.00000 -100.00000 -100.00000 -100.00000 -100.00000 -100.00000 -100.00000 -100.00000  0.00000  0.00000  0.00000  0.03984  0.24368  0.27624 
 0.37970 -0.14739  0.26295 -100.00000 -100.00000 -100.00000 -0.06391  0.10337 -0.24740 -0.25766  0.59615 -0.00448  0.00000  0.00000  0.00000 -100.00000 -100.00000 -100.00000  0.20146 -0.82120 -100.00000 -100.00000 -0.77784 -100.00000 -100.00000 -100.00000 -100.00000  0.37707  0.33518  0.09988  0.88994  0.13776  0.13742 -100.00000  0.11565 -100.00000 -100.00000  1.07064 -100.00000 -100.00000 -100.00000 -100.00000 -100.00000 -100.00000 -100.00000  2.75035  0.00025 -100.00000  1.38486  1.56455  0.28367 -0.19450 -0.14739 -100.00000  0.00119 -1.05463 -0.48126 -100.00000 -0.28131 -0.29797 
-100.00000 -100.00000 -100.00000 -100.00000 -100.00000 -100.00000 -100.00000 -100.00000 -100.00000 -100.00000 -100.00000 -100.00000 -100.00000 -100.00000 -100.00000 -100.00000 -100.00000 -100.00000 -100.00000 -100.00000 -100.00000  0.03609 -100.00000 -100.00000 -100.00000 -100.00000 -100.00000 -0.33121  0.18824  0.07732 -0.45674  0.13759  0.13760  0.00000  0.00000  0.00000 -0.00002  0.00009 -100.00000 -100.00000 -100.00000 -100.00000 -100.00000 -100.00000 -100.00000 -0.05864 -100.00000 -100.00000 -100.00000 -100.00000 -100.00000  0.78535  0.33766  0.49024 -0.20423  0.15844  0.20440 -100.00000 -100.00000 -100.00000 
 0.13751 -100.00000  0.04267  0.17208  0.16036  0.35473  0.00000  0.00000  0.00000 -100.00000 -0.28202 -0.04339 -100.00000 -0.85948 -100.00000 -0.19360 -0.32805 -0.35759 -100.00000 -100.00000 -100.00000 -100.00000 -100.00000 -100.00000 -100.00000 -100.00000 -100.00000 -100.00000 -100.00000 -100.00000 -100.00000 -100.00000 -100.00000 -100.00000 -100.00000 -100.00000 -100.00000 -100.00000 -100.00000 -100.00000 -100.00000 -100.00000 -100.00000 -100.00000 -100.00000 -100.00000 -100.00000 -100.00000 -100.00000 -100.00000 -100.00000 -100.00000 -100.00000 -100.00000 -100.00000 -100.00000 -100.00000  0.16180 -0.00015 -100.00000 
-100.00000 -100.00000 -100.00000  0.00015 -100.00000 -100.00000 -100.00000 -100.00000 -100.00000 -100.00000 -100.00000 -100.00000 -0.19586 -100.00000 -100.00000 -100.00000 -100.00000 -100.00000 -100.00000 -100.00000 -100.00000 -100.00000 -100.00000 -100.00000 -100.00000 -100.00000 -100.00000 -100.00000 -100.00000 -100.00000  0.11703 -0.35974 -0.00485  0.70639 -0.31322 -0.04374 -100.00000 -0.72053 -0.04652 -100.00000 -100.00000 -100.00000 -100.00000 -100.00000 -100.00000 -100.00000  0.20334 -100.00000  0.83859  0.71251 -0.08268  0.00000  0.00000  0.00000 -100.00000 -100.00000 -100.00000 -0.75469 -0.26433 -0.33629 
-100.00000 -0.43380 -100.00000 -0.58557 -0.07810  0.15470 -100.00000 -0.03272 -100.00000 -100.00000 -100.00000 -100.00000 -100.00000 -100.00000 -100.00000 -100.00000 -100.00000 -100.00000 -100.00000 -100.00000 -100.00000 -0.00003 -0.14822  0.04270 -100.00000 -100.00000 -100.00000  0.17436  0.04293  0.57681 -0.28358 -1.59066  0.04233  0.00000  0.00000  0.00000 -100.00000 -0.24450  0.43242 -100.00000 -100.00000 -100.00000 -100.00000 -100.00000 -100.00000  0.65188 -0.14822  0.21768 -0.00003 -0.40506  0.00012 -0.52459 -0.04678  0.06326 -0.04065 -0.22033 -0.32881 -100.00000 -100.00000 -100.00000 
-100.00000 -100.00000 -100.00000 -100.00000 -100.00000 -100.00000 -100.00000 -100.00000 -100.00000 -100.00000 -100.00000  0.05107  0.00000  0.00000  0.00000 -0.39921  0.09624 -0.04057 -100.00000 -100.00000 -100.00000 -100.00000 -100.00000 -100.00000 -100.00000 -100.00000 -100.00000 -100.00000 -100.00000 -100.00000 -100.00000 -100.00000 -100.00000 -100.00000 -0.00006 -100.00000 -100.00000 -0.14476 -100.00000 -100.00000 -100.00000 -100.00000  0.63662 -0.43400 -0.07077 -100.00000 -100.00000 -100.00000 -100.00000  0.09624 -0.04655 -100.00000 -100.00000 -100.00000 -100.00000 -100.00000 -100.00000 -100.00000 -100.00000 -100.00000 
-100.00000 -100.00000 -100.00000 -100.00000 -100.00000 -100.00000 -100.00000 -100.00000 -100.00000 -100.00000 -0.89858 -100.00000 -100.00000 -100.00000 -100.00000 -100.00000 -100.00000 -100.00000 -100.00000 -0.72087 -100.00000  0.00000  0.00000  0.00000 -100.00000 -100.00000 -100.00000 -100.00000 -0.00000 -100.00000 -100.00000 -100.00000 -100.00000 -100.00000 -100.00000 -0.18391 -100.00000 -100.00000 -100.00000 -0.29681  0.10534  0.48558 -100.00000 -100.00000 -100.00000  0.02281  0.77949  0.13879 -100.00000 -100.00000 -100.00000 -100.00000 -100.00000 -100.00000 -100.00000 -100.00000 -100.00000 -100.00000 -100.00000 -100.00000 
-0.37587  0.35952  0.00528 -0.02207  0.56574 -0.36982 -0.10153  0.11494  0.11061 -0.00017 -0.14810 -100.00000 -100.00000 -100.00000 -100.00000 -0.00017 -100.00000  0.13730 -100.00000 -100.00000 -100.00000 -100.00000 -100.00000 -100.00000 -100.00000 -100.00000 -100.00000  0.03597 -0.00017 -100.00000 -100.00000 -100.00000  0.04244 -100.00000 -0.14810 -0.09506 -100.00000 -0.51812 -0.00020 -100.00000 -100.00000 -100.00000 -100.00000 -100.00000 -100.00000 -100.00000 -100.00000 -100.00000 -100.00000 -100.00000 -100.00000 -0.39642 -0.94285 -0.29514 -0.40164 -0.55776 -0.64510  0.00000  0.00000  0.00000 
-100.00000 -0.79501 -0.07709 -100.00000 -0.00008 -100.00000 -100.00000 -0.00008 -100.00000  0.48350 -100.00000 -100.00000 -100.00000  0.13743 -100.00000 -100.00000 -100.00000 -100.00000 -100.00000 -100.00000 -0.00006 -100.00000 -100.00000 -100.00000 -100.00000 -100.00000 -100.00000 -100.00000 -0.00008 -0.10484  0.10282 -0.01966 -100.00000  0.13669 -0.67602 -0.53645 -0.26032 -0.48644 -0.18431 -100.00000 -100.00000 -100.00000 -100.00000 -100.00000 -100.00000 -100.00000 -100.00000 -100.00000 -0.24909 -0.13114  0.08504  0.00000  0.00000  0.00000 -100.00000 -100.00000 -100.00000  0.22387  0.50437  0.26362 
-100.00000  0.58499 -100.00000 -0.49608 -0.20709  0.10508  0.00000  0.00000  0.00000 -0.28178  0.47709  0.04159 -0.06959 -0.51823 -100.00000 -100.00000 -100.00000 -100.00000 -100.00000 -100.00000 -100.00000 -100.00000 -100.00000 -100.00000 -100.00000 -100.00000 -100.00000 -100.00000 -100.00000 -100.00000 -0.00017 -100.00000 -100.00000 -100.00000 -100.00000 -100.00000 -100.00000 -100.00000 -100.00000 -100.00000 -0.89872 -100.00000 -100.00000 -100.00000 -100.00000 -100.00000 -100.00000 -100.00000 -100.00000 -100.00000 -100.00000 -100.00000 -100.00000 -100.00000 -100.00000 -100.00000 -100.00000 -100.00000  0.13754  0.13752 
-100.00000  0.00006 -0.57706 -100.00000  0.48549 -0.31063 -100.00000 -100.00000 -100.00000 -100.00000 -100.00000 -100.00000 -100.00000 -100.00000 -100.00000 -100.00000 -100.00000 -100.00000 -100.00000 -100.00000 -100.00000 -100.00000 -100.00000 -100.00000 -100.00000 -100.00000 -100.00000 -100.00000 -100.00000  0.11051 -0.05873 -0.58333 -100.00000 -0.05873 -100.00000 -0.35638  0.11653  0.53013 -100.00000 -100.00000  0.00006 -0.00007 -100.00000 -100.00000 -100.00000 -100.00000  0.00006 -100.00000  0.14405  0.86698  0.18692  0.00000  0.00000  0.00000 -100.00000 -100.00000 -100.00000 -0.37620 -0.13587 -0.20371 
 0.16106  0.77894 -0.10125  0.28939  1.07857 -0.15693  0.47417 -0.37719  0.25586 -0.45647  0.28466 -0.08403 -100.00000 -100.00000 -0.13027 -100.00000 -100.00000 -100.00000 -100.00000  0.00072 -100.00000 -100.00000 -100.00000 -100.00000 -100.00000  0.00072 -100.00000  0.00000  0.00000  0.00000  0.19846  0.43016 -0.00474 -0.57900 -0.17855  0.26096 -0.52269 -0.14372 -100.00000  0.03615 -0.00963 -100.00000 -100.00000 -100.00000 -100.00000 -100.00000 -100.00000 -100.00000  0.40849  0.42478  0.42756  0.06227 -100.00000  0.00015 -100.00000  0.00072 -100.00000 -100.00000  0.44409 -100.00000 
-100.00000  0.00067 -100.00000  0.37797  0.37724  0.42565 -0.52689 -0.26504  0.67937 -0.17141 -0.82965 -0.18390 -0.24239  0.37403  0.42565 -0.72773  0.85258  0.56213 -100.00000 -100.00000 -100.00000 -100.00000 -100.00000 -100.00000 -100.00000 -100.00000 -100.00000 -0.65119 -0.91915  0.02306 -0.77672  1.82003 -0.18228 -100.00000 -100.00000 -100.00000  0.00000  0.00000  0.00000  0.03554  0.00067 -100.00000 -100.00000  0.67875 -0.28485  0.25306  0.44342 -0.29887 -0.27150 -0.41192 -0.09096 -0.26452 -0.57123 -0.38042 -100.00000 -100.00000 -100.00000  0.03554 -100.00000 -100.00000 
-100.00000 -100.00000  0.00017 -100.00000 -100.00000 -100.00000 -0.14770 -1.00370  0.03139 -0.06966 -0.05147  0.18433  0.00000  0.00000  0.00000 -100.00000 -100.00000 -100.00000 -100.00000 -0.51879  0.67824 -100.00000 -100.00000 -100.00000 -100.00000 -100.00000 -100.00000  0.03861 -0.00370  0.76930 -100.00000 -100.00000 -100.00000 -100.00000 -100.00000 -100.00000 -100.00000 -100.00000 -100.00000 -100.00000 -100.00000 -100.00000 -0.10595 -100.00000 -100.00000 -100.00000 -0.89947 -100.00000 -100.00000 -100.00000 -100.00000 -100.00000 -100.00000 -100.00000 -100.00000 -100.00000 -100.00000 -100.00000 -100.00000 -100.00000 
-100.00000 -0.05421 -100.00000 -100.00000 -100.00000 -0.37000  0.03614 -0.47217  0.16807 -100.00000 -0.40547 -100.00000 -100.00000 -100.00000 -0.18402 -0.10137 -100.00000 -0.28478 -100.00000 -100.00000 -0.00485 -100.00000 -0.00058 -100.00000 -100.00000 -0.33109 -0.04377  0.37856 -0.31399 -0.09497 -0.44791 -0.51859 -0.23066  0.20380  0.38530 -100.00000 -0.05861 -1.93963 -0.27215 -100.00000 -0.28271 -100.00000 -100.00000 -100.00000 -100.00000  0.00004 -100.00000 -100.00000 -0.04922 -0.12137  0.48769  0.00000  0.00000  0.00000 -100.00000  0.22998 -100.00000 -0.22790 -0.64473  0.34325 
 0.16163 -0.13773 -0.00000  0.20038 -0.14820 -0.00000  0.38402 -100.00000 -100.00000 -100.00000 -100.00000 -100.00000 -100.00000 -0.52011 -100.00000 -100.00000 -100.00000 -100.00000 -100.00000 -0.62316 -0.09493 -0.05864  0.12705 -0.09493 -0.36879 -0.00025 -0.75144 -0.58964  0.22382  0.77934  0.41901  0.32973  0.05132  0.00000  0.00000  0.00000 -0.28505 -0.75663 -100.00000 -100.00000 -100.00000 -100.00000 -100.00000 -100.00000 -100.00000 -100.00000 -100.00000 -100.00000 -100.00000  0.37827 -100.00000 -0.36879 -0.34243 -0.28479  0.46870 -0.48829 -0.12635 -100.00000  0.39569 -100.00000 
-100.00000 -100.00000 -100.00000 -100.00000 -100.00000 -100.00000 -100.00000 -100.00000 -100.00000  0.00019  0.13737 -100.00000 -100.00000 -100.00000 -100.00000 -100.00000 -100.00000 -100.00000 -100.00000 -100.00000 -100.00000  0.13770 -100.00000 -100.00000 -100.00000 -100.00000 -100.00000  0.76192 -0.46400 -0.14234  0.06714  0.11497 -100.00000  0.00000  0.00000  0.00000  0.00019 -100.00000 -100.00000 -100.00000 -100.00000 -100.00000 -100.00000 -100.00000 -100.00000  0.16186 -0.40497 -100.00000 -100.00000 -100.00000 -100.00000 -100.00000 -0.24445 -0.00485  0.20585 -0.17228 -0.27508 -100.00000 -100.00000 -100.00000 
-0.34835  0.37882 -0.13023  0.00000  0.00000  0.00000 -0.31406  0.42320  0.00874 -100.00000 -100.00000 -100.00000 -100.00000 -100.00000 -100.00000 -100.00000 -100.00000 -100.00000 -100.00000 -100.00000 -100.00000 -100.00000 -100.00000 -100.00000 -100.00000 -100.00000 -100.00000  0.16170  0.00031  0.03156  0.53442  1.06416 -0.36144 -100.00000 -100.00000 -100.00000 -100.00000 -100.00000 -100.00000 -100.00000 -100.00000 -100.00000 -100.00000  0.13782 -100.00000 -100.00000 -100.00000 -100.00000 -100.00000 -100.00000 -100.00000 -100.00000 -100.00000 -100.00000  0.26306 -0.14412  0.26296 -100.00000 -100.00000 -100.00000 
-0.00044  0.18101 -100.00000 -0.19422  0.00841 -0.23544  0.13703  0.81027 -0.15434 -0.26352 -0.25394  0.31337 -0.37779 -0.45915  0.23291 -0.34106  0.91427 -100.00000  0.30404  0.14196  0.17636 -0.36403  0.46917 -0.07682  0.09332  0.92312 -100.00000 -100.00000 -100.00000 -100.00000  0.13706 -0.01828 -0.09030 -0.17041  0.19384  0.22234 -0.21270 -1.66144 -100.00000 -0.25986 -100.00000  0.00453 -100.00000 -100.00000 -100.00000 -100.00000 -100.00000 -0.27987  0.30982  0.38649 -0.42995  0.00000  0.00000  0.00000 -100.00000 -100.00000 -100.00000  0.24820  0.03924  0.10764 
 0.24321  0.48120  0.37359 -0.28470 -0.40436 -0.20949 -0.87536  0.05111  0.04251 -0.28470 -100.00000 -0.26779 -100.00000 -0.28176 -100.00000 -100.00000 -100.00000 -100.00000 -100.00000 -100.00000 -100.00000 -100.00000 -100.00000 -100.00000 -100.00000 -100.00000 -100.00000 -100.00000 -0.00006 -0.13028 -100.00000 -0.40436 -0.00015 -100.00000 -100.00000 -100.00000 -100.00000 -100.00000 -0.79379 -100.00000 -100.00000 -100.00000 -100.00000 -0.40436 -100.00000 -100.00000 -100.00000 -100.00000 -100.00000 -0.00006 -100.00000  0.47605  0.27201 -0.66723 -0.03690 -0.63428  0.33107  0.00000  0.00000  0.00000 
-100.00000 -1.49447 -100.00000 -100.00000 -100.00000 -0.39550  0.16399 -0.03669 -0.10650  0.00000  0.00000  0.00000 -0.54032 -0.47331 -0.48124  0.17358 -0.09933 -100.00000 -100.00000 -0.16590  0.13716 -100.00000 -0.41016 -0.10973 -100.00000 -100.00000 -0.00034 -0.30978 -0.59186 -0.14849  1.81343 -0.27929 -0.26864 -0.51464 -0.08527  0.19864 -0.63856 -0.54418 -100.00000 -0.34988 -0.57070 -100.00000 -100.00000 -100.00000 -100.00000 -100.00000 -100.00000 -100.00000 -0.29484 -1.18380 -0.72247  0.04924 -0.54630 -0.39550 -100.00000 -0.31382 -100.00000 -100.00000 -100.00000 -0.30639 
 0.00000  0.00000  0.00000 -100.00000 -0.16499 -100.00000 -100.00000 -0.16499 -0.07366 -100.00000 -100.00000 -100.00000 -0.20341 -0.00012 -0.21117 -100.00000 -100.00000 -100.00000 -1.32952 -0.68298 -0.21117  0.03215 -0.00012  0.07237 -100.00000 -100.00000 -100.00000 -100.00000  0.26291 -100.00000 -100.00000 -100.00000 -100.00000 -100.00000 -0.00012 -100.00000 -0.00015 -0.00012 -100.00000 -100.00000 -100.00000 -100.00000 -100.00000 -0.16499 -100.00000 -0.10536 -0.00012 -100.00000 -0.05197 -0.14239 -0.29082 -100.00000 -100.00000 -100.00000 -100.00000 -100.00000 -100.00000  0.05234 -0.04211 -0.25060 
-100.00000 -100.00000 -100.00000 -100.00000 -100.00000 -100.00000 -100.00000 -100.00000 -100.00000 -0.00009 -0.02598  0.00004 -0.10453 -100.00000  0.00004 -100.00000 -100.00000 -100.00000 -100.00000 -100.00000 -100.00000 -100.00000 -100.00000 -100.00000 -100.00000 -100.00000 -100.00000  0.03392 -0.36503  0.07068 -0.11591 -0.53993  0.04823  0.00000  0.00000  0.00000 -100.00000 -0.30572 -100.00000 -100.00000 -100.00000 -100.00000 -100.00000 -100.00000 -100.00000  0.06112 -0.18019  0.26992 -100.00000 -100.00000 -0.10859 -0.28369 -0.95970 -0.29199 -0.49014 -0.20080  0.36814 -100.00000 -100.00000 -100.00000 
 0.00000  0.00000  0.00000 -100.00000 -100.00000 -100.00000  0.20360 -0.20289  0.05219 -100.00000 -100.00000 -100.00000 -100.00000 -0.16503 -100.00000 -100.00000 -100.00000 -100.00000 -100.00000 -100.00000 -100.00000 -100.00000 -100.00000 -100.00000  0.04510  0.40088  0.16767 -100.00000 -100.00000 -100.00000 -100.00000 -100.00000 -100.00000 -100.00000 -100.00000 -100.00000 -100.00000 -100.00000 -100.00000 -100.00000 -0.00018 -100.00000 -100.00000 -100.00000 -100.00000 -100.00000 -100.00000 -100.00000 -0.21476 -0.63707  1.03454 -100.00000 -0.68296 -100.00000 -100.00000 -100.00000 -100.00000 -0.38800 -0.35617  0.07518 
-100.00000 -100.00000  0.26320 -100.00000 -100.00000 -100.00000 -100.00000 -100.00000 -100.00000 -100.00000 -100.00000 -100.00000 -100.00000 -100.00000 -100.00000 -100.00000 -100.00000 -100.00000 -0.38050 -100.00000 -0.07293  0.39633  0.27548  0.31450 -0.69805 -0.11744  0.45781 -100.00000 -0.17419  0.26320 -100.00000 -100.00000 -100.00000 -100.00000 -100.00000 -100.00000 -100.00000 -100.00000 -100.00000  0.00000  0.00000  0.00000 -100.00000 -100.00000 -100.00000 -100.00000 -100.00000 -100.00000  0.38504  0.27327  0.00748 -100.00000 -100.00000 -100.00000 -100.00000  0.00006 -100.00000 -100.00000 -100.00000 -100.00000 
-100.00000 -100.00000 -100.00000 -100.00000 -100.00000 -100.00000 -100.00000 -0.19101 -0.04305 -100.00000  0.13736  0.13751 -0.33887 -0.58444 -0.22953 -0.00015 -100.00000 -100.00000  0.00000  0.00000  0.00000 -0.61319 -0.30649 -0.16858 -100.00000 -100.00000 -100.00000  0.12640  0.44096  0.43239 -100.00000 -0.97671 -100.00000 -100.00000 -100.00000 -100.00000 -100.00000 -0.16489 -100.00000 -0.10534  0.13736  0.15364  0.03216 -0.17524 -100.00000 -100.00000 -100.00000 -100.00000 -100.00000 -100.00000 -100.00000 -100.00000 -100.00000 -100.00000 -100.00000 -100.00000 -100.00000 -100.00000 -100.00000 -100.00000 
-0.52749  0.10474 -0.32028 -0.74447 -0.71424 -100.00000  0.38753 -0.91605  0.17885  0.38000 -0.00024 -100.00000  0.05958 -1.02532 -0.75495 -100.00000 -100.00000 -100.00000 -0.00024 -100.00000 -100.00000  0.03208 -0.00024 -100.00000 -100.00000 -100.00000 -100.00000  0.03208 -100.00000 -0.21156  0.13726  0.41987 -0.00039 -100.00000 -0.43243 -0.00039  0.13726 -0.57794 -100.00000 -100.00000 -100.00000 -100.00000 -100.00000 -100.00000 -100.00000 -100.00000 -0.00024 -100.00000 -0.23471 -0.00024 -100.00000 -0.30387  0.19604 -0.00070 -0.04725  0.37733 -0.56705  0.00000  0.00000  0.00000 
-100.00000 -100.00000 -100.00000 -100.00000 -100.00000 -100.00000  0.28230 -0.02856 -0.10939  0.03240 -3.29313 -100.00000  0.29659  0.09208  0.19628 -100.00000 -100.00000 -100.00000  0.00000  0.00000  0.00000 -100.00000 -1.82923  0.13754 -100.00000 -100.00000 -100.00000 -0.00560 -0.20399  0.28945 -100.00000 -100.00000 -100.00000 -100.00000 -100.00000 -100.00000 -100.00000 -100.00000 -100.00000 -100.00000 -0.00119 -0.10939 -100.00000 -100.00000 -100.00000 -100.00000 -100.00000 -100.00000 -100.00000 -100.00000 -100.00000 -100.00000 -100.00000 -100.00000 -100.00000 -100.00000 -100.00000 -100.00000 -100.00000 -100.00000 
-100.00000 -100.00000 -100.00000 -100.00000 -100.00000 -100.00000 -100.00000 -100.00000 -100.00000 -100.00000 -100.00000 -100.00000 -0.04810  0.57797 -0.07336  0.00017 -100.00000 -100.00000  0.00017 -0.17483 -0.01615  0.00000  0.00000  0.00000 -0.30284 -0.00010 -0.34097 -100.00000 -0.16465  0.05217 -100.00000 -100.00000 -100.00000 -100.00000 -0.19036  0.37833 -100.00000 -100.00000 -100.00000  0.39661  0.16694 -0.16790 -100.00000 -100.00000 -100.00000  0.39963 -0.67761 -0.64678  0.00017 -0.56887 -100.00000 -100.00000 -100.00000 -100.00000 -0.15680 -0.00010  0.13732 -100.00000 -100.00000 -100.00000 
-100.00000 -0.00015 -100.00000 -100.00000 -100.00000 -100.00000 -100.00000 -100.00000 -100.00000 -100.00000 -100.00000 -100.00000 -100.00000 -100.00000  0.15374 -100.00000 -100.00000 -100.00000 -100.00000 -100.00000 -100.00000 -0.54479  0.06576  0.28682 -100.00000 -100.00000 -100.00000 -100.00000 -100.00000 -100.00000 -100.00000 -100.00000 -100.00000  0.29013 -0.44685  0.10625  0.05995 -0.19103  0.16762 -100.00000 -100.00000 -100.00000 -0.06558 -0.16490 -0.21089  0.00000  0.00000  0.00000  0.45521 -0.64805 -0.49560 -100.00000 -100.00000 -100.00000 -100.00000 -100.00000 -100.00000 -100.00000 -100.00000 -100.00000 
-0.10498 -0.18449 -100.00000 -0.97577 -1.00814 -0.13220  0.89870 -0.15105 -100.00000 -0.36993 -0.90860 -100.00000 -0.16348 -0.57792  0.02649 -0.30353 -0.30262 -100.00000 -100.00000 -100.00000 -100.00000 -100.00000 -100.00000 -100.00000 -100.00000 -100.00000 -100.00000 -0.60861  0.23054 -0.39432  0.26316  0.53453  0.56860 -0.00505 -0.65913  0.53076 -0.03163 -0.84834 -0.63880  0.00012 -100.00000 -100.00000 -0.10498 -0.05043 -0.00008 -100.00000 -100.00000 -0.10947  0.73248 -0.76191 -0.24614  0.00000  0.00000  0.00000  0.13763 -100.00000 -100.00000 -0.04638  0.31587  0.05308 
-100.00000 -0.16488 -0.00011 -100.00000 -100.00000 -100.00000 -100.00000 -100.00000 -100.00000 -100.00000 -100.00000 -100.00000 -100.00000 -0.31293 -100.00000 -100.00000  0.00012 -100.00000  0.17517 -0.30699 -0.04344 -0.34364  0.70497 -0.49264 -100.00000 -100.00000 -100.00000 -0.03214  0.17249 -100.00000 -100.00000 -100.00000 -100.00000 -100.00000 -100.00000 -100.00000 -100.00000 -100.00000 -100.00000  0.00000  0.00000  0.00000 -100.00000 -100.00000 -100.00000 -100.00000 -100.00000 -100.00000  0.22546  0.35598 -0.44274 -100.00000 -100.00000 -100.00000 -100.00000 -100.00000 -100.00000 -100.00000 -100.00000 -100.00000 
-0.54651  0.22589  0.06933 -100.00000 -100.00000 -100.00000 -100.00000 -100.00000 -0.07360 -100.00000 -100.00000 -100.00000 -100.00000 -100.00000 -100.00000 -100.00000 -100.00000 -100.00000 -100.00000 -100.00000 -100.00000  0.05946  0.26314  0.16740 -0.00034 -100.00000 -100.00000 -0.54020  0.09335  0.04798 -100.00000 -100.00000 -100.00000 -0.52130 -0.08877  0.01462 -100.00000 -100.00000 -100.00000 -100.00000 -100.00000 -100.00000  0.26269  0.17270 -100.00000 -100.00000 -0.16477 -100.00000 -100.00000 -100.00000 -100.00000 -100.00000 -100.00000 -100.00000  0.00000  0.00000  0.00000 -0.11865  0.31863 -0.37066 
-100.00000 -100.00000 -100.00000 -100.00000 -100.00000 -100.00000 -100.00000 -100.00000 -100.00000 -100.00000 -0.16577 -100.00000 -100.00000 -100.00000 -100.00000 -100.00000 -100.00000 -100.00000 -100.00000 -100.00000 -100.00000 -0.38147 -100.00000  0.02804 -100.00000 -100.00000 -100.00000 -0.02578 -0.61763 -0.09559  0.48551 -3.10808 -0.49654  0.00000  0.00000  0.00000 -100.00000 -100.00000 -100.00000 -100.00000 -100.00000 -100.00000 -100.00000 -100.00000 -100.00000 -0.20327  0.26222  0.27420 -100.00000 -100.00000 -100.00000 -100.00000 -0.54647 -100.00000  0.32032 -0.20363  0.24447 -100.00000 -100.00000 -100.00000 
-0.21757 -0.24749 -0.04498  0.58872 -0.14963 -0.13157 -0.40255 -0.95698  0.28708  0.13700 -0.31251  0.86843 -1.26133  0.83434  0.02839 -0.19505  0.26279 -0.10911 -0.29521 -0.56906  0.13766 -0.68250 -100.00000  0.00016 -0.20350 -0.39905  0.00016  0.14999  0.01590  0.06607 -0.32691 -0.38391  0.29317 -100.00000 -0.32345  0.00016  0.13700 -0.20641 -100.00000 -100.00000 -100.00000 -100.00000 -0.10557 -0.41901 -0.10911 -100.00000 -0.09398  0.00016 -0.20350 -0.29952  0.14131 -0.50234  0.27917 -0.00959 -0.95599 -0.00397 -0.07170  0.00000  0.00000  0.00000 
-100.00000  0.00007 -0.10924 -100.00000 -100.00000 -100.00000 -100.00000 -100.00000 -100.00000 -100.00000 -100.00000 -100.00000 -100.00000 -100.00000 -100.00000 -100.00000 -100.00000 -100.00000 -0.19960 -0.43187  0.37618 -0.08328  0.65101  0.18511 -0.20315  0.00007 -0.21084  0.58499 -0.06816  0.26927 -100.00000 -100.00000 -100.00000 -100.00000 -100.00000 -100.00000 -100.00000 -100.00000 -100.00000  0.00000  0.00000  0.00000 -100.00000 -100.00000 -100.00000 -100.00000 -100.00000 -100.00000  0.29686  0.32073 -0.01629 -100.00000 -100.00000 -100.00000 -100.00000 -100.00000 -100.00000 -100.00000 -100.00000 -100.00000 
-100.00000 -100.00000 -100.00000 -100.00000 -100.00000 -100.00000 -0.25074  0.01029  0.01199  0.01648  0.11155 -0.28559 -0.00008 -0.44538 -0.56568  0.00000  0.00000  0.00000 -100.00000 -100.00000 -100.00000 -100.00000 -100.00000 -100.00000 -100.00000 -100.00000 -100.00000 -100.00000 -100.00000 -100.00000 -0.36059 -0.21211  0.49845 -100.00000 -100.00000 -100.00000 -100.00000 -100.00000 -100.00000 -100.00000 -100.00000 -100.00000 -100.00000 -100.00000 -100.00000 -100.00000 -100.00000 -100.00000 -0.20247 -100.00000 -0.01554 -0.00008  0.83582  0.02839 -100.00000 -100.00000 -100.00000 -100.00000  0.00005 -100.00000 
-0.09411 -0.42130  0.55110  0.31338  0.56205 -0.08553  0.28220 -0.04979 -0.07347 -100.00000 -0.19114 -0.10939 -100.00000 -0.00049 -100.00000 -0.00023  0.00799 -0.47878 -0.00023 -100.00000 -100.00000 -100.00000 -0.00049 -100.00000  0.26280 -0.04979 -100.00000  0.02027 -0.57224 -0.72761 -0.29493 -0.56942 -0.14773  0.38439 -100.00000 -0.27215 -100.00000 -1.08295 -100.00000 -100.00000 -0.16509 -100.00000 -100.00000 -100.00000 -100.00000 -0.38114 -100.00000 -0.10939 -100.00000 -0.02759  0.47557 -0.91143 -0.71130 -0.33026 -0.13113 -0.55863  0.50435  0.00000  0.00000  0.00000 
-0.31941 -0.13877  0.35814 -0.11866 -0.87236  0.37182 -100.00000 -100.00000 -100.00000 -0.24419 -0.16547  0.09004 -100.00000 -0.00050 -100.00000 -100.00000 -0.20369 -0.00013 -100.00000 -100.00000 -100.00000 -100.00000 -100.00000 -100.00000 -100.00000 -1.87439 -100.00000  0.00000  0.00000  0.00000  0.28193 -0.16547 -0.10082  0.14482 -0.94983 -0.73833 -0.00013 -100.00000 -0.25788 -0.20349 -100.00000 -100.00000 -100.00000 -100.00000 -100.00000 -100.00000 -0.02796 -100.00000  0.03485  0.62265 -0.41523 -100.00000 -0.00050 -100.00000 -100.00000 -0.00050 -100.00000 -0.95708  0.37802 -0.00013 
-100.00000  0.37848  0.13754  0.95337  0.04181  0.46409  0.00000  0.00000  0.00000 -0.46776 -0.24926 -0.14410 -0.00257 -0.02211 -0.13194 -100.00000 -100.00000 -100.00000 -100.00000 -0.00003 -100.00000 -100.00000 -100.00000 -100.00000 -100.00000 -100.00000 -100.00000 -100.00000 -100.00000 -100.00000 -100.00000 -100.00000 -100.00000 -100.00000 -100.00000 -100.00000 -100.00000 -100.00000 -100.00000 -100.00000 -100.00000 -100.00000 -100.00000 -100.00000 -100.00000 -100.00000 -100.00000 -100.00000 -100.00000 -100.00000 -100.00000 -100.00000 -100.00000 -100.00000 -100.00000 -100.00000 -100.00000  0.03243 -0.00003 -0.10931 
 0.59059  0.65107  0.06490 -100.00000 -100.00000 -100.00000 -100.00000 -100.00000 -100.00000  0.29007  0.17305 -0.16853 -100.00000 -100.00000 -100.00000 -100.00000 -100.00000 -100.00000 -100.00000 -100.00000 -100.00000 -100.00000 -100.00000 -100.00000 -100.00000 -100.00000 -100.00000 -0.20310 -100.00000  0.26322 -100.00000 -100.00000  0.13768 -100.00000 -100.00000 -100.00000 -100.00000  0.26339  0.00018 -100.00000 -100.00000 -100.00000 -100.00000 -100.00000 -100.00000 -100.00000 -100.00000 -100.00000  0.00000  0.00000  0.00000 -0.07525  0.41644  0.71907 -100.00000 -100.00000 -100.00000 -100.00000 -100.00000 -100.00000 
-0.49545 -0.73363 -0.71817  0.38977 -0.29587 -0.01999 -1.44159 -1.27061 -0.54302 -0.47568 -1.24255 -0.05076 -0.74836 -0.22298  0.21879 -0.30617  0.16921 -0.21427 -0.29695 -1.42078 -1.09850  0.13568 -0.20105  0.02629 -0.20512 -100.00000 -100.00000 -0.64435 -0.47049 -0.60202  0.06715 -0.78484 -0.67908  0.00000  0.00000  0.00000 -0.61146 -0.20165 -0.31600 -0.40433 -100.00000 -100.00000 -100.00000 -0.00319 -100.00000 -0.16616  0.08954 -0.00979  0.45536 -0.39177 -0.44966 -0.12613 -0.67484 -0.34148 -0.09649 -0.25221 -0.33219 -0.40597 -0.85625 -0.00174 
 0.00000  0.00000  0.00000 -0.54937  0.42015  0.16728 -0.24379  0.03863 -0.25785 -100.00000 -100.00000 -100.00000 -100.00000 -100.00000 -100.00000 -100.00000 -100.00000 -100.00000 -100.00000 -100.00000 -100.00000 -100.00000 -100.00000 -100.00000 -0.75395 -0.90815 -0.09528 -0.20327  0.68319 -0.30623 -100.00000 -100.00000 -100.00000 -100.00000 -100.00000 -100.00000 -0.00014 -100.00000 -100.00000 -100.00000 -100.00000 -100.00000 -100.00000 -100.00000 -100.00000 -100.00000 -100.00000 -100.00000 -0.26642 -0.07364 -0.53164 -100.00000 -100.00000 -100.00000 -100.00000 -0.00003 -0.00013  0.39133 -0.04150 -0.08666 
-0.24432 -1.06501 -100.00000 -0.46058 -0.71256 -0.60004 -0.21223 -0.97191 -0.48758 -0.12274 -1.15613 -0.26698  0.21332 -1.19188  0.14596 -0.69438 -0.85476 -0.24843 -0.91178 -0.30086 -100.00000 -100.00000 -1.02931 -0.27452 -100.00000  0.68846 -100.00000  0.16303  0.53305 -0.09199  0.00000  0.00000  0.00000 -0.80015  0.58149 -0.79119  0.34084 -0.97893 -100.00000 -100.00000 -0.00233 -0.30674  0.08298 -100.00000 -100.00000 -0.10572 -0.05191 -100.00000  0.25046 -0.56326 -0.72291  0.12614 -100.00000 -0.07333 -100.00000 -1.00987 -0.47980 -0.29553 -0.52463 -100.00000 
-100.00000 -100.00000 -100.00000 -100.00000 -100.00000 -100.00000 -100.00000 -100.00000 -100.00000 -100.00000 -100.00000 -100.00000 -100.00000 -1.92091 -100.00000 -100.00000 -100.00000 -100.00000 -100.00000  0.17233 -100.00000  0.00000  0.00000  0.00000 -100.00000 -100.00000 -100.00000  0.05966 -0.17559 -0.21120 -100.00000 -100.00000 -100.00000 -0.10525 -0.02756 -100.00000 -100.00000 -100.00000 -100.00000  0.25040  0.69717  0.12867 -100.00000 -100.00000 -100.00000  0.13014  0.26351  0.45139 -100.00000 -100.00000 -100.00000 -100.00000 -100.00000 -100.00000 -100.00000 -0.16506  0.00004 -100.00000 -0.00009 -100.00000 
 0.44669 -0.52821  0.13030 -0.34884  0.47710  0.44215 -0.10493 -0.19580 -0.29482 -0.10493  0.26309 -100.00000 -0.16841  0.06657 -0.10937 -100.00000  0.26309 -100.00000 -100.00000 -100.00000 -0.07341  0.33280 -0.51795 -0.39286 -100.00000  0.26309 -100.00000 -0.29440  0.16794  0.00681 -100.00000  0.00006 -100.00000  0.34495  0.31808 -0.02669 -100.00000 -100.00000 -100.00000 -0.79273  0.26309 -0.56684 -100.00000  0.10975  0.36705 -100.00000 -100.00000 -0.42035 -0.11752 -100.00000 -100.00000 -0.10493 -0.18938 -0.25076  0.00000  0.00000  0.00000  0.10487  0.51044  0.02711 
-0.38131  0.67824 -0.82235 -0.02800 -0.01523 -0.46028 -0.19526 -0.06818 -100.00000 -100.00000 -0.16465 -100.00000  0.02270 -100.00000  0.04456 -100.00000 -100.00000 -100.00000 -0.24381  0.27858 -100.00000  0.00000  0.00000  0.00000  0.47051  1.17288 -100.00000 -0.53980 -0.04952 -0.30605 -100.00000  0.00017 -100.00000 -100.00000  0.37868  0.02807 -100.00000 -100.00000 -100.00000 -0.28837 -0.72762  0.31137 -100.00000 -100.00000 -100.00000  0.34724  0.57024  0.09611 -100.00000 -100.00000 -100.00000 -100.00000 -100.00000 -100.00000 -100.00000 -100.00000 -100.00000 -0.00005 -0.16465 -100.00000 
-0.10482 -0.08376  0.00021 -0.44517 -0.56919 -100.00000  0.96150 -0.19068 -100.00000  0.06598  0.31899 -0.04252  0.08387  0.80321  0.86844 -100.00000 -0.00002  0.53141 -100.00000 -100.00000 -100.00000 -100.00000 -0.31249 -100.00000 -100.00000 -0.31249 -100.00000  0.67552 -0.29339  0.12123 -0.02713  0.23153 -0.07228  0.61937 -0.18351 -100.00000 -0.38685 -1.22948 -0.09995 -100.00000 -100.00000 -100.00000  0.00000  0.00000  0.00000 -100.00000 -100.00000 -100.00000 -0.27595 -0.78703  0.31705 -100.00000  1.47946 -100.00000 -100.00000 -100.00000 -100.00000  0.00023 -100.00000 -100.00000 
-0.46253 -1.23019 -0.00030  0.10427 -0.52463 -0.21629 -100.00000 -0.31304 -0.25529 -0.29493  0.17238 -100.00000  0.26459  0.20242 -0.48667 -100.00000 -0.00051 -0.07383 -0.20321 -0.16522 -100.00000 -0.32503  0.09347 -100.00000  0.03224 -100.00000 -100.00000 -0.30375  0.02008  0.00610 -0.23416 -0.20732 -0.68897  0.22598 -1.05133  0.20690 -0.61267 -0.56978  0.37821 -100.00000 -100.00000 -100.00000 -100.00000 -100.00000 -100.00000 -0.49758 -100.00000 -0.00779  0.30051 -0.39437  0.12912  0.00000  0.00000  0.00000 -100.00000 -0.31304 -100.00000  0.08327 -0.12892 -0.57530 
-100.00000 -100.00000 -100.00000 -100.00000 -100.00000 -100.00000 -100.00000 -100.00000 -100.00000 -100.00000 -100.00000 -100.00000 -100.00000 -100.00000 -100.00000 -100.00000 -100.00000 -100.00000 -0.54507 -0.31278 -0.21121  0.00000  0.00000  0.00000 -100.00000 -100.00000 -100.00000  0.13743 -0.16489 -100.00000 -100.00000 -100.00000 -100.00000 -100.00000 -0.02739 -0.30618 -100.00000 -100.00000 -100.00000  0.15258 -0.51565 -0.41110 -100.00000 -100.00000 -100.00000 -0.35900 -0.06037 -0.13724 -100.00000 -100.00000 -100.00000 -100.00000 -100.00000 -100.00000 -0.00008  0.21362 -100.00000 -100.00000 -100.00000 -100.00000 
-0.10507 -0.19093  0.27449  0.37857  0.19540 -0.00001 -0.25324 -1.14565  0.17956 -100.00000 -100.00000 -100.00000  0.04340  0.03883 -0.27015 -100.00000  0.37824 -100.00000  0.04410 -0.01903 -0.63322 -0.06555 -100.00000 -100.00000 -100.00000 -0.76527  0.23115  0.00000  0.00000  0.00000 -0.66286 -0.84215  0.02688 -100.00000 -0.00028 -100.00000 -100.00000 -100.00000 -100.00000  0.03243 -0.63570 -0.00001 -0.28800 -0.05052 -0.01673 -100.00000 -0.31275  0.01551  0.63966  0.02348  0.02688  0.48548 -100.00000 -0.45917 -100.00000 -100.00000 -100.00000 -0.12177  0.04099  0.26302 
 0.09169 -1.24863  0.12024 -0.46113 -100.00000 -0.21159 -0.04327 -0.15146 -0.44243 -0.20341 -0.97220 -0.59966 -0.17393 -0.44750 -0.37567 -100.00000 -100.00000 -100.00000 -100.00000 -0.16540 -100.00000 -0.38148  0.87443 -0.83855  0.05963  0.37796 -100.00000  0.27312 -0.00055  0.46649  0.38406 -0.16540  0.26247 -0.10539 -100.00000 -100.00000 -100.00000  0.32002 -100.00000 -100.00000 -0.31333 -100.00000  0.27312  0.55250 -0.29582 -100.00000  1.37796 -0.10993  0.69109 -0.57024 -100.00000  0.07029 -1.07253 -1.04020 -0.86857  0.57754 -0.34206  0.00000  0.00000  0.00000 
 0.03552  0.41144 -0.15519 -0.00746 -0.59730 -0.00036 -0.53989 -0.08405 -0.74845 -0.89968  0.89069  0.20720 -0.07093 -1.02699  0.18976 -100.00000 -100.00000  0.15338 -0.23450 -0.54504 -100.00000 -100.00000 -100.00000 -0.21125 -100.00000 -100.00000 -100.00000 -0.50226 -0.88511 -0.70040 -0.00043  0.09816 -100.00000 -100.00000 -100.00000 -100.00000 -0.46285 -0.07723 -100.00000 -100.00000 -100.00000 -100.00000 -0.46285 -100.00000  0.13714 -100.00000 -100.00000 -100.00000 -100.00000 -100.00000 -0.00036 -0.11566  0.39212 -0.12503 -0.19521  0.03862  0.00635  0.00000  0.00000  0.00000 
 0.00005 -1.15828 -100.00000  0.19308 -1.15828 -0.88024  0.27203 -0.10536 -0.04952 -0.13932 -0.22826 -0.36748  0.27559 -1.57623 -0.63981  0.38173 -100.00000 -100.00000 -100.00000 -0.00108 -100.00000 -100.00000 -100.00000 -100.00000 -100.00000 -100.00000 -100.00000  0.00000  0.00000  0.00000 -0.61171 -0.31399  0.28215 -100.00000 -100.00000 -100.00000 -100.00000 -100.00000 -100.00000 -0.16142 -0.16601 -0.00048 -0.16142 -0.21290 -0.18912 -100.00000 -100.00000 -100.00000 -100.00000 -100.00000 -100.00000 -100.00000 -100.00000 -100.00000 -100.00000 -100.00000 -100.00000 -100.00000 -100.00000 -100.00000 
-0.15750  0.23188 -0.29514 -100.00000 -1.06186  0.59390 -0.10533  0.01615 -0.21101 -0.61276 -100.00000  0.13221 -0.01813 -0.40390  0.06862 -0.19958 -0.37193  0.04475 -0.03197 -0.48531 -0.52304 -0.10952 -0.19030 -100.00000 -0.10533 -0.44619 -0.07146 -0.23389  2.03722  0.06559 -0.22725 -0.29632 -0.30638 -0.24374  1.06634  0.04475 -0.55283 -0.99227  0.02811 -100.00000 -100.00000 -0.00007 -100.00000 -100.00000 -100.00000 -0.46261 -0.74093 -100.00000  0.26792  0.73495  0.43260  0.00000  0.00000  0.00000  0.17523 -100.00000 -100.00000 -0.20889  0.81143 -0.10573 
-0.75308 -0.30630 -100.00000  0.65415 -0.44667  0.00000  0.17560  0.13913 -0.04254 -0.29461 -100.00000 -100.00000  0.00000  0.00000  0.00000  0.03252 -0.03541  0.01520  0.45133 -0.10913  0.07294 -100.00000 -100.00000 -100.00000 -100.00000 -0.00010  0.15383  0.50603  0.06080 -0.13365 -0.10499  0.32063  0.19039 -100.00000 -0.17511 -100.00000 -100.00000 -0.00010 -100.00000 -0.03157 -0.44667  0.16778 -100.00000 -100.00000 -100.00000 -100.00000 -0.31261 -100.00000 -0.29461 -100.00000 -100.00000 -100.00000 -100.00000 -100.00000 -100.00000 -100.00000 -100.00000 -0.19914 -100.00000 -100.00000 
-0.40169  1.96198  0.05226 -100.00000  0.89610 -100.00000  0.07172 -0.50019  0.05528  0.13755  0.13634 -100.00000 -0.47977  0.23240 -0.18734 -100.00000 -100.00000  0.31939  0.00005  0.74859  0.00690 -0.08355 -0.45368  0.05226 -100.00000 -100.00000 -100.00000  0.22770 -0.50187 -0.03832  0.90709 -0.05901  0.27931  0.00000  0.00000  0.00000 -100.00000  0.00056 -100.00000 -0.27602 -0.08283 -100.00000 -100.00000 -100.00000 -100.00000  0.18849  0.20186 -100.00000  0.13902 -0.54114  0.15382 -0.39499 -0.21318 -0.12394  0.06244 -0.06630 -0.12119 -0.38073 -0.97516 -100.00000 
 0.29581  0.64376  0.38200 -0.28699 -0.08972 -1.15506 -100.00000  0.00028 -0.54609 -0.38871  0.46209 -0.10664 -0.36810 -0.18283 -0.20589 -0.20189 -0.45354 -0.11694 -100.00000 -0.72628  0.22806 -100.00000 -0.30345 -100.00000 -0.27214 -0.17953 -0.01211 -0.11566  1.27340  0.46200 -0.11246  0.51851  0.09943 -100.00000 -0.02206 -0.10664 -100.00000 -0.37835 -0.16125 -0.00005 -100.00000 -100.00000 -100.00000 -100.00000 -100.00000 -100.00000 -0.52745 -0.00005  0.00000  0.00000  0.00000  0.41237  0.20111 -0.25114 -0.38871 -100.00000 -100.00000 -100.00000 -100.00000 -100.00000 
-0.17279 -0.16053 -0.38114 -0.06564  0.54787  0.02821 -0.29489  0.13701 -100.00000 -100.00000 -0.17541 -100.00000 -0.20314 -0.31291  0.58500 -100.00000 -0.00049  0.13754  0.02289 -0.68259 -0.55812 -100.00000 -0.16514 -100.00000 -100.00000 -100.00000 -100.00000 -0.32503  0.09379  0.63707 -100.00000 -2.84452 -100.00000 -0.00004 -100.00000 -100.00000 -100.00000 -100.00000  0.28670 -100.00000 -0.16514 -100.00000 -0.46254 -100.00000 -100.00000 -100.00000 -100.00000 -100.00000  0.17727  0.21337  0.00004 -0.24625  0.60618  0.31274  1.05181 -0.08414 -0.70471  0.00000  0.00000  0.00000 
 0.61835  0.28213 -0.07135  0.02822  0.11400 -100.00000 -0.67938 -0.15135  0.07499  0.03199  0.88810 -100.00000 -100.00000  0.58406 -0.21125 -0.06605 -0.78825 -0.37033 -0.60466  0.01463 -0.35350 -0.10552 -0.00090 -0.00011 -100.00000 -0.02816 -100.00000  0.03648 -0.41527 -0.12198 -0.58215 -0.23270  0.38374  0.18711 -0.81461 -0.68631 -0.15784  0.03779  0.17944 -100.00000 -100.00000 -100.00000  0.26875 -0.87656 -100.00000 -0.00033 -100.00000  0.02807 -0.08812 -0.67341  0.16217  0.00000  0.00000  0.00000 -0.50926 -0.57819 -100.00000 -0.14018 -0.23438 -0.23482 
-100.00000 -100.00000 -100.00000 -100.00000 -100.00000 -100.00000 -0.81573  0.14095  0.13301  0.00000  0.00000  0.00000 -0.12738 -0.18327 -0.39497  0.07674  0.24610 -0.05132 -100.00000 -100.00000 -100.00000 -100.00000 -100.00000 -100.00000 -100.00000 -100.00000 -100.00000 -100.00000 -100.00000 -100.00000 -0.10755  0.08359 -0.22185 -100.00000 -100.00000 -100.00000 -100.00000 -100.00000 -100.00000 -100.00000 -100.00000 -100.00000 -100.00000 -100.00000 -100.00000 -100.00000 -100.00000 -100.00000 -100.00000  0.00012 -0.16841 -0.20325 -100.00000 -0.07348 -100.00000 -100.00000 -100.00000 -100.00000 -100.00000 -100.00000 
 0.65315 -0.10214 -0.55404 -0.21739 -0.31469 -0.82173  0.45541 -0.68641 -0.43151 -0.02017  0.09818 -0.16833 -0.69314  0.94940  0.01464 -100.00000 -100.00000 -100.00000 -0.29468 -0.42955 -100.00000  0.16590  0.19165  0.17075 -0.10498  0.26291 -100.00000  1.19487 -0.11430 -0.12621 -0.06544 -0.07350  0.05209  0.21375  0.31277  0.58005 -0.10498 -0.70881  0.07279 -100.00000 -100.00000 -100.00000 -100.00000 -0.31269 -100.00000 -0.10498  0.43686 -0.45896 -0.67446 -0.37835 -0.07152  0.20403  0.53418  0.44729  0.00000  0.00000  0.00000 -0.95569 -1.49293 -0.29909 
 0.00000  0.00000  0.00000  0.07755 -0.72455 -0.51713 -0.12597  0.57872  0.92558  0.51571 -0.52392 -0.04679  0.20832  0.23343  0.14310  0.40001 -100.00000 -100.00000  1.01327 -1.02466 -0.12290  0.03129 -0.30509 -100.00000  0.00033  0.51395 -100.00000 -0.38332 -0.48995  0.18985  0.00884 -0.01642  0.42380 -100.00000 -0.10768 -100.00000 -0.10453 -0.38986  0.29131 -100.00000 -100.00000 -100.00000  0.17624  0.06679 -0.56559  0.19161  0.00032  0.20884 -0.60885 -0.11537 -0.22549  0.80490 -0.87893  0.52249 -100.00000 -100.00000 -100.00000  0.48154  1.81430  0.32472 
-100.00000 -100.00000 -0.10921  0.15120 -0.66220  0.21542  0.00000  0.00000  0.00000 -0.10499  0.17966 -0.10921 -0.02398  0.54643 -0.75276 -0.27410  0.04671  0.12329 -0.10499 -100.00000 -100.00000 -100.00000  0.00013 -100.00000 -100.00000 -100.00000 -100.00000 -100.00000 -100.00000 -100.00000 -100.00000  1.00013 -0.25699 -100.00000 -100.00000 -100.00000 -100.00000 -100.00000 -100.00000 -100.00000 -100.00000 -100.00000 -100.00000 -100.00000 -100.00000 -100.00000 -100.00000 -100.00000  0.26301 -0.31195 -100.00000 -100.00000 -100.00000 -100.00000 -100.00000 -100.00000 -100.00000 -100.00000  0.48556  0.16780 
-0.11785 -0.00034 -0.00004 -0.68194 -0.56925  0.15369 -0.16074 -0.16494  0.83164  0.03246 -0.71316  0.13747  0.00002  0.27230 -100.00000 -100.00000 -100.00000 -100.00000  0.03246 -0.00034 -100.00000  0.00002 -0.00034 -100.00000 -100.00000 -100.00000 -100.00000  0.16606 -0.04962 -0.60463  0.31364 -0.49316 -0.07345 -0.42278 -0.79512 -0.16069 -0.49405  0.25280  0.50429 -100.00000 -100.00000 -100.00000  0.26305 -0.44665 -0.21095  0.22900 -0.50619 -100.00000 -0.49715  0.26256  0.10539  0.00000  0.00000  0.00000  0.06007 -0.00034 -0.10934  0.57958 -0.32517 -0.28192 
-100.00000 -0.00015 -0.00002 -100.00000 -100.00000 -100.00000  0.20666 -0.42652  0.00835 -0.74450 -0.61983  0.37485  0.00000  0.00000  0.00000  0.31785 -0.02686  0.00835 -0.66233  0.88986 -0.49354 -100.00000 -0.30485 -100.00000 -0.66233 -0.08246 -0.36801 -0.00388  0.10390  0.17337 -0.03176 -0.44551 -100.00000 -100.00000 -100.00000 -100.00000 -100.00000 -0.00015 -100.00000 -100.00000 -100.00000 -100.00000 -100.00000 -0.74536 -100.00000 -100.00000 -100.00000 -100.00000 -100.00000 -0.44551 -100.00000 -100.00000 -100.00000 -100.00000 -100.00000 -100.00000 -100.00000 -100.00000 -100.00000 -100.00000 
 1.27498 -0.11178 -0.33365 -100.00000 -100.00000 -0.39399 -100.00000 -0.18178 -0.09919  0.38131  0.00019 -100.00000 -100.00000 -100.00000 -100.00000 -100.00000 -100.00000 -100.00000 -100.00000 -100.00000 -100.00000 -100.00000 -100.00000 -0.00004 -0.20181 -100.00000 -100.00000 -0.33763  0.53683 -0.16762 -100.00000  0.48119  0.36437 -0.54236 -0.84188 -0.07140 -0.00084 -100.00000  0.26299 -100.00000 -100.00000 -100.00000 -100.00000 -100.00000 -100.00000 -100.00000 -100.00000 -100.00000  0.00068 -100.00000 -0.25649  0.39137  1.17905 -0.26768 -0.07954  0.37676  0.59702  0.00000  0.00000  0.00000 
-0.20224  0.37826 -100.00000 -100.00000  0.17457 -0.42653 -0.61042 -0.42879  0.05276  0.28319  0.14277 -0.00032  0.10584 -0.29201 -0.30614 -100.00000 -100.00000 -100.00000 -100.00000 -100.00000 -100.00000 -100.00000 -0.90943 -100.00000 -100.00000 -100.00000 -100.00000  0.00000  0.00000  0.00000  0.15838 -0.70406 -0.21027  0.19179 -0.16390  0.05276 -0.41680  0.57121 -0.07277 -100.00000 -100.00000 -100.00000  0.32370 -0.36586  0.10361  0.38078 -0.16390 -100.00000 -0.39921 -0.16390 -0.45581 -100.00000 -0.16390 -0.43915 -100.00000  0.37826  0.08037  0.02472  0.32153 -100.00000 
-100.00000 -0.02007  0.13739  0.04617 -100.00000 -0.44799  0.79294 -0.34250  0.04017  0.20132  0.80757 -0.10474 -0.01248 -0.47521  0.01580  0.00000  0.00000  0.00000  1.23059 -0.27929 -100.00000  0.00065 -100.00000 -100.00000 -100.00000  0.37874 -100.00000 -0.33659 -0.16230  0.00533  0.48260  0.64057  0.06195 -100.00000 -0.28502 -100.00000 -100.00000 -100.00000 -0.80203 -0.17780 -100.00000 -100.00000 -0.04030 -0.05075 -100.00000 -100.00000 -100.00000 -100.00000 -0.14685  0.37827 -0.05873 -100.00000 -0.16230  0.16153  0.26369 -0.15757 -0.00012 -100.00000 -100.00000  0.37839 
 0.00000  0.00000  0.00000 -0.00003 -0.00009 -100.00000 -0.00256 -100.00000  0.01960 -0.00003 -100.00000 -100.00000 -100.00000 -0.28370 -100.00000 -100.00000 -100.00000 -100.00000 -0.09409 -100.00000 -100.00000 -100.00000 -100.00000 -100.00000  0.04341  0.52922 -0.19059  0.21983 -0.40701 -100.00000 -100.00000 -0.26950 -100.00000 -0.26559 -100.00000 -100.00000 -100.00000 -100.00000 -100.00000 -100.00000 -100.00000 -100.00000 -100.00000 -100.00000 -100.00000 -0.00003 -100.00000 -100.00000 -0.19835 -0.06377 -0.13112 -100.00000 -100.00000 -100.00000 -0.11127 -100.00000 -0.57947  0.18295 -0.42233  0.62787 
 0.71046 -0.39346 -100.00000  0.21435 -0.05297 -0.35753  0.00000  0.00000  0.00000 -100.00000  0.11009 -100.00000 -0.47508 -0.05662 -0.04401 -0.36964  0.09230  0.19185  0.18624 -0.01474 -0.02118 -0.00008  0.21935 -100.00000  0.57926 -0.65512 -100.00000  0.10744 -0.63793 -0.10469 -100.00000  0.29513 -0.00008 -100.00000 -100.00000 -100.00000  0.13743 -100.00000 -0.00008 -100.00000 -100.00000 -100.00000 -0.21366 -0.26793 -100.00000 -100.00000 -100.00000 -0.32961 -100.00000 -100.00000 -100.00000 -100.00000 -0.15225  0.13742 -100.00000 -100.00000 -0.00008 -0.09618 -0.28983  0.20121 
-100.00000 -0.27878 -100.00000 -100.00000 -100.00000 -100.00000 -100.00000 -0.00021 -100.00000 -0.03823 -0.00021 -100.00000 -100.00000 -100.00000 -100.00000 -100.00000  0.14607 -0.01448  0.58498 -0.29047 -0.09869  0.00000  0.00000  0.00000 -100.00000 -100.00000 -100.00000  0.20278 -0.26061 -0.51002 -0.17574 -100.00000 -0.14001 -0.17574 -0.39450 -100.00000 -0.34622  0.29449 -100.00000 -0.17802 -0.56907 -0.12524  0.00001 -100.00000 -100.00000 -0.30594  0.00983 -0.14353 -100.00000 -100.00000 -100.00000 -100.00000 -100.00000 -100.00000  0.13752 -0.53200 -0.00021  0.04468 -100.00000 -0.00021 
-100.00000 -0.50071 -0.02357 -100.00000 -0.00003 -100.00000 -100.00000 -100.00000 -0.00007 -100.00000 -100.00000 -100.00000  0.03988 -0.15225 -0.19339 -100.00000 -0.15225 -0.00007 -100.00000 -100.00000 -100.00000 -100.00000  0.13747 -100.00000 -100.00000 -100.00000 -100.00000  0.26279 -0.04576 -0.19339 -100.00000 -100.00000  0.03754 -100.00000  0.13747 -100.00000  0.00000  0.00000  0.00000 -100.00000 -100.00000 -100.00000 -100.00000  0.11079 -0.30457 -0.73316  0.02925 -0.33391 -0.33749  0.14580  0.19371 -0.31137 -0.05325 -0.22634 -0.18885 -100.00000 -100.00000 -100.00000 -0.25241 -100.00000 
-100.00000 -100.00000 -100.00000 -100.00000  0.37842 -100.00000  0.21807  0.59966 -0.27520  0.00000  0.00000  0.00000 -0.21155 -100.00000 -100.00000 -0.48917 -0.15445 -100.00000 -100.00000 -100.00000 -100.00000 -100.00000 -0.15445 -100.00000  0.04205 -0.27481 -100.00000  0.38997  0.10858 -0.10220  0.21807 -1.02751  0.21973  0.04205 -0.00009 -0.05665 -100.00000 -100.00000 -0.19416 -100.00000 -100.00000 -0.00003 -100.00000 -100.00000 -100.00000 -100.00000 -100.00000 -0.00003 -100.00000 -100.00000 -100.00000 -0.09546 -0.15638 -0.00003 -100.00000 -100.00000 -100.00000 -0.09546 -100.00000 -100.00000 
-100.00000  0.00009 -100.00000 -0.00003 -100.00000 -100.00000 -100.00000 -100.00000 -100.00000 -100.00000 -100.00000 -0.00003  0.00000  0.00000  0.00000 -0.00007  0.28502 -0.39487 -0.36518  0.13759 -100.00000 -100.00000 -100.00000 -100.00000 -0.10034  0.00009 -0.10353  0.03716  0.26312 -0.10353 -100.00000 -100.00000 -100.00000 -100.00000 -100.00000 -100.00000 -100.00000 -0.16244  0.03397 -100.00000 -100.00000 -100.00000 -0.42767  0.71484  0.26813 -100.00000 -100.00000 -100.00000  0.26300 -100.00000 -0.06260 -100.00000 -100.00000 -100.00000 -100.00000 -100.00000 -100.00000 -100.00000 -100.00000 -100.00000 
-100.00000 -100.00000 -0.10377  0.00000  0.00000  0.00000 -0.03638 -0.01161  0.47552 -100.00000 -100.00000 -100.00000 -0.00005 -100.00000  0.00008 -100.00000 -100.00000 -100.00000 -100.00000 -100.00000 -100.00000 -100.00000 -100.00000 -100.00000 -100.00000  0.00013 -100.00000  0.38451  0.69030 -0.29144 -0.23866 -0.03692 -0.09046 -100.00000 -100.00000 -100.00000 -100.00000 -100.00000 -100.00000 -100.00000 -100.00000 -100.00000 -100.00000 -100.00000 -100.00000 -100.00000 -100.00000 -100.00000 -100.00000 -100.00000  0.00008 -0.19520 -100.00000 -100.00000 -100.00000 -100.00000 -100.00000 -0.10092  0.37864  0.00008 
-100.00000 -100.00000 -100.00000 -100.00000 -100.00000 -100.00000  0.26190 -1.21525 -0.31302  0.00000  0.00000  0.00000 -0.19964  0.13710  0.57236 -100.00000 -0.02244 -100.00000 -0.28993 -100.00000 -0.10571 -100.00000 -0.00040 -0.00007  0.15972 -100.00000 -100.00000 -0.00010 -100.00000  0.13743 -1.09667 -0.72125 -0.61008 -0.00010 -100.00000 -100.00000 -100.00000 -100.00000 -100.00000 -100.00000 -100.00000 -100.00000 -100.00000 -100.00000 -100.00000 -100.00000 -100.00000 -100.00000 -100.00000  0.13710 -100.00000 -100.00000 -100.00000 -100.00000 -100.00000 -100.00000 -0.00007 -100.00000 -100.00000 -100.00000 
-100.00000 -100.00000 -100.00000 -0.00016 -100.00000 -100.00000 -100.00000 -100.00000 -100.00000 -100.00000 -100.00000 -100.00000 -100.00000 -100.00000  0.00013 -100.00000 -100.00000 -100.00000  0.13734 -100.00000  0.37864  0.00000  0.00000  0.00000 -100.00000 -100.00000 -100.00000 -0.29082  0.10043  0.13763 -0.00016 -100.00000 -100.00000 -0.06279 -0.02511 -0.17286 -100.00000 -100.00000 -100.00000 -0.47663 -0.67467  0.08394 -100.00000 -100.00000 -100.00000 -0.39095 -0.31196  0.31644  0.03381 -100.00000 -100.00000 -100.00000 -100.00000 -100.00000  0.15934  0.06987 -0.03878 -100.00000 -100.00000 -100.00000 
-100.00000 -100.00000 -100.00000  0.03362 -100.00000  0.02960 -100.00000 -100.00000 -100.00000 -100.00000 -100.00000 -100.00000  0.48549  0.27573  0.05480 -100.00000 -100.00000 -100.00000 -100.00000 -100.00000 -100.00000 -100.00000 -100.00000 -100.00000 -100.00000 -100.00000 -100.00000  0.00000  0.00000  0.00000  0.23130 -100.00000 -0.20823 -100.00000 -100.00000 -100.00000  0.00006 -100.00000 -100.00000 -100.00000 -100.00000 -100.00000 -0.02389 -0.07122 -0.34692 -100.00000 -100.00000 -100.00000 -100.00000 -100.00000 -100.00000 -100.00000 -100.00000 -100.00000 -100.00000 -100.00000 -100.00000 -100.00000 -100.00000 -100.00000 
-0.17931 -0.16012 -100.00000 -0.00335 -0.20594  0.77642 -100.00000 -100.00000 -100.00000  0.05112  0.19865 -0.14112 -100.00000 -100.00000 -100.00000 -100.00000 -100.00000 -100.00000 -100.00000 -100.00000 -100.00000 -100.00000 -100.00000 -100.00000 -100.00000 -100.00000 -100.00000 -0.05599 -0.02262  0.32386  0.00000  0.00000  0.00000 -100.00000  0.41257 -0.46337 -100.00000 -100.00000 -100.00000 -100.00000  0.71931 -100.00000 -100.00000 -0.16012  0.15781 -100.00000 -100.00000 -100.00000 -100.00000 -100.00000 -100.00000 -100.00000 -100.00000 -100.00000 -100.00000 -100.00000 -100.00000 -100.00000 -100.00000 -100.00000 
-0.14501 -0.76562  0.03331  0.17777  0.04885  0.28709  0.00000  0.00000  0.00000  0.36693 -0.49027  0.09926 -100.00000 -0.00021 -100.00000 -100.00000 -100.00000 -100.00000  0.13771 -0.02187 -0.32149 -100.00000 -100.00000 -100.00000 -100.00000 -100.00000 -100.00000 -100.00000 -0.00021 -100.00000 -100.00000 -0.00021  0.13755 -100.00000 -100.00000 -100.00000 -100.00000 -100.00000 -100.00000  0.00021 -0.00021 -100.00000 -100.00000 -100.00000 -100.00000 -100.00000 -100.00000 -100.00000 -100.00000 -100.00000 -100.00000 -100.00000 -100.00000 -100.00000 -100.00000 -100.00000  0.06163 -100.00000 -100.00000 -100.00000 
-100.00000 -100.00000 -100.00000  0.00000  0.00000  0.00000  0.02469  0.27369  0.18067 -100.00000 -100.00000 -0.00004 -100.00000 -100.00000 -0.10892 -100.00000 -100.00000 -100.00000 -100.00000 -100.00000 -100.00000 -100.00000 -100.00000 -100.00000 -100.00000 -100.00000 -100.00000 -100.00000 -0.44490 -0.30476  0.04103  0.31808 -0.15754 -100.00000 -100.00000 -100.00000 -100.00000 -100.00000 -100.00000 -100.00000 -0.31127 -100.00000 -100.00000 -100.00000 -100.00000 -100.00000 -100.00000 -100.00000 -100.00000 -100.00000 -100.00000 -100.00000 -100.00000 -100.00000 -100.00000 -100.00000  0.26959 -100.00000 -100.00000 -100.00000 
-0.08964 -0.45223  0.22380 -0.47323 -0.61844 -0.10890  0.27400 -0.56780  0.26298  0.72696 -0.00250 -0.04602 -100.00000 -100.00000 -100.00000 -100.00000 -100.00000 -100.00000 -100.00000 -100.00000 -100.00000 -100.00000 -100.00000 -100.00000 -100.00000 -100.00000 -100.00000  0.00000  0.00000  0.00000 -100.00000 -0.64766 -0.69149  0.55112 -0.43554  0.11284 -100.00000 -100.00000 -100.00000 -0.12475 -0.29596  0.28850 -100.00000 -100.00000 -100.00000 -100.00000 -100.00000 -100.00000 -0.23167  0.43220 -100.00000  0.00012 -100.00000 -100.00000 -100.00000 -100.00000 -100.00000 -100.00000 -100.00000 -100.00000 
-100.00000 -100.00000 -100.00000 -0.29212 -100.00000 -100.00000 -100.00000 -100.00000 -2.27723 -100.00000 -100.00000 -100.00000  0.33537  0.51848 -0.16919 -100.00000 -100.00000 -100.00000 -100.00000 -100.00000 -100.00000 -100.00000 -100.00000 -100.00000 -100.00000 -100.00000 -100.00000  0.00000  0.00000  0.00000 -0.32094 -0.88000  0.27576 -100.00000 -100.00000 -100.00000 -100.00000 -100.00000 -100.00000 -100.00000 -100.00000 -100.00000 -0.01517 -0.03201  0.69067 -100.00000 -100.00000 -100.00000  0.13751 -100.00000 -100.00000 -100.00000 -100.00000 -100.00000 -100.00000 -100.00000 -100.00000 -100.00000 -100.00000 -100.00000 
 0.56321 -0.44522  0.02839 -0.24215 -0.90424 -0.21046 -0.11204  0.22523  0.23448 -0.24215 -0.56755 -0.53766  0.00000  0.00000  0.00000 -0.27251 -100.00000 -0.07139 -0.50616 -0.64740 -0.63352 -100.00000 -100.00000 -100.00000 -100.00000 -100.00000 -100.00000  0.32430 -0.32814  0.14821  0.47182  0.87424  0.16806 -100.00000 -100.00000 -100.00000 -100.00000 -0.16421 -0.07295 -100.00000 -100.00000 -100.00000 -0.12311  0.33961 -0.17945 -100.00000 -100.00000 -100.00000 -0.29371 -0.00010 -0.04211 -100.00000 -100.00000 -100.00000 -100.00000 -100.00000 -100.00000 -100.00000 -100.00000 -100.00000 
-100.00000 -0.16466 -100.00000  0.06015 -0.00331  0.07302  0.00000  0.00000  0.00000 -0.14321 -0.17469  0.13752 -0.34859 -1.37735 -100.00000  0.21587 -0.24474  0.20355 -0.10514  0.32077  0.02833 -100.00000 -0.00030 -100.00000 -0.48437 -100.00000 -0.47827 -1.36934 -100.00000 -100.00000 -0.36890 -0.29552 -100.00000 -100.00000 -100.00000 -100.00000 -100.00000 -0.00030 -100.00000 -100.00000 -100.00000 -100.00000 -0.15692  0.10957 -0.21067 -100.00000 -100.00000 -100.00000 -100.00000 -100.00000 -100.00000 -100.00000 -100.00000 -100.00000 -100.00000 -100.00000 -100.00000 -0.20288 -0.54388 -100.00000 
-100.00000 -100.00000 -100.00000 -0.60846 -100.00000 -0.21088  0.03238 -0.61578 -0.13176  0.84659 -0.15635  0.10632  0.00000  0.00000  0.00000  0.32569 -0.41954  0.26298 -0.38508 -0.33097 -0.26020 -100.00000 -100.00000 -100.00000 -100.00000 -100.00000 -100.00000 -0.03170 -0.00019 -0.00006 -0.60846 -0.00019 -0.00006 -100.00000 -100.00000 -100.00000 -100.00000 -100.00000 -100.00000 -0.10512 -0.00019 -0.04804 -0.02532  0.12870 -0.10100  0.26297  0.13732 -100.00000 -0.41895  0.17267  0.47565 -100.00000 -100.00000 -100.00000 -100.00000 -100.00000 -100.00000 -100.00000 -100.00000 -100.00000 
-100.00000  0.23153  0.26931  0.39607  0.21383 -0.36987 -0.38718 -100.00000 -0.10920 -0.38089 -0.44655 -100.00000  0.00000  0.00000  0.00000  0.00005  0.32075  0.02830 -0.38718 -0.14358 -0.21077 -0.40230  0.00002 -100.00000  0.56869  0.05399  0.14405  0.23032  0.36809  0.24404 -0.20296 -0.68385 -100.00000 -100.00000 -100.00000 -100.00000 -100.00000 -100.00000 -100.00000 -100.00000 -100.00000 -100.00000 -100.00000 -100.00000 -100.00000 -100.00000 -100.00000 -100.00000 -100.00000 -100.00000 -100.00000 -100.00000 -100.00000 -100.00000 -100.00000 -100.00000 -100.00000 -100.00000 -100.00000 -100.00000 
 0.67808 -0.00008  0.02841 -0.16153  0.47767 -0.19117  0.00000  0.00000  0.00000 -0.27652 -0.44853 -0.81225 -100.00000 -0.02681 -100.00000 -100.00000 -100.00000 -100.00000  0.00001 -100.00000 -0.39367 -100.00000 -100.00000 -100.00000 -100.00000 -100.00000 -100.00000 -100.00000 -0.00008 -0.00022 -100.00000 -100.00000 -100.00000 -100.00000 -0.31175 -100.00000 -100.00000 -100.00000 -100.00000 -100.00000 -100.00000 -100.00000 -100.00000 -100.00000 -100.00000 -100.00000 -100.00000 -100.00000 -100.00000 -100.00000 -100.00000 -100.00000 -100.00000 -100.00000 -0.10449 -0.56790 -0.04187 -100.00000 -100.00000 -100.00000 
-100.00000 -100.00000 -100.00000 -0.06589 -100.00000 -0.10965 -100.00000 -0.00021 -100.00000 -100.00000 -100.00000 -100.00000 -100.00000  0.16521 -0.00029 -100.00000 -100.00000 -100.00000  0.26278  0.38761 -0.29552 -100.00000  0.37830 -0.21130 -100.00000 -100.00000 -100.00000  0.00000  0.00000  0.00000 -1.10205 -0.62236  0.05174 -100.00000 -100.00000 -100.00000 -100.00000 -100.00000 -100.00000 -100.00000 -100.00000 -100.00000 -0.37347 -0.72657 -0.61084 -100.00000 -100.00000 -100.00000 -100.00000 -100.00000 -100.00000 -100.00000 -100.00000 -100.00000 -100.00000 -100.00000 -100.00000 -100.00000 -100.00000 -100.00000 
-100.00000 -100.00000  0.00004 -100.00000 -100.00000 -100.00000 -100.00000 -100.00000 -100.00000 -100.00000 -100.00000 -100.00000  0.00000  0.00000  0.00000 -0.34543  0.43461 -0.24579 -100.00000 -100.00000 -100.00000 -100.00000 -100.00000 -100.00000 -100.00000 -100.00000 -100.00000 -100.00000 -100.00000 -100.00000 -100.00000 -100.00000 -100.00000 -100.00000 -100.00000 -100.00000 -0.15510 -0.17271  0.05427 -100.00000 -100.00000 -100.00000  0.04774  0.06964  0.16877 -100.00000 -100.00000 -100.00000  0.08903 -0.08488  0.22037 -100.00000 -100.00000 -100.00000 -100.00000 -100.00000 -100.00000 -100.00000 -100.00000 -100.00000 
 0.00000  0.00000  0.00000 -100.00000 -0.30385 -0.16692  0.10708 -0.06614 -0.30443 -100.00000 -100.00000 -100.00000 -100.00000 -100.00000 -100.00000 -100.00000 -100.00000 -100.00000 -100.00000 -100.00000 -100.00000 -100.00000 -100.00000 -100.00000  0.28392 -0.02642 -0.39312 -100.00000 -100.00000 -100.00000 -100.00000 -100.00000 -100.00000 -100.00000 -100.00000 -100.00000 -100.00000 -100.00000 -100.00000 -100.00000 -100.00000 -100.00000 -100.00000 -100.00000 -100.00000 -100.00000 -100.00000 -100.00000  0.52891  0.28112  0.36868 -100.00000 -100.00000 -100.00000 -100.00000 -100.00000 -100.00000 -0.48088 -0.04807 -0.18458 
-0.40172 -0.56876 -0.63514  0.00000  0.00000  0.00000 -0.08876  0.86440  0.58958 -100.00000 -100.00000 -100.00000 -100.00000 -100.00000 -100.00000 -100.00000 -100.00000 -100.00000 -100.00000 -100.00000 -100.00000 -100.00000 -100.00000 -100.00000 -100.00000 -100.00000 -100.00000 -0.15716 -0.30572 -0.07334  0.18101 -0.20223  0.16236 -100.00000 -100.00000 -100.00000 -100.00000 -100.00000 -100.00000 -100.00000 -100.00000  0.00010 -100.00000 -0.16451  0.00010 -100.00000 -100.00000 -100.00000 -100.00000 -100.00000 -100.00000 -100.00000 -100.00000 -100.00000 -100.00000 -100.00000 -100.00000 -0.40172  0.21400  0.07273 
-100.00000 -100.00000 -100.00000 -0.08439  0.37862 -100.00000 -0.14007  0.59492 -0.28536  0.00000  0.00000  0.00000  0.15775 -0.02719 -0.01649 -100.00000 -100.00000 -100.00000 -0.08439  0.37862  0.48533 -100.00000 -100.00000 -100.00000 -100.00000 -100.00000 -100.00000 -0.19987 -100.00000 -0.30594 -0.34142  0.35137 -0.12798  0.03221 -0.16469 -0.55816 -100.00000 -100.00000 -100.00000  0.06490 -100.00000 -100.00000 -100.00000 -100.00000 -100.00000 -100.00000 -100.00000 -100.00000 -100.00000 -100.00000 -100.00000 -100.00000 -100.00000 -100.00000 -100.00000 -100.00000 -100.00000 -100.00000 -100.00000 -100.00000 
-0.16217 -0.57045 -0.67284 -100.00000  0.13842 -0.11152 -0.29517 -100.00000  0.67904 -0.19538  0.54761  0.09050  0.23490  0.13128  0.74257 -100.00000  0.00001 -100.00000 -0.81264  0.00001 -0.37745 -100.00000 -100.00000 -100.00000 -100.00000 -100.00000 -100.00000  0.00000  0.00000  0.00000 -100.00000 -0.30937  0.37853 -0.29310 -0.13232 -0.31946 -100.00000 -100.00000 -100.00000 -0.28849  0.41111 -100.00000 -100.00000 -100.00000 -100.00000 -100.00000 -100.00000 -100.00000  0.08334  0.21370  0.16758 -100.00000 -100.00000 -100.00000 -100.00000 -100.00000 -100.00000 -100.00000 -100.00000 -100.00000 
-0.10497 -0.30317 -0.07300 -0.00001 -0.00006 -100.00000 -0.11754  0.45582  0.37278 -0.24307 -0.09672  0.18013  0.03554 -0.15503 -0.14438 -100.00000 -100.00000 -100.00000  0.00000  0.00000  0.00000 -0.30290 -0.31224 -0.41968 -100.00000 -100.00000 -100.00000  0.58975 -0.29913  0.36776 -0.38057 -100.00000  0.71549 -100.00000 -100.00000 -100.00000 -100.00000 -100.00000  0.00008 -0.00001 -100.00000 -100.00000 -100.00000 -100.00000 -100.00000 -100.00000 -100.00000 -100.00000 -100.00000 -0.00006 -100.00000 -100.00000 -100.00000 -100.00000 -100.00000 -100.00000 -100.00000 -0.00001 -100.00000 -100.00000 
-0.77852 -1.08306 -0.60716  0.00007 -0.31261 -100.00000 -100.00000 -100.00000 -100.00000 -100.00000 -100.00000 -100.00000  0.27342  0.26292  0.00659 -100.00000 -100.00000 -100.00000 -100.00000 -0.06816 -100.00000  0.76574 -0.00011 -100.00000  0.00000  0.00000  0.00000 -100.00000 -0.16480 -100.00000 -100.00000 -100.00000 -100.00000 -100.00000 -100.00000 -100.00000 -100.00000 -100.00000 -100.00000 -0.06559 -0.02730 -0.16842 -100.00000 -100.00000 -100.00000 -100.00000 -100.00000 -100.00000  0.12957  0.02837 -0.00534 -100.00000 -100.00000 -100.00000 -100.00000 -0.00011 -100.00000 -100.00000 -0.00011  0.05203 
-0.57927  0.31646 -0.25472 -0.16587 -0.84650 -0.59107  0.33706 -0.41040  0.35711 -0.34644 -0.45537  0.29534  0.17526  0.83510 -0.01641  0.00000  0.00000  0.00000 -100.00000 -100.00000 -100.00000 -100.00000 -100.00000 -100.00000 -100.00000 -0.00015 -100.00000 -0.06575 -0.19102  0.37855 -0.16382  0.27221  0.10615 -100.00000 -100.00000 -100.00000 -100.00000 -100.00000 -100.00000 -100.00000 -100.00000 -100.00000 -100.00000 -100.00000 -100.00000 -100.00000 -100.00000 -100.00000 -100.00000 -0.16490 -0.07341 -100.00000 -0.44685 -100.00000 -100.00000 -100.00000 -100.00000 -100.00000 -100.00000 -100.00000 
-100.00000  0.13747 -100.00000 -0.20316 -0.00003 -100.00000 -0.29487 -0.44677 -100.00000 -0.20316 -0.02185 -0.39414  0.55313  0.03866 -0.16867  0.38320 -100.00000 -0.18769 -0.55262 -0.37844  0.09052 -0.14965  0.04360  0.14153 -0.54898  0.13747  0.16757 -100.00000  0.19607  0.02817 -100.00000 -0.00003 -0.00003 -100.00000 -100.00000 -100.00000 -100.00000 -100.00000 -100.00000  0.00000  0.00000  0.00000 -100.00000 -100.00000 -100.00000 -100.00000 -100.00000 -100.00000 -0.19674  0.08300 -0.01640 -100.00000 -100.00000 -100.00000 -100.00000 -100.00000 -100.00000 -100.00000 -100.00000 -100.00000 
-100.00000 -0.00029 -100.00000  0.10135 -0.59875  0.09003 -100.00000  0.13722  0.13165  0.97506 -0.08451 -0.13236  0.82015 -0.52102 -0.04322 -0.87293 -100.00000 -100.00000  0.16578  0.10813  0.11939 -0.00414  0.25181 -0.14846 -100.00000 -0.31305  0.22064  0.00000  0.00000  0.00000 -0.10493 -0.16513 -100.00000 -0.38098 -0.31305 -100.00000  0.64507 -0.00497 -0.00009 -100.00000 -100.00000 -100.00000 -0.54909 -1.00831 -0.80969 -100.00000 -100.00000 -100.00000 -100.00000 -100.00000 -100.00000  0.13773 -100.00000 -0.41528 -100.00000 -0.12016 -100.00000 -0.20293 -0.30453  0.13741 
-0.81235 -0.31309 -100.00000 -100.00000 -100.00000 -100.00000 -0.66302 -0.43022 -0.51058  0.11926 -1.06889 -0.64156 -0.10540  0.06012 -0.30648 -100.00000 -0.00041 -100.00000 -100.00000 -100.00000 -100.00000 -100.00000 -100.00000 -100.00000 -100.00000 -100.00000 -100.00000 -0.24556 -0.13727 -0.53234 -0.16391  0.03821 -0.09554  0.00000  0.00000  0.00000 -100.00000 -100.00000 -100.00000 -100.00000 -100.00000 -100.00000 -100.00000 -100.00000 -100.00000 -0.10540 -0.16520 -0.55887 -0.10540 -100.00000 -0.30648  0.35090 -0.24393 -0.19885 -1.00803 -0.73027 -0.24776 -100.00000 -100.00000 -100.00000 
 0.00000  0.00000  0.00000 -0.10565 -0.16456 -100.00000 -2.35545 -100.00000 -0.07333 -100.00000 -100.00000 -100.00000 -100.00000 -100.00000 -100.00000 -100.00000 -100.00000 -100.00000 -100.00000 -100.00000 -100.00000 -100.00000 -100.00000 -100.00000 -0.05457 -0.20197  0.04506 -0.29534 -100.00000 -100.00000 -100.00000 -100.00000 -100.00000 -0.00055 -100.00000 -100.00000 -100.00000 -100.00000 -100.00000 -100.00000 -100.00000 -100.00000 -100.00000 -100.00000 -100.00000 -100.00000 -100.00000 -100.00000  0.01220  0.79342  0.07882 -100.00000 -100.00000 -100.00000 -100.00000 -100.00000 -100.00000 -0.42700  0.62397  0.02640 
-100.00000 -0.00008 -100.00000 -0.10420 -0.44708 -0.96353  0.26296 -0.43234 -0.00004 -0.00007  0.09808 -100.00000 -0.00517  0.20192  0.28613 -0.11869 -100.00000 -100.00000 -0.12813  0.41378  0.24526 -0.02860 -0.08441 -0.37093 -100.00000 -0.16496 -100.00000  0.00000  0.00000  0.00000  0.15768 -0.10979 -0.09548 -100.00000 -0.00008 -0.00004 -0.09473 -100.00000 -0.00004 -100.00000 -100.00000 -100.00000 -0.14498 -0.46713  0.44660 -100.00000 -100.00000 -100.00000 -100.00000 -100.00000 -100.00000 -100.00000 -100.00000 -100.00000 -100.00000 -100.00000 -100.00000 -100.00000 -100.00000 -0.00004 
-100.00000 -100.00000 -100.00000 -100.00000 -100.00000 -100.00000 -100.00000 -0.16476 -0.25775  0.37850 -100.00000 -100.00000  0.00000  0.00000  0.00000  0.03236  0.32066 -0.18000 -100.00000 -0.18383  0.26908 -100.00000 -100.00000 -100.00000 -0.10514 -100.00000 -0.10944 -0.22193  0.85333 -0.03922 -100.00000 -100.00000 -100.00000 -100.00000 -100.00000 -100.00000 -100.00000 -100.00000 -100.00000 -100.00000 -100.00000 -100.00000 -100.00000 -100.00000 -100.00000 -100.00000 -100.00000 -100.00000 -100.00000 -100.00000 -100.00000 -100.00000 -100.00000 -100.00000 -100.00000 -100.00000 -100.00000 -100.00000 -100.00000 -100.00000 
-100.00000 -100.00000 -100.00000 -100.00000 -100.00000 -100.00000 -0.35019 -0.44703 -0.07355 -100.00000 -100.00000 -100.00000 -0.20339 -0.04983  0.07249 -100.00000 -100.00000  0.26301 -100.00000 -100.00000 -100.00000 -100.00000 -100.00000 -100.00000 -100.00000 -100.00000  0.13748  0.38009 -100.00000 -100.00000 -0.38151 -0.09793 -100.00000 -100.00000 -100.00000 -100.00000  0.00000  0.00000  0.00000 -100.00000 -100.00000 -100.00000 -100.00000 -0.18399 -0.25762 -100.00000  0.42004  0.15364 -0.19121 -0.28822 -0.18344 -0.40254 -0.30674 -0.07355 -100.00000 -100.00000 -100.00000 -0.13474  0.31711  0.14304 
 0.03237 -100.00000 -0.10918 -100.00000 -100.00000 -0.10918 -0.10513  1.00937  0.06553 -0.28819 -0.59824 -100.00000 -0.13426 -0.19093 -0.17960 -100.00000 -100.00000 -100.00000  0.47063  0.26323  0.59209 -0.07315  0.14842  0.19080  0.26305 -100.00000 -0.21084 -100.00000  0.58515 -0.30580 -100.00000 -100.00000 -100.00000 -100.00000 -100.00000 -100.00000 -100.00000 -100.00000 -100.00000  0.00000  0.00000  0.00000 -100.00000 -100.00000 -100.00000 -100.00000 -100.00000 -100.00000  0.38540  0.32078 -0.16830 -100.00000 -100.00000 -100.00000 -100.00000 -100.00000 -100.00000 -100.00000 -100.00000 -100.00000 
 0.32819  0.18447  0.26712 -0.20322 -0.04988  0.00006 -0.15752 -0.47345  0.26309  0.03234 -0.04988 -0.01674  0.00003 -0.29905 -0.21617 -100.00000 -100.00000 -100.00000 -0.29502 -100.00000 -0.07359  0.37854 -100.00000  0.00006 -100.00000 -100.00000 -100.00000 -0.38133 -0.30956  0.15366 -0.90669  0.35857 -0.21617 -100.00000 -0.87313 -100.00000 -0.06571  0.26288  0.13756 -100.00000 -100.00000 -100.00000 -100.00000 -100.00000 -100.00000 -100.00000  0.58013 -100.00000  0.00000  0.00000  0.00000  0.92156 -0.06890  0.23694 -0.10517 -0.56980 -100.00000 -0.29502  0.37836  0.00006 
-100.00000 -100.00000 -100.00000 -100.00000 -100.00000 -100.00000 -0.06217 -0.00885  0.11999  0.00000  0.00000  0.00000  0.00013 -0.16494 -0.30622  0.84029  0.67764 -0.09634 -100.00000 -100.00000 -100.00000 -100.00000 -100.00000 -100.00000 -100.00000 -100.00000 -100.00000 -100.00000 -100.00000 -100.00000 -0.51999 -0.62902  0.36308 -100.00000 -100.00000 -100.00000 -100.00000 -100.00000 -100.00000 -100.00000 -100.00000 -100.00000 -100.00000 -100.00000 -100.00000 -100.00000 -100.00000 -100.00000 -100.00000 -100.00000  0.00003  0.27339  0.13755 -0.01687 -100.00000 -100.00000 -100.00000 -100.00000 -100.00000 -100.00000 
-0.24360 -100.00000 -0.16866 -100.00000 -100.00000 -100.00000 -100.00000 -100.00000 -100.00000 -100.00000 -100.00000 -100.00000 -100.00000 -100.00000 -100.00000 -100.00000 -100.00000 -100.00000  0.08372 -100.00000 -0.04312  0.77672  0.39208 -0.11038 -100.00000  0.26316 -0.10946  0.00025  0.13763 -0.10946 -100.00000 -100.00000 -100.00000 -100.00000 -100.00000 -100.00000 -100.00000 -100.00000 -100.00000  0.00000  0.00000  0.00000 -100.00000 -100.00000 -100.00000 -100.00000 -100.00000 -100.00000  0.38197 -0.03721  0.13179 -100.00000 -100.00000 -100.00000  0.13776 -100.00000 -100.00000 -100.00000 -100.00000 -100.00000 
-100.00000 -100.00000 -100.00000 -100.00000 -100.00000 -100.00000 -0.36987 -0.39147  0.07533  0.00000  0.00000  0.00000  0.02313  0.78549  0.45972 -0.00001  0.13759 -100.00000 -100.00000  0.09838 -0.30581 -100.00000 -100.00000 -100.00000 -100.00000 -100.00000 -100.00000 -100.00000 -100.00000  0.00006  0.31800  0.08321  0.55465 -100.00000  0.00008 -0.21088 -100.00000 -100.00000 -100.00000 -100.00000 -100.00000 -100.00000 -100.00000 -100.00000 -100.00000 -100.00000 -100.00000 -100.00000 -100.00000 -100.00000 -100.00000 -100.00000 -100.00000 -100.00000 -100.00000 -100.00000 -100.00000 -100.00000 -100.00000 -100.00000 
