# Supplementary material for: Enhanced ER proteostasis and temperature differentially impact the mutational tolerance of influenza hemagglutinin
Source: eLife. 2018 Sep 6;7:e38795. doi: 10.7554/eLife.38795 (PMC6172027; doi:10.7554/eLife.38795)
Supplement: Source data 1. [file elife-38795-data1.zip › Dataset_1/HA_DMS_2018_processing/filtering/filtering_DAX39vsDAX37/compare/out_heatmaps_pickouts.txt]

-100.00000 -100.00000 -100.00000 -100.00000 -100.00000 -100.00000 -100.00000 -100.00000 -100.00000 -100.00000 -100.00000 -100.00000 -100.00000 -100.00000 -100.00000 -100.00000 -100.00000 -100.00000 -100.00000 -100.00000 
-100.00000 -100.00000 -100.00000 -100.00000 -100.00000 -100.00000 -100.00000 -100.00000 -100.00000 -100.00000 -100.00000 -0.48844 -100.00000 -100.00000 -100.00000  0.26126 -100.00000 -100.00000 -100.00000 -100.00000 
-100.00000 -100.00000 -100.00000 -100.00000 -100.00000 -100.00000 -100.00000 -100.00000 -100.00000 -100.00000 -100.00000 -100.00000 -100.00000 -100.00000 -100.00000 -100.00000 -100.00000 -100.00000 -100.00000 -100.00000 
-100.00000 -100.00000 -100.00000 -100.00000 -100.00000 -100.00000 -100.00000 -100.00000 -100.00000 -100.00000 -100.00000 -100.00000 -100.00000 -100.00000 -100.00000 -100.00000 -100.00000 -100.00000 -100.00000 -100.00000 
-100.00000 -0.35262 -100.00000  0.60403 -100.00000 -100.00000  0.27769 -100.00000 -100.00000 -100.00000 -100.00000 -100.00000 -100.00000 -100.00000 -100.00000 -100.00000  0.00705 -100.00000 -100.00000 -100.00000 
-100.00000 -100.00000 -100.00000 -100.00000 -100.00000 -100.00000 -100.00000 -100.00000 -100.00000 -100.00000 -100.00000 -100.00000 -100.00000 -100.00000 -100.00000 -100.00000 -100.00000 -100.00000 -100.00000 -100.00000 
-100.00000 -100.00000 -100.00000 -100.00000 -100.00000 -100.00000 -100.00000 -100.00000 -0.47469 -0.08479 -100.00000 -100.00000 -100.00000 -100.00000 -100.00000 -100.00000 -100.00000 -100.00000 -100.00000 -100.00000 
-100.00000 -100.00000 -100.00000 -100.00000 -100.00000  0.30806 -100.00000 -100.00000 -100.00000 -100.00000 -100.00000 -100.00000 -100.00000 -100.00000  0.23182 -100.00000 -0.32304 -100.00000 -100.00000 -100.00000 
-100.00000 -100.00000 -100.00000 -0.24450 -100.00000 -100.00000 -100.00000 -100.00000 -100.00000 -100.00000 -100.00000 -100.00000 -100.00000 -100.00000 -100.00000 -100.00000 -100.00000 -100.00000 -100.00000 -100.00000 
-100.00000 -100.00000 -100.00000 -100.00000 -0.47344 -100.00000 -100.00000 -100.00000 -100.00000 -100.00000 -100.00000 -100.00000 -100.00000 -100.00000 -100.00000 -100.00000 -100.00000 -100.00000 -100.00000 -100.00000 
-100.00000 -100.00000 -100.00000 -100.00000 -100.00000 -100.00000 -100.00000 -100.00000 -100.00000 -100.00000 -100.00000 -100.00000 -100.00000 -100.00000 -100.00000 -0.46059 -100.00000 -100.00000 -100.00000  0.19612 
-100.00000 -100.00000 -100.00000 -100.00000 -100.00000 -100.00000 -100.00000 -100.00000 -100.00000 -100.00000 -100.00000 -100.00000 -100.00000 -100.00000 -100.00000 -100.00000 -100.00000 -100.00000 -100.00000 -100.00000 
-100.00000 -0.48905 -100.00000 -100.00000 -100.00000 -100.00000 -100.00000 -100.00000 -100.00000 -100.00000 -100.00000 -100.00000 -100.00000 -100.00000 -100.00000 -100.00000 -100.00000 -100.00000 -100.00000 -100.00000 
-100.00000 -100.00000 -100.00000 -100.00000 -100.00000 -100.00000 -100.00000 -100.00000 -100.00000 -100.00000 -100.00000 -100.00000 -100.00000 -100.00000 -100.00000 -100.00000 -100.00000 -100.00000 -100.00000 -100.00000 
-100.00000 -0.19808 -100.00000 -100.00000 -100.00000 -100.00000 -100.00000 -100.00000 -100.00000 -100.00000 -100.00000 -100.00000 -100.00000 -100.00000 -100.00000 -100.00000 -100.00000 -100.00000 -100.00000 -100.00000 
-100.00000 -100.00000 -100.00000 -100.00000 -100.00000 -100.00000 -100.00000 -100.00000 -100.00000 -100.00000 -100.00000 -100.00000 -100.00000 -100.00000 -100.00000 -100.00000 -100.00000 -100.00000 -100.00000 -100.00000 
-100.00000 -100.00000  0.25973 -100.00000 -100.00000 -100.00000 -100.00000 -100.00000 -100.00000  0.23973 -100.00000 -100.00000 -100.00000 -100.00000 -100.00000 -100.00000 -100.00000 -100.00000 -100.00000 -100.00000 
 0.48311 -100.00000 -100.00000 -100.00000 -100.00000 -100.00000 -100.00000 -100.00000 -100.00000 -100.00000 -100.00000 -0.44187 -100.00000 -100.00000 -100.00000 -100.00000 -100.00000 -100.00000 -100.00000 -100.00000 
-100.00000 -100.00000 -0.46887 -100.00000 -0.43646 -100.00000 -100.00000 -100.00000 -100.00000 -100.00000 -100.00000 -100.00000 -100.00000 -100.00000 -100.00000 -100.00000 -100.00000 -100.00000 -100.00000 -100.00000 
-100.00000 -100.00000 -0.77392 -100.00000 -100.00000 -100.00000 -100.00000 -100.00000 -100.00000 -100.00000 -100.00000 -100.00000 -100.00000 -100.00000 -100.00000 -100.00000 -100.00000 -100.00000 -100.00000 -100.00000 
-100.00000 -100.00000 -100.00000 -100.00000 -100.00000 -100.00000 -100.00000 -100.00000 -100.00000 -100.00000 -100.00000 -100.00000 -100.00000 -100.00000 -100.00000 -100.00000 -100.00000 -100.00000 -100.00000 -100.00000 
-100.00000 -100.00000 -100.00000 -100.00000 -100.00000 -100.00000 -100.00000 -100.00000 -100.00000 -100.00000 -100.00000 -100.00000 -100.00000 -100.00000 -100.00000 -100.00000 -100.00000 -100.00000 -100.00000 -100.00000 
-100.00000 -100.00000  0.27920 -100.00000 -100.00000 -100.00000 -100.00000 -100.00000 -100.00000 -100.00000 -100.00000 -100.00000 -100.00000 -0.31295 -100.00000 -100.00000 -100.00000 -100.00000 -100.00000 -100.00000 
-100.00000 -100.00000 -100.00000 -100.00000 -100.00000 -100.00000 -100.00000 -100.00000 -100.00000 -100.00000 -100.00000 -100.00000 -100.00000 -0.22831 -100.00000  0.38753 -100.00000 -100.00000 -100.00000 -100.00000 
-100.00000 -100.00000 -100.00000 -100.00000 -100.00000 -100.00000 -100.00000 -100.00000 -100.00000 -100.00000 -100.00000 -100.00000 -100.00000 -100.00000 -0.47828 -100.00000  0.38988 -100.00000 -100.00000 -100.00000 
-100.00000 -100.00000 -100.00000 -100.00000 -100.00000 -100.00000 -100.00000 -100.00000 -100.00000 -0.53275 -100.00000 -100.00000 -100.00000 -100.00000 -100.00000 -100.00000 -100.00000 -100.00000 -100.00000 -100.00000 
-100.00000 -100.00000 -100.00000 -100.00000 -100.00000 -100.00000 -100.00000  0.32850 -100.00000 -100.00000 -100.00000 -100.00000 -100.00000 -100.00000 -100.00000 -100.00000 -100.00000 -100.00000 -100.00000 -100.00000 
-100.00000 -100.00000 -100.00000 -100.00000 -100.00000 -100.00000 -100.00000 -100.00000 -100.00000  0.30773 -100.00000 -100.00000 -100.00000 -100.00000 -100.00000 -100.00000 -100.00000 -100.00000  0.27445 -100.00000 
-100.00000 -0.25263 -100.00000 -100.00000  0.47911 -100.00000 -100.00000 -100.00000 -100.00000 -100.00000 -100.00000 -100.00000 -100.00000 -100.00000 -100.00000 -100.00000 -100.00000 -100.00000 -100.00000 -100.00000 
-100.00000 -100.00000 -100.00000 -100.00000 -100.00000 -100.00000 -100.00000 -100.00000 -100.00000 -100.00000 -100.00000 -100.00000 -100.00000 -100.00000 -100.00000 -100.00000 -100.00000 -100.00000 -100.00000 -100.00000 
-100.00000 -100.00000 -100.00000 -100.00000 -100.00000 -100.00000 -100.00000  0.24619 -100.00000 -100.00000 -100.00000 -100.00000 -100.00000 -100.00000 -100.00000 -100.00000 -100.00000 -100.00000 -100.00000 -100.00000 
-100.00000 -100.00000 -100.00000 -100.00000 -100.00000 -100.00000 -100.00000 -100.00000 -100.00000 -100.00000 -100.00000 -100.00000 -100.00000 -100.00000 -100.00000 -100.00000  0.20821 -100.00000 -100.00000 -100.00000 
-100.00000 -100.00000 -100.00000 -100.00000 -100.00000 -100.00000 -100.00000 -100.00000 -100.00000 -100.00000 -100.00000 -100.00000 -100.00000 -100.00000 -100.00000 -100.00000 -100.00000 -100.00000 -100.00000 -100.00000 
-100.00000 -100.00000 -100.00000 -100.00000 -100.00000 -100.00000 -100.00000 -100.00000 -100.00000 -100.00000 -100.00000 -100.00000 -100.00000 -100.00000 -100.00000 -100.00000 -100.00000 -100.00000 -100.00000  0.19240 
-100.00000 -100.00000 -100.00000 -100.00000 -100.00000 -100.00000 -100.00000 -100.00000 -100.00000 -100.00000 -100.00000 -100.00000 -100.00000 -100.00000  0.16960 -100.00000 -100.00000 -0.22266 -100.00000 -100.00000 
-100.00000 -100.00000  0.15602 -100.00000 -100.00000 -100.00000 -100.00000 -100.00000 -100.00000 -100.00000 -100.00000 -100.00000 -100.00000 -100.00000 -100.00000 -100.00000 -100.00000 -100.00000 -100.00000 -100.00000 
-100.00000 -100.00000 -100.00000 -100.00000 -100.00000 -100.00000 -0.30932 -0.44984 -100.00000 -100.00000 -100.00000 -100.00000 -100.00000 -100.00000 -0.28509 -100.00000  0.28915 -100.00000 -100.00000 -100.00000 
-100.00000 -100.00000 -100.00000 -100.00000 -100.00000 -100.00000 -100.00000 -100.00000 -100.00000 -100.00000 -100.00000 -100.00000 -100.00000 -100.00000 -100.00000 -100.00000 -100.00000 -100.00000 -100.00000 -100.00000 
-100.00000 -100.00000 -100.00000 -100.00000 -100.00000  0.60261 -100.00000 -100.00000 -100.00000 -100.00000 -100.00000 -100.00000 -100.00000 -100.00000 -100.00000 -100.00000 -100.00000 -100.00000 -100.00000 -100.00000 
-100.00000 -100.00000 -100.00000 -100.00000 -100.00000 -100.00000 -100.00000 -100.00000 -100.00000 -100.00000 -100.00000 -100.00000 -100.00000 -100.00000 -100.00000 -100.00000 -100.00000 -100.00000 -0.36804 -100.00000 
-100.00000 -100.00000 -100.00000 -100.00000 -100.00000  0.22140 -100.00000 -100.00000 -100.00000 -100.00000 -100.00000 -100.00000 -100.00000 -100.00000 -100.00000 -100.00000 -100.00000 -100.00000 -100.00000 -100.00000 
-100.00000 -100.00000 -100.00000 -100.00000 -100.00000 -100.00000 -100.00000 -100.00000 -100.00000  0.15432  0.27018 -100.00000 -100.00000 -100.00000 -100.00000 -100.00000 -100.00000 -100.00000 -100.00000  0.07306 
-100.00000  0.35132 -100.00000 -100.00000 -100.00000 -100.00000 -100.00000 -100.00000 -100.00000 -100.00000 -100.00000 -100.00000 -100.00000 -100.00000 -100.00000 -100.00000 -100.00000 -100.00000 -100.00000 -100.00000 
-100.00000  0.41658 -100.00000 -100.00000 -100.00000 -100.00000 -100.00000 -100.00000 -100.00000 -100.00000 -100.00000 -100.00000 -100.00000 -100.00000 -100.00000 -100.00000 -100.00000 -100.00000 -100.00000 -100.00000 
-100.00000 -100.00000 -100.00000 -100.00000 -100.00000 -100.00000 -100.00000  0.39987 -100.00000 -100.00000 -100.00000  0.16816 -100.00000 -100.00000 -0.19807 -100.00000 -100.00000 -100.00000 -100.00000 -100.00000 
-100.00000 -100.00000 -100.00000 -100.00000 -100.00000 -100.00000 -100.00000 -100.00000 -100.00000 -100.00000 -100.00000 -100.00000 -100.00000 -100.00000 -100.00000 -100.00000 -100.00000 -100.00000 -100.00000 -100.00000 
-100.00000 -100.00000 -100.00000 -100.00000 -100.00000 -100.00000 -100.00000 -100.00000 -100.00000 -100.00000 -100.00000 -100.00000 -100.00000 -100.00000 -100.00000 -100.00000 -100.00000 -0.25399 -100.00000 -100.00000 
-100.00000 -100.00000 -100.00000 -100.00000 -100.00000 -100.00000 -100.00000 -100.00000 -100.00000 -100.00000 -0.15770 -100.00000 -100.00000 -100.00000 -100.00000 -100.00000 -100.00000 -100.00000 -100.00000 -100.00000 
-100.00000 -100.00000 -100.00000 -100.00000 -100.00000 -100.00000 -100.00000 -100.00000 -100.00000 -100.00000 -100.00000 -100.00000 -100.00000 -100.00000 -100.00000 -100.00000 -100.00000 -100.00000 -100.00000 -100.00000 
-100.00000 -100.00000 -100.00000 -100.00000 -100.00000 -100.00000 -100.00000 -100.00000 -100.00000 -100.00000 -100.00000 -100.00000 -100.00000 -100.00000 -100.00000 -100.00000 -100.00000 -100.00000 -100.00000 -100.00000 
-100.00000  0.38679 -100.00000 -100.00000 -100.00000 -100.00000 -100.00000 -100.00000 -100.00000 -100.00000 -100.00000 -100.00000 -100.00000 -100.00000 -100.00000 -100.00000 -100.00000  0.18404 -100.00000 -100.00000 
-100.00000 -100.00000 -100.00000 -100.00000 -100.00000 -100.00000 -100.00000 -100.00000 -100.00000 -100.00000 -100.00000 -0.30418 -100.00000 -100.00000 -100.00000 -100.00000 -100.00000 -100.00000 -100.00000 -100.00000 
-100.00000 -100.00000 -100.00000 -100.00000 -0.49917 -100.00000 -100.00000 -100.00000 -100.00000 -100.00000 -100.00000  0.30555 -100.00000 -0.14546 -100.00000 -100.00000  0.33950 -100.00000 -100.00000 -100.00000 
-100.00000 -100.00000 -100.00000 -100.00000 -100.00000 -100.00000 -100.00000 -100.00000 -100.00000 -100.00000 -100.00000 -100.00000 -100.00000 -100.00000 -100.00000 -100.00000 -100.00000 -100.00000 -100.00000 -100.00000 
-100.00000 -100.00000 -100.00000 -100.00000 -100.00000 -100.00000 -100.00000 -100.00000 -100.00000 -100.00000 -100.00000 -100.00000 -100.00000 -100.00000 -100.00000 -100.00000 -100.00000 -100.00000 -100.00000 -100.00000 
-100.00000 -100.00000 -0.27984 -100.00000 -100.00000 -100.00000 -100.00000 -100.00000 -100.00000 -0.42280 -100.00000 -100.00000 -100.00000 -100.00000 -100.00000 -100.00000 -100.00000 -100.00000 -100.00000 -0.15187 
-100.00000 -100.00000 -100.00000 -100.00000 -100.00000 -100.00000 -100.00000 -100.00000 -100.00000 -100.00000 -100.00000 -0.24048 -100.00000 -100.00000 -100.00000 -100.00000 -100.00000 -100.00000 -100.00000 -100.00000 
-100.00000 -100.00000 -100.00000 -0.13373 -100.00000 -100.00000 -100.00000 -100.00000 -100.00000 -100.00000 -100.00000 -100.00000 -100.00000 -100.00000 -100.00000 -100.00000 -100.00000 -100.00000 -100.00000 -100.00000 
-100.00000 -100.00000  0.05262 -100.00000 -100.00000  0.48172 -100.00000 -100.00000 -100.00000 -100.00000 -100.00000 -100.00000 -100.00000 -100.00000 -100.00000 -100.00000 -100.00000 -100.00000 -100.00000 -100.00000 
-100.00000 -100.00000 -100.00000 -100.00000 -100.00000  0.07885 -100.00000 -100.00000 -100.00000 -0.33055 -0.49631 -100.00000 -100.00000 -100.00000 -100.00000 -100.00000 -100.00000 -100.00000 -100.00000 -100.00000 
-100.00000 -100.00000 -0.37510 -100.00000 -100.00000 -100.00000 -100.00000 -100.00000 -100.00000 -100.00000 -100.00000 -100.00000 -100.00000 -100.00000 -100.00000 -100.00000 -100.00000 -100.00000 -100.00000 -100.00000 
-100.00000 -0.28555 -100.00000 -100.00000 -100.00000 -100.00000 -100.00000 -100.00000 -100.00000 -100.00000 -100.00000 -100.00000 -0.61486 -100.00000 -100.00000 -100.00000 -100.00000 -100.00000 -100.00000 -100.00000 
-100.00000 -100.00000  0.20197 -100.00000 -100.00000 -100.00000 -100.00000 -100.00000 -100.00000 -100.00000 -100.00000 -100.00000 -100.00000 -100.00000 -100.00000 -100.00000 -100.00000 -100.00000 -100.00000 -100.00000 
-100.00000 -0.46583 -0.25777 -100.00000  0.24119 -100.00000 -100.00000 -100.00000 -100.00000 -100.00000 -100.00000 -100.00000 -100.00000 -100.00000 -100.00000 -0.16184 -100.00000 -0.71404 -100.00000 -100.00000 
-0.49871 -100.00000 -100.00000 -100.00000 -100.00000 -100.00000 -100.00000 -0.08938 -100.00000 -100.00000 -100.00000 -100.00000 -100.00000 -100.00000 -100.00000 -100.00000 -100.00000 -100.00000 -100.00000 -100.00000 
-100.00000 -100.00000 -100.00000 -100.00000  0.23674 -100.00000 -100.00000 -100.00000 -100.00000 -0.34086 -100.00000 -100.00000 -100.00000 -100.00000 -100.00000 -100.00000 -100.00000 -100.00000 -100.00000 -100.00000 
-100.00000 -100.00000 -100.00000 -100.00000 -100.00000 -100.00000 -100.00000 -100.00000 -100.00000 -100.00000 -100.00000 -100.00000 -100.00000 -100.00000  0.45265 -100.00000 -100.00000 -100.00000 -100.00000 -100.00000 
-100.00000 -100.00000 -100.00000 -100.00000 -100.00000 -100.00000 -100.00000 -100.00000 -100.00000 -100.00000 -100.00000 -100.00000 -100.00000 -100.00000 -0.63697 -100.00000 -100.00000 -100.00000 -0.24535 -0.31558 
-100.00000 -100.00000 -100.00000 -100.00000 -100.00000 -100.00000 -100.00000 -100.00000 -100.00000 -100.00000 -100.00000 -100.00000 -100.00000 -100.00000 -100.00000 -100.00000 -100.00000 -100.00000 -100.00000 -100.00000 
-100.00000 -0.60632 -100.00000 -100.00000 -0.35228 -100.00000 -100.00000 -100.00000 -0.30404 -100.00000 -100.00000 -100.00000 -0.23851 -100.00000 -100.00000 -100.00000 -100.00000 -100.00000 -0.37672 -100.00000 
-100.00000 -100.00000 -100.00000 -100.00000 -100.00000 -100.00000 -100.00000 -100.00000 -100.00000 -100.00000 -100.00000 -100.00000 -100.00000 -100.00000 -100.00000 -100.00000 -100.00000 -100.00000 -100.00000 -0.36000 
-100.00000 -100.00000 -100.00000 -100.00000 -100.00000 -100.00000 -100.00000 -100.00000 -100.00000 -100.00000 -100.00000 -100.00000 -100.00000 -100.00000 -100.00000 -100.00000 -100.00000 -100.00000 -100.00000 -100.00000 
-100.00000  0.27597 -100.00000 -100.00000 -100.00000 -100.00000 -100.00000 -100.00000 -100.00000 -100.00000 -100.00000 -100.00000 -100.00000 -100.00000 -100.00000 -100.00000 -100.00000 -100.00000 -100.00000 -100.00000 
-100.00000 -100.00000 -100.00000 -100.00000 -100.00000 -0.06055 -100.00000 -100.00000 -100.00000 -100.00000 -100.00000 -100.00000 -100.00000 -100.00000 -100.00000 -100.00000 -100.00000 -100.00000 -100.00000 -100.00000 
-100.00000 -100.00000 -100.00000 -100.00000 -0.39893 -100.00000 -100.00000 -100.00000 -100.00000 -100.00000 -100.00000 -100.00000 -100.00000 -100.00000 -100.00000 -100.00000 -100.00000 -100.00000 -100.00000 -100.00000 
-100.00000 -100.00000 -100.00000 -100.00000 -100.00000 -100.00000 -100.00000 -100.00000 -100.00000 -100.00000 -100.00000 -100.00000 -100.00000 -100.00000 -100.00000 -100.00000 -100.00000 -100.00000 -100.00000 -100.00000 
-100.00000 -100.00000 -100.00000 -100.00000 -100.00000 -100.00000 -100.00000 -100.00000 -100.00000 -100.00000 -100.00000 -100.00000 -100.00000 -100.00000 -100.00000 -100.00000 -100.00000 -100.00000 -100.00000 -100.00000 
-100.00000 -100.00000 -100.00000 -100.00000 -100.00000 -100.00000 -100.00000 -100.00000 -100.00000 -100.00000 -100.00000 -100.00000 -100.00000 -100.00000 -100.00000 -100.00000 -100.00000 -100.00000 -100.00000 -100.00000 
-100.00000 -100.00000 -100.00000 -100.00000 -100.00000 -100.00000 -0.24165 -100.00000 -100.00000 -100.00000 -100.00000 -100.00000 -100.00000 -100.00000 -100.00000 -100.00000 -100.00000 -100.00000 -100.00000 -100.00000 
-100.00000 -100.00000 -100.00000 -100.00000 -100.00000 -100.00000 -100.00000 -100.00000 -100.00000 -100.00000 -100.00000 -100.00000 -100.00000 -100.00000 -100.00000 -100.00000  0.43442 -100.00000 -100.00000 -100.00000 
-100.00000 -100.00000 -100.00000 -100.00000 -100.00000 -100.00000 -100.00000 -100.00000 -100.00000 -100.00000 -100.00000 -100.00000 -100.00000 -100.00000 -100.00000 -0.21653 -100.00000 -100.00000 -100.00000 -100.00000 
-100.00000 -100.00000 -100.00000 -100.00000 -100.00000 -100.00000 -100.00000 -100.00000 -100.00000 -100.00000 -100.00000 -100.00000 -100.00000 -100.00000 -100.00000 -100.00000 -100.00000 -100.00000 -100.00000 -100.00000 
-100.00000 -100.00000 -100.00000 -100.00000 -100.00000 -100.00000 -100.00000 -100.00000 -100.00000 -100.00000 -100.00000 -100.00000 -0.26596 -100.00000 -100.00000 -100.00000 -100.00000 -100.00000 -100.00000 -100.00000 
-100.00000 -100.00000 -100.00000 -100.00000 -100.00000 -100.00000 -100.00000 -100.00000 -100.00000 -0.12937 -100.00000 -100.00000 -100.00000 -100.00000 -100.00000 -100.00000 -100.00000 -100.00000 -100.00000 -100.00000 
-100.00000 -100.00000 -100.00000 -100.00000 -100.00000 -100.00000 -100.00000 -100.00000 -100.00000 -100.00000 -100.00000 -100.00000 -100.00000 -100.00000 -100.00000 -100.00000 -100.00000 -100.00000 -100.00000 -100.00000 
-100.00000 -100.00000 -100.00000 -100.00000 -100.00000 -100.00000 -100.00000 -100.00000 -100.00000 -100.00000  0.49343 -100.00000 -100.00000 -100.00000 -100.00000 -0.33163 -100.00000 -100.00000 -100.00000 -100.00000 
-100.00000 -100.00000 -100.00000 -0.36809 -100.00000 -0.23043 -100.00000 -100.00000 -100.00000 -100.00000 -100.00000 -100.00000 -100.00000 -100.00000 -100.00000 -100.00000 -100.00000 -100.00000 -100.00000 -100.00000 
-100.00000 -0.33031  0.13688 -100.00000 -100.00000 -100.00000 -100.00000 -100.00000 -100.00000 -100.00000 -100.00000 -100.00000 -100.00000 -100.00000 -0.38799 -100.00000 -100.00000 -100.00000 -100.00000 -100.00000 
-100.00000 -100.00000 -100.00000 -100.00000 -100.00000 -100.00000 -100.00000 -100.00000 -100.00000  0.40379 -100.00000 -100.00000 -100.00000 -100.00000 -100.00000 -100.00000 -0.19919 -100.00000  0.28443 -100.00000 
-100.00000 -100.00000 -0.16973 -100.00000 -100.00000 -100.00000 -100.00000 -0.48058 -100.00000 -100.00000 -0.47032 -100.00000 -100.00000 -100.00000 -100.00000 -0.48835 -0.30992 -100.00000 -100.00000 -100.00000 
-100.00000 -100.00000 -100.00000 -100.00000 -0.34745 -100.00000 -0.14692 -100.00000 -100.00000 -100.00000 -100.00000 -100.00000 -0.56324 -100.00000 -100.00000 -100.00000 -100.00000  0.41112 -100.00000 -100.00000 
-100.00000 -100.00000 -100.00000 -0.30353 -0.38596 -100.00000 -100.00000 -100.00000 -100.00000 -100.00000 -100.00000 -100.00000 -100.00000 -100.00000 -100.00000 -100.00000 -100.00000 -100.00000 -100.00000 -100.00000 
-100.00000 -100.00000 -100.00000 -100.00000 -100.00000 -100.00000 -100.00000 -100.00000 -100.00000 -100.00000 -100.00000 -100.00000 -100.00000  0.20900 -100.00000 -100.00000 -100.00000 -100.00000 -100.00000 -100.00000 
-100.00000 -0.41820 -100.00000 -100.00000 -100.00000 -100.00000  0.32523  0.06848 -100.00000 -100.00000 -100.00000 -100.00000 -100.00000 -100.00000 -100.00000 -100.00000 -100.00000 -100.00000 -100.00000 -100.00000 
-100.00000 -100.00000 -100.00000 -100.00000 -100.00000 -100.00000 -100.00000 -100.00000 -100.00000 -100.00000 -100.00000  0.28564 -100.00000  0.38678 -100.00000 -100.00000 -100.00000 -100.00000 -100.00000 -100.00000 
-100.00000 -100.00000  0.40000 -100.00000 -0.40043 -100.00000 -100.00000 -100.00000 -100.00000 -100.00000 -100.00000 -100.00000 -100.00000 -100.00000 -100.00000 -100.00000 -100.00000 -100.00000 -100.00000 -100.00000 
-100.00000 -100.00000 -100.00000  0.45112 -100.00000 -100.00000 -100.00000 -100.00000 -100.00000 -100.00000 -100.00000 -100.00000 -100.00000 -100.00000 -100.00000 -100.00000 -100.00000 -100.00000 -100.00000 -100.00000 
 0.26379 -100.00000 -100.00000 -100.00000 -100.00000 -100.00000 -100.00000 -100.00000 -100.00000 -100.00000 -100.00000 -100.00000 -100.00000 -100.00000 -100.00000 -100.00000 -100.00000 -100.00000 -100.00000 -100.00000 
-0.62529 -100.00000 -0.15753 -100.00000 -100.00000 -100.00000 -100.00000 -100.00000 -100.00000 -0.24233 -100.00000 -100.00000 -100.00000 -100.00000 -0.62145 -100.00000 -100.00000 -100.00000 -0.27721  0.26035 
-0.27864 -100.00000 -100.00000 -100.00000 -100.00000 -100.00000 -100.00000 -100.00000 -100.00000 -100.00000 -100.00000 -100.00000 -0.67074 -100.00000 -100.00000 -100.00000 -100.00000 -100.00000 -100.00000 -100.00000 
-100.00000 -100.00000 -100.00000 -100.00000 -100.00000 -100.00000 -100.00000 -100.00000 -100.00000  0.35523  0.22857 -100.00000 -100.00000 -100.00000 -100.00000 -100.00000 -0.57550 -100.00000 -100.00000 -100.00000 
-100.00000 -100.00000 -100.00000 -100.00000 -100.00000 -100.00000 -100.00000 -100.00000 -100.00000 -100.00000 -100.00000 -100.00000 -100.00000 -100.00000 -100.00000 -100.00000 -100.00000 -100.00000 -100.00000 -100.00000 
-100.00000 -100.00000 -100.00000 -100.00000 -100.00000 -100.00000 -100.00000 -100.00000 -100.00000 -100.00000 -100.00000 -100.00000 -100.00000 -100.00000 -100.00000 -100.00000 -100.00000 -100.00000 -100.00000 -100.00000 
-100.00000 -100.00000 -0.46291 -100.00000 -100.00000 -100.00000 -100.00000 -100.00000 -100.00000 -0.12241 -100.00000 -100.00000 -100.00000 -100.00000 -100.00000 -100.00000 -100.00000 -0.76351 -100.00000 -0.81972 
-100.00000 -100.00000 -100.00000 -100.00000 -100.00000 -100.00000 -100.00000 -100.00000 -100.00000 -100.00000 -100.00000 -100.00000 -100.00000 -100.00000 -100.00000 -100.00000 -100.00000 -100.00000 -100.00000 -0.71804 
-100.00000 -100.00000 -100.00000 -100.00000 -100.00000 -100.00000 -100.00000 -100.00000 -100.00000 -100.00000 -100.00000 -100.00000 -100.00000 -100.00000 -100.00000 -100.00000 -100.00000 -100.00000 -100.00000 -0.46515 
-100.00000 -100.00000 -100.00000 -100.00000 -100.00000 -100.00000 -0.42486  0.39131  0.13972 -100.00000 -100.00000 -100.00000 -100.00000 -100.00000 -100.00000 -100.00000 -100.00000 -100.00000 -100.00000 -100.00000 
-100.00000 -100.00000 -100.00000 -100.00000 -100.00000 -100.00000 -100.00000 -100.00000 -100.00000 -100.00000 -100.00000 -100.00000 -100.00000  0.22224 -100.00000  0.33090 -100.00000 -100.00000 -100.00000 -100.00000 
-100.00000 -100.00000 -100.00000 -100.00000 -100.00000 -100.00000 -100.00000 -100.00000 -100.00000 -100.00000 -100.00000 -100.00000 -100.00000 -100.00000 -100.00000 -100.00000 -100.00000 -100.00000 -100.00000 -100.00000 
-100.00000 -100.00000 -100.00000 -100.00000 -100.00000 -100.00000 -100.00000 -100.00000 -100.00000 -100.00000 -100.00000 -100.00000 -100.00000 -100.00000 -100.00000 -100.00000 -100.00000 -100.00000 -100.00000 -100.00000 
-100.00000 -100.00000 -100.00000 -100.00000 -0.52958 -100.00000 -100.00000 -100.00000 -100.00000 -100.00000 -100.00000  0.23144 -100.00000 -100.00000 -100.00000 -100.00000 -100.00000 -100.00000 -100.00000 -100.00000 
-100.00000 -100.00000 -100.00000 -100.00000 -100.00000 -100.00000 -100.00000 -100.00000 -100.00000 -100.00000 -100.00000 -100.00000 -100.00000 -100.00000 -100.00000 -100.00000 -100.00000 -100.00000 -100.00000 -100.00000 
-100.00000 -100.00000 -100.00000 -100.00000 -100.00000 -100.00000 -100.00000 -100.00000 -100.00000  0.24895 -100.00000 -100.00000 -100.00000 -100.00000 -100.00000 -100.00000 -100.00000 -100.00000 -100.00000 -100.00000 
 0.22530 -100.00000 -100.00000 -100.00000 -100.00000 -100.00000 -100.00000 -100.00000 -100.00000 -100.00000 -100.00000 -100.00000 -100.00000 -100.00000 -100.00000 -100.00000 -100.00000 -100.00000 -100.00000 -100.00000 
-100.00000 -100.00000 -100.00000 -100.00000 -0.71212 -100.00000  0.48147 -100.00000 -100.00000 -100.00000 -100.00000 -100.00000 -100.00000 -0.13913 -100.00000 -100.00000 -100.00000 -100.00000 -100.00000 -100.00000 
 0.25035 -0.25273 -100.00000 -100.00000 -100.00000 -100.00000 -100.00000 -100.00000 -100.00000 -100.00000 -100.00000 -100.00000 -100.00000 -100.00000 -100.00000 -100.00000 -100.00000 -100.00000 -100.00000 -100.00000 
-100.00000 -100.00000 -100.00000 -100.00000 -100.00000 -100.00000 -100.00000 -100.00000 -100.00000 -100.00000 -100.00000 -100.00000 -100.00000 -100.00000 -100.00000 -100.00000 -100.00000 -100.00000 -100.00000 -100.00000 
-100.00000 -100.00000 -100.00000 -100.00000 -100.00000 -100.00000 -100.00000 -100.00000 -100.00000 -100.00000 -100.00000 -100.00000 -100.00000 -100.00000 -100.00000 -100.00000 -100.00000 -100.00000 -100.00000 -100.00000 
 0.37222 -100.00000 -100.00000 -100.00000 -100.00000 -100.00000 -100.00000 -0.46760 -100.00000 -100.00000 -100.00000 -100.00000 -100.00000 -100.00000 -100.00000 -100.00000 -100.00000 -100.00000 -100.00000 -100.00000 
-0.34288 -100.00000 -100.00000 -100.00000 -100.00000 -100.00000 -100.00000 -100.00000 -100.00000 -100.00000 -100.00000 -100.00000 -100.00000 -100.00000 -100.00000 -100.00000 -100.00000 -100.00000 -0.24385 -100.00000 
-100.00000 -100.00000 -100.00000 -100.00000 -100.00000 -100.00000 -100.00000 -100.00000 -100.00000 -100.00000 -100.00000 -100.00000 -100.00000 -100.00000 -100.00000 -100.00000 -100.00000  0.31588 -100.00000 -100.00000 
-100.00000 -100.00000 -100.00000 -100.00000 -100.00000 -100.00000 -0.14504 -100.00000 -100.00000 -0.32389 -100.00000 -100.00000 -100.00000 -100.00000 -100.00000 -100.00000 -100.00000 -100.00000 -100.00000 -100.00000 
-100.00000 -100.00000 -100.00000 -100.00000 -100.00000 -100.00000 -100.00000 -100.00000 -100.00000 -100.00000 -100.00000 -100.00000 -100.00000 -100.00000 -100.00000 -100.00000 -100.00000 -100.00000 -100.00000 -100.00000 
-100.00000 -100.00000 -100.00000 -100.00000 -100.00000 -100.00000 -100.00000 -0.29485 -100.00000 -100.00000 -100.00000 -100.00000 -100.00000 -100.00000 -100.00000 -100.00000 -100.00000 -100.00000 -100.00000 -100.00000 
-100.00000 -100.00000 -100.00000 -100.00000 -100.00000 -100.00000 -100.00000 -100.00000 -100.00000 -100.00000 -100.00000 -100.00000 -100.00000 -100.00000 -100.00000 -100.00000 -100.00000 -100.00000 -100.00000 -100.00000 
-100.00000 -0.26832 -100.00000 -100.00000 -100.00000 -100.00000 -100.00000 -100.00000 -100.00000 -100.00000 -100.00000 -100.00000 -100.00000 -100.00000 -100.00000 -100.00000 -100.00000 -100.00000 -100.00000 -100.00000 
-100.00000 -100.00000 -100.00000 -100.00000 -100.00000 -100.00000 -100.00000 -100.00000 -100.00000 -100.00000 -0.11161 -100.00000 -100.00000 -100.00000 -100.00000 -100.00000 -0.16836 -100.00000 -100.00000 -100.00000 
-100.00000 -100.00000 -100.00000 -100.00000 -100.00000 -100.00000 -100.00000 -100.00000 -100.00000 -100.00000 -100.00000 -100.00000 -100.00000 -100.00000 -100.00000 -100.00000 -100.00000 -100.00000 -100.00000 -100.00000 
-100.00000 -100.00000 -100.00000 -100.00000 -100.00000 -100.00000 -100.00000 -100.00000 -100.00000 -100.00000 -100.00000 -100.00000 -100.00000 -100.00000 -100.00000 -100.00000 -100.00000 -0.17174 -100.00000 -100.00000 
-100.00000 -100.00000 -100.00000  0.24913 -100.00000 -100.00000 -100.00000 -100.00000 -100.00000 -100.00000 -100.00000 -100.00000 -100.00000 -100.00000 -100.00000 -100.00000 -100.00000 -100.00000 -100.00000 -100.00000 
-100.00000 -100.00000 -0.30379 -100.00000 -100.00000 -100.00000 -100.00000 -100.00000 -100.00000 -100.00000 -100.00000 -100.00000 -100.00000 -100.00000 -100.00000 -100.00000 -100.00000 -100.00000 -100.00000 -100.00000 
 0.18754 -100.00000 -100.00000 -100.00000 -100.00000 -100.00000 -100.00000 -100.00000 -100.00000 -100.00000 -100.00000 -100.00000 -100.00000 -100.00000 -100.00000 -100.00000 -100.00000 -100.00000 -100.00000 -100.00000 
-100.00000 -100.00000  0.35257 -100.00000 -100.00000 -100.00000 -100.00000 -100.00000 -100.00000 -100.00000 -100.00000 -100.00000 -100.00000 -100.00000 -100.00000 -100.00000 -100.00000 -100.00000 -100.00000 -100.00000 
-100.00000 -100.00000 -100.00000 -100.00000 -0.62145 -100.00000 -100.00000 -100.00000 -100.00000 -100.00000 -100.00000 -100.00000 -100.00000 -100.00000 -100.00000 -100.00000 -100.00000 -100.00000 -100.00000 -100.00000 
-100.00000 -0.49752 -100.00000 -100.00000 -0.30894 -100.00000 -100.00000 -100.00000 -100.00000 -0.54224 -100.00000 -100.00000 -100.00000 -100.00000 -100.00000 -100.00000 -100.00000 -100.00000 -0.31773 -100.00000 
-100.00000 -100.00000 -100.00000 -100.00000 -100.00000 -100.00000 -1.30942 -100.00000 -100.00000 -0.41838 -0.30996 -100.00000  0.57522 -100.00000 -100.00000 -100.00000 -0.13328 -100.00000 -100.00000 -100.00000 
-100.00000 -0.24103 -0.68726 -100.00000 -100.00000 -100.00000 -100.00000 -100.00000 -100.00000 -100.00000 -0.36262 -100.00000 -100.00000 -100.00000 -100.00000 -100.00000 -100.00000  0.42579  0.50572 -100.00000 
-100.00000 -100.00000 -0.38054 -100.00000 -100.00000 -100.00000 -100.00000 -1.08196 -0.20047 -100.00000 -0.38227 -100.00000 -100.00000 -100.00000 -100.00000 -100.00000 -100.00000 -100.00000 -100.00000 -100.00000 
-0.38823 -100.00000 -100.00000 -100.00000 -100.00000 -100.00000 -100.00000 -100.00000 -100.00000 -100.00000 -100.00000 -100.00000 -100.00000 -100.00000 -100.00000 -100.00000 -100.00000 -100.00000 -100.00000 -100.00000 
-100.00000 -100.00000 -100.00000 -100.00000 -100.00000 -100.00000 -100.00000 -100.00000 -100.00000 -100.00000 -100.00000 -100.00000 -100.00000 -100.00000 -100.00000 -100.00000 -100.00000 -100.00000 -100.00000 -100.00000 
-100.00000 -100.00000 -100.00000 -100.00000 -100.00000 -100.00000 -100.00000 -100.00000 -100.00000  0.15250 -0.59978 -100.00000 -100.00000 -100.00000 -100.00000 -100.00000 -100.00000 -100.00000 -100.00000 -100.00000 
-100.00000 -100.00000 -100.00000 -100.00000 -100.00000 -100.00000 -100.00000 -100.00000 -100.00000 -100.00000 -0.23428 -100.00000 -100.00000 -100.00000 -100.00000  0.25213 -100.00000 -100.00000 -100.00000 -100.00000 
-100.00000 -100.00000 -100.00000 -100.00000 -100.00000 -100.00000 -100.00000 -0.18493 -100.00000 -100.00000 -100.00000 -100.00000 -100.00000 -100.00000 -100.00000 -100.00000 -100.00000 -100.00000 -100.00000 -100.00000 
-0.83804 -100.00000 -100.00000 -0.17504 -100.00000 -100.00000 -100.00000 -100.00000 -100.00000 -100.00000 -100.00000 -100.00000 -100.00000 -100.00000 -100.00000 -100.00000 -100.00000 -100.00000 -100.00000 -100.00000 
-100.00000 -100.00000 -100.00000 -100.00000 -100.00000 -0.11674 -100.00000  0.22666 -100.00000  0.29185 -100.00000 -100.00000 -100.00000 -100.00000 -100.00000 -100.00000 -100.00000 -100.00000 -0.50559 -100.00000 
-0.33631 -100.00000 -100.00000 -100.00000 -100.00000 -100.00000 -100.00000 -0.87103 -100.00000 -100.00000 -100.00000 -100.00000 -0.52962 -100.00000 -0.40343 -100.00000 -100.00000 -100.00000 -100.00000 -100.00000 
-100.00000 -100.00000 -100.00000 -100.00000 -100.00000 -100.00000 -100.00000 -100.00000 -100.00000 -100.00000 -100.00000 -100.00000 -100.00000 -100.00000 -100.00000 -100.00000 -100.00000 -100.00000 -100.00000 -100.00000 
-100.00000 -0.57751 -100.00000 -100.00000 -0.66505 -100.00000 -100.00000 -100.00000 -100.00000 -100.00000  0.16882 -100.00000 -100.00000 -100.00000 -100.00000 -100.00000 -100.00000 -100.00000 -100.00000 -100.00000 
-100.00000 -100.00000 -100.00000 -100.00000 -100.00000 -100.00000 -100.00000 -100.00000 -100.00000 -100.00000 -100.00000 -100.00000 -100.00000 -100.00000 -100.00000 -100.00000 -100.00000 -100.00000 -100.00000 -100.00000 
-100.00000 -0.73552 -100.00000 -100.00000 -0.31106 -100.00000 -100.00000 -100.00000 -100.00000 -0.09263 -0.26138 -100.00000 -100.00000 -100.00000 -100.00000 -100.00000 -100.00000 -100.00000 -100.00000 -100.00000 
-100.00000 -100.00000 -100.00000 -100.00000 -0.46095 -100.00000 -100.00000 -100.00000 -100.00000 -100.00000 -100.00000 -100.00000 -100.00000 -100.00000 -0.29072 -100.00000 -100.00000 -100.00000 -100.00000 -100.00000 
-100.00000 -100.00000 -100.00000 -100.00000 -100.00000 -100.00000 -0.21627 -100.00000 -100.00000 -100.00000 -100.00000 -100.00000 -100.00000 -100.00000 -100.00000 -100.00000  0.13573 -100.00000 -100.00000 -100.00000 
-0.53863  0.19913 -100.00000 -0.26121 -100.00000 -100.00000 -0.20283 -100.00000 -100.00000 -100.00000 -0.45247 -100.00000 -100.00000 -100.00000 -100.00000 -100.00000 -0.45780 -100.00000 -100.00000 -1.24402 
-100.00000 -0.26643  0.29539 -100.00000 -100.00000 -0.69766 -100.00000  0.12750 -100.00000 -100.00000 -100.00000 -0.24158 -0.52723 -100.00000  0.17787 -100.00000 -100.00000 -100.00000 -0.62045 -100.00000 
-100.00000 -100.00000 -100.00000 -100.00000 -100.00000  0.60923 -100.00000 -100.00000 -0.30083 -100.00000 -100.00000 -100.00000 -0.67061 -100.00000 -100.00000 -100.00000 -100.00000 -100.00000 -100.00000 -100.00000 
-100.00000 -0.51260 -100.00000 -100.00000 -100.00000 -100.00000 -100.00000 -100.00000 -100.00000 -100.00000 -100.00000 -100.00000 -100.00000 -100.00000 -100.00000 -100.00000 -100.00000 -100.00000 -0.88539 -100.00000 
-0.55289 -100.00000 -100.00000 -100.00000 -0.49644 -100.00000 -100.00000 -100.00000 -100.00000 -0.80135 -100.00000 -100.00000 -0.53869 -100.00000 -100.00000 -100.00000 -100.00000 -100.00000 -100.00000 -0.26948 
-100.00000 -100.00000 -100.00000 -100.00000 -0.65632 -100.00000 -100.00000 -100.00000 -100.00000 -100.00000 -100.00000 -100.00000 -100.00000 -100.00000 -100.00000 -0.47170 -100.00000 -100.00000 -100.00000 -100.00000 
-100.00000 -0.46614 -100.00000 -100.00000 -100.00000 -100.00000 -100.00000 -100.00000 -100.00000 -100.00000 -100.00000  0.18282 -100.00000  0.18372 -100.00000 -100.00000 -0.30878 -100.00000 -100.00000 -100.00000 
-100.00000 -100.00000 -100.00000 -100.00000 -100.00000 -100.00000 -100.00000 -100.00000 -100.00000 -100.00000 -100.00000 -100.00000 -100.00000 -100.00000 -100.00000 -100.00000 -100.00000 -100.00000 -100.00000 -100.00000 
-100.00000 -100.00000 -100.00000 -100.00000 -100.00000 -100.00000 -100.00000 -100.00000 -100.00000 -100.00000 -100.00000 -100.00000 -100.00000 -100.00000 -100.00000 -100.00000 -100.00000 -100.00000 -100.00000 -100.00000 
-100.00000 -100.00000 -100.00000 -100.00000 -100.00000 -100.00000 -100.00000 -100.00000 -100.00000 -100.00000 -100.00000 -100.00000 -100.00000 -100.00000 -100.00000 -100.00000 -100.00000 -0.40173 -100.00000 -100.00000 
-100.00000 -100.00000 -100.00000 -100.00000 -100.00000 -100.00000 -100.00000 -100.00000 -100.00000 -100.00000 -100.00000 -100.00000 -100.00000 -100.00000 -100.00000 -100.00000 -100.00000 -100.00000  0.02887 -100.00000 
-100.00000 -100.00000 -100.00000 -100.00000 -100.00000 -100.00000 -100.00000 -100.00000 -100.00000 -0.12917 -100.00000 -100.00000 -100.00000 -100.00000 -100.00000 -100.00000 -100.00000 -100.00000 -100.00000 -100.00000 
-100.00000 -100.00000 -100.00000 -100.00000 -100.00000 -100.00000 -100.00000 -100.00000 -100.00000 -100.00000 -100.00000 -100.00000 -100.00000 -100.00000 -100.00000 -100.00000 -100.00000 -100.00000 -100.00000 -100.00000 
-100.00000 -100.00000 -100.00000 -100.00000 -100.00000 -100.00000 -100.00000 -100.00000 -100.00000 -100.00000 -100.00000 -100.00000 -100.00000 -100.00000 -100.00000 -100.00000 -100.00000 -100.00000 -100.00000 -100.00000 
-100.00000 -100.00000 -0.48798  0.44230 -100.00000 -100.00000 -100.00000 -100.00000 -100.00000 -100.00000 -100.00000 -100.00000 -0.35128 -100.00000 -100.00000 -100.00000 -100.00000 -100.00000 -100.00000 -100.00000 
-100.00000  0.37113 -100.00000 -100.00000 -100.00000 -100.00000 -100.00000 -100.00000 -100.00000  0.46866 -100.00000 -100.00000 -100.00000 -100.00000 -100.00000 -100.00000 -100.00000 -0.53353 -100.00000 -100.00000 
-1.10952 -0.56742 -100.00000 -100.00000 -100.00000 -100.00000 -100.00000 -100.00000 -100.00000 -0.36904 -100.00000 -100.00000 -100.00000 -100.00000 -100.00000 -0.71581 -100.00000 -100.00000 -100.00000 -0.29930 
-100.00000 -1.10310 -100.00000 -100.00000 -0.85841 -0.44830 -100.00000 -100.00000 -100.00000 -0.33174 -0.68295 -0.29187 -100.00000 -100.00000 -100.00000 -0.73575 -100.00000 -100.00000 -100.00000 -100.00000 
-100.00000 -100.00000 -100.00000 -100.00000 -100.00000 -100.00000 -100.00000 -100.00000 -100.00000  0.28757 -0.58125 -100.00000  0.28471 -100.00000 -100.00000 -100.00000 -0.50876 -100.00000 -100.00000 -100.00000 
 0.21681 -0.35657 -100.00000 -100.00000 -0.29557 -100.00000 -100.00000 -100.00000 -100.00000 -100.00000 -0.36915 -0.14696 -100.00000 -100.00000 -0.35686 -100.00000 -100.00000 -100.00000 -100.00000 -100.00000 
-100.00000 -100.00000 -100.00000 -100.00000  0.48949 -100.00000 -100.00000 -100.00000 -100.00000 -100.00000 -100.00000 -0.29160 -100.00000 -100.00000 -100.00000 -100.00000 -100.00000 -100.00000 -0.38701 -100.00000 
-100.00000 -100.00000 -100.00000 -100.00000 -100.00000 -100.00000  0.10709 -100.00000 -100.00000 -100.00000 -100.00000 -0.10799 -100.00000 -0.11584 -100.00000 -0.44840 -100.00000 -100.00000 -100.00000 -100.00000 
-1.04847 -0.58330 -100.00000 -100.00000 -0.68118 -100.00000 -100.00000 -100.00000 -100.00000 -0.49674 -100.00000 -0.79458 -100.00000 -100.00000 -100.00000 -100.00000 -0.72409 -100.00000 -100.00000 -100.00000 
-100.00000 -100.00000 -0.64146 -0.68027 -0.80068 -100.00000 -100.00000 -100.00000 -100.00000 -100.00000 -0.31862 -100.00000 -0.66893 -100.00000 -0.98700 -100.00000 -100.00000 -100.00000 -100.00000 -0.47064 
-100.00000 -100.00000 -100.00000  0.50776 -100.00000 -100.00000 -100.00000 -100.00000 -100.00000 -100.00000 -100.00000 -100.00000 -100.00000 -100.00000 -100.00000 -0.18151 -100.00000 -100.00000 -100.00000 -100.00000 
-100.00000 -100.00000 -100.00000 -0.22691 -0.13589 -100.00000 -100.00000 -100.00000 -100.00000  0.53573 -100.00000 -100.00000 -100.00000 -100.00000 -0.12795 -100.00000 -100.00000 -100.00000 -100.00000 -100.00000 
-100.00000 -0.45467 -0.15505 -100.00000 -100.00000 -100.00000 -100.00000 -100.00000 -100.00000 -100.00000 -100.00000 -100.00000 -100.00000 -100.00000 -100.00000 -100.00000 -100.00000 -100.00000 -0.58898 -100.00000 
-100.00000 -100.00000 -100.00000  0.14544 -100.00000 -100.00000 -100.00000 -100.00000 -100.00000 -100.00000 -100.00000 -100.00000 -100.00000 -100.00000 -100.00000 -100.00000 -100.00000 -100.00000 -100.00000 -100.00000 
-100.00000 -100.00000 -100.00000 -100.00000 -100.00000 -100.00000 -100.00000 -100.00000 -100.00000 -100.00000 -100.00000 -100.00000 -100.00000 -100.00000 -100.00000 -100.00000 -100.00000 -100.00000 -100.00000 -100.00000 
-100.00000 -100.00000 -100.00000 -100.00000 -100.00000 -0.13401 -100.00000 -100.00000 -100.00000 -100.00000 -100.00000 -100.00000 -100.00000 -100.00000 -100.00000 -100.00000 -100.00000 -0.42214 -100.00000 -100.00000 
-100.00000 -100.00000 -100.00000 -100.00000 -100.00000 -100.00000 -100.00000 -100.00000 -100.00000 -100.00000 -100.00000 -100.00000 -100.00000 -100.00000 -100.00000 -100.00000 -100.00000 -100.00000  0.25681 -100.00000 
-100.00000 -100.00000 -100.00000 -100.00000 -100.00000 -100.00000 -100.00000 -100.00000 -100.00000 -100.00000 -100.00000 -100.00000 -100.00000 -100.00000 -100.00000 -100.00000 -0.16271 -100.00000 -100.00000 -100.00000 
-0.44994 -100.00000 -100.00000 -100.00000  0.07294 -100.00000 -100.00000 -100.00000 -100.00000 -100.00000 -100.00000 -100.00000 -100.00000 -100.00000 -100.00000 -100.00000  0.35566 -100.00000 -100.00000 -100.00000 
-100.00000 -0.04799 -100.00000 -100.00000 -100.00000 -100.00000 -100.00000 -100.00000 -100.00000 -100.00000 -0.09825 -100.00000 -100.00000 -100.00000 -100.00000 -100.00000 -100.00000 -100.00000 -100.00000  0.59014 
-100.00000 -100.00000  0.03976 -0.39695 -100.00000 -100.00000 -100.00000 -100.00000 -100.00000 -100.00000 -100.00000 -100.00000 -100.00000 -100.00000 -100.00000 -100.00000 -100.00000 -100.00000 -100.00000 -100.00000 
-100.00000 -100.00000 -0.37610 -100.00000 -100.00000 -100.00000 -100.00000 -100.00000 -100.00000 -100.00000 -0.15627 -100.00000 -100.00000 -100.00000 -100.00000 -100.00000 -100.00000 -100.00000 -100.00000 -100.00000 
-100.00000 -0.46597 -100.00000 -0.31256 -100.00000 -100.00000 -100.00000 -100.00000 -100.00000 -100.00000 -100.00000 -100.00000 -100.00000 -100.00000 -100.00000 -100.00000 -100.00000 -100.00000 -100.00000 -100.00000 
-100.00000 -100.00000 -100.00000 -100.00000 -100.00000 -100.00000 -100.00000 -100.00000 -100.00000 -100.00000 -100.00000 -100.00000 -100.00000 -100.00000 -100.00000  0.41912 -100.00000 -100.00000 -100.00000 -100.00000 
-100.00000 -100.00000 -100.00000 -100.00000 -0.72959 -100.00000 -100.00000 -100.00000 -100.00000 -100.00000 -100.00000 -100.00000 -100.00000 -100.00000 -100.00000 -100.00000 -100.00000 -100.00000 -100.00000 -0.28351 
-100.00000 -100.00000 -100.00000 -0.40664 -100.00000 -100.00000 -100.00000 -100.00000 -100.00000 -100.00000 -100.00000 -100.00000 -100.00000 -100.00000 -100.00000 -100.00000 -100.00000 -100.00000 -100.00000 -100.00000 
-100.00000 -100.00000 -100.00000 -100.00000 -100.00000 -100.00000 -100.00000 -100.00000 -100.00000 -100.00000 -100.00000 -100.00000 -100.00000 -100.00000 -100.00000 -100.00000 -0.11123 -100.00000 -100.00000 -100.00000 
-100.00000  0.29506 -100.00000 -100.00000 -100.00000 -100.00000 -100.00000 -100.00000 -100.00000  0.29580 -100.00000 -100.00000 -100.00000 -100.00000 -100.00000 -100.00000 -100.00000 -100.00000 -100.00000 -100.00000 
-100.00000  0.24400 -100.00000 -100.00000 -100.00000 -100.00000 -0.06737 -100.00000 -100.00000 -100.00000 -100.00000 -100.00000 -100.00000 -100.00000 -100.00000 -100.00000 -100.00000 -100.00000 -100.00000 -100.00000 
-100.00000 -100.00000 -100.00000 -100.00000 -100.00000 -100.00000 -100.00000 -100.00000 -100.00000 -100.00000 -100.00000 -100.00000 -0.57715 -100.00000 -100.00000 -100.00000  0.35892 -100.00000 -100.00000 -100.00000 
-100.00000 -100.00000 -100.00000 -0.15555 -100.00000 -100.00000 -100.00000 -0.45657 -100.00000 -1.04591 -100.00000 -0.80260 -100.00000 -0.25476 -100.00000 -100.00000 -100.00000 -100.00000 -100.00000 -100.00000 
-100.00000 -100.00000 -100.00000 -100.00000 -100.00000 -100.00000 -100.00000 -100.00000 -100.00000 -100.00000 -100.00000 -100.00000 -100.00000 -100.00000 -100.00000 -100.00000 -100.00000 -100.00000 -100.00000 -100.00000 
-100.00000 -100.00000 -100.00000 -100.00000 -100.00000 -100.00000 -100.00000 -100.00000 -100.00000 -100.00000 -100.00000 -100.00000 -100.00000 -100.00000 -0.35485 -100.00000 -100.00000 -100.00000 -100.00000 -100.00000 
-100.00000 -100.00000 -100.00000 -0.30158 -100.00000 -100.00000 -100.00000 -100.00000 -100.00000 -100.00000 -100.00000 -100.00000 -100.00000 -100.00000 -100.00000 -100.00000 -100.00000 -100.00000 -100.00000 -100.00000 
 0.65385 -0.15055 -100.00000 -100.00000 -0.37926 -100.00000 -100.00000 -100.00000 -100.00000 -100.00000 -100.00000 -100.00000 -100.00000 -0.20963 -100.00000  0.57054 -100.00000 -100.00000 -100.00000 -100.00000 
-100.00000 -100.00000 -0.14574 -100.00000 -100.00000 -100.00000 -100.00000 -100.00000 -100.00000 -100.00000 -100.00000 -100.00000 -100.00000 -100.00000 -100.00000 -100.00000 -100.00000 -100.00000 -100.00000 -100.00000 
-100.00000 -100.00000  0.18065 -100.00000 -100.00000 -100.00000 -100.00000 -100.00000 -100.00000 -100.00000 -100.00000 -100.00000 -100.00000 -100.00000 -100.00000 -100.00000 -100.00000 -100.00000 -0.28971 -100.00000 
-100.00000 -0.35360 -100.00000 -100.00000 -100.00000 -100.00000 -100.00000 -100.00000 -100.00000 -100.00000 -100.00000 -100.00000 -100.00000 -100.00000 -100.00000  0.16531 -100.00000 -0.19656 -100.00000 -100.00000 
-100.00000 -100.00000  0.21079 -100.00000 -100.00000 -100.00000 -100.00000 -100.00000 -100.00000 -100.00000 -100.00000 -100.00000 -100.00000 -100.00000 -100.00000 -100.00000 -100.00000 -100.00000 -100.00000 -100.00000 
-100.00000 -100.00000 -100.00000 -100.00000 -100.00000 -100.00000 -100.00000 -100.00000 -100.00000 -100.00000 -100.00000 -100.00000 -100.00000 -100.00000 -100.00000 -100.00000 -100.00000 -100.00000 -100.00000 -100.00000 
-100.00000 -100.00000 -100.00000 -100.00000 -100.00000 -100.00000 -0.11320 -100.00000 -100.00000 -100.00000 -100.00000 -100.00000 -100.00000 -100.00000  0.59144 -100.00000 -100.00000 -100.00000 -100.00000 -100.00000 
-100.00000 -100.00000 -100.00000 -100.00000 -100.00000 -100.00000 -100.00000 -100.00000 -100.00000 -100.00000 -100.00000 -100.00000 -100.00000 -100.00000 -100.00000  0.39296 -100.00000 -100.00000 -100.00000 -100.00000 
 0.28371 -100.00000 -100.00000 -100.00000 -100.00000 -100.00000 -100.00000 -100.00000 -100.00000 -100.00000 -0.41082 -100.00000 -100.00000 -100.00000 -100.00000 -100.00000 -0.35123 -100.00000 -100.00000 -100.00000 
-0.80308 -100.00000 -100.00000 -0.41644 -100.00000 -100.00000 -0.34580 -100.00000 -100.00000 -100.00000 -100.00000 -100.00000 -0.35726 -100.00000 -0.37905 -100.00000 -100.00000 -0.33598 -0.62479 -100.00000 
-100.00000 -100.00000 -100.00000 -100.00000 -100.00000 -100.00000 -100.00000 -100.00000 -100.00000 -100.00000 -100.00000 -100.00000 -100.00000 -100.00000 -100.00000 -100.00000 -100.00000 -100.00000 -100.00000 -100.00000 
-100.00000 -0.38437 -0.68712 -100.00000 -0.43744 -100.00000 -100.00000 -100.00000 -100.00000 -100.00000 -0.44608 -100.00000 -100.00000 -100.00000 -100.00000 -100.00000 -100.00000  0.47254  0.44473 -100.00000 
-100.00000 -100.00000 -0.60221 -100.00000 -100.00000 -100.00000 -100.00000 -100.00000 -100.00000 -100.00000 -0.54739 -100.00000 -100.00000 -100.00000 -100.00000 -100.00000 -100.00000 -100.00000 -100.00000 -100.00000 
-100.00000 -100.00000 -100.00000 -100.00000 -100.00000 -100.00000 -100.00000 -100.00000 -100.00000 -100.00000 -100.00000 -100.00000 -100.00000 -0.37576 -100.00000 -100.00000 -100.00000 -100.00000 -100.00000 -100.00000 
-100.00000 -100.00000 -100.00000 -100.00000 -100.00000 -100.00000 -100.00000 -100.00000 -100.00000 -100.00000 -100.00000 -100.00000 -100.00000 -100.00000 -100.00000 -100.00000 -100.00000 -100.00000 -100.00000 -100.00000 
-100.00000 -100.00000  0.14866 -100.00000 -100.00000 -100.00000 -100.00000 -100.00000 -100.00000 -100.00000 -100.00000 -100.00000 -100.00000 -100.00000 -100.00000 -100.00000 -100.00000 -100.00000 -100.00000 -100.00000 
-100.00000 -100.00000 -100.00000  0.37004 -100.00000 -100.00000 -100.00000 -100.00000 -100.00000 -100.00000 -100.00000 -100.00000 -100.00000 -100.00000 -100.00000 -100.00000 -100.00000 -100.00000 -100.00000 -100.00000 
-100.00000 -100.00000 -100.00000 -100.00000  0.26151 -100.00000 -100.00000 -100.00000 -100.00000 -0.32195 -100.00000 -100.00000 -0.45752 -100.00000 -100.00000 -100.00000 -100.00000 -100.00000 -100.00000 -100.00000 
-100.00000 -100.00000 -100.00000 -100.00000 -100.00000 -100.00000 -100.00000 -100.00000 -100.00000 -100.00000 -100.00000 -100.00000 -100.00000 -100.00000  0.32186 -100.00000 -100.00000 -100.00000 -100.00000 -100.00000 
-100.00000 -100.00000 -100.00000 -100.00000 -0.72234 -100.00000 -100.00000 -100.00000 -100.00000 -100.00000 -0.22249 -100.00000 -100.00000 -100.00000  0.19602 -100.00000 -100.00000 -100.00000 -100.00000 -100.00000 
-0.56285 -100.00000 -100.00000 -100.00000 -100.00000 -100.00000 -100.00000 -100.00000 -100.00000 -100.00000 -100.00000 -100.00000 -100.00000 -100.00000 -100.00000  0.63422 -0.13261 -100.00000  0.17392 -100.00000 
-100.00000 -100.00000 -100.00000 -100.00000 -100.00000 -100.00000 -100.00000 -100.00000 -100.00000 -100.00000 -100.00000 -100.00000 -100.00000 -0.60035 -100.00000  0.33306 -100.00000 -100.00000 -100.00000 -100.00000 
-0.28764 -100.00000 -100.00000 -0.55736 -0.74932 -100.00000 -100.00000 -100.00000 -100.00000 -100.00000 -100.00000 -100.00000 -100.00000 -100.00000 -100.00000 -0.13738 -100.00000 -100.00000 -100.00000 -0.47075 
-100.00000 -100.00000 -100.00000 -100.00000 -100.00000 -100.00000 -100.00000 -100.00000 -100.00000 -100.00000 -100.00000 -100.00000 -0.14055 -100.00000 -100.00000 -100.00000 -100.00000 -100.00000 -100.00000 -100.00000 
-100.00000 -100.00000 -100.00000 -100.00000 -100.00000 -100.00000 -100.00000 -100.00000 -100.00000 -100.00000 -100.00000 -100.00000 -100.00000 -100.00000 -100.00000 -100.00000 -100.00000 -100.00000 -100.00000 -100.00000 
-100.00000 -100.00000 -100.00000 -100.00000 -100.00000 -100.00000 -100.00000 -0.40478 -100.00000 -100.00000 -100.00000 -100.00000 -100.00000 -100.00000 -100.00000 -100.00000 -100.00000 -100.00000 -100.00000 -100.00000 
-100.00000 -100.00000 -100.00000 -100.00000 -100.00000 -100.00000 -100.00000 -100.00000 -100.00000 -100.00000 -100.00000 -100.00000 -100.00000 -100.00000 -100.00000 -100.00000 -100.00000 -0.32170 -100.00000 -100.00000 
-100.00000 -0.83436 -100.00000 -100.00000  0.45744 -100.00000 -100.00000 -100.00000 -100.00000 -100.00000 -100.00000 -100.00000 -100.00000 -100.00000 -100.00000 -100.00000 -100.00000 -100.00000 -100.00000 -100.00000 
-100.00000 -0.33853 -100.00000 -100.00000  0.11195 -100.00000 -0.51139 -100.00000 -100.00000 -100.00000 -0.13465 -100.00000 -100.00000 -100.00000 -100.00000 -0.47071 -100.00000 -100.00000 -0.34740 -100.00000 
-100.00000 -100.00000 -100.00000 -100.00000 -0.47338 -100.00000 -100.00000 -100.00000 -100.00000 -100.00000 -0.55405 -100.00000 -0.26754 -100.00000 -0.46878 -100.00000 -100.00000 -100.00000 -100.00000 -100.00000 
-100.00000 -100.00000 -100.00000 -100.00000 -0.31183 -100.00000 -0.09850 -0.45372 -0.86379 -0.29483 -0.31677  0.36507 -100.00000 -0.19238 -100.00000 -100.00000 -100.00000 -100.00000 -0.09526 -100.00000 
-100.00000 -100.00000 -0.33198 -0.43134 -100.00000 -100.00000 -100.00000 -100.00000 -0.41464  0.29656 -100.00000 -100.00000 -100.00000 -100.00000 -100.00000 -0.47210 -100.00000 -100.00000 -0.55974 -0.71665 
-100.00000 -100.00000 -100.00000 -100.00000 -100.00000  0.35241 -100.00000 -100.00000 -100.00000 -0.23624 -100.00000 -100.00000 -100.00000 -100.00000 -100.00000 -100.00000 -100.00000 -100.00000 -100.00000 -100.00000 
-100.00000 -0.32928 -100.00000 -100.00000 -0.45577 -100.00000 -100.00000 -100.00000 -100.00000 -100.00000 -100.00000 -100.00000 -100.00000 -100.00000 -100.00000 -100.00000 -100.00000 -100.00000 -100.00000 -100.00000 
-100.00000 -0.53830 -100.00000 -0.69336 -0.70624 -100.00000 -100.00000 -100.00000 -100.00000 -0.45185 -100.00000 -100.00000 -100.00000 -100.00000 -100.00000 -100.00000 -0.19556 -100.00000 -100.00000 -100.00000 
-100.00000 -100.00000 -100.00000 -0.20835 -100.00000 -100.00000 -100.00000 -100.00000 -100.00000 -100.00000 -0.91900 -100.00000 -100.00000 -100.00000 -100.00000 -100.00000 -100.00000 -100.00000 -100.00000 -100.00000 
-100.00000 -100.00000 -100.00000 -100.00000 -0.53566 -0.51689 -100.00000 -0.69515 -100.00000 -100.00000 -0.56567 -0.35267 -0.68099 -100.00000 -100.00000 -100.00000 -100.00000 -100.00000 -100.00000 -100.00000 
-0.32340 -100.00000 -100.00000 -100.00000 -100.00000 -100.00000 -100.00000 -100.00000 -100.00000  0.28240 -100.00000 -100.00000 -100.00000 -100.00000 -100.00000 -100.00000 -100.00000 -100.00000 -100.00000 -0.30475 
-100.00000 -100.00000 -100.00000 -100.00000 -100.00000 -100.00000 -100.00000 -100.00000 -100.00000 -100.00000  0.28163 -100.00000 -100.00000 -100.00000 -0.27770 -100.00000 -100.00000 -100.00000 -100.00000 -100.00000 
-100.00000 -0.24526 -100.00000 -100.00000 -100.00000 -100.00000 -100.00000 -100.00000 -100.00000 -0.37922 -100.00000 -100.00000 -0.56618 -100.00000 -100.00000 -100.00000 -100.00000 -100.00000 -100.00000 -100.00000 
-100.00000 -100.00000 -100.00000 -100.00000 -100.00000 -100.00000 -100.00000 -100.00000 -0.18333 -100.00000 -100.00000 -100.00000 -100.00000 -100.00000 -100.00000 -100.00000 -0.25550 -100.00000 -100.00000 -100.00000 
-100.00000 -100.00000 -100.00000 -100.00000 -100.00000 -100.00000 -100.00000 -100.00000 -100.00000 -100.00000 -100.00000 -100.00000 -100.00000 -100.00000 -100.00000 -100.00000 -100.00000 -100.00000 -100.00000 -100.00000 
-100.00000 -100.00000 -100.00000 -100.00000 -100.00000 -100.00000 -100.00000 -100.00000 -100.00000 -100.00000 -100.00000 -100.00000 -100.00000 -100.00000 -100.00000 -100.00000 -100.00000 -100.00000 -100.00000 -100.00000 
-100.00000 -100.00000  0.05476 -100.00000 -100.00000 -100.00000 -0.30342 -100.00000 -100.00000 -100.00000 -100.00000 -100.00000 -100.00000 -100.00000 -100.00000 -0.38571 -100.00000 -100.00000 -100.00000 -100.00000 
-100.00000 -100.00000 -100.00000 -100.00000 -100.00000 -100.00000 -100.00000 -100.00000 -100.00000 -100.00000 -100.00000 -100.00000 -100.00000 -100.00000 -100.00000 -100.00000 -100.00000 -100.00000 -100.00000 -100.00000 
-100.00000 -100.00000 -100.00000 -100.00000 -100.00000 -100.00000 -100.00000 -100.00000 -100.00000 -100.00000 -100.00000 -0.51722 -100.00000 -100.00000 -100.00000 -100.00000 -100.00000 -100.00000 -100.00000 -100.00000 
-100.00000 -100.00000 -100.00000 -100.00000 -100.00000 -100.00000 -100.00000 -100.00000 -100.00000 -100.00000 -100.00000 -100.00000 -100.00000 -100.00000 -100.00000 -100.00000  0.28588 -100.00000 -100.00000 -100.00000 
-100.00000 -0.44371 -100.00000  0.19356 -100.00000 -100.00000 -100.00000 -100.00000 -100.00000 -100.00000 -100.00000 -0.33206 -100.00000 -100.00000 -100.00000 -100.00000 -100.00000 -100.00000 -100.00000 -100.00000 
-100.00000 -100.00000 -100.00000 -100.00000 -100.00000  0.24150 -100.00000 -100.00000 -100.00000 -100.00000 -100.00000 -100.00000 -100.00000 -100.00000 -100.00000 -100.00000 -100.00000 -100.00000 -100.00000 -100.00000 
-100.00000 -100.00000 -100.00000 -100.00000 -100.00000 -100.00000 -100.00000 -100.00000 -100.00000 -100.00000 -100.00000 -100.00000 -100.00000 -100.00000 -100.00000 -100.00000 -100.00000 -100.00000 -100.00000 -100.00000 
-0.20225 -100.00000 -100.00000 -100.00000 -100.00000 -100.00000 -100.00000 -100.00000 -100.00000 -100.00000 -0.14241  0.40330 -100.00000 -100.00000 -0.27781 -100.00000 -0.29090 -100.00000 -100.00000 -100.00000 
-100.00000 -100.00000 -100.00000 -100.00000 -100.00000 -100.00000 -100.00000 -100.00000 -100.00000 -100.00000 -0.13905 -100.00000 -100.00000 -100.00000 -100.00000 -100.00000 -0.16124 -100.00000 -100.00000 -100.00000 
-100.00000 -100.00000 -100.00000 -100.00000 -0.24455 -100.00000 -100.00000 -100.00000 -100.00000 -100.00000 -100.00000 -0.26563 -100.00000 -100.00000 -100.00000 -100.00000 -100.00000 -100.00000 -100.00000 -100.00000 
-0.60898 -0.39547 -100.00000 -100.00000 -100.00000 -100.00000 -100.00000 -100.00000 -100.00000 -100.00000 -100.00000 -100.00000 -0.75300 -100.00000 -100.00000 -100.00000 -100.00000 -100.00000 -100.00000 -0.54147 
-100.00000 -100.00000 -100.00000 -100.00000 -100.00000 -100.00000 -100.00000 -100.00000 -100.00000 -0.48966 -100.00000 -100.00000 -100.00000 -100.00000 -0.25243 -0.38110 -100.00000 -100.00000 -100.00000 -100.00000 
-100.00000 -100.00000 -100.00000 -100.00000 -0.56898  0.17609 -100.00000 -100.00000 -100.00000 -100.00000  0.36781 -100.00000 -100.00000 -100.00000 -100.00000 -100.00000 -100.00000 -100.00000 -100.00000 -100.00000 
-0.79103 -0.90432 -0.33539 -100.00000 -0.41128 -100.00000 -0.21535 -100.00000 -0.87431 -100.00000 -100.00000 -100.00000 -0.25002 -100.00000 -100.00000 -100.00000 -100.00000 -100.00000 -100.00000 -100.00000 
-100.00000 -100.00000 -100.00000 -0.07583 -100.00000 -100.00000 -100.00000 -100.00000 -100.00000 -100.00000 -100.00000 -100.00000 -100.00000 -100.00000 -100.00000 -100.00000 -100.00000 -100.00000 -100.00000 -100.00000 
-100.00000 -100.00000 -100.00000 -100.00000 -100.00000 -100.00000 -100.00000 -100.00000 -100.00000 -100.00000 -100.00000 -100.00000 -100.00000 -100.00000 -100.00000 -100.00000 -100.00000 -100.00000 -100.00000 -100.00000 
-0.16259 -100.00000  0.40558 -100.00000 -100.00000 -100.00000 -100.00000 -100.00000 -100.00000 -100.00000 -100.00000 -100.00000 -100.00000 -100.00000 -100.00000 -100.00000 -100.00000 -100.00000 -100.00000 -100.00000 
-100.00000 -100.00000 -100.00000 -100.00000 -100.00000 -100.00000 -100.00000 -100.00000 -100.00000 -0.62666 -100.00000 -0.52422 -100.00000 -100.00000 -100.00000 -100.00000 -100.00000 -100.00000 -100.00000 -100.00000 
-100.00000 -100.00000 -100.00000 -100.00000 -100.00000 -100.00000 -100.00000 -100.00000 -100.00000 -100.00000 -100.00000 -100.00000 -100.00000 -100.00000 -100.00000 -100.00000 -100.00000 -100.00000 -100.00000 -100.00000 
-100.00000 -100.00000 -100.00000 -100.00000 -100.00000 -100.00000 -100.00000 -100.00000 -100.00000 -0.37489 -100.00000 -100.00000 -100.00000 -100.00000 -100.00000 -100.00000 -100.00000 -100.00000 -100.00000 -100.00000 
-100.00000 -100.00000 -100.00000 -0.71615 -100.00000 -100.00000 -100.00000 -100.00000 -0.47833 -100.00000 -100.00000 -100.00000 -100.00000 -100.00000 -100.00000 -100.00000 -100.00000 -100.00000 -100.00000 -100.00000 
-100.00000 -0.47815 -0.45121 -100.00000 -0.97305 -100.00000 -100.00000 -100.00000 -100.00000 -100.00000 -100.00000 -100.00000 -100.00000 -100.00000 -100.00000 -100.00000 -100.00000 -100.00000 -100.00000 -100.00000 
-100.00000 -100.00000 -100.00000 -100.00000 -100.00000 -100.00000 -100.00000 -100.00000 -100.00000 -100.00000 -100.00000 -100.00000 -100.00000 -100.00000 -100.00000 -100.00000 -100.00000 -100.00000 -100.00000 -100.00000 
-100.00000 -100.00000 -100.00000 -100.00000  0.55521 -100.00000 -100.00000 -100.00000 -100.00000 -0.51262 -100.00000 -100.00000 -100.00000 -100.00000 -100.00000 -100.00000 -100.00000 -100.00000 -100.00000 -100.00000 
-100.00000 -100.00000 -100.00000 -100.00000 -100.00000 -100.00000 -100.00000 -100.00000 -100.00000 -0.47219 -100.00000 -100.00000 -100.00000 -100.00000 -100.00000 -100.00000 -100.00000 -100.00000 -100.00000 -100.00000 
-100.00000 -100.00000 -100.00000 -100.00000 -100.00000 -100.00000 -100.00000 -100.00000 -100.00000 -100.00000 -100.00000 -100.00000 -100.00000 -100.00000 -100.00000 -100.00000 -100.00000 -100.00000 -100.00000 -100.00000 
-100.00000 -100.00000 -100.00000 -100.00000 -100.00000 -100.00000 -100.00000 -100.00000 -100.00000 -100.00000 -100.00000 -100.00000 -100.00000 -100.00000 -100.00000 -100.00000 -100.00000 -100.00000 -100.00000 -100.00000 
-100.00000 -100.00000 -100.00000 -100.00000  0.10373 -100.00000 -100.00000 -0.54453 -100.00000  0.34096 -100.00000 -100.00000 -100.00000 -100.00000 -100.00000 -100.00000 -100.00000 -100.00000 -100.00000 -100.00000 
-100.00000 -100.00000 -100.00000 -100.00000 -0.39043 -100.00000 -100.00000 -100.00000 -100.00000 -0.32961 -100.00000 -100.00000 -100.00000 -100.00000 -100.00000 -100.00000 -100.00000 -100.00000 -100.00000 -100.00000 
-100.00000 -0.63360 -100.00000  0.18615 -100.00000 -100.00000 -100.00000 -100.00000 -100.00000 -100.00000 -100.00000 -100.00000 -100.00000 -100.00000  0.39592 -100.00000 -100.00000 -100.00000 -100.00000 -100.00000 
 0.52140 -100.00000 -100.00000 -100.00000 -100.00000 -100.00000 -100.00000 -100.00000 -100.00000 -100.00000  0.12103 -100.00000 -100.00000 -0.33843 -100.00000 -100.00000 -100.00000 -100.00000 -100.00000 -100.00000 
 0.32846 -100.00000 -100.00000 -100.00000 -100.00000 -100.00000 -100.00000 -100.00000 -100.00000  0.20770 -100.00000 -100.00000 -100.00000 -100.00000 -100.00000 -100.00000 -100.00000 -0.17053 -100.00000 -100.00000 
-100.00000 -100.00000 -100.00000 -100.00000 -100.00000 -100.00000 -100.00000 -100.00000 -100.00000 -100.00000 -0.37166 -100.00000 -100.00000 -100.00000 -100.00000 -100.00000 -100.00000 -100.00000 -100.00000 -100.00000 
-100.00000 -100.00000  0.44511 -100.00000  0.28821 -100.00000 -100.00000 -100.00000 -100.00000 -100.00000 -0.25678 -0.38016 -100.00000 -0.31353  0.25464 -100.00000 -100.00000 -100.00000 -100.00000 -100.00000 
-100.00000 -100.00000 -0.39319 -100.00000 -100.00000 -100.00000 -100.00000 -100.00000 -100.00000 -100.00000 -100.00000 -100.00000 -0.47522 -100.00000 -100.00000 -100.00000 -100.00000 -100.00000 -100.00000 -100.00000 
-100.00000 -100.00000 -100.00000 -100.00000 -100.00000 -100.00000 -100.00000 -100.00000 -100.00000 -100.00000 -100.00000 -100.00000 -100.00000 -100.00000 -100.00000 -100.00000 -100.00000 -100.00000 -100.00000 -100.00000 
-100.00000 -0.36577 -100.00000 -100.00000 -100.00000 -100.00000 -100.00000 -100.00000 -100.00000 -100.00000 -100.00000 -100.00000 -100.00000 -100.00000 -100.00000 -100.00000 -100.00000 -100.00000 -100.00000 -100.00000 
-100.00000 -100.00000 -0.39114 -100.00000 -100.00000 -100.00000 -100.00000 -100.00000 -100.00000 -100.00000 -100.00000 -100.00000 -100.00000 -100.00000 -100.00000 -100.00000 -100.00000 -100.00000 -100.00000 -100.00000 
-100.00000 -100.00000 -100.00000 -100.00000 -100.00000 -100.00000 -100.00000 -100.00000 -100.00000 -100.00000  0.29811 -100.00000 -100.00000 -100.00000 -100.00000 -100.00000 -100.00000 -100.00000 -100.00000 -100.00000 
-100.00000 -100.00000 -100.00000 -100.00000 -100.00000 -100.00000 -100.00000 -0.20040 -100.00000 -100.00000 -100.00000 -100.00000 -100.00000 -0.35051 -100.00000 -100.00000 -0.34030 -100.00000 -100.00000 -100.00000 
-100.00000 -100.00000 -100.00000 -100.00000 -100.00000 -100.00000 -100.00000 -100.00000 -100.00000 -100.00000 -100.00000 -100.00000 -100.00000 -100.00000 -100.00000 -100.00000 -100.00000 -100.00000 -100.00000 -100.00000 
-100.00000 -100.00000 -100.00000 -100.00000  0.39613 -100.00000 -100.00000 -100.00000 -100.00000 -100.00000 -100.00000 -100.00000 -100.00000 -100.00000 -100.00000 -100.00000 -0.38883 -100.00000 -100.00000 -100.00000 
-100.00000 -100.00000 -100.00000 -100.00000 -100.00000 -100.00000 -100.00000 -100.00000 -100.00000 -100.00000 -100.00000 -0.72016 -0.33227 -100.00000 -100.00000 -100.00000 -100.00000 -100.00000 -100.00000 -100.00000 
-100.00000 -100.00000 -100.00000 -100.00000 -100.00000 -100.00000 -100.00000 -100.00000 -100.00000 -100.00000  0.41445 -100.00000 -100.00000 -100.00000 -100.00000 -100.00000 -100.00000 -100.00000 -100.00000 -100.00000 
-100.00000 -100.00000  0.55364 -100.00000 -100.00000 -100.00000 -100.00000 -100.00000 -100.00000 -100.00000 -0.39796 -100.00000 -100.00000 -100.00000 -100.00000 -100.00000 -100.00000  0.26770 -100.00000 -100.00000 
 0.47343 -0.11859 -100.00000 -100.00000 -100.00000 -100.00000 -100.00000 -100.00000 -100.00000 -100.00000 -100.00000 -0.47316 -100.00000 -100.00000 -100.00000 -100.00000 -100.00000 -100.00000 -100.00000 -100.00000 
 0.43647 -100.00000 -100.00000 -100.00000 -100.00000 -100.00000 -100.00000 -100.00000 -100.00000 -100.00000 -100.00000 -100.00000 -100.00000 -100.00000 -100.00000 -100.00000 -100.00000  0.24809 -100.00000 -100.00000 
-100.00000 -100.00000 -100.00000 -100.00000 -100.00000 -100.00000 -100.00000 -100.00000 -100.00000 -100.00000 -100.00000 -100.00000 -100.00000 -100.00000 -100.00000 -100.00000 -0.24735 -100.00000 -100.00000 -100.00000 
-100.00000 -100.00000 -100.00000 -100.00000 -100.00000 -100.00000 -100.00000 -100.00000 -100.00000 -0.34507  0.13497 -100.00000 -100.00000 -100.00000 -100.00000 -100.00000 -100.00000 -100.00000 -100.00000 -100.00000 
-100.00000 -100.00000 -100.00000 -100.00000 -100.00000 -100.00000 -100.00000 -100.00000 -100.00000 -0.28587 -100.00000 -100.00000 -100.00000 -100.00000 -100.00000 -100.00000 -100.00000 -100.00000 -100.00000 -100.00000 
-100.00000 -0.49373 -100.00000 -100.00000 -100.00000 -100.00000 -100.00000 -100.00000 -100.00000 -0.26421 -100.00000 -100.00000 -100.00000 -100.00000 -100.00000 -100.00000 -100.00000 -100.00000 -100.00000 -0.22657 
-100.00000 -100.00000 -100.00000 -100.00000 -100.00000 -100.00000 -100.00000 -100.00000 -100.00000 -100.00000 -100.00000 -100.00000 -100.00000 -100.00000 -100.00000 -100.00000 -100.00000 -100.00000 -100.00000 -100.00000 
-100.00000 -100.00000 -100.00000 -100.00000 -100.00000 -100.00000 -100.00000 -100.00000 -100.00000 -100.00000 -100.00000 -100.00000 -100.00000 -100.00000 -100.00000 -100.00000 -100.00000 -0.34665 -100.00000 -100.00000 
-100.00000 -100.00000 -100.00000 -100.00000 -100.00000 -100.00000 -100.00000 -100.00000 -100.00000 -100.00000 -100.00000 -100.00000 -100.00000 -100.00000 -100.00000 -100.00000 -100.00000 -100.00000 -100.00000 -100.00000 
-100.00000 -100.00000 -100.00000 -100.00000  0.31862 -100.00000 -100.00000 -100.00000 -100.00000 -0.36168 -100.00000 -100.00000 -100.00000 -100.00000 -100.00000 -100.00000 -100.00000 -100.00000 -100.00000 -100.00000 
-100.00000 -100.00000 -0.20805 -100.00000 -100.00000 -100.00000 -100.00000 -0.16455 -100.00000 -100.00000 -100.00000 -100.00000 -100.00000 -0.56728 -100.00000  0.13480 -100.00000 -0.28544 -0.35917 -100.00000 
-100.00000 -100.00000 -100.00000 -100.00000 -100.00000 -100.00000 -100.00000 -100.00000 -100.00000 -100.00000 -100.00000 -100.00000 -100.00000 -100.00000 -100.00000 -100.00000 -100.00000 -100.00000 -100.00000 -0.16801 
-100.00000 -100.00000  0.51451 -100.00000 -100.00000 -100.00000 -100.00000 -100.00000 -100.00000 -0.33102 -100.00000 -100.00000 -100.00000 -100.00000 -100.00000 -100.00000 -100.00000 -100.00000 -100.00000 -100.00000 
-100.00000 -100.00000  0.20832 -100.00000 -0.54060 -0.27718 -100.00000 -100.00000 -100.00000 -100.00000 -100.00000 -100.00000 -100.00000 -100.00000 -100.00000 -100.00000 -100.00000 -100.00000 -100.00000 -100.00000 
-0.85756 -100.00000 -100.00000  0.65448 -100.00000 -100.00000 -100.00000 -0.42541 -100.00000 -100.00000 -0.29953 -100.00000 -100.00000 -100.00000 -100.00000 -100.00000 -100.00000 -100.00000 -100.00000 -100.00000 
-100.00000 -100.00000 -100.00000 -0.18859 -100.00000 -100.00000 -100.00000 -100.00000 -100.00000 -100.00000 -100.00000 -100.00000 -100.00000 -100.00000 -100.00000 -100.00000  0.50565 -100.00000 -100.00000 -100.00000 
-100.00000 -100.00000 -100.00000 -100.00000 -100.00000 -100.00000 -100.00000 -100.00000 -100.00000 -100.00000 -100.00000 -100.00000 -100.00000 -100.00000 -100.00000 -100.00000 -100.00000 -100.00000 -100.00000 -100.00000 
-100.00000 -100.00000 -100.00000 -100.00000 -100.00000 -100.00000 -100.00000 -100.00000 -100.00000 -100.00000 -100.00000 -100.00000 -100.00000 -100.00000 -100.00000 -100.00000  0.13055  0.61501 -100.00000 -100.00000 
-100.00000 -100.00000 -100.00000 -100.00000 -100.00000 -100.00000 -100.00000 -100.00000 -100.00000 -100.00000 -100.00000 -100.00000 -100.00000 -100.00000 -100.00000 -100.00000 -100.00000 -100.00000 -100.00000 -100.00000 
-100.00000 -100.00000 -100.00000 -100.00000  0.18584 -100.00000 -100.00000 -100.00000 -100.00000 -0.25911 -100.00000 -100.00000 -100.00000 -100.00000 -100.00000 -100.00000 -100.00000 -100.00000 -100.00000 -100.00000 
-100.00000 -100.00000 -100.00000 -100.00000 -100.00000 -100.00000 -100.00000 -100.00000 -100.00000 -100.00000 -100.00000 -100.00000 -100.00000 -100.00000 -100.00000 -100.00000 -100.00000 -100.00000 -100.00000 -100.00000 
-100.00000 -100.00000 -100.00000 -100.00000 -100.00000 -100.00000 -100.00000 -100.00000 -100.00000 -100.00000 -100.00000 -100.00000 -100.00000 -100.00000 -100.00000 -100.00000 -100.00000 -100.00000  0.29005 -100.00000 
-100.00000 -100.00000 -100.00000 -100.00000 -100.00000 -100.00000 -100.00000 -100.00000 -100.00000 -100.00000 -100.00000 -100.00000 -100.00000 -100.00000 -100.00000 -100.00000 -100.00000 -0.33320 -100.00000 -100.00000 
-0.43956 -100.00000 -100.00000 -100.00000 -100.00000 -100.00000 -100.00000 -100.00000 -100.00000  0.13822 -100.00000 -100.00000 -100.00000 -100.00000  0.23234 -100.00000 -100.00000 -100.00000 -100.00000 -100.00000 
-100.00000 -0.36416 -100.00000 -100.00000 -100.00000 -100.00000 -100.00000 -100.00000 -100.00000 -100.00000 -100.00000 -100.00000 -0.26819 -100.00000 -100.00000 -0.34312 -100.00000 -100.00000 -100.00000 -100.00000 
-100.00000 -100.00000 -100.00000 -100.00000 -100.00000 -100.00000 -100.00000 -0.57034 -100.00000 -100.00000 -100.00000 -100.00000 -100.00000 -100.00000 -100.00000 -100.00000 -100.00000 -100.00000 -100.00000 -100.00000 
-100.00000 -100.00000  0.44160 -100.00000 -100.00000 -100.00000 -100.00000 -100.00000 -100.00000 -100.00000 -100.00000 -100.00000 -100.00000 -100.00000 -100.00000 -100.00000 -0.56789  0.23048 -100.00000 -100.00000 
-100.00000 -100.00000 -100.00000 -100.00000 -100.00000 -100.00000 -100.00000 -100.00000 -100.00000 -100.00000 -100.00000 -100.00000 -100.00000 -100.00000 -100.00000 -100.00000 -100.00000  0.22497 -100.00000 -100.00000 
-100.00000 -100.00000 -100.00000 -100.00000 -100.00000 -100.00000 -100.00000 -100.00000 -100.00000 -100.00000 -100.00000 -100.00000 -100.00000 -100.00000 -100.00000 -100.00000  0.39860 -100.00000 -100.00000 -100.00000 
-100.00000 -0.68156 -0.33082 -100.00000 -100.00000 -100.00000 -100.00000 -100.00000 -100.00000  0.35589 -100.00000 -100.00000  0.35904 -100.00000 -100.00000 -0.91120 -100.00000 -100.00000 -100.00000 -100.00000 
-100.00000 -100.00000 -100.00000 -100.00000 -100.00000 -100.00000 -100.00000 -100.00000 -100.00000  0.14576 -100.00000 -100.00000 -100.00000 -100.00000 -100.00000 -100.00000 -100.00000 -100.00000 -100.00000 -100.00000 
-100.00000 -100.00000 -100.00000 -100.00000 -100.00000 -100.00000 -100.00000 -100.00000 -100.00000 -100.00000 -100.00000 -100.00000 -0.13305 -100.00000 -100.00000 -100.00000 -100.00000 -100.00000 -100.00000 -100.00000 
-100.00000 -100.00000 -100.00000 -100.00000 -100.00000 -100.00000 -100.00000 -100.00000 -100.00000 -100.00000 -0.51364 -0.34108 -0.24722 -100.00000 -100.00000 -100.00000 -100.00000 -100.00000 -100.00000 -100.00000 
-100.00000 -100.00000 -100.00000 -100.00000 -100.00000 -100.00000 -0.24135 -100.00000 -100.00000 -100.00000 -100.00000 -100.00000 -100.00000  0.01922 -100.00000  0.45433 -100.00000 -100.00000 -100.00000 -100.00000 
-100.00000 -0.23100 -100.00000 -100.00000 -100.00000 -100.00000 -100.00000 -100.00000 -100.00000 -100.00000 -0.17035 -100.00000 -100.00000 -100.00000 -100.00000 -100.00000 -100.00000 -100.00000 -100.00000 -100.00000 
-0.15418 -100.00000 -100.00000 -100.00000 -100.00000 -0.32608 -100.00000 -100.00000 -100.00000 -100.00000 -0.17033 -100.00000 -100.00000 -100.00000 -100.00000 -100.00000 -100.00000 -100.00000 -100.00000 -100.00000 
-100.00000 -100.00000 -100.00000  0.43506 -100.00000 -100.00000 -100.00000 -100.00000 -100.00000 -100.00000 -100.00000  0.15549 -100.00000 -100.00000 -100.00000 -100.00000 -100.00000 -100.00000 -100.00000 -100.00000 
-100.00000  0.26074 -100.00000 -100.00000  0.29756 -100.00000 -100.00000 -100.00000 -100.00000 -100.00000 -100.00000  0.25659 -100.00000 -100.00000  0.66431 -100.00000 -0.46234 -100.00000 -100.00000 -100.00000 
-100.00000 -100.00000 -100.00000 -100.00000 -100.00000 -100.00000 -100.00000 -100.00000 -100.00000  0.55808 -100.00000 -0.63815 -100.00000 -100.00000 -100.00000 -100.00000 -100.00000 -100.00000 -100.00000 -0.26551 
-100.00000 -100.00000 -100.00000 -100.00000 -100.00000 -0.08738 -100.00000 -100.00000 -100.00000 -100.00000 -100.00000 -100.00000 -100.00000 -100.00000 -100.00000 -100.00000 -100.00000 -100.00000 -100.00000 -100.00000 
 0.26836 -100.00000 -100.00000 -100.00000 -100.00000 -0.12338 -100.00000 -100.00000 -100.00000 -100.00000 -100.00000 -100.00000 -100.00000 -100.00000 -100.00000 -100.00000 -100.00000 -0.28139 -100.00000 -100.00000 
-100.00000 -100.00000  0.25814 -100.00000 -100.00000 -100.00000 -100.00000 -100.00000 -100.00000 -100.00000 -100.00000 -100.00000 -100.00000 -100.00000 -100.00000 -100.00000 -100.00000 -100.00000 -100.00000 -100.00000 
-100.00000  0.29240 -100.00000 -100.00000 -100.00000 -100.00000 -100.00000 -100.00000 -100.00000 -100.00000 -100.00000 -100.00000 -100.00000 -100.00000 -100.00000 -100.00000 -100.00000 -100.00000 -100.00000 -100.00000 
-100.00000 -100.00000 -100.00000 -100.00000 -100.00000 -100.00000 -100.00000 -100.00000 -100.00000 -100.00000 -100.00000 -100.00000 -100.00000 -100.00000 -100.00000 -100.00000 -100.00000 -0.20927 -100.00000 -100.00000 
-100.00000 -100.00000 -100.00000 -100.00000 -100.00000 -100.00000 -100.00000 -100.00000 -100.00000 -100.00000 -0.17143 -100.00000 -100.00000 -100.00000 -100.00000 -100.00000  0.39568 -100.00000 -100.00000 -100.00000 
-100.00000 -100.00000 -0.16508 -100.00000 -100.00000 -100.00000 -100.00000 -100.00000 -100.00000 -100.00000 -100.00000 -100.00000 -100.00000 -100.00000 -100.00000 -100.00000 -100.00000 -100.00000 -100.00000 -100.00000 
-0.30794 -100.00000 -100.00000  0.09018 -100.00000 -100.00000 -100.00000 -100.00000 -100.00000 -100.00000 -100.00000 -100.00000 -100.00000 -100.00000 -100.00000 -100.00000 -100.00000 -0.43462 -100.00000 -100.00000 
-100.00000 -100.00000 -100.00000 -100.00000 -100.00000 -100.00000 -100.00000 -100.00000 -100.00000 -100.00000 -100.00000 -100.00000 -100.00000 -100.00000 -100.00000 -100.00000 -100.00000 -100.00000 -100.00000 -100.00000 
-100.00000 -100.00000  0.38039 -100.00000 -100.00000 -100.00000 -100.00000 -100.00000 -100.00000 -0.46637 -100.00000 -100.00000 -100.00000 -100.00000 -100.00000 -100.00000  0.70325 -0.45049 -100.00000 -100.00000 
-100.00000 -100.00000 -100.00000 -100.00000 -100.00000 -100.00000 -100.00000 -100.00000 -100.00000  0.27934 -100.00000 -100.00000 -100.00000 -100.00000 -100.00000 -100.00000 -100.00000 -100.00000 -100.00000 -100.00000 
-100.00000 -100.00000 -100.00000 -100.00000 -100.00000 -100.00000 -100.00000 -100.00000 -100.00000 -100.00000 -100.00000 -100.00000 -100.00000 -100.00000 -0.20231 -100.00000 -100.00000 -100.00000 -100.00000 -100.00000 
-100.00000 -100.00000 -100.00000 -100.00000 -100.00000 -100.00000 -100.00000 -100.00000 -100.00000 -100.00000 -100.00000 -100.00000 -100.00000 -100.00000 -100.00000 -100.00000 -100.00000 -100.00000 -100.00000 -100.00000 
-100.00000 -100.00000 -100.00000 -100.00000 -100.00000 -100.00000 -100.00000 -100.00000 -100.00000 -100.00000 -100.00000 -100.00000 -100.00000 -100.00000 -100.00000 -100.00000 -100.00000 -100.00000 -100.00000 -100.00000 
-100.00000 -100.00000 -100.00000 -100.00000 -100.00000 -100.00000 -100.00000 -100.00000 -100.00000 -100.00000 -100.00000  0.04539 -100.00000 -100.00000 -100.00000 -100.00000 -100.00000 -100.00000 -100.00000 -100.00000 
 0.36077 -100.00000 -100.00000  0.19981 -100.00000 -100.00000 -100.00000 -100.00000 -100.00000 -100.00000 -100.00000 -100.00000 -100.00000 -100.00000 -100.00000 -100.00000 -100.00000 -100.00000 -100.00000 -100.00000 
-100.00000 -100.00000 -0.20031 -100.00000 -100.00000 -100.00000 -100.00000 -100.00000 -100.00000 -100.00000 -100.00000 -100.00000 -100.00000 -100.00000 -100.00000 -100.00000  0.35758 -100.00000 -100.00000 -100.00000 
-100.00000 -100.00000 -0.39529 -100.00000 -100.00000 -100.00000 -100.00000 -100.00000 -100.00000 -100.00000 -100.00000 -100.00000 -100.00000 -100.00000 -100.00000 -100.00000 -100.00000 -100.00000 -100.00000 -100.00000 
-100.00000 -100.00000 -100.00000 -100.00000 -100.00000 -100.00000 -100.00000 -100.00000 -100.00000  0.15527 -100.00000 -100.00000 -100.00000 -100.00000 -100.00000 -100.00000 -100.00000 -100.00000 -100.00000 -100.00000 
-100.00000 -100.00000 -100.00000 -100.00000 -100.00000 -100.00000 -100.00000 -100.00000 -100.00000 -100.00000 -100.00000 -100.00000 -100.00000 -100.00000 -100.00000 -100.00000 -100.00000 -100.00000 -100.00000 -100.00000 
-100.00000 -100.00000  0.41300 -100.00000 -100.00000 -100.00000 -100.00000 -100.00000 -100.00000 -100.00000 -100.00000 -100.00000 -100.00000 -100.00000 -100.00000 -100.00000 -100.00000 -100.00000 -100.00000 -100.00000 
-100.00000 -100.00000 -100.00000 -100.00000 -100.00000 -100.00000 -100.00000 -100.00000 -100.00000 -100.00000 -100.00000 -100.00000 -100.00000 -100.00000 -100.00000 -100.00000 -100.00000 -100.00000 -100.00000 -100.00000 
-100.00000 -100.00000 -100.00000 -100.00000 -100.00000 -100.00000 -100.00000 -100.00000 -100.00000 -100.00000 -100.00000 -100.00000 -100.00000 -100.00000 -100.00000 -100.00000 -100.00000 -100.00000 -100.00000 -100.00000 
-100.00000 -100.00000 -100.00000 -100.00000 -100.00000 -100.00000 -100.00000 -100.00000 -100.00000 -100.00000 -100.00000 -100.00000 -100.00000 -100.00000 -100.00000 -100.00000 -100.00000 -100.00000 -100.00000 -100.00000 
-100.00000 -100.00000 -100.00000 -100.00000 -100.00000 -100.00000 -100.00000 -100.00000 -100.00000  0.19735 -100.00000 -100.00000 -100.00000 -100.00000 -100.00000 -100.00000 -100.00000 -100.00000 -100.00000 -100.00000 
-100.00000 -100.00000 -100.00000 -100.00000 -0.23061 -100.00000 -100.00000 -100.00000 -100.00000 -100.00000 -100.00000  0.09551 -100.00000 -100.00000 -100.00000 -100.00000 -100.00000 -100.00000 -100.00000 -100.00000 
-100.00000 -100.00000 -100.00000 -100.00000 -100.00000 -100.00000 -100.00000 -100.00000 -100.00000 -100.00000 -100.00000 -100.00000 -100.00000 -100.00000 -100.00000 -100.00000 -100.00000 -0.60409 -100.00000 -100.00000 
-100.00000 -100.00000 -100.00000 -100.00000 -100.00000 -100.00000 -100.00000 -100.00000 -100.00000 -100.00000 -100.00000 -100.00000 -100.00000 -100.00000 -100.00000 -100.00000 -100.00000 -100.00000 -100.00000 -100.00000 
-100.00000 -100.00000 -100.00000 -100.00000 -100.00000 -100.00000 -100.00000 -100.00000 -100.00000 -100.00000 -100.00000 -100.00000 -100.00000 -100.00000 -100.00000 -100.00000 -100.00000 -100.00000 -100.00000 -100.00000 
-100.00000 -100.00000 -100.00000 -100.00000  0.32527 -100.00000 -100.00000 -100.00000 -100.00000 -100.00000 -100.00000 -100.00000 -100.00000 -100.00000 -100.00000 -100.00000 -100.00000 -100.00000 -100.00000 -100.00000 
-100.00000 -100.00000 -100.00000 -0.25957 -0.71862 -100.00000 -100.00000 -100.00000 -100.00000 -100.00000 -100.00000 -100.00000 -100.00000 -100.00000 -100.00000 -100.00000 -100.00000 -100.00000 -100.00000 -100.00000 
-100.00000 -100.00000  0.28895 -100.00000 -100.00000 -100.00000 -100.00000 -100.00000 -100.00000 -100.00000 -100.00000 -100.00000 -100.00000 -100.00000 -100.00000 -100.00000  0.43679 -100.00000 -100.00000 -100.00000 
-100.00000 -100.00000  0.30050  0.34399 -100.00000 -100.00000 -100.00000 -100.00000 -100.00000 -100.00000 -100.00000 -100.00000 -100.00000 -100.00000 -100.00000 -100.00000 -100.00000 -0.22885 -100.00000 -100.00000 
-100.00000 -100.00000 -100.00000 -100.00000 -100.00000 -100.00000 -100.00000 -100.00000 -100.00000 -100.00000  0.40085 -100.00000 -100.00000 -100.00000 -100.00000 -100.00000 -100.00000 -100.00000 -100.00000 -100.00000 
-100.00000 -100.00000 -100.00000 -100.00000 -100.00000 -100.00000 -100.00000 -100.00000 -100.00000 -100.00000 -100.00000 -100.00000 -100.00000 -100.00000 -100.00000 -100.00000 -100.00000 -100.00000 -100.00000 -100.00000 
-100.00000 -100.00000 -100.00000 -100.00000 -100.00000 -100.00000 -100.00000 -100.00000 -100.00000 -100.00000 -100.00000 -100.00000 -100.00000 -100.00000 -100.00000 -100.00000 -100.00000 -100.00000 -100.00000 -100.00000 
-100.00000 -100.00000 -100.00000 -100.00000 -100.00000 -100.00000 -100.00000 -100.00000 -100.00000 -100.00000 -100.00000 -100.00000 -100.00000 -100.00000 -100.00000 -100.00000 -100.00000 -100.00000 -100.00000 -100.00000 
-100.00000 -100.00000 -100.00000 -100.00000 -100.00000 -100.00000 -100.00000 -100.00000 -100.00000 -100.00000 -100.00000 -100.00000 -100.00000  0.17323 -100.00000  0.54812 -100.00000 -100.00000 -100.00000 -100.00000 
-100.00000 -100.00000 -100.00000 -100.00000 -100.00000 -100.00000 -100.00000 -100.00000 -100.00000 -100.00000 -100.00000 -100.00000 -100.00000 -100.00000 -100.00000 -100.00000 -100.00000 -100.00000 -100.00000 -100.00000 
-100.00000 -100.00000 -100.00000 -100.00000 -100.00000 -100.00000 -100.00000 -100.00000 -100.00000 -100.00000 -100.00000 -100.00000 -100.00000 -100.00000 -100.00000 -100.00000 -100.00000 -100.00000 -100.00000 -100.00000 
-100.00000 -100.00000 -100.00000 -100.00000 -100.00000 -100.00000 -100.00000 -0.25119 -100.00000 -100.00000 -100.00000 -0.29547 -100.00000 -100.00000 -100.00000 -100.00000 -0.44030 -100.00000 -100.00000 -100.00000 
-100.00000 -100.00000 -100.00000 -100.00000 -100.00000 -100.00000 -100.00000 -0.13646 -100.00000 -100.00000 -100.00000 -100.00000 -100.00000 -100.00000 -100.00000 -100.00000  0.39290 -100.00000 -100.00000 -100.00000 
-100.00000 -100.00000 -0.54240 -100.00000 -100.00000 -100.00000 -100.00000 -100.00000 -100.00000 -100.00000 -100.00000 -100.00000 -100.00000 -100.00000 -100.00000 -100.00000 -100.00000  0.35384 -100.00000 -100.00000 
-100.00000 -100.00000 -100.00000 -100.00000 -100.00000 -100.00000 -100.00000 -100.00000 -100.00000 -100.00000 -100.00000 -100.00000 -100.00000 -100.00000 -100.00000 -100.00000 -100.00000 -100.00000 -100.00000 -100.00000 
-100.00000 -100.00000 -100.00000 -100.00000 -100.00000 -100.00000 -100.00000 -100.00000 -100.00000 -100.00000 -100.00000 -100.00000 -100.00000 -100.00000 -100.00000 -100.00000 -100.00000 -100.00000 -100.00000 -100.00000 
-100.00000 -100.00000 -100.00000 -100.00000 -100.00000 -100.00000 -100.00000 -100.00000 -100.00000 -100.00000 -100.00000 -100.00000 -100.00000 -100.00000 -0.17795 -100.00000 -100.00000 -100.00000 -100.00000 -100.00000 
-100.00000 -100.00000 -100.00000 -100.00000 -100.00000 -100.00000 -100.00000 -100.00000 -100.00000 -100.00000 -100.00000 -100.00000 -100.00000 -100.00000 -100.00000 -100.00000  0.14573 -100.00000 -100.00000 -100.00000 
-100.00000 -0.42711 -100.00000 -100.00000 -100.00000 -100.00000 -100.00000 -100.00000 -100.00000 -100.00000 -0.53688 -100.00000 -100.00000 -100.00000  0.24109 -100.00000 -100.00000 -100.00000 -0.28884 -100.00000 
-100.00000 -100.00000 -100.00000 -100.00000 -100.00000 -100.00000 -100.00000 -100.00000 -100.00000 -0.31938 -100.00000 -100.00000 -100.00000 -100.00000 -100.00000 -100.00000 -100.00000 -100.00000 -100.00000 -100.00000 
-100.00000 -100.00000 -100.00000 -100.00000 -100.00000 -100.00000 -100.00000 -100.00000 -100.00000 -100.00000 -100.00000 -100.00000 -100.00000  0.27382 -100.00000 -100.00000 -100.00000 -100.00000 -100.00000 -100.00000 
-100.00000 -100.00000 -100.00000 -100.00000 -100.00000 -100.00000 -100.00000 -100.00000 -100.00000 -100.00000 -0.27541 -100.00000 -100.00000 -100.00000 -100.00000 -100.00000 -100.00000 -100.00000 -100.00000 -100.00000 
-100.00000 -100.00000 -0.13681 -100.00000 -100.00000 -100.00000 -100.00000 -100.00000 -100.00000 -100.00000 -100.00000 -100.00000 -100.00000 -100.00000 -100.00000 -100.00000 -100.00000 -100.00000 -100.00000 -100.00000 
 0.19750 -100.00000 -100.00000 -100.00000 -100.00000 -100.00000 -100.00000 -100.00000 -100.00000 -100.00000 -100.00000 -100.00000 -100.00000 -100.00000 -100.00000 -100.00000 -100.00000 -100.00000 -100.00000 -100.00000 
-100.00000 -100.00000 -100.00000 -100.00000 -100.00000 -100.00000 -100.00000 -100.00000 -100.00000 -100.00000 -100.00000 -100.00000 -100.00000 -100.00000 -100.00000 -100.00000 -100.00000  0.18013 -100.00000 -100.00000 
-100.00000 -100.00000 -100.00000  0.29888 -100.00000 -100.00000 -100.00000 -100.00000 -100.00000 -100.00000 -100.00000 -100.00000 -100.00000 -100.00000 -100.00000 -100.00000 -100.00000 -100.00000 -100.00000 -0.43609 
-100.00000 -100.00000 -100.00000 -100.00000 -100.00000 -100.00000 -100.00000 -100.00000 -100.00000 -100.00000 -100.00000  0.21264 -100.00000 -100.00000 -100.00000 -100.00000 -0.12357 -100.00000 -100.00000 -100.00000 
-100.00000 -100.00000 -100.00000 -100.00000 -100.00000 -100.00000 -100.00000 -100.00000 -100.00000 -100.00000 -100.00000 -100.00000 -100.00000 -100.00000 -100.00000 -100.00000 -100.00000 -100.00000 -100.00000 -100.00000 
-100.00000 -100.00000 -100.00000 -100.00000 -100.00000 -100.00000 -100.00000 -100.00000 -100.00000 -100.00000 -100.00000 -100.00000 -100.00000 -100.00000 -100.00000 -100.00000 -100.00000 -0.23256 -100.00000 -100.00000 
-100.00000 -100.00000 -100.00000 -100.00000 -100.00000 -100.00000 -100.00000 -100.00000 -100.00000 -100.00000 -100.00000 -100.00000 -100.00000 -100.00000 -100.00000 -100.00000 -100.00000 -100.00000  0.44565 -100.00000 
-100.00000 -100.00000  0.35810 -100.00000 -100.00000 -100.00000 -100.00000 -100.00000 -100.00000 -100.00000 -100.00000 -100.00000 -100.00000 -100.00000 -100.00000 -100.00000 -100.00000 -100.00000 -100.00000 -100.00000 
-100.00000 -100.00000 -100.00000 -100.00000 -100.00000 -100.00000 -100.00000 -100.00000 -100.00000 -100.00000  0.08439 -100.00000 -100.00000 -100.00000 -100.00000 -100.00000 -100.00000 -100.00000 -100.00000 -100.00000 
-100.00000 -100.00000 -100.00000 -100.00000 -100.00000 -100.00000 -100.00000 -100.00000 -100.00000  0.44651 -0.19219 -100.00000 -100.00000 -100.00000 -100.00000 -100.00000 -100.00000 -100.00000 -100.00000 -100.00000 
-100.00000 -100.00000 -100.00000 -0.37572 -100.00000 -100.00000 -100.00000 -100.00000 -100.00000 -100.00000 -100.00000 -100.00000 -100.00000 -100.00000 -100.00000 -100.00000 -100.00000 -100.00000 -100.00000  0.26183 
-100.00000 -100.00000 -0.21949 -100.00000 -100.00000 -100.00000 -100.00000 -100.00000 -100.00000 -100.00000 -100.00000 -100.00000 -100.00000 -100.00000 -100.00000 -100.00000 -100.00000 -100.00000 -100.00000 -100.00000 
-100.00000 -100.00000 -100.00000 -100.00000 -100.00000 -100.00000 -100.00000 -100.00000 -100.00000 -100.00000 -100.00000 -100.00000 -100.00000 -100.00000 -100.00000 -100.00000 -100.00000 -100.00000 -100.00000 -100.00000 
-100.00000 -100.00000 -100.00000 -100.00000 -100.00000 -100.00000 -100.00000 -100.00000 -100.00000 -100.00000 -0.42771 -100.00000 -100.00000 -100.00000 -100.00000 -0.16950 -100.00000 -100.00000 -100.00000 -100.00000 
-100.00000 -100.00000 -100.00000 -100.00000 -100.00000 -100.00000 -100.00000 -100.00000 -100.00000 -100.00000 -100.00000 -100.00000 -100.00000 -100.00000 -100.00000 -100.00000 -100.00000 -100.00000 -100.00000 -100.00000 
-100.00000 -100.00000 -100.00000 -100.00000 -0.08327 -100.00000 -100.00000 -100.00000 -100.00000 -100.00000 -100.00000 -100.00000 -100.00000 -100.00000 -100.00000 -100.00000 -100.00000 -100.00000 -100.00000 -100.00000 
-100.00000 -100.00000 -100.00000 -100.00000 -100.00000 -100.00000 -100.00000 -100.00000 -100.00000 -100.00000 -0.18203 -100.00000 -100.00000 -100.00000 -100.00000 -100.00000 -100.00000 -100.00000 -100.00000 -100.00000 
-100.00000  0.45149 -100.00000 -100.00000 -100.00000 -100.00000 -100.00000 -100.00000 -100.00000 -100.00000  0.30312 -0.37898 -100.00000 -100.00000 -100.00000 -100.00000 -100.00000 -100.00000 -100.00000 -100.00000 
-100.00000  0.23688 -100.00000 -100.00000 -100.00000 -100.00000 -100.00000 -100.00000 -100.00000 -100.00000 -100.00000 -100.00000 -100.00000 -100.00000 -100.00000 -100.00000 -100.00000 -100.00000 -100.00000 -100.00000 
-100.00000 -100.00000 -100.00000 -100.00000 -0.40196 -100.00000 -100.00000 -100.00000 -100.00000 -100.00000 -100.00000 -100.00000 -100.00000 -100.00000 -100.00000 -100.00000 -100.00000 -100.00000 -100.00000 -100.00000 
-0.52491 -0.23726 -100.00000 -100.00000 -100.00000 -100.00000 -100.00000 -100.00000 -100.00000 -100.00000 -100.00000 -100.00000 -100.00000 -100.00000 -100.00000 -100.00000 -100.00000 -100.00000 -0.37809 -100.00000 
-100.00000 -100.00000  0.30929 -100.00000 -100.00000 -100.00000 -100.00000 -100.00000 -100.00000 -100.00000  0.16421 -100.00000 -100.00000 -100.00000 -100.00000 -100.00000 -100.00000 -100.00000 -100.00000 -100.00000 
-100.00000 -100.00000 -100.00000 -100.00000 -100.00000 -100.00000 -100.00000 -100.00000 -100.00000 -100.00000 -100.00000 -100.00000 -100.00000 -100.00000 -100.00000 -100.00000 -100.00000 -100.00000 -100.00000 -100.00000 
-100.00000 -0.23898 -100.00000 -100.00000 -100.00000 -100.00000 -100.00000 -100.00000 -100.00000 -100.00000 -100.00000 -100.00000 -100.00000 -100.00000 -100.00000 -100.00000 -0.07441  0.23447 -100.00000 -100.00000 
-0.25876 -100.00000 -100.00000  0.50352 -100.00000 -100.00000 -100.00000 -100.00000 -100.00000 -100.00000 -100.00000 -0.46303 -100.00000 -100.00000 -100.00000 -100.00000  0.21476 -100.00000 -100.00000 -100.00000 
-100.00000 -0.85516 -100.00000 -100.00000 -100.00000 -100.00000 -100.00000 -100.00000 -100.00000 -100.00000 -100.00000 -100.00000 -100.00000 -100.00000 -100.00000 -0.23567 -100.00000  0.23764 -100.00000 -100.00000 
-100.00000 -100.00000 -100.00000 -100.00000  0.32430 -100.00000 -100.00000 -100.00000 -100.00000 -100.00000 -100.00000 -100.00000 -100.00000 -100.00000 -100.00000 -100.00000 -100.00000 -100.00000 -100.00000 -100.00000 
-100.00000 -100.00000 -100.00000 -100.00000 -100.00000 -100.00000 -100.00000 -100.00000 -100.00000 -100.00000 -100.00000 -100.00000 -100.00000 -100.00000 -100.00000 -100.00000 -0.45821 -100.00000 -100.00000 -100.00000 
-100.00000 -100.00000 -100.00000 -100.00000 -100.00000 -100.00000 -100.00000 -100.00000 -100.00000 -100.00000 -100.00000 -100.00000 -0.15215 -100.00000 -100.00000 -100.00000 -0.43072 -100.00000 -100.00000 -100.00000 
-100.00000 -100.00000 -100.00000 -100.00000 -100.00000 -100.00000 -100.00000 -100.00000 -100.00000 -100.00000 -100.00000 -100.00000 -100.00000 -100.00000 -100.00000 -100.00000 -100.00000 -100.00000 -100.00000 -100.00000 
-100.00000  0.14268 -100.00000 -100.00000 -100.00000 -100.00000 -100.00000 -100.00000 -100.00000 -100.00000 -100.00000 -100.00000 -100.00000 -100.00000 -100.00000 -100.00000 -0.24798 -100.00000 -100.00000 -100.00000 
-100.00000 -100.00000 -100.00000 -100.00000 -100.00000 -100.00000 -100.00000 -100.00000 -100.00000 -100.00000 -100.00000 -100.00000 -100.00000 -100.00000 -100.00000 -100.00000 -100.00000 -100.00000 -100.00000 -100.00000 
-0.28053 -0.77305 -0.36019 -100.00000 -100.00000 -100.00000 -100.00000 -100.00000 -100.00000 -100.00000 -100.00000 -100.00000 -100.00000 -100.00000 -100.00000 -100.00000 -100.00000 -100.00000 -100.00000 -100.00000 
-100.00000 -100.00000 -100.00000 -100.00000 -100.00000 -100.00000 -100.00000 -100.00000 -0.22553  0.23893 -100.00000 -100.00000 -100.00000 -100.00000 -100.00000 -100.00000 -100.00000 -100.00000 -100.00000 -100.00000 
-100.00000 -0.43438 -100.00000 -100.00000 -100.00000 -100.00000 -100.00000 -100.00000 -100.00000 -100.00000 -100.00000 -100.00000 -100.00000 -100.00000 -100.00000  0.19362 -100.00000 -0.32164 -100.00000 -100.00000 
-100.00000 -100.00000 -100.00000  0.57950 -100.00000 -100.00000 -0.29908 -100.00000 -100.00000 -100.00000 -0.22811 -100.00000 -100.00000 -100.00000 -100.00000 -0.46168 -100.00000 -0.39384 -100.00000 -100.00000 
-100.00000 -100.00000 -100.00000  0.56806 -100.00000 -100.00000 -100.00000 -100.00000 -100.00000 -100.00000 -100.00000 -100.00000 -100.00000 -100.00000 -100.00000 -100.00000 -100.00000 -100.00000 -100.00000 -100.00000 
-100.00000 -100.00000 -100.00000 -100.00000 -100.00000 -100.00000 -100.00000 -100.00000 -100.00000 -100.00000 -100.00000 -100.00000 -100.00000 -100.00000 -100.00000 -100.00000 -100.00000 -100.00000 -100.00000 -100.00000 
-100.00000 -100.00000 -100.00000 -100.00000 -0.32193 -100.00000 -100.00000 -100.00000 -100.00000 -100.00000 -100.00000  0.26058 -0.21610 -100.00000 -100.00000 -100.00000 -100.00000 -100.00000 -100.00000 -100.00000 
 0.30335 -100.00000 -100.00000 -100.00000 -100.00000 -100.00000 -100.00000 -100.00000 -100.00000 -100.00000 -100.00000 -100.00000 -100.00000 -100.00000 -100.00000 -100.00000 -100.00000 -100.00000 -100.00000 -100.00000 
-100.00000 -100.00000 -100.00000 -100.00000 -100.00000 -100.00000 -100.00000 -100.00000 -100.00000 -100.00000 -100.00000 -100.00000 -100.00000 -100.00000 -100.00000 -100.00000 -100.00000 -100.00000 -100.00000 -100.00000 
-100.00000 -100.00000 -100.00000 -100.00000 -100.00000 -100.00000 -100.00000 -100.00000 -100.00000 -100.00000 -100.00000 -100.00000 -100.00000 -100.00000 -100.00000 -100.00000 -100.00000 -100.00000  0.43635 -100.00000 
-100.00000 -100.00000 -100.00000 -100.00000 -100.00000 -100.00000 -100.00000 -100.00000 -100.00000 -100.00000 -100.00000 -100.00000 -100.00000 -100.00000 -100.00000 -100.00000 -100.00000 -100.00000 -100.00000 -100.00000 
-100.00000 -100.00000 -100.00000 -100.00000 -100.00000 -100.00000 -100.00000 -100.00000 -100.00000 -100.00000 -100.00000 -100.00000 -100.00000 -100.00000 -100.00000 -100.00000 -100.00000 -100.00000 -100.00000 -100.00000 
-100.00000 -100.00000 -100.00000 -100.00000 -100.00000 -100.00000 -100.00000 -100.00000 -100.00000 -100.00000 -100.00000 -100.00000 -100.00000 -100.00000 -100.00000 -100.00000 -100.00000 -100.00000 -100.00000 -100.00000 
-100.00000 -100.00000 -100.00000 -100.00000 -100.00000 -100.00000 -100.00000 -100.00000 -100.00000 -100.00000 -100.00000 -100.00000 -100.00000 -100.00000 -100.00000 -100.00000 -100.00000 -100.00000 -100.00000 -100.00000 
-100.00000 -100.00000 -100.00000 -100.00000 -100.00000 -100.00000 -100.00000 -100.00000 -100.00000 -100.00000 -100.00000 -100.00000 -100.00000 -100.00000 -100.00000 -100.00000 -100.00000 -100.00000 -100.00000  0.40736 
-100.00000 -100.00000 -100.00000 -100.00000  0.35486 -100.00000 -100.00000 -100.00000 -100.00000 -100.00000 -100.00000 -100.00000 -100.00000 -100.00000 -100.00000 -100.00000 -100.00000 -100.00000 -100.00000 -100.00000 
-100.00000 -100.00000 -100.00000 -100.00000 -100.00000  0.37241 -100.00000 -100.00000 -100.00000 -100.00000 -100.00000 -100.00000 -100.00000 -100.00000 -100.00000 -100.00000 -100.00000 -100.00000 -100.00000 -100.00000 
-0.16883 -100.00000 -100.00000 -100.00000 -100.00000  0.36332 -100.00000 -100.00000 -100.00000 -100.00000 -100.00000  0.27047 -100.00000 -100.00000 -100.00000 -100.00000 -100.00000 -100.00000 -100.00000 -0.45658 
-100.00000 -100.00000 -100.00000 -100.00000 -100.00000 -100.00000 -100.00000 -100.00000 -100.00000 -100.00000 -100.00000 -100.00000 -100.00000 -100.00000 -100.00000 -100.00000 -100.00000 -100.00000 -100.00000  0.15986 
-100.00000 -100.00000  0.31605 -100.00000 -100.00000 -100.00000 -100.00000 -100.00000 -100.00000 -100.00000 -100.00000 -100.00000 -100.00000 -0.13103 -100.00000 -100.00000 -100.00000 -100.00000 -100.00000 -100.00000 
-100.00000 -100.00000 -100.00000 -100.00000 -100.00000 -100.00000 -100.00000 -100.00000 -100.00000 -100.00000 -100.00000 -100.00000 -100.00000 -100.00000 -100.00000 -100.00000 -100.00000 -100.00000 -100.00000 -100.00000 
-100.00000 -100.00000 -100.00000 -100.00000 -100.00000 -100.00000 -100.00000 -100.00000 -100.00000 -100.00000 -100.00000 -100.00000 -100.00000 -100.00000 -100.00000 -100.00000 -100.00000 -100.00000 -100.00000 -0.38820 
-100.00000 -100.00000 -100.00000 -100.00000 -0.50730 -100.00000 -100.00000 -100.00000 -100.00000 -100.00000 -100.00000 -100.00000 -100.00000 -100.00000 -100.00000 -100.00000 -100.00000 -100.00000 -100.00000 -100.00000 
-100.00000 -100.00000 -100.00000 -100.00000 -100.00000 -100.00000 -100.00000 -100.00000 -100.00000 -100.00000 -100.00000 -100.00000 -100.00000 -100.00000 -100.00000 -100.00000 -100.00000 -100.00000 -100.00000 -100.00000 
-100.00000  0.15852 -100.00000 -100.00000 -100.00000 -100.00000 -100.00000 -100.00000 -100.00000 -100.00000 -100.00000 -100.00000 -100.00000 -100.00000 -100.00000 -100.00000 -100.00000 -100.00000 -100.00000 -100.00000 
-100.00000 -100.00000 -100.00000 -100.00000 -100.00000 -100.00000 -100.00000 -100.00000 -100.00000 -100.00000 -100.00000 -100.00000 -100.00000 -100.00000 -100.00000 -0.17544 -100.00000 -100.00000 -100.00000 -100.00000 
-100.00000 -100.00000 -100.00000 -100.00000 -100.00000 -100.00000 -100.00000 -100.00000 -100.00000 -100.00000 -100.00000 -100.00000 -100.00000 -100.00000 -100.00000 -100.00000 -100.00000 -100.00000 -100.00000 -100.00000 
-100.00000 -100.00000  0.39673 -100.00000 -100.00000 -100.00000 -100.00000 -100.00000 -100.00000 -100.00000 -100.00000 -100.00000 -100.00000 -100.00000 -100.00000 -100.00000 -100.00000 -100.00000 -100.00000 -100.00000 
-100.00000 -100.00000 -100.00000 -100.00000 -100.00000 -100.00000 -100.00000 -100.00000 -100.00000 -100.00000 -100.00000 -100.00000 -100.00000 -100.00000 -100.00000 -100.00000 -100.00000 -0.23425  0.20103 -100.00000 
-100.00000 -100.00000 -100.00000 -100.00000 -100.00000 -100.00000 -100.00000 -100.00000 -100.00000 -100.00000 -100.00000 -100.00000 -100.00000 -100.00000 -100.00000 -100.00000 -100.00000 -100.00000 -100.00000 -100.00000 
-100.00000 -100.00000 -100.00000 -100.00000 -100.00000 -100.00000 -100.00000 -100.00000 -100.00000 -100.00000 -100.00000 -100.00000 -100.00000 -100.00000 -100.00000 -100.00000 -100.00000 -100.00000 -100.00000 -100.00000 
-100.00000 -100.00000 -100.00000 -100.00000 -100.00000 -100.00000 -100.00000 -100.00000 -100.00000 -100.00000 -100.00000 -100.00000 -100.00000 -100.00000 -100.00000 -100.00000 -100.00000 -100.00000 -100.00000 -100.00000 
-100.00000 -100.00000 -100.00000 -100.00000 -100.00000 -100.00000 -100.00000 -100.00000 -100.00000 -100.00000 -100.00000 -100.00000 -100.00000 -100.00000 -100.00000 -100.00000 -100.00000 -100.00000 -100.00000 -100.00000 
-100.00000 -100.00000 -100.00000 -100.00000 -100.00000 -100.00000 -100.00000 -100.00000 -100.00000 -100.00000 -100.00000 -100.00000 -100.00000 -100.00000 -100.00000 -100.00000 -100.00000 -100.00000 -100.00000 -100.00000 
-100.00000 -100.00000 -100.00000 -100.00000 -100.00000 -100.00000 -100.00000 -100.00000 -100.00000 -100.00000 -100.00000 -100.00000 -100.00000 -100.00000 -100.00000 -100.00000 -100.00000  0.32019 -100.00000 -100.00000 
-100.00000 -100.00000 -100.00000 -100.00000 -100.00000 -100.00000 -100.00000 -100.00000 -100.00000 -100.00000 -100.00000 -100.00000 -100.00000 -100.00000 -100.00000 -100.00000 -100.00000 -100.00000 -100.00000 -100.00000 
 0.37188 -100.00000 -100.00000 -100.00000 -100.00000 -100.00000 -100.00000 -100.00000 -100.00000 -100.00000 -100.00000 -100.00000 -100.00000 -100.00000 -100.00000 -100.00000 -100.00000  0.28026  0.33799 -100.00000 
 0.29721 -100.00000 -100.00000 -100.00000 -100.00000 -100.00000 -100.00000 -100.00000 -100.00000 -100.00000 -100.00000 -100.00000 -100.00000 -100.00000 -100.00000 -100.00000 -100.00000 -100.00000 -100.00000 -100.00000 
-100.00000 -100.00000 -100.00000 -100.00000 -100.00000 -100.00000 -100.00000 -100.00000 -100.00000 -100.00000 -100.00000 -100.00000 -100.00000 -100.00000 -100.00000 -100.00000 -100.00000 -100.00000 -100.00000 -100.00000 
-100.00000 -100.00000 -100.00000 -100.00000 -100.00000 -100.00000  0.19789 -100.00000 -100.00000 -100.00000 -100.00000 -100.00000 -100.00000 -100.00000 -100.00000 -100.00000 -100.00000 -100.00000 -100.00000 -100.00000 
 0.27278 -100.00000 -100.00000 -100.00000 -100.00000 -100.00000 -100.00000 -100.00000 -100.00000 -100.00000 -100.00000  0.34724 -100.00000 -100.00000 -100.00000 -100.00000 -100.00000 -100.00000 -100.00000 -100.00000 
-100.00000 -100.00000 -100.00000 -100.00000 -100.00000 -100.00000 -100.00000 -100.00000 -100.00000 -0.38659 -100.00000 -100.00000 -100.00000 -100.00000 -100.00000 -100.00000 -100.00000 -100.00000 -100.00000 -100.00000 
-100.00000 -100.00000 -100.00000 -100.00000 -100.00000 -100.00000 -100.00000 -100.00000 -100.00000 -100.00000 -100.00000 -0.22823  0.12013 -100.00000 -0.05996 -100.00000 -100.00000 -100.00000 -100.00000 -100.00000 
 0.39145 -100.00000 -100.00000 -100.00000 -100.00000 -100.00000 -100.00000 -100.00000 -100.00000 -100.00000 -100.00000 -0.62074 -100.00000 -100.00000 -100.00000 -100.00000 -100.00000 -100.00000 -100.00000  0.18659 
-100.00000 -100.00000 -100.00000 -100.00000 -100.00000 -100.00000 -100.00000 -100.00000 -100.00000  0.27071  0.38837 -100.00000 -100.00000 -100.00000 -100.00000 -100.00000  1.07769 -100.00000 -100.00000 -100.00000 
-100.00000 -100.00000 -100.00000 -100.00000 -100.00000 -100.00000 -100.00000 -100.00000 -100.00000 -100.00000 -100.00000 -100.00000 -100.00000 -100.00000 -100.00000 -100.00000 -100.00000  0.53775 -100.00000 -100.00000 
-100.00000  0.22906 -100.00000 -100.00000 -100.00000 -0.29308 -100.00000 -100.00000 -100.00000 -100.00000 -100.00000 -100.00000 -100.00000 -100.00000 -100.00000 -100.00000 -100.00000 -100.00000 -100.00000 -100.00000 
-100.00000 -100.00000 -100.00000 -100.00000 -100.00000 -100.00000 -100.00000 -100.00000 -100.00000 -100.00000 -100.00000 -100.00000 -100.00000 -100.00000 -100.00000 -100.00000 -100.00000 -100.00000 -100.00000 -0.45177 
-100.00000 -100.00000 -100.00000 -100.00000 -100.00000 -100.00000 -100.00000 -100.00000 -100.00000  0.26470 -100.00000 -100.00000 -100.00000 -100.00000 -100.00000 -100.00000 -100.00000 -100.00000 -0.19660 -100.00000 
-100.00000 -100.00000 -100.00000 -100.00000 -100.00000 -100.00000 -100.00000 -100.00000 -100.00000 -100.00000 -100.00000 -100.00000 -100.00000 -100.00000 -100.00000 -100.00000 -100.00000 -100.00000 -100.00000 -100.00000 
-100.00000 -100.00000 -100.00000 -100.00000 -100.00000 -100.00000 -100.00000 -100.00000 -100.00000 -100.00000 -100.00000 -100.00000 -100.00000 -100.00000 -100.00000  0.31370 -100.00000 -100.00000 -100.00000 -100.00000 
-100.00000 -100.00000 -100.00000 -100.00000 -100.00000 -100.00000 -100.00000 -100.00000 -100.00000 -100.00000 -100.00000 -100.00000 -100.00000 -100.00000 -100.00000 -100.00000 -100.00000 -0.54480 -0.53483 -100.00000 
-100.00000 -100.00000 -100.00000 -100.00000 -100.00000 -100.00000 -100.00000 -100.00000 -100.00000 -100.00000 -100.00000 -100.00000 -0.31036 -100.00000 -100.00000 -100.00000 -100.00000 -100.00000 -100.00000  0.33062 
-100.00000 -100.00000 -100.00000 -100.00000 -100.00000 -100.00000 -100.00000 -100.00000 -100.00000 -100.00000 -100.00000 -100.00000 -100.00000 -100.00000 -100.00000 -100.00000 -100.00000 -100.00000 -100.00000 -100.00000 
-100.00000 -100.00000 -100.00000 -100.00000 -100.00000 -100.00000 -100.00000 -100.00000 -100.00000 -100.00000 -100.00000 -100.00000 -100.00000 -100.00000 -100.00000 -100.00000  0.39932 -100.00000 -100.00000 -0.23859 
-100.00000 -100.00000 -100.00000 -100.00000 -100.00000 -100.00000 -100.00000 -100.00000 -100.00000 -100.00000 -100.00000 -100.00000 -100.00000 -100.00000 -100.00000 -100.00000  0.42028 -100.00000 -100.00000 -100.00000 
-100.00000  0.39362 -100.00000 -0.39499 -100.00000 -100.00000 -100.00000 -100.00000 -100.00000 -100.00000 -100.00000 -100.00000 -100.00000 -100.00000 -100.00000 -100.00000 -0.25813 -0.40539 -100.00000 -100.00000 
-100.00000 -100.00000 -100.00000 -100.00000 -100.00000 -100.00000 -100.00000 -100.00000 -100.00000 -100.00000 -100.00000 -100.00000 -100.00000 -100.00000 -100.00000 -100.00000 -100.00000 -100.00000 -100.00000 -100.00000 
-100.00000 -100.00000 -100.00000 -100.00000 -100.00000 -100.00000 -100.00000 -100.00000 -100.00000 -100.00000 -0.39905 -100.00000 -0.75680 -100.00000 -100.00000 -100.00000 -100.00000 -100.00000 -100.00000 -100.00000 
-100.00000 -100.00000 -100.00000 -100.00000 -100.00000 -100.00000 -100.00000 -100.00000 -0.37349 -100.00000  0.26669 -100.00000 -100.00000 -100.00000 -100.00000 -100.00000 -100.00000 -0.33200 -100.00000 -100.00000 
-100.00000 -100.00000 -100.00000 -100.00000 -100.00000 -100.00000 -100.00000 -100.00000 -100.00000 -100.00000 -100.00000 -100.00000 -100.00000 -100.00000 -100.00000 -100.00000 -100.00000 -100.00000 -100.00000 -100.00000 
-100.00000 -100.00000 -100.00000 -100.00000 -100.00000 -100.00000 -100.00000 -100.00000 -100.00000  0.06452 -100.00000 -100.00000 -100.00000 -100.00000 -100.00000 -100.00000 -100.00000 -100.00000 -100.00000 -100.00000 
-100.00000 -100.00000 -100.00000 -100.00000 -100.00000 -100.00000  0.20745 -100.00000 -100.00000 -100.00000 -100.00000 -100.00000 -100.00000 -100.00000 -100.00000 -100.00000 -100.00000 -100.00000 -100.00000  0.13169 
 0.36600 -0.29952 -100.00000 -100.00000 -100.00000 -100.00000 -100.00000 -100.00000 -100.00000 -100.00000 -100.00000 -100.00000 -100.00000 -100.00000 -100.00000 -100.00000 -100.00000 -100.00000 -100.00000 -100.00000 
-100.00000 -100.00000 -100.00000 -100.00000 -0.49829 -100.00000 -100.00000 -100.00000 -100.00000 -0.35004 -100.00000 -100.00000 -100.00000 -100.00000 -100.00000 -100.00000 -0.73370 -100.00000 -100.00000 -100.00000 
-100.00000 -100.00000 -100.00000 -100.00000 -0.13823 -100.00000 -0.74122 -100.00000 -100.00000 -100.00000 -100.00000 -100.00000 -100.00000 -100.00000 -100.00000 -100.00000 -0.16173 -100.00000 -100.00000 -100.00000 
-100.00000 -100.00000 -100.00000 -100.00000 -100.00000 -100.00000 -100.00000 -100.00000 -100.00000 -100.00000 -100.00000 -100.00000 -100.00000 -100.00000 -100.00000 -100.00000 -100.00000 -0.51179 -100.00000 -100.00000 
-100.00000 -100.00000 -100.00000 -100.00000 -100.00000 -100.00000 -100.00000 -100.00000  0.20455 -100.00000 -100.00000 -100.00000 -100.00000 -100.00000 -100.00000 -100.00000 -100.00000 -100.00000 -100.00000 -100.00000 
-100.00000 -100.00000 -100.00000 -100.00000 -100.00000 -100.00000 -100.00000  0.32877 -100.00000 -100.00000 -100.00000 -100.00000 -100.00000 -100.00000 -100.00000 -100.00000  0.22193 -100.00000 -100.00000 -100.00000 
-100.00000 -100.00000 -100.00000 -100.00000 -0.38428 -100.00000 -100.00000 -0.36275 -100.00000  0.33325 -100.00000 -100.00000 -100.00000 -100.00000 -100.00000 -100.00000 -100.00000 -100.00000 -100.00000 -100.00000 
-100.00000 -100.00000 -100.00000 -100.00000 -100.00000 -100.00000 -100.00000 -100.00000 -100.00000 -100.00000 -100.00000 -100.00000 -100.00000 -100.00000 -100.00000 -100.00000 -100.00000 -100.00000 -100.00000 -100.00000 
-100.00000 -100.00000 -100.00000 -100.00000  0.19498 -100.00000 -100.00000 -100.00000 -100.00000 -100.00000 -100.00000 -100.00000 -100.00000 -100.00000 -100.00000 -100.00000 -100.00000 -100.00000 -100.00000 -100.00000 
-100.00000 -100.00000 -100.00000 -100.00000 -100.00000 -100.00000 -100.00000 -100.00000 -0.21464 -100.00000 -100.00000 -100.00000 -100.00000 -100.00000 -100.00000 -100.00000 -100.00000 -100.00000 -100.00000 -100.00000 
-100.00000 -100.00000 -100.00000 -100.00000 -100.00000 -100.00000 -100.00000 -100.00000 -100.00000 -100.00000 -100.00000 -100.00000 -100.00000 -100.00000 -0.14712 -100.00000 -100.00000 -100.00000 -100.00000 -100.00000 
-100.00000 -0.70537 -100.00000 -100.00000 -100.00000 -100.00000 -100.00000 -100.00000 -100.00000 -100.00000  0.45543 -100.00000 -0.50626 -100.00000 -0.05183 -100.00000 -100.00000 -100.00000 -100.00000 -100.00000 
-100.00000 -100.00000 -100.00000 -100.00000 -100.00000 -100.00000 -100.00000 -100.00000 -100.00000 -100.00000 -100.00000 -100.00000 -100.00000 -100.00000 -100.00000 -100.00000 -100.00000 -100.00000 -100.00000 -100.00000 
-100.00000 -100.00000 -100.00000 -100.00000 -100.00000 -100.00000 -100.00000  0.16333 -100.00000 -100.00000 -100.00000 -100.00000 -100.00000 -100.00000 -100.00000 -100.00000 -100.00000 -100.00000 -100.00000 -100.00000 
-100.00000 -100.00000 -100.00000 -100.00000 -100.00000 -100.00000 -100.00000 -100.00000 -100.00000 -0.24633 -100.00000 -100.00000 -100.00000 -100.00000 -100.00000 -100.00000 -100.00000 -100.00000 -100.00000 -100.00000 
-0.17001 -100.00000 -100.00000 -100.00000 -100.00000 -100.00000 -100.00000 -100.00000 -100.00000  0.07732 -100.00000 -100.00000 -100.00000 -100.00000 -0.21123 -100.00000 -100.00000 -100.00000 -0.34389 -100.00000 
-100.00000 -100.00000 -100.00000 -100.00000 -100.00000 -100.00000 -100.00000 -100.00000 -100.00000 -100.00000 -100.00000 -100.00000 -100.00000 -100.00000 -100.00000 -100.00000 -100.00000 -100.00000 -100.00000 -100.00000 
-100.00000 -100.00000 -100.00000 -100.00000 -0.33705 -100.00000 -100.00000 -100.00000 -100.00000 -100.00000 -100.00000 -100.00000 -100.00000 -100.00000 -100.00000 -100.00000 -100.00000 -100.00000 -100.00000 -100.00000 
-100.00000 -100.00000 -100.00000 -100.00000 -100.00000 -100.00000 -100.00000 -100.00000 -100.00000 -100.00000 -0.33736 -100.00000 -100.00000 -100.00000 -100.00000 -100.00000 -100.00000 -0.65100 -100.00000 -100.00000 
-100.00000 -100.00000 -100.00000 -100.00000 -100.00000 -100.00000 -100.00000 -100.00000 -100.00000 -100.00000 -100.00000 -100.00000 -100.00000 -100.00000 -100.00000 -100.00000 -100.00000 -100.00000 -100.00000 -100.00000 
-100.00000  0.48642 -100.00000 -0.28704 -0.05221 -100.00000 -100.00000 -100.00000 -100.00000 -100.00000 -100.00000 -100.00000 -100.00000 -100.00000 -100.00000 -100.00000 -100.00000 -100.00000 -100.00000 -100.00000 
 0.43552 -100.00000 -100.00000 -100.00000 -100.00000 -100.00000 -100.00000 -100.00000 -100.00000 -100.00000 -100.00000 -100.00000 -100.00000 -100.00000 -100.00000 -100.00000 -100.00000 -100.00000 -100.00000 -100.00000 
-0.64908 -100.00000 -1.08507 -0.58966 -100.00000 -100.00000 -0.93874 -100.00000 -100.00000 -0.57229 -100.00000 -100.00000 -0.37637 -100.00000 -100.00000 -100.00000 -100.00000 -0.38082 -0.22696 -0.42132 
-100.00000 -100.00000 -100.00000 -100.00000 -100.00000 -100.00000 -100.00000 -100.00000 -0.58579 -100.00000 -100.00000 -100.00000 -100.00000 -100.00000 -100.00000 -100.00000 -0.29057 -100.00000 -100.00000 -100.00000 
-100.00000 -0.59106 -0.55724 -0.51528 -100.00000 -0.59919 -100.00000 -100.00000 -100.00000 -100.00000 -100.00000 -100.00000 -100.00000 -100.00000 -100.00000 -100.00000 -100.00000 -100.00000 -100.00000 -100.00000 
-100.00000 -100.00000 -100.00000 -100.00000 -100.00000 -100.00000 -100.00000 -100.00000 -100.00000 -100.00000 -100.00000 -100.00000 -100.00000  0.35875 -100.00000  0.28168 -100.00000 -100.00000 -100.00000 -100.00000 
-100.00000 -100.00000 -0.19852 -100.00000 -100.00000 -100.00000 -100.00000 -100.00000 -100.00000 -100.00000 -100.00000 -100.00000 -100.00000 -100.00000 -100.00000 -100.00000 -100.00000 -0.18169 -100.00000  0.21414 
-100.00000 -0.16784 -100.00000 -100.00000 -100.00000 -100.00000 -100.00000 -100.00000 -100.00000 -0.29846 -100.00000 -100.00000 -100.00000 -100.00000 -100.00000  0.33786 -100.00000 -100.00000 -100.00000 -100.00000 
-100.00000 -100.00000 -100.00000 -100.00000  0.58517 -100.00000 -100.00000 -100.00000 -100.00000 -100.00000 -100.00000 -100.00000 -0.57209 -100.00000 -100.00000 -100.00000 -100.00000 -100.00000 -100.00000 -100.00000 
-0.56434 -100.00000 -100.00000 -100.00000 -100.00000 -100.00000 -100.00000 -100.00000 -100.00000 -100.00000 -0.37682 -100.00000 -100.00000 -100.00000 -100.00000 -100.00000 -100.00000 -100.00000 -100.00000 -100.00000 
-100.00000 -100.00000 -100.00000 -100.00000 -100.00000 -100.00000 -0.35635 -100.00000 -100.00000 -100.00000 -100.00000 -100.00000 -100.00000 -100.00000 -100.00000 -0.18554 -100.00000 -100.00000 -100.00000 -100.00000 
-100.00000 -100.00000 -100.00000 -100.00000 -100.00000 -100.00000 -100.00000 -100.00000 -100.00000 -100.00000 -100.00000 -100.00000 -100.00000 -100.00000 -0.11842 -100.00000  0.23001 -100.00000 -100.00000 -100.00000 
-100.00000 -100.00000 -0.21239 -0.59176 -0.33237 -100.00000 -100.00000 -100.00000 -100.00000 -100.00000 -100.00000 -100.00000 -100.00000 -100.00000 -100.00000 -100.00000 -100.00000 -100.00000 -100.00000 -100.00000 
-100.00000 -0.20171 -0.45746 -100.00000 -100.00000 -100.00000 -100.00000 -100.00000 -100.00000 -0.69592 -100.00000 -100.00000 -100.00000 -100.00000 -100.00000 -100.00000 -100.00000 -100.00000 -100.00000 -100.00000 
-100.00000 -100.00000 -100.00000 -0.24502 -100.00000 -100.00000 -100.00000 -100.00000 -100.00000 -100.00000 -100.00000 -100.00000 -100.00000 -0.10930 -0.18781 -100.00000 -100.00000 -100.00000 -100.00000 -100.00000 
-100.00000 -100.00000 -100.00000 -100.00000 -100.00000 -100.00000 -0.34677 -100.00000 -0.20766 -100.00000 -0.27665 -100.00000 -100.00000 -100.00000 -100.00000 -100.00000  0.47849 -100.00000 -100.00000 -100.00000 
-100.00000 -100.00000 -100.00000 -100.00000 -100.00000 -100.00000 -100.00000 -100.00000 -100.00000 -100.00000 -100.00000 -100.00000 -100.00000 -100.00000 -100.00000 -100.00000 -100.00000 -100.00000 -100.00000 -100.00000 
-100.00000 -100.00000 -100.00000 -100.00000 -100.00000 -100.00000  0.25185 -100.00000 -100.00000 -100.00000 -100.00000 -100.00000 -100.00000 -100.00000 -100.00000 -100.00000 -100.00000 -0.24404 -100.00000 -100.00000 
 0.44052 -0.51059 -100.00000 -100.00000 -0.25227 -0.25746 -100.00000 -100.00000 -0.15459 -100.00000 -100.00000 -100.00000 -100.00000 -100.00000 -100.00000 -100.00000 -100.00000 -100.00000 -100.00000 -100.00000 
-0.23815 -100.00000 -100.00000 -100.00000 -100.00000 -100.00000 -100.00000 -100.00000 -100.00000 -100.00000 -100.00000 -100.00000 -100.00000 -100.00000 -100.00000 -100.00000  0.13023 -100.00000 -100.00000 -100.00000 
-100.00000 -100.00000 -100.00000 -100.00000 -100.00000 -0.40821 -100.00000 -0.03551 -100.00000 -100.00000 -100.00000 -100.00000 -100.00000 -100.00000 -100.00000 -100.00000 -100.00000 -100.00000 -100.00000 -0.20313 
-100.00000 -100.00000 -100.00000 -100.00000 -0.23521 -100.00000 -100.00000 -100.00000 -100.00000 -100.00000 -100.00000 -100.00000 -100.00000 -100.00000 -100.00000 -100.00000 -100.00000 -100.00000 -100.00000 -100.00000 
-100.00000 -0.45127 -100.00000 -100.00000 -100.00000 -100.00000 -100.00000  0.17610 -100.00000 -100.00000 -100.00000  0.36886 -100.00000 -100.00000 -100.00000 -100.00000 -0.37478  0.39517 -100.00000 -0.91590 
-100.00000 -100.00000 -100.00000 -100.00000  0.19495 -100.00000 -100.00000 -100.00000 -100.00000 -100.00000 -100.00000 -100.00000 -100.00000 -100.00000 -100.00000  0.13359 -0.31657 -100.00000 -100.00000  0.87352 
-100.00000 -100.00000 -100.00000 -100.00000 -100.00000 -100.00000 -100.00000 -100.00000 -100.00000 -100.00000 -100.00000 -100.00000 -100.00000 -100.00000 -100.00000 -100.00000 -100.00000 -100.00000 -100.00000 -100.00000 
-0.03941 -100.00000 -100.00000 -100.00000 -100.00000 -100.00000 -100.00000 -100.00000 -100.00000 -100.00000 -100.00000 -0.45953 -100.00000 -100.00000 -100.00000 -100.00000 -100.00000 -100.00000 -100.00000 -100.00000 
-100.00000 -100.00000 -100.00000 -100.00000 -100.00000 -100.00000 -100.00000 -100.00000 -0.37093 -100.00000 -100.00000 -100.00000 -100.00000 -100.00000 -100.00000 -100.00000 -100.00000 -100.00000 -100.00000 -100.00000 
-100.00000 -100.00000 -100.00000 -100.00000 -100.00000 -100.00000 -100.00000 -100.00000 -100.00000 -100.00000 -100.00000 -0.48521 -100.00000 -100.00000 -100.00000 -100.00000 -100.00000 -100.00000 -100.00000 -100.00000 
-100.00000 -100.00000 -100.00000 -100.00000 -100.00000 -100.00000 -100.00000 -100.00000 -100.00000 -100.00000 -100.00000 -100.00000 -100.00000 -100.00000 -100.00000 -100.00000 -0.33964 -100.00000 -100.00000 -100.00000 
-100.00000 -100.00000 -100.00000 -100.00000 -100.00000 -100.00000 -100.00000 -100.00000 -100.00000 -100.00000  0.39504 -100.00000 -100.00000 -100.00000 -100.00000 -100.00000 -100.00000 -100.00000 -100.00000 -100.00000 
-100.00000 -100.00000 -100.00000 -100.00000 -100.00000 -100.00000 -100.00000 -100.00000 -100.00000 -100.00000 -100.00000 -100.00000 -100.00000 -100.00000 -100.00000 -100.00000 -0.13108 -100.00000 -100.00000 -100.00000 
-100.00000 -100.00000 -100.00000 -100.00000 -0.19190 -100.00000 -100.00000 -100.00000 -100.00000 -100.00000 -100.00000 -100.00000 -100.00000 -100.00000 -100.00000 -100.00000 -100.00000 -100.00000 -100.00000 -100.00000 
-100.00000 -100.00000 -100.00000 -100.00000 -100.00000 -100.00000 -100.00000 -100.00000 -100.00000 -100.00000 -100.00000 -100.00000 -100.00000 -0.29078 -100.00000 -100.00000 -100.00000 -100.00000 -100.00000 -100.00000 
-100.00000 -100.00000 -100.00000 -100.00000 -100.00000 -100.00000 -100.00000 -100.00000 -100.00000 -100.00000 -100.00000 -100.00000 -100.00000 -100.00000 -100.00000 -100.00000 -100.00000 -0.19699 -100.00000 -100.00000 
-100.00000 -100.00000 -100.00000 -100.00000 -100.00000 -100.00000 -100.00000 -100.00000 -100.00000 -100.00000 -100.00000 -100.00000 -100.00000 -100.00000 -100.00000 -100.00000 -100.00000 -0.08396 -100.00000 -100.00000 
-100.00000 -100.00000 -100.00000 -100.00000 -100.00000 -100.00000 -100.00000 -100.00000 -100.00000 -100.00000 -100.00000 -100.00000 -100.00000 -100.00000 -100.00000 -100.00000 -100.00000 -100.00000 -100.00000 -100.00000 
-100.00000 -100.00000 -100.00000 -100.00000 -100.00000 -100.00000 -100.00000 -100.00000 -100.00000 -100.00000 -0.12201 -100.00000 -100.00000 -100.00000 -100.00000 -100.00000 -100.00000 -100.00000 -100.00000 -100.00000 
-100.00000 -100.00000 -100.00000 -100.00000 -100.00000 -100.00000 -100.00000 -100.00000 -100.00000 -100.00000 -0.80933 -100.00000 -100.00000 -100.00000 -100.00000 -100.00000 -100.00000 -100.00000 -100.00000 -100.00000 
-100.00000 -100.00000 -100.00000 -100.00000 -100.00000 -100.00000 -100.00000 -100.00000 -100.00000 -100.00000 -100.00000 -0.08692 -100.00000 -100.00000 -100.00000 -100.00000 -100.00000 -100.00000 -100.00000 -100.00000 
-100.00000 -100.00000 -100.00000 -100.00000  0.27201 -100.00000 -100.00000 -100.00000 -100.00000 -100.00000 -100.00000 -100.00000 -100.00000 -100.00000 -0.14734 -100.00000 -100.00000 -100.00000 -100.00000 -100.00000 
-100.00000 -100.00000 -100.00000 -100.00000 -100.00000 -100.00000 -100.00000 -100.00000 -100.00000 -100.00000 -100.00000 -100.00000 -100.00000 -100.00000 -100.00000 -100.00000 -100.00000 -100.00000 -100.00000 -100.00000 
-100.00000  0.17124 -100.00000 -100.00000 -100.00000 -100.00000 -100.00000 -100.00000 -100.00000 -100.00000 -100.00000 -100.00000 -100.00000 -100.00000 -100.00000 -100.00000 -100.00000 -100.00000 -100.00000 -100.00000 
-100.00000 -100.00000  0.15968 -100.00000 -100.00000 -100.00000 -100.00000 -100.00000 -100.00000 -100.00000 -100.00000 -100.00000 -100.00000 -100.00000 -100.00000 -100.00000 -100.00000 -100.00000 -100.00000 -100.00000 
-100.00000 -0.40019 -100.00000 -100.00000 -100.00000 -100.00000 -100.00000 -100.00000 -100.00000 -100.00000 -100.00000 -100.00000 -100.00000 -100.00000 -100.00000 -100.00000 -100.00000 -100.00000 -100.00000 -100.00000 
-100.00000 -100.00000 -100.00000 -100.00000 -100.00000 -100.00000 -100.00000 -100.00000 -100.00000 -100.00000 -100.00000 -100.00000 -100.00000 -100.00000 -100.00000 -100.00000 -100.00000 -100.00000 -100.00000 -100.00000 
-100.00000 -0.45228 -100.00000 -0.44912 -100.00000 -100.00000 -0.59569 -100.00000 -100.00000 -100.00000  0.50471 -100.00000 -100.00000 -100.00000 -100.00000 -100.00000 -0.11197 -100.00000 -100.00000 -100.00000 
-100.00000 -100.00000 -100.00000 -100.00000 -100.00000 -100.00000 -100.00000 -100.00000 -100.00000 -100.00000 -100.00000 -100.00000 -100.00000 -100.00000 -100.00000 -100.00000 -100.00000 -100.00000 -100.00000 -100.00000 
-100.00000 -100.00000 -100.00000 -100.00000 -100.00000 -100.00000 -0.32542 -100.00000 -100.00000 -0.01065 -0.20290 -100.00000 -100.00000 -0.05112 -100.00000 -100.00000 -100.00000 -100.00000 -100.00000 -100.00000 
-100.00000 -100.00000 -100.00000 -100.00000 -100.00000  0.11637 -0.24718 -100.00000  0.25558  0.28082 -100.00000 -100.00000 -100.00000 -100.00000 -100.00000 -100.00000 -100.00000 -100.00000 -100.00000 -100.00000 
-100.00000 -100.00000 -100.00000 -0.51243 -100.00000 -100.00000 -100.00000 -100.00000 -100.00000 -100.00000 -100.00000 -100.00000 -100.00000 -100.00000 -100.00000 -100.00000 -100.00000 -100.00000 -0.23809 -100.00000 
-100.00000 -100.00000 -100.00000 -100.00000 -100.00000 -100.00000 -100.00000 -100.00000 -100.00000 -100.00000 -100.00000 -100.00000 -100.00000 -100.00000 -0.57029 -100.00000 -100.00000 -100.00000 -100.00000 -100.00000 
-100.00000 -100.00000 -100.00000 -100.00000 -100.00000 -100.00000 -100.00000 -100.00000 -100.00000 -100.00000 -100.00000 -100.00000 -100.00000 -100.00000  0.09538 -100.00000 -100.00000 -100.00000 -100.00000 -100.00000 
-100.00000 -100.00000 -100.00000 -100.00000 -100.00000 -100.00000 -100.00000 -100.00000 -100.00000 -100.00000 -100.00000 -100.00000 -100.00000 -100.00000 -100.00000 -100.00000  0.39290 -100.00000 -100.00000 -0.23784 
-0.53521 -100.00000 -100.00000 -100.00000 -100.00000 -100.00000 -100.00000 -100.00000 -100.00000 -0.17874 -100.00000 -100.00000 -100.00000 -100.00000 -100.00000 -100.00000 -100.00000 -100.00000 -100.00000 -100.00000 
-100.00000 -100.00000 -100.00000 -100.00000 -100.00000 -100.00000 -100.00000 -100.00000 -100.00000 -100.00000 -100.00000 -100.00000 -100.00000 -100.00000 -100.00000 -100.00000 -100.00000 -100.00000 -100.00000 -100.00000 
-0.46849 -100.00000 -100.00000 -100.00000  0.36958 -100.00000 -100.00000 -100.00000 -100.00000 -100.00000 -100.00000 -0.24829 -100.00000 -100.00000 -100.00000 -100.00000  0.15487 -100.00000 -100.00000 -100.00000 
-0.16038 -100.00000 -100.00000 -100.00000 -100.00000 -100.00000 -100.00000 -0.34494 -100.00000 -100.00000 -100.00000 -100.00000 -100.00000 -100.00000 -100.00000 -100.00000 -100.00000 -100.00000 -100.00000 -100.00000 
-0.82291 -100.00000 -100.00000 -100.00000  0.18098 -100.00000 -100.00000 -100.00000 -100.00000 -100.00000 -100.00000 -100.00000 -100.00000 -0.08710 -100.00000 -100.00000 -100.00000 -100.00000 -100.00000 -100.00000 
-100.00000 -0.53448 -100.00000 -100.00000 -100.00000 -100.00000 -100.00000 -100.00000 -100.00000 -100.00000 -100.00000 -100.00000 -100.00000 -100.00000 -100.00000 -100.00000 -100.00000 -100.00000 -100.00000 -100.00000 
-100.00000 -100.00000 -100.00000 -0.20638 -100.00000 -100.00000 -100.00000 -100.00000 -100.00000 -100.00000 -100.00000 -100.00000 -100.00000 -100.00000 -100.00000 -100.00000 -100.00000 -100.00000 -100.00000 -100.00000 
-100.00000 -100.00000 -100.00000 -100.00000 -100.00000 -100.00000  0.13110 -100.00000 -100.00000 -100.00000 -100.00000 -100.00000 -100.00000 -100.00000 -0.78903 -100.00000 -100.00000 -100.00000 -100.00000 -100.00000 
-100.00000 -100.00000 -0.53461 -100.00000 -100.00000 -100.00000 -100.00000 -100.00000 -100.00000 -0.30506 -100.00000 -100.00000 -100.00000 -100.00000 -100.00000 -0.27649 -100.00000 -100.00000 -0.66202 -100.00000 
-100.00000 -100.00000 -100.00000 -100.00000 -100.00000 -100.00000 -100.00000 -100.00000 -100.00000 -100.00000 -100.00000 -100.00000 -100.00000 -100.00000 -100.00000 -100.00000  0.29481 -100.00000 -100.00000 -100.00000 
-100.00000 -0.50494 -100.00000 -100.00000 -100.00000 -100.00000 -100.00000 -0.16131 -100.00000 -100.00000 -100.00000 -100.00000 -100.00000 -100.00000 -100.00000 -100.00000 -100.00000 -100.00000 -100.00000 -100.00000 
-100.00000 -100.00000 -100.00000 -100.00000 -100.00000 -100.00000 -100.00000 -100.00000 -100.00000 -100.00000 -100.00000 -100.00000 -100.00000 -100.00000 -100.00000 -100.00000 -100.00000 -100.00000 -100.00000 -100.00000 
-100.00000 -100.00000 -0.29026 -100.00000 -100.00000 -100.00000 -100.00000 -100.00000 -100.00000 -100.00000 -100.00000 -100.00000 -100.00000 -100.00000 -100.00000 -100.00000 -0.22096 -0.26094 -100.00000 -100.00000 
-100.00000 -100.00000 -100.00000 -100.00000 -0.16826 -100.00000  0.44198 -100.00000 -100.00000 -100.00000 -100.00000 -100.00000 -100.00000 -100.00000 -100.00000 -100.00000 -100.00000 -100.00000 -100.00000 -100.00000 
 0.25993 -100.00000 -100.00000 -100.00000 -100.00000 -100.00000 -100.00000 -100.00000 -100.00000 -100.00000 -100.00000 -100.00000 -100.00000 -100.00000 -100.00000 -100.00000 -100.00000 -100.00000 -100.00000 -100.00000 
-100.00000 -100.00000 -100.00000 -100.00000 -100.00000 -100.00000 -100.00000 -100.00000 -100.00000 -100.00000 -100.00000 -100.00000 -100.00000 -100.00000 -100.00000 -100.00000 -100.00000 -100.00000 -100.00000 -100.00000 
-100.00000 -100.00000 -100.00000 -100.00000 -100.00000 -100.00000 -100.00000 -100.00000 -100.00000 -100.00000 -100.00000 -100.00000 -100.00000 -100.00000 -100.00000 -100.00000 -100.00000 -100.00000 -100.00000 -100.00000 
-100.00000 -100.00000 -100.00000 -100.00000  0.42278 -100.00000 -100.00000 -100.00000 -100.00000 -100.00000  0.31862 -100.00000 -100.00000 -100.00000 -100.00000 -100.00000 -100.00000 -100.00000 -100.00000 -100.00000 
