# Supplementary material for: Enhanced ER proteostasis and temperature differentially impact the mutational tolerance of influenza hemagglutinin
Source: eLife. 2018 Sep 6;7:e38795. doi: 10.7554/eLife.38795 (PMC6172027; doi:10.7554/eLife.38795)
Supplement: Source data 1. [file elife-38795-data1.zip › Dataset_1/HA_DMS_2018_processing/filtering/filtering_DAX39vsDAX37/compare/out_list_pickouts_neg.txt]

  1 N -0.48844 -0.68502 -0.34218 -0.43813 
  4 A -0.35262 -0.09218 -0.66273 -0.30294 
  6 W -0.47469 -0.97298 -0.00042 -0.45066 
  6 S -0.08479 -0.25382 -0.00042 -0.00013 
  7 R -0.32304 -0.39528 -0.08651 -0.48733 
  8 I -0.24450 -0.25456 -0.02818 -0.45076 
  9 L -0.47344 -0.85296 -0.11858 -0.44878 
 10 H -0.46059 -0.60644 -0.54724 -0.22810 
 12 A -0.48905 -0.33315 -0.41537 -0.71864 
 14 A -0.19808 -0.10641 -0.25005 -0.23778 
 17 N -0.44187 -0.38825 -0.41169 -0.52568 
 18 V -0.46887 -0.39389 -0.90877 -0.10395 
 18 L -0.43646 -0.41755 -0.74822 -0.14362 
 19 V -0.77392 -0.91520 -0.78382 -0.62275 
 22 C -0.31295 -0.54848 -0.33893 -0.05144 
 23 C -0.22831 -0.12583 -0.40341 -0.15569 
 24 P -0.47828 -0.60658 -0.54815 -0.28012 
 25 S -0.53275 -0.39872 -1.05479 -0.14475 
 28 A -0.25263 -0.33267 -0.09997 -0.32524 
 34 K -0.22266 -0.30456 -0.02808 -0.33534 
 36 F -0.30932 -0.15861 -0.62467 -0.14469 
 36 Y -0.44984 -0.90354 -0.41123 -0.03474 
 36 P -0.28509 -0.43020 -0.29722 -0.12785 
 39 D -0.36804 -0.20787 -0.29144 -0.60480 
 44 P -0.19807 -0.32970 -0.16192 -0.10259 
 46 K -0.25399 -0.13079 -0.42472 -0.20645 
 47 T -0.15770 -0.27696 -0.01592 -0.18021 
 51 N -0.30418 -0.51823 -0.25219 -0.14211 
 52 L -0.49917 -0.59640 -0.86833 -0.03278 
 52 C -0.14546 -0.22851 -0.15195 -0.05591 
 55 V -0.27984 -0.31570 -0.29162 -0.23221 
 55 S -0.42280 -0.66000 -0.41032 -0.19808 
 55 E -0.15187 -0.37100 -0.02425 -0.06037 
 56 N -0.24048 -0.08670 -0.30931 -0.32544 
 57 I -0.13373 -0.10375 -0.07130 -0.22614 
 59 S -0.33055 -0.45007 -0.02814 -0.51344 
 59 T -0.49631 -0.12416 -0.87496 -0.48981 
 60 V -0.37510 -0.15661 -0.58705 -0.38163 
 61 A -0.28555 -0.42873 -0.30234 -0.12558 
 61 Q -0.61486 -0.89942 -0.84143 -0.10372 
 63 A -0.46583 -0.82514 -0.44872 -0.12362 
 63 V -0.25777 -0.28991 -0.42186 -0.06154 
 63 H -0.16184 -0.36142 -0.00048 -0.12362 
 63 K -0.71404 -0.09838 -1.19337 -0.85038 
 64 G -0.49871 -0.09602 -1.28285 -0.11726 
 64 Y -0.08938 -0.22155 -0.04638 -0.00021 
 65 S -0.34086 -0.36201 -0.54052 -0.12004 
 67 P -0.63697 -0.97089 -0.53496 -0.40505 
 67 D -0.24535 -0.39518 -0.34063 -0.00024 
 67 E -0.31558 -0.54924 -0.37032 -0.02718 
 69 A -0.60632 -0.33299 -0.78972 -0.69625 
 69 L -0.35228 -0.74382 -0.18521 -0.12782 
 69 W -0.30404 -0.30444 -0.42159 -0.18608 
 69 Q -0.23851 -0.22288 -0.00003 -0.49263 
 69 D -0.37672 -0.96449 -0.16539 -0.00028 
 70 E -0.36000 -0.52658 -0.24906 -0.30437 
 73 M -0.06055 -0.00001 -0.18152 -0.00011 
 74 L -0.39893 -0.45996 -0.70931 -0.02752 
 78 F -0.24165 -0.44564 -0.19304 -0.08626 
 80 H -0.21653 -0.15853 -0.08607 -0.40498 
 82 Q -0.26596 -0.43005 -0.00034 -0.36750 
 83 S -0.12937 -0.11455 -0.18947 -0.08409 
 85 H -0.33163 -0.60924 -0.28796 -0.09768 
 86 I -0.36809 -0.20810 -0.76991 -0.12626 
 86 M -0.23043 -0.30442 -0.20020 -0.18668 
 87 A -0.33031 -0.36486 -0.31410 -0.31196 
 87 P -0.38799 -0.18290 -0.91295 -0.06812 
 88 R -0.19919 -0.10084 -0.00531 -0.49141 
 89 V -0.16973 -0.28190 -0.21135 -0.01595 
 89 Y -0.48058 -0.20786 -0.98109 -0.25279 
 89 T -0.47032 -0.31607 -0.84898 -0.24591 
 89 H -0.48835 -0.74433 -0.38521 -0.33551 
 89 R -0.30992 -0.01554 -0.79379 -0.12042 
 90 L -0.34745 -0.16387 -0.30271 -0.57578 
 90 F -0.14692 -0.00035 -0.31438 -0.12604 
 90 Q -0.56324 -0.43031 -0.79092 -0.46850 
 91 I -0.30353 -0.25447 -0.30653 -0.34960 
 91 L -0.38596 -0.46683 -0.30860 -0.38244 
 93 A -0.41820 -0.24541 -0.36572 -0.64347 
 95 L -0.40043 -0.09185 -0.42984 -0.67960 
 98 G -0.62529 -1.00596 -0.62375 -0.24615 
 98 V -0.15753 -0.00040 -0.06387 -0.40832 
 98 S -0.24233 -0.05246 -0.38167 -0.29285 
 98 P -0.62145 -1.22756 -0.62539 -0.01140 
 98 D -0.27721 -0.10015 -0.29287 -0.43861 
 99 G -0.27864 -0.60146 -0.02038 -0.21409 
 99 Q -0.67074 -1.39076 -0.43893 -0.18254 
100 R -0.57550 -0.76106 -0.15675 -0.80869 
103 V -0.46291 -0.66563 -0.16838 -0.55473 
103 S -0.12241 -0.01202 -0.20008 -0.15512 
103 K -0.76351 -0.47685 -1.19537 -0.61832 
103 E -0.81972 -0.82862 -1.51272 -0.11782 
104 E -0.71804 -0.71667 -0.80474 -0.63272 
105 E -0.46515 -0.22266 -1.10936 -0.06343 
106 F -0.42486 -0.37839 -0.85485 -0.04135 
110 L -0.52958 -0.22944 -0.76657 -0.59274 
114 L -0.71212 -0.46837 -0.87353 -0.79446 
114 C -0.13913 -0.11027 -0.02436 -0.28277 
115 A -0.25273 -0.34241 -0.25552 -0.16026 
118 Y -0.46760 -0.43886 -0.84681 -0.11714 
119 G -0.34288 -0.03241 -0.46637 -0.52987 
119 D -0.24385 -0.31169 -0.39598 -0.02388 
121 F -0.14504 -0.24317 -0.18439 -0.00757 
121 S -0.32389 -0.11572 -0.77060 -0.08535 
123 Y -0.29485 -0.37633 -0.00030 -0.50793 
125 A -0.26832 -0.28779 -0.03744 -0.47972 
126 T -0.11161 -0.04876 -0.18431 -0.10177 
126 R -0.16836 -0.44978 -0.00006 -0.05523 
128 K -0.17174 -0.45293 -0.01808 -0.04422 
130 V -0.30379 -0.37849 -0.16223 -0.37066 
133 L -0.62145 -0.34564 -0.76989 -0.74882 
134 A -0.49752 -0.11929 -0.86458 -0.50869 
134 L -0.30894 -0.64405 -0.17627 -0.10650 
134 S -0.54224 -0.83618 -0.43317 -0.35737 
134 D -0.31773 -0.00038 -0.37916 -0.57364 
135 F -1.30942 -1.99342 -0.95542 -0.97941 
135 S -0.41838 -0.83422 -0.23296 -0.18797 
135 T -0.30996 -0.36088 -0.18829 -0.38070 
135 R -0.13328 -0.23816 -0.15657 -0.00512 
136 A -0.24103 -0.51655 -0.06286 -0.14367 
136 V -0.68726 -0.81762 -0.62333 -0.62084 
136 T -0.36262 -0.64512 -0.10835 -0.33438 
137 V -0.38054 -0.23369 -0.00064 -0.90728 
137 Y -1.08196 -0.81120 -2.36058 -0.07409 
137 W -0.20047 -0.22922 -0.00064 -0.37155 
137 T -0.38227 -0.96290 -0.14269 -0.04123 
138 G -0.38823 -0.41102 -0.42819 -0.32548 
140 T -0.59978 -0.80454 -0.58949 -0.40532 
141 T -0.23428 -0.19342 -0.38007 -0.12936 
142 Y -0.18493 -0.17639 -0.12604 -0.25236 
143 G -0.83804 -0.63939 -1.18590 -0.68884 
143 I -0.17504 -0.26253 -0.20467 -0.05791 
144 M -0.11674 -0.20743 -0.14252 -0.00026 
144 D -0.50559 -0.29432 -0.85882 -0.36364 
145 G -0.33631 -0.26979 -0.43893 -0.30022 
145 Y -0.87103 -1.09774 -1.21134 -0.30400 
145 Q -0.52962 -0.51308 -1.03819 -0.03758 
145 P -0.40343 -0.64715 -0.25914 -0.30400 
147 A -0.57751 -0.35288 -0.92994 -0.44971 
147 L -0.66505 -0.90335 -0.88792 -0.20387 
149 A -0.73552 -0.69666 -1.10765 -0.40226 
149 L -0.31106 -0.17404 -0.36888 -0.39026 
149 S -0.09263 -0.24150 -0.01422 -0.02217 
149 T -0.26138 -0.78191 -0.00168 -0.00054 
150 L -0.46095 -0.22248 -1.09589 -0.06448 
150 P -0.29072 -0.12784 -0.11878 -0.62554 
151 F -0.21627 -0.11165 -0.37551 -0.16166 
152 G -0.53863 -0.41091 -0.57537 -0.62960 
152 I -0.26121 -0.34152 -0.17148 -0.27064 
152 F -0.20283 -0.36355 -0.00993 -0.23500 
152 T -0.45247 -0.50293 -0.67847 -0.17600 
152 R -0.45780 -0.81217 -0.23959 -0.32163 
152 E -1.24402 -0.64456 -2.55745 -0.53004 
153 A -0.26643 -0.49014 -0.05878 -0.25038 
153 M -0.69766 -0.53248 -1.27769 -0.28281 
153 N -0.24158 -0.38418 -0.28159 -0.05896 
153 Q -0.52723 -0.47757 -0.67408 -0.43005 
153 D -0.62045 -0.31278 -0.68572 -0.86286 
154 W -0.30083 -0.56865 -0.00407 -0.32976 
154 Q -0.67061 -0.90155 -0.89906 -0.21121 
155 A -0.51260 -1.02829 -0.40423 -0.10529 
155 D -0.88539 -0.00028 -1.44888 -1.20700 
156 G -0.55289 -0.39662 -1.13722 -0.12483 
156 L -0.49644 -0.24617 -1.08663 -0.15653 
156 S -0.80135 -0.94872 -1.13402 -0.32132 
156 Q -0.53869 -0.89554 -0.54113 -0.17940 
156 E -0.26948 -0.48195 -0.17400 -0.15249 
157 L -0.65632 -0.13018 -1.57442 -0.26435 
157 H -0.47170 -0.22862 -0.74868 -0.43780 
158 A -0.46614 -0.48677 -0.83845 -0.07320 
158 R -0.30878 -0.27800 -0.27968 -0.36865 
161 K -0.40173 -0.39294 -0.26056 -0.55170 
163 S -0.12917 -0.22211 -0.10255 -0.06285 
166 V -0.48798 -0.39327 -0.32567 -0.74499 
166 Q -0.35128 -0.22810 -0.40837 -0.41736 
167 K -0.53353 -0.37648 -0.02819 -1.19592 
168 G -1.10952 -1.66794 -1.50013 -0.16048 
168 A -0.56742 -1.51807 -0.03402 -0.15017 
168 S -0.36904 -0.17092 -0.42023 -0.51597 
168 H -0.71581 -0.27217 -1.59229 -0.28297 
168 E -0.29930 -0.44707 -0.33742 -0.11340 
169 A -1.10310 -0.84623 -1.55691 -0.90615 
169 L -0.85841 -1.13001 -1.04958 -0.39564 
169 M -0.44830 -0.89794 -0.35905 -0.08792 
169 S -0.33174 -0.04498 -0.06078 -0.88945 
169 T -0.68295 -0.72464 -1.18808 -0.13614 
169 N -0.29187 -0.20695 -0.41176 -0.25690 
169 H -0.73575 -0.85709 -1.16204 -0.18811 
170 T -0.58125 -0.64088 -1.03434 -0.06853 
170 R -0.50876 -0.53610 -0.63820 -0.35197 
171 A -0.35657 -0.34554 -0.68212 -0.04205 
171 L -0.29557 -0.06826 -0.73032 -0.08812 
171 T -0.36915 -0.33129 -0.02929 -0.74687 
171 N -0.14696 -0.00126 -0.08860 -0.35101 
171 P -0.35686 -0.61834 -0.18131 -0.27093 
172 N -0.29160 -0.10446 -0.63119 -0.13916 
172 D -0.38701 -0.49853 -0.54694 -0.11557 
173 N -0.10799 -0.11923 -0.16277 -0.04198 
173 C -0.11584 -0.29986 -0.03143 -0.01624 
173 H -0.44840 -0.14871 -0.82288 -0.37362 
174 G -1.04847 -1.03681 -1.48170 -0.62689 
174 A -0.58330 -1.19434 -0.25665 -0.29890 
174 L -0.68118 -0.57165 -0.95573 -0.51616 
174 S -0.49674 -0.45061 -0.85206 -0.18755 
174 N -0.79458 -0.25007 -1.19562 -0.93806 
174 R -0.72409 -0.63616 -1.13223 -0.40388 
175 V -0.64146 -0.59807 -0.91734 -0.40898 
175 I -0.68027 -0.81992 -0.62767 -0.59323 
175 L -0.80068 -0.69106 -1.43280 -0.27818 
175 T -0.31862 -0.69596 -0.17457 -0.08534 
175 Q -0.66893 -0.57360 -0.75406 -0.67912 
175 P -0.98700 -1.29571 -1.13366 -0.53164 
175 E -0.47064 -0.76465 -0.51890 -0.12836 
176 H -0.18151 -0.42728 -0.00003 -0.11722 
177 I -0.22691 -0.62681 -0.00266 -0.05126 
177 L -0.13589 -0.12915 -0.25577 -0.02276 
177 P -0.12795 -0.00029 -0.15774 -0.22581 
178 A -0.45467 -0.80803 -0.43049 -0.12550 
178 V -0.15505 -0.22280 -0.08460 -0.15776 
178 D -0.58898 -0.30250 -1.19297 -0.27146 
181 M -0.13401 -0.01661 -0.20077 -0.18465 
181 K -0.42214 -0.92175 -0.29997 -0.04469 
183 R -0.16271 -0.42739 -0.03757 -0.02316 
184 G -0.44994 -0.03093 -0.99250 -0.32638 
185 A -0.04799 -0.03097 -0.11287 -0.00013 
185 T -0.09825 -0.06837 -0.03752 -0.18887 
186 I -0.39695 -0.22921 -0.85521 -0.10642 
187 V -0.37610 -0.07462 -0.68190 -0.37177 
187 T -0.15627 -0.22916 -0.12223 -0.11742 
188 A -0.46597 -0.32267 -0.63917 -0.43608 
188 I -0.31256 -0.08103 -0.16557 -0.69108 
190 L -0.72959 -0.63773 -1.17362 -0.37743 
190 E -0.28351 -0.24619 -0.39886 -0.20548 
191 I -0.40664 -0.04586 -0.97114 -0.20291 
192 R -0.11123 -0.04574 -0.11179 -0.17615 
194 F -0.06737 -0.00419 -0.13035 -0.06756 
195 Q -0.57715 -0.67810 -0.37162 -0.68172 
196 I -0.15555 -0.46548 -0.00067 -0.00051 
196 Y -0.45657 -0.40332 -0.86203 -0.10436 
196 S -1.04591 -0.61631 -1.61007 -0.91134 
196 N -0.80260 -1.09364 -0.24424 -1.06993 
196 C -0.25476 -0.29703 -0.39886 -0.06838 
198 P -0.35485 -0.15253 -0.57103 -0.34100 
199 I -0.30158 -0.12972 -0.39889 -0.37614 
200 A -0.15055 -0.06647 -0.00031 -0.38488 
200 L -0.37926 -0.05646 -0.93365 -0.14767 
200 C -0.20963 -0.38280 -0.13996 -0.10612 
201 V -0.14574 -0.05010 -0.13957 -0.24755 
202 D -0.28971 -0.35122 -0.24699 -0.27093 
203 A -0.35360 -0.29671 -0.14525 -0.61884 
203 K -0.19656 -0.32771 -0.13974 -0.12224 
206 F -0.11320 -0.05639 -0.11750 -0.16572 
208 T -0.41082 -0.57249 -0.37381 -0.28617 
208 R -0.35123 -0.42291 -0.34898 -0.28179 
209 G -0.80308 -0.80454 -1.17916 -0.42555 
209 I -0.41644 -0.29359 -0.48417 -0.47157 
209 F -0.34580 -0.20543 -0.59046 -0.24151 
209 Q -0.35726 -0.47967 -0.40654 -0.18557 
209 P -0.37905 -0.25905 -0.78323 -0.09486 
209 K -0.33598 -0.00594 -0.55349 -0.44850 
209 D -0.62479 -0.31631 -0.85316 -0.70490 
211 A -0.38437 -0.50726 -0.27672 -0.36912 
211 V -0.68712 -0.32811 -1.38948 -0.34376 
211 L -0.43744 -0.09473 -1.04664 -0.17096 
211 T -0.44608 -0.20258 -0.77984 -0.35583 
212 V -0.60221 -0.25303 -1.06349 -0.49010 
212 T -0.54739 -0.51415 -1.07614 -0.05188 
213 C -0.37576 -0.89675 -0.22996 -0.00057 
217 S -0.32195 -0.01749 -0.29999 -0.64838 
217 Q -0.45752 -0.68363 -0.43535 -0.25358 
219 L -0.72234 -0.28507 -1.20982 -0.67214 
219 T -0.22249 -0.09969 -0.28047 -0.28730 
220 G -0.56285 -0.56641 -0.43426 -0.68788 
220 R -0.13261 -0.08611 -0.00785 -0.30388 
221 C -0.60035 -0.69820 -0.52418 -0.57866 
222 G -0.28764 -0.27055 -0.47708 -0.11530 
222 I -0.55736 -0.19398 -0.40213 -1.07597 
222 L -0.74932 -0.75033 -0.66840 -0.82922 
222 H -0.13738 -0.07169 -0.28203 -0.05842 
222 E -0.47075 -0.51609 -0.41708 -0.47909 
223 Q -0.14055 -0.04951 -0.01761 -0.35454 
225 Y -0.40478 -0.19829 -0.40015 -0.61591 
226 K -0.32170 -0.00003 -0.56972 -0.39534 
227 A -0.83436 -0.73162 -1.11049 -0.66097 
228 A -0.33853 -0.57617 -0.37945 -0.05997 
228 F -0.51139 -0.43591 -0.35173 -0.74653 
228 T -0.13465 -0.13114 -0.00998 -0.26284 
228 H -0.47071 -0.49710 -0.62843 -0.28660 
228 D -0.34740 -0.27085 -0.24632 -0.52504 
229 L -0.47338 -0.56358 -0.63520 -0.22137 
229 T -0.55405 -0.56578 -0.86516 -0.23120 
229 Q -0.26754 -0.46375 -0.03044 -0.30842 
229 P -0.46878 -0.20374 -0.99777 -0.20482 
230 L -0.31183 -0.13091 -0.78840 -0.01617 
230 F -0.09850 -0.23775 -0.02148 -0.03628 
230 Y -0.45372 -0.39650 -0.34813 -0.61652 
230 W -0.86379 -0.83849 -0.66628 -1.08660 
230 S -0.29483 -0.07799 -0.34313 -0.46336 
230 T -0.31677 -0.43007 -0.31215 -0.20808 
230 C -0.19238 -0.02703 -0.10801 -0.44211 
230 D -0.09526 -0.08701 -0.12957 -0.06919 
231 V -0.33198 -0.29449 -0.47659 -0.22487 
231 I -0.43134 -0.39642 -0.52137 -0.37624 
231 W -0.41464 -0.24833 -0.34481 -0.65079 
231 H -0.47210 -1.05320 -0.17962 -0.18347 
231 D -0.55974 -0.12280 -1.24029 -0.31613 
231 E -0.71665 -0.64390 -1.28841 -0.21763 
232 S -0.23624 -0.11927 -0.26010 -0.32934 
233 A -0.32928 -0.11557 -0.59732 -0.27494 
233 L -0.45577 -0.83361 -0.33030 -0.20341 
234 A -0.53830 -0.64633 -0.23619 -0.73237 
234 I -0.69336 -0.29451 -1.62542 -0.16015 
234 L -0.70624 -0.89379 -0.47751 -0.74742 
234 S -0.45185 -0.05959 -1.03201 -0.26395 
234 R -0.19556 -0.41647 -0.16104 -0.00917 
235 I -0.20835 -0.01577 -0.59868 -0.01059 
235 T -0.91900 -1.31117 -1.44537 -0.00045 
236 L -0.53566 -0.62700 -0.35439 -0.62560 
236 M -0.51689 -0.11344 -1.00966 -0.42758 
236 Y -0.69515 -0.89215 -0.51995 -0.67334 
236 T -0.56567 -0.70218 -0.56724 -0.42758 
236 N -0.35267 -0.12146 -0.67394 -0.26262 
236 Q -0.68099 -0.67601 -1.14582 -0.22113 
237 G -0.32340 -0.51453 -0.06481 -0.39086 
237 E -0.30475 -0.11750 -0.55986 -0.23688 
238 P -0.27770 -0.22975 -0.20787 -0.39549 
239 A -0.24526 -0.08842 -0.48466 -0.16269 
239 S -0.37922 -0.00061 -0.67479 -0.46225 
239 Q -0.56618 -0.57385 -0.50988 -0.61481 
240 W -0.18333 -0.08285 -0.18292 -0.28423 
240 R -0.25550 -0.13923 -0.19898 -0.42828 
243 F -0.30342 -0.09886 -0.81128 -0.00013 
243 H -0.38571 -0.27826 -0.71720 -0.16167 
245 N -0.51722 -0.44046 -0.53993 -0.57128 
247 A -0.44371 -0.40263 -0.26006 -0.66845 
247 N -0.33206 -0.26347 -0.33652 -0.39620 
250 G -0.20225 -0.15244 -0.30623 -0.14809 
250 T -0.14241 -0.06500 -0.26729 -0.09494 
250 P -0.27781 -0.00174 -0.33428 -0.49740 
250 R -0.29090 -0.24275 -0.19906 -0.43088 
251 T -0.13905 -0.01814 -0.00693 -0.39208 
251 R -0.16124 -0.28975 -0.13246 -0.06151 
252 L -0.24455 -0.06510 -0.39116 -0.27738 
252 N -0.26563 -0.24251 -0.00033 -0.55406 
253 G -0.60898 -0.61093 -0.84211 -0.37390 
253 A -0.39547 -0.48496 -0.64850 -0.05295 
253 Q -0.75300 -0.99013 -0.12755 -1.14133 
253 E -0.54147 -0.54971 -0.88589 -0.18881 
254 S -0.48966 -0.52899 -0.21165 -0.72833 
254 P -0.25243 -0.24211 -0.13206 -0.38311 
254 H -0.38110 -0.00010 -0.89759 -0.24560 
255 L -0.56898 -0.12270 -0.71251 -0.87174 
256 G -0.79103 -0.15998 -1.53601 -0.67709 
256 A -0.90432 -0.81921 -0.64421 -1.24953 
256 V -0.33539 -0.07395 -0.78075 -0.15148 
256 L -0.41128 -0.51231 -0.56012 -0.16140 
256 F -0.21535 -0.12033 -0.27721 -0.24852 
256 W -0.87431 -1.22451 -0.18021 -1.21821 
256 Q -0.25002 -0.08927 -0.04611 -0.61468 
257 I -0.07583 -0.09731 -0.04247 -0.08772 
259 G -0.16259 -0.14299 -0.13958 -0.20520 
260 S -0.62666 -0.99547 -0.30926 -0.57525 
260 N -0.52422 -0.73978 -0.82640 -0.00648 
262 S -0.37489 -0.61165 -0.43590 -0.07712 
263 I -0.71615 -0.55287 -1.34799 -0.24760 
263 W -0.47833 -0.29647 -0.14530 -0.99322 
264 A -0.47815 -0.29695 -0.93502 -0.20247 
264 V -0.45121 -0.24465 -0.33420 -0.77478 
264 L -0.97305 -1.42519 -1.46009 -0.03388 
266 S -0.51262 -0.61499 -0.42143 -0.50145 
267 S -0.47219 -0.24514 -1.17138 -0.00004 
270 Y -0.54453 -0.29508 -0.68414 -0.65437 
271 L -0.39043 -0.37362 -0.78715 -0.01051 
271 S -0.32961 -0.40961 -0.10463 -0.47459 
272 A -0.63360 -0.43654 -0.66263 -0.80162 
273 C -0.33843 -0.27941 -0.61324 -0.12264 
274 K -0.17053 -0.31817 -0.17749 -0.01593 
275 T -0.37166 -0.24425 -0.76303 -0.10769 
276 T -0.25678 -0.43612 -0.05944 -0.27478 
276 N -0.38016 -0.27895 -0.86088 -0.00064 
276 C -0.31353 -0.08610 -0.74746 -0.10703 
277 V -0.39319 -0.25205 -0.55551 -0.37200 
277 Q -0.47522 -0.66860 -0.19679 -0.56027 
279 A -0.36577 -0.38272 -0.50934 -0.20524 
280 V -0.39114 -0.49238 -0.50250 -0.17853 
282 Y -0.20040 -0.10693 -0.00073 -0.49355 
282 C -0.35051 -0.23764 -0.71027 -0.10361 
282 R -0.34030 -0.39189 -0.27635 -0.35265 
284 R -0.38883 -0.06298 -0.77785 -0.32566 
285 N -0.72016 -0.44985 -1.12688 -0.58374 
285 Q -0.33227 -0.21238 -0.43868 -0.34576 
287 T -0.39796 -0.75931 -0.41252 -0.02206 
288 A -0.11859 -0.12651 -0.12366 -0.10560 
288 N -0.47316 -0.76946 -0.60848 -0.04153 
290 R -0.24735 -0.30627 -0.07284 -0.36293 
291 S -0.34507 -0.51890 -0.51100 -0.00530 
292 S -0.28587 -0.18699 -0.44641 -0.22420 
293 A -0.49373 -0.54373 -0.66235 -0.27510 
293 S -0.26421 -0.39287 -0.07386 -0.32589 
293 E -0.22657 -0.01007 -0.45633 -0.21331 
295 K -0.34665 -0.54392 -0.18655 -0.30949 
297 S -0.36168 -0.78151 -0.20801 -0.09553 
298 V -0.20805 -0.40612 -0.09358 -0.12444 
298 Y -0.16455 -0.11009 -0.30013 -0.08343 
298 C -0.56728 -0.79250 -0.69934 -0.20999 
298 K -0.28544 -0.16511 -0.28243 -0.40877 
298 D -0.35917 -0.46031 -0.37639 -0.24080 
299 E -0.16801 -0.01957 -0.03730 -0.44716 
300 S -0.33102 -0.17247 -0.30652 -0.51407 
301 L -0.54060 -1.00570 -0.09115 -0.52496 
301 M -0.27718 -0.47959 -0.21444 -0.13752 
302 G -0.85756 -0.45045 -1.41270 -0.70953 
302 Y -0.42541 -0.12676 -0.66762 -0.48185 
302 T -0.29953 -0.06841 -0.79633 -0.03386 
303 I -0.18859 -0.33614 -0.16155 -0.06809 
307 S -0.25911 -0.00239 -0.38847 -0.38646 
310 K -0.33320 -0.35023 -0.43943 -0.20993 
311 G -0.43956 -0.40640 -0.82806 -0.08421 
312 A -0.36416 -0.35015 -0.69973 -0.04260 
312 Q -0.26819 -0.28084 -0.17606 -0.34768 
312 H -0.34312 -0.24258 -0.43909 -0.34768 
313 Y -0.57034 -0.68824 -0.47001 -0.55277 
314 R -0.56789 -0.45034 -1.12800 -0.12532 
317 A -0.68156 -0.86882 -0.52668 -0.64917 
317 V -0.33082 -0.12933 -0.71933 -0.14381 
317 H -0.91120 -0.92681 -0.87320 -0.93360 
319 Q -0.13305 -0.07160 -0.18597 -0.14157 
320 T -0.51364 -0.07276 -0.76853 -0.69963 
320 N -0.34108 -0.07159 -0.46236 -0.48929 
320 Q -0.24722 -0.36837 -0.00954 -0.36376 
321 F -0.24135 -0.47872 -0.17703 -0.06829 
322 A -0.23100 -0.40262 -0.18907 -0.10132 
322 T -0.17035 -0.34920 -0.16151 -0.00035 
323 G -0.15418 -0.24506 -0.03729 -0.18020 
323 M -0.32608 -0.30279 -0.30065 -0.37481 
323 T -0.17033 -0.12644 -0.17512 -0.20942 
325 R -0.46234 -0.11854 -0.91523 -0.35325 
326 N -0.63815 -0.06902 -0.60791 -1.23751 
326 E -0.26551 -0.07486 -0.48416 -0.23751 
327 M -0.08738 -0.05702 -0.02295 -0.18216 
328 M -0.12338 -0.05953 -0.09299 -0.21761 
328 K -0.28139 -0.18186 -0.51911 -0.14319 
331 K -0.20927 -0.06698 -0.16619 -0.39465 
332 T -0.17143 -0.12352 -0.15488 -0.23588 
333 V -0.16508 -0.10016 -0.15804 -0.23704 
334 G -0.30794 -0.41111 -0.01122 -0.50149 
334 K -0.43462 -0.41288 -0.68956 -0.20141 
336 S -0.46637 -0.28266 -0.28330 -0.83315 
336 K -0.45049 -0.62940 -0.44502 -0.27706 
338 P -0.20231 -0.02540 -0.35470 -0.22684 
343 V -0.20031 -0.44405 -0.05586 -0.10103 
344 V -0.39529 -0.56782 -0.35771 -0.26035 
352 L -0.23061 -0.26011 -0.27072 -0.16099 
353 K -0.60409 -0.69407 -0.65811 -0.46009 
357 I -0.25957 -0.47437 -0.21246 -0.09189 
357 L -0.71862 -1.02428 -0.69226 -0.43931 
359 K -0.22885 -0.30680 -0.16981 -0.20993 
367 Y -0.25119 -0.28448 -0.26386 -0.20523 
367 N -0.29547 -0.36877 -0.30749 -0.21016 
367 R -0.44030 -0.02661 -0.76179 -0.53249 
368 Y -0.13646 -0.28228 -0.00267 -0.12442 
369 V -0.54240 -0.38965 -0.43256 -0.80499 
372 P -0.17795 -0.18931 -0.28988 -0.05467 
374 A -0.42711 -0.14645 -0.58127 -0.55361 
374 T -0.53688 -0.60695 -0.27942 -0.72428 
374 D -0.28884 -0.45036 -0.29064 -0.12553 
375 S -0.31938 -0.16692 -0.74273 -0.04849 
377 T -0.27541 -0.59612 -0.14975 -0.08035 
378 V -0.13681 -0.12238 -0.19421 -0.09383 
381 E -0.43609 -0.78108 -0.37876 -0.14843 
382 R -0.12357 -0.08281 -0.24424 -0.04366 
384 K -0.23256 -0.03791 -0.58326 -0.07651 
388 T -0.19219 -0.24854 -0.12842 -0.19960 
389 I -0.37572 -0.11906 -0.67928 -0.32883 
390 V -0.21949 -0.30002 -0.29412 -0.06433 
392 T -0.42771 -0.53500 -0.71688 -0.03125 
392 H -0.16950 -0.10546 -0.13587 -0.26718 
394 L -0.08327 -0.10565 -0.13944 -0.00471 
395 T -0.18203 -0.14797 -0.30308 -0.09505 
396 N -0.37898 -0.58628 -0.28256 -0.26811 
398 L -0.40196 -0.05882 -0.89872 -0.24835 
399 G -0.52491 -0.33918 -0.63154 -0.60400 
399 A -0.23726 -0.14710 -0.51796 -0.04673 
399 D -0.37809 -0.46328 -0.13564 -0.53534 
402 A -0.23898 -0.03781 -0.58399 -0.09514 
402 R -0.07441 -0.19620 -0.02691 -0.00012 
403 G -0.25876 -0.63761 -0.11732 -0.02135 
403 N -0.46303 -0.49336 -0.07991 -0.81581 
404 A -0.85516 -0.39462 -1.15282 -1.01805 
404 H -0.23567 -0.26855 -0.25551 -0.18295 
406 R -0.45821 -0.50985 -0.37037 -0.49442 
407 Q -0.15215 -0.00021 -0.25275 -0.20349 
407 R -0.43072 -0.52976 -0.21965 -0.54275 
409 R -0.24798 -0.38160 -0.13068 -0.23166 
411 G -0.28053 -0.13910 -0.23525 -0.46725 
411 A -0.77305 -1.65984 -0.52261 -0.13669 
411 V -0.36019 -0.42060 -0.53395 -0.12601 
412 W -0.22553 -0.17641 -0.35923 -0.14094 
413 A -0.43438 -0.18454 -0.55678 -0.56181 
413 K -0.32164 -0.28326 -0.13892 -0.54275 
414 F -0.29908 -0.53090 -0.31985 -0.04650 
414 T -0.22811 -0.39505 -0.24538 -0.04389 
414 H -0.46168 -0.52522 -0.67582 -0.18400 
414 K -0.39384 -0.39724 -0.52095 -0.26334 
417 L -0.32193 -0.36916 -0.54998 -0.04665 
417 Q -0.21610 -0.05887 -0.40527 -0.18415 
428 G -0.16883 -0.03826 -0.10108 -0.36714 
428 E -0.45658 -0.58372 -0.04100 -0.74502 
430 C -0.13103 -0.18292 -0.12310 -0.08706 
432 E -0.38820 -0.29862 -0.39865 -0.46732 
433 L -0.50730 -0.43346 -0.32980 -0.75865 
436 H -0.17544 -0.26816 -0.17161 -0.08655 
439 K -0.23425 -0.39364 -0.22718 -0.08194 
452 S -0.38659 -0.00864 -0.68002 -0.47110 
453 N -0.22823 -0.11131 -0.05024 -0.52315 
453 P -0.05996 -0.05878 -0.02628 -0.09482 
454 N -0.62074 -0.47049 -0.99782 -0.39390 
457 M -0.29308 -0.19360 -0.32805 -0.35759 
458 E -0.45177 -0.75469 -0.26433 -0.33629 
459 D -0.19660 -0.04065 -0.22033 -0.32881 
462 K -0.54480 -0.39642 -0.94285 -0.29514 
462 D -0.53483 -0.40164 -0.55776 -0.64510 
463 Q -0.31036 -0.26032 -0.48644 -0.18431 
465 E -0.23859 -0.37620 -0.13587 -0.20371 
467 I -0.39499 -0.17141 -0.82965 -0.18390 
467 R -0.25813 -0.27150 -0.41192 -0.09096 
467 K -0.40539 -0.26452 -0.57123 -0.38042 
469 T -0.39905 -0.44791 -0.51859 -0.23066 
469 Q -0.75680 -0.05861 -1.93963 -0.27215 
470 W -0.37349 -0.36879 -0.00025 -0.75144 
470 K -0.33200 -0.36879 -0.34243 -0.28479 
474 A -0.29952 -0.28470 -0.40436 -0.20949 
475 L -0.49829 -0.54032 -0.47331 -0.48124 
475 S -0.35004 -0.30978 -0.59186 -0.14849 
475 R -0.73370 -0.29484 -1.18380 -0.72247 
476 L -0.13823 -0.20341 -0.00012 -0.21117 
476 F -0.74122 -1.32952 -0.68298 -0.21117 
476 R -0.16173 -0.05197 -0.14239 -0.29082 
477 K -0.51179 -0.28369 -0.95970 -0.29199 
480 L -0.38428 -0.33887 -0.58444 -0.22953 
480 Y -0.36275 -0.61319 -0.30649 -0.16858 
483 W -0.21464 -0.30284 -0.00010 -0.34097 
484 P -0.14712 -0.06558 -0.16490 -0.21089 
485 A -0.70537 -0.97577 -1.00814 -0.13220 
485 Q -0.50626 -0.03163 -0.84834 -0.63880 
485 P -0.05183 -0.10498 -0.05043 -0.00008 
488 S -0.24633 -0.02578 -0.61763 -0.09559 
489 G -0.17001 -0.21757 -0.24749 -0.04498 
489 P -0.21123 -0.10557 -0.41901 -0.10911 
489 D -0.34389 -0.95599 -0.00397 -0.07170 
491 L -0.33705 -0.00008 -0.44538 -0.56568 
492 T -0.33736 -0.29493 -0.56942 -0.14773 
492 K -0.65100 -0.91143 -0.71130 -0.33026 
494 I -0.28704 -0.46776 -0.24926 -0.14410 
494 L -0.05221 -0.00257 -0.02211 -0.13194 
496 G -0.64908 -0.49545 -0.73363 -0.71817 
496 V -1.08507 -1.44159 -1.27061 -0.54302 
496 I -0.58966 -0.47568 -1.24255 -0.05076 
496 F -0.93874 -0.29695 -1.42078 -1.09850 
496 S -0.57229 -0.64435 -0.47049 -0.60202 
496 Q -0.37637 -0.61146 -0.20165 -0.31600 
496 K -0.38082 -0.12613 -0.67484 -0.34148 
496 D -0.22696 -0.09649 -0.25221 -0.33219 
496 E -0.42132 -0.40597 -0.85625 -0.00174 
497 W -0.58579 -0.75395 -0.90815 -0.09528 
497 R -0.29057 -0.26642 -0.07364 -0.53164 
498 A -0.59106 -0.46058 -0.71256 -0.60004 
498 V -0.55724 -0.21223 -0.97191 -0.48758 
498 I -0.51528 -0.12274 -1.15613 -0.26698 
498 M -0.59919 -0.69438 -0.85476 -0.24843 
500 V -0.19852 -0.10493 -0.19580 -0.29482 
500 K -0.18169 -0.10493 -0.18938 -0.25076 
501 A -0.16784 -0.02800 -0.01523 -0.46028 
501 S -0.29846 -0.53980 -0.04952 -0.30605 
502 Q -0.57209 -0.38685 -1.22948 -0.09995 
503 G -0.56434 -0.46253 -1.23019 -0.00030 
503 T -0.37682 -0.23416 -0.20732 -0.68897 
504 F -0.35635 -0.54507 -0.31278 -0.21121 
504 H -0.18554 -0.35900 -0.06037 -0.13724 
505 P -0.11842 -0.28800 -0.05052 -0.01673 
506 V -0.21239 -0.04327 -0.15146 -0.44243 
506 I -0.59176 -0.20341 -0.97220 -0.59966 
506 L -0.33237 -0.17393 -0.44750 -0.37567 
507 A -0.20171 -0.00746 -0.59730 -0.00036 
507 V -0.45746 -0.53989 -0.08405 -0.74845 
507 S -0.69592 -0.50226 -0.88511 -0.70040 
508 I -0.24502 -0.13932 -0.22826 -0.36748 
508 C -0.10930 -0.16142 -0.16601 -0.00048 
508 P -0.18781 -0.16142 -0.21290 -0.18912 
509 F -0.34677 -0.03197 -0.48531 -0.52304 
509 W -0.20766 -0.10533 -0.44619 -0.07146 
509 T -0.27665 -0.22725 -0.29632 -0.30638 
511 K -0.24404 -0.39499 -0.21318 -0.12394 
512 A -0.51059 -0.28699 -0.08972 -1.15506 
512 L -0.25227 -0.36810 -0.18283 -0.20589 
512 M -0.25746 -0.20189 -0.45354 -0.11694 
512 W -0.15459 -0.27214 -0.17953 -0.01211 
513 G -0.23815 -0.17279 -0.16053 -0.38114 
514 M -0.40821 -0.06605 -0.78825 -0.37033 
514 Y -0.03551 -0.10552 -0.00090 -0.00011 
514 E -0.20313 -0.14018 -0.23438 -0.23482 
515 L -0.23521 -0.12738 -0.18327 -0.39497 
516 A -0.45127 -0.21739 -0.31469 -0.82173 
516 R -0.37478 -0.67446 -0.37835 -0.07152 
516 E -0.91590 -0.95569 -1.49293 -0.29909 
517 R -0.31657 -0.60885 -0.11537 -0.22549 
519 G -0.03941 -0.11785 -0.00034 -0.00004 
519 N -0.45953 -0.42278 -0.79512 -0.16069 
520 W -0.37093 -0.66233 -0.08246 -0.36801 
521 N -0.48521 -0.54236 -0.84188 -0.07140 
522 R -0.33964 -0.39921 -0.16390 -0.45581 
524 R -0.13108 -0.19835 -0.06377 -0.13112 
525 L -0.19190 -0.47508 -0.05662 -0.04401 
526 C -0.29078 -0.17802 -0.56907 -0.12524 
527 K -0.19699 -0.31137 -0.05325 -0.22634 
528 K -0.08396 -0.09546 -0.15638 -0.00003 
530 T -0.12201 -0.23866 -0.03692 -0.09046 
531 T -0.80933 -1.09667 -0.72125 -0.61008 
532 N -0.08692 -0.06279 -0.02511 -0.17286 
533 P -0.14734 -0.02389 -0.07122 -0.34692 
537 A -0.40019 -0.47323 -0.61844 -0.10890 
539 A -0.45228 -0.24215 -0.90424 -0.21046 
539 I -0.44912 -0.24215 -0.56755 -0.53766 
539 F -0.59569 -0.50616 -0.64740 -0.63352 
539 R -0.11197 -0.29371 -0.00010 -0.04211 
541 F -0.32542 -0.38508 -0.33097 -0.26020 
541 S -0.01065 -0.03170 -0.00019 -0.00006 
541 T -0.20290 -0.60846 -0.00019 -0.00006 
541 C -0.05112 -0.10512 -0.00019 -0.04804 
542 F -0.24718 -0.38718 -0.14358 -0.21077 
543 I -0.51243 -0.27652 -0.44853 -0.81225 
543 D -0.23809 -0.10449 -0.56790 -0.04187 
544 P -0.57029 -0.37347 -0.72657 -0.61084 
546 E -0.23784 -0.48088 -0.04807 -0.18458 
547 G -0.53521 -0.40172 -0.56876 -0.63514 
547 S -0.17874 -0.15716 -0.30572 -0.07334 
549 G -0.46849 -0.16217 -0.57045 -0.67284 
549 N -0.24829 -0.29310 -0.13232 -0.31946 
550 G -0.16038 -0.10497 -0.30317 -0.07300 
550 Y -0.34494 -0.30290 -0.31224 -0.41968 
551 G -0.82291 -0.77852 -1.08306 -0.60716 
551 C -0.08710 -0.06559 -0.02730 -0.16842 
552 A -0.53448 -0.16587 -0.84650 -0.59107 
553 I -0.20638 -0.20316 -0.02185 -0.39414 
554 P -0.78903 -0.54909 -1.00831 -0.80969 
555 V -0.53461 -0.66302 -0.43022 -0.51058 
555 S -0.30506 -0.24556 -0.13727 -0.53234 
555 H -0.27649 -0.10540 -0.16520 -0.55887 
555 D -0.66202 -1.00803 -0.73027 -0.24776 
557 A -0.50494 -0.10420 -0.44708 -0.96353 
557 Y -0.16131 -0.02860 -0.08441 -0.37093 
559 V -0.29026 -0.35019 -0.44703 -0.07355 
559 R -0.22096 -0.19121 -0.28822 -0.18344 
559 K -0.26094 -0.40254 -0.30674 -0.07355 
560 L -0.16826 -0.13426 -0.19093 -0.17960 
