# Supplementary material for: Enhanced ER proteostasis and temperature differentially impact the mutational tolerance of influenza hemagglutinin
Source: eLife. 2018 Sep 6;7:e38795. doi: 10.7554/eLife.38795 (PMC6172027; doi:10.7554/eLife.38795)
Supplement: Source data 1. [file elife-38795-data1.zip › Dataset_1/HA_DMS_2018_processing/filtering/filtering_DAX39vsDAX37/compare/out_list_pickouts_pos.txt]

  1 H  0.26126  0.13387  0.06427  0.58565 
  4 I  0.60403  0.02713  0.34246  1.44249 
  4 F  0.27769  0.54525  0.14990  0.13792 
  4 R  0.00705  0.00001  0.00010  0.02104 
  7 M  0.30806  0.35859  0.03805  0.52753 
  7 P  0.23182  0.19526  0.23135  0.26885 
 10 E  0.19612  0.12408  0.22110  0.24317 
 16 V  0.25973  0.19333  0.18403  0.40182 
 16 S  0.23973  0.21862  0.36442  0.13615 
 17 G  0.48311  0.22071  0.50948  0.71914 
 22 V  0.27920  0.31154  0.26295  0.26312 
 23 H  0.38753  0.86360  0.21669  0.08231 
 24 R  0.38988  0.42418  0.19746  0.54800 
 26 Y  0.32850  0.26298  0.58497  0.13756 
 27 S  0.30773  0.23810  0.10765  0.57743 
 27 D  0.27445  0.35971  0.03788  0.42577 
 28 L  0.47911  0.45229  0.84808  0.13696 
 30 Y  0.24619  0.56157  0.03954  0.13747 
 31 R  0.20821  0.37884  0.10841  0.13738 
 33 E  0.19240  0.18272  0.17152  0.22297 
 34 P  0.16960  0.13022  0.37854  0.00003 
 35 V  0.15602  0.11465  0.31724  0.03618 
 36 R  0.28915  0.30242  0.51922  0.04580 
 38 M  0.60261  0.79641  0.36893  0.64249 
 40 M  0.22140  0.43909  0.09135  0.13377 
 41 S  0.15432  0.11078  0.09883  0.25335 
 41 T  0.27018  0.08900  0.28263  0.43892 
 41 E  0.07306  0.01432  0.06670  0.13817 
 42 A  0.35132  0.01922  0.69093  0.34381 
 43 A  0.41658  0.47111  0.36962  0.40900 
 44 Y  0.39987  0.48418  0.37056  0.34487 
 44 N  0.16816  0.12161  0.13754  0.24533 
 50 A  0.38679  0.03293  0.97934  0.14810 
 50 K  0.18404  0.30184  0.23575  0.01454 
 52 N  0.30555  0.05289  0.71657  0.14718 
 52 R  0.33950  0.36474  0.11085  0.54291 
 58 V  0.05262  0.01126  0.00015  0.14644 
 58 M  0.48172  0.47618  0.12090  0.84808 
 59 M  0.07885  0.00002  0.09778  0.13875 
 62 V  0.20197  0.12497  0.13723  0.34371 
 63 L  0.24119  0.40412  0.17442  0.14502 
 65 L  0.23674  0.33383  0.23449  0.14191 
 66 P  0.45265  0.62587  0.23837  0.49371 
 72 A  0.27597  0.00011  0.58454  0.24326 
 79 R  0.43442  0.18268  1.06053  0.06004 
 85 T  0.49343  0.44123  0.69635  0.34272 
 87 V  0.13688  0.35252  0.05805  0.00007 
 88 S  0.40379  0.46994  0.25531  0.48612 
 88 D  0.28443  0.61939  0.14744  0.08647 
 90 K  0.41112  0.28390  0.17759  0.77188 
 92 C  0.20900  0.35268  0.13743  0.13689 
 93 F  0.32523  0.48165  0.27100  0.22304 
 93 Y  0.06848  0.00468  0.17146  0.02929 
 94 N  0.28564  0.00870  0.58512  0.26310 
 94 C  0.38678  0.40003  0.62759  0.13272 
 95 V  0.40000  0.41679  0.29240  0.49081 
 96 I  0.45112  0.29549  0.76913  0.28875 
 97 G  0.26379  0.30098  0.23886  0.25154 
 98 E  0.26035  0.11288  0.64785  0.02033 
100 S  0.35523  0.09592  0.46116  0.50860 
100 T  0.22857  0.34831  0.27496  0.06245 
106 Y  0.39131  0.23282  0.40480  0.53631 
106 W  0.13972  0.14407  0.13752  0.13756 
107 C  0.22224  0.01986  0.33290  0.31395 
107 H  0.33090  0.12846  0.56313  0.30110 
110 N  0.23144  0.08705  0.47580  0.13147 
112 S  0.24895  0.12120  0.37658  0.24908 
113 G  0.22530  0.18470  0.41620  0.07499 
114 F  0.48147  0.03471  1.25608  0.15361 
115 G  0.25035  0.07447  0.16678  0.50980 
118 G  0.37222  0.38973  0.38681  0.34012 
120 K  0.31588  0.25932  0.22061  0.46770 
129 I  0.24913  0.43407  0.05567  0.25766 
131 G  0.18754  0.30475  0.23869  0.01917 
132 V  0.35257  0.67759  0.31996  0.06016 
135 Q  0.57522  0.79427  0.21517  0.71621 
136 K  0.42579  0.03001  0.72537  0.52200 
136 D  0.50572  0.52633  0.34434  0.64648 
140 S  0.15250  0.02541  0.29259  0.13951 
141 H  0.25213  0.64660  0.05683  0.05295 
144 Y  0.22666  0.05560  0.43789  0.18648 
144 S  0.29185  0.37449  0.27601  0.22506 
147 T  0.16882  0.37231  0.12946  0.00470 
151 R  0.13573  0.27302  0.03529  0.09889 
152 A  0.19913  0.26055  0.33556  0.00128 
153 V  0.29539  0.15969  0.01447  0.71202 
153 Y  0.12750  0.10008  0.22317  0.05924 
153 P  0.17787  0.30286  0.05443  0.17633 
154 M  0.60923  0.52989  0.88788  0.40992 
158 N  0.18282  0.15264  0.09331  0.30251 
158 C  0.18372  0.15133  0.13717  0.26265 
162 D  0.02887  0.02203  0.05595  0.00862 
166 I  0.44230  0.05800  0.67817  0.59074 
167 A  0.37113  0.29274  0.60180  0.21885 
167 S  0.46866  0.71124  0.52059  0.17416 
170 S  0.28757  0.80783  0.00792  0.04695 
170 Q  0.28471  0.39261  0.42787  0.03365 
171 G  0.21681  0.52220  0.08892  0.03932 
172 L  0.48949  0.27564  0.10481  1.08803 
173 F  0.10709  0.01827  0.16553  0.13748 
176 I  0.50776  0.71842  0.64053  0.16432 
177 S  0.53573  0.46127  0.81724  0.32869 
179 I  0.14544  0.01807  0.15516  0.26308 
182 D  0.25681  0.23621  0.40296  0.13125 
184 L  0.07294  0.05419  0.14447  0.02017 
184 R  0.35566  0.34111  0.67579  0.05009 
185 E  0.59014  0.57148  0.68320  0.51575 
186 V  0.03976  0.05253  0.04629  0.02047 
189 H  0.41912  0.62105  0.37747  0.25884 
193 A  0.29506  0.28968  0.53029  0.06520 
193 S  0.29580  0.32407  0.44087  0.12245 
194 A  0.24400  0.67245  0.01225  0.04729 
195 R  0.35892  0.25478  0.65130  0.17068 
200 G  0.65385  1.01712  0.56070  0.38373 
200 H  0.57054  0.30182  0.92417  0.48563 
202 V  0.18065  0.10193  0.34010  0.09992 
203 H  0.16531  0.03161  0.30772  0.15659 
204 V  0.21079  0.26339  0.33805  0.03093 
206 P  0.59144  1.06286  0.18530  0.52615 
207 H  0.39296  0.35951  0.38627  0.43309 
208 G  0.28371  0.54641  0.07651  0.22821 
211 K  0.47254  0.19253  0.30789  0.91719 
211 D  0.44473  0.30497  0.81586  0.21337 
215 V  0.14866  0.03709  0.27164  0.13724 
216 I  0.37004  0.32383  0.27514  0.51116 
217 L  0.26151  0.30217  0.10086  0.38150 
218 P  0.32186  0.52566  0.23668  0.20325 
219 P  0.19602  0.23535  0.25498  0.09772 
220 H  0.63422  0.65349  1.19103  0.05815 
220 D  0.17392  0.21774  0.05873  0.24528 
221 H  0.33306  0.60661  0.32171  0.07086 
227 L  0.45744  0.54542  0.19315  0.63374 
228 L  0.11195  0.11573  0.15457  0.06556 
230 N  0.36507  0.15649  0.36555  0.57317 
231 S  0.29656  0.06620  0.37718  0.44630 
232 M  0.35241  0.77912  0.01530  0.26282 
237 S  0.28240  0.27381  0.53919  0.03421 
238 T  0.28163  0.27436  0.53683  0.03371 
243 V  0.05476  0.00354  0.02335  0.13738 
246 R  0.28588  0.44081  0.35538  0.06146 
247 I  0.19356  0.38080  0.17966  0.02023 
248 M  0.24150  0.55504  0.08382  0.08565 
250 N  0.40330  0.99913  0.15198  0.05879 
255 M  0.17609  0.13567  0.37160  0.02100 
255 T  0.36781  0.78808  0.02736  0.28799 
259 V  0.40558  1.06678  0.05544  0.09451 
266 L  0.55521  0.72206  0.65015  0.29341 
270 L  0.10373  0.02703  0.17928  0.10489 
270 S  0.34096  0.56583  0.00419  0.45285 
272 I  0.18615  0.07193  0.26468  0.22185 
272 P  0.39592  0.54718  0.37499  0.26558 
273 G  0.52140  0.15245  1.38386  0.02789 
273 T  0.12103  0.11181  0.18960  0.06168 
274 G  0.32846  0.45771  0.49309  0.03457 
274 S  0.20770  0.27276  0.08732  0.26301 
276 V  0.44511  0.50637  0.18451  0.64444 
276 L  0.28821  0.56353  0.26074  0.04036 
276 P  0.25464  0.12335  0.44604  0.19452 
281 T  0.29811  0.07775  0.56980  0.24679 
284 L  0.39613  0.02427  1.10475  0.05936 
286 T  0.41445  0.22788  0.14068  0.87478 
287 V  0.55364  0.83891  0.62890  0.19312 
287 K  0.26770  0.13264  0.32606  0.34440 
288 G  0.47343  0.64592  0.18096  0.59342 
289 G  0.43647  0.49878  0.23864  0.57199 
289 K  0.24809  0.34477  0.32797  0.07152 
291 T  0.13497  0.23063  0.03669  0.13758 
297 L  0.31862  0.52927  0.28808  0.13851 
298 H  0.13480  0.02596  0.22013  0.15830 
300 V  0.51451  0.29072  0.79270  0.46011 
301 V  0.20832  0.56532  0.02813  0.03152 
302 I  0.65448  0.87324  0.33082  0.75937 
303 R  0.50565  0.52283  0.76266  0.23147 
305 R  0.13055  0.26491  0.05901  0.06772 
305 K  0.61501  0.50120  0.48524  0.85859 
307 L  0.18584  0.18860  0.13004  0.23887 
309 D  0.29005  0.41566  0.05312  0.40137 
311 S  0.13822  0.27100  0.10239  0.04127 
311 P  0.23234  0.05091  0.40841  0.23771 
314 V  0.44160  0.18365  1.00345  0.13771 
314 K  0.23048  0.13582  0.11824  0.43739 
315 K  0.22497  0.02059  0.51667  0.13766 
316 R  0.39860  0.57007  0.23944  0.38629 
317 S  0.35589  0.19669  0.07523  0.79576 
317 Q  0.35904  0.40903  0.57691  0.09117 
318 S  0.14576  0.13684  0.27805  0.02239 
321 C  0.01922  0.02464  0.02033  0.01269 
321 H  0.45433  0.13173  1.09324  0.13802 
324 I  0.43506  0.65033  0.51679  0.13806 
324 N  0.15549  0.28802  0.13987  0.03857 
325 A  0.26074  0.61972  0.07124  0.09125 
325 L  0.29756  0.03457  0.83093  0.02717 
325 N  0.25659  0.05641  0.25110  0.46225 
325 P  0.66431  0.81939  1.05998  0.11355 
326 S  0.55808  0.26293  0.48536  0.92595 
328 G  0.26836  0.19796  0.14740  0.45971 
329 V  0.25814  0.39848  0.28430  0.09164 
330 A  0.29240  0.67584  0.09280  0.10857 
332 R  0.39568  0.14734  0.89339  0.14632 
334 I  0.09018  0.03435  0.22212  0.01406 
336 V  0.38039  0.51355  0.20361  0.42401 
336 R  0.70325  1.85491  0.17044  0.08439 
337 S  0.27934  0.26297  0.20024  0.37481 
341 N  0.04539  0.00006  0.11446  0.02165 
342 G  0.36077  0.29136  0.69230  0.09864 
342 I  0.19981  0.25435  0.33057  0.01452 
343 R  0.35758  0.72525  0.10059  0.24689 
345 S  0.15527  0.13732  0.24710  0.08138 
347 V  0.41300  0.58243  0.35207  0.30450 
351 S  0.19735  0.19229  0.33034  0.06942 
352 N  0.09551  0.13669  0.13752  0.01233 
356 L  0.32527  0.43871  0.17604  0.36105 
358 V  0.28895  0.24314  0.48541  0.13830 
358 R  0.43679  0.13098  0.59140  0.58800 
359 V  0.30050  0.33875  0.12414  0.43860 
359 I  0.34399  0.08706  0.56070  0.38420 
360 T  0.40085  0.25714  0.57257  0.37285 
364 C  0.17323  0.04637  0.44971  0.02362 
364 H  0.54812  0.68339  0.55151  0.40945 
368 R  0.39290  0.40869  0.21720  0.55280 
369 K  0.35384  0.75121  0.28734  0.02298 
373 R  0.14573  0.07486  0.33048  0.03185 
374 P  0.24109  0.13259  0.36527  0.22541 
376 C  0.27382  0.06522  0.48659  0.26965 
379 G  0.19750  0.13146  0.10769  0.35336 
380 K  0.18013  0.04149  0.02925  0.46966 
381 I  0.29888  0.30121  0.14238  0.45304 
382 N  0.21264  0.08351  0.11661  0.43781 
385 D  0.44565  0.55758  0.67973  0.09963 
386 V  0.35810  0.03867  0.42178  0.61385 
387 T  0.08439  0.05867  0.05582  0.13869 
388 S  0.44651  0.51580  0.31301  0.51072 
389 E  0.26183  0.47571  0.04870  0.26108 
396 A  0.45149  0.79442  0.36007  0.19999 
396 T  0.30312  0.11641  0.52988  0.26307 
397 A  0.23688  0.19845  0.06374  0.44846 
400 V  0.30929  0.41066  0.11571  0.40149 
400 T  0.16421  0.01159  0.26269  0.21834 
402 K  0.23447  0.47491  0.06631  0.16220 
403 I  0.50352  0.12086  0.62060  0.76910 
403 R  0.21476  0.18223  0.06907  0.39298 
404 K  0.23764  0.29981  0.09600  0.31712 
405 L  0.32430  0.15594  0.16454  0.65242 
409 A  0.14268  0.13782  0.14709  0.14314 
412 S  0.23893  0.40338  0.09177  0.22163 
413 H  0.19362  0.20065  0.33785  0.04237 
414 I  0.57950  0.75546  0.84698  0.13605 
415 I  0.56806  0.48217  1.05399  0.16802 
417 N  0.26058  0.06666  0.52073  0.19436 
418 G  0.30335  0.29410  0.27508  0.34086 
420 D  0.43635  0.26547  0.94050  0.10308 
425 E  0.40736  0.40521  0.45962  0.35724 
426 L  0.35486  0.47864  0.51739  0.06855 
427 M  0.37241  0.50725  0.50607  0.10392 
428 M  0.36332  0.47893  0.55118  0.05984 
428 N  0.27047  0.31021  0.30960  0.19159 
429 E  0.15986  0.23924  0.19380  0.04655 
430 V  0.31605  0.35677  0.25335  0.33802 
435 A  0.15852  0.18883  0.05966  0.22707 
438 V  0.39673  0.35897  0.24636  0.58487 
439 D  0.20103  0.20132  0.09869  0.30309 
445 K  0.32019  0.66076  0.11477  0.18503 
447 G  0.37188  0.32641  0.21948  0.56974 
447 K  0.28026  0.02936  0.43752  0.37390 
447 D  0.33799  0.38901  0.48553  0.13944 
448 G  0.29721  0.07731  0.30594  0.50837 
450 F  0.19789  0.20046  0.23052  0.16270 
451 G  0.27278  0.36920  0.16722  0.28192 
451 N  0.34724  0.41346  0.36644  0.26182 
453 Q  0.12013  0.03735  0.16016  0.16289 
454 G  0.39145  0.18744  0.30255  0.68435 
454 E  0.18659  0.03984  0.24368  0.27624 
455 S  0.27071  0.37707  0.33518  0.09988 
455 T  0.38837  0.88994  0.13776  0.13742 
455 R  1.07769  1.38486  1.56455  0.28367 
456 K  0.53775  0.78535  0.33766  0.49024 
457 A  0.22906  0.17208  0.16036  0.35473 
459 S  0.26470  0.17436  0.04293  0.57681 
461 H  0.31370  0.02281  0.77949  0.13879 
463 E  0.33062  0.22387  0.50437  0.26362 
465 R  0.39932  0.14405  0.86698  0.18692 
466 R  0.42028  0.40849  0.42478  0.42756 
467 A  0.39362  0.37797  0.37724  0.42565 
470 T  0.26669  0.41901  0.32973  0.05132 
472 S  0.06452  0.16170  0.00031  0.03156 
473 F  0.20745  0.30404  0.14196  0.17636 
473 E  0.13169  0.24820  0.03924  0.10764 
474 G  0.36600  0.24321  0.48120  0.37359 
478 W  0.20455  0.04510  0.40088  0.16767 
479 Y  0.32877  0.39633  0.27548  0.31450 
479 R  0.22193  0.38504  0.27327  0.00748 
480 S  0.33325  0.12640  0.44096  0.43239 
482 L  0.19498  0.29659  0.09208  0.19628 
485 T  0.45543  0.26316  0.53453  0.56860 
487 Y  0.16333  0.05946  0.26314  0.16740 
489 S  0.07732  0.14999  0.01590  0.06607 
494 A  0.48642  0.95337  0.04181  0.46409 
495 G  0.43552  0.59059  0.65107  0.06490 
499 C  0.35875  0.25040  0.69717  0.12867 
499 H  0.28168  0.13014  0.26351  0.45139 
500 E  0.21414  0.10487  0.51044  0.02711 
501 H  0.33786  0.34724  0.57024  0.09611 
502 L  0.58517  0.08387  0.80321  0.86844 
505 R  0.23001  0.63966  0.02348  0.02688 
509 R  0.47849  0.26792  0.73495  0.43260 
511 F  0.25185  0.00005  0.74859  0.00690 
512 G  0.44052  0.29581  0.64376  0.38200 
513 R  0.13023  0.17727  0.21337  0.00004 
516 Y  0.17610  0.16590  0.19165  0.17075 
516 N  0.36886  0.21375  0.31277  0.58005 
516 K  0.39517  0.20403  0.53418  0.44729 
517 L  0.19495  0.20832  0.23343  0.14310 
517 H  0.13359  0.19161  0.00032  0.20884 
517 E  0.87352  0.48154  1.81430  0.32472 
523 T  0.39504  0.48260  0.64057  0.06195 
533 L  0.27201  0.48549  0.27573  0.05480 
535 A  0.17124  0.17777  0.04885  0.28709 
536 V  0.15968  0.02469  0.27369  0.18067 
539 T  0.50471  0.47182  0.87424  0.16806 
542 M  0.11637  0.00005  0.32075  0.02830 
542 W  0.25558  0.56869  0.05399  0.14405 
542 S  0.28082  0.23032  0.36809  0.24404 
545 P  0.09538  0.04774  0.06964  0.16877 
546 R  0.39290  0.52891  0.28112  0.36868 
549 L  0.36958  0.23490  0.13128  0.74257 
549 R  0.15487  0.08334  0.21370  0.16758 
551 L  0.18098  0.27342  0.26292  0.00659 
554 F  0.13110  0.16578  0.10813  0.11939 
556 R  0.29481  0.01220  0.79342  0.07882 
560 F  0.44198  0.47063  0.26323  0.59209 
561 G  0.25993  0.32819  0.18447  0.26712 
564 L  0.42278  0.02313  0.78549  0.45972 
564 T  0.31862  0.31800  0.08321  0.55465 
