# Supplementary material for: Enhanced ER proteostasis and temperature differentially impact the mutational tolerance of influenza hemagglutinin
Source: eLife. 2018 Sep 6;7:e38795. doi: 10.7554/eLife.38795 (PMC6172027; doi:10.7554/eLife.38795)
Supplement: Source data 1. [file elife-38795-data1.zip › Dataset_1/HA_DMS_2018_processing/filtering/filtering_DAX39vsDAX37/compare/out_scatter_12.txt]

-100.00000 -100.00000 G 0 
-100.00000 -100.00000 A 1 
 0.31308 -0.20017 V 2 
 0.37648 -0.70783 I 3 
 0.45572  0.06425 L 4 
 0.00000  0.00000 M 5 
-100.00000 -100.00000 F 6 
-100.00000 -100.00000 Y 7 
-100.00000 -100.00000 W 8 
-100.00000 -100.00000 S 9 
-0.55716  0.58771 T 10 
 0.00011 -100.00000 N 11 
-100.00000 -100.00000 Q 12 
-100.00000 -100.00000 C 13 
-100.00000 -100.00000 P 14 
-100.00000 -100.00000 H 15 
 0.23125 -100.00000 R 16 
 0.24588  0.17117 K 17 
-100.00000 -100.00000 D 18 
-100.00000 -100.00000 E 19 
-0.20771  0.34137 G 0 
-100.00000  0.48976 A 1 
-0.11631 -0.31140 V 2 
-0.45920  0.21679 I 3 
 0.54018 -0.38836 L 4 
 0.04005 -0.70434 M 5 
-100.00000  0.55110 F 6 
 0.36738 -0.05905 Y 7 
-100.00000 -0.17674 W 8 
 0.73818 -0.11581 S 9 
 0.57544 -0.02940 T 10 
-0.68502 -0.34218 N 11 
 0.41151 -0.06686 Q 12 
-0.34281  1.35845 C 13 
 0.26808  0.53907 P 14 
 0.13387  0.06427 H 15 
-0.09696 -0.49122 R 16 
 0.00000  0.00000 K 17 
 0.12470 -100.00000 D 18 
 0.18842  0.27801 E 19 
 0.24562 -0.31347 G 0 
 0.00000  0.00000 A 1 
-0.06926  0.10775 V 2 
-0.47044 -0.31347 I 3 
 0.23103  1.10418 L 4 
-100.00000 -100.00000 M 5 
-0.00021  0.13691 F 6 
 0.20689  1.58757 Y 7 
-100.00000 -100.00000 W 8 
-0.07334  0.74839 S 9 
-0.92675  0.64063 T 10 
-100.00000  0.75078 N 11 
-0.13290 -100.00000 Q 12 
-0.11690 -0.68723 C 13 
-0.25440 -0.97947 P 14 
-0.13290  0.00047 H 15 
-0.38082  0.02053 R 16 
-100.00000 -0.31055 K 17 
 0.01499 -0.68457 D 18 
 0.11065  0.48512 E 19 
 0.00028 -100.00000 G 0 
 0.25893 -0.74416 A 1 
-0.15969  0.81898 V 2 
 0.83713  0.95109 I 3 
-0.39553 -0.55223 L 4 
-0.44308 -100.00000 M 5 
-100.00000  0.00035 F 6 
-100.00000 -0.31194 Y 7 
 0.13112  0.67842 W 8 
-0.21184  1.22069 S 9 
 0.91723 -0.11842 T 10 
-0.56023 -0.06680 N 11 
 1.29713 -1.09889 Q 12 
-100.00000 -0.71240 C 13 
-0.33090 -0.92395 P 14 
 0.38101 -100.00000 H 15 
 0.11640 -0.20990 R 16 
 0.00000  0.00000 K 17 
-100.00000 -0.31194 D 18 
-0.04430 -0.70751 E 19 
-0.13283 -0.31424 G 0 
-0.09218 -0.66273 A 1 
 0.02128  0.45129 V 2 
 0.02713  0.34246 I 3 
 0.00000  0.00000 L 4 
-100.00000 -100.00000 M 5 
 0.54525  0.14990 F 6 
 0.18930 -0.44898 Y 7 
-100.00000 -0.30066 W 8 
-100.00000  0.00010 S 9 
 0.00001 -100.00000 T 10 
-100.00000 -100.00000 N 11 
-100.00000  0.00010 Q 12 
 0.44528 -100.00000 C 13 
-0.29888  0.66272 P 14 
-0.43025  0.00010 H 15 
 0.00001  0.00010 R 16 
 0.00001 -100.00000 K 17 
-100.00000 -100.00000 D 18 
-100.00000  0.00010 E 19 
-100.00000 -0.00009 G 0 
-0.33901 -0.00009 A 1 
-100.00000  0.17133 V 2 
 0.15903 -0.30880 I 3 
 0.00000  0.00000 L 4 
 1.06670 -0.57166 M 5 
-0.62313  0.20705 F 6 
 0.67820 -0.00009 Y 7 
-100.00000 -100.00000 W 8 
-100.00000 -100.00000 S 9 
 0.35282 -100.00000 T 10 
-100.00000 -100.00000 N 11 
 0.01225 -0.79042 Q 12 
-100.00000 -0.00009 C 13 
-0.27707  0.31202 P 14 
-100.00000 -100.00000 H 15 
 0.26316 -100.00000 R 16 
-100.00000 -100.00000 K 17 
-100.00000 -100.00000 D 18 
-100.00000 -100.00000 E 19 
-0.25382  0.09719 G 0 
 1.11084 -0.13361 A 1 
 0.00000  0.00000 V 2 
 0.26487  0.01017 I 3 
 0.08535 -0.60564 L 4 
-100.00000 -0.21832 M 5 
-0.38802 -0.70821 F 6 
-100.00000  1.08727 Y 7 
-0.97298 -0.00042 W 8 
-0.25382 -0.00042 S 9 
-0.13231  0.51641 T 10 
-100.00000 -100.00000 N 11 
-100.00000 -100.00000 Q 12 
-0.09137 -0.71292 C 13 
-100.00000 -100.00000 P 14 
-100.00000 -100.00000 H 15 
-100.00000 -0.16585 R 16 
-100.00000 -0.44878 K 17 
 0.00039  0.37809 D 18 
-100.00000  0.37809 E 19 
-100.00000 -100.00000 G 0 
 0.00002 -100.00000 A 1 
-100.00000 -0.64184 V 2 
-0.36638  0.09746 I 3 
 0.00000  0.00000 L 4 
 0.35859  0.03805 M 5 
-100.00000  0.13754 F 6 
-100.00000 -100.00000 Y 7 
-100.00000  0.00004 W 8 
-100.00000 -0.02807 S 9 
-100.00000 -100.00000 T 10 
-100.00000 -100.00000 N 11 
-0.33289  0.62161 Q 12 
-100.00000 -100.00000 C 13 
 0.19526  0.23135 P 14 
-100.00000 -100.00000 H 15 
-0.39528 -0.08651 R 16 
-100.00000 -100.00000 K 17 
-100.00000 -100.00000 D 18 
-100.00000 -100.00000 E 19 
-100.00000 -0.00005 G 0 
-100.00000 -0.00005 A 1 
-0.57895 -0.04083 V 2 
-0.25456 -0.02818 I 3 
 0.00000  0.00000 L 4 
 0.11872 -100.00000 M 5 
-0.36521  0.09646 F 6 
-100.00000 -0.05121 Y 7 
-100.00000 -100.00000 W 8 
 0.02586 -0.36433 S 9 
-0.00014 -0.31424 T 10 
-100.00000 -100.00000 N 11 
-100.00000 -100.00000 Q 12 
-100.00000 -100.00000 C 13 
-0.00014 -0.00005 P 14 
-100.00000 -0.00005 H 15 
-100.00000 -100.00000 R 16 
-0.11705 -100.00000 K 17 
-100.00000 -100.00000 D 18 
-100.00000 -100.00000 E 19 
-0.00011 -0.16585 G 0 
-100.00000 -0.57173 A 1 
-100.00000 -1.23406 V 2 
 0.34745 -0.24084 I 3 
-0.85296 -0.11858 L 4 
-100.00000 -0.31420 M 5 
-0.25417 -100.00000 F 6 
 0.00000  0.00000 Y 7 
-0.00011 -100.00000 W 8 
-100.00000 -0.15412 S 9 
-0.74336 -0.43423 T 10 
-100.00000 -100.00000 N 11 
-100.00000 -0.00048 Q 12 
 0.29838 -0.37040 C 13 
-100.00000 -100.00000 P 14 
-0.38350  0.03172 H 15 
 0.13031 -0.02835 R 16 
-100.00000 -0.16585 K 17 
-0.25417 -0.05116 D 18 
-100.00000 -100.00000 E 19 
-0.56754  1.06416 G 0 
 0.00000  0.00000 A 1 
 0.06467 -0.87186 V 2 
 0.18956 -0.16586 I 3 
-0.08211 -0.39734 L 4 
 0.00461  0.75604 M 5 
 0.61666  0.57236 F 6 
-100.00000  0.64223 Y 7 
-0.25443 -0.17685 W 8 
-0.93117 -0.08568 S 9 
-0.73339 -0.34340 T 10 
-100.00000 -100.00000 N 11 
-100.00000 -100.00000 Q 12 
-0.08211  0.27477 C 13 
-100.00000 -0.00030 P 14 
-0.60644 -0.54724 H 15 
-0.25443  0.38483 R 16 
-100.00000 -100.00000 K 17 
-100.00000 -100.00000 D 18 
 0.12408  0.22110 E 19 
-100.00000 -100.00000 G 0 
-100.00000 -0.25405 A 1 
-0.58084 -0.42494 V 2 
-1.02745  0.87730 I 3 
 0.17203 -0.12813 L 4 
-100.00000 -0.00016 M 5 
 0.00000  0.00000 F 6 
-100.00000 -0.02812 Y 7 
-100.00000 -100.00000 W 8 
-0.49825 -1.04850 S 9 
 0.11039 -0.00016 T 10 
-100.00000 -100.00000 N 11 
-100.00000 -100.00000 Q 12 
 0.24553 -1.09820 C 13 
-100.00000  1.60767 P 14 
-100.00000 -100.00000 H 15 
-100.00000 -0.00016 R 16 
-100.00000 -100.00000 K 17 
-100.00000 -100.00000 D 18 
-100.00000 -100.00000 E 19 
-0.25457 -100.00000 G 0 
-0.33315 -0.41537 A 1 
 0.00000  0.00000 V 2 
-0.44660  0.43618 I 3 
 0.48127 -0.54835 L 4 
-100.00000 -100.00000 M 5 
-100.00000 -100.00000 F 6 
-100.00000 -100.00000 Y 7 
-100.00000 -100.00000 W 8 
 0.26291  0.31967 S 9 
 0.32604  0.74003 T 10 
-100.00000 -100.00000 N 11 
-100.00000 -100.00000 Q 12 
-100.00000 -100.00000 C 13 
-100.00000 -100.00000 P 14 
-100.00000 -100.00000 H 15 
-0.00012 -100.00000 R 16 
-100.00000 -100.00000 K 17 
-100.00000 -100.00000 D 18 
 0.13009 -0.16576 E 19 
-0.36569 -0.31392 G 0 
 0.00000  0.00000 A 1 
-0.24622  0.76066 V 2 
-100.00000 -100.00000 I 3 
-100.00000 -0.42226 L 4 
-100.00000 -100.00000 M 5 
-100.00000  0.51273 F 6 
-100.00000 -100.00000 Y 7 
-100.00000 -100.00000 W 8 
 0.16898  0.22946 S 9 
-0.44268  0.48414 T 10 
-100.00000 -100.00000 N 11 
-100.00000  1.92631 Q 12 
-100.00000  0.13782 C 13 
-100.00000 -100.00000 P 14 
-100.00000 -100.00000 H 15 
-0.43024 -100.00000 R 16 
-100.00000 -100.00000 K 17 
-0.23998  0.08024 D 18 
-100.00000 -100.00000 E 19 
-100.00000 -100.00000 G 0 
-0.10641 -0.25005 A 1 
-100.00000  0.26297 V 2 
 0.51995  0.00298 I 3 
-100.00000 -100.00000 L 4 
-100.00000 -100.00000 M 5 
-100.00000 -100.00000 F 6 
-100.00000 -100.00000 Y 7 
-100.00000 -100.00000 W 8 
 0.00007 -0.02829 S 9 
 0.00000  0.00000 T 10 
-100.00000 -100.00000 N 11 
 0.00007 -100.00000 Q 12 
-100.00000 -100.00000 C 13 
-100.00000 -0.00007 P 14 
-100.00000 -100.00000 H 15 
-0.13278 -100.00000 R 16 
-0.18926 -0.44917 K 17 
-100.00000 -100.00000 D 18 
-100.00000 -100.00000 E 19 
 0.65660 -0.75696 G 0 
 1.18933  0.54392 A 1 
-100.00000 -100.00000 V 2 
-100.00000 -100.00000 I 3 
-100.00000 -100.00000 L 4 
-100.00000 -100.00000 M 5 
-100.00000 -100.00000 F 6 
 0.01748 -0.20032 Y 7 
-100.00000 -100.00000 W 8 
-0.13259 -100.00000 S 9 
-100.00000 -100.00000 T 10 
-0.07323  0.64199 N 11 
-100.00000 -100.00000 Q 12 
-100.00000 -100.00000 C 13 
-100.00000 -100.00000 P 14 
-100.00000 -0.18600 H 15 
-100.00000  0.01273 R 16 
-100.00000 -100.00000 K 17 
 0.00000  0.00000 D 18 
 0.70402 -0.39590 E 19 
 0.16395 -0.13969 G 0 
 0.00000  0.00000 A 1 
 0.19333  0.18403 V 2 
-100.00000 -100.00000 I 3 
-100.00000 -100.00000 L 4 
-100.00000 -100.00000 M 5 
-100.00000 -100.00000 F 6 
-100.00000 -100.00000 Y 7 
-100.00000 -100.00000 W 8 
 0.21862  0.36442 S 9 
-0.15117  0.35615 T 10 
-100.00000 -100.00000 N 11 
-100.00000 -100.00000 Q 12 
-100.00000 -100.00000 C 13 
-0.25425 -100.00000 P 14 
-100.00000 -100.00000 H 15 
-100.00000 -100.00000 R 16 
-100.00000 -100.00000 K 17 
-100.00000 -100.00000 D 18 
 0.33072  0.26318 E 19 
 0.22071  0.50948 G 0 
 0.13043 -100.00000 A 1 
-0.13260 -0.02796 V 2 
-100.00000 -100.00000 I 3 
-100.00000 -100.00000 L 4 
-100.00000 -100.00000 M 5 
-100.00000 -100.00000 F 6 
 0.31191 -0.02796 Y 7 
-100.00000 -100.00000 W 8 
-100.00000 -100.00000 S 9 
-100.00000 -100.00000 T 10 
-0.38825 -0.41169 N 11 
-100.00000 -100.00000 Q 12 
-100.00000 -100.00000 C 13 
-100.00000 -100.00000 P 14 
-100.00000  0.13754 H 15 
-100.00000 -100.00000 R 16 
-100.00000 -100.00000 K 17 
 0.00000  0.00000 D 18 
 0.68946 -0.02467 E 19 
-100.00000 -100.00000 G 0 
 0.29616 -0.49186 A 1 
-0.39389 -0.90877 V 2 
-0.33744  0.41367 I 3 
-0.41755 -0.74822 L 4 
-100.00000 -100.00000 M 5 
 0.29616 -100.00000 F 6 
 0.13053 -100.00000 Y 7 
-100.00000 -100.00000 W 8 
-0.68160  0.47873 S 9 
 0.00000  0.00000 T 10 
-100.00000 -0.17562 N 11 
 0.26908 -100.00000 Q 12 
-100.00000 -100.00000 C 13 
 0.13053 -0.02771 P 14 
-0.04568 -0.22654 H 15 
 0.07145 -0.96862 R 16 
 0.03408  0.45241 K 17 
-100.00000 -0.44726 D 18 
-0.51942 -0.68309 E 19 
-100.00000 -100.00000 G 0 
-100.00000 -100.00000 A 1 
-0.91520 -0.78382 V 2 
 0.00000  0.00000 I 3 
-0.29635  0.13488 L 4 
-0.27377  0.23538 M 5 
-100.00000 -100.00000 F 6 
-100.00000 -100.00000 Y 7 
-100.00000 -100.00000 W 8 
-100.00000 -100.00000 S 9 
 0.09821 -0.22283 T 10 
-100.00000 -100.00000 N 11 
-100.00000 -100.00000 Q 12 
-100.00000 -100.00000 C 13 
-100.00000 -100.00000 P 14 
-100.00000 -100.00000 H 15 
-0.25468 -0.00005 R 16 
-100.00000 -0.16577 K 17 
-100.00000 -100.00000 D 18 
-100.00000 -100.00000 E 19 
-100.00000  0.67802 G 0 
-100.00000 -100.00000 A 1 
-100.00000 -100.00000 V 2 
-100.00000 -100.00000 I 3 
-100.00000 -100.00000 L 4 
-100.00000 -100.00000 M 5 
-0.36521 -0.16565 F 6 
 1.02777 -0.46429 Y 7 
 0.13039 -0.31419 W 8 
-0.36629  0.06432 S 9 
-100.00000 -100.00000 T 10 
-100.00000 -100.00000 N 11 
-100.00000 -100.00000 Q 12 
 0.00000  0.00000 C 13 
-100.00000 -100.00000 P 14 
-100.00000 -100.00000 H 15 
 0.11076 -0.20569 R 16 
-100.00000 -100.00000 K 17 
-100.00000 -100.00000 D 18 
-100.00000 -100.00000 E 19 
-100.00000  0.00028 G 0 
-100.00000 -100.00000 A 1 
-0.41689  0.22736 V 2 
 0.00000  0.00000 I 3 
 0.13736 -100.00000 L 4 
-0.01451  0.57913 M 5 
-100.00000 -100.00000 F 6 
-100.00000 -100.00000 Y 7 
-100.00000 -100.00000 W 8 
-100.00000 -100.00000 S 9 
-0.16242  0.88762 T 10 
-100.00000 -100.00000 N 11 
-100.00000 -100.00000 Q 12 
-100.00000 -100.00000 C 13 
-100.00000 -100.00000 P 14 
-100.00000 -100.00000 H 15 
 0.01179 -100.00000 R 16 
-100.00000 -100.00000 K 17 
-100.00000 -100.00000 D 18 
-100.00000 -100.00000 E 19 
 0.00000  0.00000 G 0 
-100.00000 -100.00000 A 1 
 0.31154  0.26295 V 2 
-100.00000 -100.00000 I 3 
-100.00000 -100.00000 L 4 
-100.00000 -100.00000 M 5 
-100.00000 -100.00000 F 6 
-100.00000 -100.00000 Y 7 
-100.00000 -100.00000 W 8 
-0.30460 -0.30924 S 9 
-100.00000 -100.00000 T 10 
-100.00000 -100.00000 N 11 
-100.00000 -100.00000 Q 12 
-0.54848 -0.33893 C 13 
-100.00000 -100.00000 P 14 
-100.00000 -100.00000 H 15 
-100.00000 -100.00000 R 16 
-100.00000 -100.00000 K 17 
 0.50595 -0.29493 D 18 
-100.00000 -100.00000 E 19 
-100.00000 -100.00000 G 0 
-100.00000 -100.00000 A 1 
-100.00000 -100.00000 V 2 
-100.00000 -100.00000 I 3 
-100.00000 -100.00000 L 4 
-100.00000 -100.00000 M 5 
-100.00000 -0.20584 F 6 
 0.00000  0.00000 Y 7 
-100.00000 -0.00015 W 8 
-100.00000 -0.05127 S 9 
 0.00012 -0.75184 T 10 
 0.13036 -0.16576 N 11 
-100.00000 -100.00000 Q 12 
-0.12583 -0.40341 C 13 
-100.00000 -100.00000 P 14 
 0.86360  0.21669 H 15 
-100.00000 -0.17680 R 16 
-100.00000 -100.00000 K 17 
 0.00483 -100.00000 D 18 
-100.00000 -100.00000 E 19 
-100.00000 -100.00000 G 0 
 0.86728 -0.21903 A 1 
-100.00000 -0.00011 V 2 
-100.00000 -100.00000 I 3 
-0.08217  0.27065 L 4 
-100.00000 -100.00000 M 5 
-100.00000 -100.00000 F 6 
 0.22771 -0.30149 Y 7 
-100.00000 -100.00000 W 8 
-100.00000 -100.00000 S 9 
 0.00010 -100.00000 T 10 
 0.48151 -0.41234 N 11 
-0.38896 -1.16122 Q 12 
-100.00000 -100.00000 C 13 
-0.60658 -0.54815 P 14 
 0.00000  0.00000 H 15 
 0.42418  0.19746 R 16 
-100.00000 -100.00000 K 17 
-100.00000 -0.00011 D 18 
-100.00000 -100.00000 E 19 
-100.00000 -0.44834 G 0 
 0.00000  0.00000 A 1 
-0.68394  0.07240 V 2 
-100.00000 -100.00000 I 3 
-100.00000 -100.00000 L 4 
-100.00000 -100.00000 M 5 
-100.00000 -100.00000 F 6 
-100.00000 -100.00000 Y 7 
-100.00000 -100.00000 W 8 
-0.39872 -1.05479 S 9 
-0.04900  0.16489 T 10 
-100.00000 -0.06983 N 11 
-100.00000 -100.00000 Q 12 
-100.00000 -100.00000 C 13 
-100.00000 -100.00000 P 14 
-100.00000 -100.00000 H 15 
-100.00000 -100.00000 R 16 
-100.00000 -100.00000 K 17 
-100.00000 -100.00000 D 18 
-0.10316 -0.05079 E 19 
-100.00000 -100.00000 G 0 
-100.00000 -100.00000 A 1 
-100.00000 -100.00000 V 2 
-100.00000 -100.00000 I 3 
-100.00000 -100.00000 L 4 
-100.00000 -100.00000 M 5 
-100.00000 -100.00000 F 6 
 0.26298  0.58497 Y 7 
-100.00000 -100.00000 W 8 
-0.69722  0.02901 S 9 
-100.00000 -0.04928 T 10 
 0.00000  0.00000 N 11 
-100.00000 -100.00000 Q 12 
-100.00000 -100.00000 C 13 
-100.00000 -100.00000 P 14 
-0.00005 -100.00000 H 15 
-100.00000 -100.00000 R 16 
 0.20952 -0.02709 K 17 
-0.29223 -0.29941 D 18 
-100.00000 -100.00000 E 19 
-100.00000 -100.00000 G 0 
-100.00000 -100.00000 A 1 
-100.00000 -100.00000 V 2 
-100.00000 -0.00002 I 3 
-100.00000 -100.00000 L 4 
-100.00000 -100.00000 M 5 
-100.00000 -100.00000 F 6 
-0.46944 -0.31323 Y 7 
-100.00000 -100.00000 W 8 
 0.23810  0.10765 S 9 
-100.00000 -100.00000 T 10 
 0.00000  0.00000 N 11 
-100.00000 -100.00000 Q 12 
-100.00000 -100.00000 C 13 
-100.00000 -100.00000 P 14 
-100.00000 -100.00000 H 15 
-100.00000 -100.00000 R 16 
 0.00508  0.06528 K 17 
 0.35971  0.03788 D 18 
-100.00000 -100.00000 E 19 
 0.01231  0.21311 G 0 
-0.33267 -0.09997 A 1 
-100.00000 -0.16540 V 2 
-100.00000 -100.00000 I 3 
 0.45229  0.84808 L 4 
-100.00000 -100.00000 M 5 
-100.00000 -100.00000 F 6 
-100.00000 -100.00000 Y 7 
-100.00000 -100.00000 W 8 
 0.00000  0.00000 S 9 
-0.31565  0.19402 T 10 
-0.25416 -0.17634 N 11 
-100.00000 -100.00000 Q 12 
-100.00000 -100.00000 C 13 
 0.11689  0.21505 P 14 
-100.00000 -100.00000 H 15 
-100.00000 -100.00000 R 16 
-100.00000 -100.00000 K 17 
-100.00000 -100.00000 D 18 
-100.00000 -100.00000 E 19 
-100.00000 -100.00000 G 0 
 0.32420  0.13461 A 1 
-100.00000 -100.00000 V 2 
 0.27833  0.64014 I 3 
-100.00000 -100.00000 L 4 
-100.00000 -100.00000 M 5 
-100.00000 -100.00000 F 6 
-100.00000 -100.00000 Y 7 
-100.00000 -100.00000 W 8 
-0.13267  0.21302 S 9 
 0.00000  0.00000 T 10 
 0.19514 -0.76799 N 11 
-100.00000 -100.00000 Q 12 
-100.00000 -100.00000 C 13 
 0.00483 -0.05091 P 14 
-100.00000 -100.00000 H 15 
-100.00000 -100.00000 R 16 
-100.00000 -100.00000 K 17 
-100.00000 -100.00000 D 18 
-100.00000 -100.00000 E 19 
 0.78095 -0.42088 G 0 
 0.37867 -100.00000 A 1 
-0.11533  0.00023 V 2 
-100.00000 -100.00000 I 3 
-100.00000 -100.00000 L 4 
-100.00000 -100.00000 M 5 
-100.00000 -100.00000 F 6 
 0.56157  0.03954 Y 7 
-100.00000 -100.00000 W 8 
-100.00000  0.00023 S 9 
-0.46801  0.21423 T 10 
-0.02748  1.01901 N 11 
-100.00000 -100.00000 Q 12 
-100.00000 -100.00000 C 13 
-100.00000 -100.00000 P 14 
-100.00000  0.37874 H 15 
-100.00000 -100.00000 R 16 
-100.00000 -100.00000 K 17 
 0.00000  0.00000 D 18 
 0.45799 -0.29128 E 19 
-100.00000 -100.00000 G 0 
-0.15712  0.28603 A 1 
-100.00000 -0.04973 V 2 
 0.10881  0.35633 I 3 
-100.00000 -100.00000 L 4 
-0.25351 -100.00000 M 5 
-100.00000 -100.00000 F 6 
-100.00000 -100.00000 Y 7 
-100.00000 -100.00000 W 8 
 0.33145 -0.30942 S 9 
 0.00000  0.00000 T 10 
-100.00000 -0.31276 N 11 
-100.00000 -0.44692 Q 12 
-100.00000 -100.00000 C 13 
 0.23192  0.37853 P 14 
-100.00000  0.00002 H 15 
 0.37884  0.10841 R 16 
-100.00000 -100.00000 K 17 
-100.00000 -100.00000 D 18 
-100.00000 -100.00000 E 19 
 0.71532  0.26307 G 0 
 0.03336 -0.07684 A 1 
 0.00000  0.00000 V 2 
-0.49938  0.26578 I 3 
-100.00000 -100.00000 L 4 
-100.00000 -100.00000 M 5 
-0.20703 -0.57138 F 6 
-100.00000 -100.00000 Y 7 
-100.00000 -100.00000 W 8 
-100.00000 -100.00000 S 9 
-100.00000 -100.00000 T 10 
-100.00000 -100.00000 N 11 
-100.00000 -100.00000 Q 12 
-100.00000 -100.00000 C 13 
-100.00000 -100.00000 P 14 
-100.00000 -100.00000 H 15 
-100.00000 -100.00000 R 16 
-100.00000 -100.00000 K 17 
-0.13268 -100.00000 D 18 
-100.00000 -100.00000 E 19 
-0.27353 -0.57667 G 0 
-100.00000 -100.00000 A 1 
-100.00000 -100.00000 V 2 
-100.00000 -100.00000 I 3 
-100.00000 -100.00000 L 4 
-100.00000 -100.00000 M 5 
-100.00000 -100.00000 F 6 
 0.21887 -0.18542 Y 7 
-100.00000 -100.00000 W 8 
-100.00000 -100.00000 S 9 
-100.00000 -0.00007 T 10 
-0.09389  0.03898 N 11 
-100.00000 -100.00000 Q 12 
-100.00000 -100.00000 C 13 
-100.00000 -100.00000 P 14 
-100.00000 -100.00000 H 15 
-100.00000 -100.00000 R 16 
-100.00000 -100.00000 K 17 
 0.00000  0.00000 D 18 
 0.18272  0.17152 E 19 
-100.00000 -100.00000 G 0 
-0.06596 -0.05448 A 1 
-100.00000 -100.00000 V 2 
-0.27744  0.13616 I 3 
-100.00000 -100.00000 L 4 
-100.00000 -100.00000 M 5 
-100.00000 -100.00000 F 6 
-100.00000 -100.00000 Y 7 
-100.00000 -100.00000 W 8 
-100.00000  0.13753 S 9 
 0.00000  0.00000 T 10 
-100.00000 -100.00000 N 11 
-100.00000 -100.00000 Q 12 
-100.00000 -100.00000 C 13 
 0.13022  0.37854 P 14 
-100.00000 -100.00000 H 15 
-100.00000  0.00003 R 16 
-0.30456 -0.02808 K 17 
-100.00000 -100.00000 D 18 
-100.00000 -100.00000 E 19 
-100.00000 -100.00000 G 0 
 0.18234 -100.00000 A 1 
 0.11465  0.31724 V 2 
 0.00000  0.00000 I 3 
-0.22883  0.09762 L 4 
-0.47893  0.02465 M 5 
-100.00000 -100.00000 F 6 
-100.00000 -100.00000 Y 7 
-100.00000 -100.00000 W 8 
-0.00009 -100.00000 S 9 
-0.29940 -0.40401 T 10 
-100.00000 -100.00000 N 11 
-100.00000 -100.00000 Q 12 
-100.00000 -100.00000 C 13 
-0.09180 -0.02791 P 14 
-100.00000 -100.00000 H 15 
-100.00000 -0.44829 R 16 
-0.25427  0.48540 K 17 
-100.00000 -100.00000 D 18 
-100.00000 -100.00000 E 19 
-0.13284  0.00003 G 0 
-100.00000 -100.00000 A 1 
-0.36633 -0.16536 V 2 
-0.28972 -0.29571 I 3 
 0.00000  0.00000 L 4 
-100.00000 -0.44824 M 5 
-0.15861 -0.62467 F 6 
-0.90354 -0.41123 Y 7 
-100.00000 -100.00000 W 8 
-0.68345  0.43981 S 9 
 0.04196 -0.87108 T 10 
-100.00000 -100.00000 N 11 
 0.11468  0.60018 Q 12 
-100.00000 -100.00000 C 13 
-0.43020 -0.29722 P 14 
-0.00020  0.68264 H 15 
 0.30242  0.51922 R 16 
-100.00000 -100.00000 K 17 
-100.00000 -100.00000 D 18 
-100.00000 -100.00000 E 19 
-0.10851  0.08017 G 0 
-0.11675 -0.16560 A 1 
-0.13273 -100.00000 V 2 
-100.00000 -100.00000 I 3 
-100.00000 -100.00000 L 4 
-100.00000 -100.00000 M 5 
-100.00000 -100.00000 F 6 
-100.00000 -100.00000 Y 7 
-100.00000 -100.00000 W 8 
-0.38848 -100.00000 S 9 
-100.00000 -100.00000 T 10 
-100.00000 -100.00000 N 11 
-100.00000 -0.21051 Q 12 
-100.00000 -100.00000 C 13 
-100.00000 -100.00000 P 14 
-100.00000 -0.00001 H 15 
-0.11675 -100.00000 R 16 
 0.51633 -0.37926 K 17 
-0.68691  0.92599 D 18 
 0.00000  0.00000 E 19 
-100.00000 -100.00000 G 0 
-100.00000 -100.00000 A 1 
-100.00000 -100.00000 V 2 
-100.00000 -100.00000 I 3 
-100.00000 -100.00000 L 4 
 0.79641  0.36893 M 5 
-100.00000 -100.00000 F 6 
-100.00000 -100.00000 Y 7 
-100.00000 -100.00000 W 8 
-100.00000 -100.00000 S 9 
-0.09534 -0.43665 T 10 
-0.41829  0.15461 N 11 
-100.00000 -100.00000 Q 12 
-100.00000 -100.00000 C 13 
-100.00000 -100.00000 P 14 
-100.00000 -100.00000 H 15 
 0.15010 -0.21528 R 16 
 0.00000  0.00000 K 17 
-100.00000 -100.00000 D 18 
-0.46638  0.15461 E 19 
 0.35280 -0.00002 G 0 
-100.00000 -100.00000 A 1 
-100.00000 -100.00000 V 2 
-100.00000 -100.00000 I 3 
-100.00000 -100.00000 L 4 
-100.00000 -100.00000 M 5 
-100.00000 -100.00000 F 6 
-100.00000 -100.00000 Y 7 
-100.00000 -100.00000 W 8 
 0.08903 -0.22943 S 9 
-0.22861  0.90497 T 10 
 0.00000  0.00000 N 11 
-100.00000 -100.00000 Q 12 
-100.00000 -100.00000 C 13 
-100.00000 -100.00000 P 14 
 0.00001 -0.44832 H 15 
-100.00000 -100.00000 R 16 
 0.10766 -0.02792 K 17 
-0.20787 -0.29144 D 18 
 0.26304 -100.00000 E 19 
 0.02405 -0.43353 G 0 
 0.50345 -0.03934 A 1 
 0.00000  0.00000 V 2 
-100.00000  0.37850 I 3 
 0.01247 -0.31054 L 4 
 0.43909  0.09135 M 5 
-100.00000 -100.00000 F 6 
-100.00000 -100.00000 Y 7 
-100.00000 -100.00000 W 8 
-100.00000 -100.00000 S 9 
-100.00000 -100.00000 T 10 
-100.00000 -100.00000 N 11 
-100.00000 -100.00000 Q 12 
-100.00000 -100.00000 C 13 
-100.00000 -100.00000 P 14 
-100.00000 -100.00000 H 15 
-100.00000 -100.00000 R 16 
-100.00000 -100.00000 K 17 
-100.00000 -100.00000 D 18 
-100.00000  0.13749 E 19 
 0.37854 -0.41813 G 0 
 0.00000  0.00000 A 1 
-0.18403  0.54307 V 2 
-100.00000 -100.00000 I 3 
-100.00000 -100.00000 L 4 
-100.00000 -100.00000 M 5 
-100.00000 -100.00000 F 6 
-100.00000 -100.00000 Y 7 
-100.00000 -100.00000 W 8 
 0.11078  0.09883 S 9 
 0.08900  0.28263 T 10 
-100.00000 -100.00000 N 11 
-100.00000 -100.00000 Q 12 
-100.00000 -100.00000 C 13 
 0.37036 -0.16420 P 14 
-100.00000 -0.16420 H 15 
 0.13753 -100.00000 R 16 
-0.60241 -100.00000 K 17 
-100.00000 -100.00000 D 18 
 0.01432  0.06670 E 19 
-100.00000  0.00012 G 0 
 0.01922  0.69093 A 1 
 0.00000  0.00000 V 2 
-100.00000 -100.00000 I 3 
 0.29657 -0.06806 L 4 
-0.03554  0.31457 M 5 
-100.00000 -100.00000 F 6 
-100.00000 -100.00000 Y 7 
-100.00000 -100.00000 W 8 
-100.00000 -100.00000 S 9 
-100.00000 -100.00000 T 10 
-100.00000 -100.00000 N 11 
-100.00000 -100.00000 Q 12 
-100.00000 -100.00000 C 13 
-100.00000 -100.00000 P 14 
-100.00000 -100.00000 H 15 
-100.00000 -100.00000 R 16 
-100.00000 -100.00000 K 17 
-100.00000 -100.00000 D 18 
-100.00000 -100.00000 E 19 
-100.00000 -100.00000 G 0 
 0.47111  0.36962 A 1 
-100.00000 -100.00000 V 2 
 0.03748  0.20534 I 3 
-100.00000 -100.00000 L 4 
-100.00000 -100.00000 M 5 
-100.00000 -100.00000 F 6 
-100.00000 -100.00000 Y 7 
-100.00000 -100.00000 W 8 
-100.00000 -0.30665 S 9 
 0.00000  0.00000 T 10 
-100.00000 -100.00000 N 11 
-100.00000 -100.00000 Q 12 
-100.00000 -100.00000 C 13 
-100.00000 -100.00000 P 14 
-100.00000 -100.00000 H 15 
-100.00000 -0.44415 R 16 
 0.02376  0.13755 K 17 
-100.00000 -100.00000 D 18 
-100.00000 -100.00000 E 19 
-100.00000 -100.00000 G 0 
-100.00000 -100.00000 A 1 
-100.00000 -100.00000 V 2 
-100.00000 -100.00000 I 3 
-100.00000 -100.00000 L 4 
-100.00000 -100.00000 M 5 
-100.00000  0.00004 F 6 
 0.48418  0.37056 Y 7 
-100.00000 -100.00000 W 8 
-0.11493 -0.02441 S 9 
-100.00000 -100.00000 T 10 
 0.12161  0.13754 N 11 
-0.20417  0.32578 Q 12 
-100.00000 -100.00000 C 13 
-0.32970 -0.16192 P 14 
 0.00000  0.00000 H 15 
-0.42618  0.12692 R 16 
-100.00000 -100.00000 K 17 
-0.00001 -100.00000 D 18 
-100.00000 -100.00000 E 19 
-100.00000 -100.00000 G 0 
-0.00001 -100.00000 A 1 
-100.00000 -100.00000 V 2 
-100.00000 -100.00000 I 3 
 0.02165 -100.00000 L 4 
-0.00001 -100.00000 M 5 
-0.06872  0.06821 F 6 
 0.12187  0.00235 Y 7 
-100.00000 -0.00004 W 8 
 0.00000  0.00000 S 9 
-100.00000 -100.00000 T 10 
-100.00000 -100.00000 N 11 
-100.00000 -100.00000 Q 12 
-100.00000 -0.16286 C 13 
 0.18726 -0.43516 P 14 
-100.00000 -100.00000 H 15 
-100.00000 -100.00000 R 16 
-100.00000 -100.00000 K 17 
-100.00000 -100.00000 D 18 
-100.00000 -100.00000 E 19 
-100.00000 -100.00000 G 0 
 0.11096 -0.39539 A 1 
 0.00000  0.00000 V 2 
-0.09575  0.50002 I 3 
 0.12065 -0.61190 L 4 
-100.00000  0.14410 M 5 
 0.40406 -0.34975 F 6 
 0.23156 -0.17085 Y 7 
-100.00000 -100.00000 W 8 
-100.00000 -100.00000 S 9 
 0.00004 -0.00005 T 10 
 0.00004 -100.00000 N 11 
 0.00004 -0.44086 Q 12 
-100.00000 -100.00000 C 13 
-100.00000 -100.00000 P 14 
-100.00000 -100.00000 H 15 
-0.14925 -0.00005 R 16 
-0.13079 -0.42472 K 17 
-100.00000 -0.00005 D 18 
-100.00000 -100.00000 E 19 
-100.00000 -100.00000 G 0 
-100.00000 -100.00000 A 1 
-100.00000 -100.00000 V 2 
-100.00000 -100.00000 I 3 
-100.00000 -100.00000 L 4 
-100.00000 -100.00000 M 5 
-100.00000 -100.00000 F 6 
-100.00000 -100.00000 Y 7 
-100.00000 -100.00000 W 8 
-0.51600  0.08779 S 9 
-0.27696 -0.01592 T 10 
 0.00000  0.00000 N 11 
-100.00000 -100.00000 Q 12 
-100.00000 -100.00000 C 13 
-100.00000 -100.00000 P 14 
-0.25200 -0.16325 H 15 
-100.00000 -100.00000 R 16 
-0.12869 -0.65084 K 17 
-0.10586  0.35826 D 18 
-100.00000 -100.00000 E 19 
-100.00000 -100.00000 G 0 
-100.00000  0.00007 A 1 
-100.00000 -100.00000 V 2 
-0.09886 -100.00000 I 3 
 0.00000  0.00000 L 4 
 0.11458  0.57502 M 5 
-100.00000 -100.00000 F 6 
-100.00000 -100.00000 Y 7 
-100.00000 -100.00000 W 8 
-100.00000 -100.00000 S 9 
-100.00000  0.00007 T 10 
-100.00000 -100.00000 N 11 
-0.11355 -0.56248 Q 12 
-0.00002 -100.00000 C 13 
-0.29462  0.32629 P 14 
-100.00000 -100.00000 H 15 
-100.00000  0.37858 R 16 
-100.00000 -100.00000 K 17 
-100.00000 -100.00000 D 18 
-100.00000 -100.00000 E 19 
-100.00000 -100.00000 G 0 
-100.00000  0.00007 A 1 
 0.13760 -0.16134 V 2 
 0.02267  0.14659 I 3 
 0.00000  0.00000 L 4 
-100.00000 -100.00000 M 5 
 0.42826 -0.18526 F 6 
-100.00000 -100.00000 Y 7 
-100.00000 -100.00000 W 8 
-0.24982 -100.00000 S 9 
-100.00000 -100.00000 T 10 
-100.00000 -100.00000 N 11 
-100.00000 -100.00000 Q 12 
-100.00000 -100.00000 C 13 
 0.58506  0.45121 P 14 
-100.00000  0.00007 H 15 
 0.13277 -100.00000 R 16 
-100.00000 -100.00000 K 17 
-100.00000 -100.00000 D 18 
-100.00000 -100.00000 E 19 
-0.34269 -0.32969 G 0 
 0.03293  0.97934 A 1 
-0.06602 -0.06505 V 2 
 0.13985  0.84533 I 3 
-0.00001 -100.00000 L 4 
-100.00000  0.00025 M 5 
-100.00000 -100.00000 F 6 
-100.00000 -100.00000 Y 7 
-100.00000 -100.00000 W 8 
-100.00000 -100.00000 S 9 
-0.22897  0.33207 T 10 
-100.00000 -100.00000 N 11 
-0.00001  0.18287 Q 12 
 0.01288 -0.02914 C 13 
-100.00000 -100.00000 P 14 
-100.00000 -100.00000 H 15 
-100.00000  0.00025 R 16 
 0.30184  0.23575 K 17 
-0.18150 -0.15669 D 18 
 0.00000  0.00000 E 19 
 0.08876  0.15325 G 0 
-0.32117  0.16529 A 1 
-100.00000  0.13764 V 2 
-100.00000 -100.00000 I 3 
-100.00000 -100.00000 L 4 
-0.22194 -100.00000 M 5 
-100.00000 -100.00000 F 6 
 0.04109 -0.16684 Y 7 
-100.00000 -100.00000 W 8 
-0.58226  0.90949 S 9 
-0.45090  0.13764 T 10 
-0.51823 -0.25219 N 11 
-100.00000  0.42709 Q 12 
-100.00000 -100.00000 C 13 
-100.00000 -100.00000 P 14 
 0.04109 -0.03724 H 15 
-100.00000  0.18936 R 16 
-100.00000  0.48556 K 17 
 0.00000  0.00000 D 18 
 0.34252 -0.68874 E 19 
 0.41967 -0.00923 G 0 
-0.30065  1.14348 A 1 
 0.17143 -0.15202 V 2 
 0.01097 -0.65457 I 3 
-0.59640 -0.86833 L 4 
-100.00000 -0.47398 M 5 
-100.00000 -100.00000 F 6 
-0.06757 -0.91761 Y 7 
-100.00000 -100.00000 W 8 
 0.00000  0.00000 S 9 
 0.62631 -0.21031 T 10 
 0.05289  0.71657 N 11 
-100.00000 -0.31256 Q 12 
-0.22851 -0.15195 C 13 
-100.00000 -100.00000 P 14 
 0.26334 -0.28948 H 15 
 0.36474  0.11085 R 16 
-100.00000 -0.15200 K 17 
-100.00000  0.37860 D 18 
 0.01887  0.29535 E 19 
-100.00000 -100.00000 G 0 
 0.00006 -100.00000 A 1 
-100.00000 -100.00000 V 2 
-100.00000 -100.00000 I 3 
-100.00000 -100.00000 L 4 
-100.00000 -100.00000 M 5 
 0.00006 -100.00000 F 6 
 0.36316  0.08436 Y 7 
-100.00000 -100.00000 W 8 
-100.00000 -0.00014 S 9 
-100.00000  0.08528 T 10 
-100.00000 -0.15834 N 11 
 0.02800 -0.92931 Q 12 
-100.00000 -0.29415 C 13 
-100.00000  0.10841 P 14 
 0.00000  0.00000 H 15 
 0.25040 -0.38337 R 16 
 0.13757 -100.00000 K 17 
-100.00000 -100.00000 D 18 
-100.00000 -100.00000 E 19 
-100.00000 -100.00000 G 0 
-100.00000 -100.00000 A 1 
-100.00000 -100.00000 V 2 
 0.01761 -0.00006 I 3 
-100.00000 -100.00000 L 4 
-100.00000 -100.00000 M 5 
-100.00000 -100.00000 F 6 
-100.00000 -100.00000 Y 7 
-100.00000 -100.00000 W 8 
-0.50379  0.35170 S 9 
-100.00000 -0.27755 T 10 
 0.00000  0.00000 N 11 
-100.00000 -100.00000 Q 12 
-100.00000 -100.00000 C 13 
-100.00000 -100.00000 P 14 
-100.00000 -0.00006 H 15 
-100.00000 -100.00000 R 16 
 0.36553  0.20788 K 17 
 0.51746 -0.66647 D 18 
-100.00000 -100.00000 E 19 
 0.00000  0.00000 G 0 
 0.34060 -100.00000 A 1 
-0.31570 -0.29162 V 2 
-100.00000 -100.00000 I 3 
-100.00000 -100.00000 L 4 
-100.00000 -100.00000 M 5 
-100.00000 -100.00000 F 6 
-100.00000 -0.00003 Y 7 
 0.75564 -0.36919 W 8 
-0.66000 -0.41032 S 9 
-0.00008  0.10536 T 10 
-100.00000 -100.00000 N 11 
-100.00000 -100.00000 Q 12 
-100.00000 -100.00000 C 13 
-100.00000 -100.00000 P 14 
-0.71883 -0.42913 H 15 
-0.00638  0.41970 R 16 
-100.00000 -0.05061 K 17 
-100.00000 -100.00000 D 18 
-0.37100 -0.02425 E 19 
-100.00000  0.06920 G 0 
-0.61305 -1.05000 A 1 
-0.16599 -0.30472 V 2 
-100.00000 -0.30931 I 3 
-0.56132  0.06920 L 4 
-100.00000 -0.56391 M 5 
-100.00000 -100.00000 F 6 
-0.25136  0.27565 Y 7 
-100.00000 -100.00000 W 8 
-100.00000 -100.00000 S 9 
-0.36224 -0.02540 T 10 
-0.08670 -0.30931 N 11 
-100.00000  0.10013 Q 12 
-100.00000  0.00006 C 13 
-100.00000 -100.00000 P 14 
-0.37932  0.00006 H 15 
 0.01607  0.93542 R 16 
 0.00000  0.00000 K 17 
-100.00000 -100.00000 D 18 
-0.10741  0.42075 E 19 
-100.00000 -100.00000 G 0 
-100.00000 -100.00000 A 1 
-100.00000 -100.00000 V 2 
-0.10375 -0.07130 I 3 
 0.00000  0.00000 L 4 
-100.00000 -100.00000 M 5 
-100.00000 -100.00000 F 6 
-0.12563 -100.00000 Y 7 
-100.00000 -100.00000 W 8 
-100.00000 -100.00000 S 9 
 0.35979  0.10572 T 10 
-100.00000  0.26301 N 11 
 0.01187 -0.15731 Q 12 
-100.00000 -100.00000 C 13 
 0.02938 -0.12253 P 14 
-100.00000 -100.00000 H 15 
-100.00000 -100.00000 R 16 
-100.00000 -100.00000 K 17 
-100.00000 -100.00000 D 18 
-100.00000 -100.00000 E 19 
-100.00000  0.10242 G 0 
 0.00003 -100.00000 A 1 
 0.01126  0.00015 V 2 
-100.00000 -100.00000 I 3 
-100.00000 -100.00000 L 4 
 0.47618  0.12090 M 5 
-0.21231  0.32481 F 6 
-0.39815  0.53328 Y 7 
-0.12625  0.00015 W 8 
 0.24307 -0.29920 S 9 
-100.00000 -100.00000 T 10 
-100.00000 -100.00000 N 11 
-100.00000 -100.00000 Q 12 
 0.00000  0.00000 C 13 
-100.00000 -100.00000 P 14 
-100.00000 -100.00000 H 15 
-0.22852  0.76476 R 16 
-100.00000 -100.00000 K 17 
-100.00000 -100.00000 D 18 
-100.00000 -100.00000 E 19 
-100.00000 -100.00000 G 0 
 0.28331 -0.00279 A 1 
 0.00002 -100.00000 V 2 
 0.00002 -0.16525 I 3 
 0.12559 -0.38435 L 4 
 0.00002  0.09778 M 5 
-0.08955 -0.25240 F 6 
-0.17742 -1.09593 Y 7 
-0.08988 -100.00000 W 8 
-0.45007 -0.02814 S 9 
-0.12416 -0.87496 T 10 
-0.57556 -0.00850 N 11 
-100.00000 -1.22524 Q 12 
-100.00000 -100.00000 C 13 
-100.00000 -100.00000 P 14 
 0.61828 -1.00598 H 15 
 0.57058 -0.35528 R 16 
 0.00000  0.00000 K 17 
-100.00000 -0.04989 D 18 
 0.45069  0.66719 E 19 
-100.00000 -100.00000 G 0 
-100.00000 -100.00000 A 1 
-0.15661 -0.58705 V 2 
 0.71030 -1.54029 I 3 
 0.00000  0.00000 L 4 
-100.00000 -100.00000 M 5 
 0.67331 -0.21439 F 6 
-100.00000 -100.00000 Y 7 
-100.00000 -100.00000 W 8 
 0.33026 -0.42917 S 9 
-100.00000 -100.00000 T 10 
 0.00019 -0.00034 N 11 
-100.00000 -100.00000 Q 12 
-100.00000 -100.00000 C 13 
-100.00000 -100.00000 P 14 
-100.00000 -100.00000 H 15 
-100.00000 -0.00034 R 16 
-100.00000 -100.00000 K 17 
-100.00000 -100.00000 D 18 
-100.00000 -100.00000 E 19 
 0.60602 -0.31410 G 0 
-0.42873 -0.30234 A 1 
-100.00000 -100.00000 V 2 
 0.00528 -0.00093 I 3 
-100.00000 -0.00093 L 4 
 0.48569 -100.00000 M 5 
-0.48652 -0.23269 F 6 
 0.12211 -0.52641 Y 7 
-100.00000 -100.00000 W 8 
-0.25890  0.10681 S 9 
-100.00000  0.26210 T 10 
 0.11051 -0.70172 N 11 
-0.89942 -0.84143 Q 12 
-100.00000 -100.00000 C 13 
-100.00000 -100.00000 P 14 
 0.54585 -1.37488 H 15 
 0.58203 -0.58695 R 16 
 0.00000  0.00000 K 17 
-100.00000 -0.98745 D 18 
 0.98429 -0.48013 E 19 
 0.00000  0.00000 G 0 
-100.00000 -100.00000 A 1 
 0.12497  0.13723 V 2 
-100.00000 -100.00000 I 3 
-100.00000 -100.00000 L 4 
-100.00000 -100.00000 M 5 
-100.00000 -100.00000 F 6 
-100.00000 -100.00000 Y 7 
-0.00013 -100.00000 W 8 
-100.00000 -0.00027 S 9 
-100.00000 -100.00000 T 10 
-100.00000 -1.94947 N 11 
-0.00013 -100.00000 Q 12 
-100.00000 -100.00000 C 13 
-100.00000 -100.00000 P 14 
-100.00000 -100.00000 H 15 
-0.38728  0.36906 R 16 
-100.00000 -100.00000 K 17 
-100.00000 -100.00000 D 18 
-0.61154 -0.58787 E 19 
-100.00000 -0.00048 G 0 
-0.82514 -0.44872 A 1 
-0.28991 -0.42186 V 2 
 0.00000  0.00000 I 3 
 0.40412  0.17442 L 4 
 0.06858 -0.20114 M 5 
-100.00000 -100.00000 F 6 
-100.00000 -100.00000 Y 7 
-100.00000 -100.00000 W 8 
-0.00005 -0.00048 S 9 
 0.20846 -0.41463 T 10 
-100.00000 -0.18569 N 11 
-100.00000 -0.07021 Q 12 
-100.00000 -100.00000 C 13 
-0.00005 -100.00000 P 14 
-0.36142 -0.00048 H 15 
-0.06519 -0.80669 R 16 
-0.09838 -1.19337 K 17 
-100.00000 -100.00000 D 18 
-100.00000  0.21265 E 19 
-0.09602 -1.28285 G 0 
 0.00000  0.00000 A 1 
 0.33505 -1.12151 V 2 
-100.00000 -100.00000 I 3 
 0.12949 -0.30462 L 4 
-0.00004 -0.30462 M 5 
-100.00000 -100.00000 F 6 
-0.22155 -0.04638 Y 7 
-100.00000 -100.00000 W 8 
 0.32725 -0.20511 S 9 
-0.52121 -0.38208 T 10 
-100.00000 -0.75531 N 11 
 0.42905 -100.00000 Q 12 
-100.00000 -100.00000 C 13 
 0.28945  0.05790 P 14 
-100.00000 -0.17191 H 15 
 0.71810 -0.56768 R 16 
-0.11152 -1.01981 K 17 
-0.35620 -0.61369 D 18 
-0.67265  0.71418 E 19 
-100.00000 -100.00000 G 0 
-0.00000 -100.00000 A 1 
-100.00000 -100.00000 V 2 
-100.00000 -100.00000 I 3 
 0.33383  0.23449 L 4 
-100.00000 -100.00000 M 5 
-100.00000 -100.00000 F 6 
-100.00000 -100.00000 Y 7 
-100.00000 -100.00000 W 8 
-0.36201 -0.54052 S 9 
 0.12738 -0.06507 T 10 
-100.00000 -100.00000 N 11 
-0.16573 -0.19260 Q 12 
-100.00000 -100.00000 C 13 
 0.00000  0.00000 P 14 
-100.00000 -100.00000 H 15 
-100.00000 -100.00000 R 16 
-100.00000 -100.00000 K 17 
-100.00000 -100.00000 D 18 
-100.00000 -100.00000 E 19 
-100.00000 -100.00000 G 0 
-100.00000 -100.00000 A 1 
 0.37867 -100.00000 V 2 
 0.18425 -0.78891 I 3 
 0.00000  0.00000 L 4 
-100.00000 -100.00000 M 5 
-100.00000 -100.00000 F 6 
-100.00000 -100.00000 Y 7 
-100.00000 -100.00000 W 8 
-100.00000 -100.00000 S 9 
-100.00000 -100.00000 T 10 
-100.00000 -100.00000 N 11 
-0.11586  0.09788 Q 12 
-100.00000 -100.00000 C 13 
 0.62587  0.23837 P 14 
-100.00000 -100.00000 H 15 
-100.00000 -100.00000 R 16 
-100.00000 -100.00000 K 17 
-100.00000 -100.00000 D 18 
-100.00000 -100.00000 E 19 
-100.00000 -0.15427 G 0 
 0.21852 -0.76773 A 1 
 0.01760 -0.08210 V 2 
-0.36644 -0.62303 I 3 
 0.17780  0.09183 L 4 
-100.00000 -0.05125 M 5 
-0.52072  0.13538 F 6 
-0.00030 -0.68774 Y 7 
-100.00000 -0.00054 W 8 
 0.02663  0.03662 S 9 
-0.96708  1.35416 T 10 
-0.00030  0.13697 N 11 
 0.00000  0.00000 Q 12 
-0.13295 -0.54770 C 13 
-0.97089 -0.53496 P 14 
-0.22894 -0.61972 H 15 
 0.01503 -0.61640 R 16 
-0.22894  0.03773 K 17 
-0.39518 -0.34063 D 18 
-0.54924 -0.37032 E 19 
-100.00000 -100.00000 G 0 
-100.00000 -100.00000 A 1 
-100.00000 -0.02731 V 2 
-100.00000 -100.00000 I 3 
 0.00000  0.00000 L 4 
-100.00000 -0.43203 M 5 
 0.51261  0.19600 F 6 
-100.00000 -0.00001 Y 7 
-0.36449 -0.16481 W 8 
-0.30162  0.10854 S 9 
-100.00000 -100.00000 T 10 
-100.00000 -100.00000 N 11 
-100.00000 -100.00000 Q 12 
-100.00000 -100.00000 C 13 
-100.00000 -100.00000 P 14 
-100.00000 -100.00000 H 15 
-100.00000 -100.00000 R 16 
-100.00000 -100.00000 K 17 
-100.00000 -100.00000 D 18 
-100.00000 -100.00000 E 19 
 0.00000  0.00000 G 0 
-0.33299 -0.78972 A 1 
-0.17292 -0.43377 V 2 
-100.00000 -0.00003 I 3 
-0.74382 -0.18521 L 4 
-0.36652  0.13747 M 5 
-0.36652 -100.00000 F 6 
-100.00000 -100.00000 Y 7 
-0.30444 -0.42159 W 8 
 0.00452  0.37848 S 9 
-0.56747 -0.31374 T 10 
 0.31155 -0.42159 N 11 
-0.22288 -0.00003 Q 12 
-100.00000 -100.00000 C 13 
-100.00000 -100.00000 P 14 
 0.23095 -0.41120 H 15 
-0.63393 -0.22404 R 16 
-100.00000 -0.42159 K 17 
-0.96449 -0.16539 D 18 
 0.15142  0.58105 E 19 
-0.04664 -100.00000 G 0 
-0.36605 -1.24134 A 1 
 0.45224 -0.00022 V 2 
 1.01549 -0.57142 I 3 
-0.58568  0.58866 L 4 
-100.00000 -100.00000 M 5 
-100.00000 -100.00000 F 6 
-0.36605 -0.16557 Y 7 
-100.00000 -100.00000 W 8 
-0.08142  0.17152 S 9 
 0.11938  0.19412 T 10 
 0.19789  0.25407 N 11 
-100.00000  0.83443 Q 12 
-100.00000 -100.00000 C 13 
-0.56436 -100.00000 P 14 
 0.79298 -100.00000 H 15 
-1.05528  0.07271 R 16 
 0.00000  0.00000 K 17 
-100.00000 -0.00022 D 18 
-0.52658 -0.24906 E 19 
 0.00466  0.41934 G 0 
-100.00000 -100.00000 A 1 
-100.00000 -100.00000 V 2 
-100.00000 -100.00000 I 3 
-100.00000 -100.00000 L 4 
-100.00000 -100.00000 M 5 
 0.24566 -0.31420 F 6 
-0.60392  0.05065 Y 7 
-100.00000 -100.00000 W 8 
 0.12406 -0.07038 S 9 
-100.00000  0.00004 T 10 
-100.00000 -100.00000 N 11 
-100.00000 -100.00000 Q 12 
 0.00000  0.00000 C 13 
-100.00000 -100.00000 P 14 
-100.00000 -100.00000 H 15 
 0.10107  0.53380 R 16 
-100.00000 -100.00000 K 17 
-100.00000 -100.00000 D 18 
-100.00000 -100.00000 E 19 
-100.00000  0.50549 G 0 
 0.00011  0.58454 A 1 
-100.00000 -100.00000 V 2 
-100.00000 -0.00042 I 3 
-100.00000 -100.00000 L 4 
-100.00000 -100.00000 M 5 
-100.00000 -100.00000 F 6 
-100.00000 -100.00000 Y 7 
-100.00000 -100.00000 W 8 
 0.09377 -0.85177 S 9 
 0.11121 -0.77333 T 10 
 0.00000  0.00000 N 11 
 0.25684 -0.00042 Q 12 
-100.00000 -100.00000 C 13 
-100.00000 -100.00000 P 14 
-100.00000 -100.00000 H 15 
-100.00000 -0.16582 R 16 
 0.48203 -0.08633 K 17 
 0.06588 -0.18418 D 18 
-100.00000 -0.00042 E 19 
-100.00000 -100.00000 G 0 
-100.00000 -100.00000 A 1 
 0.41751 -0.98725 V 2 
 0.00000  0.00000 I 3 
-0.85662  0.21806 L 4 
-0.00001 -0.18152 M 5 
 0.38197  0.01822 F 6 
-100.00000 -100.00000 Y 7 
-100.00000 -100.00000 W 8 
 0.24714 -0.02642 S 9 
 0.32243  0.12718 T 10 
-0.25176 -100.00000 N 11 
-100.00000 -100.00000 Q 12 
-100.00000 -100.00000 C 13 
-100.00000 -100.00000 P 14 
-100.00000 -100.00000 H 15 
-100.00000 -100.00000 R 16 
-100.00000 -100.00000 K 17 
-100.00000 -100.00000 D 18 
-100.00000 -100.00000 E 19 
-100.00000 -0.78376 G 0 
 0.15914 -0.37944 A 1 
-0.00048  0.28123 V 2 
-0.62550 -0.19667 I 3 
-0.45996 -0.70931 L 4 
-100.00000 -100.00000 M 5 
-100.00000 -100.00000 F 6 
-0.36169 -100.00000 Y 7 
-100.00000 -100.00000 W 8 
-0.20142 -0.67962 S 9 
 0.00000  0.00000 T 10 
-0.29735  0.26251 N 11 
-0.65033 -100.00000 Q 12 
-100.00000 -100.00000 C 13 
 0.42703 -0.52073 P 14 
-0.25104 -0.44465 H 15 
-100.00000 -100.00000 R 16 
-0.00048 -100.00000 K 17 
-100.00000 -100.00000 D 18 
-100.00000 -100.00000 E 19 
 0.00000  0.00000 G 0 
 0.00485 -0.79028 A 1 
-0.20717  0.06451 V 2 
-100.00000 -100.00000 I 3 
-100.00000 -100.00000 L 4 
-100.00000 -100.00000 M 5 
-100.00000 -100.00000 F 6 
-100.00000 -100.00000 Y 7 
-100.00000 -100.00000 W 8 
 0.00004 -100.00000 S 9 
-100.00000 -100.00000 T 10 
-100.00000 -100.00000 N 11 
-100.00000 -100.00000 Q 12 
-100.00000 -100.00000 C 13 
-100.00000 -100.00000 P 14 
-100.00000 -100.00000 H 15 
 0.52676  0.00151 R 16 
-100.00000 -100.00000 K 17 
-100.00000 -100.00000 D 18 
-0.23792  0.10206 E 19 
-0.74383  0.82354 G 0 
-100.00000 -100.00000 A 1 
-100.00000 -100.00000 V 2 
-100.00000 -100.00000 I 3 
 0.11904  0.68254 L 4 
-100.00000 -100.00000 M 5 
-100.00000 -100.00000 F 6 
-100.00000 -100.00000 Y 7 
 0.00000  0.00000 W 8 
-100.00000 -100.00000 S 9 
-100.00000 -100.00000 T 10 
-100.00000 -100.00000 N 11 
-100.00000 -100.00000 Q 12 
 0.01755 -0.17646 C 13 
-100.00000 -100.00000 P 14 
-100.00000 -100.00000 H 15 
 0.49737  0.19380 R 16 
-100.00000 -100.00000 K 17 
-100.00000 -100.00000 D 18 
-100.00000 -100.00000 E 19 
-100.00000 -100.00000 G 0 
-100.00000 -100.00000 A 1 
-0.15087 -0.78928 V 2 
-1.20659 -0.05051 I 3 
 0.00000  0.00000 L 4 
-100.00000 -100.00000 M 5 
 0.63694 -0.22615 F 6 
-100.00000 -100.00000 Y 7 
-100.00000 -100.00000 W 8 
-100.00000 -100.00000 S 9 
-100.00000 -100.00000 T 10 
-100.00000 -100.00000 N 11 
-100.00000 -100.00000 Q 12 
-100.00000 -100.00000 C 13 
 0.46327  0.47803 P 14 
-100.00000 -100.00000 H 15 
-0.11626 -0.00005 R 16 
-100.00000 -100.00000 K 17 
-100.00000 -0.16530 D 18 
-100.00000 -100.00000 E 19 
-100.00000 -100.00000 G 0 
-100.00000 -100.00000 A 1 
-0.33265 -0.06995 V 2 
-0.48043  0.53412 I 3 
 0.00000  0.00000 L 4 
 0.11095 -100.00000 M 5 
-0.44564 -0.19304 F 6 
-0.00004 -0.16544 Y 7 
-0.00004 -0.31388 W 8 
 0.14005  0.23159 S 9 
-100.00000 -100.00000 T 10 
-100.00000 -100.00000 N 11 
-100.00000 -100.00000 Q 12 
-100.00000 -100.00000 C 13 
 0.35274 -100.00000 P 14 
-100.00000 -100.00000 H 15 
-100.00000 -100.00000 R 16 
-100.00000 -100.00000 K 17 
-100.00000 -100.00000 D 18 
-100.00000 -100.00000 E 19 
 0.00000  0.00000 G 0 
 0.00488  0.00008 A 1 
-100.00000  0.31995 V 2 
-100.00000 -100.00000 I 3 
-100.00000 -100.00000 L 4 
-100.00000 -100.00000 M 5 
-100.00000 -100.00000 F 6 
-100.00000 -100.00000 Y 7 
-100.00000 -100.00000 W 8 
-100.00000 -100.00000 S 9 
-100.00000 -100.00000 T 10 
-100.00000 -100.00000 N 11 
-100.00000 -100.00000 Q 12 
-100.00000 -100.00000 C 13 
-100.00000 -100.00000 P 14 
-100.00000 -100.00000 H 15 
 0.18268  1.06053 R 16 
-100.00000 -100.00000 K 17 
-100.00000 -100.00000 D 18 
-0.10067 -0.44174 E 19 
-100.00000 -100.00000 G 0 
-0.74349 -100.00000 A 1 
-100.00000 -100.00000 V 2 
-100.00000  0.26301 I 3 
-100.00000 -100.00000 L 4 
-100.00000 -100.00000 M 5 
-100.00000 -100.00000 F 6 
-100.00000 -100.00000 Y 7 
-100.00000 -100.00000 W 8 
 0.09720  0.49890 S 9 
 0.01527 -0.65250 T 10 
 0.00000  0.00000 N 11 
-100.00000 -100.00000 Q 12 
-100.00000 -100.00000 C 13 
-100.00000 -100.00000 P 14 
-0.15853 -0.08607 H 15 
-100.00000 -100.00000 R 16 
 0.55981 -0.65250 K 17 
 0.26166 -0.06599 D 18 
-100.00000 -100.00000 E 19 
-100.00000 -100.00000 G 0 
-100.00000 -100.00000 A 1 
-100.00000 -100.00000 V 2 
-100.00000 -100.00000 I 3 
 0.56950  0.46925 L 4 
-100.00000 -100.00000 M 5 
-100.00000 -100.00000 F 6 
-100.00000 -100.00000 Y 7 
-100.00000 -100.00000 W 8 
-0.22283  0.11132 S 9 
-0.27972  0.21296 T 10 
-100.00000 -100.00000 N 11 
-0.18882  0.09748 Q 12 
-100.00000 -100.00000 C 13 
 0.00000  0.00000 P 14 
-100.00000 -100.00000 H 15 
-100.00000 -100.00000 R 16 
-100.00000 -100.00000 K 17 
-100.00000 -100.00000 D 18 
-100.00000 -100.00000 E 19 
-0.43077 -0.07334 G 0 
 0.28044 -0.74348 A 1 
-100.00000 -0.02838 V 2 
-100.00000  0.41908 I 3 
-0.56756 -0.11262 L 4 
-100.00000  0.37817 M 5 
-0.36652 -0.51019 F 6 
-100.00000  0.06415 Y 7 
-0.00010 -100.00000 W 8 
-0.00010 -0.00034 S 9 
 0.13018 -0.68553 T 10 
-0.13285 -0.13249 N 11 
-0.43005 -0.00034 Q 12 
-100.00000 -100.00000 C 13 
-100.00000 -100.00000 P 14 
-100.00000 -100.00000 H 15 
-100.00000 -100.00000 R 16 
-0.18854  0.46928 K 17 
 0.09884 -0.47011 D 18 
 0.00000  0.00000 E 19 
-100.00000 -100.00000 G 0 
-100.00000 -100.00000 A 1 
-100.00000 -100.00000 V 2 
-100.00000 -100.00000 I 3 
-100.00000 -100.00000 L 4 
-100.00000 -100.00000 M 5 
 0.13153  0.17366 F 6 
-0.60406 -0.03506 Y 7 
 0.26308 -100.00000 W 8 
-0.11455 -0.18947 S 9 
-100.00000 -100.00000 T 10 
-100.00000 -100.00000 N 11 
-100.00000 -100.00000 Q 12 
 0.00000  0.00000 C 13 
-100.00000 -100.00000 P 14 
-100.00000 -100.00000 H 15 
 0.92604  0.09874 R 16 
-100.00000 -100.00000 K 17 
-100.00000 -100.00000 D 18 
-100.00000 -100.00000 E 19 
-0.10524  0.00988 G 0 
-100.00000  0.00007 A 1 
-100.00000  0.21304 V 2 
-100.00000 -100.00000 I 3 
-100.00000 -100.00000 L 4 
-100.00000 -100.00000 M 5 
-100.00000 -100.00000 F 6 
-0.52067  0.39942 Y 7 
-100.00000 -100.00000 W 8 
-100.00000 -100.00000 S 9 
-100.00000 -100.00000 T 10 
-0.32390  0.46966 N 11 
-100.00000 -100.00000 Q 12 
-100.00000 -100.00000 C 13 
-100.00000 -100.00000 P 14 
 0.13740 -100.00000 H 15 
-100.00000  0.00007 R 16 
-100.00000 -100.00000 K 17 
 0.00000  0.00000 D 18 
-0.12914 -0.37688 E 19 
-0.86698  0.56562 G 0 
 0.01174 -0.13181 A 1 
-100.00000  0.34150 V 2 
 0.59958 -0.50852 I 3 
-0.64780  0.29350 L 4 
-0.00029 -100.00000 M 5 
-0.11714 -100.00000 F 6 
-0.32548  1.15034 Y 7 
-100.00000  0.00018 W 8 
 0.00000  0.00000 S 9 
 0.44123  0.69635 T 10 
-0.03880 -0.40319 N 11 
-0.33330 -0.55625 Q 12 
-100.00000 -100.00000 C 13 
 0.16845 -1.13123 P 14 
-0.60924 -0.28796 H 15 
-100.00000 -100.00000 R 16 
-0.25465 -100.00000 K 17 
-0.06621  0.58126 D 18 
 0.28935 -0.87320 E 19 
-100.00000 -100.00000 G 0 
-100.00000 -100.00000 A 1 
-100.00000 -0.31147 V 2 
-0.20810 -0.76991 I 3 
 0.00000  0.00000 L 4 
-0.30442 -0.20020 M 5 
-100.00000 -100.00000 F 6 
-100.00000 -100.00000 Y 7 
-100.00000 -100.00000 W 8 
-100.00000 -100.00000 S 9 
-0.25433 -100.00000 T 10 
-100.00000 -100.00000 N 11 
-0.22892  0.03645 Q 12 
-100.00000 -100.00000 C 13 
 0.08462  0.23009 P 14 
-100.00000 -0.00011 H 15 
 0.00473 -100.00000 R 16 
-100.00000 -100.00000 K 17 
-100.00000 -0.31430 D 18 
-100.00000 -100.00000 E 19 
-0.00016 -100.00000 G 0 
-0.36486 -0.31410 A 1 
 0.35252  0.05805 V 2 
-0.31995  0.86614 I 3 
 0.00000  0.00000 L 4 
-0.00016  0.00001 M 5 
-0.67061  0.05805 F 6 
 0.00460 -0.57190 Y 7 
-100.00000 -100.00000 W 8 
-0.47059 -0.31410 S 9 
 0.12405  0.09746 T 10 
 0.37835 -100.00000 N 11 
-0.22907 -0.84667 Q 12 
-100.00000 -100.00000 C 13 
-0.18290 -0.91295 P 14 
 0.00460 -0.19339 H 15 
-0.25446 -0.05107 R 16 
-100.00000 -100.00000 K 17 
-0.00016 -100.00000 D 18 
-100.00000 -100.00000 E 19 
 0.42470 -0.10189 G 0 
 0.02434  0.02671 A 1 
 0.15860 -0.77970 V 2 
 0.34401 -0.41774 I 3 
 0.13755 -0.06315 L 4 
-0.33518  0.63854 M 5 
 0.31690 -0.45036 F 6 
-0.33518  0.81346 Y 7 
-0.11469  0.07358 W 8 
 0.46994  0.25531 S 9 
 0.62374 -0.36019 T 10 
 0.98409  0.07741 N 11 
-0.19279  0.13777 Q 12 
-100.00000 -100.00000 C 13 
 0.00000  0.00000 P 14 
-0.39442  0.10787 H 15 
-0.10084 -0.00531 R 16 
 0.48642  0.27186 K 17 
 0.61939  0.14744 D 18 
 0.13849 -0.22913 E 19 
 0.01453 -1.17198 G 0 
 0.00000  0.00000 A 1 
-0.28190 -0.21135 V 2 
 0.97814 -0.03821 I 3 
-0.51631  0.23707 L 4 
-100.00000 -0.66644 M 5 
-0.30588  0.51547 F 6 
-0.20786 -0.98109 Y 7 
-100.00000 -100.00000 W 8 
-0.48148 -0.62278 S 9 
-0.31607 -0.84898 T 10 
 0.34118 -0.49566 N 11 
-0.52299 -100.00000 Q 12 
-100.00000 -100.00000 C 13 
 1.03034 -0.20048 P 14 
-0.74433 -0.38521 H 15 
-0.01554 -0.79379 R 16 
-0.47090  0.39742 K 17 
 0.19473 -0.43524 D 18 
 0.56889 -0.02830 E 19 
-0.18498  0.02901 G 0 
-0.52584 -0.31156 A 1 
 0.21819  0.48329 V 2 
-0.02759 -0.47047 I 3 
-0.16387 -0.30271 L 4 
-100.00000 -0.98993 M 5 
-0.00035 -0.31438 F 6 
 0.10376 -0.16581 Y 7 
 0.01464 -100.00000 W 8 
-0.10911 -0.35759 S 9 
 0.03359  0.64544 T 10 
-1.27813 -1.47291 N 11 
-0.43031 -0.79092 Q 12 
-100.00000 -0.00018 C 13 
-100.00000 -0.31438 P 14 
-0.08239 -0.01742 H 15 
 0.00000  0.00000 R 16 
 0.28390  0.17759 K 17 
-100.00000 -100.00000 D 18 
-0.18862 -100.00000 E 19 
 0.02153 -0.30322 G 0 
-0.52099  0.38535 A 1 
 0.30369 -0.52715 V 2 
-0.25447 -0.30653 I 3 
-0.46683 -0.30860 L 4 
-100.00000  0.10644 M 5 
 0.00857  0.09753 F 6 
-0.22311 -0.68771 Y 7 
 0.37742 -100.00000 W 8 
 0.00000  0.00000 S 9 
-0.15905  1.53271 T 10 
-0.60651 -0.50691 N 11 
-0.68547 -0.91931 Q 12 
-100.00000 -100.00000 C 13 
-0.27323  0.29178 P 14 
-100.00000 -0.31395 H 15 
-0.36657  0.13581 R 16 
-0.13292 -100.00000 K 17 
-0.12303 -0.05092 D 18 
 0.88826 -0.00002 E 19 
-0.00001 -100.00000 G 0 
-100.00000 -100.00000 A 1 
-100.00000 -100.00000 V 2 
-100.00000 -100.00000 I 3 
-0.20737 -0.42236 L 4 
-100.00000 -100.00000 M 5 
-100.00000 -0.84944 F 6 
-100.00000 -100.00000 Y 7 
 0.00000  0.00000 W 8 
-100.00000 -100.00000 S 9 
-100.00000 -100.00000 T 10 
-100.00000 -100.00000 N 11 
-100.00000 -100.00000 Q 12 
 0.35268  0.13743 C 13 
-100.00000 -100.00000 P 14 
-100.00000 -100.00000 H 15 
-0.10867  0.10165 R 16 
-100.00000 -100.00000 K 17 
-100.00000 -100.00000 D 18 
-100.00000 -100.00000 E 19 
-1.12242 -0.11183 G 0 
-0.24541 -0.36572 A 1 
-100.00000 -100.00000 V 2 
-100.00000 -100.00000 I 3 
-100.00000 -100.00000 L 4 
-100.00000 -100.00000 M 5 
 0.48165  0.27100 F 6 
 0.00468  0.17146 Y 7 
-100.00000 -100.00000 W 8 
 0.00000  0.00000 S 9 
-0.13282 -100.00000 T 10 
-100.00000 -100.00000 N 11 
-100.00000 -100.00000 Q 12 
-0.00017 -100.00000 C 13 
-0.54921 -0.17532 P 14 
-100.00000 -100.00000 H 15 
-100.00000 -100.00000 R 16 
-100.00000 -100.00000 K 17 
-100.00000 -100.00000 D 18 
-100.00000 -100.00000 E 19 
-0.00005 -100.00000 G 0 
-100.00000 -100.00000 A 1 
-100.00000 -100.00000 V 2 
-100.00000 -100.00000 I 3 
-100.00000 -100.00000 L 4 
-100.00000 -100.00000 M 5 
-100.00000  0.00016 F 6 
 0.00000  0.00000 Y 7 
-100.00000 -100.00000 W 8 
-0.25433 -0.16547 S 9 
-100.00000 -100.00000 T 10 
 0.00870  0.58512 N 11 
-100.00000 -100.00000 Q 12 
 0.40003  0.62759 C 13 
-100.00000 -100.00000 P 14 
-0.27192  0.23532 H 15 
-100.00000 -100.00000 R 16 
-100.00000 -100.00000 K 17 
-0.36643  0.00016 D 18 
-100.00000 -100.00000 E 19 
-100.00000 -100.00000 G 0 
-100.00000 -100.00000 A 1 
 0.41679  0.29240 V 2 
 0.00000  0.00000 I 3 
-0.09185 -0.42984 L 4 
-0.09185 -0.30026 M 5 
-100.00000 -0.15789 F 6 
-100.00000 -100.00000 Y 7 
-100.00000 -100.00000 W 8 
-0.11924  0.18517 S 9 
-0.53874  0.77543 T 10 
-0.00002  0.32754 N 11 
-100.00000 -100.00000 Q 12 
-100.00000 -100.00000 C 13 
-100.00000 -100.00000 P 14 
-100.00000 -100.00000 H 15 
-100.00000 -100.00000 R 16 
-100.00000 -100.00000 K 17 
-100.00000 -100.00000 D 18 
-100.00000 -100.00000 E 19 
-100.00000  0.37875 G 0 
 0.86898 -0.29877 A 1 
 0.00000  0.00000 V 2 
 0.29549  0.76913 I 3 
-0.11571  0.22077 L 4 
-100.00000 -100.00000 M 5 
-100.00000 -100.00000 F 6 
-100.00000 -100.00000 Y 7 
-100.00000 -100.00000 W 8 
-100.00000 -100.00000 S 9 
-100.00000 -100.00000 T 10 
-100.00000 -100.00000 N 11 
-100.00000 -100.00000 Q 12 
-100.00000 -100.00000 C 13 
-100.00000 -100.00000 P 14 
-100.00000 -100.00000 H 15 
-100.00000 -100.00000 R 16 
-100.00000 -100.00000 K 17 
-100.00000 -100.00000 D 18 
 0.67827  0.37875 E 19 
 0.30098  0.23886 G 0 
-100.00000 -100.00000 A 1 
-100.00000  0.21637 V 2 
-100.00000 -100.00000 I 3 
-100.00000 -100.00000 L 4 
-100.00000 -100.00000 M 5 
-100.00000 -100.00000 F 6 
-100.00000 -100.00000 Y 7 
-100.00000 -100.00000 W 8 
-100.00000 -100.00000 S 9 
-100.00000 -100.00000 T 10 
-100.00000 -100.00000 N 11 
-100.00000 -100.00000 Q 12 
-100.00000 -100.00000 C 13 
-100.00000 -100.00000 P 14 
-100.00000 -100.00000 H 15 
-100.00000 -0.00010 R 16 
 0.04549 -0.69896 K 17 
-0.19563 -0.54917 D 18 
 0.00000  0.00000 E 19 
-1.00596 -0.62375 G 0 
 0.11094 -0.88148 A 1 
-0.00040 -0.06387 V 2 
-0.37316  0.18174 I 3 
-0.67328  0.12167 L 4 
-100.00000 -100.00000 M 5 
-100.00000 -100.00000 F 6 
-0.51915  0.34083 Y 7 
-100.00000  0.29870 W 8 
-0.05246 -0.38167 S 9 
 0.00000  0.00000 T 10 
-0.22975  1.28421 N 11 
-0.19456  0.32709 Q 12 
-100.00000 -100.00000 C 13 
-1.22756 -0.62539 P 14 
-100.00000 -0.17852 H 15 
 0.72878 -0.48813 R 16 
-100.00000 -0.08318 K 17 
-0.10015 -0.29287 D 18 
 0.11288  0.64785 E 19 
-0.60146 -0.02038 G 0 
 0.69623 -0.11823 A 1 
-1.00490  0.15525 V 2 
-100.00000 -0.15789 I 3 
-0.43947  0.14692 L 4 
-0.86568  0.00001 M 5 
 0.25565 -0.94505 F 6 
-0.16452  0.26305 Y 7 
-0.94677  0.58497 W 8 
-0.17644  0.78036 S 9 
-0.06166 -0.29221 T 10 
 0.07661  0.00001 N 11 
-1.39076 -0.43893 Q 12 
-100.00000 -100.00000 C 13 
 0.00000  0.00000 P 14 
-0.04904  0.23244 H 15 
-100.00000 -100.00000 R 16 
-100.00000  0.00001 K 17 
-100.00000 -0.71817 D 18 
-0.51713 -100.00000 E 19 
 0.00493  0.05214 G 0 
 0.03326 -0.28240 A 1 
 0.01897 -0.03524 V 2 
 0.13757  0.40869 I 3 
 0.01897  0.00017 L 4 
-100.00000 -100.00000 M 5 
-100.00000 -100.00000 F 6 
-100.00000 -100.00000 Y 7 
-100.00000 -100.00000 W 8 
 0.09592  0.46116 S 9 
 0.34831  0.27496 T 10 
 0.00000  0.00000 N 11 
-0.11853 -100.00000 Q 12 
-100.00000 -100.00000 C 13 
-0.11853 -100.00000 P 14 
-0.32996  0.00017 H 15 
-0.76106 -0.15675 R 16 
 0.38445  0.38057 K 17 
 0.07426  0.43778 D 18 
 0.77655 -0.15675 E 19 
 0.17150 -0.35173 G 0 
-0.19433 -1.62452 A 1 
-100.00000  0.25602 V 2 
-100.00000 -100.00000 I 3 
-100.00000 -100.00000 L 4 
-100.00000 -100.00000 M 5 
-0.41813  0.60421 F 6 
-0.03162 -0.17047 Y 7 
-100.00000 -100.00000 W 8 
 0.00000  0.00000 S 9 
 0.10545 -1.25638 T 10 
-0.75671 -0.81935 N 11 
-0.14200  0.27967 Q 12 
-100.00000 -100.00000 C 13 
 0.58566  1.16576 P 14 
-100.00000 -100.00000 H 15 
-100.00000 -100.00000 R 16 
-100.00000 -100.00000 K 17 
-100.00000 -0.00014 D 18 
-100.00000 -100.00000 E 19 
 0.41779  0.26294 G 0 
 0.60876 -0.03728 A 1 
 0.53684 -0.81852 V 2 
 0.00003  0.10501 I 3 
-100.00000 -0.65844 L 4 
-100.00000 -100.00000 M 5 
-100.00000 -100.00000 F 6 
-100.00000 -100.00000 Y 7 
-100.00000 -100.00000 W 8 
-100.00000 -0.16281 S 9 
 0.07741 -0.13566 T 10 
-100.00000 -0.15802 N 11 
-0.67345 -0.06322 Q 12 
-100.00000 -100.00000 C 13 
-0.54281 -0.33615 P 14 
-100.00000 -0.00015 H 15 
-100.00000 -100.00000 R 16 
-0.44437 -0.55847 K 17 
 0.04688  0.21122 D 18 
 0.00000  0.00000 E 19 
-0.42757 -100.00000 G 0 
 0.35529 -0.47851 A 1 
-0.66563 -0.16838 V 2 
-0.01662  0.65538 I 3 
-0.76322  0.17931 L 4 
-100.00000 -100.00000 M 5 
-0.65665 -0.68646 F 6 
 0.05951 -0.75804 Y 7 
 0.09116 -0.17674 W 8 
-0.01202 -0.20008 S 9 
-0.07876  0.29114 T 10 
 0.00000  0.00000 N 11 
 0.92576 -0.39661 Q 12 
 0.04650 -100.00000 C 13 
-100.00000 -100.00000 P 14 
 0.36130 -0.88420 H 15 
-0.00024  0.26202 R 16 
-0.47685 -1.19537 K 17 
 0.08598  0.05255 D 18 
-0.82862 -1.51272 E 19 
 0.00000  0.00000 G 0 
-100.00000 -100.00000 A 1 
 0.03358 -100.00000 V 2 
-100.00000 -100.00000 I 3 
-100.00000 -100.00000 L 4 
-100.00000 -100.00000 M 5 
-100.00000 -100.00000 F 6 
-100.00000 -100.00000 Y 7 
-100.00000 -100.00000 W 8 
-100.00000 -0.00008 S 9 
-100.00000 -100.00000 T 10 
-100.00000 -100.00000 N 11 
-100.00000 -100.00000 Q 12 
-100.00000 -100.00000 C 13 
-100.00000 -100.00000 P 14 
-100.00000 -100.00000 H 15 
 0.12125 -0.03316 R 16 
-100.00000 -100.00000 K 17 
-100.00000 -100.00000 D 18 
-0.71667 -0.80474 E 19 
 0.25609 -100.00000 G 0 
 0.00000  0.00000 A 1 
-0.17192 -0.32376 V 2 
-100.00000 -100.00000 I 3 
 0.40919  0.26279 L 4 
-0.11920 -100.00000 M 5 
-100.00000 -0.43014 F 6 
-100.00000 -0.00024 Y 7 
-100.00000 -100.00000 W 8 
-0.01621 -1.18713 S 9 
 0.26604 -0.12944 T 10 
-100.00000 -100.00000 N 11 
 0.00005 -100.00000 Q 12 
-0.11920 -100.00000 C 13 
 0.27350 -0.00823 P 14 
-100.00000 -100.00000 H 15 
-100.00000 -100.00000 R 16 
-100.00000 -0.15821 K 17 
-100.00000 -100.00000 D 18 
-0.22266 -1.10936 E 19 
 0.26307  0.13752 G 0 
-100.00000 -100.00000 A 1 
-100.00000 -100.00000 V 2 
-100.00000 -100.00000 I 3 
-100.00000 -100.00000 L 4 
-100.00000 -100.00000 M 5 
-0.37839 -0.85485 F 6 
 0.23282  0.40480 Y 7 
 0.14407  0.13752 W 8 
-100.00000 -0.65768 S 9 
-100.00000 -100.00000 T 10 
-100.00000 -100.00000 N 11 
-100.00000 -100.00000 Q 12 
 0.00000  0.00000 C 13 
-100.00000 -100.00000 P 14 
-100.00000 -100.00000 H 15 
-0.01517  0.18558 R 16 
-100.00000 -100.00000 K 17 
-100.00000 -100.00000 D 18 
-100.00000 -100.00000 E 19 
-100.00000 -100.00000 G 0 
-100.00000 -100.00000 A 1 
-100.00000 -100.00000 V 2 
-100.00000 -100.00000 I 3 
-100.00000 -100.00000 L 4 
-100.00000 -100.00000 M 5 
 0.55889 -0.16683 F 6 
 0.00000  0.00000 Y 7 
-100.00000 -100.00000 W 8 
-100.00000 -100.00000 S 9 
-100.00000 -100.00000 T 10 
-100.00000 -0.30028 N 11 
-0.22931 -100.00000 Q 12 
 0.01986  0.33290 C 13 
-100.00000 -100.00000 P 14 
 0.12846  0.56313 H 15 
-100.00000 -100.00000 R 16 
-100.00000 -100.00000 K 17 
-0.11918 -0.02040 D 18 
-100.00000 -100.00000 E 19 
-100.00000 -100.00000 G 0 
-100.00000 -100.00000 A 1 
-100.00000 -100.00000 V 2 
-100.00000 -100.00000 I 3 
 0.24920  0.45178 L 4 
-100.00000 -100.00000 M 5 
-100.00000 -100.00000 F 6 
-100.00000 -100.00000 Y 7 
-100.00000 -100.00000 W 8 
-0.19485  0.19003 S 9 
-100.00000 -0.15775 T 10 
-100.00000 -100.00000 N 11 
-0.09164  0.22077 Q 12 
-100.00000 -100.00000 C 13 
 0.00000  0.00000 P 14 
-100.00000 -100.00000 H 15 
-100.00000  0.00005 R 16 
-100.00000 -100.00000 K 17 
-100.00000 -100.00000 D 18 
-100.00000 -100.00000 E 19 
 0.00000  0.00000 G 0 
-100.00000  0.00001 A 1 
 0.03349 -0.30061 V 2 
-100.00000 -100.00000 I 3 
-100.00000 -100.00000 L 4 
-100.00000 -100.00000 M 5 
-100.00000 -100.00000 F 6 
-100.00000 -100.00000 Y 7 
-100.00000 -100.00000 W 8 
-100.00000 -100.00000 S 9 
-100.00000 -100.00000 T 10 
-100.00000 -100.00000 N 11 
-100.00000 -100.00000 Q 12 
-100.00000 -100.00000 C 13 
-100.00000 -100.00000 P 14 
-100.00000 -100.00000 H 15 
-0.41161 -0.11495 R 16 
-100.00000 -100.00000 K 17 
-100.00000 -100.00000 D 18 
-0.06311  0.30008 E 19 
-0.05611  0.69382 G 0 
-0.11928  0.07842 A 1 
 0.14375 -0.09739 V 2 
-100.00000 -100.00000 I 3 
-0.22944 -0.76657 L 4 
-100.00000 -100.00000 M 5 
-100.00000 -100.00000 F 6 
-0.13843  0.37735 Y 7 
-100.00000 -100.00000 W 8 
 0.36614  0.76834 S 9 
 0.01822 -0.42972 T 10 
 0.08705  0.47580 N 11 
-100.00000 -0.71846 Q 12 
-100.00000  0.00039 C 13 
-0.33828  0.00039 P 14 
-100.00000 -0.34363 H 15 
-100.00000  0.00039 R 16 
-0.42733 -100.00000 K 17 
 0.00000  0.00000 D 18 
 0.25923  1.40336 E 19 
-100.00000 -100.00000 G 0 
-100.00000 -100.00000 A 1 
 0.49274 -100.00000 V 2 
 0.38206  0.21576 I 3 
 0.00000  0.00000 L 4 
-100.00000 -100.00000 M 5 
 0.02072 -1.19225 F 6 
-100.00000 -100.00000 Y 7 
-0.11916 -100.00000 W 8 
-100.00000 -100.00000 S 9 
-100.00000  0.00013 T 10 
-100.00000 -100.00000 N 11 
-100.00000 -100.00000 Q 12 
-100.00000 -100.00000 C 13 
-0.35907  0.46288 P 14 
-0.19415 -0.38226 H 15 
 0.25935  0.32753 R 16 
-100.00000 -100.00000 K 17 
-100.00000 -100.00000 D 18 
-100.00000 -100.00000 E 19 
-0.64124 -0.13195 G 0 
 0.02986 -0.36354 A 1 
 0.13692  1.45780 V 2 
 0.00000  0.00000 I 3 
-0.12671 -0.19694 L 4 
-0.11972  0.33615 M 5 
-1.03265 -0.77012 F 6 
-0.22302  0.00045 Y 7 
-100.00000 -0.15749 W 8 
 0.12120  0.37658 S 9 
 0.05918 -0.79957 T 10 
 0.16400 -0.16233 N 11 
-0.04859 -0.15749 Q 12 
-0.11972  0.01773 C 13 
-100.00000 -100.00000 P 14 
-0.47313  0.85805 H 15 
-0.11972  0.10555 R 16 
-100.00000  0.52058 K 17 
-0.11972 -100.00000 D 18 
-0.81859  0.77489 E 19 
 0.18470  0.41620 G 0 
 0.25168 -0.10758 A 1 
-100.00000 -100.00000 V 2 
-100.00000 -100.00000 I 3 
 0.00003 -100.00000 L 4 
-100.00000 -0.85472 M 5 
-100.00000 -100.00000 F 6 
 1.53665 -0.05069 Y 7 
-100.00000 -100.00000 W 8 
 0.00003 -0.00007 S 9 
-100.00000 -100.00000 T 10 
-0.94447  0.32390 N 11 
 0.00003  0.10531 Q 12 
-100.00000 -100.00000 C 13 
-100.00000 -100.00000 P 14 
 0.03415 -0.00007 H 15 
-100.00000 -100.00000 R 16 
-100.00000 -100.00000 K 17 
 0.00000  0.00000 D 18 
 0.23865 -0.41355 E 19 
-0.25160  0.28651 G 0 
 0.01881 -0.25882 A 1 
-0.42537 -0.96612 V 2 
 0.11018 -1.35828 I 3 
-0.46837 -0.87353 L 4 
 0.16343 -100.00000 M 5 
 0.03471  1.25608 F 6 
 0.00000  0.00000 Y 7 
-100.00000 -100.00000 W 8 
 0.10682  0.38231 S 9 
-0.42537 -100.00000 T 10 
-0.22832  0.05812 N 11 
-0.00004 -100.00000 Q 12 
-0.11027 -0.02436 C 13 
-100.00000 -1.17877 P 14 
 0.44686 -0.10579 H 15 
-100.00000 -100.00000 R 16 
-100.00000 -100.00000 K 17 
-100.00000 -0.61900 D 18 
-100.00000 -100.00000 E 19 
 0.07447  0.16678 G 0 
-0.34241 -0.25552 A 1 
-0.31122  0.46544 V 2 
-100.00000 -100.00000 I 3 
-100.00000 -100.00000 L 4 
-100.00000 -100.00000 M 5 
-100.00000 -100.00000 F 6 
-100.00000 -100.00000 Y 7 
-100.00000 -100.00000 W 8 
-100.00000 -100.00000 S 9 
-100.00000  0.00005 T 10 
-100.00000 -100.00000 N 11 
-0.11922  0.10920 Q 12 
-100.00000 -100.00000 C 13 
 0.16147 -0.15781 P 14 
-100.00000  0.00005 H 15 
-100.00000 -100.00000 R 16 
-0.01597 -0.43047 K 17 
-0.18176  0.15449 D 18 
 0.00000  0.00000 E 19 
 0.07133 -0.33061 G 0 
-100.00000 -100.00000 A 1 
 0.01819  0.00002 V 2 
-100.00000 -100.00000 I 3 
-100.00000 -100.00000 L 4 
-100.00000 -100.00000 M 5 
-100.00000 -100.00000 F 6 
-100.00000 -100.00000 Y 7 
-100.00000 -100.00000 W 8 
-100.00000 -100.00000 S 9 
-100.00000 -100.00000 T 10 
-100.00000 -100.00000 N 11 
-100.00000 -100.00000 Q 12 
-100.00000 -100.00000 C 13 
-100.00000 -100.00000 P 14 
-100.00000 -100.00000 H 15 
-100.00000 -100.00000 R 16 
-0.00457  0.35110 K 17 
-0.46398  0.22048 D 18 
 0.00000  0.00000 E 19 
-100.00000 -100.00000 G 0 
-100.00000 -100.00000 A 1 
-100.00000 -100.00000 V 2 
 0.00006 -0.00005 I 3 
 0.00000  0.00000 L 4 
 0.16470  0.01971 M 5 
-100.00000 -100.00000 F 6 
-100.00000 -100.00000 Y 7 
-100.00000 -100.00000 W 8 
-100.00000 -100.00000 S 9 
-100.00000 -0.00005 T 10 
-100.00000 -100.00000 N 11 
 0.25940 -0.16272 Q 12 
-100.00000 -100.00000 C 13 
 0.15082 -0.45573 P 14 
-100.00000 -100.00000 H 15 
-100.00000 -100.00000 R 16 
-100.00000 -100.00000 K 17 
-100.00000 -100.00000 D 18 
-100.00000 -100.00000 E 19 
 0.38973  0.38681 G 0 
-100.00000 -100.00000 A 1 
-100.00000 -0.00019 V 2 
-100.00000 -0.15805 I 3 
-100.00000 -100.00000 L 4 
 0.18917  0.61806 M 5 
-0.45294 -100.00000 F 6 
-0.43886 -0.84681 Y 7 
-100.00000  1.07818 W 8 
 0.46592 -0.17015 S 9 
 0.37865 -0.30033 T 10 
-100.00000 -100.00000 N 11 
-100.00000 -100.00000 Q 12 
-100.00000 -100.00000 C 13 
-100.00000 -100.00000 P 14 
-100.00000  0.17446 H 15 
 0.00000  0.00000 R 16 
 0.28627 -1.08852 K 17 
-100.00000 -100.00000 D 18 
-100.00000 -100.00000 E 19 
-0.03241 -0.46637 G 0 
-100.00000  0.37846 A 1 
-100.00000 -100.00000 V 2 
-100.00000 -100.00000 I 3 
-100.00000 -100.00000 L 4 
-100.00000 -100.00000 M 5 
-100.00000 -100.00000 F 6 
-100.00000 -100.00000 Y 7 
-100.00000 -100.00000 W 8 
-100.00000 -100.00000 S 9 
-100.00000 -100.00000 T 10 
-100.00000 -100.00000 N 11 
-100.00000 -100.00000 Q 12 
-100.00000 -100.00000 C 13 
-100.00000 -100.00000 P 14 
-100.00000 -100.00000 H 15 
-100.00000 -100.00000 R 16 
 0.23970 -0.31981 K 17 
-0.31169 -0.39598 D 18 
 0.00000  0.00000 E 19 
 0.00003 -100.00000 G 0 
-100.00000 -100.00000 A 1 
-100.00000 -100.00000 V 2 
-100.00000 -100.00000 I 3 
 0.48546 -100.00000 L 4 
-100.00000 -100.00000 M 5 
-100.00000  0.00010 F 6 
-100.00000 -100.00000 Y 7 
-100.00000 -100.00000 W 8 
-100.00000  0.00010 S 9 
-100.00000 -100.00000 T 10 
-100.00000 -100.00000 N 11 
 0.00000  0.00000 Q 12 
-100.00000 -100.00000 C 13 
-100.00000  0.00010 P 14 
-0.44954  0.50638 H 15 
 0.24523 -0.01947 R 16 
 0.25932  0.22061 K 17 
-100.00000 -100.00000 D 18 
-100.00000  0.07821 E 19 
-100.00000 -100.00000 G 0 
-100.00000 -100.00000 A 1 
-0.16416 -100.00000 V 2 
-100.00000 -100.00000 I 3 
 0.00000  0.00000 L 4 
 0.15777  0.33566 M 5 
-0.24317 -0.18439 F 6 
-100.00000 -100.00000 Y 7 
-100.00000 -100.00000 W 8 
-0.11572 -0.77060 S 9 
-100.00000 -100.00000 T 10 
-100.00000 -100.00000 N 11 
-100.00000 -100.00000 Q 12 
-100.00000 -100.00000 C 13 
-100.00000 -100.00000 P 14 
-100.00000 -100.00000 H 15 
-100.00000 -100.00000 R 16 
-100.00000 -100.00000 K 17 
-100.00000 -100.00000 D 18 
-100.00000 -100.00000 E 19 
 0.04482 -0.86898 G 0 
-100.00000  0.77513 A 1 
-0.56550  0.62560 V 2 
 0.01244  0.56101 I 3 
-100.00000  0.32746 L 4 
-100.00000 -100.00000 M 5 
 0.11706 -100.00000 F 6 
-100.00000 -0.15796 Y 7 
-100.00000 -100.00000 W 8 
 0.00000  0.00000 S 9 
-0.00311 -0.65883 T 10 
 0.52267 -0.37337 N 11 
-0.33181 -0.05151 Q 12 
-0.51704  0.76804 C 13 
 0.00008 -100.00000 P 14 
-100.00000 -0.15796 H 15 
 0.46894  1.37704 R 16 
-100.00000  0.00009 K 17 
-100.00000 -100.00000 D 18 
-100.00000  0.10507 E 19 
 0.13745 -0.42342 G 0 
-0.30093  0.15627 A 1 
-0.19342 -0.00030 V 2 
-100.00000  0.13720 I 3 
 0.58359 -0.48804 L 4 
-100.00000 -0.42893 M 5 
-100.00000 -1.41129 F 6 
-0.37633 -0.00030 Y 7 
-100.00000 -100.00000 W 8 
 0.00000  0.00000 S 9 
-0.26941 -0.55083 T 10 
-100.00000 -0.00030 N 11 
-100.00000 -0.02025 Q 12 
-100.00000 -100.00000 C 13 
-0.46816  0.22899 P 14 
-100.00000 -100.00000 H 15 
-100.00000 -0.00030 R 16 
-100.00000 -100.00000 K 17 
 0.04759 -0.38044 D 18 
-100.00000  0.00658 E 19 
-0.11956 -0.15838 G 0 
-0.23947 -0.67093 A 1 
 0.00000  0.00000 V 2 
-0.81463 -0.26077 I 3 
 0.53586 -0.37110 L 4 
-100.00000 -100.00000 M 5 
-0.54363 -100.00000 F 6 
-100.00000 -100.00000 Y 7 
-100.00000 -100.00000 W 8 
-0.00034 -0.43037 S 9 
-0.46394  0.54722 T 10 
-100.00000 -100.00000 N 11 
-100.00000 -100.00000 Q 12 
-0.11956 -0.00037 C 13 
-100.00000 -100.00000 P 14 
-100.00000 -100.00000 H 15 
-100.00000 -100.00000 R 16 
-100.00000 -100.00000 K 17 
-100.00000 -100.00000 D 18 
-100.00000 -0.30077 E 19 
-0.19561 -0.94579 G 0 
-0.28779 -0.03744 A 1 
-0.82643  0.22035 V 2 
-0.27038  0.21441 I 3 
 0.63819 -0.18154 L 4 
 0.07786 -100.00000 M 5 
-100.00000 -100.00000 F 6 
-100.00000 -100.00000 Y 7 
-100.00000 -100.00000 W 8 
 0.00000  0.00000 S 9 
 0.75265 -0.28727 T 10 
 0.03403 -0.43001 N 11 
-100.00000 -0.35146 Q 12 
-100.00000 -100.00000 C 13 
 0.02045 -0.66356 P 14 
-100.00000 -100.00000 H 15 
-0.19376 -0.13870 R 16 
-0.09150  0.69952 K 17 
 0.01857 -0.30048 D 18 
 1.68341 -0.49053 E 19 
 0.01828 -0.42984 G 0 
-0.19421 -1.25184 A 1 
-0.28976 -100.00000 V 2 
-100.00000 -100.00000 I 3 
 0.16949  0.32745 L 4 
-100.00000 -100.00000 M 5 
-100.00000 -0.30030 F 6 
 0.03366 -100.00000 Y 7 
-100.00000 -100.00000 W 8 
 0.00000  0.00000 S 9 
-0.04876 -0.18431 T 10 
-100.00000  1.41188 N 11 
-100.00000 -0.00006 Q 12 
-100.00000 -100.00000 C 13 
 0.75199 -0.46334 P 14 
-100.00000 -100.00000 H 15 
-0.44978 -0.00006 R 16 
-100.00000 -0.00006 K 17 
 0.25929 -0.45981 D 18 
-100.00000 -0.12976 E 19 
-0.00012 -100.00000 G 0 
 0.01826 -0.69861 A 1 
-1.32909 -0.89168 V 2 
-0.22927 -0.74732 I 3 
 0.00000  0.00000 L 4 
 0.59464 -100.00000 M 5 
 0.24719 -0.38901 F 6 
-1.05866 -100.00000 Y 7 
-0.00012 -100.00000 W 8 
 0.19297  0.30840 S 9 
-100.00000 -1.25565 T 10 
-100.00000 -100.00000 N 11 
-100.00000 -100.00000 Q 12 
-100.00000 -100.00000 C 13 
-100.00000 -100.00000 P 14 
-100.00000 -100.00000 H 15 
-100.00000 -100.00000 R 16 
-100.00000 -100.00000 K 17 
-100.00000 -100.00000 D 18 
-100.00000 -100.00000 E 19 
 0.23738 -0.24482 G 0 
 0.61876 -100.00000 A 1 
-100.00000 -0.15787 V 2 
-100.00000 -0.00005 I 3 
-100.00000 -100.00000 L 4 
-100.00000 -100.00000 M 5 
-100.00000 -100.00000 F 6 
-100.00000 -100.00000 Y 7 
-100.00000 -100.00000 W 8 
-100.00000 -0.41087 S 9 
-100.00000  0.22064 T 10 
-100.00000 -100.00000 N 11 
-100.00000 -100.00000 Q 12 
-100.00000 -100.00000 C 13 
-100.00000 -100.00000 P 14 
-100.00000 -0.30011 H 15 
-100.00000 -100.00000 R 16 
-0.45293 -0.01808 K 17 
 0.09193  0.34186 D 18 
 0.00000  0.00000 E 19 
-0.43083  0.42231 G 0 
-100.00000 -100.00000 A 1 
-100.00000 -100.00000 V 2 
 0.43407  0.05567 I 3 
-100.00000 -100.00000 L 4 
-100.00000 -100.00000 M 5 
-100.00000 -100.00000 F 6 
-100.00000 -100.00000 Y 7 
-100.00000 -0.00005 W 8 
 0.01838 -0.42976 S 9 
 0.00005 -100.00000 T 10 
-100.00000 -100.00000 N 11 
-100.00000 -100.00000 Q 12 
-100.00000 -100.00000 C 13 
-100.00000 -100.00000 P 14 
-100.00000 -100.00000 H 15 
 0.00000  0.00000 R 16 
 0.39785 -0.63839 K 17 
-100.00000 -100.00000 D 18 
-100.00000 -100.00000 E 19 
-100.00000 -100.00000 G 0 
-100.00000 -100.00000 A 1 
-0.37849 -0.16223 V 2 
-0.00004 -0.15764 I 3 
-0.37260 -0.60188 L 4 
-100.00000 -100.00000 M 5 
 0.00000  0.00000 F 6 
-100.00000  0.28523 Y 7 
-100.00000 -100.00000 W 8 
 0.24617  0.77552 S 9 
-100.00000 -100.00000 T 10 
-100.00000 -100.00000 N 11 
-100.00000 -100.00000 Q 12 
-100.00000 -0.29973 C 13 
-100.00000 -100.00000 P 14 
-100.00000 -100.00000 H 15 
-100.00000 -100.00000 R 16 
-100.00000 -100.00000 K 17 
-100.00000 -100.00000 D 18 
-100.00000 -100.00000 E 19 
 0.30475  0.23869 G 0 
-100.00000 -0.15815 A 1 
-100.00000 -0.15815 V 2 
-100.00000 -100.00000 I 3 
-100.00000 -100.00000 L 4 
-100.00000 -100.00000 M 5 
-100.00000 -100.00000 F 6 
-100.00000 -100.00000 Y 7 
-100.00000 -100.00000 W 8 
-100.00000 -100.00000 S 9 
-100.00000 -100.00000 T 10 
-100.00000 -100.00000 N 11 
-100.00000 -0.15815 Q 12 
-100.00000 -100.00000 C 13 
 0.00005 -100.00000 P 14 
-100.00000 -100.00000 H 15 
-100.00000 -100.00000 R 16 
 0.23946 -0.25300 K 17 
 0.01825 -0.03760 D 18 
 0.00000  0.00000 E 19 
-100.00000 -100.00000 G 0 
-100.00000 -0.15785 A 1 
 0.67759  0.31996 V 2 
 0.00000  0.00000 I 3 
 0.17691 -0.54881 L 4 
 0.11451 -1.02144 M 5 
-100.00000 -100.00000 F 6 
-100.00000 -100.00000 Y 7 
-100.00000 -100.00000 W 8 
-100.00000 -100.00000 S 9 
-0.06984  0.50323 T 10 
-100.00000 -100.00000 N 11 
-100.00000 -100.00000 Q 12 
-100.00000 -100.00000 C 13 
-100.00000 -100.00000 P 14 
-100.00000 -100.00000 H 15 
-100.00000 -100.00000 R 16 
 0.35605 -100.00000 K 17 
-100.00000 -100.00000 D 18 
-100.00000 -100.00000 E 19 
-100.00000 -100.00000 G 0 
-100.00000 -100.00000 A 1 
 0.01836  0.07843 V 2 
-100.00000 -100.00000 I 3 
-0.34564 -0.76989 L 4 
-100.00000 -100.00000 M 5 
 0.00000  0.00000 F 6 
-100.00000 -100.00000 Y 7 
-100.00000 -100.00000 W 8 
 0.25937  0.77208 S 9 
-100.00000 -100.00000 T 10 
-100.00000 -100.00000 N 11 
-100.00000 -100.00000 Q 12 
-100.00000  0.10519 C 13 
-100.00000 -100.00000 P 14 
-100.00000 -100.00000 H 15 
-100.00000 -100.00000 R 16 
-100.00000 -100.00000 K 17 
-100.00000 -100.00000 D 18 
-100.00000 -100.00000 E 19 
-100.00000  0.03732 G 0 
-0.11929 -0.86458 A 1 
-100.00000 -100.00000 V 2 
-100.00000 -100.00000 I 3 
-0.64405 -0.17627 L 4 
-100.00000 -100.00000 M 5 
-100.00000 -100.00000 F 6 
-100.00000 -100.00000 Y 7 
-100.00000 -100.00000 W 8 
-0.83618 -0.43317 S 9 
 0.34685 -0.41014 T 10 
-0.56374  0.59688 N 11 
-100.00000  0.28862 Q 12 
-100.00000 -100.00000 C 13 
 0.00000  0.00000 P 14 
-0.49737  0.07882 H 15 
-100.00000 -100.00000 R 16 
-0.60017 -100.00000 K 17 
-0.00038 -0.37916 D 18 
 0.49945 -0.15765 E 19 
-0.22388 -1.08864 G 0 
-0.00218 -0.91125 A 1 
-1.49957  0.30744 V 2 
-100.00000  0.34880 I 3 
-0.40771  1.33085 L 4 
-0.53344  0.03826 M 5 
-1.99342 -0.95542 F 6 
 0.02077 -0.85194 Y 7 
-100.00000  0.65365 W 8 
-0.83422 -0.23296 S 9 
-0.36088 -0.18829 T 10 
-0.11841 -0.22012 N 11 
 0.79427  0.21517 Q 12 
-100.00000  0.13741 C 13 
 0.25999 -0.27176 P 14 
-0.27041 -1.15588 H 15 
-0.23816 -0.15657 R 16 
 0.00000  0.00000 K 17 
 0.45419 -0.01524 D 18 
 0.33450 -0.23936 E 19 
-0.31661  0.89128 G 0 
-0.51655 -0.06286 A 1 
-0.81762 -0.62333 V 2 
-0.09185 -100.00000 I 3 
-0.49292  0.13822 L 4 
-100.00000 -100.00000 M 5 
 0.25917 -100.00000 F 6 
-100.00000 -100.00000 Y 7 
-100.00000  0.00012 W 8 
 0.05085 -0.46270 S 9 
-0.64512 -0.10835 T 10 
-0.64512 -0.27954 N 11 
-0.22935 -0.41078 Q 12 
-100.00000 -100.00000 C 13 
-100.00000 -100.00000 P 14 
-0.44916  0.00012 H 15 
-100.00000 -100.00000 R 16 
 0.03001  0.72537 K 17 
 0.52633  0.34434 D 18 
 0.00000  0.00000 E 19 
 0.25948 -0.96026 G 0 
 0.32398  0.16567 A 1 
-0.23369 -0.00064 V 2 
 0.63625  0.02529 I 3 
-0.27970 -0.90329 L 4 
 0.69815 -100.00000 M 5 
 0.33864 -0.59252 F 6 
-0.81120 -2.36058 Y 7 
-0.22922 -0.00064 W 8 
 0.00000  0.00000 S 9 
-0.96290 -0.14269 T 10 
-0.62279  0.18665 N 11 
-0.03511 -0.44037 Q 12 
 0.14383 -0.15835 C 13 
-0.22922  0.10716 P 14 
 0.01830 -0.68184 H 15 
-0.07526  0.03371 R 16 
-100.00000  0.34608 K 17 
-100.00000  0.28444 D 18 
 0.16764  0.61400 E 19 
-0.41102 -0.42819 G 0 
-1.03353  0.88210 A 1 
-1.54633  0.33735 V 2 
 0.14837  0.00040 I 3 
-0.13091  0.52362 L 4 
-100.00000 -0.29897 M 5 
 0.00907  0.00040 F 6 
-0.00119 -0.15704 Y 7 
-1.03157 -0.31740 W 8 
 0.00000  0.00000 S 9 
-0.36130 -0.72454 T 10 
-0.06927  0.05724 N 11 
-100.00000 -0.01954 Q 12 
-100.00000 -0.16826 C 13 
 0.10874 -0.65996 P 14 
-0.29019  0.10919 H 15 
-0.00119 -0.15704 R 16 
-0.19480 -100.00000 K 17 
-100.00000 -100.00000 D 18 
-100.00000 -100.00000 E 19 
-0.37893  0.26316 G 0 
-100.00000 -100.00000 A 1 
-100.00000 -100.00000 V 2 
-100.00000 -100.00000 I 3 
-0.17558  0.60791 L 4 
-100.00000 -100.00000 M 5 
 0.24561 -0.15763 F 6 
-0.75587 -100.00000 Y 7 
 0.00000  0.00000 W 8 
-100.00000  0.13763 S 9 
-100.00000 -100.00000 T 10 
-100.00000 -100.00000 N 11 
-100.00000 -100.00000 Q 12 
-0.37893  0.13007 C 13 
-100.00000 -100.00000 P 14 
-100.00000 -100.00000 H 15 
 0.58265  0.52498 R 16 
-100.00000 -100.00000 K 17 
-100.00000 -100.00000 D 18 
-100.00000 -100.00000 E 19 
 0.37814 -100.00000 G 0 
-0.42866  0.07967 A 1 
-0.73054  0.22140 V 2 
-100.00000 -100.00000 I 3 
-0.46995  0.15126 L 4 
-100.00000 -100.00000 M 5 
-100.00000 -100.00000 F 6 
-100.00000 -100.00000 Y 7 
-100.00000 -100.00000 W 8 
 0.02541  0.29259 S 9 
-0.80454 -0.58949 T 10 
-100.00000 -100.00000 N 11 
-100.00000 -100.00000 Q 12 
-100.00000 -100.00000 C 13 
 0.00000  0.00000 P 14 
-0.22121  0.02230 H 15 
-0.00037  0.32831 R 16 
-100.00000  0.37858 K 17 
-100.00000  0.00006 D 18 
-0.59622 -0.45625 E 19 
-100.00000 -100.00000 G 0 
-100.00000 -100.00000 A 1 
-100.00000 -100.00000 V 2 
-100.00000 -100.00000 I 3 
-100.00000  0.48540 L 4 
-100.00000 -100.00000 M 5 
-100.00000 -100.00000 F 6 
-0.22142 -0.15745 Y 7 
-100.00000 -100.00000 W 8 
-0.35039  0.05707 S 9 
-0.19342 -0.38007 T 10 
 0.00000  0.00000 N 11 
-100.00000 -0.00002 Q 12 
-100.00000 -100.00000 C 13 
-100.00000 -100.00000 P 14 
 0.64660  0.05683 H 15 
-100.00000 -100.00000 R 16 
-0.25268 -0.27315 K 17 
 0.58353 -0.05153 D 18 
-0.11894 -100.00000 E 19 
-100.00000 -100.00000 G 0 
-0.11858 -100.00000 A 1 
-100.00000 -0.15704 V 2 
-100.00000 -0.01954 I 3 
-0.07375 -0.67659 L 4 
-0.42445 -100.00000 M 5 
-0.94174 -100.00000 F 6 
-0.17639 -0.12604 Y 7 
-100.00000 -100.00000 W 8 
 0.34856 -0.98605 S 9 
-0.69958 -0.16662 T 10 
 0.31857 -1.67386 N 11 
-0.37601  0.17017 Q 12 
-100.00000 -100.00000 C 13 
 0.25993  0.05842 P 14 
 0.00000  0.00000 H 15 
-0.13500  0.52103 R 16 
-100.00000 -100.00000 K 17 
-100.00000 -100.00000 D 18 
-100.00000 -100.00000 E 19 
-0.63939 -1.18590 G 0 
-0.17622 -0.26576 A 1 
-100.00000 -100.00000 V 2 
-0.26253 -0.20467 I 3 
-100.00000 -100.00000 L 4 
-100.00000 -100.00000 M 5 
-100.00000 -100.00000 F 6 
-100.00000 -100.00000 Y 7 
-100.00000 -100.00000 W 8 
 0.26284  0.19649 S 9 
 0.00000  0.00000 T 10 
-100.00000 -100.00000 N 11 
-100.00000 -100.00000 Q 12 
-100.00000 -100.00000 C 13 
-0.07663 -100.00000 P 14 
-100.00000 -100.00000 H 15 
-100.00000 -100.00000 R 16 
 0.06824 -0.55887 K 17 
-100.00000 -100.00000 D 18 
-100.00000 -100.00000 E 19 
-0.20743 -0.37650 G 0 
-0.45543 -0.58079 A 1 
-0.03785  0.77893 V 2 
-0.06993  0.37790 I 3 
 0.10000 -0.61511 L 4 
-0.20743 -0.14252 M 5 
 0.00000  0.00000 F 6 
 0.05560  0.43789 Y 7 
-0.00015 -0.00061 W 8 
 0.37449  0.27601 S 9 
-0.20743 -100.00000 T 10 
-100.00000  0.08368 N 11 
-100.00000 -100.00000 Q 12 
-100.00000  0.11596 C 13 
-100.00000 -100.00000 P 14 
-0.00015 -100.00000 H 15 
-100.00000 -100.00000 R 16 
-100.00000 -0.00061 K 17 
-0.29432 -0.85882 D 18 
 0.05598 -0.38598 E 19 
-0.26979 -0.43893 G 0 
 0.07124 -0.04229 A 1 
-0.30339 -0.28792 V 2 
-100.00000 -0.72548 I 3 
-100.00000  0.06311 L 4 
 0.02471 -100.00000 M 5 
-100.00000 -1.35435 F 6 
-1.09774 -1.21134 Y 7 
-100.00000 -100.00000 W 8 
-0.40687  0.24260 S 9 
-100.00000 -100.00000 T 10 
 0.00000  0.00000 N 11 
-0.51308 -1.03819 Q 12 
-100.00000 -100.00000 C 13 
-0.64715 -0.25914 P 14 
-0.14069  0.40977 H 15 
-0.82932  0.23362 R 16 
 0.56677 -1.27304 K 17 
 0.01775 -0.16245 D 18 
-0.56241  0.13482 E 19 
 0.00000  0.00000 G 0 
-100.00000  0.00009 A 1 
-0.15707 -0.00278 V 2 
-100.00000 -100.00000 I 3 
-100.00000 -100.00000 L 4 
-100.00000 -100.00000 M 5 
-100.00000 -100.00000 F 6 
-100.00000 -100.00000 Y 7 
-100.00000 -100.00000 W 8 
-100.00000 -100.00000 S 9 
-100.00000 -100.00000 T 10 
-100.00000 -100.00000 N 11 
-100.00000 -100.00000 Q 12 
-100.00000 -100.00000 C 13 
-100.00000 -100.00000 P 14 
-100.00000 -100.00000 H 15 
-0.40158  0.26615 R 16 
-100.00000 -100.00000 K 17 
-100.00000 -100.00000 D 18 
 0.01348  0.07576 E 19 
-100.00000  0.13668 G 0 
-0.35288 -0.92994 A 1 
 0.00000  0.00000 V 2 
-0.60342 -0.94578 I 3 
-0.90335 -0.88792 L 4 
-0.34582 -100.00000 M 5 
-100.00000 -100.00000 F 6 
-100.00000 -100.00000 Y 7 
-100.00000 -0.00082 W 8 
-0.29794 -0.54943 S 9 
 0.37231  0.12946 T 10 
-100.00000 -100.00000 N 11 
-100.00000 -100.00000 Q 12 
-100.00000 -100.00000 C 13 
-100.00000 -0.00082 P 14 
-100.00000 -100.00000 H 15 
-100.00000 -0.00082 R 16 
-100.00000 -0.26227 K 17 
-100.00000 -100.00000 D 18 
-0.00063  0.20678 E 19 
-100.00000 -100.00000 G 0 
 0.01894 -0.49413 A 1 
-100.00000 -100.00000 V 2 
-0.08302  0.13124 I 3 
-100.00000 -100.00000 L 4 
-100.00000 -100.00000 M 5 
-100.00000 -100.00000 F 6 
-100.00000 -100.00000 Y 7 
-100.00000 -100.00000 W 8 
-0.08344  0.54478 S 9 
 0.00000  0.00000 T 10 
-100.00000 -100.00000 N 11 
-100.00000  0.00023 Q 12 
-100.00000 -100.00000 C 13 
-100.00000 -100.00000 P 14 
-100.00000 -100.00000 H 15 
-100.00000 -0.40235 R 16 
-0.31062 -0.14272 K 17 
-100.00000 -100.00000 D 18 
-100.00000 -100.00000 E 19 
-100.00000 -1.43983 G 0 
-0.69666 -1.10765 A 1 
 0.00000  0.00000 V 2 
-0.29239 -0.16341 I 3 
-0.17404 -0.36888 L 4 
 0.06365 -100.00000 M 5 
-0.43265 -1.60745 F 6 
-100.00000 -100.00000 Y 7 
-100.00000 -100.00000 W 8 
-0.24150 -0.01422 S 9 
-0.78191 -0.00168 T 10 
-100.00000 -100.00000 N 11 
-0.85181  0.04061 Q 12 
-100.00000 -100.00000 C 13 
-100.00000 -100.00000 P 14 
-100.00000 -0.61925 H 15 
-100.00000 -0.00168 R 16 
-100.00000  0.37683 K 17 
-100.00000 -100.00000 D 18 
 0.13592 -0.40285 E 19 
-100.00000 -0.00066 G 0 
-0.46497 -1.30461 A 1 
-100.00000 -100.00000 V 2 
-100.00000 -100.00000 I 3 
-0.22248 -1.09589 L 4 
-100.00000 -100.00000 M 5 
-100.00000 -100.00000 F 6 
-100.00000 -100.00000 Y 7 
-100.00000 -0.00066 W 8 
 0.00000  0.00000 S 9 
-100.00000 -100.00000 T 10 
-100.00000 -100.00000 N 11 
-100.00000 -100.00000 Q 12 
-100.00000 -100.00000 C 13 
-0.12784 -0.11878 P 14 
-100.00000 -100.00000 H 15 
-100.00000 -100.00000 R 16 
-100.00000 -100.00000 K 17 
-100.00000 -100.00000 D 18 
-100.00000 -100.00000 E 19 
-100.00000 -0.14629 G 0 
-100.00000 -100.00000 A 1 
-100.00000 -100.00000 V 2 
-100.00000 -100.00000 I 3 
-100.00000 -100.00000 L 4 
-100.00000 -100.00000 M 5 
-0.11165 -0.37551 F 6 
-0.10411  0.43956 Y 7 
-0.00001 -100.00000 W 8 
 0.15138 -0.40082 S 9 
-100.00000 -100.00000 T 10 
-100.00000 -100.00000 N 11 
-100.00000 -100.00000 Q 12 
 0.00000  0.00000 C 13 
-100.00000 -100.00000 P 14 
-100.00000 -100.00000 H 15 
 0.27302  0.03529 R 16 
-100.00000 -100.00000 K 17 
-100.00000 -100.00000 D 18 
-100.00000  0.00006 E 19 
-0.41091 -0.57537 G 0 
 0.26055  0.33556 A 1 
-0.87869 -0.81295 V 2 
-0.34152 -0.17148 I 3 
 0.25353 -0.02312 L 4 
-0.00798  1.06940 M 5 
-0.36355 -0.00993 F 6 
 0.06407 -1.30159 Y 7 
-0.00083 -0.88197 W 8 
 0.00000  0.00000 S 9 
-0.50293 -0.67847 T 10 
-0.46425  1.06121 N 11 
 0.49348 -0.24731 Q 12 
-0.29318  0.10633 C 13 
 0.17780  0.04161 P 14 
 0.12713 -1.40276 H 15 
-0.81217 -0.23959 R 16 
-0.53991 -1.41813 K 17 
-0.22629 -100.00000 D 18 
-0.64456 -2.55745 E 19 
-0.32574 -0.06669 G 0 
-0.49014 -0.05878 A 1 
 0.15969  0.01447 V 2 
 0.25371  0.11337 I 3 
 0.41022 -0.08963 L 4 
-0.53248 -1.27769 M 5 
 0.02042  0.17733 F 6 
 0.10008  0.22317 Y 7 
-0.22518 -100.00000 W 8 
-0.48181 -0.81697 S 9 
 0.06460 -0.36976 T 10 
-0.38418 -0.28159 N 11 
-0.47757 -0.67408 Q 12 
-0.00022  0.26184 C 13 
 0.30286  0.05443 P 14 
 0.00000  0.00000 H 15 
-0.49773 -0.28734 R 16 
-100.00000  1.72009 K 17 
-0.31278 -0.68572 D 18 
 0.43874 -0.00120 E 19 
 0.14269  0.27232 G 0 
 0.08125  0.13819 A 1 
 0.74804 -0.82832 V 2 
-0.88378 -1.19245 I 3 
 0.33989 -0.47356 L 4 
 0.52989  0.88788 M 5 
-100.00000  0.42073 F 6 
-0.58492 -100.00000 Y 7 
-0.56865 -0.00407 W 8 
 0.27792 -0.29141 S 9 
 0.15012 -0.29817 T 10 
-100.00000 -100.00000 N 11 
-0.90155 -0.89906 Q 12 
-100.00000 -100.00000 C 13 
-100.00000 -100.00000 P 14 
-100.00000 -100.00000 H 15 
 0.00000  0.00000 R 16 
-0.30959  0.21459 K 17 
 0.07346  3.01355 D 18 
-0.01417 -100.00000 E 19 
 0.00000  0.00000 G 0 
-1.02829 -0.40423 A 1 
 0.13723 -0.00017 V 2 
-100.00000 -100.00000 I 3 
-100.00000 -100.00000 L 4 
-100.00000 -100.00000 M 5 
-1.05608 -100.00000 F 6 
-100.00000 -100.00000 Y 7 
-100.00000 -100.00000 W 8 
-0.15649 -1.73643 S 9 
-100.00000 -0.29956 T 10 
-0.33628 -1.02717 N 11 
-100.00000 -0.08071 Q 12 
-100.00000 -100.00000 C 13 
-0.00028 -100.00000 P 14 
-0.45152 -100.00000 H 15 
-0.84772  1.18620 R 16 
-100.00000  0.66499 K 17 
-0.00028 -1.44888 D 18 
 0.24876  0.06747 E 19 
-0.39662 -1.13722 G 0 
 0.24949 -100.00000 A 1 
 0.75821 -0.55509 V 2 
-0.55790  0.63946 I 3 
-0.24617 -1.08663 L 4 
 0.14919 -0.09056 M 5 
 0.11937 -0.00810 F 6 
-0.33136 -100.00000 Y 7 
-100.00000 -100.00000 W 8 
-0.94872 -1.13402 S 9 
 0.27771  0.01777 T 10 
-0.03622 -0.92122 N 11 
-0.89554 -0.54113 Q 12 
-100.00000 -100.00000 C 13 
-100.00000 -100.00000 P 14 
 0.76488 -0.27479 H 15 
 0.24251  0.17987 R 16 
 0.00000  0.00000 K 17 
-1.08226 -0.17594 D 18 
-0.48195 -0.17400 E 19 
-0.17646  0.27226 G 0 
-0.25081 -0.11866 A 1 
-100.00000 -0.00105 V 2 
-0.16254  0.60589 I 3 
-0.13018 -1.57442 L 4 
-0.19296 -0.00105 M 5 
-100.00000 -1.30252 F 6 
-1.13125 -100.00000 Y 7 
-100.00000 -100.00000 W 8 
 0.00000  0.00000 S 9 
 0.35634 -0.02080 T 10 
-0.02494  0.12394 N 11 
-100.00000 -0.02576 Q 12 
-100.00000 -0.30009 C 13 
-0.51448  0.33861 P 14 
-0.22862 -0.74868 H 15 
-0.07545 -0.84344 R 16 
-100.00000 -0.15830 K 17 
-100.00000 -100.00000 D 18 
-100.00000 -100.00000 E 19 
-0.56131 -0.00986 G 0 
-0.48677 -0.83845 A 1 
-100.00000 -100.00000 V 2 
-0.18939 -0.37641 I 3 
-100.00000 -0.15676 L 4 
-100.00000 -0.42641 M 5 
-100.00000 -100.00000 F 6 
-100.00000 -100.00000 Y 7 
-100.00000 -100.00000 W 8 
 0.00000  0.00000 S 9 
-0.41178 -0.91740 T 10 
 0.15264  0.09331 N 11 
 0.58467 -0.00033 Q 12 
 0.15133  0.13717 C 13 
-100.00000 -100.00000 P 14 
-100.00000 -0.75493 H 15 
-0.27800 -0.27968 R 16 
-100.00000 -100.00000 K 17 
-100.00000 -0.45662 D 18 
 0.09672 -100.00000 E 19 
-100.00000 -100.00000 G 0 
-100.00000 -100.00000 A 1 
 0.13756 -100.00000 V 2 
 0.00006 -100.00000 I 3 
 0.30232  0.42044 L 4 
-100.00000 -0.29854 M 5 
 0.00000  0.00000 F 6 
-100.00000  0.00003 Y 7 
-100.00000 -100.00000 W 8 
-0.10936  0.25062 S 9 
-100.00000 -100.00000 T 10 
-100.00000 -100.00000 N 11 
-100.00000 -100.00000 Q 12 
 0.35698 -100.00000 C 13 
 0.04874  0.37953 P 14 
-100.00000 -100.00000 H 15 
-100.00000 -100.00000 R 16 
-100.00000 -100.00000 K 17 
-100.00000 -100.00000 D 18 
-100.00000 -100.00000 E 19 
-100.00000 -100.00000 G 0 
-100.00000 -100.00000 A 1 
-100.00000 -100.00000 V 2 
-100.00000 -100.00000 I 3 
-100.00000 -100.00000 L 4 
-100.00000 -100.00000 M 5 
-100.00000  0.10511 F 6 
 0.00000  0.00000 Y 7 
-100.00000 -100.00000 W 8 
-100.00000 -0.00004 S 9 
-100.00000 -100.00000 T 10 
-0.37847 -0.42972 N 11 
-100.00000 -100.00000 Q 12 
 0.82965 -0.18270 C 13 
-100.00000 -100.00000 P 14 
 0.54952 -0.25568 H 15 
-100.00000 -100.00000 R 16 
-100.00000 -100.00000 K 17 
-100.00000 -100.00000 D 18 
-100.00000 -100.00000 E 19 
 0.22768  0.27833 G 0 
-100.00000 -100.00000 A 1 
-100.00000 -100.00000 V 2 
-0.28931 -100.00000 I 3 
-100.00000 -100.00000 L 4 
-100.00000 -100.00000 M 5 
-100.00000 -100.00000 F 6 
-100.00000 -100.00000 Y 7 
-100.00000 -100.00000 W 8 
-0.09166 -0.39542 S 9 
-100.00000 -0.15806 T 10 
-0.09166 -1.09546 N 11 
-100.00000 -100.00000 Q 12 
-100.00000 -100.00000 C 13 
-100.00000 -100.00000 P 14 
-0.53795 -0.15806 H 15 
 0.00000  0.00000 R 16 
-0.39294 -0.26056 K 17 
-100.00000 -100.00000 D 18 
-100.00000 -100.00000 E 19 
-100.00000 -100.00000 G 0 
-100.00000 -100.00000 A 1 
-100.00000 -100.00000 V 2 
 0.15005 -0.15772 I 3 
-100.00000 -100.00000 L 4 
-100.00000 -100.00000 M 5 
-100.00000 -100.00000 F 6 
-100.00000  0.13745 Y 7 
-100.00000 -100.00000 W 8 
 0.29701  0.66432 S 9 
-0.25219 -0.54792 T 10 
 0.00000  0.00000 N 11 
-100.00000 -100.00000 Q 12 
-100.00000 -100.00000 C 13 
-100.00000 -100.00000 P 14 
 0.92481 -0.76512 H 15 
-100.00000 -100.00000 R 16 
-0.01445 -0.62204 K 17 
 0.02203  0.05595 D 18 
-100.00000 -100.00000 E 19 
-100.00000 -100.00000 G 0 
-100.00000 -100.00000 A 1 
-0.49270 -0.43662 V 2 
-0.28878 -0.52042 I 3 
 0.00000  0.00000 L 4 
 0.04715 -0.30004 M 5 
 0.44892 -0.42945 F 6 
-100.00000 -100.00000 Y 7 
 0.61885 -100.00000 W 8 
-0.22211 -0.10255 S 9 
-100.00000 -100.00000 T 10 
-100.00000 -100.00000 N 11 
-100.00000 -100.00000 Q 12 
-100.00000 -100.00000 C 13 
-100.00000 -100.00000 P 14 
-100.00000 -100.00000 H 15 
-100.00000 -100.00000 R 16 
-100.00000 -100.00000 K 17 
-100.00000 -100.00000 D 18 
-100.00000 -100.00000 E 19 
-100.00000 -100.00000 G 0 
-100.00000 -100.00000 A 1 
-0.17631  0.13744 V 2 
-0.37793 -0.26765 I 3 
 0.00000  0.00000 L 4 
-100.00000 -100.00000 M 5 
-100.00000 -100.00000 F 6 
-100.00000 -100.00000 Y 7 
-100.00000 -100.00000 W 8 
-100.00000 -0.28599 S 9 
-100.00000 -100.00000 T 10 
-100.00000  0.37757 N 11 
-100.00000 -0.02058 Q 12 
-100.00000 -100.00000 C 13 
 0.42100 -0.38194 P 14 
-0.11926 -0.30050 H 15 
-0.33171 -0.15809 R 16 
-100.00000 -100.00000 K 17 
-100.00000 -100.00000 D 18 
-100.00000 -100.00000 E 19 
 0.15791  0.18517 G 0 
-100.00000 -100.00000 A 1 
-100.00000 -100.00000 V 2 
-100.00000 -100.00000 I 3 
 0.14925 -0.03723 L 4 
-100.00000 -100.00000 M 5 
-100.00000 -100.00000 F 6 
-100.00000 -100.00000 Y 7 
 0.00000  0.00000 W 8 
-100.00000 -100.00000 S 9 
-100.00000 -100.00000 T 10 
-100.00000 -100.00000 N 11 
-100.00000  0.00003 Q 12 
-0.11917  0.32751 C 13 
-100.00000 -100.00000 P 14 
-100.00000 -100.00000 H 15 
-0.03552  0.00498 R 16 
-100.00000 -100.00000 K 17 
-100.00000 -100.00000 D 18 
-100.00000 -100.00000 E 19 
-100.00000 -100.00000 G 0 
-100.00000 -100.00000 A 1 
-0.39327 -0.32567 V 2 
 0.05800  0.67817 I 3 
 0.00000  0.00000 L 4 
 0.62566  0.30212 M 5 
-100.00000 -100.00000 F 6 
-100.00000 -100.00000 Y 7 
-100.00000 -100.00000 W 8 
-100.00000 -100.00000 S 9 
-100.00000 -100.00000 T 10 
-100.00000 -100.00000 N 11 
-0.22810 -0.40837 Q 12 
-100.00000 -100.00000 C 13 
-0.05164 -0.12423 P 14 
-100.00000 -100.00000 H 15 
 0.03493  0.13759 R 16 
-100.00000 -100.00000 K 17 
-100.00000 -100.00000 D 18 
-100.00000 -100.00000 E 19 
 0.00019 -0.15748 G 0 
 0.29274  0.60180 A 1 
-100.00000 -100.00000 V 2 
-100.00000 -100.00000 I 3 
-100.00000 -100.00000 L 4 
 0.27433  0.51376 M 5 
-100.00000 -100.00000 F 6 
-100.00000 -100.00000 Y 7 
-100.00000 -100.00000 W 8 
 0.71124  0.52059 S 9 
 0.00000  0.00000 T 10 
-100.00000 -100.00000 N 11 
-100.00000 -100.00000 Q 12 
-100.00000 -100.00000 C 13 
-100.00000 -100.00000 P 14 
-100.00000 -100.00000 H 15 
 0.14422 -0.29157 R 16 
-0.37648 -0.02819 K 17 
-100.00000 -100.00000 D 18 
-100.00000 -100.00000 E 19 
-1.66794 -1.50013 G 0 
-1.51807 -0.03402 A 1 
 0.25455 -0.51776 V 2 
-100.00000 -100.00000 I 3 
-0.07009 -0.25145 L 4 
 0.17067 -0.67945 M 5 
-100.00000 -100.00000 F 6 
-100.00000 -100.00000 Y 7 
-100.00000 -100.00000 W 8 
-0.17092 -0.42023 S 9 
-1.09512 -0.89083 T 10 
-0.55185 -0.24437 N 11 
-1.02133  0.10547 Q 12 
-100.00000  0.03952 C 13 
-100.00000 -100.00000 P 14 
-0.27217 -1.59229 H 15 
-0.80395  0.22853 R 16 
 0.00000  0.00000 K 17 
-100.00000 -100.00000 D 18 
-0.44707 -0.33742 E 19 
-100.00000 -0.65793 G 0 
-0.84623 -1.55691 A 1 
-1.34793 -0.30073 V 2 
-100.00000 -1.32229 I 3 
-1.13001 -1.04958 L 4 
-0.89794 -0.35905 M 5 
-100.00000  0.12637 F 6 
-0.34940 -0.65793 Y 7 
-100.00000 -0.59178 W 8 
-0.04498 -0.06078 S 9 
-0.72464 -1.18808 T 10 
-0.20695 -0.41176 N 11 
-0.51606 -0.54260 Q 12 
-100.00000 -100.00000 C 13 
-100.00000 -100.00000 P 14 
-0.85709 -1.16204 H 15 
 0.22951  0.50521 R 16 
 0.00000  0.00000 K 17 
-0.75482 -0.30073 D 18 
-0.42935 -0.29628 E 19 
 0.00000  0.00000 G 0 
-0.20674 -0.43868 A 1 
-0.33914  0.31829 V 2 
-0.41467 -0.49458 I 3 
 0.42577 -0.04687 L 4 
-100.00000 -100.00000 M 5 
-0.19237  1.25014 F 6 
 0.25135 -0.16489 Y 7 
 0.45025 -0.16135 W 8 
 0.80783  0.00792 S 9 
-0.64088 -1.03434 T 10 
 0.04201  0.42177 N 11 
 0.39261  0.42787 Q 12 
-100.00000 -100.00000 C 13 
 0.13801 -100.00000 P 14 
-0.32972 -0.05693 H 15 
-0.53610 -0.63820 R 16 
-0.25115 -100.00000 K 17 
-0.39117  0.34321 D 18 
 1.67429  0.03965 E 19 
 0.52220  0.08892 G 0 
-0.34554 -0.68212 A 1 
-0.09152  0.05485 V 2 
-100.00000 -0.30037 I 3 
-0.06826 -0.73032 L 4 
-100.00000 -0.00022 M 5 
-100.00000 -100.00000 F 6 
 0.01855 -0.03734 Y 7 
-100.00000 -100.00000 W 8 
-0.11896  0.05555 S 9 
-0.33129 -0.02929 T 10 
-0.00126 -0.08860 N 11 
-100.00000 -0.67085 Q 12 
-100.00000 -100.00000 C 13 
-0.61834 -0.18131 P 14 
 0.26325 -100.00000 H 15 
-100.00000 -100.00000 R 16 
-100.00000 -0.15809 K 17 
 0.00000  0.00000 D 18 
 0.47353 -0.05418 E 19 
-0.39736  0.36106 G 0 
 0.03242 -1.46880 A 1 
-0.50864  0.45929 V 2 
-0.61297 -0.47512 I 3 
 0.27564  0.10481 L 4 
-100.00000 -0.43058 M 5 
-0.22525 -0.97236 F 6 
 0.01698  0.07793 Y 7 
-100.00000 -100.00000 W 8 
 0.00000  0.00000 S 9 
-0.45561 -0.20825 T 10 
-0.10446 -0.63119 N 11 
-0.69180 -0.33474 Q 12 
-100.00000 -100.00000 C 13 
 0.06426  0.07793 P 14 
-0.68686  0.35080 H 15 
-0.82930 -100.00000 R 16 
-0.00131 -100.00000 K 17 
-0.49853 -0.54694 D 18 
-0.27612 -0.01901 E 19 
-100.00000 -100.00000 G 0 
-100.00000 -100.00000 A 1 
-100.00000 -100.00000 V 2 
-100.00000 -100.00000 I 3 
-100.00000 -100.00000 L 4 
-100.00000 -100.00000 M 5 
 0.01827  0.16553 F 6 
 0.00000  0.00000 Y 7 
-0.22928 -100.00000 W 8 
-100.00000  0.46526 S 9 
-100.00000 -100.00000 T 10 
-0.11923 -0.16277 N 11 
-100.00000 -100.00000 Q 12 
-0.29986 -0.03143 C 13 
-100.00000 -100.00000 P 14 
-0.14871 -0.82288 H 15 
-100.00000 -100.00000 R 16 
-100.00000 -100.00000 K 17 
-100.00000 -0.00008 D 18 
-100.00000 -100.00000 E 19 
-1.03681 -1.48170 G 0 
-1.19434 -0.25665 A 1 
-0.56434 -0.45867 V 2 
 0.23881 -0.16460 I 3 
-0.57165 -0.95573 L 4 
 0.13377 -100.00000 M 5 
-100.00000 -0.28402 F 6 
-0.80100 -0.99039 Y 7 
-100.00000 -100.00000 W 8 
-0.45061 -0.85206 S 9 
 0.54615 -0.56727 T 10 
-0.25007 -1.19562 N 11 
-0.76530  0.05004 Q 12 
-100.00000 -100.00000 C 13 
 0.00000  0.00000 P 14 
-0.70961  0.01787 H 15 
-0.63616 -1.13223 R 16 
-0.56254  0.38602 K 17 
 0.16367  1.66773 D 18 
-0.25729 -0.30211 E 19 
-100.00000 -0.55212 G 0 
-0.07386 -0.08603 A 1 
-0.59807 -0.91734 V 2 
-0.81992 -0.62767 I 3 
-0.69106 -1.43280 L 4 
 0.89328 -0.20747 M 5 
-0.24473 -0.87667 F 6 
-0.07984 -0.01469 Y 7 
-100.00000 -0.85945 W 8 
-0.38077 -0.84790 S 9 
-0.69596 -0.17457 T 10 
 0.07026 -0.67478 N 11 
-0.57360 -0.75406 Q 12 
-100.00000 -100.00000 C 13 
-1.29571 -1.13366 P 14 
-0.84746 -0.45558 H 15 
-0.60851  0.15788 R 16 
 0.00000  0.00000 K 17 
-100.00000 -100.00000 D 18 
-0.76465 -0.51890 E 19 
-100.00000 -100.00000 G 0 
-1.07230  0.23504 A 1 
-0.03085  0.13582 V 2 
 0.71842  0.64053 I 3 
 0.00000  0.00000 L 4 
-0.50307  0.34145 M 5 
-0.40612 -0.67105 F 6 
-0.00004 -0.15797 Y 7 
-100.00000 -100.00000 W 8 
-0.43140 -0.25387 S 9 
 0.03406 -0.39052 T 10 
-0.11929 -100.00000 N 11 
-100.00000 -0.85589 Q 12 
-100.00000 -0.42986 C 13 
 0.17730  0.17695 P 14 
-0.42728 -0.00003 H 15 
 0.26299 -0.02047 R 16 
-100.00000 -100.00000 K 17 
-100.00000 -100.00000 D 18 
-100.00000 -100.00000 E 19 
-0.85146 -0.65072 G 0 
 0.15089 -0.16951 A 1 
-0.67274  0.26366 V 2 
-0.62681 -0.00266 I 3 
-0.12915 -0.25577 L 4 
-100.00000 -100.00000 M 5 
-100.00000 -0.30008 F 6 
-100.00000 -100.00000 Y 7 
-100.00000 -0.42963 W 8 
 0.46127  0.81724 S 9 
 0.00000  0.00000 T 10 
 0.29451 -0.41099 N 11 
-100.00000  0.05421 Q 12 
-100.00000  0.00019 C 13 
-0.00029 -0.15774 P 14 
-100.00000  0.83128 H 15 
-100.00000 -100.00000 R 16 
-0.11946 -100.00000 K 17 
-100.00000 -100.00000 D 18 
-0.58322 -0.30008 E 19 
-100.00000  0.07234 G 0 
-0.80803 -0.43049 A 1 
-0.22280 -0.08460 V 2 
 0.49865 -0.17644 I 3 
-0.03153 -0.30085 L 4 
-100.00000 -100.00000 M 5 
-0.00015 -0.00035 F 6 
 0.13735 -0.71924 Y 7 
-100.00000 -100.00000 W 8 
-0.56435 -0.36839 S 9 
 0.36658  0.18870 T 10 
 0.00000  0.00000 N 11 
-0.04867 -100.00000 Q 12 
-0.22951  0.10462 C 13 
-0.00015 -0.00035 P 14 
-0.00015  0.10462 H 15 
-100.00000  0.07766 R 16 
 0.11740 -1.00412 K 17 
-0.30250 -1.19297 D 18 
-0.89666 -0.30085 E 19 
 0.25318 -0.65851 G 0 
-0.41964  0.83705 A 1 
 0.16435 -0.24097 V 2 
 0.01807  0.15516 I 3 
-0.09590  0.65295 L 4 
-100.00000 -0.30024 M 5 
-0.46321 -0.02963 F 6 
 0.01311  0.78156 Y 7 
-0.19428 -100.00000 W 8 
 0.00000  0.00000 S 9 
 0.41679 -0.08002 T 10 
-0.07829 -100.00000 N 11 
-0.26122  0.12939 Q 12 
-100.00000 -100.00000 C 13 
-0.18207 -0.13871 P 14 
-100.00000 -1.04688 H 15 
-0.52006 -0.96636 R 16 
-0.09201 -0.16677 K 17 
-100.00000 -0.54869 D 18 
-0.19822  0.29766 E 19 
-100.00000 -100.00000 G 0 
-100.00000 -100.00000 A 1 
-100.00000 -100.00000 V 2 
-100.00000 -100.00000 I 3 
-100.00000 -100.00000 L 4 
-100.00000 -100.00000 M 5 
-0.04889 -0.76105 F 6 
 0.00000  0.00000 Y 7 
-100.00000 -100.00000 W 8 
-100.00000  0.13746 S 9 
-100.00000 -0.00004 T 10 
-0.51703  0.37847 N 11 
-100.00000 -100.00000 Q 12 
 0.62048  0.26704 C 13 
-100.00000 -100.00000 P 14 
-0.26672 -0.06745 H 15 
-100.00000 -100.00000 R 16 
-100.00000 -100.00000 K 17 
-100.00000 -0.41158 D 18 
-100.00000 -100.00000 E 19 
-100.00000 -100.00000 G 0 
-0.90400 -0.81813 A 1 
 0.00000  0.00000 V 2 
-100.00000 -100.00000 I 3 
-0.03389  0.13299 L 4 
-0.01661 -0.20077 M 5 
 0.50134 -0.76010 F 6 
 0.00754 -100.00000 Y 7 
-0.32296 -0.51674 W 8 
 0.24434 -0.76582 S 9 
 0.04996 -0.29806 T 10 
-100.00000 -0.16247 N 11 
-0.19674  2.37719 Q 12 
-1.32603 -0.15769 C 13 
-100.00000 -100.00000 P 14 
 0.38184  0.77690 H 15 
-0.88579  0.10081 R 16 
-0.92175 -0.29997 K 17 
-100.00000 -0.15769 D 18 
 0.25622  0.84817 E 19 
-100.00000 -100.00000 G 0 
-100.00000 -100.00000 A 1 
-100.00000 -100.00000 V 2 
-100.00000 -100.00000 I 3 
-100.00000 -0.15798 L 4 
-100.00000 -100.00000 M 5 
-100.00000 -100.00000 F 6 
-0.09188 -100.00000 Y 7 
-100.00000 -100.00000 W 8 
-0.37595  0.59026 S 9 
-0.46364 -0.62350 T 10 
 0.00000  0.00000 N 11 
-100.00000 -100.00000 Q 12 
-100.00000 -100.00000 C 13 
-100.00000 -100.00000 P 14 
-100.00000 -100.00000 H 15 
-100.00000 -100.00000 R 16 
-0.01618  0.15489 K 17 
 0.23621  0.40296 D 18 
-100.00000 -100.00000 E 19 
-0.00023  0.12468 G 0 
-0.19640 -0.52141 A 1 
 0.99977 -0.02072 V 2 
 0.25068 -0.00025 I 3 
-0.43143 -0.89239 L 4 
 0.55863 -100.00000 M 5 
-0.51698 -100.00000 F 6 
-100.00000 -100.00000 Y 7 
-100.00000 -100.00000 W 8 
-0.17877 -0.25754 S 9 
 0.37333 -1.00770 T 10 
 0.00000  0.00000 N 11 
-0.44979 -0.65891 Q 12 
-100.00000 -100.00000 C 13 
-100.00000 -100.00000 P 14 
-0.37803  1.42186 H 15 
-0.42739 -0.03757 R 16 
-0.51816 -0.02072 K 17 
-0.35109 -0.12686 D 18 
-0.59587 -100.00000 E 19 
-0.03093 -0.99250 G 0 
-100.00000 -0.15790 A 1 
 0.09849 -0.16267 V 2 
-0.19600 -0.54848 I 3 
 0.05419  0.14447 L 4 
 0.30999 -1.18626 M 5 
-100.00000  0.26298 F 6 
-0.58256 -100.00000 Y 7 
-0.22914 -100.00000 W 8 
-100.00000 -100.00000 S 9 
 0.25629 -0.28545 T 10 
-0.59634  0.37673 N 11 
-100.00000 -0.62276 Q 12 
-100.00000 -100.00000 C 13 
-100.00000 -100.00000 P 14 
-100.00000 -0.00005 H 15 
 0.34111  0.67579 R 16 
 0.00000  0.00000 K 17 
-100.00000 -100.00000 D 18 
 0.06244 -0.06277 E 19 
 0.00000  0.00000 G 0 
-0.03097 -0.11287 A 1 
-0.11915  0.22119 V 2 
-100.00000  0.00051 I 3 
-0.00003  0.10571 L 4 
-100.00000 -100.00000 M 5 
-100.00000 -100.00000 F 6 
-100.00000 -100.00000 Y 7 
 0.04687 -0.24184 W 8 
-0.59740  0.30729 S 9 
-0.06837 -0.03752 T 10 
-0.00003  0.26355 N 11 
-1.06586 -100.00000 Q 12 
-100.00000 -100.00000 C 13 
-0.00003  0.10791 P 14 
-100.00000  1.13802 H 15 
 0.43727  0.15435 R 16 
-100.00000 -100.00000 K 17 
 0.53681  1.37814 D 18 
 0.57148  0.68320 E 19 
-100.00000  0.67797 G 0 
-0.46305 -0.68151 A 1 
 0.05253  0.04629 V 2 
-0.22921 -0.85521 I 3 
-1.61579 -0.44371 L 4 
-100.00000 -0.00010 M 5 
-100.00000 -0.00010 F 6 
-100.00000 -100.00000 Y 7 
-100.00000 -100.00000 W 8 
-0.11925 -0.00010 S 9 
 0.05863 -0.15787 T 10 
 0.16498 -0.19008 N 11 
-100.00000  0.21196 Q 12 
-0.11925 -0.06028 C 13 
-100.00000 -100.00000 P 14 
-100.00000 -100.00000 H 15 
 0.23359 -0.07226 R 16 
 0.00000  0.00000 K 17 
-100.00000 -100.00000 D 18 
-0.29514 -0.01138 E 19 
 0.50675  0.06630 G 0 
-0.54286  0.37758 A 1 
-0.07462 -0.68190 V 2 
-100.00000 -100.00000 I 3 
-1.46239  0.64082 L 4 
-100.00000 -100.00000 M 5 
-100.00000 -100.00000 F 6 
-0.61834 -100.00000 Y 7 
-100.00000  0.00018 W 8 
-0.37460  0.39355 S 9 
-0.22916 -0.12223 T 10 
-100.00000 -100.00000 N 11 
 0.51625  0.13768 Q 12 
-100.00000 -100.00000 C 13 
 0.53679  0.81364 P 14 
-100.00000  0.29957 H 15 
-100.00000  0.00018 R 16 
 0.47182 -0.80549 K 17 
 0.48199  0.10452 D 18 
 0.00000  0.00000 E 19 
-100.00000 -0.00013 G 0 
-0.32267 -0.63917 A 1 
 0.00000  0.00000 V 2 
-0.08103 -0.16557 I 3 
-100.00000  0.07849 L 4 
-100.00000 -100.00000 M 5 
-100.00000 -0.00013 F 6 
-100.00000 -100.00000 Y 7 
-100.00000 -100.00000 W 8 
-100.00000 -100.00000 S 9 
-100.00000 -0.30002 T 10 
-100.00000 -100.00000 N 11 
-100.00000 -100.00000 Q 12 
-100.00000 -100.00000 C 13 
-100.00000 -100.00000 P 14 
-100.00000 -100.00000 H 15 
-100.00000 -100.00000 R 16 
-100.00000 -100.00000 K 17 
 0.14946 -0.15785 D 18 
-100.00000 -100.00000 E 19 
-100.00000 -100.00000 G 0 
-100.00000 -100.00000 A 1 
-100.00000 -100.00000 V 2 
 0.77774 -0.09968 I 3 
 0.00000  0.00000 L 4 
-100.00000 -1.04662 M 5 
-0.28316 -0.02922 F 6 
-100.00000 -100.00000 Y 7 
-100.00000 -100.00000 W 8 
-100.00000 -100.00000 S 9 
-100.00000 -100.00000 T 10 
-100.00000 -100.00000 N 11 
-100.00000 -100.00000 Q 12 
-100.00000 -100.00000 C 13 
-0.31554  0.66058 P 14 
 0.62105  0.37747 H 15 
-0.04799  0.14433 R 16 
-100.00000 -100.00000 K 17 
-100.00000 -100.00000 D 18 
-100.00000 -100.00000 E 19 
-100.00000 -100.00000 G 0 
-0.25102 -0.38202 A 1 
 0.00000  0.00000 V 2 
-0.10768 -0.91134 I 3 
-0.63773 -1.17362 L 4 
-100.00000 -100.00000 M 5 
-100.00000 -100.00000 F 6 
-100.00000 -100.00000 Y 7 
-100.00000 -100.00000 W 8 
-100.00000 -100.00000 S 9 
-100.00000 -100.00000 T 10 
-100.00000 -100.00000 N 11 
-100.00000 -100.00000 Q 12 
-100.00000 -100.00000 C 13 
-100.00000 -100.00000 P 14 
-100.00000 -100.00000 H 15 
-100.00000 -100.00000 R 16 
-100.00000 -100.00000 K 17 
-100.00000 -100.00000 D 18 
-0.24619 -0.39886 E 19 
-100.00000 -100.00000 G 0 
-100.00000 -100.00000 A 1 
-0.42255 -0.20114 V 2 
-0.04586 -0.97114 I 3 
 0.00000  0.00000 L 4 
-100.00000 -0.14553 M 5 
-100.00000 -100.00000 F 6 
-100.00000 -100.00000 Y 7 
-100.00000 -100.00000 W 8 
-100.00000 -100.00000 S 9 
-0.00004 -100.00000 T 10 
-100.00000 -100.00000 N 11 
-0.38316 -0.14008 Q 12 
-100.00000 -100.00000 C 13 
 0.33899 -0.05776 P 14 
-100.00000 -100.00000 H 15 
-0.10577 -100.00000 R 16 
-100.00000 -100.00000 K 17 
-100.00000 -100.00000 D 18 
-100.00000 -100.00000 E 19 
-100.00000 -100.00000 G 0 
-100.00000 -100.00000 A 1 
-100.00000 -100.00000 V 2 
-100.00000 -100.00000 I 3 
 0.15727  0.10126 L 4 
-100.00000 -100.00000 M 5 
-0.27855  0.43969 F 6 
-100.00000  0.00000 Y 7 
 0.00000  0.00000 W 8 
-100.00000 -100.00000 S 9 
-100.00000 -100.00000 T 10 
-100.00000 -100.00000 N 11 
-100.00000 -100.00000 Q 12 
 0.38242 -0.33135 C 13 
-100.00000 -100.00000 P 14 
-100.00000 -100.00000 H 15 
-0.04574 -0.11179 R 16 
-100.00000 -100.00000 K 17 
-100.00000 -100.00000 D 18 
-100.00000 -100.00000 E 19 
 0.00000  0.00000 G 0 
 0.28968  0.53029 A 1 
 0.05968 -0.27544 V 2 
-100.00000 -100.00000 I 3 
-100.00000 -100.00000 L 4 
-100.00000 -100.00000 M 5 
-100.00000 -100.00000 F 6 
-100.00000 -100.00000 Y 7 
-100.00000 -100.00000 W 8 
 0.32407  0.44087 S 9 
-100.00000 -100.00000 T 10 
-100.00000 -100.00000 N 11 
-100.00000 -100.00000 Q 12 
 0.64464 -100.00000 C 13 
-100.00000 -100.00000 P 14 
-100.00000 -100.00000 H 15 
-100.00000 -100.00000 R 16 
-100.00000 -100.00000 K 17 
 0.33795  0.52575 D 18 
-100.00000 -100.00000 E 19 
 0.05913 -100.00000 G 0 
 0.67245  0.01225 A 1 
 0.00000  0.00000 V 2 
 0.24094 -0.15679 I 3 
-100.00000 -1.05548 L 4 
-100.00000 -100.00000 M 5 
-0.00419 -0.13035 F 6 
-100.00000 -100.00000 Y 7 
-100.00000 -100.00000 W 8 
-100.00000 -100.00000 S 9 
-100.00000 -0.00021 T 10 
-100.00000 -100.00000 N 11 
-100.00000 -100.00000 Q 12 
-100.00000 -100.00000 C 13 
-100.00000 -100.00000 P 14 
-100.00000 -100.00000 H 15 
-100.00000 -100.00000 R 16 
-100.00000 -100.00000 K 17 
-100.00000 -100.00000 D 18 
-100.00000 -100.00000 E 19 
-100.00000 -100.00000 G 0 
-100.00000 -100.00000 A 1 
-100.00000 -100.00000 V 2 
-100.00000 -100.00000 I 3 
-100.00000 -0.00751 L 4 
-100.00000 -100.00000 M 5 
-100.00000 -100.00000 F 6 
-0.36739  0.92346 Y 7 
-100.00000 -100.00000 W 8 
-100.00000 -100.00000 S 9 
-100.00000 -100.00000 T 10 
-0.46473 -0.34956 N 11 
-0.67810 -0.37162 Q 12 
-100.00000 -100.00000 C 13 
-0.03335 -0.27686 P 14 
 0.00000  0.00000 H 15 
 0.25478  0.65130 R 16 
-100.00000 -100.00000 K 17 
-100.00000 -100.00000 D 18 
-100.00000 -100.00000 E 19 
-100.00000 -0.14596 G 0 
-0.20480 -100.00000 A 1 
 0.13699 -100.00000 V 2 
-0.46548 -0.00067 I 3 
-100.00000 -0.86219 L 4 
-0.20480 -0.00067 M 5 
-0.29703 -100.00000 F 6 
-0.40332 -0.86203 Y 7 
 0.13699 -0.51042 W 8 
-0.61631 -1.61007 S 9 
-100.00000 -100.00000 T 10 
-1.09364 -0.24424 N 11 
 0.08149  0.18610 Q 12 
-0.29703 -0.39886 C 13 
-100.00000 -0.00067 P 14 
 0.00000  0.00000 H 15 
 0.31754  0.52079 R 16 
-0.10627 -100.00000 K 17 
-0.00051 -0.77994 D 18 
-100.00000 -100.00000 E 19 
-100.00000 -100.00000 G 0 
-100.00000  0.48549 A 1 
-100.00000 -100.00000 V 2 
-100.00000 -100.00000 I 3 
 0.70727  0.46385 L 4 
-100.00000 -100.00000 M 5 
-100.00000 -100.00000 F 6 
-100.00000 -100.00000 Y 7 
-100.00000 -100.00000 W 8 
 0.44102  0.20081 S 9 
 0.28915 -0.55535 T 10 
-100.00000 -100.00000 N 11 
 0.17497  0.18610 Q 12 
-100.00000 -100.00000 C 13 
 0.00000  0.00000 P 14 
-100.00000 -100.00000 H 15 
 0.00020 -100.00000 R 16 
-100.00000 -100.00000 K 17 
-100.00000 -100.00000 D 18 
-100.00000 -100.00000 E 19 
-0.00025 -0.27782 G 0 
-100.00000 -0.39875 A 1 
 0.18869 -0.00051 V 2 
-100.00000 -0.51033 I 3 
-100.00000 -100.00000 L 4 
-100.00000 -100.00000 M 5 
 0.21290  0.18411 F 6 
-0.67322 -1.25769 Y 7 
-100.00000 -100.00000 W 8 
 0.00000  0.00000 S 9 
-0.10600 -0.00051 T 10 
 0.13725 -100.00000 N 11 
-100.00000 -100.00000 Q 12 
-0.00025 -100.00000 C 13 
-0.15253 -0.57103 P 14 
-100.00000 -100.00000 H 15 
-100.00000 -100.00000 R 16 
-100.00000 -100.00000 K 17 
-100.00000 -100.00000 D 18 
-100.00000 -100.00000 E 19 
-0.10348  0.16531 G 0 
-100.00000 -100.00000 A 1 
-100.00000 -100.00000 V 2 
-0.12972 -0.39889 I 3 
-100.00000 -0.00000 L 4 
-100.00000 -100.00000 M 5 
-100.00000 -100.00000 F 6 
-100.00000 -100.00000 Y 7 
-100.00000 -100.00000 W 8 
 0.00000  0.00000 S 9 
 0.13743 -100.00000 T 10 
-0.29762 -0.10230 N 11 
-100.00000 -100.00000 Q 12 
-0.10568 -100.00000 C 13 
-100.00000 -100.00000 P 14 
-100.00000 -100.00000 H 15 
 0.24103  0.10175 R 16 
-100.00000 -100.00000 K 17 
-100.00000 -100.00000 D 18 
-0.00007 -100.00000 E 19 
 1.01712  0.56070 G 0 
-0.06647 -0.00031 A 1 
 0.26324 -100.00000 V 2 
 0.10408  0.00830 I 3 
-0.05646 -0.93365 L 4 
-100.00000  0.40061 M 5 
-0.02716 -0.14553 F 6 
-0.40439 -0.13530 Y 7 
-100.00000 -1.31216 W 8 
 0.00000  0.00000 S 9 
 0.28145 -0.39025 T 10 
-0.19484 -0.06170 N 11 
-0.16338 -0.85157 Q 12 
-0.38280 -0.13996 C 13 
 0.13771 -100.00000 P 14 
 0.30182  0.92417 H 15 
 0.10262 -0.41797 R 16 
-0.10549 -0.02841 K 17 
-100.00000 -100.00000 D 18 
-100.00000 -0.66508 E 19 
 0.16801  0.61897 G 0 
-100.00000  0.10144 A 1 
-0.05010 -0.13957 V 2 
 0.13753 -100.00000 I 3 
 0.00003 -0.80002 L 4 
-100.00000 -100.00000 M 5 
-100.00000  0.00002 F 6 
-0.06663 -0.34990 Y 7 
-100.00000 -100.00000 W 8 
 0.37854 -0.77400 S 9 
-100.00000 -100.00000 T 10 
 0.04584 -0.38892 N 11 
-100.00000  0.00002 Q 12 
-100.00000 -100.00000 C 13 
-0.10566 -100.00000 P 14 
-100.00000 -100.00000 H 15 
-100.00000 -100.00000 R 16 
-100.00000 -100.00000 K 17 
 0.00000  0.00000 D 18 
-0.47847  1.55859 E 19 
-0.08981 -0.02675 G 0 
-100.00000 -0.27740 A 1 
 0.10193  0.34010 V 2 
-100.00000 -100.00000 I 3 
-100.00000 -100.00000 L 4 
-100.00000 -100.00000 M 5 
-100.00000 -100.00000 F 6 
-100.00000 -100.00000 Y 7 
-100.00000 -100.00000 W 8 
-100.00000 -100.00000 S 9 
-100.00000 -100.00000 T 10 
-100.00000  0.00007 N 11 
-0.20446  0.26311 Q 12 
-100.00000 -100.00000 C 13 
-100.00000 -100.00000 P 14 
-100.00000 -100.00000 H 15 
-0.00003  0.00007 R 16 
 0.30526  0.64993 K 17 
-0.35122 -0.24699 D 18 
 0.00000  0.00000 E 19 
-100.00000 -100.00000 G 0 
-0.29671 -0.14525 A 1 
-100.00000 -100.00000 V 2 
-100.00000 -100.00000 I 3 
-0.00010 -0.14525 L 4 
-100.00000 -100.00000 M 5 
-100.00000 -100.00000 F 6 
-100.00000 -100.00000 Y 7 
-100.00000 -100.00000 W 8 
-100.00000 -100.00000 S 9 
-100.00000 -100.00000 T 10 
-100.00000 -100.00000 N 11 
 0.00000  0.00000 Q 12 
-100.00000 -100.00000 C 13 
-100.00000 -100.00000 P 14 
 0.03161  0.30772 H 15 
-0.38342  0.05563 R 16 
-0.32771 -0.13974 K 17 
-100.00000 -100.00000 D 18 
-100.00000  0.23326 E 19 
-100.00000 -1.31273 G 0 
 0.31811 -0.05841 A 1 
 0.26339  0.33805 V 2 
-100.00000  0.00007 I 3 
-0.08631  0.31011 L 4 
 0.99550  0.13757 M 5 
-100.00000 -0.14531 F 6 
-100.00000  0.30193 Y 7 
-100.00000 -100.00000 W 8 
-0.37260  0.18315 S 9 
-100.00000 -0.40057 T 10 
 0.52131 -0.10055 N 11 
 0.00000  0.00000 Q 12 
-100.00000 -100.00000 C 13 
 0.08222 -0.62297 P 14 
 0.28867  0.12523 H 15 
 0.13805 -0.09833 R 16 
 0.47951 -0.39834 K 17 
-0.23901 -100.00000 D 18 
-0.46482  0.30945 E 19 
-0.17691 -0.30431 G 0 
-100.00000 -0.33190 A 1 
-100.00000 -100.00000 V 2 
 0.04260 -0.20101 I 3 
-0.42262 -0.05644 L 4 
-100.00000 -100.00000 M 5 
-0.54237 -100.00000 F 6 
 0.06229  0.10059 Y 7 
-100.00000 -100.00000 W 8 
 0.00000  0.00000 S 9 
 0.70339 -0.11672 T 10 
-0.50349  0.16316 N 11 
-100.00000  0.27928 Q 12 
-100.00000  0.37775 C 13 
-100.00000 -100.00000 P 14 
-100.00000 -100.00000 H 15 
 0.27258 -100.00000 R 16 
-100.00000 -100.00000 K 17 
-0.10898 -1.14012 D 18 
-0.20442 -1.86498 E 19 
-100.00000 -100.00000 G 0 
-100.00000 -100.00000 A 1 
 0.18930 -0.14516 V 2 
-0.24525 -0.13955 I 3 
 0.00000  0.00000 L 4 
-0.20396  0.06305 M 5 
-0.05639 -0.11750 F 6 
-100.00000  0.00001 Y 7 
-100.00000 -100.00000 W 8 
-100.00000 -100.00000 S 9 
-100.00000 -100.00000 T 10 
-100.00000 -100.00000 N 11 
-100.00000 -100.00000 Q 12 
-100.00000 -100.00000 C 13 
 1.06286  0.18530 P 14 
 0.28146 -0.14516 H 15 
 0.15753  0.23335 R 16 
-100.00000 -100.00000 K 17 
-100.00000 -100.00000 D 18 
-100.00000 -100.00000 E 19 
-100.00000 -100.00000 G 0 
-100.00000 -100.00000 A 1 
-100.00000 -100.00000 V 2 
-100.00000 -100.00000 I 3 
-100.00000 -100.00000 L 4 
-100.00000 -100.00000 M 5 
-100.00000 -100.00000 F 6 
 0.00000  0.00000 Y 7 
-100.00000 -100.00000 W 8 
-100.00000 -0.14452 S 9 
-100.00000 -100.00000 T 10 
-100.00000 -100.00000 N 11 
-100.00000 -100.00000 Q 12 
-0.12854  0.15486 C 13 
-100.00000 -100.00000 P 14 
 0.35951  0.38627 H 15 
-100.00000 -100.00000 R 16 
-100.00000 -100.00000 K 17 
-100.00000  0.26309 D 18 
-100.00000 -100.00000 E 19 
 0.54641  0.07651 G 0 
 0.42242 -0.70984 A 1 
-0.03390 -0.12488 V 2 
 0.22286 -0.39339 I 3 
-0.43290 -0.02185 L 4 
-100.00000  0.38675 M 5 
-100.00000 -0.13517 F 6 
-100.00000 -0.31494 Y 7 
-100.00000 -100.00000 W 8 
 0.00000  0.00000 S 9 
-0.57249 -0.37381 T 10 
-0.78594  0.27655 N 11 
-0.00058  0.13735 Q 12 
-100.00000 -0.02829 C 13 
 0.07836  0.87771 P 14 
 0.68681 -0.27732 H 15 
-0.42291 -0.34898 R 16 
-100.00000  1.62015 K 17 
-0.14403 -0.64931 D 18 
-0.25716 -0.02430 E 19 
-0.80454 -1.17916 G 0 
-100.00000 -1.10673 A 1 
 0.11869  0.06704 V 2 
-0.29359 -0.48417 I 3 
 0.07398 -0.82577 L 4 
-100.00000 -100.00000 M 5 
-0.20543 -0.59046 F 6 
-100.00000 -0.66573 Y 7 
-100.00000 -100.00000 W 8 
 0.28021  0.27574 S 9 
-0.80726  0.05535 T 10 
 0.00000  0.00000 N 11 
-0.47967 -0.40654 Q 12 
-100.00000 -100.00000 C 13 
-0.25905 -0.78323 P 14 
-0.74105 -0.66670 H 15 
-0.83673 -0.10895 R 16 
-0.00594 -0.55349 K 17 
-0.31631 -0.85316 D 18 
-100.00000 -0.93878 E 19 
 0.00000  0.00000 G 0 
 0.05350 -100.00000 A 1 
-0.12000 -100.00000 V 2 
-100.00000  0.72268 I 3 
-0.43721 -0.11781 L 4 
-0.38304 -100.00000 M 5 
-0.11345  0.30764 F 6 
-0.29639 -100.00000 Y 7 
-100.00000 -100.00000 W 8 
 0.27928 -0.34706 S 9 
-0.10635  0.15213 T 10 
-0.22213  0.14871 N 11 
-100.00000 -0.02820 Q 12 
-100.00000 -100.00000 C 13 
-0.62362  0.76539 P 14 
-100.00000 -0.61316 H 15 
 0.33290 -0.09777 R 16 
 0.58493 -100.00000 K 17 
-0.10573 -100.00000 D 18 
 0.17958 -1.75218 E 19 
 0.44854 -1.39220 G 0 
-0.50726 -0.27672 A 1 
-0.32811 -1.38948 V 2 
 0.67189 -0.14048 I 3 
-0.09473 -1.04664 L 4 
-100.00000 -0.58293 M 5 
-1.77955  0.26225 F 6 
-0.68641  0.33759 Y 7 
-100.00000 -100.00000 W 8 
 0.24023 -0.95603 S 9 
-0.20258 -0.77984 T 10 
 0.00000  0.00000 N 11 
-100.00000 -0.57121 Q 12 
-100.00000 -100.00000 C 13 
-0.68249 -0.14543 P 14 
 0.28732  0.05650 H 15 
-0.13107 -0.14603 R 16 
 0.19253  0.30789 K 17 
 0.30497  0.81586 D 18 
-0.26766  0.42697 E 19 
-0.02869 -100.00000 G 0 
 0.00000  0.00000 A 1 
-0.25303 -1.06349 V 2 
-100.00000 -100.00000 I 3 
-100.00000 -100.00000 L 4 
-100.00000 -100.00000 M 5 
-100.00000  0.43851 F 6 
-100.00000 -0.23611 Y 7 
-100.00000 -100.00000 W 8 
 0.44838 -0.31645 S 9 
-0.51415 -1.07614 T 10 
-0.46592 -100.00000 N 11 
-0.00101 -100.00000 Q 12 
-100.00000 -100.00000 C 13 
-1.06477  0.39864 P 14 
-100.00000 -0.12920 H 15 
-100.00000 -0.14646 R 16 
 1.08897 -0.88705 K 17 
 0.38208 -0.21687 D 18 
-100.00000 -100.00000 E 19 
-100.00000 -100.00000 G 0 
-100.00000 -100.00000 A 1 
-100.00000 -1.58827 V 2 
-0.10587  0.48728 I 3 
 0.04225 -0.00089 L 4 
-100.00000 -100.00000 M 5 
-100.00000  0.86384 F 6 
 0.00000  0.00000 Y 7 
-100.00000 -100.00000 W 8 
 0.10195 -0.66406 S 9 
-0.55762 -100.00000 T 10 
 0.03164 -100.00000 N 11 
-100.00000 -0.82973 Q 12 
-0.89675 -0.22996 C 13 
-100.00000 -100.00000 P 14 
 0.39044 -0.29254 H 15 
-100.00000 -0.39920 R 16 
-100.00000 -0.27825 K 17 
-100.00000 -100.00000 D 18 
-100.00000 -100.00000 E 19 
-0.00036 -100.00000 G 0 
-0.35085 -0.10854 A 1 
 0.00000  0.00000 V 2 
-0.76374  0.62725 I 3 
-0.20461 -100.00000 L 4 
-100.00000 -100.00000 M 5 
-0.20461 -0.13512 F 6 
-100.00000 -100.00000 Y 7 
-100.00000 -100.00000 W 8 
-100.00000 -100.00000 S 9 
-0.00036 -100.00000 T 10 
-100.00000 -100.00000 N 11 
-100.00000 -100.00000 Q 12 
-100.00000 -100.00000 C 13 
-100.00000 -100.00000 P 14 
-100.00000 -100.00000 H 15 
-100.00000 -100.00000 R 16 
-100.00000 -100.00000 K 17 
-100.00000 -100.00000 D 18 
-100.00000 -100.00000 E 19 
-100.00000 -100.00000 G 0 
 0.23978 -0.76497 A 1 
 0.03709  0.27164 V 2 
-100.00000 -2.12730 I 3 
-0.40531  0.63148 L 4 
-1.19797 -100.00000 M 5 
 0.03126 -0.85574 F 6 
-0.62581  0.63725 Y 7 
-100.00000 -0.54779 W 8 
 0.00000  0.00000 S 9 
 0.38318 -0.18001 T 10 
-100.00000 -0.13195 N 11 
 0.74205  0.03296 Q 12 
 0.13739  0.23275 C 13 
 0.38699  0.61268 P 14 
-100.00000 -0.04527 H 15 
 0.20139 -1.22887 R 16 
-100.00000 -0.00036 K 17 
-0.00011 -0.00036 D 18 
-100.00000 -100.00000 E 19 
-100.00000 -100.00000 G 0 
 0.27792 -0.41551 A 1 
 0.00000  0.00000 V 2 
 0.32383  0.27514 I 3 
 0.05935 -0.39710 L 4 
-100.00000 -100.00000 M 5 
-100.00000 -100.00000 F 6 
-100.00000 -100.00000 Y 7 
-100.00000 -100.00000 W 8 
-100.00000 -100.00000 S 9 
-100.00000 -100.00000 T 10 
-100.00000 -100.00000 N 11 
-100.00000 -100.00000 Q 12 
-100.00000 -100.00000 C 13 
-100.00000 -100.00000 P 14 
-100.00000 -100.00000 H 15 
-100.00000 -100.00000 R 16 
-100.00000 -100.00000 K 17 
-100.00000 -100.00000 D 18 
-100.00000 -0.14486 E 19 
-100.00000 -100.00000 G 0 
 0.00000  0.00000 A 1 
 1.20564 -0.00635 V 2 
-100.00000 -0.80623 I 3 
 0.30217  0.10086 L 4 
-100.00000 -0.69681 M 5 
-0.05515 -0.03418 F 6 
-100.00000 -0.50958 Y 7 
-0.56748 -1.68734 W 8 
-0.01749 -0.29999 S 9 
 0.00463 -1.10339 T 10 
-100.00000 -0.00117 N 11 
-0.68363 -0.43535 Q 12 
-0.16207  0.15262 C 13 
-0.10504 -100.00000 P 14 
 0.32109 -0.85431 H 15 
-100.00000 -0.79971 R 16 
-100.00000 -100.00000 K 17 
-100.00000 -100.00000 D 18 
 0.11224 -0.70204 E 19 
-0.00737  0.37748 G 0 
-0.45088  0.04084 A 1 
-100.00000 -100.00000 V 2 
-100.00000 -100.00000 I 3 
-100.00000 -100.00000 L 4 
-100.00000 -100.00000 M 5 
-0.16711  0.02340 F 6 
-0.65528 -100.00000 Y 7 
-100.00000 -100.00000 W 8 
 0.00000  0.00000 S 9 
 0.37962 -0.82415 T 10 
-100.00000 -100.00000 N 11 
-100.00000 -100.00000 Q 12 
-100.00000 -0.00764 C 13 
 0.52566  0.23668 P 14 
-100.00000  0.00005 H 15 
-100.00000 -100.00000 R 16 
-0.10581  0.31647 K 17 
-0.00012 -100.00000 D 18 
-100.00000 -100.00000 E 19 
-0.60946 -0.29498 G 0 
 0.29528 -0.04373 A 1 
 0.11797 -0.94653 V 2 
-0.54192 -100.00000 I 3 
-0.28507 -1.20982 L 4 
-0.53186 -1.01243 M 5 
 0.79848 -0.00165 F 6 
 0.15764 -0.90613 Y 7 
 0.00034 -100.00000 W 8 
 0.00000  0.00000 S 9 
-0.09969 -0.28047 T 10 
 0.28884 -0.10704 N 11 
 0.03211 -0.40159 Q 12 
-100.00000 -0.82995 C 13 
 0.23535  0.25498 P 14 
-0.15505 -1.50173 H 15 
 1.01694 -0.42222 R 16 
-0.39874  0.92033 K 17 
-0.46056 -0.95773 D 18 
 0.21804 -0.24818 E 19 
-0.56641 -0.43426 G 0 
-0.49735 -0.38052 A 1 
-0.23050  0.23316 V 2 
 0.24821 -0.88509 I 3 
 0.45261 -0.26049 L 4 
 0.47925 -0.00023 M 5 
-100.00000  0.67784 F 6 
 0.15732 -0.26049 Y 7 
-100.00000 -100.00000 W 8 
-0.34343 -1.00635 S 9 
 0.32808 -0.31145 T 10 
 0.00000  0.00000 N 11 
-0.19975 -0.28741 Q 12 
-100.00000 -100.00000 C 13 
-100.00000 -100.00000 P 14 
 0.65349  1.19103 H 15 
-0.08611 -0.00785 R 16 
-0.66678 -0.20701 K 17 
 0.21774  0.05873 D 18 
-100.00000 -0.00023 E 19 
-100.00000 -0.00000 G 0 
 0.00003 -100.00000 A 1 
 0.10251 -0.23458 V 2 
-100.00000 -100.00000 I 3 
 0.01366  0.78661 L 4 
-100.00000  0.72328 M 5 
-0.10565 -0.50518 F 6 
 0.00000  0.00000 Y 7 
-100.00000 -0.23467 W 8 
-0.46464  0.10134 S 9 
-0.20411 -1.23467 T 10 
 0.00003 -100.00000 N 11 
-100.00000 -100.00000 Q 12 
-0.69820 -0.52418 C 13 
-100.00000 -100.00000 P 14 
 0.60661  0.32171 H 15 
-100.00000 -0.00000 R 16 
-100.00000 -100.00000 K 17 
-100.00000 -100.00000 D 18 
-100.00000 -100.00000 E 19 
-0.27055 -0.47708 G 0 
-0.78369  0.59215 A 1 
-100.00000 -0.71166 V 2 
-0.19398 -0.40213 I 3 
-0.75033 -0.66840 L 4 
-100.00000 -100.00000 M 5 
 0.09498 -0.29021 F 6 
-0.47923 -0.07349 Y 7 
-100.00000 -100.00000 W 8 
 1.02366  0.54612 S 9 
-0.20535 -0.61458 T 10 
 0.00000  0.00000 N 11 
-0.89217 -0.23608 Q 12 
 0.57119 -0.27871 C 13 
-100.00000 -100.00000 P 14 
-0.07169 -0.28203 H 15 
-0.00119  0.72180 R 16 
-0.16003 -0.53864 K 17 
 0.32233  0.04066 D 18 
-0.51609 -0.41708 E 19 
 0.35749 -0.52835 G 0 
-0.56719 -0.98088 A 1 
 0.00009 -0.57152 V 2 
-100.00000 -100.00000 I 3 
-100.00000  0.20847 L 4 
-0.04136  1.03526 M 5 
-100.00000 -100.00000 F 6 
-0.10552 -100.00000 Y 7 
-100.00000 -0.13059 W 8 
 0.50533 -0.56115 S 9 
-0.55940  0.30800 T 10 
 0.27299 -0.53797 N 11 
-0.04951 -0.01761 Q 12 
-100.00000 -0.00016 C 13 
-100.00000 -100.00000 P 14 
-0.07521  0.75205 H 15 
 0.00000  0.00000 R 16 
 0.23901  0.26083 K 17 
-100.00000 -100.00000 D 18 
-100.00000 -100.00000 E 19 
 0.42842 -0.60308 G 0 
-100.00000 -100.00000 A 1 
-100.00000 -0.14569 V 2 
 0.28856  0.36559 I 3 
-100.00000 -0.50378 L 4 
-100.00000 -0.51008 M 5 
-100.00000 -100.00000 F 6 
-100.00000 -100.00000 Y 7 
-100.00000 -100.00000 W 8 
 0.15743  0.11735 S 9 
-100.00000 -100.00000 T 10 
-100.00000 -0.00043 N 11 
 0.17435 -0.70333 Q 12 
-100.00000 -100.00000 C 13 
-100.00000 -100.00000 P 14 
-100.00000 -100.00000 H 15 
 0.00000  0.00000 R 16 
 0.26705 -0.76238 K 17 
-100.00000 -100.00000 D 18 
-100.00000 -100.00000 E 19 
-100.00000 -100.00000 G 0 
-100.00000 -100.00000 A 1 
-0.18414 -0.76569 V 2 
-0.87903 -0.55601 I 3 
 0.31452 -0.38658 L 4 
-100.00000 -0.33086 M 5 
 0.00000  0.00000 F 6 
-0.19829 -0.40015 Y 7 
-100.00000 -0.47541 W 8 
 0.27197 -0.62819 S 9 
-0.00885  0.28094 T 10 
-100.00000 -100.00000 N 11 
-100.00000 -100.00000 Q 12 
-100.00000 -0.00827 C 13 
-100.00000 -100.00000 P 14 
-0.61080 -100.00000 H 15 
-100.00000 -100.00000 R 16 
-100.00000 -100.00000 K 17 
-0.00033 -0.00083 D 18 
-0.15137 -0.00083 E 19 
-100.00000 -100.00000 G 0 
 0.21071 -0.07101 A 1 
-0.61376  0.85492 V 2 
-0.27624  0.76597 I 3 
 0.52821 -0.31439 L 4 
-100.00000 -1.27560 M 5 
 0.37848 -0.56277 F 6 
 0.03220 -0.45657 Y 7 
-100.00000 -0.13946 W 8 
 0.73682 -0.72612 S 9 
 0.00000  0.00000 T 10 
-0.27914  0.98072 N 11 
-0.00456 -0.27696 Q 12 
-100.00000 -100.00000 C 13 
-100.00000 -100.00000 P 14 
-100.00000  0.85492 H 15 
 0.16516 -0.03908 R 16 
-0.00003 -0.56972 K 17 
-0.20423 -0.13476 D 18 
-0.20423 -0.13476 E 19 
-100.00000 -100.00000 G 0 
-0.73162 -1.11049 A 1 
 0.43728 -1.08947 V 2 
 0.08456 -0.72825 I 3 
 0.54542  0.19315 L 4 
-100.00000 -100.00000 M 5 
-100.00000 -100.00000 F 6 
-100.00000 -100.00000 Y 7 
-100.00000 -100.00000 W 8 
-0.64231 -0.78175 S 9 
-0.95802 -1.17439 T 10 
-100.00000 -100.00000 N 11 
 0.31451  0.05433 Q 12 
-100.00000 -100.00000 C 13 
 0.00000  0.00000 P 14 
-100.00000 -100.00000 H 15 
 0.47149  0.31470 R 16 
-100.00000 -100.00000 K 17 
-100.00000 -100.00000 D 18 
-100.00000 -0.00083 E 19 
 0.05317 -0.65935 G 0 
-0.57617 -0.37945 A 1 
-0.47133  0.19469 V 2 
-100.00000 -0.00099 I 3 
 0.11573  0.15457 L 4 
-100.00000 -100.00000 M 5 
-0.43591 -0.35173 F 6 
 0.24376 -0.13867 Y 7 
-0.44887 -100.00000 W 8 
 0.20863 -0.24711 S 9 
-0.13114 -0.00998 T 10 
-100.00000 -100.00000 N 11 
-0.28592  0.12345 Q 12 
-0.10220 -100.00000 C 13 
-100.00000 -100.00000 P 14 
-0.49710 -0.62843 H 15 
-0.10983 -0.13958 R 16 
-0.25424 -0.31643 K 17 
-0.27085 -0.24632 D 18 
 0.00000  0.00000 E 19 
-100.00000 -100.00000 G 0 
-0.06624 -0.50886 A 1 
 0.20511 -0.24622 V 2 
 0.00000  0.00000 I 3 
-0.56358 -0.63520 L 4 
 0.07332 -0.26560 M 5 
-0.11110  0.62082 F 6 
 0.18971 -1.30768 Y 7 
-100.00000 -100.00000 W 8 
 0.55228 -0.72473 S 9 
-0.56578 -0.86516 T 10 
-0.10550  0.13672 N 11 
-0.46375 -0.03044 Q 12 
-0.40345 -0.47463 C 13 
-0.20374 -0.99777 P 14 
-100.00000  0.23298 H 15 
-0.73749 -0.37136 R 16 
-0.20374 -0.26011 K 17 
-100.00000 -100.00000 D 18 
-100.00000 -0.27707 E 19 
-100.00000 -0.14723 G 0 
 0.00000  0.00000 A 1 
 0.15362 -0.09659 V 2 
-100.00000 -0.27914 I 3 
-0.13091 -0.78840 L 4 
 1.42951 -0.80208 M 5 
-0.23775 -0.02148 F 6 
-0.39650 -0.34813 Y 7 
-0.83849 -0.66628 W 8 
-0.07799 -0.34313 S 9 
-0.43007 -0.31215 T 10 
 0.15649  0.36555 N 11 
 0.17127 -0.05879 Q 12 
-0.02703 -0.10801 C 13 
 0.03096 -100.00000 P 14 
 0.14536 -0.73726 H 15 
-100.00000 -1.38330 R 16 
-100.00000 -0.27914 K 17 
-0.08701 -0.12957 D 18 
-100.00000 -100.00000 E 19 
-1.21472  0.27606 G 0 
 0.00000  0.00000 A 1 
-0.29449 -0.47659 V 2 
-0.39642 -0.52137 I 3 
-1.03335 -0.15375 L 4 
 0.10833 -1.00835 M 5 
 0.01099 -0.50917 F 6 
 0.32604  0.62510 Y 7 
-0.24833 -0.34481 W 8 
 0.06620  0.37718 S 9 
-0.15053  0.02501 T 10 
-0.01406 -0.36952 N 11 
 0.45144 -0.44711 Q 12 
-0.28155  1.12193 C 13 
-0.27421 -0.27356 P 14 
-1.05320 -0.17962 H 15 
-0.42797  0.12479 R 16 
 0.81239 -0.63648 K 17 
-0.12280 -1.24029 D 18 
-0.64390 -1.28841 E 19 
 0.53772  0.18370 G 0 
-100.00000 -100.00000 A 1 
-100.00000 -100.00000 V 2 
-100.00000 -100.00000 I 3 
-100.00000 -0.00015 L 4 
 0.77912  0.01530 M 5 
-100.00000 -100.00000 F 6 
-100.00000 -100.00000 Y 7 
 0.15092 -0.04087 W 8 
-0.11927 -0.26010 S 9 
-100.00000 -100.00000 T 10 
-100.00000 -100.00000 N 11 
-100.00000 -100.00000 Q 12 
-100.00000 -100.00000 C 13 
-100.00000 -100.00000 P 14 
-100.00000 -100.00000 H 15 
 0.00000  0.00000 R 16 
-0.07867 -1.09364 K 17 
-100.00000 -100.00000 D 18 
-100.00000 -100.00000 E 19 
-100.00000 -100.00000 G 0 
-0.11557 -0.59732 A 1 
-1.34738  1.11763 V 2 
 0.03180  0.92596 I 3 
-0.83361 -0.33030 L 4 
-0.53991 -0.97210 M 5 
 0.04505 -0.39613 F 6 
-100.00000  0.06789 Y 7 
-100.00000 -100.00000 W 8 
-0.21764 -0.74840 S 9 
 0.03722 -0.80499 T 10 
-100.00000 -0.27589 N 11 
-100.00000 -0.69851 Q 12 
-100.00000 -100.00000 C 13 
 0.00000  0.00000 P 14 
-0.04690 -0.04478 H 15 
-1.14379 -1.27012 R 16 
 0.12206 -1.09373 K 17 
-100.00000 -100.00000 D 18 
-100.00000 -100.00000 E 19 
-100.00000 -0.00398 G 0 
-0.64633 -0.23619 A 1 
 0.09543 -1.79665 V 2 
-0.29451 -1.62542 I 3 
-0.89379 -0.47751 L 4 
-100.00000 -0.24080 M 5 
-0.60081 -0.99364 F 6 
 0.08420 -0.50102 Y 7 
-100.00000 -100.00000 W 8 
-0.05959 -1.03201 S 9 
-0.29451  0.30772 T 10 
 0.74047 -1.15834 N 11 
 0.47123 -1.02701 Q 12 
-100.00000 -1.45105 C 13 
-0.68004 -0.65173 P 14 
-100.00000 -100.00000 H 15 
-0.41647 -0.16104 R 16 
 0.00000  0.00000 K 17 
-100.00000 -0.56429 D 18 
 0.46941 -1.26132 E 19 
-0.10497 -0.13041 G 0 
 0.39862 -0.97391 A 1 
 0.00000  0.00000 V 2 
-0.01577 -0.59868 I 3 
 0.19530  0.65095 L 4 
 0.46255 -0.48961 M 5 
-100.00000 -0.00070 F 6 
-1.09739 -0.70183 Y 7 
-100.00000 -100.00000 W 8 
 0.38046 -0.35934 S 9 
-1.31117 -1.44537 T 10 
-0.84632 -0.29102 N 11 
-0.36672  0.06371 Q 12 
-0.61031  0.11921 C 13 
-100.00000 -0.00070 P 14 
-0.48281  0.61208 H 15 
-0.07645 -0.93914 R 16 
-0.10497  0.26233 K 17 
-0.32370 -0.87598 D 18 
 0.14248 -0.00070 E 19 
 0.54956  0.51656 G 0 
-0.22646  0.16664 A 1 
-100.00000  0.34243 V 2 
-0.81278 -1.65370 I 3 
-0.62700 -0.35439 L 4 
-0.11344 -1.00966 M 5 
 0.12381 -1.56259 F 6 
-0.89215 -0.51995 Y 7 
-100.00000 -0.11968 W 8 
-0.68996 -0.81987 S 9 
-0.70218 -0.56724 T 10 
-0.12146 -0.67394 N 11 
-0.67601 -1.14582 Q 12 
-100.00000  0.28884 C 13 
-100.00000 -100.00000 P 14 
-0.78544  0.32650 H 15 
 0.00000  0.00000 R 16 
-0.08651 -0.23784 K 17 
-0.67375 -100.00000 D 18 
 0.46085 -0.08727 E 19 
-0.51453 -0.06481 G 0 
-100.00000 -100.00000 A 1 
 0.15833 -0.26540 V 2 
 0.04816 -0.00781 I 3 
-100.00000 -100.00000 L 4 
-100.00000 -100.00000 M 5 
-100.00000 -100.00000 F 6 
-100.00000 -0.74499 Y 7 
-100.00000 -100.00000 W 8 
 0.27381  0.53919 S 9 
-100.00000 -0.29530 T 10 
 0.26798  0.28351 N 11 
-100.00000 -100.00000 Q 12 
-100.00000 -100.00000 C 13 
-100.00000 -100.00000 P 14 
-100.00000 -0.13888 H 15 
-100.00000 -100.00000 R 16 
-100.00000 -100.00000 K 17 
 0.00000  0.00000 D 18 
-0.11750 -0.55986 E 19 
-100.00000 -100.00000 G 0 
-100.00000 -100.00000 A 1 
 0.13760  0.34418 V 2 
-100.00000 -100.00000 I 3 
-100.00000  0.23727 L 4 
-100.00000 -0.60298 M 5 
-100.00000 -100.00000 F 6 
-100.00000 -100.00000 Y 7 
-100.00000 -100.00000 W 8 
-100.00000  0.44372 S 9 
 0.27436  0.53683 T 10 
-0.14737 -0.14124 N 11 
 0.00000  0.00000 Q 12 
-100.00000 -100.00000 C 13 
-0.22975 -0.20787 P 14 
 0.31245 -100.00000 H 15 
 0.36492 -0.42303 R 16 
 0.10731 -0.32606 K 17 
-100.00000 -100.00000 D 18 
-100.00000 -100.00000 E 19 
-100.00000 -0.00165 G 0 
-0.08842 -0.48466 A 1 
-0.57385 -0.12489 V 2 
-0.13702 -0.60338 I 3 
-0.87743 -0.80929 L 4 
-0.19534 -1.10313 M 5 
-100.00000 -100.00000 F 6 
-0.02497 -0.46738 Y 7 
-100.00000 -100.00000 W 8 
-0.00061 -0.67479 S 9 
-0.21166 -0.07142 T 10 
-0.39201 -0.31850 N 11 
-0.57385 -0.50988 Q 12 
-100.00000 -100.00000 C 13 
 0.44734 -0.36303 P 14 
 0.00000  0.00000 H 15 
 0.24878 -0.05547 R 16 
-100.00000 -100.00000 K 17 
-100.00000 -0.13838 D 18 
-100.00000 -100.00000 E 19 
 0.00000  0.00000 G 0 
-100.00000 -100.00000 A 1 
 0.04295 -100.00000 V 2 
-100.00000 -100.00000 I 3 
-100.00000 -100.00000 L 4 
-100.00000 -100.00000 M 5 
-100.00000 -100.00000 F 6 
-100.00000 -100.00000 Y 7 
-0.08285 -0.18292 W 8 
-100.00000 -100.00000 S 9 
-100.00000 -100.00000 T 10 
-100.00000 -100.00000 N 11 
-100.00000 -100.00000 Q 12 
-100.00000 -100.00000 C 13 
-100.00000 -100.00000 P 14 
-100.00000 -100.00000 H 15 
-0.13923 -0.19898 R 16 
-100.00000 -100.00000 K 17 
-100.00000 -100.00000 D 18 
 0.11822 -0.35511 E 19 
 0.59024 -0.29785 G 0 
-100.00000 -100.00000 A 1 
-100.00000 -100.00000 V 2 
 0.00033 -100.00000 I 3 
-100.00000 -100.00000 L 4 
 0.48575 -0.19198 M 5 
-100.00000 -100.00000 F 6 
-100.00000 -100.00000 Y 7 
-0.04180  0.25056 W 8 
-100.00000  0.13508 S 9 
-100.00000 -0.00008 T 10 
-100.00000 -100.00000 N 11 
-100.00000 -100.00000 Q 12 
-100.00000 -100.00000 C 13 
-100.00000 -100.00000 P 14 
-100.00000 -100.00000 H 15 
 0.00000  0.00000 R 16 
-0.15995 -0.04906 K 17 
-100.00000 -100.00000 D 18 
-100.00000 -100.00000 E 19 
-100.00000 -100.00000 G 0 
-100.00000 -100.00000 A 1 
-0.08703 -0.28278 V 2 
 0.35565 -0.22454 I 3 
-0.06224 -0.13179 L 4 
 0.00000  0.00000 M 5 
-100.00000 -0.56342 F 6 
-100.00000 -100.00000 Y 7 
-100.00000 -100.00000 W 8 
-100.00000 -100.00000 S 9 
 0.07416  0.11795 T 10 
-100.00000 -100.00000 N 11 
-100.00000 -100.00000 Q 12 
-100.00000 -100.00000 C 13 
-100.00000 -100.00000 P 14 
-100.00000 -100.00000 H 15 
-100.00000 -0.13179 R 16 
 0.03421 -100.00000 K 17 
-100.00000 -100.00000 D 18 
-100.00000 -100.00000 E 19 
 0.30671  0.13710 G 0 
 0.72174 -0.07219 A 1 
 0.00354  0.02335 V 2 
-0.09599  0.24306 I 3 
-0.46535 -0.43857 L 4 
-100.00000 -0.32457 M 5 
-0.09886 -0.81128 F 6 
-0.04510 -0.30002 Y 7 
-100.00000 -100.00000 W 8 
 0.12520 -0.06226 S 9 
-100.00000 -0.50972 T 10 
 0.00000  0.00000 N 11 
-0.24584 -0.08357 Q 12 
-100.00000 -100.00000 C 13 
-100.00000 -100.00000 P 14 
-0.27826 -0.71720 H 15 
-100.00000  0.13264 R 16 
-0.01522  0.40577 K 17 
-0.19710  0.21844 D 18 
 0.03864 -100.00000 E 19 
-100.00000 -100.00000 G 0 
-100.00000 -100.00000 A 1 
-100.00000 -100.00000 V 2 
-100.00000 -100.00000 I 3 
-100.00000 -100.00000 L 4 
-100.00000 -100.00000 M 5 
 0.00003 -100.00000 F 6 
 0.00000  0.00000 Y 7 
 0.00003 -100.00000 W 8 
-100.00000 -100.00000 S 9 
-100.00000  0.00008 T 10 
-100.00000 -100.00000 N 11 
-100.00000 -100.00000 Q 12 
-0.52917  0.28427 C 13 
-100.00000 -100.00000 P 14 
 0.36101  0.44339 H 15 
-100.00000 -100.00000 R 16 
-100.00000 -100.00000 K 17 
-100.00000  0.00008 D 18 
-100.00000 -100.00000 E 19 
-100.00000 -100.00000 G 0 
-0.00044 -100.00000 A 1 
-100.00000 -100.00000 V 2 
-100.00000 -100.00000 I 3 
-0.05140  0.00009 L 4 
-100.00000 -100.00000 M 5 
-100.00000 -0.10651 F 6 
 0.00000  0.00000 Y 7 
-100.00000 -100.00000 W 8 
-100.00000 -0.22199 S 9 
-0.00044 -100.00000 T 10 
-0.44046 -0.53993 N 11 
-100.00000 -100.00000 Q 12 
 0.55244 -0.06022 C 13 
-100.00000 -100.00000 P 14 
-0.71274 -0.27863 H 15 
-100.00000 -100.00000 R 16 
-100.00000 -100.00000 K 17 
 0.21079 -100.00000 D 18 
-100.00000 -100.00000 E 19 
-0.10019 -100.00000 G 0 
-100.00000 -100.00000 A 1 
-100.00000 -100.00000 V 2 
-100.00000 -100.00000 I 3 
 0.57788  0.22085 L 4 
-100.00000 -100.00000 M 5 
-100.00000 -100.00000 F 6 
-100.00000  0.13768 Y 7 
 0.00000  0.00000 W 8 
-100.00000 -100.00000 S 9 
-100.00000 -100.00000 T 10 
-100.00000 -100.00000 N 11 
-100.00000 -100.00000 Q 12 
 0.27832  0.13768 C 13 
-100.00000 -100.00000 P 14 
-100.00000 -100.00000 H 15 
 0.44081  0.35538 R 16 
-100.00000 -100.00000 K 17 
-100.00000 -100.00000 D 18 
-100.00000 -100.00000 E 19 
-100.00000 -100.00000 G 0 
-0.40263 -0.26006 A 1 
 0.71280 -0.17377 V 2 
 0.38080  0.17966 I 3 
-0.49039  0.00825 L 4 
-0.77382  0.37838 M 5 
-100.00000 -100.00000 F 6 
-100.00000 -100.00000 Y 7 
-100.00000  0.13737 W 8 
-0.88046 -0.15359 S 9 
 0.00000  0.00000 T 10 
-0.26347 -0.33652 N 11 
-100.00000 -0.23493 Q 12 
-100.00000 -0.00013 C 13 
 0.13735 -100.00000 P 14 
-100.00000 -1.08495 H 15 
-100.00000  0.37838 R 16 
 0.03519 -100.00000 K 17 
-100.00000  0.12144 D 18 
-100.00000 -100.00000 E 19 
-100.00000 -100.00000 G 0 
-100.00000 -100.00000 A 1 
-0.43758  0.07799 V 2 
-0.33926  0.94010 I 3 
 0.00000  0.00000 L 4 
 0.55504  0.08382 M 5 
 0.23009 -0.52519 F 6 
-100.00000 -100.00000 Y 7 
-100.00000 -100.00000 W 8 
 1.24862 -0.02449 S 9 
-100.00000 -0.46724 T 10 
-100.00000 -100.00000 N 11 
-100.00000 -100.00000 Q 12 
 0.00021 -100.00000 C 13 
-100.00000 -100.00000 P 14 
-100.00000 -100.00000 H 15 
 0.15737 -100.00000 R 16 
-100.00000 -100.00000 K 17 
-100.00000 -100.00000 D 18 
-100.00000 -100.00000 E 19 
-100.00000 -100.00000 G 0 
-100.00000 -100.00000 A 1 
-0.61090  0.50109 V 2 
-0.28622  0.17379 I 3 
 0.00000  0.00000 L 4 
-100.00000 -100.00000 M 5 
-100.00000 -100.00000 F 6 
-100.00000 -100.00000 Y 7 
-100.00000 -100.00000 W 8 
-100.00000 -100.00000 S 9 
-100.00000 -100.00000 T 10 
-100.00000 -100.00000 N 11 
-0.03280 -100.00000 Q 12 
-100.00000 -100.00000 C 13 
 0.87343  0.03769 P 14 
-100.00000 -100.00000 H 15 
 0.00004 -100.00000 R 16 
-100.00000 -100.00000 K 17 
-100.00000 -100.00000 D 18 
-100.00000 -100.00000 E 19 
-0.15244 -0.30623 G 0 
 0.90752 -0.37659 A 1 
 0.24494 -0.25525 V 2 
-100.00000  0.67706 I 3 
-0.14809  0.77927 L 4 
-100.00000 -1.35466 M 5 
-0.24275  0.17096 F 6 
-0.27545 -1.04446 Y 7 
-100.00000 -100.00000 W 8 
-0.55700  0.13843 S 9 
-0.06500 -0.26729 T 10 
 0.99913  0.15198 N 11 
 0.95768  0.15260 Q 12 
-100.00000 -0.61007 C 13 
-0.00174 -0.33428 P 14 
 0.13776 -0.53321 H 15 
-0.24275 -0.19906 R 16 
 0.21013 -0.49257 K 17 
-0.11722  0.10050 D 18 
 0.00000  0.00000 E 19 
-100.00000 -100.00000 G 0 
-0.43272  0.12180 A 1 
-100.00000 -0.14123 V 2 
-100.00000 -100.00000 I 3 
 0.03431 -0.01194 L 4 
-100.00000 -100.00000 M 5 
-100.00000 -100.00000 F 6 
-100.00000 -100.00000 Y 7 
-100.00000 -100.00000 W 8 
 0.36184  0.33106 S 9 
-0.01814 -0.00693 T 10 
-100.00000  0.00012 N 11 
-0.19948 -100.00000 Q 12 
-100.00000 -100.00000 C 13 
 0.00000  0.00000 P 14 
 0.24489  0.19682 H 15 
-0.28975 -0.13246 R 16 
-0.29335 -100.00000 K 17 
-100.00000  0.21547 D 18 
-100.00000  0.62430 E 19 
 0.00000  0.00000 G 0 
 0.47997 -0.62227 A 1 
-0.10499 -0.39358 V 2 
-100.00000 -100.00000 I 3 
-0.06510 -0.39116 L 4 
-0.20261 -0.00033 M 5 
-0.03100 -100.00000 F 6 
-100.00000 -0.00615 Y 7 
-1.26242 -100.00000 W 8 
 0.29805 -0.92183 S 9 
-100.00000  1.04790 T 10 
-0.24251 -0.00033 N 11 
-100.00000 -100.00000 Q 12 
-100.00000 -0.14366 C 13 
-100.00000 -100.00000 P 14 
-100.00000 -100.00000 H 15 
 0.27710 -0.37738 R 16 
-100.00000 -100.00000 K 17 
-0.67241 -0.25608 D 18 
-0.05616 -0.03835 E 19 
-0.61093 -0.84211 G 0 
-0.48496 -0.64850 A 1 
-100.00000  0.11942 V 2 
-100.00000 -100.00000 I 3 
-100.00000 -100.00000 L 4 
-100.00000 -100.00000 M 5 
-100.00000 -100.00000 F 6 
-100.00000 -0.89299 Y 7 
-100.00000 -100.00000 W 8 
 0.07391 -0.21573 S 9 
-100.00000 -100.00000 T 10 
 0.34002 -0.33160 N 11 
-0.99013 -0.12755 Q 12 
-100.00000 -0.00064 C 13 
-100.00000 -100.00000 P 14 
-1.03792  0.47223 H 15 
-100.00000 -100.00000 R 16 
-0.00090 -0.00064 K 17 
 0.00000  0.00000 D 18 
-0.54971 -0.88589 E 19 
-100.00000 -0.10711 G 0 
-0.18995  0.92838 A 1 
-100.00000 -0.39244 V 2 
 0.43698 -0.03954 I 3 
-0.06480  0.23414 L 4 
 0.48532 -0.00052 M 5 
-100.00000 -0.39509 F 6 
-0.96479 -2.08637 Y 7 
-100.00000 -0.86586 W 8 
-0.52899 -0.21165 S 9 
 0.00000  0.00000 T 10 
 0.15829 -0.05070 N 11 
 0.14057  0.19110 Q 12 
-100.00000 -0.14437 C 13 
-0.24211 -0.13206 P 14 
-0.00010 -0.89759 H 15 
 0.86809 -0.21917 R 16 
 0.22803 -0.13767 K 17 
-100.00000 -0.70460 D 18 
-100.00000 -0.30916 E 19 
-100.00000 -100.00000 G 0 
-100.00000  0.26306 A 1 
-0.11238  0.39395 V 2 
 0.00000  0.00000 I 3 
-0.12270 -0.71251 L 4 
 0.13567  0.37160 M 5 
-100.00000 -100.00000 F 6 
-100.00000 -100.00000 Y 7 
-100.00000 -100.00000 W 8 
-100.00000 -100.00000 S 9 
 0.78808  0.02736 T 10 
-100.00000 -100.00000 N 11 
-100.00000 -100.00000 Q 12 
-100.00000 -100.00000 C 13 
-100.00000 -100.00000 P 14 
-100.00000 -100.00000 H 15 
-100.00000  0.11792 R 16 
-100.00000  0.34031 K 17 
-100.00000 -100.00000 D 18 
-100.00000 -100.00000 E 19 
-0.15998 -1.53601 G 0 
-0.81921 -0.64421 A 1 
-0.07395 -0.78075 V 2 
 0.00000  0.00000 I 3 
-0.51231 -0.56012 L 4 
-0.51707  0.07843 M 5 
-0.12033 -0.27721 F 6 
-0.29297  0.67540 Y 7 
-1.22451 -0.18021 W 8 
-0.32198 -0.65177 S 9 
 0.15734 -0.30974 T 10 
-0.20533 -0.21689 N 11 
-0.08927 -0.04611 Q 12 
 0.14897 -0.01588 C 13 
-100.00000 -100.00000 P 14 
-100.00000 -0.14701 H 15 
-0.46583 -100.00000 R 16 
 0.28748  0.20651 K 17 
-100.00000 -0.00182 D 18 
-100.00000 -0.00182 E 19 
-100.00000 -100.00000 G 0 
-100.00000 -100.00000 A 1 
 0.52927  0.25680 V 2 
-0.09731 -0.04247 I 3 
-0.53631  0.24978 L 4 
-100.00000 -100.00000 M 5 
 0.00000  0.00000 F 6 
-100.00000  0.00004 Y 7 
-100.00000 -100.00000 W 8 
 0.72191 -0.24570 S 9 
-100.00000 -100.00000 T 10 
-100.00000 -100.00000 N 11 
-100.00000 -100.00000 Q 12 
 0.13750 -100.00000 C 13 
-100.00000 -100.00000 P 14 
-100.00000 -100.00000 H 15 
-100.00000 -100.00000 R 16 
-100.00000 -100.00000 K 17 
-100.00000 -100.00000 D 18 
-100.00000 -100.00000 E 19 
-0.01453  0.10599 G 0 
 0.64426 -0.50620 A 1 
 0.06334 -0.44609 V 2 
-100.00000 -100.00000 I 3 
-100.00000 -100.00000 L 4 
-100.00000 -100.00000 M 5 
-100.00000 -0.00005 F 6 
-100.00000 -100.00000 Y 7 
-100.00000 -100.00000 W 8 
-100.00000 -0.00005 S 9 
-100.00000 -0.00005 T 10 
-100.00000 -100.00000 N 11 
-100.00000 -100.00000 Q 12 
-100.00000 -100.00000 C 13 
-100.00000 -100.00000 P 14 
 0.12089 -100.00000 H 15 
 0.00024 -100.00000 R 16 
 0.38527 -0.16605 K 17 
 0.80233  0.16040 D 18 
 0.00000  0.00000 E 19 
-0.14299 -0.13958 G 0 
 0.00000  0.00000 A 1 
 1.06678  0.05544 V 2 
-100.00000 -100.00000 I 3 
-100.00000 -100.00000 L 4 
-100.00000 -100.00000 M 5 
-100.00000 -100.00000 F 6 
-100.00000 -100.00000 Y 7 
-100.00000 -100.00000 W 8 
 0.50227 -0.02806 S 9 
-0.49292  0.19262 T 10 
-100.00000 -100.00000 N 11 
-100.00000 -100.00000 Q 12 
-100.00000 -100.00000 C 13 
-100.00000 -100.00000 P 14 
-100.00000 -100.00000 H 15 
-100.00000 -100.00000 R 16 
-100.00000 -100.00000 K 17 
-100.00000 -100.00000 D 18 
-0.10548  0.79331 E 19 
-100.00000 -100.00000 G 0 
 0.14950  0.76541 A 1 
-100.00000 -0.00013 V 2 
-0.02929 -0.64305 I 3 
-0.20457 -0.00013 L 4 
-100.00000 -100.00000 M 5 
-100.00000 -100.00000 F 6 
-100.00000 -100.00000 Y 7 
-100.00000 -100.00000 W 8 
-0.99547 -0.30926 S 9 
 0.00000  0.00000 T 10 
-0.73978 -0.82640 N 11 
-100.00000 -100.00000 Q 12 
-100.00000 -100.00000 C 13 
-100.00000 -0.00013 P 14 
-100.00000 -100.00000 H 15 
-100.00000 -100.00000 R 16 
-100.00000 -100.00000 K 17 
-100.00000 -0.00013 D 18 
-0.29679 -100.00000 E 19 
 0.00000  0.00000 G 0 
-100.00000 -100.00000 A 1 
-100.00000  0.26308 V 2 
-100.00000 -100.00000 I 3 
-100.00000 -100.00000 L 4 
-100.00000 -100.00000 M 5 
-100.00000 -100.00000 F 6 
-100.00000 -100.00000 Y 7 
-100.00000 -100.00000 W 8 
 0.60976  0.37244 S 9 
-100.00000 -100.00000 T 10 
-100.00000 -100.00000 N 11 
-100.00000 -100.00000 Q 12 
-100.00000 -100.00000 C 13 
-100.00000 -100.00000 P 14 
-100.00000 -100.00000 H 15 
-100.00000  0.00005 R 16 
-100.00000 -100.00000 K 17 
 0.28990 -0.28238 D 18 
-100.00000 -100.00000 E 19 
-100.00000 -100.00000 G 0 
-100.00000 -100.00000 A 1 
-100.00000 -100.00000 V 2 
-100.00000 -100.00000 I 3 
-100.00000 -100.00000 L 4 
-100.00000 -100.00000 M 5 
-100.00000 -100.00000 F 6 
-100.00000 -0.00007 Y 7 
-100.00000 -100.00000 W 8 
-0.61165 -0.43590 S 9 
-100.00000  0.37844 T 10 
 0.00000  0.00000 N 11 
-100.00000 -100.00000 Q 12 
-100.00000 -100.00000 C 13 
-100.00000 -100.00000 P 14 
-0.10564 -100.00000 H 15 
-100.00000 -100.00000 R 16 
-100.00000 -0.14522 K 17 
 0.32552 -0.55620 D 18 
-100.00000 -100.00000 E 19 
-100.00000 -100.00000 G 0 
-100.00000 -100.00000 A 1 
 0.13747 -0.27721 V 2 
-0.55287 -1.34799 I 3 
 0.00000  0.00000 L 4 
-100.00000 -100.00000 M 5 
-100.00000 -0.41760 F 6 
 0.11009 -0.50956 Y 7 
-0.29647 -0.14530 W 8 
-100.00000 -100.00000 S 9 
-100.00000 -100.00000 T 10 
-100.00000 -0.00011 N 11 
-100.00000 -0.00011 Q 12 
-100.00000 -100.00000 C 13 
 0.08943  0.45126 P 14 
-100.00000 -100.00000 H 15 
-100.00000 -0.14530 R 16 
-100.00000 -100.00000 K 17 
-100.00000 -100.00000 D 18 
-100.00000 -100.00000 E 19 
-100.00000 -100.00000 G 0 
-0.29695 -0.93502 A 1 
-0.24465 -0.33420 V 2 
 0.00000  0.00000 I 3 
-1.42519 -1.46009 L 4 
 0.27730 -0.34866 M 5 
-100.00000 -100.00000 F 6 
-100.00000 -100.00000 Y 7 
-100.00000 -100.00000 W 8 
-100.00000 -100.00000 S 9 
 0.52131 -0.27801 T 10 
-100.00000 -100.00000 N 11 
-100.00000 -100.00000 Q 12 
-100.00000 -100.00000 C 13 
-100.00000 -100.00000 P 14 
-100.00000 -100.00000 H 15 
-100.00000 -100.00000 R 16 
 0.08156 -0.00109 K 17 
-100.00000 -100.00000 D 18 
-100.00000 -100.00000 E 19 
-0.29564 -0.01341 G 0 
 0.00000  0.00000 A 1 
-0.04825  0.63432 V 2 
-0.10543 -100.00000 I 3 
-100.00000 -100.00000 L 4 
-100.00000 -100.00000 M 5 
-100.00000 -100.00000 F 6 
-100.00000 -100.00000 Y 7 
-100.00000 -100.00000 W 8 
-0.00359 -0.02301 S 9 
 0.39008  0.45577 T 10 
-100.00000 -100.00000 N 11 
-100.00000 -100.00000 Q 12 
-100.00000 -100.00000 C 13 
-100.00000  0.13764 P 14 
-100.00000 -100.00000 H 15 
-100.00000 -100.00000 R 16 
-100.00000 -100.00000 K 17 
-100.00000 -100.00000 D 18 
-0.46368 -0.13407 E 19 
-100.00000 -100.00000 G 0 
-100.00000 -100.00000 A 1 
-100.00000 -100.00000 V 2 
-100.00000 -100.00000 I 3 
 0.72206  0.65015 L 4 
-100.00000 -100.00000 M 5 
-100.00000 -100.00000 F 6 
-100.00000 -100.00000 Y 7 
-100.00000 -100.00000 W 8 
-0.61499 -0.42143 S 9 
-0.11960 -0.00767 T 10 
-100.00000 -100.00000 N 11 
 0.37989 -0.01939 Q 12 
-100.00000 -0.27706 C 13 
 0.00000  0.00000 P 14 
-100.00000 -100.00000 H 15 
-100.00000 -100.00000 R 16 
-100.00000 -100.00000 K 17 
-100.00000 -100.00000 D 18 
-100.00000 -100.00000 E 19 
 0.15054 -0.01398 G 0 
 0.37987 -0.01925 A 1 
 0.58501 -0.61261 V 2 
-100.00000 -100.00000 I 3 
-0.27968 -0.44609 L 4 
-100.00000 -100.00000 M 5 
-100.00000 -0.13951 F 6 
-100.00000 -100.00000 Y 7 
 0.00000  0.00000 W 8 
-0.24514 -1.17138 S 9 
 0.00927 -0.27702 T 10 
-100.00000 -0.00018 N 11 
-100.00000  0.08766 Q 12 
-0.32682  0.07578 C 13 
-100.00000 -100.00000 P 14 
-100.00000  0.48525 H 15 
 0.20939  0.26500 R 16 
-100.00000 -0.00018 K 17 
-100.00000 -100.00000 D 18 
 0.03195 -100.00000 E 19 
-100.00000 -100.00000 G 0 
-100.00000 -100.00000 A 1 
-100.00000 -100.00000 V 2 
-100.00000 -0.00007 I 3 
-100.00000 -100.00000 L 4 
-100.00000 -0.27731 M 5 
-100.00000  0.01467 F 6 
 0.00000  0.00000 Y 7 
-100.00000 -0.78105 W 8 
-100.00000 -100.00000 S 9 
-100.00000 -0.14534 T 10 
-100.00000 -100.00000 N 11 
-100.00000 -100.00000 Q 12 
-0.28991  0.96508 C 13 
-100.00000 -100.00000 P 14 
-0.00537 -0.01186 H 15 
-0.00006 -100.00000 R 16 
-100.00000 -100.00000 K 17 
-100.00000 -100.00000 D 18 
-100.00000 -100.00000 E 19 
-0.71434  0.58162 G 0 
 0.00000  0.00000 A 1 
 0.32840 -0.11020 V 2 
-100.00000 -100.00000 I 3 
-100.00000 -100.00000 L 4 
-100.00000 -100.00000 M 5 
-100.00000 -100.00000 F 6 
-100.00000 -100.00000 Y 7 
-100.00000 -100.00000 W 8 
 0.09909  0.36942 S 9 
 0.92472  0.23786 T 10 
-100.00000 -100.00000 N 11 
-100.00000 -100.00000 Q 12 
-100.00000 -100.00000 C 13 
-100.00000 -100.00000 P 14 
-100.00000 -100.00000 H 15 
-100.00000 -100.00000 R 16 
-100.00000 -100.00000 K 17 
-100.00000 -0.13308 D 18 
-100.00000 -100.00000 E 19 
-100.00000 -100.00000 G 0 
-100.00000 -100.00000 A 1 
-100.00000 -0.23226 V 2 
-0.00003 -100.00000 I 3 
 0.02703  0.17928 L 4 
-100.00000 -100.00000 M 5 
 0.00000  0.00000 F 6 
-0.29508 -0.68414 Y 7 
-0.32533 -100.00000 W 8 
 0.56583  0.00419 S 9 
-100.00000 -100.00000 T 10 
-100.00000 -100.00000 N 11 
-100.00000 -100.00000 Q 12 
-0.00003 -0.00011 C 13 
-100.00000 -100.00000 P 14 
-0.61310 -0.00011 H 15 
-100.00000 -100.00000 R 16 
-100.00000 -100.00000 K 17 
-100.00000 -100.00000 D 18 
-100.00000 -100.00000 E 19 
 0.24945 -0.76367 G 0 
 0.00000  0.00000 A 1 
 0.14877 -0.19066 V 2 
-0.19690  0.57009 I 3 
-0.37362 -0.78715 L 4 
-100.00000 -100.00000 M 5 
-100.00000 -0.00053 F 6 
-100.00000 -0.27756 Y 7 
-100.00000 -100.00000 W 8 
-0.40961 -0.10463 S 9 
-0.08609  0.07971 T 10 
-100.00000 -100.00000 N 11 
 0.01340 -1.05890 Q 12 
-0.10582 -100.00000 C 13 
-100.00000 -100.00000 P 14 
-0.00013 -100.00000 H 15 
-0.00013  0.20786 R 16 
-0.61564 -0.01453 K 17 
-100.00000 -100.00000 D 18 
 0.33507 -0.80949 E 19 
-100.00000 -100.00000 G 0 
-0.43654 -0.66263 A 1 
 0.42777 -0.36949 V 2 
 0.07193  0.26468 I 3 
 0.00000  0.00000 L 4 
 0.12079 -0.92316 M 5 
-100.00000 -0.14530 F 6 
-100.00000 -100.00000 Y 7 
-100.00000 -100.00000 W 8 
-100.00000 -100.00000 S 9 
-100.00000 -100.00000 T 10 
-100.00000 -100.00000 N 11 
 0.27329 -0.14530 Q 12 
-100.00000 -0.14530 C 13 
 0.54718  0.37499 P 14 
-100.00000 -100.00000 H 15 
 0.28175 -0.01954 R 16 
-100.00000 -100.00000 K 17 
-100.00000 -100.00000 D 18 
-100.00000 -100.00000 E 19 
 0.15245  1.38386 G 0 
-0.08085 -0.31503 A 1 
 0.47301 -0.20404 V 2 
 0.22395 -0.58405 I 3 
 0.09129 -0.71122 L 4 
-0.05530 -0.48393 M 5 
-100.00000 -100.00000 F 6 
-0.02802 -0.39805 Y 7 
-0.29652  0.37882 W 8 
 0.00000  0.00000 S 9 
 0.11181  0.18960 T 10 
-0.24519  0.87768 N 11 
 0.38230  0.57091 Q 12 
-0.27941 -0.61324 C 13 
-100.00000 -100.00000 P 14 
 0.29483 -100.00000 H 15 
 0.14281 -0.94563 R 16 
 0.02039 -0.29586 K 17 
-0.27941  0.09515 D 18 
-0.75248  1.03812 E 19 
 0.45771  0.49309 G 0 
-100.00000 -100.00000 A 1 
-0.20427 -0.00009 V 2 
 0.20181  0.13741 I 3 
-100.00000 -100.00000 L 4 
-100.00000 -100.00000 M 5 
-0.15898 -100.00000 F 6 
-100.00000 -0.82834 Y 7 
-100.00000 -100.00000 W 8 
 0.27276  0.08732 S 9 
-100.00000 -0.00009 T 10 
-100.00000 -100.00000 N 11 
-100.00000 -100.00000 Q 12 
-100.00000 -100.00000 C 13 
-0.24565 -0.14531 P 14 
-0.10575 -0.44669 H 15 
 0.00000  0.00000 R 16 
-0.31817 -0.17749 K 17 
-100.00000 -100.00000 D 18 
-100.00000 -100.00000 E 19 
 0.00000  0.00000 G 0 
-0.21945  0.34659 A 1 
-0.12024 -0.35019 V 2 
-100.00000 -0.00010 I 3 
 0.05863  0.18679 L 4 
-100.00000  0.11769 M 5 
-100.00000 -100.00000 F 6 
-100.00000 -0.14534 Y 7 
 0.63209 -0.19236 W 8 
 0.44626 -0.24745 S 9 
-0.24425 -0.76303 T 10 
-0.60950  0.25105 N 11 
-100.00000  0.01823 Q 12 
-0.46503 -0.00010 C 13 
-100.00000 -0.00010 P 14 
-0.32151  0.72356 H 15 
 0.46404 -0.13056 R 16 
-100.00000 -0.37220 K 17 
-0.74906  0.08726 D 18 
-0.71577 -1.04369 E 19 
-0.27895  0.11443 G 0 
 0.08385  0.85077 A 1 
 0.50637  0.18451 V 2 
 0.10097  0.38679 I 3 
 0.56353  0.26074 L 4 
 0.38707 -0.29225 M 5 
 0.00000  0.00000 F 6 
-0.26651  0.65109 Y 7 
-0.75194  0.58663 W 8 
 0.02208  0.03202 S 9 
-0.43612 -0.05944 T 10 
-0.27895 -0.86088 N 11 
-0.19511  0.28442 Q 12 
-0.08610 -0.74746 C 13 
 0.12335  0.44604 P 14 
 0.53765 -0.23722 H 15 
-0.31274  0.40204 R 16 
-0.36851 -0.41500 K 17 
-0.55667 -0.74746 D 18 
-0.31785 -0.44589 E 19 
-0.25574 -0.40923 G 0 
 0.01965  0.04675 A 1 
-0.25205 -0.55551 V 2 
-0.06938 -0.42137 I 3 
-0.34989  0.54329 L 4 
-100.00000 -100.00000 M 5 
-0.30408  0.11813 F 6 
 0.77898 -0.55474 Y 7 
 0.16540 -100.00000 W 8 
-0.60623  0.18019 S 9 
-0.85021 -1.05290 T 10 
 0.08268  0.49784 N 11 
-0.66860 -0.19679 Q 12 
-100.00000 -0.00034 C 13 
-0.82834  0.12091 P 14 
 0.84918 -0.25920 H 15 
-0.55312  0.64220 R 16 
 0.19884 -0.75841 K 17 
 0.04770 -0.50372 D 18 
 0.00000  0.00000 E 19 
 0.03257 -0.27524 G 0 
 0.38049 -0.02090 A 1 
-100.00000  0.00005 V 2 
-100.00000 -0.14415 I 3 
 0.00006 -100.00000 L 4 
-100.00000 -100.00000 M 5 
 0.02348 -0.21062 F 6 
 0.27357 -0.58201 Y 7 
-100.00000 -100.00000 W 8 
 0.00000  0.00000 S 9 
-100.00000 -0.53255 T 10 
-100.00000  0.43138 N 11 
-0.10494 -100.00000 Q 12 
 0.08398 -100.00000 C 13 
-0.02201  0.06743 P 14 
-0.29446  1.05748 H 15 
-100.00000  0.11888 R 16 
 0.00006 -100.00000 K 17 
-100.00000 -100.00000 D 18 
-100.00000 -100.00000 E 19 
 0.00000  0.00000 G 0 
-0.38272 -0.50934 A 1 
-100.00000 -0.27709 V 2 
-100.00000 -100.00000 I 3 
-100.00000 -100.00000 L 4 
-100.00000 -100.00000 M 5 
-100.00000 -100.00000 F 6 
-100.00000 -100.00000 Y 7 
-100.00000 -100.00000 W 8 
 0.51836 -0.07028 S 9 
-0.38272 -0.70933 T 10 
-100.00000 -100.00000 N 11 
-100.00000 -100.00000 Q 12 
-0.20140 -0.01937 C 13 
-100.00000 -0.14526 P 14 
-100.00000 -100.00000 H 15 
-100.00000 -0.37183 R 16 
-100.00000 -100.00000 K 17 
 0.18375 -0.01443 D 18 
-100.00000 -100.00000 E 19 
-100.00000 -100.00000 G 0 
-100.00000 -100.00000 A 1 
-0.49238 -0.50250 V 2 
 0.00000  0.00000 I 3 
 0.13747 -0.50687 L 4 
-0.10576 -0.61310 M 5 
-0.00749  0.04927 F 6 
-100.00000 -0.00006 Y 7 
-100.00000 -100.00000 W 8 
 0.05877  0.34015 S 9 
 0.21922  0.40191 T 10 
-0.10576 -0.13970 N 11 
-100.00000 -100.00000 Q 12 
-100.00000 -100.00000 C 13 
-100.00000 -100.00000 P 14 
-100.00000 -100.00000 H 15 
-0.00004 -100.00000 R 16 
-100.00000 -100.00000 K 17 
-100.00000 -100.00000 D 18 
-100.00000 -100.00000 E 19 
-100.00000 -100.00000 G 0 
-100.00000 -100.00000 A 1 
 0.23644 -0.31054 V 2 
 0.00000  0.00000 I 3 
 0.18921 -0.71486 L 4 
-100.00000 -100.00000 M 5 
 0.38092 -0.76693 F 6 
-100.00000 -100.00000 Y 7 
-100.00000 -100.00000 W 8 
-100.00000 -100.00000 S 9 
 0.07775  0.56980 T 10 
 0.13760 -0.14545 N 11 
-100.00000 -100.00000 Q 12 
-100.00000 -100.00000 C 13 
-100.00000 -100.00000 P 14 
-100.00000 -100.00000 H 15 
-100.00000 -100.00000 R 16 
-100.00000 -100.00000 K 17 
-100.00000 -100.00000 D 18 
-100.00000 -100.00000 E 19 
-100.00000 -0.00073 G 0 
-0.65940 -0.46559 A 1 
-0.28118  0.20682 V 2 
 0.46496 -0.00252 I 3 
-1.20522 -0.52206 L 4 
 0.15124  0.59781 M 5 
 0.38260 -0.82579 F 6 
-0.10693 -0.00073 Y 7 
-0.54850 -0.00073 W 8 
-0.17757 -0.48638 S 9 
 0.00000  0.00000 T 10 
-0.88568 -0.39869 N 11 
-0.47890 -0.52854 Q 12 
-0.23764 -0.71027 C 13 
 0.58427 -0.00073 P 14 
-100.00000  0.52380 H 15 
-0.39189 -0.27635 R 16 
 0.64315 -0.14593 K 17 
-100.00000 -100.00000 D 18 
-0.54274 -0.28830 E 19 
-100.00000 -100.00000 G 0 
 0.28205 -0.37718 A 1 
-100.00000 -0.14466 V 2 
-100.00000 -100.00000 I 3 
 0.27331 -0.01294 L 4 
-100.00000 -100.00000 M 5 
-100.00000 -100.00000 F 6 
-100.00000 -100.00000 Y 7 
-100.00000 -100.00000 W 8 
 0.00000  0.00000 S 9 
-0.25784 -0.53007 T 10 
-100.00000 -100.00000 N 11 
-100.00000 -100.00000 Q 12 
-100.00000 -100.00000 C 13 
 0.44549 -0.18779 P 14 
-100.00000 -100.00000 H 15 
-100.00000 -100.00000 R 16 
-100.00000 -100.00000 K 17 
-100.00000 -100.00000 D 18 
-100.00000 -100.00000 E 19 
 0.32365 -0.70260 G 0 
-0.10358 -0.44561 A 1 
-0.23922 -0.65234 V 2 
 0.19570 -0.13078 I 3 
 0.02427  1.10475 L 4 
 0.15946 -0.50425 M 5 
-100.00000 -0.14379 F 6 
 0.57450 -0.00629 Y 7 
-100.00000 -100.00000 W 8 
-0.21476 -0.55992 S 9 
-0.09988  0.97339 T 10 
 0.00000  0.00000 N 11 
-0.20049 -0.39152 Q 12 
-100.00000 -100.00000 C 13 
 0.13782 -0.00629 P 14 
-0.31887  0.93006 H 15 
-0.06298 -0.77785 R 16 
 0.19570 -0.92228 K 17 
 0.82978 -0.56283 D 18 
 0.64995 -0.32487 E 19 
 0.22219 -100.00000 G 0 
 0.00000  0.00000 A 1 
-0.16305 -1.37716 V 2 
-0.45377 -0.33532 I 3 
 0.04665  0.41703 L 4 
-100.00000 -0.60786 M 5 
-100.00000  0.37809 F 6 
-100.00000 -100.00000 Y 7 
-100.00000 -100.00000 W 8 
-0.18926 -0.66329 S 9 
-0.26764 -0.22545 T 10 
-0.44985 -1.12688 N 11 
-0.21238 -0.43868 Q 12 
-100.00000 -100.00000 C 13 
-100.00000 -100.00000 P 14 
 0.13554 -100.00000 H 15 
-0.41366 -0.50981 R 16 
 0.69689 -0.16176 K 17 
-100.00000 -100.00000 D 18 
-0.36811  0.12911 E 19 
-100.00000 -100.00000 G 0 
-0.32695 -0.16917 A 1 
 0.43545 -0.16144 V 2 
-100.00000 -0.53368 I 3 
-0.42006  0.28752 L 4 
-100.00000 -100.00000 M 5 
-100.00000 -0.30668 F 6 
-0.00010 -0.29253 Y 7 
-100.00000 -100.00000 W 8 
 0.00000  0.00000 S 9 
 0.22788  0.14068 T 10 
-100.00000 -0.39606 N 11 
 0.43545  0.00008 Q 12 
-100.00000 -100.00000 C 13 
-0.14282 -0.04766 P 14 
-0.86752 -0.28914 H 15 
-0.24263 -0.04364 R 16 
-100.00000  0.36649 K 17 
-0.07168  1.27152 D 18 
 0.07514  0.83083 E 19 
-100.00000 -100.00000 G 0 
-100.00000 -0.12902 A 1 
 0.83891  0.62890 V 2 
-0.08556  0.16456 I 3 
-0.34869 -0.21198 L 4 
 0.00000  0.00000 M 5 
-0.12665  0.00004 F 6 
 0.45831 -0.73510 Y 7 
-100.00000  0.54068 W 8 
 0.37832 -0.66860 S 9 
-0.75931 -0.41252 T 10 
-100.00000 -100.00000 N 11 
-0.00020  0.60155 Q 12 
-100.00000 -0.16181 C 13 
 0.34205  0.17869 P 14 
-0.00020 -0.17644 H 15 
-0.08746 -0.36349 R 16 
 0.13264  0.32606 K 17 
-100.00000 -100.00000 D 18 
-100.00000  0.13754 E 19 
 0.64592  0.18096 G 0 
-0.12651 -0.12366 A 1 
 0.32779 -0.30654 V 2 
-100.00000  0.42383 I 3 
-0.57719 -0.63734 L 4 
-100.00000 -100.00000 M 5 
-100.00000 -0.16114 F 6 
-0.39852  0.12861 Y 7 
-100.00000 -100.00000 W 8 
-0.28404  0.57253 S 9 
-0.19043  0.98009 T 10 
-0.76946 -0.60848 N 11 
-0.86831  0.56145 Q 12 
 0.26294 -100.00000 C 13 
 0.24270 -0.29658 P 14 
 0.00000  0.00000 H 15 
 0.30041 -0.10598 R 16 
-100.00000 -0.02363 K 17 
-0.22174  0.45042 D 18 
-0.12651 -0.96688 E 19 
 0.49878  0.23864 G 0 
-0.10508  0.76553 A 1 
-100.00000 -0.30723 V 2 
-100.00000 -0.00001 I 3 
 0.92595 -0.33755 L 4 
-100.00000 -100.00000 M 5 
-100.00000 -0.16178 F 6 
-100.00000 -100.00000 Y 7 
-100.00000 -100.00000 W 8 
 0.03527 -0.56037 S 9 
-0.31266 -0.36317 T 10 
-100.00000 -0.16178 N 11 
-0.38159 -0.00001 Q 12 
-100.00000 -100.00000 C 13 
-0.30620 -0.16972 P 14 
-100.00000 -100.00000 H 15 
-100.00000 -100.00000 R 16 
 0.34477  0.32797 K 17 
-0.79655  0.18711 D 18 
 0.00000  0.00000 E 19 
-100.00000 -0.16842 G 0 
-100.00000 -100.00000 A 1 
-100.00000  0.00012 V 2 
-100.00000 -100.00000 I 3 
-100.00000 -100.00000 L 4 
-100.00000 -100.00000 M 5 
 0.13585  0.42396 F 6 
-0.22094  0.52902 Y 7 
-100.00000  0.00012 W 8 
 0.01129  0.32442 S 9 
-100.00000 -100.00000 T 10 
-100.00000 -100.00000 N 11 
-100.00000 -100.00000 Q 12 
 0.00000  0.00000 C 13 
-100.00000 -100.00000 P 14 
-100.00000 -100.00000 H 15 
-0.30627 -0.07284 R 16 
-100.00000 -100.00000 K 17 
-100.00000 -100.00000 D 18 
-100.00000 -100.00000 E 19 
-100.00000 -100.00000 G 0 
-100.00000 -100.00000 A 1 
 0.26273 -100.00000 V 2 
-100.00000 -0.29384 I 3 
-100.00000 -0.00020 L 4 
-100.00000 -100.00000 M 5 
-0.00031 -100.00000 F 6 
 0.64961 -0.27933 Y 7 
-100.00000 -0.00020 W 8 
-0.51890 -0.51100 S 9 
 0.23063  0.03669 T 10 
 0.00000  0.00000 N 11 
-0.00031 -100.00000 Q 12 
-100.00000 -100.00000 C 13 
-100.00000 -100.00000 P 14 
-1.07932  0.17419 H 15 
-100.00000 -100.00000 R 16 
 0.55139 -0.16998 K 17 
-0.17068  0.01753 D 18 
 0.31508 -0.20736 E 19 
-100.00000 -100.00000 G 0 
 0.37114  0.54443 A 1 
 0.13760 -100.00000 V 2 
-100.00000 -100.00000 I 3 
-100.00000 -100.00000 L 4 
 0.13185 -0.40387 M 5 
-100.00000 -100.00000 F 6 
-100.00000 -100.00000 Y 7 
-100.00000 -100.00000 W 8 
-0.18699 -0.44641 S 9 
 0.00000  0.00000 T 10 
-100.00000 -100.00000 N 11 
-100.00000 -100.00000 Q 12 
-100.00000 -0.16167 C 13 
-100.00000  0.10137 P 14 
-100.00000 -100.00000 H 15 
 0.13607 -100.00000 R 16 
 0.13760 -0.67158 K 17 
-100.00000 -100.00000 D 18 
-100.00000 -100.00000 E 19 
-0.75219 -0.09625 G 0 
-0.54373 -0.66235 A 1 
 0.68322 -0.71773 V 2 
 0.74344  0.09606 I 3 
 0.14365  0.40874 L 4 
 0.02828 -0.36849 M 5 
-0.92672  0.08483 F 6 
-100.00000  0.22568 Y 7 
-100.00000 -100.00000 W 8 
-0.39287 -0.07386 S 9 
 0.38578 -1.21682 T 10 
-0.35435  1.55396 N 11 
-0.57682 -0.17820 Q 12 
-100.00000 -100.00000 C 13 
-100.00000 -0.30095 P 14 
-0.50567 -1.00197 H 15 
-0.53661 -0.39879 R 16 
 0.00000  0.00000 K 17 
-0.86730 -0.16904 D 18 
-0.01007 -0.45633 E 19 
 0.02029 -0.30722 G 0 
-100.00000 -100.00000 A 1 
-100.00000 -100.00000 V 2 
-100.00000 -100.00000 I 3 
-100.00000 -100.00000 L 4 
-100.00000 -100.00000 M 5 
-0.36887  0.17820 F 6 
-0.40530 -0.04194 Y 7 
-0.24274 -0.00007 W 8 
 0.01100 -0.43932 S 9 
-100.00000 -100.00000 T 10 
-100.00000 -100.00000 N 11 
-100.00000 -100.00000 Q 12 
 0.00000  0.00000 C 13 
-100.00000 -100.00000 P 14 
-100.00000 -100.00000 H 15 
 0.13512 -0.29016 R 16 
-100.00000 -100.00000 K 17 
-100.00000 -100.00000 D 18 
-100.00000 -100.00000 E 19 
-100.00000 -100.00000 G 0 
-100.00000 -100.00000 A 1 
-100.00000 -100.00000 V 2 
-100.00000  0.00010 I 3 
 0.13751 -100.00000 L 4 
-100.00000 -100.00000 M 5 
-100.00000 -100.00000 F 6 
-100.00000 -100.00000 Y 7 
-100.00000 -100.00000 W 8 
-100.00000 -100.00000 S 9 
-100.00000 -100.00000 T 10 
-100.00000 -100.00000 N 11 
 0.00000  0.00000 Q 12 
-100.00000 -100.00000 C 13 
 0.01108 -100.00000 P 14 
 0.02829 -0.18181 H 15 
 0.10333  0.38072 R 16 
-0.54392 -0.18655 K 17 
-100.00000 -100.00000 D 18 
-100.00000 -100.00000 E 19 
-100.00000 -100.00000 G 0 
 0.36246 -0.26344 A 1 
-100.00000 -100.00000 V 2 
 0.56434 -0.15512 I 3 
-100.00000 -100.00000 L 4 
-100.00000 -100.00000 M 5 
-100.00000 -100.00000 F 6 
-100.00000 -100.00000 Y 7 
-100.00000 -100.00000 W 8 
-0.49546  0.30134 S 9 
 0.00000  0.00000 T 10 
-100.00000 -100.00000 N 11 
-100.00000 -100.00000 Q 12 
-100.00000 -100.00000 C 13 
-0.45028 -0.18964 P 14 
-100.00000 -100.00000 H 15 
 0.13755 -0.30679 R 16 
-100.00000 -0.17568 K 17 
-100.00000 -100.00000 D 18 
-100.00000 -100.00000 E 19 
-100.00000 -100.00000 G 0 
 0.01113 -0.16159 A 1 
-100.00000 -100.00000 V 2 
-100.00000 -100.00000 I 3 
 0.52927  0.28808 L 4 
-100.00000 -100.00000 M 5 
-100.00000 -100.00000 F 6 
-100.00000 -100.00000 Y 7 
-100.00000 -100.00000 W 8 
-0.78151 -0.20801 S 9 
 0.58494  0.68641 T 10 
-100.00000 -100.00000 N 11 
-100.00000 -100.00000 Q 12 
-100.00000 -100.00000 C 13 
 0.00000  0.00000 P 14 
-0.40616  0.13756 H 15 
-0.00002 -100.00000 R 16 
-100.00000 -100.00000 K 17 
-100.00000 -100.00000 D 18 
-100.00000 -100.00000 E 19 
-0.00033  0.00083 G 0 
 1.52285  0.13697 A 1 
-0.40612 -0.09358 V 2 
-0.60531 -0.04272 I 3 
-0.47623  0.87436 L 4 
-0.21262  0.62828 M 5 
-0.33570 -0.16059 F 6 
-0.11009 -0.30013 Y 7 
 0.02035 -0.66996 W 8 
-0.30272  0.24173 S 9 
-0.92660 -0.20418 T 10 
 0.37382  0.63644 N 11 
 0.00000  0.00000 Q 12 
-0.79250 -0.69934 C 13 
 0.41726  0.38730 P 14 
 0.02596  0.22013 H 15 
 0.21528  0.20336 R 16 
-0.16511 -0.28243 K 17 
-0.46031 -0.37639 D 18 
-0.45251 -0.05857 E 19 
 0.00000  0.00000 G 0 
 0.00000 -100.00000 A 1 
-0.12647  0.61861 V 2 
-100.00000 -100.00000 I 3 
-100.00000 -100.00000 L 4 
-100.00000 -100.00000 M 5 
-100.00000 -100.00000 F 6 
-100.00000 -100.00000 Y 7 
-100.00000 -100.00000 W 8 
-100.00000 -0.00004 S 9 
-100.00000 -100.00000 T 10 
-100.00000 -100.00000 N 11 
-100.00000 -100.00000 Q 12 
-100.00000 -100.00000 C 13 
-100.00000 -0.16188 P 14 
-100.00000 -100.00000 H 15 
 0.07231 -0.77028 R 16 
-100.00000 -100.00000 K 17 
-100.00000 -100.00000 D 18 
-0.01957 -0.03730 E 19 
 0.02034  0.00005 G 0 
 0.00000  0.00000 A 1 
 0.29072  0.79270 V 2 
-100.00000  0.00005 I 3 
-100.00000 -100.00000 L 4 
-100.00000 -100.00000 M 5 
-100.00000 -100.00000 F 6 
-100.00000 -100.00000 Y 7 
-100.00000 -100.00000 W 8 
-0.17247 -0.30652 S 9 
-0.71794  0.35072 T 10 
-100.00000 -100.00000 N 11 
-100.00000 -100.00000 Q 12 
-100.00000 -100.00000 C 13 
-100.00000 -100.00000 P 14 
-100.00000  0.00005 H 15 
-100.00000 -100.00000 R 16 
-100.00000 -100.00000 K 17 
 0.25205 -0.53472 D 18 
-100.00000 -100.00000 E 19 
-100.00000 -100.00000 G 0 
-100.00000 -100.00000 A 1 
 0.56532  0.02813 V 2 
 0.00000  0.00000 I 3 
-1.00570 -0.09115 L 4 
-0.47959 -0.21444 M 5 
-100.00000 -100.00000 F 6 
-100.00000 -100.00000 Y 7 
-100.00000 -100.00000 W 8 
-100.00000 -100.00000 S 9 
-0.31713 -0.06832 T 10 
-100.00000 -100.00000 N 11 
-100.00000 -100.00000 Q 12 
-100.00000 -100.00000 C 13 
-100.00000 -100.00000 P 14 
-100.00000 -100.00000 H 15 
-100.00000 -100.00000 R 16 
-0.35045 -0.18237 K 17 
-100.00000 -100.00000 D 18 
-100.00000 -100.00000 E 19 
-0.45045 -1.41270 G 0 
-0.81170  0.60381 A 1 
 0.02804  0.86074 V 2 
 0.87324  0.33082 I 3 
-0.37344  0.10188 L 4 
 0.17832 -100.00000 M 5 
-0.86724  0.21679 F 6 
-0.12676 -0.66762 Y 7 
-0.35041 -100.00000 W 8 
-0.18151 -0.06616 S 9 
-0.06841 -0.79633 T 10 
 0.00000  0.00000 N 11 
-0.65546 -0.02422 Q 12 
-100.00000 -100.00000 C 13 
-0.12676 -0.16172 P 14 
 0.02012 -0.89806 H 15 
-100.00000 -0.07465 R 16 
 0.39755 -0.28983 K 17 
-0.47155  0.09899 D 18 
-0.34598  0.77995 E 19 
-0.31059 -0.18335 G 0 
-100.00000 -100.00000 A 1 
-100.00000 -100.00000 V 2 
-0.33614 -0.16155 I 3 
-100.00000 -0.16155 L 4 
-100.00000 -100.00000 M 5 
-100.00000 -100.00000 F 6 
-100.00000 -100.00000 Y 7 
-100.00000 -100.00000 W 8 
 0.00000  0.00000 S 9 
-100.00000  0.37863 T 10 
-0.05593  0.23658 N 11 
-100.00000 -100.00000 Q 12 
-100.00000 -0.30692 C 13 
-100.00000 -100.00000 P 14 
-0.00008 -100.00000 H 15 
 0.52283  0.76266 R 16 
-100.00000 -100.00000 K 17 
-100.00000 -100.00000 D 18 
-100.00000 -100.00000 E 19 
-0.30591  0.13333 G 0 
 1.13514  0.00008 A 1 
 0.00012 -0.40668 V 2 
-100.00000 -0.43769 I 3 
-100.00000 -100.00000 L 4 
-0.75071 -100.00000 M 5 
-100.00000  0.14728 F 6 
-100.00000 -0.16849 Y 7 
-100.00000 -100.00000 W 8 
 1.02243  0.59710 S 9 
-0.44921  0.32785 T 10 
 0.00000  0.00000 N 11 
-100.00000 -100.00000 Q 12 
-100.00000 -100.00000 C 13 
-100.00000 -0.30599 P 14 
 0.26316 -100.00000 H 15 
-0.90314  0.02536 R 16 
-0.16413  0.58504 K 17 
-0.12922  0.13767 D 18 
-100.00000 -100.00000 E 19 
-100.00000 -100.00000 G 0 
-0.20123 -0.57977 A 1 
 0.00016 -0.00019 V 2 
-100.00000  0.60378 I 3 
 0.00000  0.00000 L 4 
-100.00000 -0.43902 M 5 
 0.03221 -0.69209 F 6 
-100.00000 -0.30703 Y 7 
-100.00000 -100.00000 W 8 
-0.02674 -0.00019 S 9 
 0.79985 -0.00019 T 10 
-100.00000 -100.00000 N 11 
-100.00000 -100.00000 Q 12 
-0.07128 -100.00000 C 13 
-0.14507 -0.06743 P 14 
-0.11358  0.17839 H 15 
 0.26491  0.05901 R 16 
 0.50120  0.48524 K 17 
-100.00000 -100.00000 D 18 
-100.00000 -100.00000 E 19 
-100.00000 -100.00000 G 0 
-0.00002 -100.00000 A 1 
-100.00000 -100.00000 V 2 
-100.00000 -100.00000 I 3 
-0.34245  0.61286 L 4 
-100.00000 -100.00000 M 5 
-100.00000 -100.00000 F 6 
-100.00000 -100.00000 Y 7 
-100.00000 -100.00000 W 8 
-0.39168  0.60266 S 9 
 0.24275 -0.73506 T 10 
-100.00000 -100.00000 N 11 
-100.00000 -100.00000 Q 12 
-100.00000 -100.00000 C 13 
 0.00000  0.00000 P 14 
 0.45606 -0.29043 H 15 
-100.00000 -100.00000 R 16 
-100.00000 -100.00000 K 17 
-100.00000 -100.00000 D 18 
-100.00000 -100.00000 E 19 
-100.00000 -100.00000 G 0 
-100.00000 -100.00000 A 1 
 0.26305 -100.00000 V 2 
-100.00000 -0.00005 I 3 
 0.18860  0.13004 L 4 
-100.00000 -100.00000 M 5 
 0.00000  0.00000 F 6 
 0.13239 -0.63767 Y 7 
-100.00000 -100.00000 W 8 
-0.00239 -0.38847 S 9 
-100.00000 -100.00000 T 10 
-100.00000 -100.00000 N 11 
-100.00000 -100.00000 Q 12 
-100.00000 -100.00000 C 13 
-100.00000 -100.00000 P 14 
-100.00000 -100.00000 H 15 
-100.00000 -0.00005 R 16 
-100.00000 -100.00000 K 17 
-100.00000 -100.00000 D 18 
-100.00000 -100.00000 E 19 
-100.00000 -100.00000 G 0 
-100.00000 -100.00000 A 1 
-100.00000 -100.00000 V 2 
-100.00000 -100.00000 I 3 
-100.00000 -0.16175 L 4 
-100.00000 -100.00000 M 5 
-100.00000 -100.00000 F 6 
-100.00000 -100.00000 Y 7 
-100.00000 -100.00000 W 8 
-100.00000 -100.00000 S 9 
-100.00000 -100.00000 T 10 
-100.00000 -100.00000 N 11 
 0.00000  0.00000 Q 12 
-100.00000 -100.00000 C 13 
-0.16525  0.51632 P 14 
 0.52663 -0.43884 H 15 
 0.32589 -0.25850 R 16 
 0.02050 -0.04406 K 17 
-100.00000 -0.16175 D 18 
-100.00000 -100.00000 E 19 
-100.00000 -100.00000 G 0 
-100.00000 -100.00000 A 1 
-100.00000 -100.00000 V 2 
-0.12645 -100.00000 I 3 
-100.00000 -100.00000 L 4 
-100.00000 -100.00000 M 5 
-100.00000 -100.00000 F 6 
 0.01106  0.13747 Y 7 
-100.00000 -100.00000 W 8 
-0.32733 -0.26878 S 9 
-100.00000  0.21658 T 10 
 0.00000  0.00000 N 11 
-100.00000 -100.00000 Q 12 
-100.00000 -100.00000 C 13 
-100.00000 -100.00000 P 14 
-100.00000 -100.00000 H 15 
-100.00000 -100.00000 R 16 
-100.00000 -0.29396 K 17 
 0.41566  0.05312 D 18 
-100.00000 -100.00000 E 19 
-100.00000 -100.00000 G 0 
-100.00000 -100.00000 A 1 
 0.56428 -0.22585 V 2 
 0.00000  0.00000 I 3 
-0.54395 -0.30192 L 4 
-0.38995  0.56749 M 5 
-100.00000 -100.00000 F 6 
-100.00000 -100.00000 Y 7 
-100.00000 -100.00000 W 8 
-100.00000 -100.00000 S 9 
 0.30872  0.20275 T 10 
-100.00000 -100.00000 N 11 
-100.00000 -100.00000 Q 12 
-100.00000 -100.00000 C 13 
-100.00000 -100.00000 P 14 
-100.00000 -100.00000 H 15 
 0.00003 -100.00000 R 16 
-0.35023 -0.43943 K 17 
-100.00000 -100.00000 D 18 
-100.00000 -100.00000 E 19 
-0.40640 -0.82806 G 0 
 0.16550 -0.96040 A 1 
-100.00000 -100.00000 V 2 
-100.00000 -100.00000 I 3 
 0.13582 -100.00000 L 4 
-100.00000 -100.00000 M 5 
-100.00000 -100.00000 F 6 
-0.13932 -0.26186 Y 7 
-100.00000 -0.00017 W 8 
 0.27100  0.10239 S 9 
-0.66849  0.00848 T 10 
-0.03655  0.23832 N 11 
-0.07181  0.37835 Q 12 
-100.00000 -0.00017 C 13 
 0.05091  0.40841 P 14 
 0.00000  0.00000 H 15 
-0.15729 -0.27927 R 16 
-100.00000 -100.00000 K 17 
-0.18919  0.20267 D 18 
-100.00000 -0.00017 E 19 
-100.00000 -100.00000 G 0 
-0.35015 -0.69973 A 1 
-100.00000 -100.00000 V 2 
 0.00011 -100.00000 I 3 
 0.38395  0.47020 L 4 
-100.00000 -100.00000 M 5 
-100.00000 -100.00000 F 6 
-100.00000 -100.00000 Y 7 
 0.00011  0.13782 W 8 
 0.76133 -0.36299 S 9 
-0.07175 -0.67181 T 10 
-100.00000 -100.00000 N 11 
-0.28084 -0.17606 Q 12 
-100.00000 -100.00000 C 13 
 0.00000  0.00000 P 14 
-0.24258 -0.43909 H 15 
-0.35015  1.36274 R 16 
 0.00011 -0.13969 K 17 
-100.00000 -100.00000 D 18 
-100.00000 -100.00000 E 19 
-0.24233  0.23929 G 0 
-0.24028  0.61079 A 1 
 0.00000  0.00000 V 2 
-0.45400  0.46995 I 3 
 0.95930  0.02304 L 4 
-0.08667 -100.00000 M 5 
 0.53212 -0.55610 F 6 
-0.68824 -0.47001 Y 7 
-100.00000 -100.00000 W 8 
 0.08030 -0.69997 S 9 
-0.08667 -0.06891 T 10 
 0.52321 -0.34933 N 11 
 0.45691 -0.68503 Q 12 
-100.00000 -100.00000 C 13 
-100.00000 -100.00000 P 14 
 0.13417 -0.66152 H 15 
-0.79913 -1.84763 R 16 
-100.00000 -0.00062 K 17 
 0.22245 -0.87092 D 18 
-100.00000 -0.00062 E 19 
-0.40517  0.54507 G 0 
-0.52821  0.23945 A 1 
 0.18365  1.00345 V 2 
 0.13414 -0.05761 I 3 
-100.00000 -0.16139 L 4 
-100.00000 -100.00000 M 5 
-0.24270 -0.43884 F 6 
-100.00000  0.46606 Y 7 
-0.12647 -100.00000 W 8 
 0.31132 -0.17808 S 9 
 0.00000  0.00000 T 10 
-100.00000  0.00031 N 11 
-100.00000 -100.00000 Q 12 
 0.26298 -0.30678 C 13 
-100.00000 -0.30678 P 14 
-0.12647 -0.67145 H 15 
-0.45034 -1.12800 R 16 
 0.13582  0.11824 K 17 
-100.00000 -100.00000 D 18 
-100.00000 -100.00000 E 19 
-100.00000 -100.00000 G 0 
-100.00000 -100.00000 A 1 
-0.29909 -0.39198 V 2 
 0.00000  0.00000 I 3 
 0.55006  0.09441 L 4 
-0.05031  0.63479 M 5 
-100.00000 -100.00000 F 6 
-100.00000 -100.00000 Y 7 
-100.00000 -100.00000 W 8 
-100.00000 -100.00000 S 9 
-0.18691  0.44043 T 10 
-100.00000 -100.00000 N 11 
-100.00000 -100.00000 Q 12 
-100.00000 -100.00000 C 13 
-100.00000 -100.00000 P 14 
-100.00000 -100.00000 H 15 
-0.12632 -100.00000 R 16 
 0.02059  0.51667 K 17 
-100.00000 -100.00000 D 18 
-100.00000 -100.00000 E 19 
 0.00000  0.00000 G 0 
-100.00000 -100.00000 A 1 
 0.03531 -0.30142 V 2 
-100.00000 -100.00000 I 3 
-100.00000 -100.00000 L 4 
-100.00000 -100.00000 M 5 
-100.00000 -100.00000 F 6 
-100.00000 -100.00000 Y 7 
-100.00000 -100.00000 W 8 
-100.00000 -100.00000 S 9 
-100.00000 -100.00000 T 10 
-100.00000 -100.00000 N 11 
-100.00000 -100.00000 Q 12 
-100.00000 -100.00000 C 13 
-100.00000 -100.00000 P 14 
-100.00000 -100.00000 H 15 
 0.57007  0.23944 R 16 
-100.00000 -100.00000 K 17 
-100.00000 -100.00000 D 18 
-0.08287  0.11787 E 19 
 0.30637  0.21448 G 0 
-0.86882 -0.52668 A 1 
-0.12933 -0.71933 V 2 
-100.00000 -0.49383 I 3 
-0.86687  0.19805 L 4 
-0.11453 -100.00000 M 5 
-100.00000 -100.00000 F 6 
-100.00000 -100.00000 Y 7 
-100.00000 -100.00000 W 8 
 0.19669  0.07523 S 9 
-0.06212 -1.21861 T 10 
-100.00000 -0.58465 N 11 
 0.40903  0.57691 Q 12 
-0.00012 -0.00076 C 13 
-100.00000 -100.00000 P 14 
-0.92681 -0.87320 H 15 
-0.04653 -1.07564 R 16 
-0.25194 -0.84584 K 17 
 0.47590 -0.26752 D 18 
 0.00000  0.00000 E 19 
-100.00000 -100.00000 G 0 
-100.00000 -100.00000 A 1 
-100.00000 -100.00000 V 2 
-100.00000 -100.00000 I 3 
-100.00000 -100.00000 L 4 
-100.00000 -100.00000 M 5 
 0.04156 -0.29685 F 6 
 0.18615  0.05411 Y 7 
-100.00000 -100.00000 W 8 
 0.13684  0.27805 S 9 
-100.00000 -100.00000 T 10 
-100.00000 -100.00000 N 11 
-100.00000 -100.00000 Q 12 
 0.00000  0.00000 C 13 
-100.00000 -100.00000 P 14 
-100.00000 -100.00000 H 15 
 0.21675  0.51650 R 16 
-100.00000 -100.00000 K 17 
-100.00000 -100.00000 D 18 
-100.00000 -100.00000 E 19 
-100.00000  0.26308 G 0 
-0.12641 -100.00000 A 1 
-100.00000 -100.00000 V 2 
-100.00000 -100.00000 I 3 
-0.76889  0.14608 L 4 
-100.00000 -100.00000 M 5 
-100.00000 -100.00000 F 6 
-100.00000 -100.00000 Y 7 
-100.00000 -100.00000 W 8 
 0.33472  0.33204 S 9 
-0.31260 -0.04384 T 10 
-100.00000 -100.00000 N 11 
-0.07160 -0.18597 Q 12 
-100.00000 -100.00000 C 13 
 0.00000  0.00000 P 14 
-100.00000 -100.00000 H 15 
-100.00000  0.00005 R 16 
-100.00000 -100.00000 K 17 
-100.00000 -100.00000 D 18 
-100.00000 -100.00000 E 19 
-100.00000 -100.00000 G 0 
-0.00036 -100.00000 A 1 
-0.48819 -0.94767 V 2 
-0.32656 -0.36531 I 3 
-0.26357 -0.08661 L 4 
-0.00036 -100.00000 M 5 
-100.00000 -100.00000 F 6 
-100.00000 -100.00000 Y 7 
-100.00000 -100.00000 W 8 
 0.04667  0.32333 S 9 
-0.07276 -0.76853 T 10 
-0.07159 -0.46236 N 11 
-0.36837 -0.00954 Q 12 
-100.00000 -100.00000 C 13 
-100.00000 -100.00000 P 14 
-0.12660  0.13687 H 15 
-0.35004 -0.64357 R 16 
 0.00000  0.00000 K 17 
-100.00000 -100.00000 D 18 
-0.55880 -0.10611 E 19 
-100.00000 -100.00000 G 0 
-100.00000 -100.00000 A 1 
-100.00000 -100.00000 V 2 
-100.00000 -100.00000 I 3 
-100.00000 -100.00000 L 4 
-100.00000 -100.00000 M 5 
-0.47872 -0.17703 F 6 
 0.00000  0.00000 Y 7 
-100.00000 -100.00000 W 8 
-100.00000 -100.00000 S 9 
-100.00000 -100.00000 T 10 
 0.13739 -0.16178 N 11 
-100.00000 -100.00000 Q 12 
 0.02464  0.02033 C 13 
-100.00000 -100.00000 P 14 
 0.13173  1.09324 H 15 
-100.00000 -100.00000 R 16 
-100.00000 -100.00000 K 17 
-0.12659 -100.00000 D 18 
-100.00000 -100.00000 E 19 
 0.13770 -0.00020 G 0 
-0.40262 -0.18907 A 1 
 0.00000  0.00000 V 2 
 0.00006 -0.09674 I 3 
 1.10241 -1.01194 L 4 
 0.00019 -100.00000 M 5 
 0.67826  0.02581 F 6 
-100.00000 -100.00000 Y 7 
-100.00000 -100.00000 W 8 
-100.00000 -100.00000 S 9 
-0.34920 -0.16151 T 10 
-100.00000 -100.00000 N 11 
-100.00000 -100.00000 Q 12 
-100.00000 -100.00000 C 13 
-100.00000 -100.00000 P 14 
-100.00000 -100.00000 H 15 
-100.00000 -100.00000 R 16 
-100.00000 -100.00000 K 17 
 0.35952  0.04704 D 18 
-100.00000 -100.00000 E 19 
-0.24506 -0.03729 G 0 
-0.12644  0.25569 A 1 
-100.00000 -100.00000 V 2 
-100.00000 -100.00000 I 3 
-1.00403 -1.06479 L 4 
-0.30279 -0.30065 M 5 
-100.00000 -100.00000 F 6 
-100.00000 -100.00000 Y 7 
-100.00000 -1.04580 W 8 
-0.32596  0.21718 S 9 
-0.12644 -0.17512 T 10 
-100.00000 -100.00000 N 11 
-0.00029 -0.00007 Q 12 
-100.00000 -100.00000 C 13 
-100.00000 -100.00000 P 14 
-0.63096 -0.30637 H 15 
 0.00000  0.00000 R 16 
-0.21525  0.66120 K 17 
-100.00000 -100.00000 D 18 
-100.00000 -100.00000 E 19 
-0.03727  1.09308 G 0 
-100.00000 -0.64095 A 1 
-100.00000 -100.00000 V 2 
 0.65033  0.51679 I 3 
-0.24226 -0.87039 L 4 
-100.00000 -100.00000 M 5 
-100.00000 -100.00000 F 6 
-100.00000 -100.00000 Y 7 
-100.00000 -100.00000 W 8 
 0.00000  0.00000 S 9 
-100.00000 -0.05968 T 10 
 0.28802  0.13987 N 11 
-100.00000 -100.00000 Q 12 
 0.02077 -0.30637 C 13 
-100.00000 -100.00000 P 14 
-100.00000  0.00005 H 15 
 0.00001 -0.30637 R 16 
-100.00000 -100.00000 K 17 
-100.00000 -100.00000 D 18 
-100.00000 -100.00000 E 19 
-0.53489  0.48553 G 0 
 0.61972  0.07124 A 1 
 0.13780 -100.00000 V 2 
-0.39145  0.29697 I 3 
 0.03457  0.83093 L 4 
-0.10056 -100.00000 M 5 
-0.48415 -100.00000 F 6 
-100.00000 -100.00000 Y 7 
-100.00000 -100.00000 W 8 
-0.37629 -0.48130 S 9 
 0.00000  0.00000 T 10 
 0.05641  0.25110 N 11 
-100.00000 -0.73171 Q 12 
-100.00000 -0.15673 C 13 
 0.81939  1.05998 P 14 
-100.00000  0.00011 H 15 
-0.11854 -0.91523 R 16 
-0.08090 -100.00000 K 17 
-100.00000  0.10631 D 18 
-0.53489 -100.00000 E 19 
-0.00011 -100.00000 G 0 
-100.00000 -100.00000 A 1 
 0.13740 -100.00000 V 2 
-0.24253 -100.00000 I 3 
-100.00000 -100.00000 L 4 
-100.00000 -100.00000 M 5 
-100.00000 -100.00000 F 6 
-100.00000 -100.00000 Y 7 
-100.00000 -100.00000 W 8 
 0.26293  0.48536 S 9 
-0.30704  0.21701 T 10 
-0.06902 -0.60791 N 11 
-0.49387  0.14640 Q 12 
-100.00000 -100.00000 C 13 
-100.00000 -100.00000 P 14 
-100.00000 -100.00000 H 15 
-0.24328 -0.06178 R 16 
 0.00000  0.00000 K 17 
-100.00000 -100.00000 D 18 
-0.07486 -0.48416 E 19 
-100.00000 -100.00000 G 0 
-100.00000 -100.00000 A 1 
-0.00002 -100.00000 V 2 
-100.00000 -0.30480 I 3 
 0.00000  0.00000 L 4 
-0.05702 -0.02295 M 5 
-0.40494  0.10259 F 6 
-100.00000 -100.00000 Y 7 
 0.35938 -100.00000 W 8 
-0.24194  0.07371 S 9 
-100.00000 -100.00000 T 10 
-100.00000 -100.00000 N 11 
-100.00000 -100.00000 Q 12 
-100.00000 -100.00000 C 13 
-100.00000 -100.00000 P 14 
-100.00000 -100.00000 H 15 
-100.00000 -100.00000 R 16 
-100.00000 -100.00000 K 17 
-100.00000 -100.00000 D 18 
-100.00000 -100.00000 E 19 
 0.19796  0.14740 G 0 
-100.00000 -0.00012 A 1 
-100.00000  0.26292 V 2 
-100.00000 -100.00000 I 3 
-100.00000 -100.00000 L 4 
-0.05953 -0.09299 M 5 
-100.00000 -100.00000 F 6 
-100.00000 -100.00000 Y 7 
-100.00000 -0.16425 W 8 
 0.03133 -0.05329 S 9 
-0.48929 -0.43180 T 10 
-100.00000 -100.00000 N 11 
-100.00000 -100.00000 Q 12 
-100.00000 -100.00000 C 13 
-100.00000 -100.00000 P 14 
-100.00000 -100.00000 H 15 
 0.00000  0.00000 R 16 
-0.18186 -0.51911 K 17 
-100.00000 -100.00000 D 18 
-100.00000 -100.00000 E 19 
-100.00000 -100.00000 G 0 
-100.00000 -100.00000 A 1 
 0.39848  0.28430 V 2 
 0.26838 -0.03050 I 3 
 0.02154 -0.27916 L 4 
 0.00000  0.00000 M 5 
-100.00000 -100.00000 F 6 
-100.00000 -100.00000 Y 7 
-100.00000 -100.00000 W 8 
-100.00000 -100.00000 S 9 
-0.05624  0.49143 T 10 
-100.00000 -100.00000 N 11 
-100.00000 -100.00000 Q 12 
-100.00000 -100.00000 C 13 
-100.00000 -100.00000 P 14 
-100.00000  0.00004 H 15 
-0.12575  0.00004 R 16 
 0.25277 -100.00000 K 17 
-100.00000 -100.00000 D 18 
-100.00000 -100.00000 E 19 
-0.00001 -0.55712 G 0 
 0.67584  0.09280 A 1 
 0.00000  0.00000 V 2 
-0.60270 -0.02727 I 3 
-100.00000 -100.00000 L 4 
-100.00000 -100.00000 M 5 
-100.00000 -0.04226 F 6 
-100.00000 -100.00000 Y 7 
-100.00000 -100.00000 W 8 
-100.00000 -100.00000 S 9 
-100.00000 -100.00000 T 10 
-100.00000 -100.00000 N 11 
-100.00000 -100.00000 Q 12 
-0.00001  0.13749 C 13 
-100.00000 -100.00000 P 14 
-100.00000 -100.00000 H 15 
-100.00000 -100.00000 R 16 
-100.00000 -100.00000 K 17 
-100.00000 -100.00000 D 18 
-100.00000 -100.00000 E 19 
-100.00000 -100.00000 G 0 
 0.49762 -0.55189 A 1 
-100.00000 -100.00000 V 2 
 0.52048 -0.36382 I 3 
-0.23980 -100.00000 L 4 
-100.00000 -100.00000 M 5 
-100.00000 -100.00000 F 6 
-100.00000 -100.00000 Y 7 
-100.00000 -100.00000 W 8 
 0.13766 -0.00013 S 9 
 0.00000  0.00000 T 10 
-100.00000 -100.00000 N 11 
-100.00000 -100.00000 Q 12 
-100.00000 -100.00000 C 13 
 0.01270 -100.00000 P 14 
-100.00000 -100.00000 H 15 
-0.12481 -100.00000 R 16 
-0.06698 -0.16619 K 17 
-100.00000 -100.00000 D 18 
-100.00000 -100.00000 E 19 
 0.00000  0.00000 G 0 
-100.00000 -100.00000 A 1 
-0.23736  0.37861 V 2 
-100.00000  0.00010 I 3 
-100.00000 -100.00000 L 4 
-100.00000 -100.00000 M 5 
-100.00000 -100.00000 F 6 
-100.00000 -100.00000 Y 7 
-100.00000 -100.00000 W 8 
-100.00000 -0.01738 S 9 
-0.12352 -0.15488 T 10 
-100.00000 -100.00000 N 11 
-100.00000 -100.00000 Q 12 
-100.00000 -100.00000 C 13 
-100.00000 -100.00000 P 14 
-100.00000 -100.00000 H 15 
 0.14734  0.89339 R 16 
-100.00000 -100.00000 K 17 
-100.00000 -100.00000 D 18 
 0.36070 -0.08855 E 19 
-100.00000 -100.00000 G 0 
-100.00000 -100.00000 A 1 
-0.10016 -0.15804 V 2 
 0.32369  0.01936 I 3 
 0.00000  0.00000 L 4 
-100.00000 -0.00007 M 5 
-100.00000 -100.00000 F 6 
-100.00000 -100.00000 Y 7 
-100.00000 -100.00000 W 8 
-100.00000 -100.00000 S 9 
-100.00000 -100.00000 T 10 
-100.00000 -100.00000 N 11 
 0.03515  0.52003 Q 12 
-100.00000 -100.00000 C 13 
 0.70374 -0.19541 P 14 
-100.00000 -100.00000 H 15 
-100.00000 -0.15804 R 16 
-100.00000 -0.42998 K 17 
-100.00000 -0.39567 D 18 
-100.00000 -100.00000 E 19 
-0.41111 -0.01122 G 0 
-100.00000 -100.00000 A 1 
-100.00000 -100.00000 V 2 
 0.03435  0.22212 I 3 
-100.00000 -100.00000 L 4 
-100.00000 -100.00000 M 5 
-100.00000 -100.00000 F 6 
-100.00000 -100.00000 Y 7 
-100.00000 -100.00000 W 8 
-100.00000  0.13751 S 9 
-100.00000 -100.00000 T 10 
-100.00000 -100.00000 N 11 
-100.00000 -100.00000 Q 12 
-100.00000 -100.00000 C 13 
-100.00000  0.26305 P 14 
-100.00000 -0.29714 H 15 
 0.00000  0.00000 R 16 
-0.41288 -0.68956 K 17 
-100.00000 -100.00000 D 18 
 0.13892 -100.00000 E 19 
-100.00000 -100.00000 G 0 
-100.00000 -100.00000 A 1 
-100.00000 -100.00000 V 2 
-100.00000 -100.00000 I 3 
-100.00000 -100.00000 L 4 
-100.00000 -100.00000 M 5 
-100.00000 -100.00000 F 6 
 0.26308 -100.00000 Y 7 
-100.00000 -100.00000 W 8 
 0.14819  0.09576 S 9 
-100.00000 -0.02724 T 10 
 0.00000  0.00000 N 11 
-100.00000 -100.00000 Q 12 
-100.00000 -100.00000 C 13 
-100.00000 -100.00000 P 14 
-100.00000 -100.00000 H 15 
-100.00000 -100.00000 R 16 
-100.00000  0.00004 K 17 
 0.26459  0.20268 D 18 
-100.00000 -100.00000 E 19 
-100.00000 -0.04377 G 0 
-100.00000  0.26330 A 1 
 0.51355  0.20361 V 2 
 0.00000  0.00000 I 3 
-0.42469 -0.00555 L 4 
-100.00000 -0.37291 M 5 
-100.00000 -0.28862 F 6 
-100.00000 -100.00000 Y 7 
-100.00000 -100.00000 W 8 
-0.28266 -0.28330 S 9 
 0.17961 -0.08370 T 10 
-0.46472  0.35612 N 11 
-0.36270  0.34358 Q 12 
 0.04396  0.00026 C 13 
-100.00000 -100.00000 P 14 
-100.00000  0.48569 H 15 
 1.85491  0.17044 R 16 
-0.62940 -0.44502 K 17 
-100.00000 -0.15140 D 18 
-100.00000 -0.41392 E 19 
-100.00000 -0.38550 G 0 
-100.00000 -0.24169 A 1 
-100.00000 -100.00000 V 2 
-100.00000 -100.00000 I 3 
 0.14755 -0.14120 L 4 
-100.00000 -100.00000 M 5 
-100.00000 -100.00000 F 6 
-100.00000 -100.00000 Y 7 
-100.00000 -100.00000 W 8 
 0.26297  0.20024 S 9 
 0.26303 -0.02215 T 10 
-100.00000 -0.28519 N 11 
-0.12410 -0.40265 Q 12 
-100.00000 -100.00000 C 13 
 0.00000  0.00000 P 14 
-0.32206 -100.00000 H 15 
-100.00000 -0.46408 R 16 
-100.00000 -100.00000 K 17 
-100.00000 -100.00000 D 18 
-100.00000 -100.00000 E 19 
-0.22827 -100.00000 G 0 
-0.06236  0.11199 A 1 
-0.23623 -0.81462 V 2 
 0.06897 -0.25190 I 3 
 0.07987 -0.14291 L 4 
-100.00000 -100.00000 M 5 
 0.68562 -0.35626 F 6 
-100.00000 -0.28041 Y 7 
-100.00000 -100.00000 W 8 
 0.00000  0.00000 S 9 
-0.71201 -0.61930 T 10 
-100.00000 -100.00000 N 11 
-100.00000  0.48490 Q 12 
-0.00017 -0.14711 C 13 
-0.02540 -0.35470 P 14 
-100.00000 -100.00000 H 15 
-0.17688  0.04629 R 16 
 0.26286  0.36310 K 17 
-100.00000 -100.00000 D 18 
-100.00000 -100.00000 E 19 
-100.00000 -100.00000 G 0 
-100.00000 -100.00000 A 1 
 0.02299 -0.08966 V 2 
 0.00000  0.00000 I 3 
-100.00000 -0.15845 L 4 
-100.00000  0.26301 M 5 
-100.00000 -100.00000 F 6 
-100.00000 -100.00000 Y 7 
-100.00000 -100.00000 W 8 
-0.08186 -100.00000 S 9 
-0.19974  0.06587 T 10 
-100.00000 -0.00002 N 11 
-100.00000 -0.54751 Q 12 
-100.00000 -100.00000 C 13 
-100.00000 -100.00000 P 14 
-100.00000 -100.00000 H 15 
-0.38304  0.15868 R 16 
 0.27420 -0.06611 K 17 
-100.00000 -100.00000 D 18 
-100.00000 -100.00000 E 19 
-100.00000 -0.00009 G 0 
-100.00000 -100.00000 A 1 
-100.00000 -100.00000 V 2 
-100.00000 -100.00000 I 3 
-100.00000 -100.00000 L 4 
-100.00000 -100.00000 M 5 
-100.00000 -100.00000 F 6 
-100.00000 -100.00000 Y 7 
-100.00000 -100.00000 W 8 
-0.00008 -0.14772 S 9 
-100.00000 -100.00000 T 10 
-100.00000 -0.40416 N 11 
 0.00000  0.00000 Q 12 
-100.00000 -100.00000 C 13 
-100.00000  0.13741 P 14 
 0.26262 -0.00009 H 15 
-0.36636 -0.21253 R 16 
-100.00000 -0.26666 K 17 
-100.00000 -100.00000 D 18 
-0.00008 -0.14772 E 19 
-100.00000 -100.00000 G 0 
-100.00000 -100.00000 A 1 
-100.00000 -100.00000 V 2 
-100.00000 -100.00000 I 3 
-100.00000 -100.00000 L 4 
-100.00000 -100.00000 M 5 
-0.27709 -0.28326 F 6 
 0.00000  0.00000 Y 7 
-100.00000 -100.00000 W 8 
-100.00000 -100.00000 S 9 
-100.00000 -0.00001 T 10 
 0.00006  0.11446 N 11 
-100.00000 -100.00000 Q 12 
 0.26360 -0.32957 C 13 
-100.00000 -100.00000 P 14 
 0.19335  0.41431 H 15 
-100.00000 -100.00000 R 16 
-100.00000 -100.00000 K 17 
-100.00000 -100.00000 D 18 
-100.00000 -100.00000 E 19 
 0.29136  0.69230 G 0 
-100.00000 -100.00000 A 1 
-100.00000 -100.00000 V 2 
 0.25435  0.33057 I 3 
-100.00000 -100.00000 L 4 
-100.00000 -100.00000 M 5 
-100.00000 -100.00000 F 6 
-100.00000 -100.00000 Y 7 
-100.00000 -100.00000 W 8 
-0.11993  0.13788 S 9 
-100.00000 -0.15967 T 10 
-100.00000 -100.00000 N 11 
 0.44700 -100.00000 Q 12 
-100.00000 -100.00000 C 13 
 0.13767 -100.00000 P 14 
-100.00000 -100.00000 H 15 
 0.00000  0.00000 R 16 
-0.11976  0.37062 K 17 
-100.00000 -100.00000 D 18 
-100.00000 -100.00000 E 19 
 0.00000  0.00000 G 0 
-0.10145 -0.15980 A 1 
-0.44405 -0.05586 V 2 
-100.00000 -100.00000 I 3 
-100.00000 -100.00000 L 4 
-100.00000 -100.00000 M 5 
-100.00000 -100.00000 F 6 
-100.00000 -100.00000 Y 7 
-100.00000 -100.00000 W 8 
 0.09456 -0.63465 S 9 
-100.00000 -100.00000 T 10 
-100.00000 -100.00000 N 11 
-100.00000 -100.00000 Q 12 
 0.50286 -100.00000 C 13 
-100.00000 -100.00000 P 14 
-100.00000 -100.00000 H 15 
 0.72525  0.10059 R 16 
-100.00000 -100.00000 K 17 
 0.06912 -0.12864 D 18 
-100.00000 -100.00000 E 19 
-100.00000 -100.00000 G 0 
-100.00000 -100.00000 A 1 
-0.56782 -0.35771 V 2 
 0.98403 -0.49248 I 3 
 0.00000  0.00000 L 4 
-100.00000 -100.00000 M 5 
-100.00000 -0.30095 F 6 
-100.00000 -100.00000 Y 7 
-100.00000 -100.00000 W 8 
 0.58335 -0.07484 S 9 
-100.00000 -100.00000 T 10 
-100.00000 -100.00000 N 11 
-100.00000 -100.00000 Q 12 
-100.00000 -100.00000 C 13 
-0.01857  0.12335 P 14 
-100.00000 -100.00000 H 15 
-100.00000 -100.00000 R 16 
-100.00000 -100.00000 K 17 
-100.00000 -100.00000 D 18 
-100.00000 -100.00000 E 19 
-100.00000 -100.00000 G 0 
-100.00000 -100.00000 A 1 
 0.13698  0.12331 V 2 
 0.55193  0.06151 I 3 
 1.10345  0.30519 L 4 
-100.00000 -100.00000 M 5 
 0.00000  0.00000 F 6 
 0.37885 -0.16632 Y 7 
-100.00000 -100.00000 W 8 
 0.13732  0.24710 S 9 
-100.00000 -100.00000 T 10 
-100.00000 -100.00000 N 11 
-100.00000 -100.00000 Q 12 
-100.00000  0.00015 C 13 
-100.00000 -100.00000 P 14 
-100.00000 -100.00000 H 15 
-100.00000 -100.00000 R 16 
-100.00000 -100.00000 K 17 
-100.00000 -100.00000 D 18 
-100.00000 -100.00000 E 19 
 0.00000  0.00000 G 0 
-0.12588  0.25737 A 1 
-100.00000 -0.02280 V 2 
-100.00000 -100.00000 I 3 
-1.00082  0.13750 L 4 
-0.40356 -100.00000 M 5 
-100.00000 -100.00000 F 6 
-100.00000 -100.00000 Y 7 
-100.00000 -100.00000 W 8 
-0.14313 -0.00433 S 9 
-100.00000 -100.00000 T 10 
-100.00000 -100.00000 N 11 
-0.24140 -100.00000 Q 12 
-100.00000 -100.00000 C 13 
-100.00000 -100.00000 P 14 
-100.00000 -0.00000 H 15 
-0.15262 -0.55541 R 16 
-100.00000 -0.00000 K 17 
-100.00000 -100.00000 D 18 
-0.51519  0.09649 E 19 
-100.00000  0.21770 G 0 
 0.00000  0.00000 A 1 
 0.58243  0.35207 V 2 
-100.00000 -100.00000 I 3 
-100.00000 -100.00000 L 4 
-100.00000 -100.00000 M 5 
-100.00000 -100.00000 F 6 
-100.00000 -100.00000 Y 7 
-100.00000 -100.00000 W 8 
 0.49955 -0.60540 S 9 
-0.04407 -0.12403 T 10 
-100.00000 -100.00000 N 11 
-100.00000 -100.00000 Q 12 
-100.00000 -100.00000 C 13 
-100.00000  0.00006 P 14 
-100.00000 -100.00000 H 15 
-100.00000 -100.00000 R 16 
-100.00000 -100.00000 K 17 
 0.02171 -0.16803 D 18 
-100.00000 -100.00000 E 19 
-100.00000 -100.00000 G 0 
-0.12605 -100.00000 A 1 
 0.09008 -0.62243 V 2 
 0.00000  0.00000 I 3 
-0.44906 -0.29110 L 4 
-100.00000 -0.16130 M 5 
-100.00000 -100.00000 F 6 
-100.00000 -100.00000 Y 7 
-100.00000 -100.00000 W 8 
 0.13748 -0.16862 S 9 
 0.06427  0.29746 T 10 
-100.00000 -0.02379 N 11 
-100.00000 -100.00000 Q 12 
-100.00000 -100.00000 C 13 
-100.00000 -100.00000 P 14 
-100.00000 -100.00000 H 15 
-100.00000 -100.00000 R 16 
-100.00000 -100.00000 K 17 
-100.00000 -100.00000 D 18 
-100.00000 -100.00000 E 19 
-100.00000 -100.00000 G 0 
 0.00000  0.00000 A 1 
 0.31637  0.57505 V 2 
-100.00000 -100.00000 I 3 
-100.00000 -100.00000 L 4 
-100.00000 -100.00000 M 5 
-100.00000 -100.00000 F 6 
-100.00000 -100.00000 Y 7 
-100.00000 -100.00000 W 8 
-0.53373 -0.42265 S 9 
 0.07465  0.04673 T 10 
-100.00000 -100.00000 N 11 
-100.00000 -100.00000 Q 12 
-100.00000 -100.00000 C 13 
-100.00000 -100.00000 P 14 
-100.00000 -100.00000 H 15 
-100.00000 -100.00000 R 16 
-100.00000 -100.00000 K 17 
 0.31637 -0.16894 D 18 
-100.00000 -100.00000 E 19 
 0.00000  0.00000 G 0 
-100.00000 -100.00000 A 1 
 1.01336  0.06283 V 2 
-100.00000 -100.00000 I 3 
-100.00000 -100.00000 L 4 
-100.00000 -100.00000 M 5 
-100.00000 -100.00000 F 6 
-100.00000 -100.00000 Y 7 
-100.00000 -100.00000 W 8 
 0.66566 -0.18229 S 9 
-100.00000 -100.00000 T 10 
-100.00000 -100.00000 N 11 
-100.00000 -100.00000 Q 12 
 0.37873 -0.02214 C 13 
-100.00000 -100.00000 P 14 
-100.00000 -100.00000 H 15 
-100.00000 -100.00000 R 16 
-100.00000 -100.00000 K 17 
 0.34566 -0.03776 D 18 
-100.00000 -100.00000 E 19 
-100.00000 -100.00000 G 0 
-100.00000 -100.00000 A 1 
-100.00000 -0.16155 V 2 
-0.24212 -100.00000 I 3 
 0.42917 -0.04701 L 4 
-100.00000 -0.00002 M 5 
 0.00000  0.00000 F 6 
 0.37859 -0.00002 Y 7 
-100.00000 -100.00000 W 8 
 0.19229  0.33034 S 9 
-100.00000 -100.00000 T 10 
-100.00000 -100.00000 N 11 
-100.00000 -100.00000 Q 12 
-100.00000 -100.00000 C 13 
 0.00008 -0.67117 P 14 
-100.00000 -100.00000 H 15 
-100.00000 -100.00000 R 16 
-100.00000 -100.00000 K 17 
-100.00000 -100.00000 D 18 
-100.00000 -100.00000 E 19 
-100.00000 -100.00000 G 0 
-100.00000 -100.00000 A 1 
-0.09598  0.01082 V 2 
 0.00000  0.00000 I 3 
-0.26011 -0.27072 L 4 
-100.00000 -100.00000 M 5 
-100.00000 -100.00000 F 6 
-100.00000 -100.00000 Y 7 
-100.00000 -100.00000 W 8 
-100.00000  0.21685 S 9 
-0.52906  0.36222 T 10 
 0.13669  0.13752 N 11 
-100.00000 -100.00000 Q 12 
-100.00000 -100.00000 C 13 
-100.00000 -100.00000 P 14 
-100.00000 -100.00000 H 15 
-100.00000 -100.00000 R 16 
-100.00000 -100.00000 K 17 
-100.00000 -100.00000 D 18 
-100.00000 -100.00000 E 19 
 0.33605 -0.00569 G 0 
 0.26304 -0.02255 A 1 
-0.23561  0.33054 V 2 
-100.00000 -100.00000 I 3 
-100.00000 -100.00000 L 4 
-100.00000 -100.00000 M 5 
-100.00000 -100.00000 F 6 
-100.00000 -100.00000 Y 7 
-100.00000 -100.00000 W 8 
-100.00000 -100.00000 S 9 
-100.00000 -100.00000 T 10 
-100.00000 -100.00000 N 11 
 0.00001 -100.00000 Q 12 
-100.00000 -100.00000 C 13 
-100.00000 -100.00000 P 14 
-100.00000 -100.00000 H 15 
-100.00000 -100.00000 R 16 
-0.69407 -0.65811 K 17 
 0.08714 -0.07315 D 18 
 0.00000  0.00000 E 19 
 0.00000  0.00000 G 0 
-100.00000 -0.00000 A 1 
 0.00003 -0.00000 V 2 
-100.00000 -100.00000 I 3 
-100.00000 -100.00000 L 4 
-100.00000 -100.00000 M 5 
-100.00000 -100.00000 F 6 
-100.00000 -100.00000 Y 7 
-0.08638  0.32784 W 8 
-100.00000 -100.00000 S 9 
-100.00000 -100.00000 T 10 
-100.00000 -100.00000 N 11 
-100.00000 -100.00000 Q 12 
-100.00000 -100.00000 C 13 
-100.00000 -100.00000 P 14 
-100.00000 -100.00000 H 15 
-0.08101 -0.26609 R 16 
-100.00000 -100.00000 K 17 
-100.00000 -100.00000 D 18 
 0.33263  0.06503 E 19 
 0.00000  0.00000 G 0 
-100.00000 -100.00000 A 1 
 0.31578 -100.00000 V 2 
-100.00000 -100.00000 I 3 
-100.00000 -100.00000 L 4 
-100.00000 -100.00000 M 5 
-100.00000 -100.00000 F 6 
-100.00000 -100.00000 Y 7 
-100.00000 -100.00000 W 8 
-100.00000 -100.00000 S 9 
-100.00000 -100.00000 T 10 
-100.00000 -100.00000 N 11 
-100.00000 -100.00000 Q 12 
-100.00000 -100.00000 C 13 
-100.00000 -100.00000 P 14 
-100.00000 -100.00000 H 15 
 0.83302 -0.42451 R 16 
-100.00000 -100.00000 K 17 
-100.00000 -100.00000 D 18 
 0.42063  0.25569 E 19 
-100.00000 -100.00000 G 0 
-100.00000 -100.00000 A 1 
-100.00000 -100.00000 V 2 
-100.00000 -100.00000 I 3 
 0.43871  0.17604 L 4 
-100.00000 -100.00000 M 5 
-100.00000 -100.00000 F 6 
-100.00000 -100.00000 Y 7 
 0.00000  0.00000 W 8 
-100.00000  0.00001 S 9 
-100.00000 -100.00000 T 10 
-100.00000 -100.00000 N 11 
-100.00000 -100.00000 Q 12 
 0.25213 -0.18180 C 13 
-100.00000 -100.00000 P 14 
-100.00000 -100.00000 H 15 
-0.48457  0.21492 R 16 
-100.00000 -100.00000 K 17 
-100.00000 -100.00000 D 18 
-100.00000 -100.00000 E 19 
-100.00000 -100.00000 G 0 
 0.13180  1.25530 A 1 
-0.08705 -0.00017 V 2 
-0.47437 -0.21246 I 3 
-1.02428 -0.69226 L 4 
-100.00000 -100.00000 M 5 
-100.00000 -100.00000 F 6 
 0.34231 -0.89777 Y 7 
-100.00000 -100.00000 W 8 
 0.40923  0.05427 S 9 
 0.00000  0.00000 T 10 
-0.16505  0.00957 N 11 
-100.00000 -0.30706 Q 12 
-0.00034 -0.17602 C 13 
-0.58787  0.58880 P 14 
-0.28053 -0.20612 H 15 
-100.00000 -0.00017 R 16 
-100.00000 -100.00000 K 17 
-100.00000 -0.00017 D 18 
-100.00000 -1.59224 E 19 
 0.00000  0.00000 G 0 
 0.84810 -0.02412 A 1 
 0.24314  0.48541 V 2 
-100.00000 -100.00000 I 3 
-100.00000 -100.00000 L 4 
-100.00000 -100.00000 M 5 
-100.00000 -100.00000 F 6 
-100.00000 -100.00000 Y 7 
-100.00000 -100.00000 W 8 
-100.00000 -100.00000 S 9 
-0.24229 -100.00000 T 10 
-100.00000 -100.00000 N 11 
-100.00000 -0.00002 Q 12 
-100.00000 -100.00000 C 13 
-100.00000 -100.00000 P 14 
-100.00000 -100.00000 H 15 
 0.13098  0.59140 R 16 
-100.00000 -100.00000 K 17 
-100.00000 -100.00000 D 18 
 0.05521 -0.81207 E 19 
-100.00000 -0.00021 G 0 
-100.00000 -100.00000 A 1 
 0.33875  0.12414 V 2 
 0.08706  0.56070 I 3 
 0.50673 -0.24976 L 4 
 0.00000  0.00000 M 5 
-100.00000 -100.00000 F 6 
-100.00000 -100.00000 Y 7 
-100.00000 -100.00000 W 8 
-100.00000 -100.00000 S 9 
-0.00448 -0.37788 T 10 
-100.00000 -100.00000 N 11 
-100.00000 -100.00000 Q 12 
-100.00000 -100.00000 C 13 
-100.00000 -100.00000 P 14 
-100.00000 -100.00000 H 15 
-100.00000 -0.16192 R 16 
-0.30680 -0.16981 K 17 
-100.00000 -100.00000 D 18 
-100.00000 -100.00000 E 19 
-100.00000 -100.00000 G 0 
-0.00030 -100.00000 A 1 
 0.21660 -0.03202 V 2 
 0.00000  0.00000 I 3 
-0.47482  0.25414 L 4 
 0.19012  0.33510 M 5 
-0.00030 -0.16210 F 6 
-100.00000  0.26276 Y 7 
-0.12677 -100.00000 W 8 
-0.12677 -0.30760 S 9 
 0.25714  0.57257 T 10 
-0.00030 -0.00027 N 11 
-0.28134 -0.16210 Q 12 
-100.00000 -100.00000 C 13 
-100.00000 -100.00000 P 14 
-100.00000 -100.00000 H 15 
-0.45075 -0.16210 R 16 
-0.51713 -0.72309 K 17 
-100.00000 -100.00000 D 18 
-100.00000 -100.00000 E 19 
 0.23483 -0.05792 G 0 
-100.00000 -0.16165 A 1 
-100.00000 -0.16165 V 2 
-100.00000 -100.00000 I 3 
-100.00000 -100.00000 L 4 
-100.00000 -100.00000 M 5 
-100.00000 -100.00000 F 6 
 0.02048 -100.00000 Y 7 
-100.00000 -100.00000 W 8 
-100.00000 -100.00000 S 9 
-100.00000 -100.00000 T 10 
-0.15688  0.45665 N 11 
-100.00000 -100.00000 Q 12 
-100.00000 -100.00000 C 13 
-100.00000 -100.00000 P 14 
-100.00000 -100.00000 H 15 
-100.00000 -100.00000 R 16 
-100.00000 -100.00000 K 17 
 0.00000  0.00000 D 18 
-0.75229  0.26309 E 19 
 0.00000  0.00000 G 0 
-0.24231  0.00001 A 1 
-0.34974 -0.16160 V 2 
-100.00000 -100.00000 I 3 
-100.00000 -100.00000 L 4 
-100.00000 -100.00000 M 5 
-100.00000 -100.00000 F 6 
-100.00000 -100.00000 Y 7 
-0.00001 -100.00000 W 8 
-100.00000 -100.00000 S 9 
-100.00000 -100.00000 T 10 
-100.00000 -100.00000 N 11 
-100.00000 -100.00000 Q 12 
-100.00000 -100.00000 C 13 
-100.00000 -100.00000 P 14 
-100.00000 -100.00000 H 15 
-0.17827  0.03319 R 16 
-100.00000 -100.00000 K 17 
-100.00000 -100.00000 D 18 
 0.41690  0.10823 E 19 
 0.00002 -0.42249 G 0 
-100.00000 -100.00000 A 1 
-100.00000 -100.00000 V 2 
-100.00000 -100.00000 I 3 
-0.25284 -0.08662 L 4 
 0.00002 -100.00000 M 5 
 0.00002 -0.30703 F 6 
-100.00000 -100.00000 Y 7 
 0.00000  0.00000 W 8 
-100.00000 -100.00000 S 9 
-100.00000 -100.00000 T 10 
-100.00000 -100.00000 N 11 
-100.00000 -100.00000 Q 12 
 0.23503 -0.16953 C 13 
-100.00000 -100.00000 P 14 
-100.00000 -100.00000 H 15 
 0.20753 -0.28202 R 16 
-100.00000 -100.00000 K 17 
-100.00000 -100.00000 D 18 
-100.00000 -100.00000 E 19 
-100.00000 -100.00000 G 0 
-100.00000 -0.43924 A 1 
-100.00000 -100.00000 V 2 
-100.00000 -100.00000 I 3 
-100.00000 -0.16170 L 4 
-100.00000 -100.00000 M 5 
-100.00000  0.13757 F 6 
 0.00000  0.00000 Y 7 
-100.00000 -100.00000 W 8 
 0.00010 -100.00000 S 9 
-100.00000  0.00007 T 10 
-100.00000 -100.00000 N 11 
-100.00000 -100.00000 Q 12 
 0.04637  0.44971 C 13 
-0.12632 -100.00000 P 14 
 0.68339  0.55151 H 15 
-100.00000 -100.00000 R 16 
-100.00000 -100.00000 K 17 
-100.00000 -0.43924 D 18 
-100.00000 -100.00000 E 19 
 0.00000  0.00000 G 0 
-100.00000 -100.00000 A 1 
-100.00000 -100.00000 V 2 
-100.00000 -100.00000 I 3 
-100.00000 -100.00000 L 4 
-100.00000 -100.00000 M 5 
-100.00000 -100.00000 F 6 
-100.00000 -100.00000 Y 7 
-100.00000 -100.00000 W 8 
 0.04151  0.51063 S 9 
-100.00000 -100.00000 T 10 
-100.00000 -100.00000 N 11 
-100.00000 -100.00000 Q 12 
-0.34991 -0.07433 C 13 
-100.00000 -100.00000 P 14 
-100.00000 -100.00000 H 15 
-100.00000 -100.00000 R 16 
-100.00000 -100.00000 K 17 
-0.18957  0.54704 D 18 
-100.00000 -100.00000 E 19 
-100.00000 -100.00000 G 0 
-100.00000 -100.00000 A 1 
-100.00000 -100.00000 V 2 
-100.00000 -100.00000 I 3 
-100.00000 -100.00000 L 4 
-100.00000 -100.00000 M 5 
-0.07964 -0.19775 F 6 
 0.00000  0.00000 Y 7 
-100.00000 -100.00000 W 8 
-0.24285  0.00008 S 9 
-100.00000 -100.00000 T 10 
-100.00000 -100.00000 N 11 
-100.00000 -100.00000 Q 12 
-0.69993  0.57277 C 13 
-100.00000 -100.00000 P 14 
-0.40552  0.30990 H 15 
-100.00000 -100.00000 R 16 
-100.00000 -100.00000 K 17 
-100.00000 -100.00000 D 18 
-100.00000 -100.00000 E 19 
-100.00000 -100.00000 G 0 
-0.41447 -0.30749 A 1 
-100.00000 -0.00021 V 2 
-100.00000 -100.00000 I 3 
 0.39767 -0.39748 L 4 
-0.00007 -100.00000 M 5 
 0.06205 -0.16999 F 6 
-0.28448 -0.26386 Y 7 
-100.00000  0.26282 W 8 
-100.00000 -100.00000 S 9 
-100.00000 -0.00021 T 10 
-0.36877 -0.30749 N 11 
-0.03657  0.25365 Q 12 
-100.00000 -0.00021 C 13 
 0.03510 -0.17660 P 14 
 0.00000  0.00000 H 15 
-0.02661 -0.76179 R 16 
-100.00000 -100.00000 K 17 
-0.00007 -100.00000 D 18 
-100.00000 -100.00000 E 19 
-100.00000 -100.00000 G 0 
-100.00000 -100.00000 A 1 
-100.00000 -0.18604 V 2 
 0.06209 -0.18604 I 3 
-0.24270  0.10172 L 4 
-0.76164  0.45880 M 5 
-0.25327  0.37893 F 6 
-0.28228 -0.00267 Y 7 
-100.00000 -100.00000 W 8 
 0.72015  0.00042 S 9 
-0.24270  0.51056 T 10 
 0.13519  0.48718 N 11 
-0.35294  0.19814 Q 12 
-0.38182  1.96389 C 13 
-0.18728 -0.55983 P 14 
 0.00000  0.00000 H 15 
 0.40869  0.21720 R 16 
-100.00000 -100.00000 K 17 
-100.00000  0.00042 D 18 
-100.00000 -100.00000 E 19 
-100.00000 -100.00000 G 0 
-100.00000 -0.64716 A 1 
-0.38965 -0.43256 V 2 
-0.20374  0.39803 I 3 
-0.43383  0.04332 L 4 
-100.00000 -0.77604 M 5 
 0.24269 -0.30207 F 6 
-100.00000 -100.00000 Y 7 
 0.72008 -100.00000 W 8 
-0.07248  0.23158 S 9 
-0.32743  0.17410 T 10 
 0.02030 -0.43957 N 11 
 0.00000  0.00000 Q 12 
-0.10523  0.00002 C 13 
 0.13654 -100.00000 P 14 
-0.45271  0.45576 H 15 
 0.37550 -0.22914 R 16 
 0.75121  0.28734 K 17 
-100.00000  0.37853 D 18 
-100.00000 -1.61729 E 19 
-100.00000 -100.00000 G 0 
-100.00000 -100.00000 A 1 
-100.00000 -100.00000 V 2 
-100.00000 -100.00000 I 3 
-100.00000 -100.00000 L 4 
-100.00000 -100.00000 M 5 
-100.00000 -100.00000 F 6 
 0.26304 -0.16182 Y 7 
-100.00000 -100.00000 W 8 
-0.35284 -0.20893 S 9 
 0.13592 -0.02431 T 10 
 0.00000  0.00000 N 11 
-100.00000 -100.00000 Q 12 
-100.00000 -100.00000 C 13 
-100.00000 -100.00000 P 14 
 0.72161  0.32361 H 15 
-100.00000 -100.00000 R 16 
 0.26304 -0.56045 K 17 
-0.51214  0.29464 D 18 
-100.00000 -100.00000 E 19 
-0.61895 -0.78225 G 0 
-0.35452  0.97533 A 1 
-0.10525  0.00002 V 2 
-100.00000 -100.00000 I 3 
-100.00000 -100.00000 L 4 
-100.00000 -100.00000 M 5 
-100.00000 -100.00000 F 6 
-100.00000 -100.00000 Y 7 
-100.00000 -100.00000 W 8 
-0.09869 -0.14943 S 9 
-100.00000  0.42314 T 10 
-100.00000 -100.00000 N 11 
-100.00000 -100.00000 Q 12 
-100.00000 -100.00000 C 13 
-100.00000 -100.00000 P 14 
-100.00000 -100.00000 H 15 
-100.00000 -100.00000 R 16 
 0.36314 -0.07605 K 17 
 0.36809 -0.27269 D 18 
 0.00000  0.00000 E 19 
-100.00000  0.00025 G 0 
 0.43527 -0.08978 A 1 
-100.00000 -100.00000 V 2 
-100.00000 -100.00000 I 3 
-0.86790 -0.66932 L 4 
-0.00019 -100.00000 M 5 
-100.00000 -100.00000 F 6 
 0.26284 -0.16150 Y 7 
-100.00000  1.07064 W 8 
-100.00000 -100.00000 S 9 
-100.00000 -100.00000 T 10 
-100.00000 -100.00000 N 11 
 0.00000  0.00000 Q 12 
-100.00000 -100.00000 C 13 
-0.18931 -0.28988 P 14 
-0.20537  0.54662 H 15 
-0.30874  0.56099 R 16 
-0.10530 -0.07462 K 17 
-0.63190 -100.00000 D 18 
 0.13508  0.76450 E 19 
 0.00000  0.00000 G 0 
-100.00000 -100.00000 A 1 
-100.00000 -100.00000 V 2 
-0.00008 -100.00000 I 3 
-0.00008 -100.00000 L 4 
-100.00000 -100.00000 M 5 
-100.00000 -100.00000 F 6 
-100.00000 -100.00000 Y 7 
-100.00000 -100.00000 W 8 
-100.00000  0.00012 S 9 
-100.00000 -100.00000 T 10 
-100.00000 -100.00000 N 11 
-100.00000 -100.00000 Q 12 
-100.00000 -100.00000 C 13 
-100.00000 -100.00000 P 14 
-100.00000 -100.00000 H 15 
 0.07486  0.33048 R 16 
-100.00000 -100.00000 K 17 
-100.00000 -100.00000 D 18 
-0.61988  0.71529 E 19 
-100.00000 -0.16203 G 0 
-0.14645 -0.58127 A 1 
 0.00002 -1.20542 V 2 
-100.00000 -100.00000 I 3 
 0.16722 -0.03903 L 4 
 0.54964 -0.00021 M 5 
-100.00000 -100.00000 F 6 
-100.00000 -0.00021 Y 7 
-100.00000 -100.00000 W 8 
 0.00000  0.00000 S 9 
-0.60695 -0.27942 T 10 
-100.00000 -100.00000 N 11 
 0.00002 -0.16203 Q 12 
-100.00000 -0.00021 C 13 
 0.13259  0.36527 P 14 
-0.24267 -0.43967 H 15 
 0.26305  0.54048 R 16 
-100.00000 -100.00000 K 17 
-0.45036 -0.29064 D 18 
 0.49774 -0.29770 E 19 
 0.00000  0.00000 G 0 
-0.28071  0.30456 A 1 
-100.00000 -0.16968 V 2 
-100.00000 -100.00000 I 3 
-0.00009 -100.00000 L 4 
-100.00000 -100.00000 M 5 
-100.00000 -100.00000 F 6 
-100.00000 -100.00000 Y 7 
-100.00000 -100.00000 W 8 
-0.16692 -0.74273 S 9 
-100.00000 -100.00000 T 10 
-100.00000 -100.00000 N 11 
-100.00000 -100.00000 Q 12 
-0.28207  0.00910 C 13 
-100.00000 -100.00000 P 14 
-100.00000 -100.00000 H 15 
-100.00000 -100.00000 R 16 
-100.00000 -100.00000 K 17 
 0.12995  0.21451 D 18 
-100.00000 -0.00010 E 19 
-100.00000 -100.00000 G 0 
-100.00000 -100.00000 A 1 
-100.00000 -100.00000 V 2 
-100.00000 -100.00000 I 3 
-100.00000 -100.00000 L 4 
-100.00000 -100.00000 M 5 
 0.49379 -0.77573 F 6 
 0.00000  0.00000 Y 7 
-100.00000 -100.00000 W 8 
-0.24256 -100.00000 S 9 
-100.00000 -100.00000 T 10 
-0.24256 -100.00000 N 11 
-100.00000 -100.00000 Q 12 
 0.06522  0.48659 C 13 
-100.00000 -100.00000 P 14 
-0.05007 -0.31867 H 15 
-100.00000 -100.00000 R 16 
-100.00000 -100.00000 K 17 
 0.02047 -100.00000 D 18 
-100.00000 -100.00000 E 19 
-100.00000 -0.17510 G 0 
 0.00000  0.00000 A 1 
-0.17727  0.05939 V 2 
-100.00000 -0.16125 I 3 
-100.00000 -100.00000 L 4 
-100.00000 -100.00000 M 5 
-0.00015  0.00006 F 6 
-100.00000 -100.00000 Y 7 
-100.00000 -100.00000 W 8 
 0.23411  0.11951 S 9 
-0.59612 -0.14975 T 10 
-100.00000 -100.00000 N 11 
-100.00000 -100.00000 Q 12 
-0.01780  0.00773 C 13 
-100.00000  0.00006 P 14 
-100.00000 -100.00000 H 15 
-100.00000 -100.00000 R 16 
-100.00000 -100.00000 K 17 
-100.00000 -100.00000 D 18 
 0.04206  0.23993 E 19 
-0.52963 -0.04419 G 0 
 0.00000  0.00000 A 1 
-0.12238 -0.19421 V 2 
-100.00000 -100.00000 I 3 
-100.00000 -100.00000 L 4 
-100.00000 -100.00000 M 5 
-100.00000 -100.00000 F 6 
-100.00000 -100.00000 Y 7 
-100.00000 -100.00000 W 8 
-0.10508  0.26299 S 9 
-0.05243  0.39075 T 10 
-100.00000 -100.00000 N 11 
-100.00000 -100.00000 Q 12 
-100.00000 -100.00000 C 13 
-0.00009 -100.00000 P 14 
-100.00000 -100.00000 H 15 
-100.00000 -100.00000 R 16 
-100.00000 -100.00000 K 17 
-100.00000 -100.00000 D 18 
 0.13661 -0.42284 E 19 
 0.13146  0.10769 G 0 
-0.12633 -0.16172 A 1 
-0.34997 -0.16172 V 2 
-100.00000 -100.00000 I 3 
-100.00000 -100.00000 L 4 
-100.00000 -100.00000 M 5 
-100.00000 -100.00000 F 6 
-100.00000  0.26303 Y 7 
-100.00000 -100.00000 W 8 
-100.00000 -100.00000 S 9 
-100.00000 -100.00000 T 10 
-0.13158 -0.21668 N 11 
-100.00000 -100.00000 Q 12 
-100.00000 -100.00000 C 13 
-100.00000 -100.00000 P 14 
-100.00000 -100.00000 H 15 
-100.00000 -100.00000 R 16 
-100.00000 -100.00000 K 17 
 0.00000  0.00000 D 18 
 0.72167  0.32370 E 19 
-100.00000 -100.00000 G 0 
-0.58925  0.11490 A 1 
 0.11021 -0.40415 V 2 
 0.02363  0.68513 I 3 
-1.08243  0.27660 L 4 
-0.44770  0.48155 M 5 
-100.00000 -0.32553 F 6 
-0.23109  0.36415 Y 7 
-0.00006 -0.00001 W 8 
-100.00000  0.27392 S 9 
-100.00000 -100.00000 T 10 
-100.00000 -100.00000 N 11 
 0.00000  0.00000 Q 12 
-100.00000 -0.00001 C 13 
 0.13744 -0.00001 P 14 
 0.94209 -0.71540 H 15 
 0.08156 -0.45795 R 16 
 0.04149  0.02925 K 17 
-100.00000 -100.00000 D 18 
-100.00000  0.02188 E 19 
 0.26255 -0.14815 G 0 
-0.53367  0.11347 A 1 
-0.52702 -0.03819 V 2 
 0.30121  0.14238 I 3 
-0.65255  0.48175 L 4 
-0.10194 -0.25522 M 5 
-100.00000  0.23036 F 6 
-100.00000 -0.40512 Y 7 
-100.00000  0.26285 W 8 
-0.50120 -0.79380 S 9 
-0.96109 -0.48765 T 10 
-100.00000  0.33727 N 11 
-0.45752  0.19733 Q 12 
-100.00000 -100.00000 C 13 
 0.72927 -100.00000 P 14 
-100.00000 -0.28235 H 15 
-0.03719 -0.34955 R 16 
 0.00000  0.00000 K 17 
-100.00000 -0.00018 D 18 
-0.78108 -0.37876 E 19 
-0.17647  0.08688 G 0 
-100.00000  0.38957 A 1 
-100.00000 -100.00000 V 2 
-0.07693  0.20335 I 3 
-100.00000 -100.00000 L 4 
-100.00000 -100.00000 M 5 
-100.00000 -100.00000 F 6 
-100.00000 -100.00000 Y 7 
-100.00000 -100.00000 W 8 
 0.00000  0.00000 S 9 
-0.58925 -0.83336 T 10 
 0.08351  0.11661 N 11 
-100.00000 -100.00000 Q 12 
-100.00000 -100.00000 C 13 
-100.00000 -100.00000 P 14 
-100.00000 -100.00000 H 15 
-0.08281 -0.24424 R 16 
-100.00000 -0.00005 K 17 
-100.00000 -100.00000 D 18 
-100.00000 -0.00005 E 19 
-100.00000 -100.00000 G 0 
 0.01942 -0.13130 A 1 
-100.00000 -100.00000 V 2 
 0.40265  0.36029 I 3 
-100.00000 -100.00000 L 4 
-100.00000 -100.00000 M 5 
-100.00000 -100.00000 F 6 
-100.00000 -100.00000 Y 7 
-100.00000 -100.00000 W 8 
 0.58500 -0.14222 S 9 
 0.00000  0.00000 T 10 
-100.00000 -100.00000 N 11 
-100.00000 -100.00000 Q 12 
-0.28526 -100.00000 C 13 
-100.00000 -100.00000 P 14 
-100.00000 -0.00002 H 15 
-0.10146 -100.00000 R 16 
-0.05878 -0.14811 K 17 
-100.00000 -100.00000 D 18 
-100.00000 -100.00000 E 19 
-100.00000 -100.00000 G 0 
-0.17724 -0.00014 A 1 
-100.00000 -0.28224 V 2 
-100.00000 -100.00000 I 3 
-100.00000 -100.00000 L 4 
-100.00000 -100.00000 M 5 
-100.00000 -100.00000 F 6 
-100.00000 -100.00000 Y 7 
-100.00000 -100.00000 W 8 
-0.00009 -0.14807 S 9 
-100.00000 -0.00014 T 10 
-100.00000 -100.00000 N 11 
 0.00000  0.00000 Q 12 
-100.00000 -100.00000 C 13 
-100.00000 -0.14474 P 14 
 0.00942 -0.01921 H 15 
-0.47078 -0.37853 R 16 
-0.03791 -0.58326 K 17 
-100.00000 -100.00000 D 18 
-100.00000 -0.26748 E 19 
 0.00066 -0.98060 G 0 
 0.03855  0.64330 A 1 
 0.57724 -0.22123 V 2 
 0.11218 -0.72634 I 3 
 0.84314 -0.24732 L 4 
-0.10083  0.57282 M 5 
-100.00000  0.13716 F 6 
 0.20081 -0.13827 Y 7 
-100.00000 -0.00034 W 8 
-0.00422  0.92353 S 9 
-0.69790  0.20272 T 10 
 0.00000  0.00000 N 11 
 0.34212 -0.52359 Q 12 
-100.00000 -0.14520 C 13 
-100.00000 -0.00034 P 14 
-100.00000 -0.25571 H 15 
 0.02437 -0.26054 R 16 
 0.42415  0.01467 K 17 
 0.55758  0.67973 D 18 
-100.00000 -0.74495 E 19 
 0.00004 -100.00000 G 0 
 0.00000  0.00000 A 1 
 0.03867  0.42178 V 2 
-100.00000 -100.00000 I 3 
-100.00000 -100.00000 L 4 
-100.00000 -100.00000 M 5 
-100.00000 -100.00000 F 6 
-100.00000 -100.00000 Y 7 
-100.00000 -100.00000 W 8 
 0.16203 -0.14017 S 9 
 0.18302 -0.18058 T 10 
-100.00000 -100.00000 N 11 
-100.00000 -100.00000 Q 12 
-100.00000 -100.00000 C 13 
 0.03650 -0.00972 P 14 
-100.00000 -100.00000 H 15 
-100.00000 -100.00000 R 16 
-100.00000 -100.00000 K 17 
-0.19543  0.08222 D 18 
-100.00000 -100.00000 E 19 
-100.00000 -100.00000 G 0 
-100.00000 -100.00000 A 1 
-0.06302  0.96581 V 2 
 0.00000  0.00000 I 3 
-0.68663  0.14329 L 4 
-0.21586 -0.00757 M 5 
-100.00000 -0.01859 F 6 
-0.19625  0.11552 Y 7 
-100.00000 -100.00000 W 8 
-0.02211 -100.00000 S 9 
 0.05867  0.05582 T 10 
 0.27700  0.37886 N 11 
-100.00000  0.00035 Q 12 
-100.00000 -100.00000 C 13 
-100.00000 -100.00000 P 14 
-100.00000 -100.00000 H 15 
-100.00000 -100.00000 R 16 
-100.00000 -100.00000 K 17 
-100.00000 -100.00000 D 18 
-100.00000 -100.00000 E 19 
-100.00000 -100.00000 G 0 
-0.24181 -100.00000 A 1 
-0.19618  0.33017 V 2 
 0.56935  0.91720 I 3 
-100.00000  1.07046 L 4 
-100.00000 -100.00000 M 5 
-100.00000 -100.00000 F 6 
-100.00000 -0.52074 Y 7 
-100.00000  0.00007 W 8 
 0.51580  0.31301 S 9 
-0.24854 -0.12842 T 10 
 0.00000  0.00000 N 11 
-100.00000 -100.00000 Q 12 
-100.00000 -100.00000 C 13 
-100.00000 -100.00000 P 14 
-0.26000 -0.14784 H 15 
-0.46246 -0.50351 R 16 
 0.53930 -0.30130 K 17 
-0.23091  0.22031 D 18 
-0.14759 -0.89813 E 19 
 0.00000  0.00000 G 0 
-0.21617  0.51058 A 1 
 0.15837  0.08770 V 2 
-0.11906 -0.67928 I 3 
-0.13883  0.32537 L 4 
-100.00000  0.27070 M 5 
-0.08789  0.14037 F 6 
-100.00000 -100.00000 Y 7 
-0.08789 -0.53384 W 8 
-0.47443  0.18593 S 9 
-1.05114  1.77389 T 10 
-100.00000 -0.00721 N 11 
-0.28589  0.08589 Q 12 
 0.06422  0.29946 C 13 
-100.00000 -100.00000 P 14 
-0.96096  0.91597 H 15 
 0.12385  0.43620 R 16 
-0.27156  0.06376 K 17 
-100.00000 -100.00000 D 18 
 0.47571  0.04870 E 19 
-100.00000 -100.00000 G 0 
-100.00000 -100.00000 A 1 
-0.30002 -0.29412 V 2 
 0.00000  0.00000 I 3 
-0.05868 -0.76086 L 4 
-100.00000  0.48539 M 5 
-100.00000 -100.00000 F 6 
-100.00000 -100.00000 Y 7 
-100.00000 -100.00000 W 8 
-100.00000  0.27317 S 9 
-0.18486  0.55237 T 10 
-100.00000  0.26300 N 11 
-100.00000 -100.00000 Q 12 
-100.00000 -100.00000 C 13 
-100.00000 -100.00000 P 14 
-100.00000 -100.00000 H 15 
-100.00000 -100.00000 R 16 
-100.00000 -100.00000 K 17 
-100.00000 -100.00000 D 18 
-100.00000 -100.00000 E 19 
-100.00000 -0.00001 G 0 
-0.07225  0.17790 A 1 
-100.00000 -100.00000 V 2 
 0.28260  0.04895 I 3 
 0.11655 -0.00001 L 4 
-100.00000 -100.00000 M 5 
-100.00000 -100.00000 F 6 
 0.13759 -0.47225 Y 7 
-100.00000 -100.00000 W 8 
-0.34921  0.18718 S 9 
 0.00000  0.00000 T 10 
 0.38881 -0.14486 N 11 
-100.00000  0.02703 Q 12 
-100.00000 -100.00000 C 13 
-100.00000 -100.00000 P 14 
 0.06688 -0.28237 H 15 
 0.03916 -0.07579 R 16 
-0.10584  0.08022 K 17 
-100.00000 -100.00000 D 18 
 0.13759 -100.00000 E 19 
-100.00000 -0.00031 G 0 
-100.00000 -0.00031 A 1 
-100.00000 -100.00000 V 2 
-100.00000 -0.40386 I 3 
-100.00000 -100.00000 L 4 
-100.00000 -0.14773 M 5 
-100.00000 -100.00000 F 6 
-100.00000 -0.28147 Y 7 
-100.00000 -100.00000 W 8 
-0.03412 -0.13061 S 9 
-0.53500 -0.71688 T 10 
 0.00000  0.00000 N 11 
-0.36850 -0.00031 Q 12 
-0.14735 -100.00000 C 13 
-100.00000 -100.00000 P 14 
-0.10546 -0.13587 H 15 
-100.00000 -0.01023 R 16 
 0.06246 -0.67271 K 17 
-0.00879 -0.43077 D 18 
-100.00000 -100.00000 E 19 
-100.00000 -100.00000 G 0 
-100.00000 -100.00000 A 1 
-100.00000 -100.00000 V 2 
-100.00000 -100.00000 I 3 
-100.00000 -100.00000 L 4 
 0.00005  0.23063 M 5 
-100.00000 -100.00000 F 6 
-100.00000 -100.00000 Y 7 
-100.00000 -100.00000 W 8 
-100.00000 -0.14788 S 9 
-100.00000  0.26311 T 10 
 0.16421  0.10167 N 11 
-100.00000 -100.00000 Q 12 
-100.00000 -100.00000 C 13 
-100.00000 -100.00000 P 14 
-100.00000 -100.00000 H 15 
 0.53924  0.20729 R 16 
 0.00000  0.00000 K 17 
-100.00000 -100.00000 D 18 
-0.32122  0.17206 E 19 
-0.10141 -100.00000 G 0 
 0.39310 -100.00000 A 1 
 0.00000  0.00000 V 2 
-0.26611  0.04215 I 3 
-0.10565 -0.13944 L 4 
-0.18237  0.75797 M 5 
-100.00000 -100.00000 F 6 
-100.00000 -100.00000 Y 7 
-100.00000 -100.00000 W 8 
-0.00005 -100.00000 S 9 
-100.00000 -100.00000 T 10 
-100.00000 -100.00000 N 11 
-100.00000 -100.00000 Q 12 
-100.00000 -100.00000 C 13 
-100.00000 -100.00000 P 14 
-100.00000 -100.00000 H 15 
-100.00000 -100.00000 R 16 
-100.00000 -100.00000 K 17 
-100.00000 -100.00000 D 18 
-100.00000  0.00011 E 19 
-100.00000 -100.00000 G 0 
-0.00006 -100.00000 A 1 
-100.00000 -100.00000 V 2 
-0.28547 -100.00000 I 3 
-100.00000 -100.00000 L 4 
-100.00000 -100.00000 M 5 
-100.00000 -100.00000 F 6 
-100.00000 -0.40572 Y 7 
-100.00000 -100.00000 W 8 
-0.10960  0.04360 S 9 
-0.14797 -0.30308 T 10 
 0.00000  0.00000 N 11 
-100.00000 -100.00000 Q 12 
-100.00000 -100.00000 C 13 
-100.00000 -100.00000 P 14 
-100.00000 -0.00014 H 15 
-0.10160 -100.00000 R 16 
 0.06657 -0.01974 K 17 
 0.13584 -0.92091 D 18 
-100.00000 -100.00000 E 19 
-100.00000  0.37849 G 0 
 0.79442  0.36007 A 1 
-100.00000 -0.40547 V 2 
-100.00000 -100.00000 I 3 
-100.00000 -100.00000 L 4 
-100.00000 -100.00000 M 5 
 0.00949 -0.51872 F 6 
 0.16161 -0.57233 Y 7 
-100.00000 -100.00000 W 8 
 0.00000  0.00000 S 9 
 0.11641  0.52988 T 10 
-0.58628 -0.28256 N 11 
-0.36902 -100.00000 Q 12 
-100.00000 -0.00002 C 13 
-0.76902  0.22427 P 14 
 0.00008 -100.00000 H 15 
-100.00000 -100.00000 R 16 
-100.00000 -100.00000 K 17 
-100.00000 -100.00000 D 18 
-100.00000 -100.00000 E 19 
-100.00000  0.13783 G 0 
 0.19845  0.06374 A 1 
 0.00000  0.00000 V 2 
-0.59417  0.36515 I 3 
-100.00000  0.44748 L 4 
-100.00000 -100.00000 M 5 
 0.13671 -0.39480 F 6 
-100.00000 -100.00000 Y 7 
-100.00000 -0.14772 W 8 
-100.00000 -100.00000 S 9 
-100.00000 -100.00000 T 10 
-100.00000 -100.00000 N 11 
-100.00000 -100.00000 Q 12 
-100.00000 -100.00000 C 13 
-100.00000 -100.00000 P 14 
-100.00000 -100.00000 H 15 
-100.00000 -100.00000 R 16 
-100.00000 -100.00000 K 17 
-0.19636 -100.00000 D 18 
-100.00000 -100.00000 E 19 
-100.00000 -100.00000 G 0 
-0.00003 -100.00000 A 1 
 0.03933 -0.31651 V 2 
 0.00000  0.00000 I 3 
-0.05882 -0.89872 L 4 
-100.00000 -0.01057 M 5 
-100.00000  0.71770 F 6 
-100.00000 -100.00000 Y 7 
-100.00000 -100.00000 W 8 
-100.00000 -0.28230 S 9 
-0.02425  0.41651 T 10 
-100.00000  0.13745 N 11 
-100.00000 -100.00000 Q 12 
-100.00000 -100.00000 C 13 
-100.00000 -100.00000 P 14 
-100.00000 -100.00000 H 15 
-100.00000 -100.00000 R 16 
-100.00000 -100.00000 K 17 
-100.00000 -100.00000 D 18 
-100.00000 -100.00000 E 19 
-0.33918 -0.63154 G 0 
-0.14710 -0.51796 A 1 
-100.00000 -100.00000 V 2 
-100.00000 -100.00000 I 3 
-100.00000 -100.00000 L 4 
-100.00000 -100.00000 M 5 
-100.00000 -100.00000 F 6 
-100.00000 -0.00007 Y 7 
-100.00000 -100.00000 W 8 
 0.06724  0.71235 S 9 
 0.74074  0.26296 T 10 
-100.00000 -100.00000 N 11 
 0.09390 -0.14798 Q 12 
-100.00000 -100.00000 C 13 
-100.00000 -100.00000 P 14 
 0.37863 -0.40486 H 15 
 0.00012 -100.00000 R 16 
 0.40893  0.04986 K 17 
-0.46328 -0.13564 D 18 
 0.00000  0.00000 E 19 
-100.00000 -100.00000 G 0 
-0.14223 -0.89409 A 1 
 0.41066  0.11571 V 2 
 2.02707 -0.89827 I 3 
-100.00000 -1.05171 L 4 
 0.03725  0.37817 M 5 
-100.00000 -100.00000 F 6 
-100.00000 -100.00000 Y 7 
-100.00000 -100.00000 W 8 
-100.00000 -100.00000 S 9 
 0.01159  0.26269 T 10 
 0.08616 -0.14732 N 11 
-100.00000 -0.28070 Q 12 
-100.00000 -100.00000 C 13 
-100.00000 -100.00000 P 14 
-100.00000 -100.00000 H 15 
 0.39877 -0.75480 R 16 
 0.00000  0.00000 K 17 
-100.00000 -100.00000 D 18 
 0.20118  0.07713 E 19 
-100.00000 -100.00000 G 0 
-100.00000 -0.26723 A 1 
-0.57477  0.14518 V 2 
-0.13302  0.00871 I 3 
-0.16189  0.84832 L 4 
 0.00000  0.00000 M 5 
 0.99551  0.11527 F 6 
-100.00000 -100.00000 Y 7 
-100.00000  0.00021 W 8 
-100.00000 -100.00000 S 9 
-100.00000  0.56603 T 10 
-100.00000 -100.00000 N 11 
-100.00000 -100.00000 Q 12 
-100.00000  0.00021 C 13 
-100.00000 -100.00000 P 14 
-100.00000 -100.00000 H 15 
 0.26305 -100.00000 R 16 
-0.10564 -0.13936 K 17 
-100.00000 -100.00000 D 18 
-100.00000 -100.00000 E 19 
-0.64341  0.32935 G 0 
-0.03781 -0.58399 A 1 
 0.00010 -100.00000 V 2 
 0.00010 -100.00000 I 3 
-100.00000 -100.00000 L 4 
-100.00000 -100.00000 M 5 
-100.00000 -100.00000 F 6 
-100.00000  0.48135 Y 7 
-100.00000 -100.00000 W 8 
 0.10031 -0.40320 S 9 
-0.10917 -0.36512 T 10 
 0.00000  0.00000 N 11 
-100.00000 -0.04760 Q 12 
-100.00000 -0.02691 C 13 
-100.00000 -100.00000 P 14 
-100.00000  0.23030 H 15 
-0.19620 -0.02691 R 16 
 0.47491  0.06631 K 17 
 0.66633  0.14531 D 18 
-100.00000 -0.00009 E 19 
-0.63761 -0.11732 G 0 
-0.19541 -0.09409 A 1 
 0.87396 -0.43385 V 2 
 0.12086  0.62060 I 3 
-0.39356  0.09600 L 4 
-100.00000 -100.00000 M 5 
-0.36884  0.11464 F 6 
-100.00000 -100.00000 Y 7 
-100.00000 -100.00000 W 8 
 0.15348 -0.32649 S 9 
 0.00000  0.00000 T 10 
-0.49336 -0.07991 N 11 
 0.23010 -0.72083 Q 12 
-0.00011 -0.00055 C 13 
-0.28511 -0.13973 P 14 
 0.26292 -0.89843 H 15 
 0.18223  0.06907 R 16 
-0.36884 -0.14499 K 17 
-100.00000 -100.00000 D 18 
-100.00000 -0.01946 E 19 
-0.00101  0.12205 G 0 
-0.39462 -1.15282 A 1 
-100.00000  0.48526 V 2 
-100.00000 -100.00000 I 3 
-100.00000 -100.00000 L 4 
-100.00000 -100.00000 M 5 
-100.00000 -100.00000 F 6 
-100.00000 -100.00000 Y 7 
-100.00000 -100.00000 W 8 
-100.00000 -100.00000 S 9 
-100.00000 -100.00000 T 10 
-100.00000 -100.00000 N 11 
 0.00000  0.00000 Q 12 
 0.03604 -0.01948 C 13 
 0.16157 -100.00000 P 14 
-0.26855 -0.25551 H 15 
 0.12219 -0.18435 R 16 
 0.29981  0.09600 K 17 
-100.00000 -100.00000 D 18 
-0.00003 -100.00000 E 19 
 0.01581 -0.00015 G 0 
-100.00000 -0.28229 A 1 
 0.30933 -0.51817 V 2 
-100.00000 -0.28229 I 3 
 0.15594  0.16454 L 4 
-0.02195 -0.54939 M 5 
 0.00000  0.00000 F 6 
 0.29560 -0.89910 Y 7 
 0.21071 -0.81242 W 8 
-0.03505  0.42898 S 9 
-100.00000 -100.00000 T 10 
-100.00000 -100.00000 N 11 
-100.00000 -100.00000 Q 12 
 0.00015 -0.00015 C 13 
-100.00000 -100.00000 P 14 
-100.00000 -100.00000 H 15 
-100.00000 -0.00015 R 16 
-100.00000 -100.00000 K 17 
-100.00000 -100.00000 D 18 
-100.00000 -100.00000 E 19 
-100.00000  0.00030 G 0 
 0.03871 -0.47296 A 1 
 0.28923 -100.00000 V 2 
 0.13582 -0.15090 I 3 
-100.00000 -100.00000 L 4 
-100.00000 -100.00000 M 5 
-100.00000 -100.00000 F 6 
-100.00000 -100.00000 Y 7 
-100.00000 -100.00000 W 8 
-0.47056  0.58527 S 9 
 0.00000  0.00000 T 10 
 0.47909 -0.38068 N 11 
-100.00000  1.41386 Q 12 
-100.00000  0.00030 C 13 
-0.19620  0.23071 P 14 
-100.00000  0.53417 H 15 
-0.50985 -0.37037 R 16 
 0.65946 -0.25515 K 17 
-100.00000 -100.00000 D 18 
-100.00000  0.00030 E 19 
-100.00000 -0.66065 G 0 
 0.00000  0.00000 A 1 
-0.21812  0.00784 V 2 
 0.09322 -0.76148 I 3 
 0.21592 -0.70632 L 4 
-100.00000 -0.24494 M 5 
 0.20013  0.84042 F 6 
-0.79497  0.30241 Y 7 
-100.00000 -0.00030 W 8 
-0.06782 -0.07568 S 9 
-0.05388 -0.51421 T 10 
-100.00000 -100.00000 N 11 
-0.00021 -0.25275 Q 12 
-100.00000 -0.00030 C 13 
-100.00000 -0.14001 P 14 
-100.00000 -100.00000 H 15 
-0.52976 -0.21965 R 16 
-100.00000 -100.00000 K 17 
-0.29983  0.37655 D 18 
-100.00000 -0.62345 E 19 
 0.03862  0.51439 G 0 
 0.17146 -0.12240 A 1 
 0.00000  0.00000 V 2 
 0.17146 -0.14198 I 3 
 0.27736 -0.13311 L 4 
-0.11711  0.17908 M 5 
-100.00000 -100.00000 F 6 
-100.00000 -100.00000 Y 7 
-100.00000 -100.00000 W 8 
 0.26314  0.20321 S 9 
 0.68975 -0.24460 T 10 
-100.00000  0.00003 N 11 
-100.00000 -100.00000 Q 12 
-0.19600  0.00003 C 13 
-100.00000  0.00003 P 14 
-100.00000 -100.00000 H 15 
-0.05850  0.08786 R 16 
-100.00000 -100.00000 K 17 
-100.00000 -100.00000 D 18 
-100.00000  0.00003 E 19 
 0.00000  0.00000 G 0 
 0.13782  0.14709 A 1 
-0.65763  0.36366 V 2 
-100.00000 -100.00000 I 3 
-100.00000 -0.00035 L 4 
-100.00000 -100.00000 M 5 
-100.00000 -0.00035 F 6 
-100.00000 -0.72484 Y 7 
-100.00000 -100.00000 W 8 
 0.43868 -0.32025 S 9 
-100.00000 -100.00000 T 10 
-100.00000  0.13716 N 11 
 0.13782 -100.00000 Q 12 
 0.33597 -100.00000 C 13 
-100.00000 -100.00000 P 14 
-0.10030 -100.00000 H 15 
-0.38160 -0.13068 R 16 
-100.00000 -0.14696 K 17 
 0.31837 -0.42180 D 18 
-100.00000 -100.00000 E 19 
 0.03829 -0.16760 G 0 
-100.00000  0.26285 A 1 
-0.97366 -0.00019 V 2 
-0.28543  0.13732 I 3 
-100.00000 -0.14824 L 4 
-100.00000 -100.00000 M 5 
-100.00000 -100.00000 F 6 
-100.00000 -100.00000 Y 7 
-100.00000 -100.00000 W 8 
-0.28543 -0.00019 S 9 
 0.03585  0.84781 T 10 
 0.03701 -0.23585 N 11 
-100.00000 -100.00000 Q 12 
-100.00000 -100.00000 C 13 
-100.00000 -100.00000 P 14 
-100.00000 -1.01924 H 15 
 0.11620 -0.06235 R 16 
 0.00000  0.00000 K 17 
-100.00000 -100.00000 D 18 
-0.28317 -0.82659 E 19 
-0.13910 -0.23525 G 0 
-1.65984 -0.52261 A 1 
-0.42060 -0.53395 V 2 
 0.56927 -100.00000 I 3 
 0.63307 -0.38038 L 4 
-100.00000 -100.00000 M 5 
-0.02212  0.13772 F 6 
-100.00000 -0.97906 Y 7 
-0.10154 -100.00000 W 8 
-0.24846  0.53516 S 9 
-0.11124  0.23927 T 10 
-100.00000  0.41739 N 11 
-100.00000  0.72629 Q 12 
 0.03597  0.00061 C 13 
-100.00000 -100.00000 P 14 
-100.00000  0.93480 H 15 
-0.41080  0.05709 R 16 
 0.18763 -0.52182 K 17 
-0.10585 -0.13227 D 18 
 0.00000  0.00000 E 19 
-100.00000 -100.00000 G 0 
-100.00000 -100.00000 A 1 
-100.00000 -0.00027 V 2 
 0.27723 -0.02601 I 3 
-0.14175 -0.51982 L 4 
-100.00000 -100.00000 M 5 
 0.00000  0.00000 F 6 
 0.28946 -0.34143 Y 7 
-0.17641 -0.35923 W 8 
 0.40338  0.09177 S 9 
-100.00000 -100.00000 T 10 
-100.00000 -100.00000 N 11 
-100.00000 -100.00000 Q 12 
-100.00000 -0.28194 C 13 
-100.00000 -100.00000 P 14 
-100.00000 -100.00000 H 15 
-100.00000 -100.00000 R 16 
-100.00000 -100.00000 K 17 
-100.00000 -100.00000 D 18 
-100.00000 -100.00000 E 19 
 0.00794 -0.49209 G 0 
-0.18454 -0.55678 A 1 
-100.00000 -100.00000 V 2 
-0.10125 -100.00000 I 3 
-100.00000 -100.00000 L 4 
-100.00000 -100.00000 M 5 
-100.00000 -100.00000 F 6 
 0.00009 -100.00000 Y 7 
-100.00000 -100.00000 W 8 
-0.18048  0.40123 S 9 
-0.25953  1.19756 T 10 
 0.00000  0.00000 N 11 
-100.00000 -100.00000 Q 12 
-100.00000 -100.00000 C 13 
-100.00000 -100.00000 P 14 
 0.20065  0.33785 H 15 
-100.00000 -100.00000 R 16 
-0.28326 -0.13892 K 17 
 0.98665  0.01917 D 18 
-100.00000 -100.00000 E 19 
-0.24734 -0.39814 G 0 
-0.79809 -0.35738 A 1 
-0.29498 -0.81305 V 2 
 0.75546  0.84698 I 3 
 0.18527 -0.36292 L 4 
-0.00021 -0.14869 M 5 
-0.53090 -0.31985 F 6 
-0.39969 -0.05146 Y 7 
-0.03798 -0.51895 W 8 
-0.10802  0.02017 S 9 
-0.39505 -0.24538 T 10 
 0.00000  0.00000 N 11 
-0.00021 -0.26827 Q 12 
-0.52340 -100.00000 C 13 
-100.00000 -0.64531 P 14 
-0.52522 -0.67582 H 15 
 0.47088 -0.25963 R 16 
-0.39724 -0.52095 K 17 
 0.07666  0.45222 D 18 
-0.66273 -100.00000 E 19 
-100.00000 -100.00000 G 0 
-100.00000 -100.00000 A 1 
-0.25948  0.33778 V 2 
 0.48217  1.05399 I 3 
 0.00000  0.00000 L 4 
-100.00000 -100.00000 M 5 
 0.27728 -0.23439 F 6 
-100.00000 -0.20744 Y 7 
-100.00000  0.00012 W 8 
 0.54371  0.85873 S 9 
-100.00000  0.00012 T 10 
-100.00000 -100.00000 N 11 
-100.00000 -100.00000 Q 12 
-100.00000 -0.58232 C 13 
-100.00000 -100.00000 P 14 
-100.00000 -100.00000 H 15 
-100.00000 -100.00000 R 16 
-100.00000  0.00012 K 17 
-100.00000 -100.00000 D 18 
-100.00000 -100.00000 E 19 
 0.18573 -0.49428 G 0 
-100.00000 -100.00000 A 1 
 0.00002 -100.00000 V 2 
-100.00000 -100.00000 I 3 
-100.00000 -100.00000 L 4 
-100.00000 -100.00000 M 5 
-100.00000 -100.00000 F 6 
-100.00000 -100.00000 Y 7 
-100.00000 -100.00000 W 8 
-100.00000 -100.00000 S 9 
-100.00000 -100.00000 T 10 
-100.00000 -100.00000 N 11 
-100.00000 -100.00000 Q 12 
-100.00000 -100.00000 C 13 
-100.00000 -100.00000 P 14 
-100.00000 -100.00000 H 15 
-100.00000 -100.00000 R 16 
 0.10326 -0.31037 K 17 
-100.00000 -0.58328 D 18 
 0.00000  0.00000 E 19 
-100.00000 -100.00000 G 0 
-100.00000 -100.00000 A 1 
-100.00000 -100.00000 V 2 
-100.00000 -100.00000 I 3 
-0.36916 -0.54998 L 4 
-100.00000 -100.00000 M 5 
-0.00005 -100.00000 F 6 
-100.00000 -100.00000 Y 7 
-100.00000 -100.00000 W 8 
-100.00000 -100.00000 S 9 
-100.00000 -0.28238 T 10 
 0.06666  0.52073 N 11 
-0.05887 -0.40527 Q 12 
-100.00000 -100.00000 C 13 
-100.00000 -100.00000 P 14 
-100.00000 -100.00000 H 15 
-0.13882  0.40927 R 16 
 0.00000  0.00000 K 17 
-100.00000 -100.00000 D 18 
 0.07652  0.48027 E 19 
 0.29410  0.27508 G 0 
-100.00000 -100.00000 A 1 
-100.00000 -100.00000 V 2 
-100.00000 -100.00000 I 3 
-100.00000 -100.00000 L 4 
 0.32316  0.12059 M 5 
-100.00000 -100.00000 F 6 
-100.00000 -100.00000 Y 7 
-0.10064 -100.00000 W 8 
 0.39006  0.76578 S 9 
-100.00000 -100.00000 T 10 
-100.00000 -100.00000 N 11 
-100.00000 -100.00000 Q 12 
-100.00000 -100.00000 C 13 
-100.00000 -100.00000 P 14 
-100.00000 -100.00000 H 15 
 0.00000  0.00000 R 16 
-0.29546 -0.33679 K 17 
-100.00000 -100.00000 D 18 
-100.00000 -100.00000 E 19 
-100.00000 -100.00000 G 0 
-100.00000 -100.00000 A 1 
 0.35262 -0.15820 V 2 
-0.37678  0.16377 I 3 
-0.10134 -0.98876 L 4 
 0.00000  0.00000 M 5 
-100.00000 -100.00000 F 6 
-100.00000 -100.00000 Y 7 
-100.00000 -100.00000 W 8 
-100.00000 -100.00000 S 9 
 0.58497  0.11512 T 10 
-100.00000 -100.00000 N 11 
-100.00000 -100.00000 Q 12 
-100.00000 -100.00000 C 13 
-100.00000 -100.00000 P 14 
-100.00000 -100.00000 H 15 
-100.00000 -100.00000 R 16 
-0.28489 -100.00000 K 17 
-100.00000 -100.00000 D 18 
-100.00000 -100.00000 E 19 
 0.74950  0.12256 G 0 
-100.00000 -0.00669 A 1 
 0.13781 -100.00000 V 2 
-100.00000 -100.00000 I 3 
-100.00000 -100.00000 L 4 
-100.00000 -100.00000 M 5 
-100.00000 -100.00000 F 6 
-100.00000 -100.00000 Y 7 
-100.00000 -100.00000 W 8 
-0.17585 -100.00000 S 9 
-100.00000 -100.00000 T 10 
-100.00000 -100.00000 N 11 
-100.00000 -0.64446 Q 12 
-100.00000 -100.00000 C 13 
-100.00000 -100.00000 P 14 
-100.00000 -100.00000 H 15 
-100.00000 -100.00000 R 16 
 0.30665 -0.98461 K 17 
 0.26547  0.94050 D 18 
 0.00000  0.00000 E 19 
-100.00000 -100.00000 G 0 
-100.00000 -0.14765 A 1 
-100.00000 -100.00000 V 2 
 0.18259 -0.03153 I 3 
-100.00000 -100.00000 L 4 
-100.00000 -100.00000 M 5 
-100.00000 -100.00000 F 6 
-100.00000  0.26298 Y 7 
-100.00000 -100.00000 W 8 
 0.35346 -0.24388 S 9 
-0.14726 -100.00000 T 10 
 0.00000  0.00000 N 11 
-100.00000 -100.00000 Q 12 
-100.00000 -100.00000 C 13 
-100.00000 -100.00000 P 14 
 0.18259  0.18092 H 15 
-100.00000 -100.00000 R 16 
-100.00000 -0.25392 K 17 
 0.05933 -0.14403 D 18 
-100.00000 -100.00000 E 19 
-100.00000 -100.00000 G 0 
-100.00000 -100.00000 A 1 
-100.00000 -0.02630 V 2 
 0.27707 -100.00000 I 3 
 0.00000  0.00000 L 4 
-100.00000 -100.00000 M 5 
-100.00000  0.13759 F 6 
-100.00000 -100.00000 Y 7 
-100.00000 -100.00000 W 8 
-0.33605  0.57579 S 9 
-100.00000 -100.00000 T 10 
-100.00000 -100.00000 N 11 
-100.00000 -100.00000 Q 12 
-100.00000 -100.00000 C 13 
-100.00000 -100.00000 P 14 
-100.00000 -100.00000 H 15 
-100.00000 -100.00000 R 16 
-100.00000 -100.00000 K 17 
-100.00000 -100.00000 D 18 
-100.00000 -100.00000 E 19 
-100.00000 -100.00000 G 0 
-0.19504 -100.00000 A 1 
-100.00000 -100.00000 V 2 
-100.00000 -100.00000 I 3 
-100.00000 -100.00000 L 4 
-100.00000 -100.00000 M 5 
-100.00000 -0.27914 F 6 
-0.00006 -100.00000 Y 7 
-100.00000 -100.00000 W 8 
-0.10375  0.85836 S 9 
-0.10084 -100.00000 T 10 
 0.00000  0.00000 N 11 
-100.00000  0.00014 Q 12 
-100.00000 -100.00000 C 13 
-100.00000 -100.00000 P 14 
-0.10084  0.21708 H 15 
-100.00000 -100.00000 R 16 
 0.16219 -100.00000 K 17 
-0.23814  0.54218 D 18 
-100.00000 -100.00000 E 19 
-100.00000 -100.00000 G 0 
-100.00000  0.00008 A 1 
-100.00000 -100.00000 V 2 
-100.00000 -100.00000 I 3 
-100.00000 -100.00000 L 4 
-100.00000 -100.00000 M 5 
-100.00000 -100.00000 F 6 
-100.00000 -100.00000 Y 7 
-100.00000 -100.00000 W 8 
-100.00000 -100.00000 S 9 
 0.09512 -0.00901 T 10 
-0.38258  0.92206 N 11 
-0.18239 -100.00000 Q 12 
-100.00000 -100.00000 C 13 
-100.00000 -100.00000 P 14 
-100.00000 -100.00000 H 15 
 0.08400 -0.13064 R 16 
 0.00000  0.00000 K 17 
-100.00000 -100.00000 D 18 
-0.63848  0.08830 E 19 
-100.00000 -100.00000 G 0 
-100.00000 -100.00000 A 1 
-100.00000 -100.00000 V 2 
-100.00000  0.13760 I 3 
-100.00000 -100.00000 L 4 
-100.00000 -100.00000 M 5 
-100.00000 -100.00000 F 6 
-100.00000 -100.00000 Y 7 
-100.00000 -100.00000 W 8 
 0.06782  1.03124 S 9 
-100.00000 -100.00000 T 10 
-100.00000 -0.03345 N 11 
-100.00000 -100.00000 Q 12 
-100.00000 -100.00000 C 13 
-100.00000 -100.00000 P 14 
-100.00000 -100.00000 H 15 
 0.12953 -0.31336 R 16 
 0.00000  0.00000 K 17 
-100.00000 -100.00000 D 18 
 0.40521  0.45962 E 19 
-0.14336 -0.00505 G 0 
 0.06863  0.24221 A 1 
 0.00000  0.00000 V 2 
-0.28986 -0.21923 I 3 
 0.47864  0.51739 L 4 
-100.00000 -100.00000 M 5 
-100.00000  0.13841 F 6 
-100.00000 -100.00000 Y 7 
-100.00000 -100.00000 W 8 
 0.44788  0.57127 S 9 
-100.00000 -100.00000 T 10 
-100.00000 -100.00000 N 11 
-100.00000 -100.00000 Q 12 
-100.00000 -100.00000 C 13 
-100.00000 -100.00000 P 14 
-100.00000 -100.00000 H 15 
-100.00000 -100.00000 R 16 
-100.00000 -0.21617 K 17 
-100.00000 -100.00000 D 18 
-100.00000 -100.00000 E 19 
-0.31901  0.10980 G 0 
-100.00000  0.13815 A 1 
-100.00000  0.10363 V 2 
-100.00000 -100.00000 I 3 
-100.00000  0.21054 L 4 
 0.50725  0.50607 M 5 
-100.00000 -100.00000 F 6 
-0.14383 -0.47170 Y 7 
-100.00000 -100.00000 W 8 
-100.00000  0.00065 S 9 
-100.00000 -100.00000 T 10 
 0.63573 -0.56487 N 11 
-100.00000 -100.00000 Q 12 
-100.00000 -100.00000 C 13 
-100.00000 -100.00000 P 14 
-100.00000 -100.00000 H 15 
-100.00000 -100.00000 R 16 
-100.00000 -0.50614 K 17 
 0.00000  0.00000 D 18 
-0.03164  0.60486 E 19 
-0.03826 -0.10108 G 0 
 0.37901  0.34215 A 1 
-100.00000 -0.79436 V 2 
-100.00000 -100.00000 I 3 
-100.00000 -100.00000 L 4 
 0.47893  0.55118 M 5 
-100.00000 -100.00000 F 6 
-100.00000  0.10422 Y 7 
 0.06783  0.98413 W 8 
-100.00000 -100.00000 S 9 
-100.00000 -100.00000 T 10 
 0.31021  0.30960 N 11 
-100.00000 -100.00000 Q 12 
-100.00000 -100.00000 C 13 
 0.00050 -100.00000 P 14 
-100.00000 -100.00000 H 15 
-100.00000 -100.00000 R 16 
-100.00000 -100.00000 K 17 
 0.00000  0.00000 D 18 
-0.58372 -0.04100 E 19 
 0.00000  0.00000 G 0 
-100.00000 -100.00000 A 1 
 0.20243 -0.55805 V 2 
-100.00000 -100.00000 I 3 
-100.00000 -100.00000 L 4 
-100.00000 -100.00000 M 5 
-100.00000 -100.00000 F 6 
-100.00000 -100.00000 Y 7 
 0.04547 -0.24677 W 8 
-100.00000 -100.00000 S 9 
-100.00000 -100.00000 T 10 
-100.00000 -100.00000 N 11 
-100.00000 -100.00000 Q 12 
-100.00000 -100.00000 C 13 
-100.00000 -100.00000 P 14 
-100.00000 -100.00000 H 15 
-0.07001 -0.05413 R 16 
-100.00000 -100.00000 K 17 
-100.00000 -100.00000 D 18 
 0.23924  0.19380 E 19 
-100.00000 -100.00000 G 0 
-100.00000 -100.00000 A 1 
 0.35677  0.25335 V 2 
-100.00000  0.37855 I 3 
 0.14179 -0.14238 L 4 
-100.00000 -100.00000 M 5 
 0.00000  0.00000 F 6 
-100.00000 -100.00000 Y 7 
-100.00000 -100.00000 W 8 
-0.12889  0.44880 S 9 
-100.00000 -100.00000 T 10 
-100.00000 -100.00000 N 11 
-100.00000 -100.00000 Q 12 
-0.18292 -0.12310 C 13 
-100.00000 -100.00000 P 14 
-100.00000 -100.00000 H 15 
-100.00000 -100.00000 R 16 
-100.00000 -100.00000 K 17 
-100.00000 -100.00000 D 18 
-100.00000 -100.00000 E 19 
 0.00013 -100.00000 G 0 
-100.00000 -100.00000 A 1 
-100.00000 -100.00000 V 2 
-100.00000 -100.00000 I 3 
 0.00000  0.00000 L 4 
-100.00000 -0.60986 M 5 
-100.00000  0.26261 F 6 
-100.00000 -100.00000 Y 7 
 0.13763 -100.00000 W 8 
-100.00000 -100.00000 S 9 
 0.00013 -100.00000 T 10 
-100.00000 -100.00000 N 11 
 0.13123  0.00366 Q 12 
-100.00000 -100.00000 C 13 
 0.05555 -0.26880 P 14 
-100.00000 -100.00000 H 15 
-100.00000 -1.48094 R 16 
-100.00000 -0.00043 K 17 
-100.00000 -100.00000 D 18 
 0.00013 -100.00000 E 19 
-0.24703 -0.45702 G 0 
-0.00012 -1.28014 A 1 
-100.00000 -100.00000 V 2 
-100.00000 -100.00000 I 3 
-100.00000 -100.00000 L 4 
-100.00000 -100.00000 M 5 
-100.00000 -100.00000 F 6 
-100.00000  0.00615 Y 7 
-100.00000 -100.00000 W 8 
-100.00000 -100.00000 S 9 
-100.00000 -0.00051 T 10 
 0.04388 -0.76763 N 11 
-100.00000 -100.00000 Q 12 
-100.00000 -100.00000 C 13 
-100.00000 -100.00000 P 14 
-100.00000 -100.00000 H 15 
-100.00000 -100.00000 R 16 
-100.00000 -100.00000 K 17 
 0.00000  0.00000 D 18 
-0.29862 -0.39865 E 19 
-100.00000 -100.00000 G 0 
-100.00000 -100.00000 A 1 
-0.26920  0.04611 V 2 
 0.00000  0.00000 I 3 
-0.43346 -0.32980 L 4 
-100.00000 -0.66192 M 5 
-0.01233  0.87456 F 6 
-100.00000 -100.00000 Y 7 
-100.00000 -100.00000 W 8 
 0.16525  0.11557 S 9 
-0.09050  0.08820 T 10 
-100.00000 -100.00000 N 11 
-100.00000 -100.00000 Q 12 
-100.00000 -100.00000 C 13 
-100.00000 -100.00000 P 14 
-100.00000 -100.00000 H 15 
-100.00000 -100.00000 R 16 
-100.00000 -100.00000 K 17 
-100.00000 -100.00000 D 18 
-100.00000 -100.00000 E 19 
-100.00000 -0.13146 G 0 
-100.00000 -100.00000 A 1 
-100.00000 -100.00000 V 2 
-100.00000 -100.00000 I 3 
 0.73912  0.59596 L 4 
-100.00000 -100.00000 M 5 
-100.00000 -100.00000 F 6 
-100.00000 -100.00000 Y 7 
 0.00000  0.00000 W 8 
-100.00000 -100.00000 S 9 
-100.00000 -100.00000 T 10 
-100.00000 -100.00000 N 11 
-100.00000 -100.00000 Q 12 
 0.16659 -100.00000 C 13 
-100.00000 -100.00000 P 14 
 0.00006 -100.00000 H 15 
-0.34874  0.36048 R 16 
-100.00000 -100.00000 K 17 
-100.00000 -100.00000 D 18 
-100.00000 -100.00000 E 19 
-100.00000 -100.00000 G 0 
 0.18883  0.05966 A 1 
-100.00000 -100.00000 V 2 
-0.24815  0.11071 I 3 
-100.00000 -100.00000 L 4 
-100.00000 -100.00000 M 5 
-100.00000 -100.00000 F 6 
-100.00000 -100.00000 Y 7 
-100.00000 -100.00000 W 8 
-0.00001 -100.00000 S 9 
 0.00000  0.00000 T 10 
-100.00000 -100.00000 N 11 
-100.00000 -0.13600 Q 12 
-100.00000 -100.00000 C 13 
-100.00000 -100.00000 P 14 
-100.00000 -100.00000 H 15 
-100.00000  0.13752 R 16 
-0.18396  0.00379 K 17 
-100.00000 -100.00000 D 18 
-100.00000 -100.00000 E 19 
-100.00000 -100.00000 G 0 
-100.00000 -100.00000 A 1 
-100.00000 -100.00000 V 2 
-100.00000 -100.00000 I 3 
-100.00000 -100.00000 L 4 
-100.00000 -100.00000 M 5 
-0.18566  0.26298 F 6 
 0.00000  0.00000 Y 7 
-100.00000 -100.00000 W 8 
-100.00000 -0.12602 S 9 
-100.00000 -100.00000 T 10 
-100.00000 -100.00000 N 11 
-100.00000 -100.00000 Q 12 
 0.24133 -0.58665 C 13 
-100.00000 -100.00000 P 14 
-0.26816 -0.17161 H 15 
-100.00000 -0.00005 R 16 
-100.00000 -100.00000 K 17 
-100.00000 -100.00000 D 18 
-100.00000 -100.00000 E 19 
-100.00000 -100.00000 G 0 
-100.00000 -100.00000 A 1 
-100.00000 -100.00000 V 2 
-100.00000  0.00003 I 3 
-100.00000  0.13753 L 4 
-100.00000 -100.00000 M 5 
-100.00000 -100.00000 F 6 
-100.00000 -0.14609 Y 7 
-100.00000 -100.00000 W 8 
-0.16587 -0.31740 S 9 
-0.19478  0.37854 T 10 
 0.00000  0.00000 N 11 
-0.73451  0.18652 Q 12 
-100.00000 -100.00000 C 13 
-100.00000  0.00003 P 14 
 0.38474 -0.26240 H 15 
-100.00000 -100.00000 R 16 
-0.02008  0.70191 K 17 
 0.41698 -0.35405 D 18 
-100.00000 -100.00000 E 19 
 0.16313 -100.00000 G 0 
 0.00000  0.00000 A 1 
 0.35897  0.24636 V 2 
 0.01443 -0.53681 I 3 
 0.00013 -100.00000 L 4 
-100.00000  0.00025 M 5 
-100.00000 -100.00000 F 6 
 0.00013 -100.00000 Y 7 
-100.00000 -100.00000 W 8 
-100.00000 -100.00000 S 9 
 0.25291  0.64595 T 10 
-100.00000 -100.00000 N 11 
-100.00000 -100.00000 Q 12 
-100.00000 -100.00000 C 13 
-100.00000 -100.00000 P 14 
-100.00000 -100.00000 H 15 
-100.00000 -100.00000 R 16 
-100.00000 -100.00000 K 17 
-100.00000 -100.00000 D 18 
-0.22658 -0.13937 E 19 
-0.16834  0.22966 G 0 
-100.00000 -100.00000 A 1 
 0.37848 -0.27982 V 2 
-100.00000 -100.00000 I 3 
-100.00000 -100.00000 L 4 
-100.00000 -100.00000 M 5 
-100.00000 -100.00000 F 6 
-100.00000 -100.00000 Y 7 
-100.00000 -100.00000 W 8 
-100.00000 -100.00000 S 9 
-100.00000 -100.00000 T 10 
-100.00000 -100.00000 N 11 
-100.00000 -0.14668 Q 12 
-100.00000 -100.00000 C 13 
-100.00000 -100.00000 P 14 
-100.00000 -100.00000 H 15 
-100.00000 -100.00000 R 16 
-0.39364 -0.22718 K 17 
 0.20132  0.09869 D 18 
 0.00000  0.00000 E 19 
-100.00000 -100.00000 G 0 
-100.00000 -100.00000 A 1 
-100.00000 -0.03163 V 2 
-0.10115 -0.40412 I 3 
 0.00000  0.00000 L 4 
 0.01056 -0.14108 M 5 
 0.06313  0.07379 F 6 
-100.00000 -0.00002 Y 7 
-100.00000 -100.00000 W 8 
 0.13802  0.12855 S 9 
 0.00000 -100.00000 T 10 
-100.00000 -100.00000 N 11 
-100.00000 -100.00000 Q 12 
-100.00000 -100.00000 C 13 
-100.00000 -100.00000 P 14 
-100.00000 -100.00000 H 15 
-100.00000 -0.00002 R 16 
-100.00000 -100.00000 K 17 
-100.00000 -100.00000 D 18 
-100.00000 -100.00000 E 19 
-100.00000  0.00025 G 0 
-100.00000  0.00025 A 1 
-0.44679  0.86017 V 2 
-0.28211  0.40126 I 3 
 0.00000  0.00000 L 4 
-0.19567  0.00025 M 5 
 0.27731 -100.00000 F 6 
-100.00000 -100.00000 Y 7 
-100.00000 -100.00000 W 8 
-0.52703  0.81284 S 9 
-100.00000 -100.00000 T 10 
-100.00000 -100.00000 N 11 
-100.00000 -100.00000 Q 12 
-100.00000 -100.00000 C 13 
-100.00000 -100.00000 P 14 
-100.00000 -100.00000 H 15 
-100.00000 -100.00000 R 16 
-100.00000 -100.00000 K 17 
-100.00000 -100.00000 D 18 
-100.00000 -100.00000 E 19 
-0.19542 -0.14321 G 0 
 0.10533  0.00738 A 1 
 0.00000  0.00000 V 2 
 0.18305 -0.69807 I 3 
-100.00000 -100.00000 L 4 
-100.00000 -100.00000 M 5 
 0.01098 -0.13240 F 6 
-100.00000 -100.00000 Y 7 
-100.00000 -100.00000 W 8 
-100.00000 -100.00000 S 9 
-100.00000 -100.00000 T 10 
-100.00000 -100.00000 N 11 
-100.00000 -100.00000 Q 12 
-100.00000 -100.00000 C 13 
-100.00000 -100.00000 P 14 
-100.00000 -100.00000 H 15 
-100.00000 -100.00000 R 16 
-100.00000 -100.00000 K 17 
-100.00000 -0.14723 D 18 
-100.00000 -100.00000 E 19 
-100.00000 -100.00000 G 0 
-100.00000 -0.00002 A 1 
-100.00000 -0.00002 V 2 
 0.56397 -0.30955 I 3 
 0.00000  0.00000 L 4 
-100.00000 -100.00000 M 5 
-100.00000 -100.00000 F 6 
-100.00000 -100.00000 Y 7 
-100.00000 -100.00000 W 8 
-100.00000 -100.00000 S 9 
-100.00000 -0.00002 T 10 
-100.00000 -100.00000 N 11 
-100.00000 -0.14316 Q 12 
-100.00000 -100.00000 C 13 
-0.24980  0.17966 P 14 
-100.00000 -100.00000 H 15 
-100.00000 -100.00000 R 16 
-100.00000 -100.00000 K 17 
-100.00000 -100.00000 D 18 
-100.00000 -100.00000 E 19 
-100.00000 -100.00000 G 0 
-100.00000 -100.00000 A 1 
-100.00000 -100.00000 V 2 
-100.00000 -100.00000 I 3 
 0.00000  0.00000 L 4 
-0.13416  1.18372 M 5 
-100.00000 -100.00000 F 6 
-100.00000  0.00011 Y 7 
-100.00000  0.00011 W 8 
-100.00000 -100.00000 S 9 
-100.00000 -100.00000 T 10 
-100.00000 -100.00000 N 11 
-0.30684 -0.02273 Q 12 
-100.00000 -100.00000 C 13 
 0.25282 -0.00890 P 14 
-100.00000 -100.00000 H 15 
-0.28263 -100.00000 R 16 
-100.00000 -100.00000 K 17 
-100.00000 -100.00000 D 18 
-100.00000 -100.00000 E 19 
 0.29529 -0.28615 G 0 
-100.00000  0.26300 A 1 
-0.05820 -100.00000 V 2 
-100.00000 -100.00000 I 3 
-100.00000 -100.00000 L 4 
-100.00000 -100.00000 M 5 
-100.00000 -100.00000 F 6 
-100.00000 -100.00000 Y 7 
-100.00000 -100.00000 W 8 
-100.00000 -100.00000 S 9 
-100.00000 -100.00000 T 10 
-100.00000 -100.00000 N 11 
-100.00000 -100.00000 Q 12 
-100.00000 -100.00000 C 13 
-100.00000 -100.00000 P 14 
-100.00000 -100.00000 H 15 
-100.00000 -100.00000 R 16 
 0.66076  0.11477 K 17 
-0.14697 -0.28173 D 18 
 0.00000  0.00000 E 19 
-100.00000 -100.00000 G 0 
-100.00000 -100.00000 A 1 
-100.00000 -100.00000 V 2 
 0.18218 -100.00000 I 3 
-100.00000 -100.00000 L 4 
-100.00000 -100.00000 M 5 
-100.00000 -100.00000 F 6 
-0.00007 -100.00000 Y 7 
-100.00000 -100.00000 W 8 
-0.20475  0.48059 S 9 
 0.13743  0.33752 T 10 
 0.00000  0.00000 N 11 
-100.00000 -100.00000 Q 12 
-100.00000 -100.00000 C 13 
-100.00000 -100.00000 P 14 
 0.03597 -100.00000 H 15 
-100.00000 -100.00000 R 16 
-0.36907  0.36049 K 17 
-0.52515  0.66535 D 18 
-100.00000 -100.00000 E 19 
 0.32641  0.21948 G 0 
-0.10126  0.48553 A 1 
-100.00000 -0.25453 V 2 
-100.00000 -100.00000 I 3 
-100.00000 -100.00000 L 4 
-100.00000 -100.00000 M 5 
-100.00000 -100.00000 F 6 
-100.00000 -100.00000 Y 7 
-100.00000 -100.00000 W 8 
-100.00000 -0.62241 S 9 
-100.00000 -100.00000 T 10 
-100.00000 -100.00000 N 11 
-100.00000 -100.00000 Q 12 
-100.00000 -100.00000 C 13 
-100.00000 -100.00000 P 14 
-100.00000 -100.00000 H 15 
-100.00000 -100.00000 R 16 
 0.02936  0.43752 K 17 
 0.38901  0.48553 D 18 
 0.00000  0.00000 E 19 
 0.07731  0.30594 G 0 
-100.00000 -100.00000 A 1 
-100.00000 -100.00000 V 2 
-100.00000 -100.00000 I 3 
-100.00000 -100.00000 L 4 
 0.10414 -0.22602 M 5 
-100.00000 -100.00000 F 6 
-100.00000 -100.00000 Y 7 
 0.13766  0.61798 W 8 
 0.26308 -100.00000 S 9 
-100.00000 -100.00000 T 10 
-100.00000 -100.00000 N 11 
-100.00000 -100.00000 Q 12 
-100.00000 -100.00000 C 13 
-100.00000 -100.00000 P 14 
-100.00000 -100.00000 H 15 
 0.00000  0.00000 R 16 
-0.07327  0.13106 K 17 
-100.00000 -100.00000 D 18 
-100.00000 -100.00000 E 19 
-100.00000 -100.00000 G 0 
-0.16555 -0.00674 A 1 
-100.00000 -100.00000 V 2 
 0.23034  0.12741 I 3 
-100.00000 -100.00000 L 4 
-100.00000 -100.00000 M 5 
-100.00000 -100.00000 F 6 
-100.00000 -100.00000 Y 7 
-100.00000 -100.00000 W 8 
-100.00000  0.00005 S 9 
 0.00000  0.00000 T 10 
-0.28492  0.58502 N 11 
-100.00000 -100.00000 Q 12 
-100.00000 -100.00000 C 13 
-0.14742 -100.00000 P 14 
-100.00000 -100.00000 H 15 
-100.00000 -100.00000 R 16 
-100.00000 -100.00000 K 17 
-100.00000 -100.00000 D 18 
-100.00000 -100.00000 E 19 
-100.00000 -100.00000 G 0 
-100.00000 -100.00000 A 1 
-100.00000 -0.00002 V 2 
-100.00000 -100.00000 I 3 
 0.00000  0.00000 L 4 
 0.13756 -100.00000 M 5 
 0.20046  0.23052 F 6 
-100.00000 -100.00000 Y 7 
 0.38409 -0.51809 W 8 
-0.00097  0.02241 S 9 
-100.00000 -100.00000 T 10 
-100.00000 -100.00000 N 11 
-100.00000 -100.00000 Q 12 
-100.00000 -100.00000 C 13 
-100.00000 -100.00000 P 14 
-100.00000 -100.00000 H 15 
-100.00000 -100.00000 R 16 
-100.00000 -100.00000 K 17 
-100.00000 -100.00000 D 18 
-100.00000 -100.00000 E 19 
 0.36920  0.16722 G 0 
-100.00000  0.77851 A 1 
-100.00000 -0.14749 V 2 
-100.00000 -100.00000 I 3 
-100.00000  0.26314 L 4 
-100.00000 -100.00000 M 5 
-100.00000 -100.00000 F 6 
 0.16192 -0.26640 Y 7 
-100.00000 -100.00000 W 8 
 0.26317 -100.00000 S 9 
-100.00000 -100.00000 T 10 
 0.41346  0.36644 N 11 
-100.00000 -100.00000 Q 12 
-100.00000 -100.00000 C 13 
-100.00000 -100.00000 P 14 
-100.00000 -100.00000 H 15 
-100.00000 -100.00000 R 16 
-100.00000 -100.00000 K 17 
 0.00000  0.00000 D 18 
-0.28451 -0.14749 E 19 
-100.00000 -100.00000 G 0 
-100.00000 -100.00000 A 1 
-100.00000 -100.00000 V 2 
-100.00000 -0.14405 I 3 
 0.36602 -0.06363 L 4 
-100.00000 -100.00000 M 5 
 0.00000  0.00000 F 6 
-100.00000  0.09696 Y 7 
-0.36809 -100.00000 W 8 
-0.00864 -0.68002 S 9 
-100.00000 -0.28155 T 10 
-100.00000 -100.00000 N 11 
-100.00000 -100.00000 Q 12 
-100.00000  0.26297 C 13 
-100.00000 -100.00000 P 14 
-100.00000 -100.00000 H 15 
-100.00000 -100.00000 R 16 
-100.00000 -100.00000 K 17 
-100.00000 -100.00000 D 18 
-100.00000 -100.00000 E 19 
-100.00000 -100.00000 G 0 
-100.00000 -100.00000 A 1 
-100.00000 -100.00000 V 2 
-100.00000 -100.00000 I 3 
-0.10154 -0.14788 L 4 
-100.00000 -100.00000 M 5 
-100.00000 -100.00000 F 6 
-0.06956  0.14274 Y 7 
-100.00000 -100.00000 W 8 
-100.00000 -100.00000 S 9 
-100.00000 -100.00000 T 10 
-0.11131 -0.05024 N 11 
 0.03735  0.16016 Q 12 
-100.00000 -100.00000 C 13 
-0.05878 -0.02628 P 14 
 0.00000  0.00000 H 15 
-0.50824  0.17920 R 16 
-100.00000 -100.00000 K 17 
-100.00000 -100.00000 D 18 
-100.00000 -100.00000 E 19 
 0.18744  0.30255 G 0 
-0.19621 -0.51854 A 1 
-100.00000 -0.01071 V 2 
-100.00000 -100.00000 I 3 
-100.00000 -100.00000 L 4 
-100.00000 -100.00000 M 5 
-100.00000 -100.00000 F 6 
-100.00000 -0.28249 Y 7 
-100.00000 -100.00000 W 8 
-100.00000 -100.00000 S 9 
-100.00000 -100.00000 T 10 
-0.47049 -0.99782 N 11 
-100.00000 -100.00000 Q 12 
-100.00000 -100.00000 C 13 
-100.00000 -100.00000 P 14 
-100.00000 -100.00000 H 15 
-100.00000 -100.00000 R 16 
-100.00000 -100.00000 K 17 
 0.00000  0.00000 D 18 
 0.03984  0.24368 E 19 
 0.37970 -0.14739 G 0 
-100.00000 -100.00000 A 1 
-0.06391  0.10337 V 2 
-0.25766  0.59615 I 3 
 0.00000  0.00000 L 4 
-100.00000 -100.00000 M 5 
 0.20146 -0.82120 F 6 
-100.00000 -0.77784 Y 7 
-100.00000 -100.00000 W 8 
 0.37707  0.33518 S 9 
 0.88994  0.13776 T 10 
-100.00000  0.11565 N 11 
-100.00000  1.07064 Q 12 
-100.00000 -100.00000 C 13 
-100.00000 -100.00000 P 14 
 2.75035  0.00025 H 15 
 1.38486  1.56455 R 16 
-0.19450 -0.14739 K 17 
 0.00119 -1.05463 D 18 
-100.00000 -0.28131 E 19 
-100.00000 -100.00000 G 0 
-100.00000 -100.00000 A 1 
-100.00000 -100.00000 V 2 
-100.00000 -100.00000 I 3 
-100.00000 -100.00000 L 4 
-100.00000 -100.00000 M 5 
-100.00000 -100.00000 F 6 
 0.03609 -100.00000 Y 7 
-100.00000 -100.00000 W 8 
-0.33121  0.18824 S 9 
-0.45674  0.13759 T 10 
 0.00000  0.00000 N 11 
-0.00002  0.00009 Q 12 
-100.00000 -100.00000 C 13 
-100.00000 -100.00000 P 14 
-0.05864 -100.00000 H 15 
-100.00000 -100.00000 R 16 
 0.78535  0.33766 K 17 
-0.20423  0.15844 D 18 
-100.00000 -100.00000 E 19 
 0.13751 -100.00000 G 0 
 0.17208  0.16036 A 1 
 0.00000  0.00000 V 2 
-100.00000 -0.28202 I 3 
-100.00000 -0.85948 L 4 
-0.19360 -0.32805 M 5 
-100.00000 -100.00000 F 6 
-100.00000 -100.00000 Y 7 
-100.00000 -100.00000 W 8 
-100.00000 -100.00000 S 9 
-100.00000 -100.00000 T 10 
-100.00000 -100.00000 N 11 
-100.00000 -100.00000 Q 12 
-100.00000 -100.00000 C 13 
-100.00000 -100.00000 P 14 
-100.00000 -100.00000 H 15 
-100.00000 -100.00000 R 16 
-100.00000 -100.00000 K 17 
-100.00000 -100.00000 D 18 
 0.16180 -0.00015 E 19 
-100.00000 -100.00000 G 0 
 0.00015 -100.00000 A 1 
-100.00000 -100.00000 V 2 
-100.00000 -100.00000 I 3 
-0.19586 -100.00000 L 4 
-100.00000 -100.00000 M 5 
-100.00000 -100.00000 F 6 
-100.00000 -100.00000 Y 7 
-100.00000 -100.00000 W 8 
-100.00000 -100.00000 S 9 
 0.11703 -0.35974 T 10 
 0.70639 -0.31322 N 11 
-100.00000 -0.72053 Q 12 
-100.00000 -100.00000 C 13 
-100.00000 -100.00000 P 14 
-100.00000  0.20334 H 15 
 0.83859  0.71251 R 16 
 0.00000  0.00000 K 17 
-100.00000 -100.00000 D 18 
-0.75469 -0.26433 E 19 
-100.00000 -0.43380 G 0 
-0.58557 -0.07810 A 1 
-100.00000 -0.03272 V 2 
-100.00000 -100.00000 I 3 
-100.00000 -100.00000 L 4 
-100.00000 -100.00000 M 5 
-100.00000 -100.00000 F 6 
-0.00003 -0.14822 Y 7 
-100.00000 -100.00000 W 8 
 0.17436  0.04293 S 9 
-0.28358 -1.59066 T 10 
 0.00000  0.00000 N 11 
-100.00000 -0.24450 Q 12 
-100.00000 -100.00000 C 13 
-100.00000 -100.00000 P 14 
 0.65188 -0.14822 H 15 
-0.00003 -0.40506 R 16 
-0.52459 -0.04678 K 17 
-0.04065 -0.22033 D 18 
-100.00000 -100.00000 E 19 
-100.00000 -100.00000 G 0 
-100.00000 -100.00000 A 1 
-100.00000 -100.00000 V 2 
-100.00000 -100.00000 I 3 
 0.00000  0.00000 L 4 
-0.39921  0.09624 M 5 
-100.00000 -100.00000 F 6 
-100.00000 -100.00000 Y 7 
-100.00000 -100.00000 W 8 
-100.00000 -100.00000 S 9 
-100.00000 -100.00000 T 10 
-100.00000 -0.00006 N 11 
-100.00000 -0.14476 Q 12 
-100.00000 -100.00000 C 13 
 0.63662 -0.43400 P 14 
-100.00000 -100.00000 H 15 
-100.00000  0.09624 R 16 
-100.00000 -100.00000 K 17 
-100.00000 -100.00000 D 18 
-100.00000 -100.00000 E 19 
-100.00000 -100.00000 G 0 
-100.00000 -100.00000 A 1 
-100.00000 -100.00000 V 2 
-100.00000 -0.89858 I 3 
-100.00000 -100.00000 L 4 
-100.00000 -100.00000 M 5 
-100.00000 -0.72087 F 6 
 0.00000  0.00000 Y 7 
-100.00000 -100.00000 W 8 
-100.00000 -0.00000 S 9 
-100.00000 -100.00000 T 10 
-100.00000 -100.00000 N 11 
-100.00000 -100.00000 Q 12 
-0.29681  0.10534 C 13 
-100.00000 -100.00000 P 14 
 0.02281  0.77949 H 15 
-100.00000 -100.00000 R 16 
-100.00000 -100.00000 K 17 
-100.00000 -100.00000 D 18 
-100.00000 -100.00000 E 19 
-0.37587  0.35952 G 0 
-0.02207  0.56574 A 1 
-0.10153  0.11494 V 2 
-0.00017 -0.14810 I 3 
-100.00000 -100.00000 L 4 
-0.00017 -100.00000 M 5 
-100.00000 -100.00000 F 6 
-100.00000 -100.00000 Y 7 
-100.00000 -100.00000 W 8 
 0.03597 -0.00017 S 9 
-100.00000 -100.00000 T 10 
-100.00000 -0.14810 N 11 
-100.00000 -0.51812 Q 12 
-100.00000 -100.00000 C 13 
-100.00000 -100.00000 P 14 
-100.00000 -100.00000 H 15 
-100.00000 -100.00000 R 16 
-0.39642 -0.94285 K 17 
-0.40164 -0.55776 D 18 
 0.00000  0.00000 E 19 
-100.00000 -0.79501 G 0 
-100.00000 -0.00008 A 1 
-100.00000 -0.00008 V 2 
 0.48350 -100.00000 I 3 
-100.00000  0.13743 L 4 
-100.00000 -100.00000 M 5 
-100.00000 -100.00000 F 6 
-100.00000 -100.00000 Y 7 
-100.00000 -100.00000 W 8 
-100.00000 -0.00008 S 9 
 0.10282 -0.01966 T 10 
 0.13669 -0.67602 N 11 
-0.26032 -0.48644 Q 12 
-100.00000 -100.00000 C 13 
-100.00000 -100.00000 P 14 
-100.00000 -100.00000 H 15 
-0.24909 -0.13114 R 16 
 0.00000  0.00000 K 17 
-100.00000 -100.00000 D 18 
 0.22387  0.50437 E 19 
-100.00000  0.58499 G 0 
-0.49608 -0.20709 A 1 
 0.00000  0.00000 V 2 
-0.28178  0.47709 I 3 
-0.06959 -0.51823 L 4 
-100.00000 -100.00000 M 5 
-100.00000 -100.00000 F 6 
-100.00000 -100.00000 Y 7 
-100.00000 -100.00000 W 8 
-100.00000 -100.00000 S 9 
-0.00017 -100.00000 T 10 
-100.00000 -100.00000 N 11 
-100.00000 -100.00000 Q 12 
-100.00000 -0.89872 C 13 
-100.00000 -100.00000 P 14 
-100.00000 -100.00000 H 15 
-100.00000 -100.00000 R 16 
-100.00000 -100.00000 K 17 
-100.00000 -100.00000 D 18 
-100.00000  0.13754 E 19 
-100.00000  0.00006 G 0 
-100.00000  0.48549 A 1 
-100.00000 -100.00000 V 2 
-100.00000 -100.00000 I 3 
-100.00000 -100.00000 L 4 
-100.00000 -100.00000 M 5 
-100.00000 -100.00000 F 6 
-100.00000 -100.00000 Y 7 
-100.00000 -100.00000 W 8 
-100.00000 -100.00000 S 9 
-0.05873 -0.58333 T 10 
-0.05873 -100.00000 N 11 
 0.11653  0.53013 Q 12 
-100.00000  0.00006 C 13 
-100.00000 -100.00000 P 14 
-100.00000  0.00006 H 15 
 0.14405  0.86698 R 16 
 0.00000  0.00000 K 17 
-100.00000 -100.00000 D 18 
-0.37620 -0.13587 E 19 
 0.16106  0.77894 G 0 
 0.28939  1.07857 A 1 
 0.47417 -0.37719 V 2 
-0.45647  0.28466 I 3 
-100.00000 -100.00000 L 4 
-100.00000 -100.00000 M 5 
-100.00000  0.00072 F 6 
-100.00000 -100.00000 Y 7 
-100.00000  0.00072 W 8 
 0.00000  0.00000 S 9 
 0.19846  0.43016 T 10 
-0.57900 -0.17855 N 11 
-0.52269 -0.14372 Q 12 
 0.03615 -0.00963 C 13 
-100.00000 -100.00000 P 14 
-100.00000 -100.00000 H 15 
 0.40849  0.42478 R 16 
 0.06227 -100.00000 K 17 
-100.00000  0.00072 D 18 
-100.00000  0.44409 E 19 
-100.00000  0.00067 G 0 
 0.37797  0.37724 A 1 
-0.52689 -0.26504 V 2 
-0.17141 -0.82965 I 3 
-0.24239  0.37403 L 4 
-0.72773  0.85258 M 5 
-100.00000 -100.00000 F 6 
-100.00000 -100.00000 Y 7 
-100.00000 -100.00000 W 8 
-0.65119 -0.91915 S 9 
-0.77672  1.82003 T 10 
-100.00000 -100.00000 N 11 
 0.00000  0.00000 Q 12 
 0.03554  0.00067 C 13 
-100.00000  0.67875 P 14 
 0.25306  0.44342 H 15 
-0.27150 -0.41192 R 16 
-0.26452 -0.57123 K 17 
-100.00000 -100.00000 D 18 
 0.03554 -100.00000 E 19 
-100.00000 -100.00000 G 0 
-100.00000 -100.00000 A 1 
-0.14770 -1.00370 V 2 
-0.06966 -0.05147 I 3 
 0.00000  0.00000 L 4 
-100.00000 -100.00000 M 5 
-100.00000 -0.51879 F 6 
-100.00000 -100.00000 Y 7 
-100.00000 -100.00000 W 8 
 0.03861 -0.00370 S 9 
-100.00000 -100.00000 T 10 
-100.00000 -100.00000 N 11 
-100.00000 -100.00000 Q 12 
-100.00000 -100.00000 C 13 
-0.10595 -100.00000 P 14 
-100.00000 -0.89947 H 15 
-100.00000 -100.00000 R 16 
-100.00000 -100.00000 K 17 
-100.00000 -100.00000 D 18 
-100.00000 -100.00000 E 19 
-100.00000 -0.05421 G 0 
-100.00000 -100.00000 A 1 
 0.03614 -0.47217 V 2 
-100.00000 -0.40547 I 3 
-100.00000 -100.00000 L 4 
-0.10137 -100.00000 M 5 
-100.00000 -100.00000 F 6 
-100.00000 -0.00058 Y 7 
-100.00000 -0.33109 W 8 
 0.37856 -0.31399 S 9 
-0.44791 -0.51859 T 10 
 0.20380  0.38530 N 11 
-0.05861 -1.93963 Q 12 
-100.00000 -0.28271 C 13 
-100.00000 -100.00000 P 14 
 0.00004 -100.00000 H 15 
-0.04922 -0.12137 R 16 
 0.00000  0.00000 K 17 
-100.00000  0.22998 D 18 
-0.22790 -0.64473 E 19 
 0.16163 -0.13773 G 0 
 0.20038 -0.14820 A 1 
 0.38402 -100.00000 V 2 
-100.00000 -100.00000 I 3 
-100.00000 -0.52011 L 4 
-100.00000 -100.00000 M 5 
-100.00000 -0.62316 F 6 
-0.05864  0.12705 Y 7 
-0.36879 -0.00025 W 8 
-0.58964  0.22382 S 9 
 0.41901  0.32973 T 10 
 0.00000  0.00000 N 11 
-0.28505 -0.75663 Q 12 
-100.00000 -100.00000 C 13 
-100.00000 -100.00000 P 14 
-100.00000 -100.00000 H 15 
-100.00000  0.37827 R 16 
-0.36879 -0.34243 K 17 
 0.46870 -0.48829 D 18 
-100.00000  0.39569 E 19 
-100.00000 -100.00000 G 0 
-100.00000 -100.00000 A 1 
-100.00000 -100.00000 V 2 
 0.00019  0.13737 I 3 
-100.00000 -100.00000 L 4 
-100.00000 -100.00000 M 5 
-100.00000 -100.00000 F 6 
 0.13770 -100.00000 Y 7 
-100.00000 -100.00000 W 8 
 0.76192 -0.46400 S 9 
 0.06714  0.11497 T 10 
 0.00000  0.00000 N 11 
 0.00019 -100.00000 Q 12 
-100.00000 -100.00000 C 13 
-100.00000 -100.00000 P 14 
 0.16186 -0.40497 H 15 
-100.00000 -100.00000 R 16 
-100.00000 -0.24445 K 17 
 0.20585 -0.17228 D 18 
-100.00000 -100.00000 E 19 
-0.34835  0.37882 G 0 
 0.00000  0.00000 A 1 
-0.31406  0.42320 V 2 
-100.00000 -100.00000 I 3 
-100.00000 -100.00000 L 4 
-100.00000 -100.00000 M 5 
-100.00000 -100.00000 F 6 
-100.00000 -100.00000 Y 7 
-100.00000 -100.00000 W 8 
 0.16170  0.00031 S 9 
 0.53442  1.06416 T 10 
-100.00000 -100.00000 N 11 
-100.00000 -100.00000 Q 12 
-100.00000 -100.00000 C 13 
-100.00000  0.13782 P 14 
-100.00000 -100.00000 H 15 
-100.00000 -100.00000 R 16 
-100.00000 -100.00000 K 17 
 0.26306 -0.14412 D 18 
-100.00000 -100.00000 E 19 
-0.00044  0.18101 G 0 
-0.19422  0.00841 A 1 
 0.13703  0.81027 V 2 
-0.26352 -0.25394 I 3 
-0.37779 -0.45915 L 4 
-0.34106  0.91427 M 5 
 0.30404  0.14196 F 6 
-0.36403  0.46917 Y 7 
 0.09332  0.92312 W 8 
-100.00000 -100.00000 S 9 
 0.13706 -0.01828 T 10 
-0.17041  0.19384 N 11 
-0.21270 -1.66144 Q 12 
-0.25986 -100.00000 C 13 
-100.00000 -100.00000 P 14 
-100.00000 -100.00000 H 15 
 0.30982  0.38649 R 16 
 0.00000  0.00000 K 17 
-100.00000 -100.00000 D 18 
 0.24820  0.03924 E 19 
 0.24321  0.48120 G 0 
-0.28470 -0.40436 A 1 
-0.87536  0.05111 V 2 
-0.28470 -100.00000 I 3 
-100.00000 -0.28176 L 4 
-100.00000 -100.00000 M 5 
-100.00000 -100.00000 F 6 
-100.00000 -100.00000 Y 7 
-100.00000 -100.00000 W 8 
-100.00000 -0.00006 S 9 
-100.00000 -0.40436 T 10 
-100.00000 -100.00000 N 11 
-100.00000 -100.00000 Q 12 
-100.00000 -100.00000 C 13 
-100.00000 -0.40436 P 14 
-100.00000 -100.00000 H 15 
-100.00000 -0.00006 R 16 
 0.47605  0.27201 K 17 
-0.03690 -0.63428 D 18 
 0.00000  0.00000 E 19 
-100.00000 -1.49447 G 0 
-100.00000 -100.00000 A 1 
 0.16399 -0.03669 V 2 
 0.00000  0.00000 I 3 
-0.54032 -0.47331 L 4 
 0.17358 -0.09933 M 5 
-100.00000 -0.16590 F 6 
-100.00000 -0.41016 Y 7 
-100.00000 -100.00000 W 8 
-0.30978 -0.59186 S 9 
 1.81343 -0.27929 T 10 
-0.51464 -0.08527 N 11 
-0.63856 -0.54418 Q 12 
-0.34988 -0.57070 C 13 
-100.00000 -100.00000 P 14 
-100.00000 -100.00000 H 15 
-0.29484 -1.18380 R 16 
 0.04924 -0.54630 K 17 
-100.00000 -0.31382 D 18 
-100.00000 -100.00000 E 19 
 0.00000  0.00000 G 0 
-100.00000 -0.16499 A 1 
-100.00000 -0.16499 V 2 
-100.00000 -100.00000 I 3 
-0.20341 -0.00012 L 4 
-100.00000 -100.00000 M 5 
-1.32952 -0.68298 F 6 
 0.03215 -0.00012 Y 7 
-100.00000 -100.00000 W 8 
-100.00000  0.26291 S 9 
-100.00000 -100.00000 T 10 
-100.00000 -0.00012 N 11 
-0.00015 -0.00012 Q 12 
-100.00000 -100.00000 C 13 
-100.00000 -0.16499 P 14 
-0.10536 -0.00012 H 15 
-0.05197 -0.14239 R 16 
-100.00000 -100.00000 K 17 
-100.00000 -100.00000 D 18 
 0.05234 -0.04211 E 19 
-100.00000 -100.00000 G 0 
-100.00000 -100.00000 A 1 
-100.00000 -100.00000 V 2 
-0.00009 -0.02598 I 3 
-0.10453 -100.00000 L 4 
-100.00000 -100.00000 M 5 
-100.00000 -100.00000 F 6 
-100.00000 -100.00000 Y 7 
-100.00000 -100.00000 W 8 
 0.03392 -0.36503 S 9 
-0.11591 -0.53993 T 10 
 0.00000  0.00000 N 11 
-100.00000 -0.30572 Q 12 
-100.00000 -100.00000 C 13 
-100.00000 -100.00000 P 14 
 0.06112 -0.18019 H 15 
-100.00000 -100.00000 R 16 
-0.28369 -0.95970 K 17 
-0.49014 -0.20080 D 18 
-100.00000 -100.00000 E 19 
 0.00000  0.00000 G 0 
-100.00000 -100.00000 A 1 
 0.20360 -0.20289 V 2 
-100.00000 -100.00000 I 3 
-100.00000 -0.16503 L 4 
-100.00000 -100.00000 M 5 
-100.00000 -100.00000 F 6 
-100.00000 -100.00000 Y 7 
 0.04510  0.40088 W 8 
-100.00000 -100.00000 S 9 
-100.00000 -100.00000 T 10 
-100.00000 -100.00000 N 11 
-100.00000 -100.00000 Q 12 
-100.00000 -0.00018 C 13 
-100.00000 -100.00000 P 14 
-100.00000 -100.00000 H 15 
-0.21476 -0.63707 R 16 
-100.00000 -0.68296 K 17 
-100.00000 -100.00000 D 18 
-0.38800 -0.35617 E 19 
-100.00000 -100.00000 G 0 
-100.00000 -100.00000 A 1 
-100.00000 -100.00000 V 2 
-100.00000 -100.00000 I 3 
-100.00000 -100.00000 L 4 
-100.00000 -100.00000 M 5 
-0.38050 -100.00000 F 6 
 0.39633  0.27548 Y 7 
-0.69805 -0.11744 W 8 
-100.00000 -0.17419 S 9 
-100.00000 -100.00000 T 10 
-100.00000 -100.00000 N 11 
-100.00000 -100.00000 Q 12 
 0.00000  0.00000 C 13 
-100.00000 -100.00000 P 14 
-100.00000 -100.00000 H 15 
 0.38504  0.27327 R 16 
-100.00000 -100.00000 K 17 
-100.00000  0.00006 D 18 
-100.00000 -100.00000 E 19 
-100.00000 -100.00000 G 0 
-100.00000 -100.00000 A 1 
-100.00000 -0.19101 V 2 
-100.00000  0.13736 I 3 
-0.33887 -0.58444 L 4 
-0.00015 -100.00000 M 5 
 0.00000  0.00000 F 6 
-0.61319 -0.30649 Y 7 
-100.00000 -100.00000 W 8 
 0.12640  0.44096 S 9 
-100.00000 -0.97671 T 10 
-100.00000 -100.00000 N 11 
-100.00000 -0.16489 Q 12 
-0.10534  0.13736 C 13 
 0.03216 -0.17524 P 14 
-100.00000 -100.00000 H 15 
-100.00000 -100.00000 R 16 
-100.00000 -100.00000 K 17 
-100.00000 -100.00000 D 18 
-100.00000 -100.00000 E 19 
-0.52749  0.10474 G 0 
-0.74447 -0.71424 A 1 
 0.38753 -0.91605 V 2 
 0.38000 -0.00024 I 3 
 0.05958 -1.02532 L 4 
-100.00000 -100.00000 M 5 
-0.00024 -100.00000 F 6 
 0.03208 -0.00024 Y 7 
-100.00000 -100.00000 W 8 
 0.03208 -100.00000 S 9 
 0.13726  0.41987 T 10 
-100.00000 -0.43243 N 11 
 0.13726 -0.57794 Q 12 
-100.00000 -100.00000 C 13 
-100.00000 -100.00000 P 14 
-100.00000 -0.00024 H 15 
-0.23471 -0.00024 R 16 
-0.30387  0.19604 K 17 
-0.04725  0.37733 D 18 
 0.00000  0.00000 E 19 
-100.00000 -100.00000 G 0 
-100.00000 -100.00000 A 1 
 0.28230 -0.02856 V 2 
 0.03240 -3.29313 I 3 
 0.29659  0.09208 L 4 
-100.00000 -100.00000 M 5 
 0.00000  0.00000 F 6 
-100.00000 -1.82923 Y 7 
-100.00000 -100.00000 W 8 
-0.00560 -0.20399 S 9 
-100.00000 -100.00000 T 10 
-100.00000 -100.00000 N 11 
-100.00000 -100.00000 Q 12 
-100.00000 -0.00119 C 13 
-100.00000 -100.00000 P 14 
-100.00000 -100.00000 H 15 
-100.00000 -100.00000 R 16 
-100.00000 -100.00000 K 17 
-100.00000 -100.00000 D 18 
-100.00000 -100.00000 E 19 
-100.00000 -100.00000 G 0 
-100.00000 -100.00000 A 1 
-100.00000 -100.00000 V 2 
-100.00000 -100.00000 I 3 
-0.04810  0.57797 L 4 
 0.00017 -100.00000 M 5 
 0.00017 -0.17483 F 6 
 0.00000  0.00000 Y 7 
-0.30284 -0.00010 W 8 
-100.00000 -0.16465 S 9 
-100.00000 -100.00000 T 10 
-100.00000 -0.19036 N 11 
-100.00000 -100.00000 Q 12 
 0.39661  0.16694 C 13 
-100.00000 -100.00000 P 14 
 0.39963 -0.67761 H 15 
 0.00017 -0.56887 R 16 
-100.00000 -100.00000 K 17 
-0.15680 -0.00010 D 18 
-100.00000 -100.00000 E 19 
-100.00000 -0.00015 G 0 
-100.00000 -100.00000 A 1 
-100.00000 -100.00000 V 2 
-100.00000 -100.00000 I 3 
-100.00000 -100.00000 L 4 
-100.00000 -100.00000 M 5 
-100.00000 -100.00000 F 6 
-0.54479  0.06576 Y 7 
-100.00000 -100.00000 W 8 
-100.00000 -100.00000 S 9 
-100.00000 -100.00000 T 10 
 0.29013 -0.44685 N 11 
 0.05995 -0.19103 Q 12 
-100.00000 -100.00000 C 13 
-0.06558 -0.16490 P 14 
 0.00000  0.00000 H 15 
 0.45521 -0.64805 R 16 
-100.00000 -100.00000 K 17 
-100.00000 -100.00000 D 18 
-100.00000 -100.00000 E 19 
-0.10498 -0.18449 G 0 
-0.97577 -1.00814 A 1 
 0.89870 -0.15105 V 2 
-0.36993 -0.90860 I 3 
-0.16348 -0.57792 L 4 
-0.30353 -0.30262 M 5 
-100.00000 -100.00000 F 6 
-100.00000 -100.00000 Y 7 
-100.00000 -100.00000 W 8 
-0.60861  0.23054 S 9 
 0.26316  0.53453 T 10 
-0.00505 -0.65913 N 11 
-0.03163 -0.84834 Q 12 
 0.00012 -100.00000 C 13 
-0.10498 -0.05043 P 14 
-100.00000 -100.00000 H 15 
 0.73248 -0.76191 R 16 
 0.00000  0.00000 K 17 
 0.13763 -100.00000 D 18 
-0.04638  0.31587 E 19 
-100.00000 -0.16488 G 0 
-100.00000 -100.00000 A 1 
-100.00000 -100.00000 V 2 
-100.00000 -100.00000 I 3 
-100.00000 -0.31293 L 4 
-100.00000  0.00012 M 5 
 0.17517 -0.30699 F 6 
-0.34364  0.70497 Y 7 
-100.00000 -100.00000 W 8 
-0.03214  0.17249 S 9 
-100.00000 -100.00000 T 10 
-100.00000 -100.00000 N 11 
-100.00000 -100.00000 Q 12 
 0.00000  0.00000 C 13 
-100.00000 -100.00000 P 14 
-100.00000 -100.00000 H 15 
 0.22546  0.35598 R 16 
-100.00000 -100.00000 K 17 
-100.00000 -100.00000 D 18 
-100.00000 -100.00000 E 19 
-0.54651  0.22589 G 0 
-100.00000 -100.00000 A 1 
-100.00000 -100.00000 V 2 
-100.00000 -100.00000 I 3 
-100.00000 -100.00000 L 4 
-100.00000 -100.00000 M 5 
-100.00000 -100.00000 F 6 
 0.05946  0.26314 Y 7 
-0.00034 -100.00000 W 8 
-0.54020  0.09335 S 9 
-100.00000 -100.00000 T 10 
-0.52130 -0.08877 N 11 
-100.00000 -100.00000 Q 12 
-100.00000 -100.00000 C 13 
 0.26269  0.17270 P 14 
-100.00000 -0.16477 H 15 
-100.00000 -100.00000 R 16 
-100.00000 -100.00000 K 17 
 0.00000  0.00000 D 18 
-0.11865  0.31863 E 19 
-100.00000 -100.00000 G 0 
-100.00000 -100.00000 A 1 
-100.00000 -100.00000 V 2 
-100.00000 -0.16577 I 3 
-100.00000 -100.00000 L 4 
-100.00000 -100.00000 M 5 
-100.00000 -100.00000 F 6 
-0.38147 -100.00000 Y 7 
-100.00000 -100.00000 W 8 
-0.02578 -0.61763 S 9 
 0.48551 -3.10808 T 10 
 0.00000  0.00000 N 11 
-100.00000 -100.00000 Q 12 
-100.00000 -100.00000 C 13 
-100.00000 -100.00000 P 14 
-0.20327  0.26222 H 15 
-100.00000 -100.00000 R 16 
-100.00000 -0.54647 K 17 
 0.32032 -0.20363 D 18 
-100.00000 -100.00000 E 19 
-0.21757 -0.24749 G 0 
 0.58872 -0.14963 A 1 
-0.40255 -0.95698 V 2 
 0.13700 -0.31251 I 3 
-1.26133  0.83434 L 4 
-0.19505  0.26279 M 5 
-0.29521 -0.56906 F 6 
-0.68250 -100.00000 Y 7 
-0.20350 -0.39905 W 8 
 0.14999  0.01590 S 9 
-0.32691 -0.38391 T 10 
-100.00000 -0.32345 N 11 
 0.13700 -0.20641 Q 12 
-100.00000 -100.00000 C 13 
-0.10557 -0.41901 P 14 
-100.00000 -0.09398 H 15 
-0.20350 -0.29952 R 16 
-0.50234  0.27917 K 17 
-0.95599 -0.00397 D 18 
 0.00000  0.00000 E 19 
-100.00000  0.00007 G 0 
-100.00000 -100.00000 A 1 
-100.00000 -100.00000 V 2 
-100.00000 -100.00000 I 3 
-100.00000 -100.00000 L 4 
-100.00000 -100.00000 M 5 
-0.19960 -0.43187 F 6 
-0.08328  0.65101 Y 7 
-0.20315  0.00007 W 8 
 0.58499 -0.06816 S 9 
-100.00000 -100.00000 T 10 
-100.00000 -100.00000 N 11 
-100.00000 -100.00000 Q 12 
 0.00000  0.00000 C 13 
-100.00000 -100.00000 P 14 
-100.00000 -100.00000 H 15 
 0.29686  0.32073 R 16 
-100.00000 -100.00000 K 17 
-100.00000 -100.00000 D 18 
-100.00000 -100.00000 E 19 
-100.00000 -100.00000 G 0 
-100.00000 -100.00000 A 1 
-0.25074  0.01029 V 2 
 0.01648  0.11155 I 3 
-0.00008 -0.44538 L 4 
 0.00000  0.00000 M 5 
-100.00000 -100.00000 F 6 
-100.00000 -100.00000 Y 7 
-100.00000 -100.00000 W 8 
-100.00000 -100.00000 S 9 
-0.36059 -0.21211 T 10 
-100.00000 -100.00000 N 11 
-100.00000 -100.00000 Q 12 
-100.00000 -100.00000 C 13 
-100.00000 -100.00000 P 14 
-100.00000 -100.00000 H 15 
-0.20247 -100.00000 R 16 
-0.00008  0.83582 K 17 
-100.00000 -100.00000 D 18 
-100.00000  0.00005 E 19 
-0.09411 -0.42130 G 0 
 0.31338  0.56205 A 1 
 0.28220 -0.04979 V 2 
-100.00000 -0.19114 I 3 
-100.00000 -0.00049 L 4 
-0.00023  0.00799 M 5 
-0.00023 -100.00000 F 6 
-100.00000 -0.00049 Y 7 
 0.26280 -0.04979 W 8 
 0.02027 -0.57224 S 9 
-0.29493 -0.56942 T 10 
 0.38439 -100.00000 N 11 
-100.00000 -1.08295 Q 12 
-100.00000 -0.16509 C 13 
-100.00000 -100.00000 P 14 
-0.38114 -100.00000 H 15 
-100.00000 -0.02759 R 16 
-0.91143 -0.71130 K 17 
-0.13113 -0.55863 D 18 
 0.00000  0.00000 E 19 
-0.31941 -0.13877 G 0 
-0.11866 -0.87236 A 1 
-100.00000 -100.00000 V 2 
-0.24419 -0.16547 I 3 
-100.00000 -0.00050 L 4 
-100.00000 -0.20369 M 5 
-100.00000 -100.00000 F 6 
-100.00000 -100.00000 Y 7 
-100.00000 -1.87439 W 8 
 0.00000  0.00000 S 9 
 0.28193 -0.16547 T 10 
 0.14482 -0.94983 N 11 
-0.00013 -100.00000 Q 12 
-0.20349 -100.00000 C 13 
-100.00000 -100.00000 P 14 
-100.00000 -0.02796 H 15 
 0.03485  0.62265 R 16 
-100.00000 -0.00050 K 17 
-100.00000 -0.00050 D 18 
-0.95708  0.37802 E 19 
-100.00000  0.37848 G 0 
 0.95337  0.04181 A 1 
 0.00000  0.00000 V 2 
-0.46776 -0.24926 I 3 
-0.00257 -0.02211 L 4 
-100.00000 -100.00000 M 5 
-100.00000 -0.00003 F 6 
-100.00000 -100.00000 Y 7 
-100.00000 -100.00000 W 8 
-100.00000 -100.00000 S 9 
-100.00000 -100.00000 T 10 
-100.00000 -100.00000 N 11 
-100.00000 -100.00000 Q 12 
-100.00000 -100.00000 C 13 
-100.00000 -100.00000 P 14 
-100.00000 -100.00000 H 15 
-100.00000 -100.00000 R 16 
-100.00000 -100.00000 K 17 
-100.00000 -100.00000 D 18 
 0.03243 -0.00003 E 19 
 0.59059  0.65107 G 0 
-100.00000 -100.00000 A 1 
-100.00000 -100.00000 V 2 
 0.29007  0.17305 I 3 
-100.00000 -100.00000 L 4 
-100.00000 -100.00000 M 5 
-100.00000 -100.00000 F 6 
-100.00000 -100.00000 Y 7 
-100.00000 -100.00000 W 8 
-0.20310 -100.00000 S 9 
-100.00000 -100.00000 T 10 
-100.00000 -100.00000 N 11 
-100.00000  0.26339 Q 12 
-100.00000 -100.00000 C 13 
-100.00000 -100.00000 P 14 
-100.00000 -100.00000 H 15 
 0.00000  0.00000 R 16 
-0.07525  0.41644 K 17 
-100.00000 -100.00000 D 18 
-100.00000 -100.00000 E 19 
-0.49545 -0.73363 G 0 
 0.38977 -0.29587 A 1 
-1.44159 -1.27061 V 2 
-0.47568 -1.24255 I 3 
-0.74836 -0.22298 L 4 
-0.30617  0.16921 M 5 
-0.29695 -1.42078 F 6 
 0.13568 -0.20105 Y 7 
-0.20512 -100.00000 W 8 
-0.64435 -0.47049 S 9 
 0.06715 -0.78484 T 10 
 0.00000  0.00000 N 11 
-0.61146 -0.20165 Q 12 
-0.40433 -100.00000 C 13 
-100.00000 -0.00319 P 14 
-0.16616  0.08954 H 15 
 0.45536 -0.39177 R 16 
-0.12613 -0.67484 K 17 
-0.09649 -0.25221 D 18 
-0.40597 -0.85625 E 19 
 0.00000  0.00000 G 0 
-0.54937  0.42015 A 1 
-0.24379  0.03863 V 2 
-100.00000 -100.00000 I 3 
-100.00000 -100.00000 L 4 
-100.00000 -100.00000 M 5 
-100.00000 -100.00000 F 6 
-100.00000 -100.00000 Y 7 
-0.75395 -0.90815 W 8 
-0.20327  0.68319 S 9 
-100.00000 -100.00000 T 10 
-100.00000 -100.00000 N 11 
-0.00014 -100.00000 Q 12 
-100.00000 -100.00000 C 13 
-100.00000 -100.00000 P 14 
-100.00000 -100.00000 H 15 
-0.26642 -0.07364 R 16 
-100.00000 -100.00000 K 17 
-100.00000 -0.00003 D 18 
 0.39133 -0.04150 E 19 
-0.24432 -1.06501 G 0 
-0.46058 -0.71256 A 1 
-0.21223 -0.97191 V 2 
-0.12274 -1.15613 I 3 
 0.21332 -1.19188 L 4 
-0.69438 -0.85476 M 5 
-0.91178 -0.30086 F 6 
-100.00000 -1.02931 Y 7 
-100.00000  0.68846 W 8 
 0.16303  0.53305 S 9 
 0.00000  0.00000 T 10 
-0.80015  0.58149 N 11 
 0.34084 -0.97893 Q 12 
-100.00000 -0.00233 C 13 
 0.08298 -100.00000 P 14 
-0.10572 -0.05191 H 15 
 0.25046 -0.56326 R 16 
 0.12614 -100.00000 K 17 
-100.00000 -1.00987 D 18 
-0.29553 -0.52463 E 19 
-100.00000 -100.00000 G 0 
-100.00000 -100.00000 A 1 
-100.00000 -100.00000 V 2 
-100.00000 -100.00000 I 3 
-100.00000 -1.92091 L 4 
-100.00000 -100.00000 M 5 
-100.00000  0.17233 F 6 
 0.00000  0.00000 Y 7 
-100.00000 -100.00000 W 8 
 0.05966 -0.17559 S 9 
-100.00000 -100.00000 T 10 
-0.10525 -0.02756 N 11 
-100.00000 -100.00000 Q 12 
 0.25040  0.69717 C 13 
-100.00000 -100.00000 P 14 
 0.13014  0.26351 H 15 
-100.00000 -100.00000 R 16 
-100.00000 -100.00000 K 17 
-100.00000 -0.16506 D 18 
-100.00000 -0.00009 E 19 
 0.44669 -0.52821 G 0 
-0.34884  0.47710 A 1 
-0.10493 -0.19580 V 2 
-0.10493  0.26309 I 3 
-0.16841  0.06657 L 4 
-100.00000  0.26309 M 5 
-100.00000 -100.00000 F 6 
 0.33280 -0.51795 Y 7 
-100.00000  0.26309 W 8 
-0.29440  0.16794 S 9 
-100.00000  0.00006 T 10 
 0.34495  0.31808 N 11 
-100.00000 -100.00000 Q 12 
-0.79273  0.26309 C 13 
-100.00000  0.10975 P 14 
-100.00000 -100.00000 H 15 
-0.11752 -100.00000 R 16 
-0.10493 -0.18938 K 17 
 0.00000  0.00000 D 18 
 0.10487  0.51044 E 19 
-0.38131  0.67824 G 0 
-0.02800 -0.01523 A 1 
-0.19526 -0.06818 V 2 
-100.00000 -0.16465 I 3 
 0.02270 -100.00000 L 4 
-100.00000 -100.00000 M 5 
-0.24381  0.27858 F 6 
 0.00000  0.00000 Y 7 
 0.47051  1.17288 W 8 
-0.53980 -0.04952 S 9 
-100.00000  0.00017 T 10 
-100.00000  0.37868 N 11 
-100.00000 -100.00000 Q 12 
-0.28837 -0.72762 C 13 
-100.00000 -100.00000 P 14 
 0.34724  0.57024 H 15 
-100.00000 -100.00000 R 16 
-100.00000 -100.00000 K 17 
-100.00000 -100.00000 D 18 
-0.00005 -0.16465 E 19 
-0.10482 -0.08376 G 0 
-0.44517 -0.56919 A 1 
 0.96150 -0.19068 V 2 
 0.06598  0.31899 I 3 
 0.08387  0.80321 L 4 
-100.00000 -0.00002 M 5 
-100.00000 -100.00000 F 6 
-100.00000 -0.31249 Y 7 
-100.00000 -0.31249 W 8 
 0.67552 -0.29339 S 9 
-0.02713  0.23153 T 10 
 0.61937 -0.18351 N 11 
-0.38685 -1.22948 Q 12 
-100.00000 -100.00000 C 13 
 0.00000  0.00000 P 14 
-100.00000 -100.00000 H 15 
-0.27595 -0.78703 R 16 
-100.00000  1.47946 K 17 
-100.00000 -100.00000 D 18 
 0.00023 -100.00000 E 19 
-0.46253 -1.23019 G 0 
 0.10427 -0.52463 A 1 
-100.00000 -0.31304 V 2 
-0.29493  0.17238 I 3 
 0.26459  0.20242 L 4 
-100.00000 -0.00051 M 5 
-0.20321 -0.16522 F 6 
-0.32503  0.09347 Y 7 
 0.03224 -100.00000 W 8 
-0.30375  0.02008 S 9 
-0.23416 -0.20732 T 10 
 0.22598 -1.05133 N 11 
-0.61267 -0.56978 Q 12 
-100.00000 -100.00000 C 13 
-100.00000 -100.00000 P 14 
-0.49758 -100.00000 H 15 
 0.30051 -0.39437 R 16 
 0.00000  0.00000 K 17 
-100.00000 -0.31304 D 18 
 0.08327 -0.12892 E 19 
-100.00000 -100.00000 G 0 
-100.00000 -100.00000 A 1 
-100.00000 -100.00000 V 2 
-100.00000 -100.00000 I 3 
-100.00000 -100.00000 L 4 
-100.00000 -100.00000 M 5 
-0.54507 -0.31278 F 6 
 0.00000  0.00000 Y 7 
-100.00000 -100.00000 W 8 
 0.13743 -0.16489 S 9 
-100.00000 -100.00000 T 10 
-100.00000 -0.02739 N 11 
-100.00000 -100.00000 Q 12 
 0.15258 -0.51565 C 13 
-100.00000 -100.00000 P 14 
-0.35900 -0.06037 H 15 
-100.00000 -100.00000 R 16 
-100.00000 -100.00000 K 17 
-0.00008  0.21362 D 18 
-100.00000 -100.00000 E 19 
-0.10507 -0.19093 G 0 
 0.37857  0.19540 A 1 
-0.25324 -1.14565 V 2 
-100.00000 -100.00000 I 3 
 0.04340  0.03883 L 4 
-100.00000  0.37824 M 5 
 0.04410 -0.01903 F 6 
-0.06555 -100.00000 Y 7 
-100.00000 -0.76527 W 8 
 0.00000  0.00000 S 9 
-0.66286 -0.84215 T 10 
-100.00000 -0.00028 N 11 
-100.00000 -100.00000 Q 12 
 0.03243 -0.63570 C 13 
-0.28800 -0.05052 P 14 
-100.00000 -0.31275 H 15 
 0.63966  0.02348 R 16 
 0.48548 -100.00000 K 17 
-100.00000 -100.00000 D 18 
-0.12177  0.04099 E 19 
 0.09169 -1.24863 G 0 
-0.46113 -100.00000 A 1 
-0.04327 -0.15146 V 2 
-0.20341 -0.97220 I 3 
-0.17393 -0.44750 L 4 
-100.00000 -100.00000 M 5 
-100.00000 -0.16540 F 6 
-0.38148  0.87443 Y 7 
 0.05963  0.37796 W 8 
 0.27312 -0.00055 S 9 
 0.38406 -0.16540 T 10 
-0.10539 -100.00000 N 11 
-100.00000  0.32002 Q 12 
-100.00000 -0.31333 C 13 
 0.27312  0.55250 P 14 
-100.00000  1.37796 H 15 
 0.69109 -0.57024 R 16 
 0.07029 -1.07253 K 17 
-0.86857  0.57754 D 18 
 0.00000  0.00000 E 19 
 0.03552  0.41144 G 0 
-0.00746 -0.59730 A 1 
-0.53989 -0.08405 V 2 
-0.89968  0.89069 I 3 
-0.07093 -1.02699 L 4 
-100.00000 -100.00000 M 5 
-0.23450 -0.54504 F 6 
-100.00000 -100.00000 Y 7 
-100.00000 -100.00000 W 8 
-0.50226 -0.88511 S 9 
-0.00043  0.09816 T 10 
-100.00000 -100.00000 N 11 
-0.46285 -0.07723 Q 12 
-100.00000 -100.00000 C 13 
-0.46285 -100.00000 P 14 
-100.00000 -100.00000 H 15 
-100.00000 -100.00000 R 16 
-0.11566  0.39212 K 17 
-0.19521  0.03862 D 18 
 0.00000  0.00000 E 19 
 0.00005 -1.15828 G 0 
 0.19308 -1.15828 A 1 
 0.27203 -0.10536 V 2 
-0.13932 -0.22826 I 3 
 0.27559 -1.57623 L 4 
 0.38173 -100.00000 M 5 
-100.00000 -0.00108 F 6 
-100.00000 -100.00000 Y 7 
-100.00000 -100.00000 W 8 
 0.00000  0.00000 S 9 
-0.61171 -0.31399 T 10 
-100.00000 -100.00000 N 11 
-100.00000 -100.00000 Q 12 
-0.16142 -0.16601 C 13 
-0.16142 -0.21290 P 14 
-100.00000 -100.00000 H 15 
-100.00000 -100.00000 R 16 
-100.00000 -100.00000 K 17 
-100.00000 -100.00000 D 18 
-100.00000 -100.00000 E 19 
-0.15750  0.23188 G 0 
-100.00000 -1.06186 A 1 
-0.10533  0.01615 V 2 
-0.61276 -100.00000 I 3 
-0.01813 -0.40390 L 4 
-0.19958 -0.37193 M 5 
-0.03197 -0.48531 F 6 
-0.10952 -0.19030 Y 7 
-0.10533 -0.44619 W 8 
-0.23389  2.03722 S 9 
-0.22725 -0.29632 T 10 
-0.24374  1.06634 N 11 
-0.55283 -0.99227 Q 12 
-100.00000 -100.00000 C 13 
-100.00000 -100.00000 P 14 
-0.46261 -0.74093 H 15 
 0.26792  0.73495 R 16 
 0.00000  0.00000 K 17 
 0.17523 -100.00000 D 18 
-0.20889  0.81143 E 19 
-0.75308 -0.30630 G 0 
 0.65415 -0.44667 A 1 
 0.17560  0.13913 V 2 
-0.29461 -100.00000 I 3 
 0.00000  0.00000 L 4 
 0.03252 -0.03541 M 5 
 0.45133 -0.10913 F 6 
-100.00000 -100.00000 Y 7 
-100.00000 -0.00010 W 8 
 0.50603  0.06080 S 9 
-0.10499  0.32063 T 10 
-100.00000 -0.17511 N 11 
-100.00000 -0.00010 Q 12 
-0.03157 -0.44667 C 13 
-100.00000 -100.00000 P 14 
-100.00000 -0.31261 H 15 
-0.29461 -100.00000 R 16 
-100.00000 -100.00000 K 17 
-100.00000 -100.00000 D 18 
-0.19914 -100.00000 E 19 
-0.40169  1.96198 G 0 
-100.00000  0.89610 A 1 
 0.07172 -0.50019 V 2 
 0.13755  0.13634 I 3 
-0.47977  0.23240 L 4 
-100.00000 -100.00000 M 5 
 0.00005  0.74859 F 6 
-0.08355 -0.45368 Y 7 
-100.00000 -100.00000 W 8 
 0.22770 -0.50187 S 9 
 0.90709 -0.05901 T 10 
 0.00000  0.00000 N 11 
-100.00000  0.00056 Q 12 
-0.27602 -0.08283 C 13 
-100.00000 -100.00000 P 14 
 0.18849  0.20186 H 15 
 0.13902 -0.54114 R 16 
-0.39499 -0.21318 K 17 
 0.06244 -0.06630 D 18 
-0.38073 -0.97516 E 19 
 0.29581  0.64376 G 0 
-0.28699 -0.08972 A 1 
-100.00000  0.00028 V 2 
-0.38871  0.46209 I 3 
-0.36810 -0.18283 L 4 
-0.20189 -0.45354 M 5 
-100.00000 -0.72628 F 6 
-100.00000 -0.30345 Y 7 
-0.27214 -0.17953 W 8 
-0.11566  1.27340 S 9 
-0.11246  0.51851 T 10 
-100.00000 -0.02206 N 11 
-100.00000 -0.37835 Q 12 
-0.00005 -100.00000 C 13 
-100.00000 -100.00000 P 14 
-100.00000 -0.52745 H 15 
 0.00000  0.00000 R 16 
 0.41237  0.20111 K 17 
-0.38871 -100.00000 D 18 
-100.00000 -100.00000 E 19 
-0.17279 -0.16053 G 0 
-0.06564  0.54787 A 1 
-0.29489  0.13701 V 2 
-100.00000 -0.17541 I 3 
-0.20314 -0.31291 L 4 
-100.00000 -0.00049 M 5 
 0.02289 -0.68259 F 6 
-100.00000 -0.16514 Y 7 
-100.00000 -100.00000 W 8 
-0.32503  0.09379 S 9 
-100.00000 -2.84452 T 10 
-0.00004 -100.00000 N 11 
-100.00000 -100.00000 Q 12 
-100.00000 -0.16514 C 13 
-0.46254 -100.00000 P 14 
-100.00000 -100.00000 H 15 
 0.17727  0.21337 R 16 
-0.24625  0.60618 K 17 
 1.05181 -0.08414 D 18 
 0.00000  0.00000 E 19 
 0.61835  0.28213 G 0 
 0.02822  0.11400 A 1 
-0.67938 -0.15135 V 2 
 0.03199  0.88810 I 3 
-100.00000  0.58406 L 4 
-0.06605 -0.78825 M 5 
-0.60466  0.01463 F 6 
-0.10552 -0.00090 Y 7 
-100.00000 -0.02816 W 8 
 0.03648 -0.41527 S 9 
-0.58215 -0.23270 T 10 
 0.18711 -0.81461 N 11 
-0.15784  0.03779 Q 12 
-100.00000 -100.00000 C 13 
 0.26875 -0.87656 P 14 
-0.00033 -100.00000 H 15 
-0.08812 -0.67341 R 16 
 0.00000  0.00000 K 17 
-0.50926 -0.57819 D 18 
-0.14018 -0.23438 E 19 
-100.00000 -100.00000 G 0 
-100.00000 -100.00000 A 1 
-0.81573  0.14095 V 2 
 0.00000  0.00000 I 3 
-0.12738 -0.18327 L 4 
 0.07674  0.24610 M 5 
-100.00000 -100.00000 F 6 
-100.00000 -100.00000 Y 7 
-100.00000 -100.00000 W 8 
-100.00000 -100.00000 S 9 
-0.10755  0.08359 T 10 
-100.00000 -100.00000 N 11 
-100.00000 -100.00000 Q 12 
-100.00000 -100.00000 C 13 
-100.00000 -100.00000 P 14 
-100.00000 -100.00000 H 15 
-100.00000  0.00012 R 16 
-0.20325 -100.00000 K 17 
-100.00000 -100.00000 D 18 
-100.00000 -100.00000 E 19 
 0.65315 -0.10214 G 0 
-0.21739 -0.31469 A 1 
 0.45541 -0.68641 V 2 
-0.02017  0.09818 I 3 
-0.69314  0.94940 L 4 
-100.00000 -100.00000 M 5 
-0.29468 -0.42955 F 6 
 0.16590  0.19165 Y 7 
-0.10498  0.26291 W 8 
 1.19487 -0.11430 S 9 
-0.06544 -0.07350 T 10 
 0.21375  0.31277 N 11 
-0.10498 -0.70881 Q 12 
-100.00000 -100.00000 C 13 
-100.00000 -0.31269 P 14 
-0.10498  0.43686 H 15 
-0.67446 -0.37835 R 16 
 0.20403  0.53418 K 17 
 0.00000  0.00000 D 18 
-0.95569 -1.49293 E 19 
 0.00000  0.00000 G 0 
 0.07755 -0.72455 A 1 
-0.12597  0.57872 V 2 
 0.51571 -0.52392 I 3 
 0.20832  0.23343 L 4 
 0.40001 -100.00000 M 5 
 1.01327 -1.02466 F 6 
 0.03129 -0.30509 Y 7 
 0.00033  0.51395 W 8 
-0.38332 -0.48995 S 9 
 0.00884 -0.01642 T 10 
-100.00000 -0.10768 N 11 
-0.10453 -0.38986 Q 12 
-100.00000 -100.00000 C 13 
 0.17624  0.06679 P 14 
 0.19161  0.00032 H 15 
-0.60885 -0.11537 R 16 
 0.80490 -0.87893 K 17 
-100.00000 -100.00000 D 18 
 0.48154  1.81430 E 19 
-100.00000 -100.00000 G 0 
 0.15120 -0.66220 A 1 
 0.00000  0.00000 V 2 
-0.10499  0.17966 I 3 
-0.02398  0.54643 L 4 
-0.27410  0.04671 M 5 
-0.10499 -100.00000 F 6 
-100.00000  0.00013 Y 7 
-100.00000 -100.00000 W 8 
-100.00000 -100.00000 S 9 
-100.00000  1.00013 T 10 
-100.00000 -100.00000 N 11 
-100.00000 -100.00000 Q 12 
-100.00000 -100.00000 C 13 
-100.00000 -100.00000 P 14 
-100.00000 -100.00000 H 15 
 0.26301 -0.31195 R 16 
-100.00000 -100.00000 K 17 
-100.00000 -100.00000 D 18 
-100.00000  0.48556 E 19 
-0.11785 -0.00034 G 0 
-0.68194 -0.56925 A 1 
-0.16074 -0.16494 V 2 
 0.03246 -0.71316 I 3 
 0.00002  0.27230 L 4 
-100.00000 -100.00000 M 5 
 0.03246 -0.00034 F 6 
 0.00002 -0.00034 Y 7 
-100.00000 -100.00000 W 8 
 0.16606 -0.04962 S 9 
 0.31364 -0.49316 T 10 
-0.42278 -0.79512 N 11 
-0.49405  0.25280 Q 12 
-100.00000 -100.00000 C 13 
 0.26305 -0.44665 P 14 
 0.22900 -0.50619 H 15 
-0.49715  0.26256 R 16 
 0.00000  0.00000 K 17 
 0.06007 -0.00034 D 18 
 0.57958 -0.32517 E 19 
-100.00000 -0.00015 G 0 
-100.00000 -100.00000 A 1 
 0.20666 -0.42652 V 2 
-0.74450 -0.61983 I 3 
 0.00000  0.00000 L 4 
 0.31785 -0.02686 M 5 
-0.66233  0.88986 F 6 
-100.00000 -0.30485 Y 7 
-0.66233 -0.08246 W 8 
-0.00388  0.10390 S 9 
-0.03176 -0.44551 T 10 
-100.00000 -100.00000 N 11 
-100.00000 -0.00015 Q 12 
-100.00000 -100.00000 C 13 
-100.00000 -0.74536 P 14 
-100.00000 -100.00000 H 15 
-100.00000 -0.44551 R 16 
-100.00000 -100.00000 K 17 
-100.00000 -100.00000 D 18 
-100.00000 -100.00000 E 19 
 1.27498 -0.11178 G 0 
-100.00000 -100.00000 A 1 
-100.00000 -0.18178 V 2 
 0.38131  0.00019 I 3 
-100.00000 -100.00000 L 4 
-100.00000 -100.00000 M 5 
-100.00000 -100.00000 F 6 
-100.00000 -100.00000 Y 7 
-0.20181 -100.00000 W 8 
-0.33763  0.53683 S 9 
-100.00000  0.48119 T 10 
-0.54236 -0.84188 N 11 
-0.00084 -100.00000 Q 12 
-100.00000 -100.00000 C 13 
-100.00000 -100.00000 P 14 
-100.00000 -100.00000 H 15 
 0.00068 -100.00000 R 16 
 0.39137  1.17905 K 17 
-0.07954  0.37676 D 18 
 0.00000  0.00000 E 19 
-0.20224  0.37826 G 0 
-100.00000  0.17457 A 1 
-0.61042 -0.42879 V 2 
 0.28319  0.14277 I 3 
 0.10584 -0.29201 L 4 
-100.00000 -100.00000 M 5 
-100.00000 -100.00000 F 6 
-100.00000 -0.90943 Y 7 
-100.00000 -100.00000 W 8 
 0.00000  0.00000 S 9 
 0.15838 -0.70406 T 10 
 0.19179 -0.16390 N 11 
-0.41680  0.57121 Q 12 
-100.00000 -100.00000 C 13 
 0.32370 -0.36586 P 14 
 0.38078 -0.16390 H 15 
-0.39921 -0.16390 R 16 
-100.00000 -0.16390 K 17 
-100.00000  0.37826 D 18 
 0.02472  0.32153 E 19 
-100.00000 -0.02007 G 0 
 0.04617 -100.00000 A 1 
 0.79294 -0.34250 V 2 
 0.20132  0.80757 I 3 
-0.01248 -0.47521 L 4 
 0.00000  0.00000 M 5 
 1.23059 -0.27929 F 6 
 0.00065 -100.00000 Y 7 
-100.00000  0.37874 W 8 
-0.33659 -0.16230 S 9 
 0.48260  0.64057 T 10 
-100.00000 -0.28502 N 11 
-100.00000 -100.00000 Q 12 
-0.17780 -100.00000 C 13 
-0.04030 -0.05075 P 14 
-100.00000 -100.00000 H 15 
-0.14685  0.37827 R 16 
-100.00000 -0.16230 K 17 
 0.26369 -0.15757 D 18 
-100.00000 -100.00000 E 19 
 0.00000  0.00000 G 0 
-0.00003 -0.00009 A 1 
-0.00256 -100.00000 V 2 
-0.00003 -100.00000 I 3 
-100.00000 -0.28370 L 4 
-100.00000 -100.00000 M 5 
-0.09409 -100.00000 F 6 
-100.00000 -100.00000 Y 7 
 0.04341  0.52922 W 8 
 0.21983 -0.40701 S 9 
-100.00000 -0.26950 T 10 
-0.26559 -100.00000 N 11 
-100.00000 -100.00000 Q 12 
-100.00000 -100.00000 C 13 
-100.00000 -100.00000 P 14 
-0.00003 -100.00000 H 15 
-0.19835 -0.06377 R 16 
-100.00000 -100.00000 K 17 
-0.11127 -100.00000 D 18 
 0.18295 -0.42233 E 19 
 0.71046 -0.39346 G 0 
 0.21435 -0.05297 A 1 
 0.00000  0.00000 V 2 
-100.00000  0.11009 I 3 
-0.47508 -0.05662 L 4 
-0.36964  0.09230 M 5 
 0.18624 -0.01474 F 6 
-0.00008  0.21935 Y 7 
 0.57926 -0.65512 W 8 
 0.10744 -0.63793 S 9 
-100.00000  0.29513 T 10 
-100.00000 -100.00000 N 11 
 0.13743 -100.00000 Q 12 
-100.00000 -100.00000 C 13 
-0.21366 -0.26793 P 14 
-100.00000 -100.00000 H 15 
-100.00000 -100.00000 R 16 
-100.00000 -0.15225 K 17 
-100.00000 -100.00000 D 18 
-0.09618 -0.28983 E 19 
-100.00000 -0.27878 G 0 
-100.00000 -100.00000 A 1 
-100.00000 -0.00021 V 2 
-0.03823 -0.00021 I 3 
-100.00000 -100.00000 L 4 
-100.00000  0.14607 M 5 
 0.58498 -0.29047 F 6 
 0.00000  0.00000 Y 7 
-100.00000 -100.00000 W 8 
 0.20278 -0.26061 S 9 
-0.17574 -100.00000 T 10 
-0.17574 -0.39450 N 11 
-0.34622  0.29449 Q 12 
-0.17802 -0.56907 C 13 
 0.00001 -100.00000 P 14 
-0.30594  0.00983 H 15 
-100.00000 -100.00000 R 16 
-100.00000 -100.00000 K 17 
 0.13752 -0.53200 D 18 
 0.04468 -100.00000 E 19 
-100.00000 -0.50071 G 0 
-100.00000 -0.00003 A 1 
-100.00000 -100.00000 V 2 
-100.00000 -100.00000 I 3 
 0.03988 -0.15225 L 4 
-100.00000 -0.15225 M 5 
-100.00000 -100.00000 F 6 
-100.00000  0.13747 Y 7 
-100.00000 -100.00000 W 8 
 0.26279 -0.04576 S 9 
-100.00000 -100.00000 T 10 
-100.00000  0.13747 N 11 
 0.00000  0.00000 Q 12 
-100.00000 -100.00000 C 13 
-100.00000  0.11079 P 14 
-0.73316  0.02925 H 15 
-0.33749  0.14580 R 16 
-0.31137 -0.05325 K 17 
-0.18885 -100.00000 D 18 
-100.00000 -0.25241 E 19 
-100.00000 -100.00000 G 0 
-100.00000  0.37842 A 1 
 0.21807  0.59966 V 2 
 0.00000  0.00000 I 3 
-0.21155 -100.00000 L 4 
-0.48917 -0.15445 M 5 
-100.00000 -100.00000 F 6 
-100.00000 -0.15445 Y 7 
 0.04205 -0.27481 W 8 
 0.38997  0.10858 S 9 
 0.21807 -1.02751 T 10 
 0.04205 -0.00009 N 11 
-100.00000 -100.00000 Q 12 
-100.00000 -100.00000 C 13 
-100.00000 -100.00000 P 14 
-100.00000 -100.00000 H 15 
-100.00000 -100.00000 R 16 
-0.09546 -0.15638 K 17 
-100.00000 -100.00000 D 18 
-0.09546 -100.00000 E 19 
-100.00000  0.00009 G 0 
-0.00003 -100.00000 A 1 
-100.00000 -100.00000 V 2 
-100.00000 -100.00000 I 3 
 0.00000  0.00000 L 4 
-0.00007  0.28502 M 5 
-0.36518  0.13759 F 6 
-100.00000 -100.00000 Y 7 
-0.10034  0.00009 W 8 
 0.03716  0.26312 S 9 
-100.00000 -100.00000 T 10 
-100.00000 -100.00000 N 11 
-100.00000 -0.16244 Q 12 
-100.00000 -100.00000 C 13 
-0.42767  0.71484 P 14 
-100.00000 -100.00000 H 15 
 0.26300 -100.00000 R 16 
-100.00000 -100.00000 K 17 
-100.00000 -100.00000 D 18 
-100.00000 -100.00000 E 19 
-100.00000 -100.00000 G 0 
 0.00000  0.00000 A 1 
-0.03638 -0.01161 V 2 
-100.00000 -100.00000 I 3 
-0.00005 -100.00000 L 4 
-100.00000 -100.00000 M 5 
-100.00000 -100.00000 F 6 
-100.00000 -100.00000 Y 7 
-100.00000  0.00013 W 8 
 0.38451  0.69030 S 9 
-0.23866 -0.03692 T 10 
-100.00000 -100.00000 N 11 
-100.00000 -100.00000 Q 12 
-100.00000 -100.00000 C 13 
-100.00000 -100.00000 P 14 
-100.00000 -100.00000 H 15 
-100.00000 -100.00000 R 16 
-0.19520 -100.00000 K 17 
-100.00000 -100.00000 D 18 
-0.10092  0.37864 E 19 
-100.00000 -100.00000 G 0 
-100.00000 -100.00000 A 1 
 0.26190 -1.21525 V 2 
 0.00000  0.00000 I 3 
-0.19964  0.13710 L 4 
-100.00000 -0.02244 M 5 
-0.28993 -100.00000 F 6 
-100.00000 -0.00040 Y 7 
 0.15972 -100.00000 W 8 
-0.00010 -100.00000 S 9 
-1.09667 -0.72125 T 10 
-0.00010 -100.00000 N 11 
-100.00000 -100.00000 Q 12 
-100.00000 -100.00000 C 13 
-100.00000 -100.00000 P 14 
-100.00000 -100.00000 H 15 
-100.00000  0.13710 R 16 
-100.00000 -100.00000 K 17 
-100.00000 -100.00000 D 18 
-100.00000 -100.00000 E 19 
-100.00000 -100.00000 G 0 
-0.00016 -100.00000 A 1 
-100.00000 -100.00000 V 2 
-100.00000 -100.00000 I 3 
-100.00000 -100.00000 L 4 
-100.00000 -100.00000 M 5 
 0.13734 -100.00000 F 6 
 0.00000  0.00000 Y 7 
-100.00000 -100.00000 W 8 
-0.29082  0.10043 S 9 
-0.00016 -100.00000 T 10 
-0.06279 -0.02511 N 11 
-100.00000 -100.00000 Q 12 
-0.47663 -0.67467 C 13 
-100.00000 -100.00000 P 14 
-0.39095 -0.31196 H 15 
 0.03381 -100.00000 R 16 
-100.00000 -100.00000 K 17 
 0.15934  0.06987 D 18 
-100.00000 -100.00000 E 19 
-100.00000 -100.00000 G 0 
 0.03362 -100.00000 A 1 
-100.00000 -100.00000 V 2 
-100.00000 -100.00000 I 3 
 0.48549  0.27573 L 4 
-100.00000 -100.00000 M 5 
-100.00000 -100.00000 F 6 
-100.00000 -100.00000 Y 7 
-100.00000 -100.00000 W 8 
 0.00000  0.00000 S 9 
 0.23130 -100.00000 T 10 
-100.00000 -100.00000 N 11 
 0.00006 -100.00000 Q 12 
-100.00000 -100.00000 C 13 
-0.02389 -0.07122 P 14 
-100.00000 -100.00000 H 15 
-100.00000 -100.00000 R 16 
-100.00000 -100.00000 K 17 
-100.00000 -100.00000 D 18 
-100.00000 -100.00000 E 19 
-0.17931 -0.16012 G 0 
-0.00335 -0.20594 A 1 
-100.00000 -100.00000 V 2 
 0.05112  0.19865 I 3 
-100.00000 -100.00000 L 4 
-100.00000 -100.00000 M 5 
-100.00000 -100.00000 F 6 
-100.00000 -100.00000 Y 7 
-100.00000 -100.00000 W 8 
-0.05599 -0.02262 S 9 
 0.00000  0.00000 T 10 
-100.00000  0.41257 N 11 
-100.00000 -100.00000 Q 12 
-100.00000  0.71931 C 13 
-100.00000 -0.16012 P 14 
-100.00000 -100.00000 H 15 
-100.00000 -100.00000 R 16 
-100.00000 -100.00000 K 17 
-100.00000 -100.00000 D 18 
-100.00000 -100.00000 E 19 
-0.14501 -0.76562 G 0 
 0.17777  0.04885 A 1 
 0.00000  0.00000 V 2 
 0.36693 -0.49027 I 3 
-100.00000 -0.00021 L 4 
-100.00000 -100.00000 M 5 
 0.13771 -0.02187 F 6 
-100.00000 -100.00000 Y 7 
-100.00000 -100.00000 W 8 
-100.00000 -0.00021 S 9 
-100.00000 -0.00021 T 10 
-100.00000 -100.00000 N 11 
-100.00000 -100.00000 Q 12 
 0.00021 -0.00021 C 13 
-100.00000 -100.00000 P 14 
-100.00000 -100.00000 H 15 
-100.00000 -100.00000 R 16 
-100.00000 -100.00000 K 17 
-100.00000 -100.00000 D 18 
-100.00000 -100.00000 E 19 
-100.00000 -100.00000 G 0 
 0.00000  0.00000 A 1 
 0.02469  0.27369 V 2 
-100.00000 -100.00000 I 3 
-100.00000 -100.00000 L 4 
-100.00000 -100.00000 M 5 
-100.00000 -100.00000 F 6 
-100.00000 -100.00000 Y 7 
-100.00000 -100.00000 W 8 
-100.00000 -0.44490 S 9 
 0.04103  0.31808 T 10 
-100.00000 -100.00000 N 11 
-100.00000 -100.00000 Q 12 
-100.00000 -0.31127 C 13 
-100.00000 -100.00000 P 14 
-100.00000 -100.00000 H 15 
-100.00000 -100.00000 R 16 
-100.00000 -100.00000 K 17 
-100.00000 -100.00000 D 18 
-100.00000 -100.00000 E 19 
-0.08964 -0.45223 G 0 
-0.47323 -0.61844 A 1 
 0.27400 -0.56780 V 2 
 0.72696 -0.00250 I 3 
-100.00000 -100.00000 L 4 
-100.00000 -100.00000 M 5 
-100.00000 -100.00000 F 6 
-100.00000 -100.00000 Y 7 
-100.00000 -100.00000 W 8 
 0.00000  0.00000 S 9 
-100.00000 -0.64766 T 10 
 0.55112 -0.43554 N 11 
-100.00000 -100.00000 Q 12 
-0.12475 -0.29596 C 13 
-100.00000 -100.00000 P 14 
-100.00000 -100.00000 H 15 
-0.23167  0.43220 R 16 
 0.00012 -100.00000 K 17 
-100.00000 -100.00000 D 18 
-100.00000 -100.00000 E 19 
-100.00000 -100.00000 G 0 
-0.29212 -100.00000 A 1 
-100.00000 -100.00000 V 2 
-100.00000 -100.00000 I 3 
 0.33537  0.51848 L 4 
-100.00000 -100.00000 M 5 
-100.00000 -100.00000 F 6 
-100.00000 -100.00000 Y 7 
-100.00000 -100.00000 W 8 
 0.00000  0.00000 S 9 
-0.32094 -0.88000 T 10 
-100.00000 -100.00000 N 11 
-100.00000 -100.00000 Q 12 
-100.00000 -100.00000 C 13 
-0.01517 -0.03201 P 14 
-100.00000 -100.00000 H 15 
 0.13751 -100.00000 R 16 
-100.00000 -100.00000 K 17 
-100.00000 -100.00000 D 18 
-100.00000 -100.00000 E 19 
 0.56321 -0.44522 G 0 
-0.24215 -0.90424 A 1 
-0.11204  0.22523 V 2 
-0.24215 -0.56755 I 3 
 0.00000  0.00000 L 4 
-0.27251 -100.00000 M 5 
-0.50616 -0.64740 F 6 
-100.00000 -100.00000 Y 7 
-100.00000 -100.00000 W 8 
 0.32430 -0.32814 S 9 
 0.47182  0.87424 T 10 
-100.00000 -100.00000 N 11 
-100.00000 -0.16421 Q 12 
-100.00000 -100.00000 C 13 
-0.12311  0.33961 P 14 
-100.00000 -100.00000 H 15 
-0.29371 -0.00010 R 16 
-100.00000 -100.00000 K 17 
-100.00000 -100.00000 D 18 
-100.00000 -100.00000 E 19 
-100.00000 -0.16466 G 0 
 0.06015 -0.00331 A 1 
 0.00000  0.00000 V 2 
-0.14321 -0.17469 I 3 
-0.34859 -1.37735 L 4 
 0.21587 -0.24474 M 5 
-0.10514  0.32077 F 6 
-100.00000 -0.00030 Y 7 
-0.48437 -100.00000 W 8 
-1.36934 -100.00000 S 9 
-0.36890 -0.29552 T 10 
-100.00000 -100.00000 N 11 
-100.00000 -0.00030 Q 12 
-100.00000 -100.00000 C 13 
-0.15692  0.10957 P 14 
-100.00000 -100.00000 H 15 
-100.00000 -100.00000 R 16 
-100.00000 -100.00000 K 17 
-100.00000 -100.00000 D 18 
-0.20288 -0.54388 E 19 
-100.00000 -100.00000 G 0 
-0.60846 -100.00000 A 1 
 0.03238 -0.61578 V 2 
 0.84659 -0.15635 I 3 
 0.00000  0.00000 L 4 
 0.32569 -0.41954 M 5 
-0.38508 -0.33097 F 6 
-100.00000 -100.00000 Y 7 
-100.00000 -100.00000 W 8 
-0.03170 -0.00019 S 9 
-0.60846 -0.00019 T 10 
-100.00000 -100.00000 N 11 
-100.00000 -100.00000 Q 12 
-0.10512 -0.00019 C 13 
-0.02532  0.12870 P 14 
 0.26297  0.13732 H 15 
-0.41895  0.17267 R 16 
-100.00000 -100.00000 K 17 
-100.00000 -100.00000 D 18 
-100.00000 -100.00000 E 19 
-100.00000  0.23153 G 0 
 0.39607  0.21383 A 1 
-0.38718 -100.00000 V 2 
-0.38089 -0.44655 I 3 
 0.00000  0.00000 L 4 
 0.00005  0.32075 M 5 
-0.38718 -0.14358 F 6 
-0.40230  0.00002 Y 7 
 0.56869  0.05399 W 8 
 0.23032  0.36809 S 9 
-0.20296 -0.68385 T 10 
-100.00000 -100.00000 N 11 
-100.00000 -100.00000 Q 12 
-100.00000 -100.00000 C 13 
-100.00000 -100.00000 P 14 
-100.00000 -100.00000 H 15 
-100.00000 -100.00000 R 16 
-100.00000 -100.00000 K 17 
-100.00000 -100.00000 D 18 
-100.00000 -100.00000 E 19 
 0.67808 -0.00008 G 0 
-0.16153  0.47767 A 1 
 0.00000  0.00000 V 2 
-0.27652 -0.44853 I 3 
-100.00000 -0.02681 L 4 
-100.00000 -100.00000 M 5 
 0.00001 -100.00000 F 6 
-100.00000 -100.00000 Y 7 
-100.00000 -100.00000 W 8 
-100.00000 -0.00008 S 9 
-100.00000 -100.00000 T 10 
-100.00000 -0.31175 N 11 
-100.00000 -100.00000 Q 12 
-100.00000 -100.00000 C 13 
-100.00000 -100.00000 P 14 
-100.00000 -100.00000 H 15 
-100.00000 -100.00000 R 16 
-100.00000 -100.00000 K 17 
-0.10449 -0.56790 D 18 
-100.00000 -100.00000 E 19 
-100.00000 -100.00000 G 0 
-0.06589 -100.00000 A 1 
-100.00000 -0.00021 V 2 
-100.00000 -100.00000 I 3 
-100.00000  0.16521 L 4 
-100.00000 -100.00000 M 5 
 0.26278  0.38761 F 6 
-100.00000  0.37830 Y 7 
-100.00000 -100.00000 W 8 
 0.00000  0.00000 S 9 
-1.10205 -0.62236 T 10 
-100.00000 -100.00000 N 11 
-100.00000 -100.00000 Q 12 
-100.00000 -100.00000 C 13 
-0.37347 -0.72657 P 14 
-100.00000 -100.00000 H 15 
-100.00000 -100.00000 R 16 
-100.00000 -100.00000 K 17 
-100.00000 -100.00000 D 18 
-100.00000 -100.00000 E 19 
-100.00000 -100.00000 G 0 
-100.00000 -100.00000 A 1 
-100.00000 -100.00000 V 2 
-100.00000 -100.00000 I 3 
 0.00000  0.00000 L 4 
-0.34543  0.43461 M 5 
-100.00000 -100.00000 F 6 
-100.00000 -100.00000 Y 7 
-100.00000 -100.00000 W 8 
-100.00000 -100.00000 S 9 
-100.00000 -100.00000 T 10 
-100.00000 -100.00000 N 11 
-0.15510 -0.17271 Q 12 
-100.00000 -100.00000 C 13 
 0.04774  0.06964 P 14 
-100.00000 -100.00000 H 15 
 0.08903 -0.08488 R 16 
-100.00000 -100.00000 K 17 
-100.00000 -100.00000 D 18 
-100.00000 -100.00000 E 19 
 0.00000  0.00000 G 0 
-100.00000 -0.30385 A 1 
 0.10708 -0.06614 V 2 
-100.00000 -100.00000 I 3 
-100.00000 -100.00000 L 4 
-100.00000 -100.00000 M 5 
-100.00000 -100.00000 F 6 
-100.00000 -100.00000 Y 7 
 0.28392 -0.02642 W 8 
-100.00000 -100.00000 S 9 
-100.00000 -100.00000 T 10 
-100.00000 -100.00000 N 11 
-100.00000 -100.00000 Q 12 
-100.00000 -100.00000 C 13 
-100.00000 -100.00000 P 14 
-100.00000 -100.00000 H 15 
 0.52891  0.28112 R 16 
-100.00000 -100.00000 K 17 
-100.00000 -100.00000 D 18 
-0.48088 -0.04807 E 19 
-0.40172 -0.56876 G 0 
 0.00000  0.00000 A 1 
-0.08876  0.86440 V 2 
-100.00000 -100.00000 I 3 
-100.00000 -100.00000 L 4 
-100.00000 -100.00000 M 5 
-100.00000 -100.00000 F 6 
-100.00000 -100.00000 Y 7 
-100.00000 -100.00000 W 8 
-0.15716 -0.30572 S 9 
 0.18101 -0.20223 T 10 
-100.00000 -100.00000 N 11 
-100.00000 -100.00000 Q 12 
-100.00000 -100.00000 C 13 
-100.00000 -0.16451 P 14 
-100.00000 -100.00000 H 15 
-100.00000 -100.00000 R 16 
-100.00000 -100.00000 K 17 
-100.00000 -100.00000 D 18 
-0.40172  0.21400 E 19 
-100.00000 -100.00000 G 0 
-0.08439  0.37862 A 1 
-0.14007  0.59492 V 2 
 0.00000  0.00000 I 3 
 0.15775 -0.02719 L 4 
-100.00000 -100.00000 M 5 
-0.08439  0.37862 F 6 
-100.00000 -100.00000 Y 7 
-100.00000 -100.00000 W 8 
-0.19987 -100.00000 S 9 
-0.34142  0.35137 T 10 
 0.03221 -0.16469 N 11 
-100.00000 -100.00000 Q 12 
 0.06490 -100.00000 C 13 
-100.00000 -100.00000 P 14 
-100.00000 -100.00000 H 15 
-100.00000 -100.00000 R 16 
-100.00000 -100.00000 K 17 
-100.00000 -100.00000 D 18 
-100.00000 -100.00000 E 19 
-0.16217 -0.57045 G 0 
-100.00000  0.13842 A 1 
-0.29517 -100.00000 V 2 
-0.19538  0.54761 I 3 
 0.23490  0.13128 L 4 
-100.00000  0.00001 M 5 
-0.81264  0.00001 F 6 
-100.00000 -100.00000 Y 7 
-100.00000 -100.00000 W 8 
 0.00000  0.00000 S 9 
-100.00000 -0.30937 T 10 
-0.29310 -0.13232 N 11 
-100.00000 -100.00000 Q 12 
-0.28849  0.41111 C 13 
-100.00000 -100.00000 P 14 
-100.00000 -100.00000 H 15 
 0.08334  0.21370 R 16 
-100.00000 -100.00000 K 17 
-100.00000 -100.00000 D 18 
-100.00000 -100.00000 E 19 
-0.10497 -0.30317 G 0 
-0.00001 -0.00006 A 1 
-0.11754  0.45582 V 2 
-0.24307 -0.09672 I 3 
 0.03554 -0.15503 L 4 
-100.00000 -100.00000 M 5 
 0.00000  0.00000 F 6 
-0.30290 -0.31224 Y 7 
-100.00000 -100.00000 W 8 
 0.58975 -0.29913 S 9 
-0.38057 -100.00000 T 10 
-100.00000 -100.00000 N 11 
-100.00000 -100.00000 Q 12 
-0.00001 -100.00000 C 13 
-100.00000 -100.00000 P 14 
-100.00000 -100.00000 H 15 
-100.00000 -0.00006 R 16 
-100.00000 -100.00000 K 17 
-100.00000 -100.00000 D 18 
-0.00001 -100.00000 E 19 
-0.77852 -1.08306 G 0 
 0.00007 -0.31261 A 1 
-100.00000 -100.00000 V 2 
-100.00000 -100.00000 I 3 
 0.27342  0.26292 L 4 
-100.00000 -100.00000 M 5 
-100.00000 -0.06816 F 6 
 0.76574 -0.00011 Y 7 
 0.00000  0.00000 W 8 
-100.00000 -0.16480 S 9 
-100.00000 -100.00000 T 10 
-100.00000 -100.00000 N 11 
-100.00000 -100.00000 Q 12 
-0.06559 -0.02730 C 13 
-100.00000 -100.00000 P 14 
-100.00000 -100.00000 H 15 
 0.12957  0.02837 R 16 
-100.00000 -100.00000 K 17 
-100.00000 -0.00011 D 18 
-100.00000 -0.00011 E 19 
-0.57927  0.31646 G 0 
-0.16587 -0.84650 A 1 
 0.33706 -0.41040 V 2 
-0.34644 -0.45537 I 3 
 0.17526  0.83510 L 4 
 0.00000  0.00000 M 5 
-100.00000 -100.00000 F 6 
-100.00000 -100.00000 Y 7 
-100.00000 -0.00015 W 8 
-0.06575 -0.19102 S 9 
-0.16382  0.27221 T 10 
-100.00000 -100.00000 N 11 
-100.00000 -100.00000 Q 12 
-100.00000 -100.00000 C 13 
-100.00000 -100.00000 P 14 
-100.00000 -100.00000 H 15 
-100.00000 -0.16490 R 16 
-100.00000 -0.44685 K 17 
-100.00000 -100.00000 D 18 
-100.00000 -100.00000 E 19 
-100.00000  0.13747 G 0 
-0.20316 -0.00003 A 1 
-0.29487 -0.44677 V 2 
-0.20316 -0.02185 I 3 
 0.55313  0.03866 L 4 
 0.38320 -100.00000 M 5 
-0.55262 -0.37844 F 6 
-0.14965  0.04360 Y 7 
-0.54898  0.13747 W 8 
-100.00000  0.19607 S 9 
-100.00000 -0.00003 T 10 
-100.00000 -100.00000 N 11 
-100.00000 -100.00000 Q 12 
 0.00000  0.00000 C 13 
-100.00000 -100.00000 P 14 
-100.00000 -100.00000 H 15 
-0.19674  0.08300 R 16 
-100.00000 -100.00000 K 17 
-100.00000 -100.00000 D 18 
-100.00000 -100.00000 E 19 
-100.00000 -0.00029 G 0 
 0.10135 -0.59875 A 1 
-100.00000  0.13722 V 2 
 0.97506 -0.08451 I 3 
 0.82015 -0.52102 L 4 
-0.87293 -100.00000 M 5 
 0.16578  0.10813 F 6 
-0.00414  0.25181 Y 7 
-100.00000 -0.31305 W 8 
 0.00000  0.00000 S 9 
-0.10493 -0.16513 T 10 
-0.38098 -0.31305 N 11 
 0.64507 -0.00497 Q 12 
-100.00000 -100.00000 C 13 
-0.54909 -1.00831 P 14 
-100.00000 -100.00000 H 15 
-100.00000 -100.00000 R 16 
 0.13773 -100.00000 K 17 
-100.00000 -0.12016 D 18 
-0.20293 -0.30453 E 19 
-0.81235 -0.31309 G 0 
-100.00000 -100.00000 A 1 
-0.66302 -0.43022 V 2 
 0.11926 -1.06889 I 3 
-0.10540  0.06012 L 4 
-100.00000 -0.00041 M 5 
-100.00000 -100.00000 F 6 
-100.00000 -100.00000 Y 7 
-100.00000 -100.00000 W 8 
-0.24556 -0.13727 S 9 
-0.16391  0.03821 T 10 
 0.00000  0.00000 N 11 
-100.00000 -100.00000 Q 12 
-100.00000 -100.00000 C 13 
-100.00000 -100.00000 P 14 
-0.10540 -0.16520 H 15 
-0.10540 -100.00000 R 16 
 0.35090 -0.24393 K 17 
-1.00803 -0.73027 D 18 
-100.00000 -100.00000 E 19 
 0.00000  0.00000 G 0 
-0.10565 -0.16456 A 1 
-2.35545 -100.00000 V 2 
-100.00000 -100.00000 I 3 
-100.00000 -100.00000 L 4 
-100.00000 -100.00000 M 5 
-100.00000 -100.00000 F 6 
-100.00000 -100.00000 Y 7 
-0.05457 -0.20197 W 8 
-0.29534 -100.00000 S 9 
-100.00000 -100.00000 T 10 
-0.00055 -100.00000 N 11 
-100.00000 -100.00000 Q 12 
-100.00000 -100.00000 C 13 
-100.00000 -100.00000 P 14 
-100.00000 -100.00000 H 15 
 0.01220  0.79342 R 16 
-100.00000 -100.00000 K 17 
-100.00000 -100.00000 D 18 
-0.42700  0.62397 E 19 
-100.00000 -0.00008 G 0 
-0.10420 -0.44708 A 1 
 0.26296 -0.43234 V 2 
-0.00007  0.09808 I 3 
-0.00517  0.20192 L 4 
-0.11869 -100.00000 M 5 
-0.12813  0.41378 F 6 
-0.02860 -0.08441 Y 7 
-100.00000 -0.16496 W 8 
 0.00000  0.00000 S 9 
 0.15768 -0.10979 T 10 
-100.00000 -0.00008 N 11 
-0.09473 -100.00000 Q 12 
-100.00000 -100.00000 C 13 
-0.14498 -0.46713 P 14 
-100.00000 -100.00000 H 15 
-100.00000 -100.00000 R 16 
-100.00000 -100.00000 K 17 
-100.00000 -100.00000 D 18 
-100.00000 -100.00000 E 19 
-100.00000 -100.00000 G 0 
-100.00000 -100.00000 A 1 
-100.00000 -0.16476 V 2 
 0.37850 -100.00000 I 3 
 0.00000  0.00000 L 4 
 0.03236  0.32066 M 5 
-100.00000 -0.18383 F 6 
-100.00000 -100.00000 Y 7 
-0.10514 -100.00000 W 8 
-0.22193  0.85333 S 9 
-100.00000 -100.00000 T 10 
-100.00000 -100.00000 N 11 
-100.00000 -100.00000 Q 12 
-100.00000 -100.00000 C 13 
-100.00000 -100.00000 P 14 
-100.00000 -100.00000 H 15 
-100.00000 -100.00000 R 16 
-100.00000 -100.00000 K 17 
-100.00000 -100.00000 D 18 
-100.00000 -100.00000 E 19 
-100.00000 -100.00000 G 0 
-100.00000 -100.00000 A 1 
-0.35019 -0.44703 V 2 
-100.00000 -100.00000 I 3 
-0.20339 -0.04983 L 4 
-100.00000 -100.00000 M 5 
-100.00000 -100.00000 F 6 
-100.00000 -100.00000 Y 7 
-100.00000 -100.00000 W 8 
 0.38009 -100.00000 S 9 
-0.38151 -0.09793 T 10 
-100.00000 -100.00000 N 11 
 0.00000  0.00000 Q 12 
-100.00000 -100.00000 C 13 
-100.00000 -0.18399 P 14 
-100.00000  0.42004 H 15 
-0.19121 -0.28822 R 16 
-0.40254 -0.30674 K 17 
-100.00000 -100.00000 D 18 
-0.13474  0.31711 E 19 
 0.03237 -100.00000 G 0 
-100.00000 -100.00000 A 1 
-0.10513  1.00937 V 2 
-0.28819 -0.59824 I 3 
-0.13426 -0.19093 L 4 
-100.00000 -100.00000 M 5 
 0.47063  0.26323 F 6 
-0.07315  0.14842 Y 7 
 0.26305 -100.00000 W 8 
-100.00000  0.58515 S 9 
-100.00000 -100.00000 T 10 
-100.00000 -100.00000 N 11 
-100.00000 -100.00000 Q 12 
 0.00000  0.00000 C 13 
-100.00000 -100.00000 P 14 
-100.00000 -100.00000 H 15 
 0.38540  0.32078 R 16 
-100.00000 -100.00000 K 17 
-100.00000 -100.00000 D 18 
-100.00000 -100.00000 E 19 
 0.32819  0.18447 G 0 
-0.20322 -0.04988 A 1 
-0.15752 -0.47345 V 2 
 0.03234 -0.04988 I 3 
 0.00003 -0.29905 L 4 
-100.00000 -100.00000 M 5 
-0.29502 -100.00000 F 6 
 0.37854 -100.00000 Y 7 
-100.00000 -100.00000 W 8 
-0.38133 -0.30956 S 9 
-0.90669  0.35857 T 10 
-100.00000 -0.87313 N 11 
-0.06571  0.26288 Q 12 
-100.00000 -100.00000 C 13 
-100.00000 -100.00000 P 14 
-100.00000  0.58013 H 15 
 0.00000  0.00000 R 16 
 0.92156 -0.06890 K 17 
-0.10517 -0.56980 D 18 
-0.29502  0.37836 E 19 
-100.00000 -100.00000 G 0 
-100.00000 -100.00000 A 1 
-0.06217 -0.00885 V 2 
 0.00000  0.00000 I 3 
 0.00013 -0.16494 L 4 
 0.84029  0.67764 M 5 
-100.00000 -100.00000 F 6 
-100.00000 -100.00000 Y 7 
-100.00000 -100.00000 W 8 
-100.00000 -100.00000 S 9 
-0.51999 -0.62902 T 10 
-100.00000 -100.00000 N 11 
-100.00000 -100.00000 Q 12 
-100.00000 -100.00000 C 13 
-100.00000 -100.00000 P 14 
-100.00000 -100.00000 H 15 
-100.00000 -100.00000 R 16 
 0.27339  0.13755 K 17 
-100.00000 -100.00000 D 18 
-100.00000 -100.00000 E 19 
-0.24360 -100.00000 G 0 
-100.00000 -100.00000 A 1 
-100.00000 -100.00000 V 2 
-100.00000 -100.00000 I 3 
-100.00000 -100.00000 L 4 
-100.00000 -100.00000 M 5 
 0.08372 -100.00000 F 6 
 0.77672  0.39208 Y 7 
-100.00000  0.26316 W 8 
 0.00025  0.13763 S 9 
-100.00000 -100.00000 T 10 
-100.00000 -100.00000 N 11 
-100.00000 -100.00000 Q 12 
 0.00000  0.00000 C 13 
-100.00000 -100.00000 P 14 
-100.00000 -100.00000 H 15 
 0.38197 -0.03721 R 16 
-100.00000 -100.00000 K 17 
 0.13776 -100.00000 D 18 
-100.00000 -100.00000 E 19 
-100.00000 -100.00000 G 0 
-100.00000 -100.00000 A 1 
-0.36987 -0.39147 V 2 
 0.00000  0.00000 I 3 
 0.02313  0.78549 L 4 
-0.00001  0.13759 M 5 
-100.00000  0.09838 F 6 
-100.00000 -100.00000 Y 7 
-100.00000 -100.00000 W 8 
-100.00000 -100.00000 S 9 
 0.31800  0.08321 T 10 
-100.00000  0.00008 N 11 
-100.00000 -100.00000 Q 12 
-100.00000 -100.00000 C 13 
-100.00000 -100.00000 P 14 
-100.00000 -100.00000 H 15 
-100.00000 -100.00000 R 16 
-100.00000 -100.00000 K 17 
-100.00000 -100.00000 D 18 
-100.00000 -100.00000 E 19 
