# Supplementary material for: Enhanced ER proteostasis and temperature differentially impact the mutational tolerance of influenza hemagglutinin
Source: eLife. 2018 Sep 6;7:e38795. doi: 10.7554/eLife.38795 (PMC6172027; doi:10.7554/eLife.38795)
Supplement: Source data 1. [file elife-38795-data1.zip › Dataset_1/HA_DMS_2018_processing/filtering/filtering_DAX39vsDAX37/compare/out_scatter_12_A.txt]

-100.00000 -100.00000 
-100.00000  0.48976 
 0.00000  0.00000 
 0.25893 -0.74416 
-0.09218 -0.66273 
-0.33901 -0.00009 
 1.11084 -0.13361 
 0.00002 -100.00000 
-100.00000 -0.00005 
-100.00000 -0.57173 
 0.00000  0.00000 
-100.00000 -0.25405 
-0.33315 -0.41537 
 0.00000  0.00000 
-0.10641 -0.25005 
 1.18933  0.54392 
 0.00000  0.00000 
 0.13043 -100.00000 
 0.29616 -0.49186 
-100.00000 -100.00000 
-100.00000 -100.00000 
-100.00000 -100.00000 
-100.00000 -100.00000 
-100.00000 -100.00000 
 0.86728 -0.21903 
 0.00000  0.00000 
-100.00000 -100.00000 
-100.00000 -100.00000 
-0.33267 -0.09997 
 0.32420  0.13461 
 0.37867 -100.00000 
-0.15712  0.28603 
 0.03336 -0.07684 
-100.00000 -100.00000 
-0.06596 -0.05448 
 0.18234 -100.00000 
-100.00000 -100.00000 
-0.11675 -0.16560 
-100.00000 -100.00000 
-100.00000 -100.00000 
 0.50345 -0.03934 
 0.00000  0.00000 
 0.01922  0.69093 
 0.47111  0.36962 
-100.00000 -100.00000 
-0.00001 -100.00000 
 0.11096 -0.39539 
-100.00000 -100.00000 
-100.00000  0.00007 
-100.00000  0.00007 
 0.03293  0.97934 
-0.32117  0.16529 
-0.30065  1.14348 
 0.00006 -100.00000 
-100.00000 -100.00000 
 0.34060 -100.00000 
-0.61305 -1.05000 
-100.00000 -100.00000 
 0.00003 -100.00000 
 0.28331 -0.00279 
-100.00000 -100.00000 
-0.42873 -0.30234 
-100.00000 -100.00000 
-0.82514 -0.44872 
 0.00000  0.00000 
-0.00000 -100.00000 
-100.00000 -100.00000 
 0.21852 -0.76773 
-100.00000 -100.00000 
-0.33299 -0.78972 
-0.36605 -1.24134 
-100.00000 -100.00000 
 0.00011  0.58454 
-100.00000 -100.00000 
 0.15914 -0.37944 
 0.00485 -0.79028 
-100.00000 -100.00000 
-100.00000 -100.00000 
-100.00000 -100.00000 
 0.00488  0.00008 
-0.74349 -100.00000 
-100.00000 -100.00000 
 0.28044 -0.74348 
-100.00000 -100.00000 
-100.00000  0.00007 
 0.01174 -0.13181 
-100.00000 -100.00000 
-0.36486 -0.31410 
 0.02434  0.02671 
 0.00000  0.00000 
-0.52584 -0.31156 
-0.52099  0.38535 
-100.00000 -100.00000 
-0.24541 -0.36572 
-100.00000 -100.00000 
-100.00000 -100.00000 
 0.86898 -0.29877 
-100.00000 -100.00000 
 0.11094 -0.88148 
 0.69623 -0.11823 
 0.03326 -0.28240 
-0.19433 -1.62452 
 0.60876 -0.03728 
 0.35529 -0.47851 
-100.00000 -100.00000 
 0.00000  0.00000 
-100.00000 -100.00000 
-100.00000 -100.00000 
-100.00000 -100.00000 
-100.00000  0.00001 
-0.11928  0.07842 
-100.00000 -100.00000 
 0.02986 -0.36354 
 0.25168 -0.10758 
 0.01881 -0.25882 
-0.34241 -0.25552 
-100.00000 -100.00000 
-100.00000 -100.00000 
-100.00000 -100.00000 
-100.00000  0.37846 
-100.00000 -100.00000 
-100.00000 -100.00000 
-100.00000  0.77513 
-0.30093  0.15627 
-0.23947 -0.67093 
-0.28779 -0.03744 
-0.19421 -1.25184 
 0.01826 -0.69861 
 0.61876 -100.00000 
-100.00000 -100.00000 
-100.00000 -100.00000 
-100.00000 -0.15815 
-100.00000 -0.15785 
-100.00000 -100.00000 
-0.11929 -0.86458 
-0.00218 -0.91125 
-0.51655 -0.06286 
 0.32398  0.16567 
-1.03353  0.88210 
-100.00000 -100.00000 
-0.42866  0.07967 
-100.00000 -100.00000 
-0.11858 -100.00000 
-0.17622 -0.26576 
-0.45543 -0.58079 
 0.07124 -0.04229 
-100.00000  0.00009 
-0.35288 -0.92994 
 0.01894 -0.49413 
-0.69666 -1.10765 
-0.46497 -1.30461 
-100.00000 -100.00000 
 0.26055  0.33556 
-0.49014 -0.05878 
 0.08125  0.13819 
-1.02829 -0.40423 
 0.24949 -100.00000 
-0.25081 -0.11866 
-0.48677 -0.83845 
-100.00000 -100.00000 
-100.00000 -100.00000 
-100.00000 -100.00000 
-100.00000 -100.00000 
-100.00000 -100.00000 
-100.00000 -100.00000 
-100.00000 -100.00000 
-100.00000 -100.00000 
 0.29274  0.60180 
-1.51807 -0.03402 
-0.84623 -1.55691 
-0.20674 -0.43868 
-0.34554 -0.68212 
 0.03242 -1.46880 
-100.00000 -100.00000 
-1.19434 -0.25665 
-0.07386 -0.08603 
-1.07230  0.23504 
 0.15089 -0.16951 
-0.80803 -0.43049 
-0.41964  0.83705 
-100.00000 -100.00000 
-0.90400 -0.81813 
-100.00000 -100.00000 
-0.19640 -0.52141 
-100.00000 -0.15790 
-0.03097 -0.11287 
-0.46305 -0.68151 
-0.54286  0.37758 
-0.32267 -0.63917 
-100.00000 -100.00000 
-0.25102 -0.38202 
-100.00000 -100.00000 
-100.00000 -100.00000 
 0.28968  0.53029 
 0.67245  0.01225 
-100.00000 -100.00000 
-0.20480 -100.00000 
-100.00000  0.48549 
-100.00000 -0.39875 
-100.00000 -100.00000 
-0.06647 -0.00031 
-100.00000  0.10144 
-100.00000 -0.27740 
-0.29671 -0.14525 
 0.31811 -0.05841 
-100.00000 -0.33190 
-100.00000 -100.00000 
-100.00000 -100.00000 
 0.42242 -0.70984 
-100.00000 -1.10673 
 0.05350 -100.00000 
-0.50726 -0.27672 
 0.00000  0.00000 
-100.00000 -100.00000 
-0.35085 -0.10854 
 0.23978 -0.76497 
 0.27792 -0.41551 
 0.00000  0.00000 
-0.45088  0.04084 
 0.29528 -0.04373 
-0.49735 -0.38052 
 0.00003 -100.00000 
-0.78369  0.59215 
-0.56719 -0.98088 
-100.00000 -100.00000 
-100.00000 -100.00000 
 0.21071 -0.07101 
-0.73162 -1.11049 
-0.57617 -0.37945 
-0.06624 -0.50886 
 0.00000  0.00000 
 0.00000  0.00000 
-100.00000 -100.00000 
-0.11557 -0.59732 
-0.64633 -0.23619 
 0.39862 -0.97391 
-0.22646  0.16664 
-100.00000 -100.00000 
-100.00000 -100.00000 
-0.08842 -0.48466 
-100.00000 -100.00000 
-100.00000 -100.00000 
-100.00000 -100.00000 
 0.72174 -0.07219 
-100.00000 -100.00000 
-0.00044 -100.00000 
-100.00000 -100.00000 
-0.40263 -0.26006 
-100.00000 -100.00000 
-100.00000 -100.00000 
 0.90752 -0.37659 
-0.43272  0.12180 
 0.47997 -0.62227 
-0.48496 -0.64850 
-0.18995  0.92838 
-100.00000  0.26306 
-0.81921 -0.64421 
-100.00000 -100.00000 
 0.64426 -0.50620 
 0.00000  0.00000 
 0.14950  0.76541 
-100.00000 -100.00000 
-100.00000 -100.00000 
-100.00000 -100.00000 
-0.29695 -0.93502 
 0.00000  0.00000 
-100.00000 -100.00000 
 0.37987 -0.01925 
-100.00000 -100.00000 
 0.00000  0.00000 
-100.00000 -100.00000 
 0.00000  0.00000 
-0.43654 -0.66263 
-0.08085 -0.31503 
-100.00000 -100.00000 
-0.21945  0.34659 
 0.08385  0.85077 
 0.01965  0.04675 
 0.38049 -0.02090 
-0.38272 -0.50934 
-100.00000 -100.00000 
-100.00000 -100.00000 
-0.65940 -0.46559 
 0.28205 -0.37718 
-0.10358 -0.44561 
 0.00000  0.00000 
-0.32695 -0.16917 
-100.00000 -0.12902 
-0.12651 -0.12366 
-0.10508  0.76553 
-100.00000 -100.00000 
-100.00000 -100.00000 
 0.37114  0.54443 
-0.54373 -0.66235 
-100.00000 -100.00000 
-100.00000 -100.00000 
 0.36246 -0.26344 
 0.01113 -0.16159 
 1.52285  0.13697 
 0.00000 -100.00000 
 0.00000  0.00000 
-100.00000 -100.00000 
-0.81170  0.60381 
-100.00000 -100.00000 
 1.13514  0.00008 
-0.20123 -0.57977 
-0.00002 -100.00000 
-100.00000 -100.00000 
-100.00000 -100.00000 
-100.00000 -100.00000 
-100.00000 -100.00000 
 0.16550 -0.96040 
-0.35015 -0.69973 
-0.24028  0.61079 
-0.52821  0.23945 
-100.00000 -100.00000 
-100.00000 -100.00000 
-0.86882 -0.52668 
-100.00000 -100.00000 
-0.12641 -100.00000 
-0.00036 -100.00000 
-100.00000 -100.00000 
-0.40262 -0.18907 
-0.12644  0.25569 
-100.00000 -0.64095 
 0.61972  0.07124 
-100.00000 -100.00000 
-100.00000 -100.00000 
-100.00000 -0.00012 
-100.00000 -100.00000 
 0.67584  0.09280 
 0.49762 -0.55189 
-100.00000 -100.00000 
-100.00000 -100.00000 
-100.00000 -100.00000 
-100.00000 -100.00000 
-100.00000  0.26330 
-100.00000 -0.24169 
-0.06236  0.11199 
-100.00000 -100.00000 
-100.00000 -100.00000 
-100.00000 -100.00000 
-100.00000 -100.00000 
-0.10145 -0.15980 
-100.00000 -100.00000 
-100.00000 -100.00000 
-0.12588  0.25737 
 0.00000  0.00000 
-0.12605 -100.00000 
 0.00000  0.00000 
-100.00000 -100.00000 
-100.00000 -100.00000 
-100.00000 -100.00000 
 0.26304 -0.02255 
-100.00000 -0.00000 
-100.00000 -100.00000 
-100.00000 -100.00000 
 0.13180  1.25530 
 0.84810 -0.02412 
-100.00000 -100.00000 
-0.00030 -100.00000 
-100.00000 -0.16165 
-0.24231  0.00001 
-100.00000 -100.00000 
-100.00000 -0.43924 
-100.00000 -100.00000 
-100.00000 -100.00000 
-0.41447 -0.30749 
-100.00000 -100.00000 
-100.00000 -0.64716 
-100.00000 -100.00000 
-0.35452  0.97533 
 0.43527 -0.08978 
-100.00000 -100.00000 
-0.14645 -0.58127 
-0.28071  0.30456 
-100.00000 -100.00000 
 0.00000  0.00000 
 0.00000  0.00000 
-0.12633 -0.16172 
-0.58925  0.11490 
-0.53367  0.11347 
-100.00000  0.38957 
 0.01942 -0.13130 
-0.17724 -0.00014 
 0.03855  0.64330 
 0.00000  0.00000 
-100.00000 -100.00000 
-0.24181 -100.00000 
-0.21617  0.51058 
-100.00000 -100.00000 
-0.07225  0.17790 
-100.00000 -0.00031 
-100.00000 -100.00000 
 0.39310 -100.00000 
-0.00006 -100.00000 
 0.79442  0.36007 
 0.19845  0.06374 
-0.00003 -100.00000 
-0.14710 -0.51796 
-0.14223 -0.89409 
-100.00000 -0.26723 
-0.03781 -0.58399 
-0.19541 -0.09409 
-0.39462 -1.15282 
-100.00000 -0.28229 
 0.03871 -0.47296 
 0.00000  0.00000 
 0.17146 -0.12240 
 0.13782  0.14709 
-100.00000  0.26285 
-1.65984 -0.52261 
-100.00000 -100.00000 
-0.18454 -0.55678 
-0.79809 -0.35738 
-100.00000 -100.00000 
-100.00000 -100.00000 
-100.00000 -100.00000 
-100.00000 -100.00000 
-100.00000 -100.00000 
-100.00000 -0.00669 
-100.00000 -0.14765 
-100.00000 -100.00000 
-0.19504 -100.00000 
-100.00000  0.00008 
-100.00000 -100.00000 
 0.06863  0.24221 
-100.00000  0.13815 
 0.37901  0.34215 
-100.00000 -100.00000 
-100.00000 -100.00000 
-100.00000 -100.00000 
-0.00012 -1.28014 
-100.00000 -100.00000 
-100.00000 -100.00000 
 0.18883  0.05966 
-100.00000 -100.00000 
-100.00000 -100.00000 
 0.00000  0.00000 
-100.00000 -100.00000 
-100.00000 -100.00000 
-100.00000  0.00025 
 0.10533  0.00738 
-100.00000 -0.00002 
-100.00000 -100.00000 
-100.00000  0.26300 
-100.00000 -100.00000 
-0.10126  0.48553 
-100.00000 -100.00000 
-0.16555 -0.00674 
-100.00000 -100.00000 
-100.00000  0.77851 
-100.00000 -100.00000 
-100.00000 -100.00000 
-0.19621 -0.51854 
-100.00000 -100.00000 
-100.00000 -100.00000 
 0.17208  0.16036 
 0.00015 -100.00000 
-0.58557 -0.07810 
-100.00000 -100.00000 
-100.00000 -100.00000 
-0.02207  0.56574 
-100.00000 -0.00008 
-0.49608 -0.20709 
-100.00000  0.48549 
 0.28939  1.07857 
 0.37797  0.37724 
-100.00000 -100.00000 
-100.00000 -100.00000 
 0.20038 -0.14820 
-100.00000 -100.00000 
 0.00000  0.00000 
-0.19422  0.00841 
-0.28470 -0.40436 
-100.00000 -100.00000 
-100.00000 -0.16499 
-100.00000 -100.00000 
-100.00000 -100.00000 
-100.00000 -100.00000 
-100.00000 -100.00000 
-0.74447 -0.71424 
-100.00000 -100.00000 
-100.00000 -100.00000 
-100.00000 -100.00000 
-0.97577 -1.00814 
-100.00000 -100.00000 
-100.00000 -100.00000 
-100.00000 -100.00000 
 0.58872 -0.14963 
-100.00000 -100.00000 
-100.00000 -100.00000 
 0.31338  0.56205 
-0.11866 -0.87236 
 0.95337  0.04181 
-100.00000 -100.00000 
 0.38977 -0.29587 
-0.54937  0.42015 
-0.46058 -0.71256 
-100.00000 -100.00000 
-0.34884  0.47710 
-0.02800 -0.01523 
-0.44517 -0.56919 
 0.10427 -0.52463 
-100.00000 -100.00000 
 0.37857  0.19540 
-0.46113 -100.00000 
-0.00746 -0.59730 
 0.19308 -1.15828 
-100.00000 -1.06186 
 0.65415 -0.44667 
-100.00000  0.89610 
-0.28699 -0.08972 
-0.06564  0.54787 
 0.02822  0.11400 
-100.00000 -100.00000 
-0.21739 -0.31469 
 0.07755 -0.72455 
 0.15120 -0.66220 
-0.68194 -0.56925 
-100.00000 -100.00000 
-100.00000 -100.00000 
-100.00000  0.17457 
 0.04617 -100.00000 
-0.00003 -0.00009 
 0.21435 -0.05297 
-100.00000 -100.00000 
-100.00000 -0.00003 
-100.00000  0.37842 
-0.00003 -100.00000 
 0.00000  0.00000 
-100.00000 -100.00000 
-0.00016 -100.00000 
 0.03362 -100.00000 
-0.00335 -0.20594 
 0.17777  0.04885 
 0.00000  0.00000 
-0.47323 -0.61844 
-0.29212 -100.00000 
-0.24215 -0.90424 
 0.06015 -0.00331 
-0.60846 -100.00000 
 0.39607  0.21383 
-0.16153  0.47767 
-0.06589 -100.00000 
-100.00000 -100.00000 
-100.00000 -0.30385 
 0.00000  0.00000 
-0.08439  0.37862 
-100.00000  0.13842 
-0.00001 -0.00006 
 0.00007 -0.31261 
-0.16587 -0.84650 
-0.20316 -0.00003 
 0.10135 -0.59875 
-100.00000 -100.00000 
-0.10565 -0.16456 
-0.10420 -0.44708 
-100.00000 -100.00000 
-100.00000 -100.00000 
-100.00000 -100.00000 
-0.20322 -0.04988 
-100.00000 -100.00000 
-100.00000 -100.00000 
-100.00000 -100.00000 
