# Supplementary material for: Enhanced ER proteostasis and temperature differentially impact the mutational tolerance of influenza hemagglutinin
Source: eLife. 2018 Sep 6;7:e38795. doi: 10.7554/eLife.38795 (PMC6172027; doi:10.7554/eLife.38795)
Supplement: Source data 1. [file elife-38795-data1.zip › Dataset_1/HA_DMS_2018_processing/filtering/filtering_DAX39vsDAX37/compare/out_scatter_12_C.txt]

-100.00000 -100.00000 
-0.34281  1.35845 
-0.11690 -0.68723 
-100.00000 -0.71240 
 0.44528 -100.00000 
-100.00000 -0.00009 
-0.09137 -0.71292 
-100.00000 -100.00000 
-100.00000 -100.00000 
 0.29838 -0.37040 
-0.08211  0.27477 
 0.24553 -1.09820 
-100.00000 -100.00000 
-100.00000  0.13782 
-100.00000 -100.00000 
-100.00000 -100.00000 
-100.00000 -100.00000 
-100.00000 -100.00000 
-100.00000 -100.00000 
-100.00000 -100.00000 
 0.00000  0.00000 
-100.00000 -100.00000 
-0.54848 -0.33893 
-0.12583 -0.40341 
-100.00000 -100.00000 
-100.00000 -100.00000 
-100.00000 -100.00000 
-100.00000 -100.00000 
-100.00000 -100.00000 
-100.00000 -100.00000 
-100.00000 -100.00000 
-100.00000 -100.00000 
-100.00000 -100.00000 
-100.00000 -100.00000 
-100.00000 -100.00000 
-100.00000 -100.00000 
-100.00000 -100.00000 
-100.00000 -100.00000 
-100.00000 -100.00000 
-100.00000 -100.00000 
-100.00000 -100.00000 
-100.00000 -100.00000 
-100.00000 -100.00000 
-100.00000 -100.00000 
-100.00000 -100.00000 
-100.00000 -0.16286 
-100.00000 -100.00000 
-100.00000 -100.00000 
-0.00002 -100.00000 
-100.00000 -100.00000 
 0.01288 -0.02914 
-100.00000 -100.00000 
-0.22851 -0.15195 
-100.00000 -0.29415 
-100.00000 -100.00000 
-100.00000 -100.00000 
-100.00000  0.00006 
-100.00000 -100.00000 
 0.00000  0.00000 
-100.00000 -100.00000 
-100.00000 -100.00000 
-100.00000 -100.00000 
-100.00000 -100.00000 
-100.00000 -100.00000 
-100.00000 -100.00000 
-100.00000 -100.00000 
-100.00000 -100.00000 
-0.13295 -0.54770 
-100.00000 -100.00000 
-100.00000 -100.00000 
-100.00000 -100.00000 
 0.00000  0.00000 
-100.00000 -100.00000 
-100.00000 -100.00000 
-100.00000 -100.00000 
-100.00000 -100.00000 
 0.01755 -0.17646 
-100.00000 -100.00000 
-100.00000 -100.00000 
-100.00000 -100.00000 
-100.00000 -100.00000 
-100.00000 -100.00000 
-100.00000 -100.00000 
 0.00000  0.00000 
-100.00000 -100.00000 
-100.00000 -100.00000 
-100.00000 -100.00000 
-100.00000 -100.00000 
-100.00000 -100.00000 
-100.00000 -100.00000 
-100.00000 -0.00018 
-100.00000 -100.00000 
 0.35268  0.13743 
-0.00017 -100.00000 
 0.40003  0.62759 
-100.00000 -100.00000 
-100.00000 -100.00000 
-100.00000 -100.00000 
-100.00000 -100.00000 
-100.00000 -100.00000 
-100.00000 -100.00000 
-100.00000 -100.00000 
-100.00000 -100.00000 
 0.04650 -100.00000 
-100.00000 -100.00000 
-0.11920 -100.00000 
 0.00000  0.00000 
 0.01986  0.33290 
-100.00000 -100.00000 
-100.00000 -100.00000 
-100.00000  0.00039 
-100.00000 -100.00000 
-0.11972  0.01773 
-100.00000 -100.00000 
-0.11027 -0.02436 
-100.00000 -100.00000 
-100.00000 -100.00000 
-100.00000 -100.00000 
-100.00000 -100.00000 
-100.00000 -100.00000 
-100.00000 -100.00000 
-100.00000 -100.00000 
-0.51704  0.76804 
-100.00000 -100.00000 
-0.11956 -0.00037 
-100.00000 -100.00000 
-100.00000 -100.00000 
-100.00000 -100.00000 
-100.00000 -100.00000 
-100.00000 -100.00000 
-100.00000 -0.29973 
-100.00000 -100.00000 
-100.00000 -100.00000 
-100.00000  0.10519 
-100.00000 -100.00000 
-100.00000  0.13741 
-100.00000 -100.00000 
 0.14383 -0.15835 
-100.00000 -0.16826 
-0.37893  0.13007 
-100.00000 -100.00000 
-100.00000 -100.00000 
-100.00000 -100.00000 
-100.00000 -100.00000 
-100.00000  0.11596 
-100.00000 -100.00000 
-100.00000 -100.00000 
-100.00000 -100.00000 
-100.00000 -100.00000 
-100.00000 -100.00000 
-100.00000 -100.00000 
 0.00000  0.00000 
-0.29318  0.10633 
-0.00022  0.26184 
-100.00000 -100.00000 
-100.00000 -100.00000 
-100.00000 -100.00000 
-100.00000 -0.30009 
 0.15133  0.13717 
 0.35698 -100.00000 
 0.82965 -0.18270 
-100.00000 -100.00000 
-100.00000 -100.00000 
-100.00000 -100.00000 
-100.00000 -100.00000 
-0.11917  0.32751 
-100.00000 -100.00000 
-100.00000 -100.00000 
-100.00000  0.03952 
-100.00000 -100.00000 
-100.00000 -100.00000 
-100.00000 -100.00000 
-100.00000 -100.00000 
-0.29986 -0.03143 
-100.00000 -100.00000 
-100.00000 -100.00000 
-100.00000 -0.42986 
-100.00000  0.00019 
-0.22951  0.10462 
-100.00000 -100.00000 
 0.62048  0.26704 
-1.32603 -0.15769 
-100.00000 -100.00000 
-100.00000 -100.00000 
-100.00000 -100.00000 
-100.00000 -100.00000 
-0.11925 -0.06028 
-100.00000 -100.00000 
-100.00000 -100.00000 
-100.00000 -100.00000 
-100.00000 -100.00000 
-100.00000 -100.00000 
 0.38242 -0.33135 
 0.64464 -100.00000 
-100.00000 -100.00000 
-100.00000 -100.00000 
-0.29703 -0.39886 
-100.00000 -100.00000 
-0.00025 -100.00000 
-0.10568 -100.00000 
-0.38280 -0.13996 
-100.00000 -100.00000 
-100.00000 -100.00000 
-100.00000 -100.00000 
-100.00000 -100.00000 
-100.00000  0.37775 
-100.00000 -100.00000 
-0.12854  0.15486 
-100.00000 -0.02829 
-100.00000 -100.00000 
-100.00000 -100.00000 
-100.00000 -100.00000 
-100.00000 -100.00000 
-0.89675 -0.22996 
-100.00000 -100.00000 
 0.13739  0.23275 
-100.00000 -100.00000 
-0.16207  0.15262 
-100.00000 -0.00764 
-100.00000 -0.82995 
-100.00000 -100.00000 
-0.69820 -0.52418 
 0.57119 -0.27871 
-100.00000 -0.00016 
-100.00000 -100.00000 
-100.00000 -0.00827 
-100.00000 -100.00000 
-100.00000 -100.00000 
-0.10220 -100.00000 
-0.40345 -0.47463 
-0.02703 -0.10801 
-0.28155  1.12193 
-100.00000 -100.00000 
-100.00000 -100.00000 
-100.00000 -1.45105 
-0.61031  0.11921 
-100.00000  0.28884 
-100.00000 -100.00000 
-100.00000 -100.00000 
-100.00000 -100.00000 
-100.00000 -100.00000 
-100.00000 -100.00000 
-100.00000 -100.00000 
-100.00000 -100.00000 
-0.52917  0.28427 
 0.55244 -0.06022 
 0.27832  0.13768 
-100.00000 -0.00013 
 0.00021 -100.00000 
-100.00000 -100.00000 
-100.00000 -0.61007 
-100.00000 -100.00000 
-100.00000 -0.14366 
-100.00000 -0.00064 
-100.00000 -0.14437 
-100.00000 -100.00000 
 0.14897 -0.01588 
 0.13750 -100.00000 
-100.00000 -100.00000 
-100.00000 -100.00000 
-100.00000 -100.00000 
-100.00000 -100.00000 
-100.00000 -100.00000 
-100.00000 -100.00000 
-100.00000 -100.00000 
-100.00000 -100.00000 
-100.00000 -0.27706 
-0.32682  0.07578 
-0.28991  0.96508 
-100.00000 -100.00000 
-0.00003 -0.00011 
-0.10582 -100.00000 
-100.00000 -0.14530 
-0.27941 -0.61324 
-100.00000 -100.00000 
-0.46503 -0.00010 
-0.08610 -0.74746 
-100.00000 -0.00034 
 0.08398 -100.00000 
-0.20140 -0.01937 
-100.00000 -100.00000 
-100.00000 -100.00000 
-0.23764 -0.71027 
-100.00000 -100.00000 
-100.00000 -100.00000 
-100.00000 -100.00000 
-100.00000 -100.00000 
-100.00000 -0.16181 
 0.26294 -100.00000 
-100.00000 -100.00000 
 0.00000  0.00000 
-100.00000 -100.00000 
-100.00000 -0.16167 
-100.00000 -100.00000 
 0.00000  0.00000 
-100.00000 -100.00000 
-100.00000 -100.00000 
-100.00000 -100.00000 
-0.79250 -0.69934 
-100.00000 -100.00000 
-100.00000 -100.00000 
-100.00000 -100.00000 
-100.00000 -100.00000 
-100.00000 -0.30692 
-100.00000 -100.00000 
-0.07128 -100.00000 
-100.00000 -100.00000 
-100.00000 -100.00000 
-100.00000 -100.00000 
-100.00000 -100.00000 
-100.00000 -100.00000 
-100.00000 -0.00017 
-100.00000 -100.00000 
-100.00000 -100.00000 
 0.26298 -0.30678 
-100.00000 -100.00000 
-100.00000 -100.00000 
-0.00012 -0.00076 
 0.00000  0.00000 
-100.00000 -100.00000 
-100.00000 -100.00000 
 0.02464  0.02033 
-100.00000 -100.00000 
-100.00000 -100.00000 
 0.02077 -0.30637 
-100.00000 -0.15673 
-100.00000 -100.00000 
-100.00000 -100.00000 
-100.00000 -100.00000 
-100.00000 -100.00000 
-0.00001  0.13749 
-100.00000 -100.00000 
-100.00000 -100.00000 
-100.00000 -100.00000 
-100.00000 -100.00000 
-100.00000 -100.00000 
 0.04396  0.00026 
-100.00000 -100.00000 
-0.00017 -0.14711 
-100.00000 -100.00000 
-100.00000 -100.00000 
 0.26360 -0.32957 
-100.00000 -100.00000 
 0.50286 -100.00000 
-100.00000 -100.00000 
-100.00000  0.00015 
-100.00000 -100.00000 
-100.00000 -100.00000 
-100.00000 -100.00000 
-100.00000 -100.00000 
 0.37873 -0.02214 
-100.00000 -100.00000 
-100.00000 -100.00000 
-100.00000 -100.00000 
-100.00000 -100.00000 
-100.00000 -100.00000 
 0.25213 -0.18180 
-0.00034 -0.17602 
-100.00000 -100.00000 
-100.00000 -100.00000 
-100.00000 -100.00000 
-100.00000 -100.00000 
-100.00000 -100.00000 
 0.23503 -0.16953 
 0.04637  0.44971 
-0.34991 -0.07433 
-0.69993  0.57277 
-100.00000 -0.00021 
-0.38182  1.96389 
-0.10523  0.00002 
-100.00000 -100.00000 
-100.00000 -100.00000 
-100.00000 -100.00000 
-100.00000 -100.00000 
-100.00000 -0.00021 
-0.28207  0.00910 
 0.06522  0.48659 
-0.01780  0.00773 
-100.00000 -100.00000 
-100.00000 -100.00000 
-100.00000 -0.00001 
-100.00000 -100.00000 
-100.00000 -100.00000 
-0.28526 -100.00000 
-100.00000 -100.00000 
-100.00000 -0.14520 
-100.00000 -100.00000 
-100.00000 -100.00000 
-100.00000 -100.00000 
 0.06422  0.29946 
-100.00000 -100.00000 
-100.00000 -100.00000 
-0.14735 -100.00000 
-100.00000 -100.00000 
-100.00000 -100.00000 
-100.00000 -100.00000 
-100.00000 -0.00002 
-100.00000 -100.00000 
-100.00000 -100.00000 
-100.00000 -100.00000 
-100.00000 -100.00000 
-100.00000  0.00021 
-100.00000 -0.02691 
-0.00011 -0.00055 
 0.03604 -0.01948 
 0.00015 -0.00015 
-100.00000  0.00030 
-100.00000 -0.00030 
-0.19600  0.00003 
 0.33597 -100.00000 
-100.00000 -100.00000 
 0.03597  0.00061 
-100.00000 -0.28194 
-100.00000 -100.00000 
-0.52340 -100.00000 
-100.00000 -0.58232 
-100.00000 -100.00000 
-100.00000 -100.00000 
-100.00000 -100.00000 
-100.00000 -100.00000 
-100.00000 -100.00000 
-100.00000 -100.00000 
-100.00000 -100.00000 
-100.00000 -100.00000 
-100.00000 -100.00000 
-100.00000 -100.00000 
-100.00000 -100.00000 
-100.00000 -100.00000 
-100.00000 -100.00000 
-100.00000 -100.00000 
-0.18292 -0.12310 
-100.00000 -100.00000 
-100.00000 -100.00000 
-100.00000 -100.00000 
 0.16659 -100.00000 
-100.00000 -100.00000 
 0.24133 -0.58665 
-100.00000 -100.00000 
-100.00000 -100.00000 
-100.00000 -100.00000 
-100.00000 -100.00000 
-100.00000 -100.00000 
-100.00000 -100.00000 
-100.00000 -100.00000 
-100.00000 -100.00000 
-100.00000 -100.00000 
-100.00000 -100.00000 
-100.00000 -100.00000 
-100.00000 -100.00000 
-100.00000 -100.00000 
-100.00000 -100.00000 
-100.00000 -100.00000 
-100.00000  0.26297 
-100.00000 -100.00000 
-100.00000 -100.00000 
-100.00000 -100.00000 
-100.00000 -100.00000 
-100.00000 -100.00000 
-100.00000 -100.00000 
-100.00000 -100.00000 
-100.00000 -100.00000 
-0.29681  0.10534 
-100.00000 -100.00000 
-100.00000 -100.00000 
-100.00000 -0.89872 
-100.00000  0.00006 
 0.03615 -0.00963 
 0.03554  0.00067 
-100.00000 -100.00000 
-100.00000 -0.28271 
-100.00000 -100.00000 
-100.00000 -100.00000 
-100.00000 -100.00000 
-0.25986 -100.00000 
-100.00000 -100.00000 
-0.34988 -0.57070 
-100.00000 -100.00000 
-100.00000 -100.00000 
-100.00000 -0.00018 
 0.00000  0.00000 
-0.10534  0.13736 
-100.00000 -100.00000 
-100.00000 -0.00119 
 0.39661  0.16694 
-100.00000 -100.00000 
 0.00012 -100.00000 
 0.00000  0.00000 
-100.00000 -100.00000 
-100.00000 -100.00000 
-100.00000 -100.00000 
 0.00000  0.00000 
-100.00000 -100.00000 
-100.00000 -0.16509 
-0.20349 -100.00000 
-100.00000 -100.00000 
-100.00000 -100.00000 
-0.40433 -100.00000 
-100.00000 -100.00000 
-100.00000 -0.00233 
 0.25040  0.69717 
-0.79273  0.26309 
-0.28837 -0.72762 
-100.00000 -100.00000 
-100.00000 -100.00000 
 0.15258 -0.51565 
 0.03243 -0.63570 
-100.00000 -0.31333 
-100.00000 -100.00000 
-0.16142 -0.16601 
-100.00000 -100.00000 
-0.03157 -0.44667 
-0.27602 -0.08283 
-0.00005 -100.00000 
-100.00000 -0.16514 
-100.00000 -100.00000 
-100.00000 -100.00000 
-100.00000 -100.00000 
-100.00000 -100.00000 
-100.00000 -100.00000 
-100.00000 -100.00000 
-100.00000 -100.00000 
-100.00000 -100.00000 
-100.00000 -100.00000 
-0.17780 -100.00000 
-100.00000 -100.00000 
-100.00000 -100.00000 
-0.17802 -0.56907 
-100.00000 -100.00000 
-100.00000 -100.00000 
-100.00000 -100.00000 
-100.00000 -100.00000 
-100.00000 -100.00000 
-0.47663 -0.67467 
-100.00000 -100.00000 
-100.00000  0.71931 
 0.00021 -0.00021 
-100.00000 -0.31127 
-0.12475 -0.29596 
-100.00000 -100.00000 
-100.00000 -100.00000 
-100.00000 -100.00000 
-0.10512 -0.00019 
-100.00000 -100.00000 
-100.00000 -100.00000 
-100.00000 -100.00000 
-100.00000 -100.00000 
-100.00000 -100.00000 
-100.00000 -100.00000 
 0.06490 -100.00000 
-0.28849  0.41111 
-0.00001 -100.00000 
-0.06559 -0.02730 
-100.00000 -100.00000 
 0.00000  0.00000 
-100.00000 -100.00000 
-100.00000 -100.00000 
-100.00000 -100.00000 
-100.00000 -100.00000 
-100.00000 -100.00000 
-100.00000 -100.00000 
 0.00000  0.00000 
-100.00000 -100.00000 
-100.00000 -100.00000 
 0.00000  0.00000 
-100.00000 -100.00000 
