# Supplementary material for: Enhanced ER proteostasis and temperature differentially impact the mutational tolerance of influenza hemagglutinin
Source: eLife. 2018 Sep 6;7:e38795. doi: 10.7554/eLife.38795 (PMC6172027; doi:10.7554/eLife.38795)
Supplement: Source data 1. [file elife-38795-data1.zip › Dataset_1/HA_DMS_2018_processing/filtering/filtering_DAX39vsDAX37/compare/out_scatter_12_D.txt]

-100.00000 -100.00000 
 0.12470 -100.00000 
 0.01499 -0.68457 
-100.00000 -0.31194 
-100.00000 -100.00000 
-100.00000 -100.00000 
 0.00039  0.37809 
-100.00000 -100.00000 
-100.00000 -100.00000 
-0.25417 -0.05116 
-100.00000 -100.00000 
-100.00000 -100.00000 
-100.00000 -100.00000 
-0.23998  0.08024 
-100.00000 -100.00000 
 0.00000  0.00000 
-100.00000 -100.00000 
 0.00000  0.00000 
-100.00000 -0.44726 
-100.00000 -100.00000 
-100.00000 -100.00000 
-100.00000 -100.00000 
 0.50595 -0.29493 
 0.00483 -100.00000 
-100.00000 -0.00011 
-100.00000 -100.00000 
-0.29223 -0.29941 
 0.35971  0.03788 
-100.00000 -100.00000 
-100.00000 -100.00000 
 0.00000  0.00000 
-100.00000 -100.00000 
-0.13268 -100.00000 
 0.00000  0.00000 
-100.00000 -100.00000 
-100.00000 -100.00000 
-100.00000 -100.00000 
-0.68691  0.92599 
-100.00000 -100.00000 
-0.20787 -0.29144 
-100.00000 -100.00000 
-100.00000 -100.00000 
-100.00000 -100.00000 
-100.00000 -100.00000 
-0.00001 -100.00000 
-100.00000 -100.00000 
-100.00000 -0.00005 
-0.10586  0.35826 
-100.00000 -100.00000 
-100.00000 -100.00000 
-0.18150 -0.15669 
 0.00000  0.00000 
-100.00000  0.37860 
-100.00000 -100.00000 
 0.51746 -0.66647 
-100.00000 -100.00000 
-100.00000 -100.00000 
-100.00000 -100.00000 
-100.00000 -100.00000 
-100.00000 -0.04989 
-100.00000 -100.00000 
-100.00000 -0.98745 
-100.00000 -100.00000 
-100.00000 -100.00000 
-0.35620 -0.61369 
-100.00000 -100.00000 
-100.00000 -100.00000 
-0.39518 -0.34063 
-100.00000 -100.00000 
-0.96449 -0.16539 
-100.00000 -0.00022 
-100.00000 -100.00000 
 0.06588 -0.18418 
-100.00000 -100.00000 
-100.00000 -100.00000 
-100.00000 -100.00000 
-100.00000 -100.00000 
-100.00000 -0.16530 
-100.00000 -100.00000 
-100.00000 -100.00000 
 0.26166 -0.06599 
-100.00000 -100.00000 
 0.09884 -0.47011 
-100.00000 -100.00000 
 0.00000  0.00000 
-0.06621  0.58126 
-100.00000 -0.31430 
-0.00016 -100.00000 
 0.61939  0.14744 
 0.19473 -0.43524 
-100.00000 -100.00000 
-0.12303 -0.05092 
-100.00000 -100.00000 
-100.00000 -100.00000 
-0.36643  0.00016 
-100.00000 -100.00000 
-100.00000 -100.00000 
-0.19563 -0.54917 
-0.10015 -0.29287 
-100.00000 -0.71817 
 0.07426  0.43778 
-100.00000 -0.00014 
 0.04688  0.21122 
 0.08598  0.05255 
-100.00000 -100.00000 
-100.00000 -100.00000 
-100.00000 -100.00000 
-0.11918 -0.02040 
-100.00000 -100.00000 
-100.00000 -100.00000 
 0.00000  0.00000 
-100.00000 -100.00000 
-0.11972 -100.00000 
 0.00000  0.00000 
-100.00000 -0.61900 
-0.18176  0.15449 
-0.46398  0.22048 
-100.00000 -100.00000 
-100.00000 -100.00000 
-0.31169 -0.39598 
-100.00000 -100.00000 
-100.00000 -100.00000 
-100.00000 -100.00000 
 0.04759 -0.38044 
-100.00000 -100.00000 
 0.01857 -0.30048 
 0.25929 -0.45981 
-100.00000 -100.00000 
 0.09193  0.34186 
-100.00000 -100.00000 
-100.00000 -100.00000 
 0.01825 -0.03760 
-100.00000 -100.00000 
-100.00000 -100.00000 
-0.00038 -0.37916 
 0.45419 -0.01524 
 0.52633  0.34434 
-100.00000  0.28444 
-100.00000 -100.00000 
-100.00000 -100.00000 
-100.00000  0.00006 
 0.58353 -0.05153 
-100.00000 -100.00000 
-100.00000 -100.00000 
-0.29432 -0.85882 
 0.01775 -0.16245 
-100.00000 -100.00000 
-100.00000 -100.00000 
-100.00000 -100.00000 
-100.00000 -100.00000 
-100.00000 -100.00000 
-100.00000 -100.00000 
-0.22629 -100.00000 
-0.31278 -0.68572 
 0.07346  3.01355 
-0.00028 -1.44888 
-1.08226 -0.17594 
-100.00000 -100.00000 
-100.00000 -0.45662 
-100.00000 -100.00000 
-100.00000 -100.00000 
-100.00000 -100.00000 
 0.02203  0.05595 
-100.00000 -100.00000 
-100.00000 -100.00000 
-100.00000 -100.00000 
-100.00000 -100.00000 
-100.00000 -100.00000 
-100.00000 -100.00000 
-0.75482 -0.30073 
-0.39117  0.34321 
 0.00000  0.00000 
-0.49853 -0.54694 
-100.00000 -0.00008 
 0.16367  1.66773 
-100.00000 -100.00000 
-100.00000 -100.00000 
-100.00000 -100.00000 
-0.30250 -1.19297 
-100.00000 -0.54869 
-100.00000 -0.41158 
-100.00000 -0.15769 
 0.23621  0.40296 
-0.35109 -0.12686 
-100.00000 -100.00000 
 0.53681  1.37814 
-100.00000 -100.00000 
 0.48199  0.10452 
 0.14946 -0.15785 
-100.00000 -100.00000 
-100.00000 -100.00000 
-100.00000 -100.00000 
-100.00000 -100.00000 
 0.33795  0.52575 
-100.00000 -100.00000 
-100.00000 -100.00000 
-0.00051 -0.77994 
-100.00000 -100.00000 
-100.00000 -100.00000 
-100.00000 -100.00000 
-100.00000 -100.00000 
 0.00000  0.00000 
-0.35122 -0.24699 
-100.00000 -100.00000 
-0.23901 -100.00000 
-0.10898 -1.14012 
-100.00000 -100.00000 
-100.00000  0.26309 
-0.14403 -0.64931 
-0.31631 -0.85316 
-0.10573 -100.00000 
 0.30497  0.81586 
 0.38208 -0.21687 
-100.00000 -100.00000 
-100.00000 -100.00000 
-0.00011 -0.00036 
-100.00000 -100.00000 
-100.00000 -100.00000 
-0.00012 -100.00000 
-0.46056 -0.95773 
 0.21774  0.05873 
-100.00000 -100.00000 
 0.32233  0.04066 
-100.00000 -100.00000 
-100.00000 -100.00000 
-0.00033 -0.00083 
-0.20423 -0.13476 
-100.00000 -100.00000 
-0.27085 -0.24632 
-100.00000 -100.00000 
-0.08701 -0.12957 
-0.12280 -1.24029 
-100.00000 -100.00000 
-100.00000 -100.00000 
-100.00000 -0.56429 
-0.32370 -0.87598 
-0.67375 -100.00000 
 0.00000  0.00000 
-100.00000 -100.00000 
-100.00000 -0.13838 
-100.00000 -100.00000 
-100.00000 -100.00000 
-100.00000 -100.00000 
-0.19710  0.21844 
-100.00000  0.00008 
 0.21079 -100.00000 
-100.00000 -100.00000 
-100.00000  0.12144 
-100.00000 -100.00000 
-100.00000 -100.00000 
-0.11722  0.10050 
-100.00000  0.21547 
-0.67241 -0.25608 
 0.00000  0.00000 
-100.00000 -0.70460 
-100.00000 -100.00000 
-100.00000 -0.00182 
-100.00000 -100.00000 
 0.80233  0.16040 
-100.00000 -100.00000 
-100.00000 -0.00013 
 0.28990 -0.28238 
 0.32552 -0.55620 
-100.00000 -100.00000 
-100.00000 -100.00000 
-100.00000 -100.00000 
-100.00000 -100.00000 
-100.00000 -100.00000 
-100.00000 -100.00000 
-100.00000 -0.13308 
-100.00000 -100.00000 
-100.00000 -100.00000 
-100.00000 -100.00000 
-0.27941  0.09515 
-100.00000 -100.00000 
-0.74906  0.08726 
-0.55667 -0.74746 
 0.04770 -0.50372 
-100.00000 -100.00000 
 0.18375 -0.01443 
-100.00000 -100.00000 
-100.00000 -100.00000 
-100.00000 -100.00000 
-100.00000 -100.00000 
 0.82978 -0.56283 
-100.00000 -100.00000 
-0.07168  1.27152 
-100.00000 -100.00000 
-0.22174  0.45042 
-0.79655  0.18711 
-100.00000 -100.00000 
-0.17068  0.01753 
-100.00000 -100.00000 
-0.86730 -0.16904 
-100.00000 -100.00000 
-100.00000 -100.00000 
-100.00000 -100.00000 
-100.00000 -100.00000 
-0.46031 -0.37639 
-100.00000 -100.00000 
 0.25205 -0.53472 
-100.00000 -100.00000 
-0.47155  0.09899 
-100.00000 -100.00000 
-0.12922  0.13767 
-100.00000 -100.00000 
-100.00000 -100.00000 
-100.00000 -100.00000 
-100.00000 -0.16175 
 0.41566  0.05312 
-100.00000 -100.00000 
-0.18919  0.20267 
-100.00000 -100.00000 
 0.22245 -0.87092 
-100.00000 -100.00000 
-100.00000 -100.00000 
-100.00000 -100.00000 
 0.47590 -0.26752 
-100.00000 -100.00000 
-100.00000 -100.00000 
-100.00000 -100.00000 
-0.12659 -100.00000 
 0.35952  0.04704 
-100.00000 -100.00000 
-100.00000 -100.00000 
-100.00000  0.10631 
-100.00000 -100.00000 
-100.00000 -100.00000 
-100.00000 -100.00000 
-100.00000 -100.00000 
-100.00000 -100.00000 
-100.00000 -100.00000 
-100.00000 -100.00000 
-100.00000 -0.39567 
-100.00000 -100.00000 
 0.26459  0.20268 
-100.00000 -0.15140 
-100.00000 -100.00000 
-100.00000 -100.00000 
-100.00000 -100.00000 
-100.00000 -100.00000 
-100.00000 -100.00000 
-100.00000 -100.00000 
 0.06912 -0.12864 
-100.00000 -100.00000 
-100.00000 -100.00000 
-100.00000 -100.00000 
 0.02171 -0.16803 
-100.00000 -100.00000 
 0.31637 -0.16894 
 0.34566 -0.03776 
-100.00000 -100.00000 
-100.00000 -100.00000 
 0.08714 -0.07315 
-100.00000 -100.00000 
-100.00000 -100.00000 
-100.00000 -100.00000 
-100.00000 -0.00017 
-100.00000 -100.00000 
-100.00000 -100.00000 
-100.00000 -100.00000 
 0.00000  0.00000 
-100.00000 -100.00000 
-100.00000 -100.00000 
-100.00000 -0.43924 
-0.18957  0.54704 
-100.00000 -100.00000 
-0.00007 -100.00000 
-100.00000  0.00042 
-100.00000  0.37853 
-0.51214  0.29464 
 0.36809 -0.27269 
-0.63190 -100.00000 
-100.00000 -100.00000 
-0.45036 -0.29064 
 0.12995  0.21451 
 0.02047 -100.00000 
-100.00000 -100.00000 
-100.00000 -100.00000 
 0.00000  0.00000 
-100.00000 -100.00000 
-100.00000 -0.00018 
-100.00000 -100.00000 
-100.00000 -100.00000 
-100.00000 -100.00000 
 0.55758  0.67973 
-0.19543  0.08222 
-100.00000 -100.00000 
-0.23091  0.22031 
-100.00000 -100.00000 
-100.00000 -100.00000 
-100.00000 -100.00000 
-0.00879 -0.43077 
-100.00000 -100.00000 
-100.00000 -100.00000 
 0.13584 -0.92091 
-100.00000 -100.00000 
-0.19636 -100.00000 
-100.00000 -100.00000 
-0.46328 -0.13564 
-100.00000 -100.00000 
-100.00000 -100.00000 
 0.66633  0.14531 
-100.00000 -100.00000 
-100.00000 -100.00000 
-100.00000 -100.00000 
-100.00000 -100.00000 
-0.29983  0.37655 
-100.00000 -100.00000 
 0.31837 -0.42180 
-100.00000 -100.00000 
-0.10585 -0.13227 
-100.00000 -100.00000 
 0.98665  0.01917 
 0.07666  0.45222 
-100.00000 -100.00000 
-100.00000 -0.58328 
-100.00000 -100.00000 
-100.00000 -100.00000 
-100.00000 -100.00000 
 0.26547  0.94050 
 0.05933 -0.14403 
-100.00000 -100.00000 
-0.23814  0.54218 
-100.00000 -100.00000 
-100.00000 -100.00000 
-100.00000 -100.00000 
 0.00000  0.00000 
 0.00000  0.00000 
-100.00000 -100.00000 
-100.00000 -100.00000 
-100.00000 -100.00000 
 0.00000  0.00000 
-100.00000 -100.00000 
-100.00000 -100.00000 
-100.00000 -100.00000 
-100.00000 -100.00000 
 0.41698 -0.35405 
-100.00000 -100.00000 
 0.20132  0.09869 
-100.00000 -100.00000 
-100.00000 -100.00000 
-100.00000 -0.14723 
-100.00000 -100.00000 
-100.00000 -100.00000 
-0.14697 -0.28173 
-0.52515  0.66535 
 0.38901  0.48553 
-100.00000 -100.00000 
-100.00000 -100.00000 
-100.00000 -100.00000 
 0.00000  0.00000 
-100.00000 -100.00000 
-100.00000 -100.00000 
 0.00000  0.00000 
 0.00119 -1.05463 
-0.20423  0.15844 
-100.00000 -100.00000 
-100.00000 -100.00000 
-0.04065 -0.22033 
-100.00000 -100.00000 
-100.00000 -100.00000 
-0.40164 -0.55776 
-100.00000 -100.00000 
-100.00000 -100.00000 
-100.00000 -100.00000 
-100.00000  0.00072 
-100.00000 -100.00000 
-100.00000 -100.00000 
-100.00000  0.22998 
 0.46870 -0.48829 
 0.20585 -0.17228 
 0.26306 -0.14412 
-100.00000 -100.00000 
-0.03690 -0.63428 
-100.00000 -0.31382 
-100.00000 -100.00000 
-0.49014 -0.20080 
-100.00000 -100.00000 
-100.00000  0.00006 
-100.00000 -100.00000 
-0.04725  0.37733 
-100.00000 -100.00000 
-0.15680 -0.00010 
-100.00000 -100.00000 
 0.13763 -100.00000 
-100.00000 -100.00000 
 0.00000  0.00000 
 0.32032 -0.20363 
-0.95599 -0.00397 
-100.00000 -100.00000 
-100.00000 -100.00000 
-0.13113 -0.55863 
-100.00000 -0.00050 
-100.00000 -100.00000 
-100.00000 -100.00000 
-0.09649 -0.25221 
-100.00000 -0.00003 
-100.00000 -1.00987 
-100.00000 -0.16506 
 0.00000  0.00000 
-100.00000 -100.00000 
-100.00000 -100.00000 
-100.00000 -0.31304 
-0.00008  0.21362 
-100.00000 -100.00000 
-0.86857  0.57754 
-0.19521  0.03862 
-100.00000 -100.00000 
 0.17523 -100.00000 
-100.00000 -100.00000 
 0.06244 -0.06630 
-0.38871 -100.00000 
 1.05181 -0.08414 
-0.50926 -0.57819 
-100.00000 -100.00000 
 0.00000  0.00000 
-100.00000 -100.00000 
-100.00000 -100.00000 
 0.06007 -0.00034 
-100.00000 -100.00000 
-0.07954  0.37676 
-100.00000  0.37826 
 0.26369 -0.15757 
-0.11127 -100.00000 
-100.00000 -100.00000 
 0.13752 -0.53200 
-0.18885 -100.00000 
-100.00000 -100.00000 
-100.00000 -100.00000 
-100.00000 -100.00000 
-100.00000 -100.00000 
 0.15934  0.06987 
-100.00000 -100.00000 
-100.00000 -100.00000 
-100.00000 -100.00000 
-100.00000 -100.00000 
-100.00000 -100.00000 
-100.00000 -100.00000 
-100.00000 -100.00000 
-100.00000 -100.00000 
-100.00000 -100.00000 
-100.00000 -100.00000 
-0.10449 -0.56790 
-100.00000 -100.00000 
-100.00000 -100.00000 
-100.00000 -100.00000 
-100.00000 -100.00000 
-100.00000 -100.00000 
-100.00000 -100.00000 
-100.00000 -100.00000 
-100.00000 -0.00011 
-100.00000 -100.00000 
-100.00000 -100.00000 
-100.00000 -0.12016 
-1.00803 -0.73027 
-100.00000 -100.00000 
-100.00000 -100.00000 
-100.00000 -100.00000 
-100.00000 -100.00000 
-100.00000 -100.00000 
-0.10517 -0.56980 
-100.00000 -100.00000 
 0.13776 -100.00000 
-100.00000 -100.00000 
