# Supplementary material for: Enhanced ER proteostasis and temperature differentially impact the mutational tolerance of influenza hemagglutinin
Source: eLife. 2018 Sep 6;7:e38795. doi: 10.7554/eLife.38795 (PMC6172027; doi:10.7554/eLife.38795)
Supplement: Source data 1. [file elife-38795-data1.zip › Dataset_1/HA_DMS_2018_processing/filtering/filtering_DAX39vsDAX37/compare/out_scatter_12_E.txt]

-100.00000 -100.00000 
 0.18842  0.27801 
 0.11065  0.48512 
-0.04430 -0.70751 
-100.00000  0.00010 
-100.00000 -100.00000 
-100.00000  0.37809 
-100.00000 -100.00000 
-100.00000 -100.00000 
-100.00000 -100.00000 
 0.12408  0.22110 
-100.00000 -100.00000 
 0.13009 -0.16576 
-100.00000 -100.00000 
-100.00000 -100.00000 
 0.70402 -0.39590 
 0.33072  0.26318 
 0.68946 -0.02467 
-0.51942 -0.68309 
-100.00000 -100.00000 
-100.00000 -100.00000 
-100.00000 -100.00000 
-100.00000 -100.00000 
-100.00000 -100.00000 
-100.00000 -100.00000 
-0.10316 -0.05079 
-100.00000 -100.00000 
-100.00000 -100.00000 
-100.00000 -100.00000 
-100.00000 -100.00000 
 0.45799 -0.29128 
-100.00000 -100.00000 
-100.00000 -100.00000 
 0.18272  0.17152 
-100.00000 -100.00000 
-100.00000 -100.00000 
-100.00000 -100.00000 
 0.00000  0.00000 
-0.46638  0.15461 
 0.26304 -100.00000 
-100.00000  0.13749 
 0.01432  0.06670 
-100.00000 -100.00000 
-100.00000 -100.00000 
-100.00000 -100.00000 
-100.00000 -100.00000 
-100.00000 -100.00000 
-100.00000 -100.00000 
-100.00000 -100.00000 
-100.00000 -100.00000 
 0.00000  0.00000 
 0.34252 -0.68874 
 0.01887  0.29535 
-100.00000 -100.00000 
-100.00000 -100.00000 
-0.37100 -0.02425 
-0.10741  0.42075 
-100.00000 -100.00000 
-100.00000 -100.00000 
 0.45069  0.66719 
-100.00000 -100.00000 
 0.98429 -0.48013 
-0.61154 -0.58787 
-100.00000  0.21265 
-0.67265  0.71418 
-100.00000 -100.00000 
-100.00000 -100.00000 
-0.54924 -0.37032 
-100.00000 -100.00000 
 0.15142  0.58105 
-0.52658 -0.24906 
-100.00000 -100.00000 
-100.00000 -0.00042 
-100.00000 -100.00000 
-100.00000 -100.00000 
-0.23792  0.10206 
-100.00000 -100.00000 
-100.00000 -100.00000 
-100.00000 -100.00000 
-0.10067 -0.44174 
-100.00000 -100.00000 
-100.00000 -100.00000 
 0.00000  0.00000 
-100.00000 -100.00000 
-0.12914 -0.37688 
 0.28935 -0.87320 
-100.00000 -100.00000 
-100.00000 -100.00000 
 0.13849 -0.22913 
 0.56889 -0.02830 
-0.18862 -100.00000 
 0.88826 -0.00002 
-100.00000 -100.00000 
-100.00000 -100.00000 
-100.00000 -100.00000 
-100.00000 -100.00000 
 0.67827  0.37875 
 0.00000  0.00000 
 0.11288  0.64785 
-0.51713 -100.00000 
 0.77655 -0.15675 
-100.00000 -100.00000 
 0.00000  0.00000 
-0.82862 -1.51272 
-0.71667 -0.80474 
-0.22266 -1.10936 
-100.00000 -100.00000 
-100.00000 -100.00000 
-100.00000 -100.00000 
-0.06311  0.30008 
 0.25923  1.40336 
-100.00000 -100.00000 
-0.81859  0.77489 
 0.23865 -0.41355 
-100.00000 -100.00000 
 0.00000  0.00000 
 0.00000  0.00000 
-100.00000 -100.00000 
-100.00000 -100.00000 
 0.00000  0.00000 
-100.00000  0.07821 
-100.00000 -100.00000 
-100.00000  0.10507 
-100.00000  0.00658 
-100.00000 -0.30077 
 1.68341 -0.49053 
-100.00000 -0.12976 
-100.00000 -100.00000 
 0.00000  0.00000 
-100.00000 -100.00000 
-100.00000 -100.00000 
 0.00000  0.00000 
-100.00000 -100.00000 
-100.00000 -100.00000 
 0.49945 -0.15765 
 0.33450 -0.23936 
 0.00000  0.00000 
 0.16764  0.61400 
-100.00000 -100.00000 
-100.00000 -100.00000 
-0.59622 -0.45625 
-0.11894 -100.00000 
-100.00000 -100.00000 
-100.00000 -100.00000 
 0.05598 -0.38598 
-0.56241  0.13482 
 0.01348  0.07576 
-0.00063  0.20678 
-100.00000 -100.00000 
 0.13592 -0.40285 
-100.00000 -100.00000 
-100.00000  0.00006 
-0.64456 -2.55745 
 0.43874 -0.00120 
-0.01417 -100.00000 
 0.24876  0.06747 
-0.48195 -0.17400 
-100.00000 -100.00000 
 0.09672 -100.00000 
-100.00000 -100.00000 
-100.00000 -100.00000 
-100.00000 -100.00000 
-100.00000 -100.00000 
-100.00000 -100.00000 
-100.00000 -100.00000 
-100.00000 -100.00000 
-100.00000 -100.00000 
-100.00000 -100.00000 
-0.44707 -0.33742 
-0.42935 -0.29628 
 1.67429  0.03965 
 0.47353 -0.05418 
-0.27612 -0.01901 
-100.00000 -100.00000 
-0.25729 -0.30211 
-0.76465 -0.51890 
-100.00000 -100.00000 
-0.58322 -0.30008 
-0.89666 -0.30085 
-0.19822  0.29766 
-100.00000 -100.00000 
 0.25622  0.84817 
-100.00000 -100.00000 
-0.59587 -100.00000 
 0.06244 -0.06277 
 0.57148  0.68320 
-0.29514 -0.01138 
 0.00000  0.00000 
-100.00000 -100.00000 
-100.00000 -100.00000 
-0.24619 -0.39886 
-100.00000 -100.00000 
-100.00000 -100.00000 
-100.00000 -100.00000 
-100.00000 -100.00000 
-100.00000 -100.00000 
-100.00000 -100.00000 
-100.00000 -100.00000 
-100.00000 -100.00000 
-0.00007 -100.00000 
-100.00000 -0.66508 
-0.47847  1.55859 
 0.00000  0.00000 
-100.00000  0.23326 
-0.46482  0.30945 
-0.20442 -1.86498 
-100.00000 -100.00000 
-100.00000 -100.00000 
-0.25716 -0.02430 
-100.00000 -0.93878 
 0.17958 -1.75218 
-0.26766  0.42697 
-100.00000 -100.00000 
-100.00000 -100.00000 
-100.00000 -100.00000 
-100.00000 -100.00000 
-100.00000 -0.14486 
 0.11224 -0.70204 
-100.00000 -100.00000 
 0.21804 -0.24818 
-100.00000 -0.00023 
-100.00000 -100.00000 
-0.51609 -0.41708 
-100.00000 -100.00000 
-100.00000 -100.00000 
-0.15137 -0.00083 
-0.20423 -0.13476 
-100.00000 -0.00083 
 0.00000  0.00000 
-100.00000 -0.27707 
-100.00000 -100.00000 
-0.64390 -1.28841 
-100.00000 -100.00000 
-100.00000 -100.00000 
 0.46941 -1.26132 
 0.14248 -0.00070 
 0.46085 -0.08727 
-0.11750 -0.55986 
-100.00000 -100.00000 
-100.00000 -100.00000 
 0.11822 -0.35511 
-100.00000 -100.00000 
-100.00000 -100.00000 
 0.03864 -100.00000 
-100.00000 -100.00000 
-100.00000 -100.00000 
-100.00000 -100.00000 
-100.00000 -100.00000 
-100.00000 -100.00000 
-100.00000 -100.00000 
 0.00000  0.00000 
-100.00000  0.62430 
-0.05616 -0.03835 
-0.54971 -0.88589 
-100.00000 -0.30916 
-100.00000 -100.00000 
-100.00000 -0.00182 
-100.00000 -100.00000 
 0.00000  0.00000 
-0.10548  0.79331 
-0.29679 -100.00000 
-100.00000 -100.00000 
-100.00000 -100.00000 
-100.00000 -100.00000 
-100.00000 -100.00000 
-0.46368 -0.13407 
-100.00000 -100.00000 
 0.03195 -100.00000 
-100.00000 -100.00000 
-100.00000 -100.00000 
-100.00000 -100.00000 
 0.33507 -0.80949 
-100.00000 -100.00000 
-0.75248  1.03812 
-100.00000 -100.00000 
-0.71577 -1.04369 
-0.31785 -0.44589 
 0.00000  0.00000 
-100.00000 -100.00000 
-100.00000 -100.00000 
-100.00000 -100.00000 
-100.00000 -100.00000 
-0.54274 -0.28830 
-100.00000 -100.00000 
 0.64995 -0.32487 
-0.36811  0.12911 
 0.07514  0.83083 
-100.00000  0.13754 
-0.12651 -0.96688 
 0.00000  0.00000 
-100.00000 -100.00000 
 0.31508 -0.20736 
-100.00000 -100.00000 
-0.01007 -0.45633 
-100.00000 -100.00000 
-100.00000 -100.00000 
-100.00000 -100.00000 
-100.00000 -100.00000 
-0.45251 -0.05857 
-0.01957 -0.03730 
-100.00000 -100.00000 
-100.00000 -100.00000 
-0.34598  0.77995 
-100.00000 -100.00000 
-100.00000 -100.00000 
-100.00000 -100.00000 
-100.00000 -100.00000 
-100.00000 -100.00000 
-100.00000 -100.00000 
-100.00000 -100.00000 
-100.00000 -100.00000 
-100.00000 -0.00017 
-100.00000 -100.00000 
-100.00000 -0.00062 
-100.00000 -100.00000 
-100.00000 -100.00000 
-0.08287  0.11787 
 0.00000  0.00000 
-100.00000 -100.00000 
-100.00000 -100.00000 
-0.55880 -0.10611 
-100.00000 -100.00000 
-100.00000 -100.00000 
-100.00000 -100.00000 
-100.00000 -100.00000 
-0.53489 -100.00000 
-0.07486 -0.48416 
-100.00000 -100.00000 
-100.00000 -100.00000 
-100.00000 -100.00000 
-100.00000 -100.00000 
-100.00000 -100.00000 
 0.36070 -0.08855 
-100.00000 -100.00000 
 0.13892 -100.00000 
-100.00000 -100.00000 
-100.00000 -0.41392 
-100.00000 -100.00000 
-100.00000 -100.00000 
-100.00000 -100.00000 
-0.00008 -0.14772 
-100.00000 -100.00000 
-100.00000 -100.00000 
-100.00000 -100.00000 
-100.00000 -100.00000 
-100.00000 -100.00000 
-0.51519  0.09649 
-100.00000 -100.00000 
-100.00000 -100.00000 
-100.00000 -100.00000 
-100.00000 -100.00000 
-100.00000 -100.00000 
-100.00000 -100.00000 
 0.00000  0.00000 
 0.33263  0.06503 
 0.42063  0.25569 
-100.00000 -100.00000 
-100.00000 -1.59224 
 0.05521 -0.81207 
-100.00000 -100.00000 
-100.00000 -100.00000 
-0.75229  0.26309 
 0.41690  0.10823 
-100.00000 -100.00000 
-100.00000 -100.00000 
-100.00000 -100.00000 
-100.00000 -100.00000 
-100.00000 -100.00000 
-100.00000 -100.00000 
-100.00000 -1.61729 
-100.00000 -100.00000 
 0.00000  0.00000 
 0.13508  0.76450 
-0.61988  0.71529 
 0.49774 -0.29770 
-100.00000 -0.00010 
-100.00000 -100.00000 
 0.04206  0.23993 
 0.13661 -0.42284 
 0.72167  0.32370 
-100.00000  0.02188 
-0.78108 -0.37876 
-100.00000 -0.00005 
-100.00000 -100.00000 
-100.00000 -0.26748 
-100.00000 -0.74495 
-100.00000 -100.00000 
-100.00000 -100.00000 
-0.14759 -0.89813 
 0.47571  0.04870 
-100.00000 -100.00000 
 0.13759 -100.00000 
-100.00000 -100.00000 
-0.32122  0.17206 
-100.00000  0.00011 
-100.00000 -100.00000 
-100.00000 -100.00000 
-100.00000 -100.00000 
-100.00000 -100.00000 
 0.00000  0.00000 
 0.20118  0.07713 
-100.00000 -100.00000 
-100.00000 -0.00009 
-100.00000 -0.01946 
-0.00003 -100.00000 
-100.00000 -100.00000 
-100.00000  0.00030 
-100.00000 -0.62345 
-100.00000  0.00003 
-100.00000 -100.00000 
-0.28317 -0.82659 
 0.00000  0.00000 
-100.00000 -100.00000 
-100.00000 -100.00000 
-0.66273 -100.00000 
-100.00000 -100.00000 
 0.00000  0.00000 
 0.07652  0.48027 
-100.00000 -100.00000 
-100.00000 -100.00000 
 0.00000  0.00000 
-100.00000 -100.00000 
-100.00000 -100.00000 
-100.00000 -100.00000 
-0.63848  0.08830 
 0.40521  0.45962 
-100.00000 -100.00000 
-0.03164  0.60486 
-0.58372 -0.04100 
 0.23924  0.19380 
-100.00000 -100.00000 
 0.00013 -100.00000 
-0.29862 -0.39865 
-100.00000 -100.00000 
-100.00000 -100.00000 
-100.00000 -100.00000 
-100.00000 -100.00000 
-100.00000 -100.00000 
-0.22658 -0.13937 
 0.00000  0.00000 
-100.00000 -100.00000 
-100.00000 -100.00000 
-100.00000 -100.00000 
-100.00000 -100.00000 
-100.00000 -100.00000 
 0.00000  0.00000 
-100.00000 -100.00000 
 0.00000  0.00000 
-100.00000 -100.00000 
-100.00000 -100.00000 
-100.00000 -100.00000 
-0.28451 -0.14749 
-100.00000 -100.00000 
-100.00000 -100.00000 
 0.03984  0.24368 
-100.00000 -0.28131 
-100.00000 -100.00000 
 0.16180 -0.00015 
-0.75469 -0.26433 
-100.00000 -100.00000 
-100.00000 -100.00000 
-100.00000 -100.00000 
 0.00000  0.00000 
 0.22387  0.50437 
-100.00000  0.13754 
-0.37620 -0.13587 
-100.00000  0.44409 
 0.03554 -100.00000 
-100.00000 -100.00000 
-0.22790 -0.64473 
-100.00000  0.39569 
-100.00000 -100.00000 
-100.00000 -100.00000 
 0.24820  0.03924 
 0.00000  0.00000 
-100.00000 -100.00000 
 0.05234 -0.04211 
-100.00000 -100.00000 
-0.38800 -0.35617 
-100.00000 -100.00000 
-100.00000 -100.00000 
 0.00000  0.00000 
-100.00000 -100.00000 
-100.00000 -100.00000 
-100.00000 -100.00000 
-0.04638  0.31587 
-100.00000 -100.00000 
-0.11865  0.31863 
-100.00000 -100.00000 
 0.00000  0.00000 
-100.00000 -100.00000 
-100.00000  0.00005 
 0.00000  0.00000 
-0.95708  0.37802 
 0.03243 -0.00003 
-100.00000 -100.00000 
-0.40597 -0.85625 
 0.39133 -0.04150 
-0.29553 -0.52463 
-100.00000 -0.00009 
 0.10487  0.51044 
-0.00005 -0.16465 
 0.00023 -100.00000 
 0.08327 -0.12892 
-100.00000 -100.00000 
-0.12177  0.04099 
 0.00000  0.00000 
 0.00000  0.00000 
-100.00000 -100.00000 
-0.20889  0.81143 
-0.19914 -100.00000 
-0.38073 -0.97516 
-100.00000 -100.00000 
 0.00000  0.00000 
-0.14018 -0.23438 
-100.00000 -100.00000 
-0.95569 -1.49293 
 0.48154  1.81430 
-100.00000  0.48556 
 0.57958 -0.32517 
-100.00000 -100.00000 
 0.00000  0.00000 
 0.02472  0.32153 
-100.00000 -100.00000 
 0.18295 -0.42233 
-0.09618 -0.28983 
 0.04468 -100.00000 
-100.00000 -0.25241 
-0.09546 -100.00000 
-100.00000 -100.00000 
-0.10092  0.37864 
-100.00000 -100.00000 
-100.00000 -100.00000 
-100.00000 -100.00000 
-100.00000 -100.00000 
-100.00000 -100.00000 
-100.00000 -100.00000 
-100.00000 -100.00000 
-100.00000 -100.00000 
-100.00000 -100.00000 
-0.20288 -0.54388 
-100.00000 -100.00000 
-100.00000 -100.00000 
-100.00000 -100.00000 
-100.00000 -100.00000 
-100.00000 -100.00000 
-0.48088 -0.04807 
-0.40172  0.21400 
-100.00000 -100.00000 
-100.00000 -100.00000 
-0.00001 -100.00000 
-100.00000 -0.00011 
-100.00000 -100.00000 
-100.00000 -100.00000 
-0.20293 -0.30453 
-100.00000 -100.00000 
-0.42700  0.62397 
-100.00000 -100.00000 
-100.00000 -100.00000 
-0.13474  0.31711 
-100.00000 -100.00000 
-0.29502  0.37836 
-100.00000 -100.00000 
-100.00000 -100.00000 
-100.00000 -100.00000 
