# Supplementary material for: Enhanced ER proteostasis and temperature differentially impact the mutational tolerance of influenza hemagglutinin
Source: eLife. 2018 Sep 6;7:e38795. doi: 10.7554/eLife.38795 (PMC6172027; doi:10.7554/eLife.38795)
Supplement: Source data 1. [file elife-38795-data1.zip › Dataset_1/HA_DMS_2018_processing/filtering/filtering_DAX39vsDAX37/compare/out_scatter_12_F.txt]

-100.00000 -100.00000 
-100.00000  0.55110 
-0.00021  0.13691 
-100.00000  0.00035 
 0.54525  0.14990 
-0.62313  0.20705 
-0.38802 -0.70821 
-100.00000  0.13754 
-0.36521  0.09646 
-0.25417 -100.00000 
 0.61666  0.57236 
 0.00000  0.00000 
-100.00000 -100.00000 
-100.00000  0.51273 
-100.00000 -100.00000 
-100.00000 -100.00000 
-100.00000 -100.00000 
-100.00000 -100.00000 
 0.29616 -100.00000 
-100.00000 -100.00000 
-0.36521 -0.16565 
-100.00000 -100.00000 
-100.00000 -100.00000 
-100.00000 -0.20584 
-100.00000 -100.00000 
-100.00000 -100.00000 
-100.00000 -100.00000 
-100.00000 -100.00000 
-100.00000 -100.00000 
-100.00000 -100.00000 
-100.00000 -100.00000 
-100.00000 -100.00000 
-0.20703 -0.57138 
-100.00000 -100.00000 
-100.00000 -100.00000 
-100.00000 -100.00000 
-0.15861 -0.62467 
-100.00000 -100.00000 
-100.00000 -100.00000 
-100.00000 -100.00000 
-100.00000 -100.00000 
-100.00000 -100.00000 
-100.00000 -100.00000 
-100.00000 -100.00000 
-100.00000  0.00004 
-0.06872  0.06821 
 0.40406 -0.34975 
-100.00000 -100.00000 
-100.00000 -100.00000 
 0.42826 -0.18526 
-100.00000 -100.00000 
-100.00000 -100.00000 
-100.00000 -100.00000 
 0.00006 -100.00000 
-100.00000 -100.00000 
-100.00000 -100.00000 
-100.00000 -100.00000 
-100.00000 -100.00000 
-0.21231  0.32481 
-0.08955 -0.25240 
 0.67331 -0.21439 
-0.48652 -0.23269 
-100.00000 -100.00000 
-100.00000 -100.00000 
-100.00000 -100.00000 
-100.00000 -100.00000 
-100.00000 -100.00000 
-0.52072  0.13538 
 0.51261  0.19600 
-0.36652 -100.00000 
-100.00000 -100.00000 
 0.24566 -0.31420 
-100.00000 -100.00000 
 0.38197  0.01822 
-100.00000 -100.00000 
-100.00000 -100.00000 
-100.00000 -100.00000 
 0.63694 -0.22615 
-0.44564 -0.19304 
-100.00000 -100.00000 
-100.00000 -100.00000 
-100.00000 -100.00000 
-0.36652 -0.51019 
 0.13153  0.17366 
-100.00000 -100.00000 
-0.11714 -100.00000 
-100.00000 -100.00000 
-0.67061  0.05805 
 0.31690 -0.45036 
-0.30588  0.51547 
-0.00035 -0.31438 
 0.00857  0.09753 
-100.00000 -0.84944 
 0.48165  0.27100 
-100.00000  0.00016 
-100.00000 -0.15789 
-100.00000 -100.00000 
-100.00000 -100.00000 
-100.00000 -100.00000 
 0.25565 -0.94505 
-100.00000 -100.00000 
-0.41813  0.60421 
-100.00000 -100.00000 
-0.65665 -0.68646 
-100.00000 -100.00000 
-100.00000 -0.43014 
-0.37839 -0.85485 
 0.55889 -0.16683 
-100.00000 -100.00000 
-100.00000 -100.00000 
-100.00000 -100.00000 
 0.02072 -1.19225 
-1.03265 -0.77012 
-100.00000 -100.00000 
 0.03471  1.25608 
-100.00000 -100.00000 
-100.00000 -100.00000 
-100.00000 -100.00000 
-0.45294 -100.00000 
-100.00000 -100.00000 
-100.00000  0.00010 
-0.24317 -0.18439 
 0.11706 -100.00000 
-100.00000 -1.41129 
-0.54363 -100.00000 
-100.00000 -100.00000 
-100.00000 -0.30030 
 0.24719 -0.38901 
-100.00000 -100.00000 
-100.00000 -100.00000 
 0.00000  0.00000 
-100.00000 -100.00000 
-100.00000 -100.00000 
 0.00000  0.00000 
-100.00000 -100.00000 
-1.99342 -0.95542 
 0.25917 -100.00000 
 0.33864 -0.59252 
 0.00907  0.00040 
 0.24561 -0.15763 
-100.00000 -100.00000 
-100.00000 -100.00000 
-0.94174 -100.00000 
-100.00000 -100.00000 
 0.00000  0.00000 
-100.00000 -1.35435 
-100.00000 -100.00000 
-100.00000 -100.00000 
-100.00000 -100.00000 
-0.43265 -1.60745 
-100.00000 -100.00000 
-0.11165 -0.37551 
-0.36355 -0.00993 
 0.02042  0.17733 
-100.00000  0.42073 
-1.05608 -100.00000 
 0.11937 -0.00810 
-100.00000 -1.30252 
-100.00000 -100.00000 
 0.00000  0.00000 
-100.00000  0.10511 
-100.00000 -100.00000 
-100.00000 -100.00000 
 0.44892 -0.42945 
-100.00000 -100.00000 
-100.00000 -100.00000 
-100.00000 -100.00000 
-100.00000 -100.00000 
-100.00000 -100.00000 
-100.00000  0.12637 
-0.19237  1.25014 
-100.00000 -100.00000 
-0.22525 -0.97236 
 0.01827  0.16553 
-100.00000 -0.28402 
-0.24473 -0.87667 
-0.40612 -0.67105 
-100.00000 -0.30008 
-0.00015 -0.00035 
-0.46321 -0.02963 
-0.04889 -0.76105 
 0.50134 -0.76010 
-100.00000 -100.00000 
-0.51698 -100.00000 
-100.00000  0.26298 
-100.00000 -100.00000 
-100.00000 -0.00010 
-100.00000 -100.00000 
-100.00000 -0.00013 
-0.28316 -0.02922 
-100.00000 -100.00000 
-100.00000 -100.00000 
-0.27855  0.43969 
-100.00000 -100.00000 
-0.00419 -0.13035 
-100.00000 -100.00000 
-0.29703 -100.00000 
-100.00000 -100.00000 
 0.21290  0.18411 
-100.00000 -100.00000 
-0.02716 -0.14553 
-100.00000  0.00002 
-100.00000 -100.00000 
-100.00000 -100.00000 
-100.00000 -0.14531 
-0.54237 -100.00000 
-0.05639 -0.11750 
-100.00000 -100.00000 
-100.00000 -0.13517 
-0.20543 -0.59046 
-0.11345  0.30764 
-1.77955  0.26225 
-100.00000  0.43851 
-100.00000  0.86384 
-0.20461 -0.13512 
 0.03126 -0.85574 
-100.00000 -100.00000 
-0.05515 -0.03418 
-0.16711  0.02340 
 0.79848 -0.00165 
-100.00000  0.67784 
-0.10565 -0.50518 
 0.09498 -0.29021 
-100.00000 -100.00000 
-100.00000 -100.00000 
 0.00000  0.00000 
 0.37848 -0.56277 
-100.00000 -100.00000 
-0.43591 -0.35173 
-0.11110  0.62082 
-0.23775 -0.02148 
 0.01099 -0.50917 
-100.00000 -100.00000 
 0.04505 -0.39613 
-0.60081 -0.99364 
-100.00000 -0.00070 
 0.12381 -1.56259 
-100.00000 -100.00000 
-100.00000 -100.00000 
-100.00000 -100.00000 
-100.00000 -100.00000 
-100.00000 -100.00000 
-100.00000 -0.56342 
-0.09886 -0.81128 
 0.00003 -100.00000 
-100.00000 -0.10651 
-100.00000 -100.00000 
-100.00000 -100.00000 
 0.23009 -0.52519 
-100.00000 -100.00000 
-0.24275  0.17096 
-100.00000 -100.00000 
-0.03100 -100.00000 
-100.00000 -100.00000 
-100.00000 -0.39509 
-100.00000 -100.00000 
-0.12033 -0.27721 
 0.00000  0.00000 
-100.00000 -0.00005 
-100.00000 -100.00000 
-100.00000 -100.00000 
-100.00000 -100.00000 
-100.00000 -100.00000 
-100.00000 -0.41760 
-100.00000 -100.00000 
-100.00000 -100.00000 
-100.00000 -100.00000 
-100.00000 -0.13951 
-100.00000  0.01467 
-100.00000 -100.00000 
 0.00000  0.00000 
-100.00000 -0.00053 
-100.00000 -0.14530 
-100.00000 -100.00000 
-0.15898 -100.00000 
-100.00000 -100.00000 
 0.00000  0.00000 
-0.30408  0.11813 
 0.02348 -0.21062 
-100.00000 -100.00000 
-0.00749  0.04927 
 0.38092 -0.76693 
 0.38260 -0.82579 
-100.00000 -100.00000 
-100.00000 -0.14379 
-100.00000  0.37809 
-100.00000 -0.30668 
-0.12665  0.00004 
-100.00000 -0.16114 
-100.00000 -0.16178 
 0.13585  0.42396 
-0.00031 -100.00000 
-100.00000 -100.00000 
-0.92672  0.08483 
-0.36887  0.17820 
-100.00000 -100.00000 
-100.00000 -100.00000 
-100.00000 -100.00000 
-0.33570 -0.16059 
-100.00000 -100.00000 
-100.00000 -100.00000 
-100.00000 -100.00000 
-0.86724  0.21679 
-100.00000 -100.00000 
-100.00000  0.14728 
 0.03221 -0.69209 
-100.00000 -100.00000 
 0.00000  0.00000 
-100.00000 -100.00000 
-100.00000 -100.00000 
-100.00000 -100.00000 
-100.00000 -100.00000 
-100.00000 -100.00000 
 0.53212 -0.55610 
-0.24270 -0.43884 
-100.00000 -100.00000 
-100.00000 -100.00000 
-100.00000 -100.00000 
 0.04156 -0.29685 
-100.00000 -100.00000 
-100.00000 -100.00000 
-0.47872 -0.17703 
 0.67826  0.02581 
-100.00000 -100.00000 
-100.00000 -100.00000 
-0.48415 -100.00000 
-100.00000 -100.00000 
-0.40494  0.10259 
-100.00000 -100.00000 
-100.00000 -100.00000 
-100.00000 -0.04226 
-100.00000 -100.00000 
-100.00000 -100.00000 
-100.00000 -100.00000 
-100.00000 -100.00000 
-100.00000 -100.00000 
-100.00000 -0.28862 
-100.00000 -100.00000 
 0.68562 -0.35626 
-100.00000 -100.00000 
-100.00000 -100.00000 
-0.27709 -0.28326 
-100.00000 -100.00000 
-100.00000 -100.00000 
-100.00000 -0.30095 
 0.00000  0.00000 
-100.00000 -100.00000 
-100.00000 -100.00000 
-100.00000 -100.00000 
-100.00000 -100.00000 
-100.00000 -100.00000 
 0.00000  0.00000 
-100.00000 -100.00000 
-100.00000 -100.00000 
-100.00000 -100.00000 
-100.00000 -100.00000 
-100.00000 -100.00000 
-100.00000 -100.00000 
-100.00000 -100.00000 
-100.00000 -100.00000 
-0.00030 -0.16210 
-100.00000 -100.00000 
-100.00000 -100.00000 
 0.00002 -0.30703 
-100.00000  0.13757 
-100.00000 -100.00000 
-0.07964 -0.19775 
 0.06205 -0.16999 
-0.25327  0.37893 
 0.24269 -0.30207 
-100.00000 -100.00000 
-100.00000 -100.00000 
-100.00000 -100.00000 
-100.00000 -100.00000 
-100.00000 -100.00000 
-100.00000 -100.00000 
 0.49379 -0.77573 
-0.00015  0.00006 
-100.00000 -100.00000 
-100.00000 -100.00000 
-100.00000 -0.32553 
-100.00000  0.23036 
-100.00000 -100.00000 
-100.00000 -100.00000 
-100.00000 -100.00000 
-100.00000  0.13716 
-100.00000 -100.00000 
-100.00000 -0.01859 
-100.00000 -100.00000 
-0.08789  0.14037 
-100.00000 -100.00000 
-100.00000 -100.00000 
-100.00000 -100.00000 
-100.00000 -100.00000 
-100.00000 -100.00000 
-100.00000 -100.00000 
 0.00949 -0.51872 
 0.13671 -0.39480 
-100.00000  0.71770 
-100.00000 -100.00000 
-100.00000 -100.00000 
 0.99551  0.11527 
-100.00000 -100.00000 
-0.36884  0.11464 
-100.00000 -100.00000 
 0.00000  0.00000 
-100.00000 -100.00000 
 0.20013  0.84042 
-100.00000 -100.00000 
-100.00000 -0.00035 
-100.00000 -100.00000 
-0.02212  0.13772 
 0.00000  0.00000 
-100.00000 -100.00000 
-0.53090 -0.31985 
 0.27728 -0.23439 
-100.00000 -100.00000 
-0.00005 -100.00000 
-100.00000 -100.00000 
-100.00000 -100.00000 
-100.00000 -100.00000 
-100.00000 -100.00000 
-100.00000  0.13759 
-100.00000 -0.27914 
-100.00000 -100.00000 
-100.00000 -100.00000 
-100.00000  0.13841 
-100.00000 -100.00000 
-100.00000 -100.00000 
-100.00000 -100.00000 
 0.00000  0.00000 
-100.00000  0.26261 
-100.00000 -100.00000 
-0.01233  0.87456 
-100.00000 -100.00000 
-100.00000 -100.00000 
-0.18566  0.26298 
-100.00000 -100.00000 
-100.00000 -100.00000 
-100.00000 -100.00000 
 0.06313  0.07379 
 0.27731 -100.00000 
 0.01098 -0.13240 
-100.00000 -100.00000 
-100.00000 -100.00000 
-100.00000 -100.00000 
-100.00000 -100.00000 
-100.00000 -100.00000 
-100.00000 -100.00000 
-100.00000 -100.00000 
 0.20046  0.23052 
-100.00000 -100.00000 
 0.00000  0.00000 
-100.00000 -100.00000 
-100.00000 -100.00000 
 0.20146 -0.82120 
-100.00000 -100.00000 
-100.00000 -100.00000 
-100.00000 -100.00000 
-100.00000 -100.00000 
-100.00000 -100.00000 
-100.00000 -0.72087 
-100.00000 -100.00000 
-100.00000 -100.00000 
-100.00000 -100.00000 
-100.00000 -100.00000 
-100.00000  0.00072 
-100.00000 -100.00000 
-100.00000 -0.51879 
-100.00000 -100.00000 
-100.00000 -0.62316 
-100.00000 -100.00000 
-100.00000 -100.00000 
 0.30404  0.14196 
-100.00000 -100.00000 
-100.00000 -0.16590 
-1.32952 -0.68298 
-100.00000 -100.00000 
-100.00000 -100.00000 
-0.38050 -100.00000 
 0.00000  0.00000 
-0.00024 -100.00000 
 0.00000  0.00000 
 0.00017 -0.17483 
-100.00000 -100.00000 
-100.00000 -100.00000 
 0.17517 -0.30699 
-100.00000 -100.00000 
-100.00000 -100.00000 
-0.29521 -0.56906 
-0.19960 -0.43187 
-100.00000 -100.00000 
-0.00023 -100.00000 
-100.00000 -100.00000 
-100.00000 -0.00003 
-100.00000 -100.00000 
-0.29695 -1.42078 
-100.00000 -100.00000 
-0.91178 -0.30086 
-100.00000  0.17233 
-100.00000 -100.00000 
-0.24381  0.27858 
-100.00000 -100.00000 
-0.20321 -0.16522 
-0.54507 -0.31278 
 0.04410 -0.01903 
-100.00000 -0.16540 
-0.23450 -0.54504 
-100.00000 -0.00108 
-0.03197 -0.48531 
 0.45133 -0.10913 
 0.00005  0.74859 
-100.00000 -0.72628 
 0.02289 -0.68259 
-0.60466  0.01463 
-100.00000 -100.00000 
-0.29468 -0.42955 
 1.01327 -1.02466 
-0.10499 -100.00000 
 0.03246 -0.00034 
-0.66233  0.88986 
-100.00000 -100.00000 
-100.00000 -100.00000 
 1.23059 -0.27929 
-0.09409 -100.00000 
 0.18624 -0.01474 
 0.58498 -0.29047 
-100.00000 -100.00000 
-100.00000 -100.00000 
-0.36518  0.13759 
-100.00000 -100.00000 
-0.28993 -100.00000 
 0.13734 -100.00000 
-100.00000 -100.00000 
-100.00000 -100.00000 
 0.13771 -0.02187 
-100.00000 -100.00000 
-100.00000 -100.00000 
-100.00000 -100.00000 
-0.50616 -0.64740 
-0.10514  0.32077 
-0.38508 -0.33097 
-0.38718 -0.14358 
 0.00001 -100.00000 
 0.26278  0.38761 
-100.00000 -100.00000 
-100.00000 -100.00000 
-100.00000 -100.00000 
-0.08439  0.37862 
-0.81264  0.00001 
 0.00000  0.00000 
-100.00000 -0.06816 
-100.00000 -100.00000 
-0.55262 -0.37844 
 0.16578  0.10813 
-100.00000 -100.00000 
-100.00000 -100.00000 
-0.12813  0.41378 
-100.00000 -0.18383 
-100.00000 -100.00000 
 0.47063  0.26323 
-0.29502 -100.00000 
-100.00000 -100.00000 
 0.08372 -100.00000 
-100.00000  0.09838 
