# Supplementary material for: Enhanced ER proteostasis and temperature differentially impact the mutational tolerance of influenza hemagglutinin
Source: eLife. 2018 Sep 6;7:e38795. doi: 10.7554/eLife.38795 (PMC6172027; doi:10.7554/eLife.38795)
Supplement: Source data 1. [file elife-38795-data1.zip › Dataset_1/HA_DMS_2018_processing/filtering/filtering_DAX39vsDAX37/compare/out_scatter_12_G.txt]

-100.00000 -100.00000 
-0.20771  0.34137 
 0.24562 -0.31347 
 0.00028 -100.00000 
-0.13283 -0.31424 
-100.00000 -0.00009 
-0.25382  0.09719 
-100.00000 -100.00000 
-100.00000 -0.00005 
-0.00011 -0.16585 
-0.56754  1.06416 
-100.00000 -100.00000 
-0.25457 -100.00000 
-0.36569 -0.31392 
-100.00000 -100.00000 
 0.65660 -0.75696 
 0.16395 -0.13969 
 0.22071  0.50948 
-100.00000 -100.00000 
-100.00000 -100.00000 
-100.00000  0.67802 
-100.00000  0.00028 
 0.00000  0.00000 
-100.00000 -100.00000 
-100.00000 -100.00000 
-100.00000 -0.44834 
-100.00000 -100.00000 
-100.00000 -100.00000 
 0.01231  0.21311 
-100.00000 -100.00000 
 0.78095 -0.42088 
-100.00000 -100.00000 
 0.71532  0.26307 
-0.27353 -0.57667 
-100.00000 -100.00000 
-100.00000 -100.00000 
-0.13284  0.00003 
-0.10851  0.08017 
-100.00000 -100.00000 
 0.35280 -0.00002 
 0.02405 -0.43353 
 0.37854 -0.41813 
-100.00000  0.00012 
-100.00000 -100.00000 
-100.00000 -100.00000 
-100.00000 -100.00000 
-100.00000 -100.00000 
-100.00000 -100.00000 
-100.00000 -100.00000 
-100.00000 -100.00000 
-0.34269 -0.32969 
 0.08876  0.15325 
 0.41967 -0.00923 
-100.00000 -100.00000 
-100.00000 -100.00000 
 0.00000  0.00000 
-100.00000  0.06920 
-100.00000 -100.00000 
-100.00000  0.10242 
-100.00000 -100.00000 
-100.00000 -100.00000 
 0.60602 -0.31410 
 0.00000  0.00000 
-100.00000 -0.00048 
-0.09602 -1.28285 
-100.00000 -100.00000 
-100.00000 -100.00000 
-100.00000 -0.15427 
-100.00000 -100.00000 
 0.00000  0.00000 
-0.04664 -100.00000 
 0.00466  0.41934 
-100.00000  0.50549 
-100.00000 -100.00000 
-100.00000 -0.78376 
 0.00000  0.00000 
-0.74383  0.82354 
-100.00000 -100.00000 
-100.00000 -100.00000 
 0.00000  0.00000 
-100.00000 -100.00000 
-100.00000 -100.00000 
-0.43077 -0.07334 
-100.00000 -100.00000 
-0.10524  0.00988 
-0.86698  0.56562 
-100.00000 -100.00000 
-0.00016 -100.00000 
 0.42470 -0.10189 
 0.01453 -1.17198 
-0.18498  0.02901 
 0.02153 -0.30322 
-0.00001 -100.00000 
-1.12242 -0.11183 
-0.00005 -100.00000 
-100.00000 -100.00000 
-100.00000  0.37875 
 0.30098  0.23886 
-1.00596 -0.62375 
-0.60146 -0.02038 
 0.00493  0.05214 
 0.17150 -0.35173 
 0.41779  0.26294 
-0.42757 -100.00000 
 0.00000  0.00000 
 0.25609 -100.00000 
 0.26307  0.13752 
-100.00000 -100.00000 
-100.00000 -100.00000 
 0.00000  0.00000 
-0.05611  0.69382 
-100.00000 -100.00000 
-0.64124 -0.13195 
 0.18470  0.41620 
-0.25160  0.28651 
 0.07447  0.16678 
 0.07133 -0.33061 
-100.00000 -100.00000 
 0.38973  0.38681 
-0.03241 -0.46637 
 0.00003 -100.00000 
-100.00000 -100.00000 
 0.04482 -0.86898 
 0.13745 -0.42342 
-0.11956 -0.15838 
-0.19561 -0.94579 
 0.01828 -0.42984 
-0.00012 -100.00000 
 0.23738 -0.24482 
-0.43083  0.42231 
-100.00000 -100.00000 
 0.30475  0.23869 
-100.00000 -100.00000 
-100.00000 -100.00000 
-100.00000  0.03732 
-0.22388 -1.08864 
-0.31661  0.89128 
 0.25948 -0.96026 
-0.41102 -0.42819 
-0.37893  0.26316 
 0.37814 -100.00000 
-100.00000 -100.00000 
-100.00000 -100.00000 
-0.63939 -1.18590 
-0.20743 -0.37650 
-0.26979 -0.43893 
 0.00000  0.00000 
-100.00000  0.13668 
-100.00000 -100.00000 
-100.00000 -1.43983 
-100.00000 -0.00066 
-100.00000 -0.14629 
-0.41091 -0.57537 
-0.32574 -0.06669 
 0.14269  0.27232 
 0.00000  0.00000 
-0.39662 -1.13722 
-0.17646  0.27226 
-0.56131 -0.00986 
-100.00000 -100.00000 
-100.00000 -100.00000 
 0.22768  0.27833 
-100.00000 -100.00000 
-100.00000 -100.00000 
-100.00000 -100.00000 
 0.15791  0.18517 
-100.00000 -100.00000 
 0.00019 -0.15748 
-1.66794 -1.50013 
-100.00000 -0.65793 
 0.00000  0.00000 
 0.52220  0.08892 
-0.39736  0.36106 
-100.00000 -100.00000 
-1.03681 -1.48170 
-100.00000 -0.55212 
-100.00000 -100.00000 
-0.85146 -0.65072 
-100.00000  0.07234 
 0.25318 -0.65851 
-100.00000 -100.00000 
-100.00000 -100.00000 
-100.00000 -100.00000 
-0.00023  0.12468 
-0.03093 -0.99250 
 0.00000  0.00000 
-100.00000  0.67797 
 0.50675  0.06630 
-100.00000 -0.00013 
-100.00000 -100.00000 
-100.00000 -100.00000 
-100.00000 -100.00000 
-100.00000 -100.00000 
 0.00000  0.00000 
 0.05913 -100.00000 
-100.00000 -100.00000 
-100.00000 -0.14596 
-100.00000 -100.00000 
-0.00025 -0.27782 
-0.10348  0.16531 
 1.01712  0.56070 
 0.16801  0.61897 
-0.08981 -0.02675 
-100.00000 -100.00000 
-100.00000 -1.31273 
-0.17691 -0.30431 
-100.00000 -100.00000 
-100.00000 -100.00000 
 0.54641  0.07651 
-0.80454 -1.17916 
 0.00000  0.00000 
 0.44854 -1.39220 
-0.02869 -100.00000 
-100.00000 -100.00000 
-0.00036 -100.00000 
-100.00000 -100.00000 
-100.00000 -100.00000 
-100.00000 -100.00000 
-0.00737  0.37748 
-0.60946 -0.29498 
-0.56641 -0.43426 
-100.00000 -0.00000 
-0.27055 -0.47708 
 0.35749 -0.52835 
 0.42842 -0.60308 
-100.00000 -100.00000 
-100.00000 -100.00000 
-100.00000 -100.00000 
 0.05317 -0.65935 
-100.00000 -100.00000 
-100.00000 -0.14723 
-1.21472  0.27606 
 0.53772  0.18370 
-100.00000 -100.00000 
-100.00000 -0.00398 
-0.10497 -0.13041 
 0.54956  0.51656 
-0.51453 -0.06481 
-100.00000 -100.00000 
-100.00000 -0.00165 
 0.00000  0.00000 
 0.59024 -0.29785 
-100.00000 -100.00000 
 0.30671  0.13710 
-100.00000 -100.00000 
-100.00000 -100.00000 
-0.10019 -100.00000 
-100.00000 -100.00000 
-100.00000 -100.00000 
-100.00000 -100.00000 
-0.15244 -0.30623 
-100.00000 -100.00000 
 0.00000  0.00000 
-0.61093 -0.84211 
-100.00000 -0.10711 
-100.00000 -100.00000 
-0.15998 -1.53601 
-100.00000 -100.00000 
-0.01453  0.10599 
-0.14299 -0.13958 
-100.00000 -100.00000 
 0.00000  0.00000 
-100.00000 -100.00000 
-100.00000 -100.00000 
-100.00000 -100.00000 
-0.29564 -0.01341 
-100.00000 -100.00000 
 0.15054 -0.01398 
-100.00000 -100.00000 
-0.71434  0.58162 
-100.00000 -100.00000 
 0.24945 -0.76367 
-100.00000 -100.00000 
 0.15245  1.38386 
 0.45771  0.49309 
 0.00000  0.00000 
-0.27895  0.11443 
-0.25574 -0.40923 
 0.03257 -0.27524 
 0.00000  0.00000 
-100.00000 -100.00000 
-100.00000 -100.00000 
-100.00000 -0.00073 
-100.00000 -100.00000 
 0.32365 -0.70260 
 0.22219 -100.00000 
-100.00000 -100.00000 
-100.00000 -100.00000 
 0.64592  0.18096 
 0.49878  0.23864 
-100.00000 -0.16842 
-100.00000 -100.00000 
-100.00000 -100.00000 
-0.75219 -0.09625 
 0.02029 -0.30722 
-100.00000 -100.00000 
-100.00000 -100.00000 
-100.00000 -100.00000 
-0.00033  0.00083 
 0.00000  0.00000 
 0.02034  0.00005 
-100.00000 -100.00000 
-0.45045 -1.41270 
-0.31059 -0.18335 
-0.30591  0.13333 
-100.00000 -100.00000 
-100.00000 -100.00000 
-100.00000 -100.00000 
-100.00000 -100.00000 
-100.00000 -100.00000 
-100.00000 -100.00000 
-0.40640 -0.82806 
-100.00000 -100.00000 
-0.24233  0.23929 
-0.40517  0.54507 
-100.00000 -100.00000 
 0.00000  0.00000 
 0.30637  0.21448 
-100.00000 -100.00000 
-100.00000  0.26308 
-100.00000 -100.00000 
-100.00000 -100.00000 
 0.13770 -0.00020 
-0.24506 -0.03729 
-0.03727  1.09308 
-0.53489  0.48553 
-0.00011 -100.00000 
-100.00000 -100.00000 
 0.19796  0.14740 
-100.00000 -100.00000 
-0.00001 -0.55712 
-100.00000 -100.00000 
 0.00000  0.00000 
-100.00000 -100.00000 
-0.41111 -0.01122 
-100.00000 -100.00000 
-100.00000 -0.04377 
-100.00000 -0.38550 
-0.22827 -100.00000 
-100.00000 -100.00000 
-100.00000 -0.00009 
-100.00000 -100.00000 
 0.29136  0.69230 
 0.00000  0.00000 
-100.00000 -100.00000 
-100.00000 -100.00000 
 0.00000  0.00000 
-100.00000  0.21770 
-100.00000 -100.00000 
-100.00000 -100.00000 
 0.00000  0.00000 
-100.00000 -100.00000 
-100.00000 -100.00000 
 0.33605 -0.00569 
 0.00000  0.00000 
 0.00000  0.00000 
-100.00000 -100.00000 
-100.00000 -100.00000 
 0.00000  0.00000 
-100.00000 -0.00021 
-100.00000 -100.00000 
 0.23483 -0.05792 
 0.00000  0.00000 
 0.00002 -0.42249 
-100.00000 -100.00000 
 0.00000  0.00000 
-100.00000 -100.00000 
-100.00000 -100.00000 
-100.00000 -100.00000 
-100.00000 -100.00000 
-100.00000 -100.00000 
-0.61895 -0.78225 
-100.00000  0.00025 
 0.00000  0.00000 
-100.00000 -0.16203 
 0.00000  0.00000 
-100.00000 -100.00000 
-100.00000 -0.17510 
-0.52963 -0.04419 
 0.13146  0.10769 
-100.00000 -100.00000 
 0.26255 -0.14815 
-0.17647  0.08688 
-100.00000 -100.00000 
-100.00000 -100.00000 
 0.00066 -0.98060 
 0.00004 -100.00000 
-100.00000 -100.00000 
-100.00000 -100.00000 
 0.00000  0.00000 
-100.00000 -100.00000 
-100.00000 -0.00001 
-100.00000 -0.00031 
-100.00000 -100.00000 
-0.10141 -100.00000 
-100.00000 -100.00000 
-100.00000  0.37849 
-100.00000  0.13783 
-100.00000 -100.00000 
-0.33918 -0.63154 
-100.00000 -100.00000 
-100.00000 -100.00000 
-0.64341  0.32935 
-0.63761 -0.11732 
-0.00101  0.12205 
 0.01581 -0.00015 
-100.00000  0.00030 
-100.00000 -0.66065 
 0.03862  0.51439 
 0.00000  0.00000 
 0.03829 -0.16760 
-0.13910 -0.23525 
-100.00000 -100.00000 
 0.00794 -0.49209 
-0.24734 -0.39814 
-100.00000 -100.00000 
 0.18573 -0.49428 
-100.00000 -100.00000 
 0.29410  0.27508 
-100.00000 -100.00000 
 0.74950  0.12256 
-100.00000 -100.00000 
-100.00000 -100.00000 
-100.00000 -100.00000 
-100.00000 -100.00000 
-100.00000 -100.00000 
-0.14336 -0.00505 
-0.31901  0.10980 
-0.03826 -0.10108 
 0.00000  0.00000 
-100.00000 -100.00000 
 0.00013 -100.00000 
-0.24703 -0.45702 
-100.00000 -100.00000 
-100.00000 -0.13146 
-100.00000 -100.00000 
-100.00000 -100.00000 
-100.00000 -100.00000 
 0.16313 -100.00000 
-0.16834  0.22966 
-100.00000 -100.00000 
-100.00000  0.00025 
-0.19542 -0.14321 
-100.00000 -100.00000 
-100.00000 -100.00000 
 0.29529 -0.28615 
-100.00000 -100.00000 
 0.32641  0.21948 
 0.07731  0.30594 
-100.00000 -100.00000 
-100.00000 -100.00000 
 0.36920  0.16722 
-100.00000 -100.00000 
-100.00000 -100.00000 
 0.18744  0.30255 
 0.37970 -0.14739 
-100.00000 -100.00000 
 0.13751 -100.00000 
-100.00000 -100.00000 
-100.00000 -0.43380 
-100.00000 -100.00000 
-100.00000 -100.00000 
-0.37587  0.35952 
-100.00000 -0.79501 
-100.00000  0.58499 
-100.00000  0.00006 
 0.16106  0.77894 
-100.00000  0.00067 
-100.00000 -100.00000 
-100.00000 -0.05421 
 0.16163 -0.13773 
-100.00000 -100.00000 
-0.34835  0.37882 
-0.00044  0.18101 
 0.24321  0.48120 
-100.00000 -1.49447 
 0.00000  0.00000 
-100.00000 -100.00000 
 0.00000  0.00000 
-100.00000 -100.00000 
-100.00000 -100.00000 
-0.52749  0.10474 
-100.00000 -100.00000 
-100.00000 -100.00000 
-100.00000 -0.00015 
-0.10498 -0.18449 
-100.00000 -0.16488 
-0.54651  0.22589 
-100.00000 -100.00000 
-0.21757 -0.24749 
-100.00000  0.00007 
-100.00000 -100.00000 
-0.09411 -0.42130 
-0.31941 -0.13877 
-100.00000  0.37848 
 0.59059  0.65107 
-0.49545 -0.73363 
 0.00000  0.00000 
-0.24432 -1.06501 
-100.00000 -100.00000 
 0.44669 -0.52821 
-0.38131  0.67824 
-0.10482 -0.08376 
-0.46253 -1.23019 
-100.00000 -100.00000 
-0.10507 -0.19093 
 0.09169 -1.24863 
 0.03552  0.41144 
 0.00005 -1.15828 
-0.15750  0.23188 
-0.75308 -0.30630 
-0.40169  1.96198 
 0.29581  0.64376 
-0.17279 -0.16053 
 0.61835  0.28213 
-100.00000 -100.00000 
 0.65315 -0.10214 
 0.00000  0.00000 
-100.00000 -100.00000 
-0.11785 -0.00034 
-100.00000 -0.00015 
 1.27498 -0.11178 
-0.20224  0.37826 
-100.00000 -0.02007 
 0.00000  0.00000 
 0.71046 -0.39346 
-100.00000 -0.27878 
-100.00000 -0.50071 
-100.00000 -100.00000 
-100.00000  0.00009 
-100.00000 -100.00000 
-100.00000 -100.00000 
-100.00000 -100.00000 
-100.00000 -100.00000 
-0.17931 -0.16012 
-0.14501 -0.76562 
-100.00000 -100.00000 
-0.08964 -0.45223 
-100.00000 -100.00000 
 0.56321 -0.44522 
-100.00000 -0.16466 
-100.00000 -100.00000 
-100.00000  0.23153 
 0.67808 -0.00008 
-100.00000 -100.00000 
-100.00000 -100.00000 
 0.00000  0.00000 
-0.40172 -0.56876 
-100.00000 -100.00000 
-0.16217 -0.57045 
-0.10497 -0.30317 
-0.77852 -1.08306 
-0.57927  0.31646 
-100.00000  0.13747 
-100.00000 -0.00029 
-0.81235 -0.31309 
 0.00000  0.00000 
-100.00000 -0.00008 
-100.00000 -100.00000 
-100.00000 -100.00000 
 0.03237 -100.00000 
 0.32819  0.18447 
-100.00000 -100.00000 
-0.24360 -100.00000 
-100.00000 -100.00000 
