# Supplementary material for: Enhanced ER proteostasis and temperature differentially impact the mutational tolerance of influenza hemagglutinin
Source: eLife. 2018 Sep 6;7:e38795. doi: 10.7554/eLife.38795 (PMC6172027; doi:10.7554/eLife.38795)
Supplement: Source data 1. [file elife-38795-data1.zip › Dataset_1/HA_DMS_2018_processing/filtering/filtering_DAX39vsDAX37/compare/out_scatter_12_H.txt]

-100.00000 -100.00000 
 0.13387  0.06427 
-0.13290  0.00047 
 0.38101 -100.00000 
-0.43025  0.00010 
-100.00000 -100.00000 
-100.00000 -100.00000 
-100.00000 -100.00000 
-100.00000 -0.00005 
-0.38350  0.03172 
-0.60644 -0.54724 
-100.00000 -100.00000 
-100.00000 -100.00000 
-100.00000 -100.00000 
-100.00000 -100.00000 
-100.00000 -0.18600 
-100.00000 -100.00000 
-100.00000  0.13754 
-0.04568 -0.22654 
-100.00000 -100.00000 
-100.00000 -100.00000 
-100.00000 -100.00000 
-100.00000 -100.00000 
 0.86360  0.21669 
 0.00000  0.00000 
-100.00000 -100.00000 
-0.00005 -100.00000 
-100.00000 -100.00000 
-100.00000 -100.00000 
-100.00000 -100.00000 
-100.00000  0.37874 
-100.00000  0.00002 
-100.00000 -100.00000 
-100.00000 -100.00000 
-100.00000 -100.00000 
-100.00000 -100.00000 
-0.00020  0.68264 
-100.00000 -0.00001 
-100.00000 -100.00000 
 0.00001 -0.44832 
-100.00000 -100.00000 
-100.00000 -0.16420 
-100.00000 -100.00000 
-100.00000 -100.00000 
 0.00000  0.00000 
-100.00000 -100.00000 
-100.00000 -100.00000 
-0.25200 -0.16325 
-100.00000 -100.00000 
-100.00000  0.00007 
-100.00000 -100.00000 
 0.04109 -0.03724 
 0.26334 -0.28948 
 0.00000  0.00000 
-100.00000 -0.00006 
-0.71883 -0.42913 
-0.37932  0.00006 
-100.00000 -100.00000 
-100.00000 -100.00000 
 0.61828 -1.00598 
-100.00000 -100.00000 
 0.54585 -1.37488 
-100.00000 -100.00000 
-0.36142 -0.00048 
-100.00000 -0.17191 
-100.00000 -100.00000 
-100.00000 -100.00000 
-0.22894 -0.61972 
-100.00000 -100.00000 
 0.23095 -0.41120 
 0.79298 -100.00000 
-100.00000 -100.00000 
-100.00000 -100.00000 
-100.00000 -100.00000 
-0.25104 -0.44465 
-100.00000 -100.00000 
-100.00000 -100.00000 
-100.00000 -100.00000 
-100.00000 -100.00000 
-100.00000 -100.00000 
-0.15853 -0.08607 
-100.00000 -100.00000 
-100.00000 -100.00000 
-100.00000 -100.00000 
 0.13740 -100.00000 
-0.60924 -0.28796 
-100.00000 -0.00011 
 0.00460 -0.19339 
-0.39442  0.10787 
-0.74433 -0.38521 
-0.08239 -0.01742 
-100.00000 -0.31395 
-100.00000 -100.00000 
-100.00000 -100.00000 
-0.27192  0.23532 
-100.00000 -100.00000 
-100.00000 -100.00000 
-100.00000 -100.00000 
-100.00000 -0.17852 
-0.04904  0.23244 
-0.32996  0.00017 
-100.00000 -100.00000 
-100.00000 -0.00015 
 0.36130 -0.88420 
-100.00000 -100.00000 
-100.00000 -100.00000 
-100.00000 -100.00000 
 0.12846  0.56313 
-100.00000 -100.00000 
-100.00000 -100.00000 
-100.00000 -0.34363 
-0.19415 -0.38226 
-0.47313  0.85805 
 0.03415 -0.00007 
 0.44686 -0.10579 
-100.00000  0.00005 
-100.00000 -100.00000 
-100.00000 -100.00000 
-100.00000  0.17446 
-100.00000 -100.00000 
-0.44954  0.50638 
-100.00000 -100.00000 
-100.00000 -0.15796 
-100.00000 -100.00000 
-100.00000 -100.00000 
-100.00000 -100.00000 
-100.00000 -100.00000 
-100.00000 -100.00000 
-100.00000 -0.30011 
-100.00000 -100.00000 
-100.00000 -100.00000 
-100.00000 -100.00000 
-100.00000 -100.00000 
-100.00000 -100.00000 
-0.49737  0.07882 
-0.27041 -1.15588 
-0.44916  0.00012 
 0.01830 -0.68184 
-0.29019  0.10919 
-100.00000 -100.00000 
-0.22121  0.02230 
 0.64660  0.05683 
 0.00000  0.00000 
-100.00000 -100.00000 
-0.00015 -100.00000 
-0.14069  0.40977 
-100.00000 -100.00000 
-100.00000 -100.00000 
-100.00000 -100.00000 
-100.00000 -0.61925 
-100.00000 -100.00000 
-100.00000 -100.00000 
 0.12713 -1.40276 
 0.00000  0.00000 
-100.00000 -100.00000 
-0.45152 -100.00000 
 0.76488 -0.27479 
-0.22862 -0.74868 
-100.00000 -0.75493 
-100.00000 -100.00000 
 0.54952 -0.25568 
-0.53795 -0.15806 
 0.92481 -0.76512 
-100.00000 -100.00000 
-0.11926 -0.30050 
-100.00000 -100.00000 
-100.00000 -100.00000 
-100.00000 -100.00000 
-0.27217 -1.59229 
-0.85709 -1.16204 
-0.32972 -0.05693 
 0.26325 -100.00000 
-0.68686  0.35080 
-0.14871 -0.82288 
-0.70961  0.01787 
-0.84746 -0.45558 
-0.42728 -0.00003 
-100.00000  0.83128 
-0.00015  0.10462 
-100.00000 -1.04688 
-0.26672 -0.06745 
 0.38184  0.77690 
-100.00000 -100.00000 
-0.37803  1.42186 
-100.00000 -0.00005 
-100.00000  1.13802 
-100.00000 -100.00000 
-100.00000  0.29957 
-100.00000 -100.00000 
 0.62105  0.37747 
-100.00000 -100.00000 
-100.00000 -100.00000 
-100.00000 -100.00000 
-100.00000 -100.00000 
-100.00000 -100.00000 
 0.00000  0.00000 
 0.00000  0.00000 
-100.00000 -100.00000 
-100.00000 -100.00000 
-100.00000 -100.00000 
 0.30182  0.92417 
-100.00000 -100.00000 
-100.00000 -100.00000 
 0.03161  0.30772 
 0.28867  0.12523 
-100.00000 -100.00000 
 0.28146 -0.14516 
 0.35951  0.38627 
 0.68681 -0.27732 
-0.74105 -0.66670 
-100.00000 -0.61316 
 0.28732  0.05650 
-100.00000 -0.12920 
 0.39044 -0.29254 
-100.00000 -100.00000 
-100.00000 -0.04527 
-100.00000 -100.00000 
 0.32109 -0.85431 
-100.00000  0.00005 
-0.15505 -1.50173 
 0.65349  1.19103 
 0.60661  0.32171 
-0.07169 -0.28203 
-0.07521  0.75205 
-100.00000 -100.00000 
-0.61080 -100.00000 
-100.00000  0.85492 
-100.00000 -100.00000 
-0.49710 -0.62843 
-100.00000  0.23298 
 0.14536 -0.73726 
-1.05320 -0.17962 
-100.00000 -100.00000 
-0.04690 -0.04478 
-100.00000 -100.00000 
-0.48281  0.61208 
-0.78544  0.32650 
-100.00000 -0.13888 
 0.31245 -100.00000 
 0.00000  0.00000 
-100.00000 -100.00000 
-100.00000 -100.00000 
-100.00000 -100.00000 
-0.27826 -0.71720 
 0.36101  0.44339 
-0.71274 -0.27863 
-100.00000 -100.00000 
-100.00000 -1.08495 
-100.00000 -100.00000 
-100.00000 -100.00000 
 0.13776 -0.53321 
 0.24489  0.19682 
-100.00000 -100.00000 
-1.03792  0.47223 
-0.00010 -0.89759 
-100.00000 -100.00000 
-100.00000 -0.14701 
-100.00000 -100.00000 
 0.12089 -100.00000 
-100.00000 -100.00000 
-100.00000 -100.00000 
-100.00000 -100.00000 
-0.10564 -100.00000 
-100.00000 -100.00000 
-100.00000 -100.00000 
-100.00000 -100.00000 
-100.00000 -100.00000 
-100.00000  0.48525 
-0.00537 -0.01186 
-100.00000 -100.00000 
-0.61310 -0.00011 
-0.00013 -100.00000 
-100.00000 -100.00000 
 0.29483 -100.00000 
-0.10575 -0.44669 
-0.32151  0.72356 
 0.53765 -0.23722 
 0.84918 -0.25920 
-0.29446  1.05748 
-100.00000 -100.00000 
-100.00000 -100.00000 
-100.00000 -100.00000 
-100.00000  0.52380 
-100.00000 -100.00000 
-0.31887  0.93006 
 0.13554 -100.00000 
-0.86752 -0.28914 
-0.00020 -0.17644 
 0.00000  0.00000 
-100.00000 -100.00000 
-100.00000 -100.00000 
-1.07932  0.17419 
-100.00000 -100.00000 
-0.50567 -1.00197 
-100.00000 -100.00000 
 0.02829 -0.18181 
-100.00000 -100.00000 
-0.40616  0.13756 
 0.02596  0.22013 
-100.00000 -100.00000 
-100.00000  0.00005 
-100.00000 -100.00000 
 0.02012 -0.89806 
-0.00008 -100.00000 
 0.26316 -100.00000 
-0.11358  0.17839 
 0.45606 -0.29043 
-100.00000 -100.00000 
 0.52663 -0.43884 
-100.00000 -100.00000 
-100.00000 -100.00000 
 0.00000  0.00000 
-0.24258 -0.43909 
 0.13417 -0.66152 
-0.12647 -0.67145 
-100.00000 -100.00000 
-100.00000 -100.00000 
-0.92681 -0.87320 
-100.00000 -100.00000 
-100.00000 -100.00000 
-0.12660  0.13687 
 0.13173  1.09324 
-100.00000 -100.00000 
-0.63096 -0.30637 
-100.00000  0.00005 
-100.00000  0.00011 
-100.00000 -100.00000 
-100.00000 -100.00000 
-100.00000 -100.00000 
-100.00000  0.00004 
-100.00000 -100.00000 
-100.00000 -100.00000 
-100.00000 -100.00000 
-100.00000 -100.00000 
-100.00000 -0.29714 
-100.00000 -100.00000 
-100.00000  0.48569 
-0.32206 -100.00000 
-100.00000 -100.00000 
-100.00000 -100.00000 
 0.26262 -0.00009 
 0.19335  0.41431 
-100.00000 -100.00000 
-100.00000 -100.00000 
-100.00000 -100.00000 
-100.00000 -100.00000 
-100.00000 -0.00000 
-100.00000 -100.00000 
-100.00000 -100.00000 
-100.00000 -100.00000 
-100.00000 -100.00000 
-100.00000 -100.00000 
-100.00000 -100.00000 
-100.00000 -100.00000 
-100.00000 -100.00000 
-100.00000 -100.00000 
-100.00000 -100.00000 
-0.28053 -0.20612 
-100.00000 -100.00000 
-100.00000 -100.00000 
-100.00000 -100.00000 
-100.00000 -100.00000 
-100.00000 -100.00000 
-100.00000 -100.00000 
 0.68339  0.55151 
-100.00000 -100.00000 
-0.40552  0.30990 
 0.00000  0.00000 
 0.00000  0.00000 
-0.45271  0.45576 
 0.72161  0.32361 
-100.00000 -100.00000 
-0.20537  0.54662 
-100.00000 -100.00000 
-0.24267 -0.43967 
-100.00000 -100.00000 
-0.05007 -0.31867 
-100.00000 -100.00000 
-100.00000 -100.00000 
-100.00000 -100.00000 
 0.94209 -0.71540 
-100.00000 -0.28235 
-100.00000 -100.00000 
-100.00000 -0.00002 
 0.00942 -0.01921 
-100.00000 -0.25571 
-100.00000 -100.00000 
-100.00000 -100.00000 
-0.26000 -0.14784 
-0.96096  0.91597 
-100.00000 -100.00000 
 0.06688 -0.28237 
-0.10546 -0.13587 
-100.00000 -100.00000 
-100.00000 -100.00000 
-100.00000 -0.00014 
 0.00008 -100.00000 
-100.00000 -100.00000 
-100.00000 -100.00000 
 0.37863 -0.40486 
-100.00000 -100.00000 
-100.00000 -100.00000 
-100.00000  0.23030 
 0.26292 -0.89843 
-0.26855 -0.25551 
-100.00000 -100.00000 
-100.00000  0.53417 
-100.00000 -100.00000 
-100.00000 -100.00000 
-0.10030 -100.00000 
-100.00000 -1.01924 
-100.00000  0.93480 
-100.00000 -100.00000 
 0.20065  0.33785 
-0.52522 -0.67582 
-100.00000 -100.00000 
-100.00000 -100.00000 
-100.00000 -100.00000 
-100.00000 -100.00000 
-100.00000 -100.00000 
-100.00000 -100.00000 
 0.18259  0.18092 
-100.00000 -100.00000 
-0.10084  0.21708 
-100.00000 -100.00000 
-100.00000 -100.00000 
-100.00000 -100.00000 
-100.00000 -100.00000 
-100.00000 -100.00000 
-100.00000 -100.00000 
-100.00000 -100.00000 
-100.00000 -100.00000 
-100.00000 -100.00000 
-100.00000 -100.00000 
 0.00006 -100.00000 
-100.00000 -100.00000 
-0.26816 -0.17161 
 0.38474 -0.26240 
-100.00000 -100.00000 
-100.00000 -100.00000 
-100.00000 -100.00000 
-100.00000 -100.00000 
-100.00000 -100.00000 
-100.00000 -100.00000 
-100.00000 -100.00000 
-100.00000 -100.00000 
 0.03597 -100.00000 
-100.00000 -100.00000 
-100.00000 -100.00000 
-100.00000 -100.00000 
-100.00000 -100.00000 
-100.00000 -100.00000 
-100.00000 -100.00000 
 0.00000  0.00000 
-100.00000 -100.00000 
 2.75035  0.00025 
-0.05864 -100.00000 
-100.00000 -100.00000 
-100.00000  0.20334 
 0.65188 -0.14822 
-100.00000 -100.00000 
 0.02281  0.77949 
-100.00000 -100.00000 
-100.00000 -100.00000 
-100.00000 -100.00000 
-100.00000  0.00006 
-100.00000 -100.00000 
 0.25306  0.44342 
-100.00000 -0.89947 
 0.00004 -100.00000 
-100.00000 -100.00000 
 0.16186 -0.40497 
-100.00000 -100.00000 
-100.00000 -100.00000 
-100.00000 -100.00000 
-100.00000 -100.00000 
-0.10536 -0.00012 
 0.06112 -0.18019 
-100.00000 -100.00000 
-100.00000 -100.00000 
-100.00000 -100.00000 
-100.00000 -0.00024 
-100.00000 -100.00000 
 0.39963 -0.67761 
 0.00000  0.00000 
-100.00000 -100.00000 
-100.00000 -100.00000 
-100.00000 -0.16477 
-0.20327  0.26222 
-100.00000 -0.09398 
-100.00000 -100.00000 
-100.00000 -100.00000 
-0.38114 -100.00000 
-100.00000 -0.02796 
-100.00000 -100.00000 
-100.00000 -100.00000 
-0.16616  0.08954 
-100.00000 -100.00000 
-0.10572 -0.05191 
 0.13014  0.26351 
-100.00000 -100.00000 
 0.34724  0.57024 
-100.00000 -100.00000 
-0.49758 -100.00000 
-0.35900 -0.06037 
-100.00000 -0.31275 
-100.00000  1.37796 
-100.00000 -100.00000 
-100.00000 -100.00000 
-0.46261 -0.74093 
-100.00000 -0.31261 
 0.18849  0.20186 
-100.00000 -0.52745 
-100.00000 -100.00000 
-0.00033 -100.00000 
-100.00000 -100.00000 
-0.10498  0.43686 
 0.19161  0.00032 
-100.00000 -100.00000 
 0.22900 -0.50619 
-100.00000 -100.00000 
-100.00000 -100.00000 
 0.38078 -0.16390 
-100.00000 -100.00000 
-0.00003 -100.00000 
-100.00000 -100.00000 
-0.30594  0.00983 
-0.73316  0.02925 
-100.00000 -100.00000 
-100.00000 -100.00000 
-100.00000 -100.00000 
-100.00000 -100.00000 
-0.39095 -0.31196 
-100.00000 -100.00000 
-100.00000 -100.00000 
-100.00000 -100.00000 
-100.00000 -100.00000 
-100.00000 -100.00000 
-100.00000 -100.00000 
-100.00000 -100.00000 
-100.00000 -100.00000 
 0.26297  0.13732 
-100.00000 -100.00000 
-100.00000 -100.00000 
-100.00000 -100.00000 
-100.00000 -100.00000 
-100.00000 -100.00000 
-100.00000 -100.00000 
-100.00000 -100.00000 
-100.00000 -100.00000 
-100.00000 -100.00000 
-100.00000 -100.00000 
-100.00000 -100.00000 
-100.00000 -100.00000 
-100.00000 -100.00000 
-0.10540 -0.16520 
-100.00000 -100.00000 
-100.00000 -100.00000 
-100.00000 -100.00000 
-100.00000  0.42004 
-100.00000 -100.00000 
-100.00000  0.58013 
-100.00000 -100.00000 
-100.00000 -100.00000 
-100.00000 -100.00000 
