# Supplementary material for: Enhanced ER proteostasis and temperature differentially impact the mutational tolerance of influenza hemagglutinin
Source: eLife. 2018 Sep 6;7:e38795. doi: 10.7554/eLife.38795 (PMC6172027; doi:10.7554/eLife.38795)
Supplement: Source data 1. [file elife-38795-data1.zip › Dataset_1/HA_DMS_2018_processing/filtering/filtering_DAX39vsDAX37/compare/out_scatter_12_I.txt]

 0.37648 -0.70783 
-0.45920  0.21679 
-0.47044 -0.31347 
 0.83713  0.95109 
 0.02713  0.34246 
 0.15903 -0.30880 
 0.26487  0.01017 
-0.36638  0.09746 
-0.25456 -0.02818 
 0.34745 -0.24084 
 0.18956 -0.16586 
-1.02745  0.87730 
-0.44660  0.43618 
-100.00000 -100.00000 
 0.51995  0.00298 
-100.00000 -100.00000 
-100.00000 -100.00000 
-100.00000 -100.00000 
-0.33744  0.41367 
 0.00000  0.00000 
-100.00000 -100.00000 
 0.00000  0.00000 
-100.00000 -100.00000 
-100.00000 -100.00000 
-100.00000 -100.00000 
-100.00000 -100.00000 
-100.00000 -100.00000 
-100.00000 -0.00002 
-100.00000 -100.00000 
 0.27833  0.64014 
-100.00000 -100.00000 
 0.10881  0.35633 
-0.49938  0.26578 
-100.00000 -100.00000 
-0.27744  0.13616 
 0.00000  0.00000 
-0.28972 -0.29571 
-100.00000 -100.00000 
-100.00000 -100.00000 
-100.00000 -100.00000 
-100.00000  0.37850 
-100.00000 -100.00000 
-100.00000 -100.00000 
 0.03748  0.20534 
-100.00000 -100.00000 
-100.00000 -100.00000 
-0.09575  0.50002 
-100.00000 -100.00000 
-0.09886 -100.00000 
 0.02267  0.14659 
 0.13985  0.84533 
-100.00000 -100.00000 
 0.01097 -0.65457 
-100.00000 -100.00000 
 0.01761 -0.00006 
-100.00000 -100.00000 
-100.00000 -0.30931 
-0.10375 -0.07130 
-100.00000 -100.00000 
 0.00002 -0.16525 
 0.71030 -1.54029 
 0.00528 -0.00093 
-100.00000 -100.00000 
 0.00000  0.00000 
-100.00000 -100.00000 
-100.00000 -100.00000 
 0.18425 -0.78891 
-0.36644 -0.62303 
-100.00000 -100.00000 
-100.00000 -0.00003 
 1.01549 -0.57142 
-100.00000 -100.00000 
-100.00000 -0.00042 
 0.00000  0.00000 
-0.62550 -0.19667 
-100.00000 -100.00000 
-100.00000 -100.00000 
-1.20659 -0.05051 
-0.48043  0.53412 
-100.00000 -100.00000 
-100.00000  0.26301 
-100.00000 -100.00000 
-100.00000  0.41908 
-100.00000 -100.00000 
-100.00000 -100.00000 
 0.59958 -0.50852 
-0.20810 -0.76991 
-0.31995  0.86614 
 0.34401 -0.41774 
 0.97814 -0.03821 
-0.02759 -0.47047 
-0.25447 -0.30653 
-100.00000 -100.00000 
-100.00000 -100.00000 
-100.00000 -100.00000 
 0.00000  0.00000 
 0.29549  0.76913 
-100.00000 -100.00000 
-0.37316  0.18174 
-100.00000 -0.15789 
 0.13757  0.40869 
-100.00000 -100.00000 
 0.00003  0.10501 
-0.01662  0.65538 
-100.00000 -100.00000 
-100.00000 -100.00000 
-100.00000 -100.00000 
-100.00000 -100.00000 
-100.00000 -100.00000 
-100.00000 -100.00000 
-100.00000 -100.00000 
 0.38206  0.21576 
 0.00000  0.00000 
-100.00000 -100.00000 
 0.11018 -1.35828 
-100.00000 -100.00000 
-100.00000 -100.00000 
 0.00006 -0.00005 
-100.00000 -0.15805 
-100.00000 -100.00000 
-100.00000 -100.00000 
-100.00000 -100.00000 
 0.01244  0.56101 
-100.00000  0.13720 
-0.81463 -0.26077 
-0.27038  0.21441 
-100.00000 -100.00000 
-0.22927 -0.74732 
-100.00000 -0.00005 
 0.43407  0.05567 
-0.00004 -0.15764 
-100.00000 -100.00000 
 0.00000  0.00000 
-100.00000 -100.00000 
-100.00000 -100.00000 
-100.00000  0.34880 
-0.09185 -100.00000 
 0.63625  0.02529 
 0.14837  0.00040 
-100.00000 -100.00000 
-100.00000 -100.00000 
-100.00000 -100.00000 
-100.00000 -0.01954 
-0.26253 -0.20467 
-0.06993  0.37790 
-100.00000 -0.72548 
-100.00000 -100.00000 
-0.60342 -0.94578 
-0.08302  0.13124 
-0.29239 -0.16341 
-100.00000 -100.00000 
-100.00000 -100.00000 
-0.34152 -0.17148 
 0.25371  0.11337 
-0.88378 -1.19245 
-100.00000 -100.00000 
-0.55790  0.63946 
-0.16254  0.60589 
-0.18939 -0.37641 
 0.00006 -100.00000 
-100.00000 -100.00000 
-0.28931 -100.00000 
 0.15005 -0.15772 
-0.28878 -0.52042 
-0.37793 -0.26765 
-100.00000 -100.00000 
 0.05800  0.67817 
-100.00000 -100.00000 
-100.00000 -100.00000 
-100.00000 -1.32229 
-0.41467 -0.49458 
-100.00000 -0.30037 
-0.61297 -0.47512 
-100.00000 -100.00000 
 0.23881 -0.16460 
-0.81992 -0.62767 
 0.71842  0.64053 
-0.62681 -0.00266 
 0.49865 -0.17644 
 0.01807  0.15516 
-100.00000 -100.00000 
-100.00000 -100.00000 
-100.00000 -100.00000 
 0.25068 -0.00025 
-0.19600 -0.54848 
-100.00000  0.00051 
-0.22921 -0.85521 
-100.00000 -100.00000 
-0.08103 -0.16557 
 0.77774 -0.09968 
-0.10768 -0.91134 
-0.04586 -0.97114 
-100.00000 -100.00000 
-100.00000 -100.00000 
 0.24094 -0.15679 
-100.00000 -100.00000 
-0.46548 -0.00067 
-100.00000 -100.00000 
-100.00000 -0.51033 
-0.12972 -0.39889 
 0.10408  0.00830 
 0.13753 -100.00000 
-100.00000 -100.00000 
-100.00000 -100.00000 
-100.00000  0.00007 
 0.04260 -0.20101 
-0.24525 -0.13955 
-100.00000 -100.00000 
 0.22286 -0.39339 
-0.29359 -0.48417 
-100.00000  0.72268 
 0.67189 -0.14048 
-100.00000 -100.00000 
-0.10587  0.48728 
-0.76374  0.62725 
-100.00000 -2.12730 
 0.32383  0.27514 
-100.00000 -0.80623 
-100.00000 -100.00000 
-0.54192 -100.00000 
 0.24821 -0.88509 
-100.00000 -100.00000 
-0.19398 -0.40213 
-100.00000 -100.00000 
 0.28856  0.36559 
-0.87903 -0.55601 
-0.27624  0.76597 
 0.08456 -0.72825 
-100.00000 -0.00099 
 0.00000  0.00000 
-100.00000 -0.27914 
-0.39642 -0.52137 
-100.00000 -100.00000 
 0.03180  0.92596 
-0.29451 -1.62542 
-0.01577 -0.59868 
-0.81278 -1.65370 
 0.04816 -0.00781 
-100.00000 -100.00000 
-0.13702 -0.60338 
-100.00000 -100.00000 
 0.00033 -100.00000 
 0.35565 -0.22454 
-0.09599  0.24306 
-100.00000 -100.00000 
-100.00000 -100.00000 
-100.00000 -100.00000 
 0.38080  0.17966 
-0.33926  0.94010 
-0.28622  0.17379 
-100.00000  0.67706 
-100.00000 -100.00000 
-100.00000 -100.00000 
-100.00000 -100.00000 
 0.43698 -0.03954 
 0.00000  0.00000 
 0.00000  0.00000 
-0.09731 -0.04247 
-100.00000 -100.00000 
-100.00000 -100.00000 
-0.02929 -0.64305 
-100.00000 -100.00000 
-100.00000 -100.00000 
-0.55287 -1.34799 
 0.00000  0.00000 
-0.10543 -100.00000 
-100.00000 -100.00000 
-100.00000 -100.00000 
-100.00000 -0.00007 
-100.00000 -100.00000 
-0.00003 -100.00000 
-0.19690  0.57009 
 0.07193  0.26468 
 0.22395 -0.58405 
 0.20181  0.13741 
-100.00000 -0.00010 
 0.10097  0.38679 
-0.06938 -0.42137 
-100.00000 -0.14415 
-100.00000 -100.00000 
 0.00000  0.00000 
 0.00000  0.00000 
 0.46496 -0.00252 
-100.00000 -100.00000 
 0.19570 -0.13078 
-0.45377 -0.33532 
-100.00000 -0.53368 
-0.08556  0.16456 
-100.00000  0.42383 
-100.00000 -0.00001 
-100.00000 -100.00000 
-100.00000 -0.29384 
-100.00000 -100.00000 
 0.74344  0.09606 
-100.00000 -100.00000 
-100.00000  0.00010 
 0.56434 -0.15512 
-100.00000 -100.00000 
-0.60531 -0.04272 
-100.00000 -100.00000 
-100.00000  0.00005 
 0.00000  0.00000 
 0.87324  0.33082 
-0.33614 -0.16155 
-100.00000 -0.43769 
-100.00000  0.60378 
-100.00000 -100.00000 
-100.00000 -0.00005 
-100.00000 -100.00000 
-0.12645 -100.00000 
 0.00000  0.00000 
-100.00000 -100.00000 
 0.00011 -100.00000 
-0.45400  0.46995 
 0.13414 -0.05761 
 0.00000  0.00000 
-100.00000 -100.00000 
-100.00000 -0.49383 
-100.00000 -100.00000 
-100.00000 -100.00000 
-0.32656 -0.36531 
-100.00000 -100.00000 
 0.00006 -0.09674 
-100.00000 -100.00000 
 0.65033  0.51679 
-0.39145  0.29697 
-0.24253 -100.00000 
-100.00000 -0.30480 
-100.00000 -100.00000 
 0.26838 -0.03050 
-0.60270 -0.02727 
 0.52048 -0.36382 
-100.00000  0.00010 
 0.32369  0.01936 
 0.03435  0.22212 
-100.00000 -100.00000 
 0.00000  0.00000 
-100.00000 -100.00000 
 0.06897 -0.25190 
 0.00000  0.00000 
-100.00000 -100.00000 
-100.00000 -100.00000 
 0.25435  0.33057 
-100.00000 -100.00000 
 0.98403 -0.49248 
 0.55193  0.06151 
-100.00000 -100.00000 
-100.00000 -100.00000 
 0.00000  0.00000 
-100.00000 -100.00000 
-100.00000 -100.00000 
-0.24212 -100.00000 
 0.00000  0.00000 
-100.00000 -100.00000 
-100.00000 -100.00000 
-100.00000 -100.00000 
-100.00000 -100.00000 
-0.47437 -0.21246 
-100.00000 -100.00000 
 0.08706  0.56070 
 0.00000  0.00000 
-100.00000 -100.00000 
-100.00000 -100.00000 
-100.00000 -100.00000 
-100.00000 -100.00000 
-100.00000 -100.00000 
-100.00000 -100.00000 
-100.00000 -100.00000 
 0.06209 -0.18604 
-0.20374  0.39803 
-100.00000 -100.00000 
-100.00000 -100.00000 
-100.00000 -100.00000 
-0.00008 -100.00000 
-100.00000 -100.00000 
-100.00000 -100.00000 
-100.00000 -100.00000 
-100.00000 -0.16125 
-100.00000 -100.00000 
-100.00000 -100.00000 
 0.02363  0.68513 
 0.30121  0.14238 
-0.07693  0.20335 
 0.40265  0.36029 
-100.00000 -100.00000 
 0.11218 -0.72634 
-100.00000 -100.00000 
 0.00000  0.00000 
 0.56935  0.91720 
-0.11906 -0.67928 
 0.00000  0.00000 
 0.28260  0.04895 
-100.00000 -0.40386 
-100.00000 -100.00000 
-0.26611  0.04215 
-0.28547 -100.00000 
-100.00000 -100.00000 
-0.59417  0.36515 
 0.00000  0.00000 
-100.00000 -100.00000 
 2.02707 -0.89827 
-0.13302  0.00871 
 0.00010 -100.00000 
 0.12086  0.62060 
-100.00000 -100.00000 
-100.00000 -0.28229 
 0.13582 -0.15090 
 0.09322 -0.76148 
 0.17146 -0.14198 
-100.00000 -100.00000 
-0.28543  0.13732 
 0.56927 -100.00000 
 0.27723 -0.02601 
-0.10125 -100.00000 
 0.75546  0.84698 
 0.48217  1.05399 
-100.00000 -100.00000 
-100.00000 -100.00000 
-100.00000 -100.00000 
-0.37678  0.16377 
-100.00000 -100.00000 
 0.18259 -0.03153 
 0.27707 -100.00000 
-100.00000 -100.00000 
-100.00000 -100.00000 
-100.00000  0.13760 
-0.28986 -0.21923 
-100.00000 -100.00000 
-100.00000 -100.00000 
-100.00000 -100.00000 
-100.00000  0.37855 
-100.00000 -100.00000 
-100.00000 -100.00000 
 0.00000  0.00000 
-100.00000 -100.00000 
-0.24815  0.11071 
-100.00000 -100.00000 
-100.00000  0.00003 
 0.01443 -0.53681 
-100.00000 -100.00000 
-0.10115 -0.40412 
-0.28211  0.40126 
 0.18305 -0.69807 
 0.56397 -0.30955 
-100.00000 -100.00000 
-100.00000 -100.00000 
 0.18218 -100.00000 
-100.00000 -100.00000 
-100.00000 -100.00000 
 0.23034  0.12741 
-100.00000 -100.00000 
-100.00000 -100.00000 
-100.00000 -0.14405 
-100.00000 -100.00000 
-100.00000 -100.00000 
-0.25766  0.59615 
-100.00000 -100.00000 
-100.00000 -0.28202 
-100.00000 -100.00000 
-100.00000 -100.00000 
-100.00000 -100.00000 
-100.00000 -0.89858 
-0.00017 -0.14810 
 0.48350 -100.00000 
-0.28178  0.47709 
-100.00000 -100.00000 
-0.45647  0.28466 
-0.17141 -0.82965 
-0.06966 -0.05147 
-100.00000 -0.40547 
-100.00000 -100.00000 
 0.00019  0.13737 
-100.00000 -100.00000 
-0.26352 -0.25394 
-0.28470 -100.00000 
 0.00000  0.00000 
-100.00000 -100.00000 
-0.00009 -0.02598 
-100.00000 -100.00000 
-100.00000 -100.00000 
-100.00000  0.13736 
 0.38000 -0.00024 
 0.03240 -3.29313 
-100.00000 -100.00000 
-100.00000 -100.00000 
-0.36993 -0.90860 
-100.00000 -100.00000 
-100.00000 -100.00000 
-100.00000 -0.16577 
 0.13700 -0.31251 
-100.00000 -100.00000 
 0.01648  0.11155 
-100.00000 -0.19114 
-0.24419 -0.16547 
-0.46776 -0.24926 
 0.29007  0.17305 
-0.47568 -1.24255 
-100.00000 -100.00000 
-0.12274 -1.15613 
-100.00000 -100.00000 
-0.10493  0.26309 
-100.00000 -0.16465 
 0.06598  0.31899 
-0.29493  0.17238 
-100.00000 -100.00000 
-100.00000 -100.00000 
-0.20341 -0.97220 
-0.89968  0.89069 
-0.13932 -0.22826 
-0.61276 -100.00000 
-0.29461 -100.00000 
 0.13755  0.13634 
-0.38871  0.46209 
-100.00000 -0.17541 
 0.03199  0.88810 
 0.00000  0.00000 
-0.02017  0.09818 
 0.51571 -0.52392 
-0.10499  0.17966 
 0.03246 -0.71316 
-0.74450 -0.61983 
 0.38131  0.00019 
 0.28319  0.14277 
 0.20132  0.80757 
-0.00003 -100.00000 
-100.00000  0.11009 
-0.03823 -0.00021 
-100.00000 -100.00000 
 0.00000  0.00000 
-100.00000 -100.00000 
-100.00000 -100.00000 
 0.00000  0.00000 
-100.00000 -100.00000 
-100.00000 -100.00000 
 0.05112  0.19865 
 0.36693 -0.49027 
-100.00000 -100.00000 
 0.72696 -0.00250 
-100.00000 -100.00000 
-0.24215 -0.56755 
-0.14321 -0.17469 
 0.84659 -0.15635 
-0.38089 -0.44655 
-0.27652 -0.44853 
-100.00000 -100.00000 
-100.00000 -100.00000 
-100.00000 -100.00000 
-100.00000 -100.00000 
 0.00000  0.00000 
-0.19538  0.54761 
-0.24307 -0.09672 
-100.00000 -100.00000 
-0.34644 -0.45537 
-0.20316 -0.02185 
 0.97506 -0.08451 
 0.11926 -1.06889 
-100.00000 -100.00000 
-0.00007  0.09808 
 0.37850 -100.00000 
-100.00000 -100.00000 
-0.28819 -0.59824 
 0.03234 -0.04988 
 0.00000  0.00000 
-100.00000 -100.00000 
 0.00000  0.00000 
