# Supplementary material for: Enhanced ER proteostasis and temperature differentially impact the mutational tolerance of influenza hemagglutinin
Source: eLife. 2018 Sep 6;7:e38795. doi: 10.7554/eLife.38795 (PMC6172027; doi:10.7554/eLife.38795)
Supplement: Source data 1. [file elife-38795-data1.zip › Dataset_1/HA_DMS_2018_processing/filtering/filtering_DAX39vsDAX37/compare/out_scatter_12_K.txt]

 0.24588  0.17117 
 0.00000  0.00000 
-100.00000 -0.31055 
 0.00000  0.00000 
 0.00001 -100.00000 
-100.00000 -100.00000 
-100.00000 -0.44878 
-100.00000 -100.00000 
-0.11705 -100.00000 
-100.00000 -0.16585 
-100.00000 -100.00000 
-100.00000 -100.00000 
-100.00000 -100.00000 
-100.00000 -100.00000 
-0.18926 -0.44917 
-100.00000 -100.00000 
-100.00000 -100.00000 
-100.00000 -100.00000 
 0.03408  0.45241 
-100.00000 -0.16577 
-100.00000 -100.00000 
-100.00000 -100.00000 
-100.00000 -100.00000 
-100.00000 -100.00000 
-100.00000 -100.00000 
-100.00000 -100.00000 
 0.20952 -0.02709 
 0.00508  0.06528 
-100.00000 -100.00000 
-100.00000 -100.00000 
-100.00000 -100.00000 
-100.00000 -100.00000 
-100.00000 -100.00000 
-100.00000 -100.00000 
-0.30456 -0.02808 
-0.25427  0.48540 
-100.00000 -100.00000 
 0.51633 -0.37926 
 0.00000  0.00000 
 0.10766 -0.02792 
-100.00000 -100.00000 
-0.60241 -100.00000 
-100.00000 -100.00000 
 0.02376  0.13755 
-100.00000 -100.00000 
-100.00000 -100.00000 
-0.13079 -0.42472 
-0.12869 -0.65084 
-100.00000 -100.00000 
-100.00000 -100.00000 
 0.30184  0.23575 
-100.00000  0.48556 
-100.00000 -0.15200 
 0.13757 -100.00000 
 0.36553  0.20788 
-100.00000 -0.05061 
 0.00000  0.00000 
-100.00000 -100.00000 
-100.00000 -100.00000 
 0.00000  0.00000 
-100.00000 -100.00000 
 0.00000  0.00000 
-100.00000 -100.00000 
-0.09838 -1.19337 
-0.11152 -1.01981 
-100.00000 -100.00000 
-100.00000 -100.00000 
-0.22894  0.03773 
-100.00000 -100.00000 
-100.00000 -0.42159 
 0.00000  0.00000 
-100.00000 -100.00000 
 0.48203 -0.08633 
-100.00000 -100.00000 
-0.00048 -100.00000 
-100.00000 -100.00000 
-100.00000 -100.00000 
-100.00000 -100.00000 
-100.00000 -100.00000 
-100.00000 -100.00000 
 0.55981 -0.65250 
-100.00000 -100.00000 
-0.18854  0.46928 
-100.00000 -100.00000 
-100.00000 -100.00000 
-0.25465 -100.00000 
-100.00000 -100.00000 
-100.00000 -100.00000 
 0.48642  0.27186 
-0.47090  0.39742 
 0.28390  0.17759 
-0.13292 -100.00000 
-100.00000 -100.00000 
-100.00000 -100.00000 
-100.00000 -100.00000 
-100.00000 -100.00000 
-100.00000 -100.00000 
 0.04549 -0.69896 
-100.00000 -0.08318 
-100.00000  0.00001 
 0.38445  0.38057 
-100.00000 -100.00000 
-0.44437 -0.55847 
-0.47685 -1.19537 
-100.00000 -100.00000 
-100.00000 -0.15821 
-100.00000 -100.00000 
-100.00000 -100.00000 
-100.00000 -100.00000 
-100.00000 -100.00000 
-0.42733 -100.00000 
-100.00000 -100.00000 
-100.00000  0.52058 
-100.00000 -100.00000 
-100.00000 -100.00000 
-0.01597 -0.43047 
-0.00457  0.35110 
-100.00000 -100.00000 
 0.28627 -1.08852 
 0.23970 -0.31981 
 0.25932  0.22061 
-100.00000 -100.00000 
-100.00000  0.00009 
-100.00000 -100.00000 
-100.00000 -100.00000 
-0.09150  0.69952 
-100.00000 -0.00006 
-100.00000 -100.00000 
-0.45293 -0.01808 
 0.39785 -0.63839 
-100.00000 -100.00000 
 0.23946 -0.25300 
 0.35605 -100.00000 
-100.00000 -100.00000 
-0.60017 -100.00000 
 0.00000  0.00000 
 0.03001  0.72537 
-100.00000  0.34608 
-0.19480 -100.00000 
-100.00000 -100.00000 
-100.00000  0.37858 
-0.25268 -0.27315 
-100.00000 -100.00000 
 0.06824 -0.55887 
-100.00000 -0.00061 
 0.56677 -1.27304 
-100.00000 -100.00000 
-100.00000 -0.26227 
-0.31062 -0.14272 
-100.00000  0.37683 
-100.00000 -100.00000 
-100.00000 -100.00000 
-0.53991 -1.41813 
-100.00000  1.72009 
-0.30959  0.21459 
-100.00000  0.66499 
 0.00000  0.00000 
-100.00000 -0.15830 
-100.00000 -100.00000 
-100.00000 -100.00000 
-100.00000 -100.00000 
-0.39294 -0.26056 
-0.01445 -0.62204 
-100.00000 -100.00000 
-100.00000 -100.00000 
-100.00000 -100.00000 
-100.00000 -100.00000 
-0.37648 -0.02819 
 0.00000  0.00000 
 0.00000  0.00000 
-0.25115 -100.00000 
-100.00000 -0.15809 
-0.00131 -100.00000 
-100.00000 -100.00000 
-0.56254  0.38602 
 0.00000  0.00000 
-100.00000 -100.00000 
-0.11946 -100.00000 
 0.11740 -1.00412 
-0.09201 -0.16677 
-100.00000 -100.00000 
-0.92175 -0.29997 
-0.01618  0.15489 
-0.51816 -0.02072 
 0.00000  0.00000 
-100.00000 -100.00000 
 0.00000  0.00000 
 0.47182 -0.80549 
-100.00000 -100.00000 
-100.00000 -100.00000 
-100.00000 -100.00000 
-100.00000 -100.00000 
-100.00000 -100.00000 
-100.00000 -100.00000 
-100.00000 -100.00000 
-100.00000 -100.00000 
-0.10627 -100.00000 
-100.00000 -100.00000 
-100.00000 -100.00000 
-100.00000 -100.00000 
-0.10549 -0.02841 
-100.00000 -100.00000 
 0.30526  0.64993 
-0.32771 -0.13974 
 0.47951 -0.39834 
-100.00000 -100.00000 
-100.00000 -100.00000 
-100.00000 -100.00000 
-100.00000  1.62015 
-0.00594 -0.55349 
 0.58493 -100.00000 
 0.19253  0.30789 
 1.08897 -0.88705 
-100.00000 -0.27825 
-100.00000 -100.00000 
-100.00000 -0.00036 
-100.00000 -100.00000 
-100.00000 -100.00000 
-0.10581  0.31647 
-0.39874  0.92033 
-0.66678 -0.20701 
-100.00000 -100.00000 
-0.16003 -0.53864 
 0.23901  0.26083 
 0.26705 -0.76238 
-100.00000 -100.00000 
-0.00003 -0.56972 
-100.00000 -100.00000 
-0.25424 -0.31643 
-0.20374 -0.26011 
-100.00000 -0.27914 
 0.81239 -0.63648 
-0.07867 -1.09364 
 0.12206 -1.09373 
 0.00000  0.00000 
-0.10497  0.26233 
-0.08651 -0.23784 
-100.00000 -100.00000 
 0.10731 -0.32606 
-100.00000 -100.00000 
-100.00000 -100.00000 
-0.15995 -0.04906 
 0.03421 -100.00000 
-0.01522  0.40577 
-100.00000 -100.00000 
-100.00000 -100.00000 
-100.00000 -100.00000 
 0.03519 -100.00000 
-100.00000 -100.00000 
-100.00000 -100.00000 
 0.21013 -0.49257 
-0.29335 -100.00000 
-100.00000 -100.00000 
-0.00090 -0.00064 
 0.22803 -0.13767 
-100.00000  0.34031 
 0.28748  0.20651 
-100.00000 -100.00000 
 0.38527 -0.16605 
-100.00000 -100.00000 
-100.00000 -100.00000 
-100.00000 -100.00000 
-100.00000 -0.14522 
-100.00000 -100.00000 
 0.08156 -0.00109 
-100.00000 -100.00000 
-100.00000 -100.00000 
-100.00000 -0.00018 
-100.00000 -100.00000 
-100.00000 -100.00000 
-100.00000 -100.00000 
-0.61564 -0.01453 
-100.00000 -100.00000 
 0.02039 -0.29586 
-0.31817 -0.17749 
-100.00000 -0.37220 
-0.36851 -0.41500 
 0.19884 -0.75841 
 0.00006 -100.00000 
-100.00000 -100.00000 
-100.00000 -100.00000 
-100.00000 -100.00000 
 0.64315 -0.14593 
-100.00000 -100.00000 
 0.19570 -0.92228 
 0.69689 -0.16176 
-100.00000  0.36649 
 0.13264  0.32606 
-100.00000 -0.02363 
 0.34477  0.32797 
-100.00000 -100.00000 
 0.55139 -0.16998 
 0.13760 -0.67158 
 0.00000  0.00000 
-100.00000 -100.00000 
-0.54392 -0.18655 
-100.00000 -0.17568 
-100.00000 -100.00000 
-0.16511 -0.28243 
-100.00000 -100.00000 
-100.00000 -100.00000 
-0.35045 -0.18237 
 0.39755 -0.28983 
-100.00000 -100.00000 
-0.16413  0.58504 
 0.50120  0.48524 
-100.00000 -100.00000 
-100.00000 -100.00000 
 0.02050 -0.04406 
-100.00000 -0.29396 
-0.35023 -0.43943 
-100.00000 -100.00000 
 0.00011 -0.13969 
-100.00000 -0.00062 
 0.13582  0.11824 
 0.02059  0.51667 
-100.00000 -100.00000 
-0.25194 -0.84584 
-100.00000 -100.00000 
-100.00000 -100.00000 
 0.00000  0.00000 
-100.00000 -100.00000 
-100.00000 -100.00000 
-0.21525  0.66120 
-100.00000 -100.00000 
-0.08090 -100.00000 
 0.00000  0.00000 
-100.00000 -100.00000 
-0.18186 -0.51911 
 0.25277 -100.00000 
-100.00000 -100.00000 
-0.06698 -0.16619 
-100.00000 -100.00000 
-100.00000 -0.42998 
-0.41288 -0.68956 
-100.00000  0.00004 
-0.62940 -0.44502 
-100.00000 -100.00000 
 0.26286  0.36310 
 0.27420 -0.06611 
-100.00000 -0.26666 
-100.00000 -100.00000 
-0.11976  0.37062 
-100.00000 -100.00000 
-100.00000 -100.00000 
-100.00000 -100.00000 
-100.00000 -0.00000 
-100.00000 -100.00000 
-100.00000 -100.00000 
-100.00000 -100.00000 
-100.00000 -100.00000 
-100.00000 -100.00000 
-100.00000 -100.00000 
-0.69407 -0.65811 
-100.00000 -100.00000 
-100.00000 -100.00000 
-100.00000 -100.00000 
-100.00000 -100.00000 
-100.00000 -100.00000 
-0.30680 -0.16981 
-0.51713 -0.72309 
-100.00000 -100.00000 
-100.00000 -100.00000 
-100.00000 -100.00000 
-100.00000 -100.00000 
-100.00000 -100.00000 
-100.00000 -100.00000 
-100.00000 -100.00000 
-100.00000 -100.00000 
 0.75121  0.28734 
 0.26304 -0.56045 
 0.36314 -0.07605 
-0.10530 -0.07462 
-100.00000 -100.00000 
-100.00000 -100.00000 
-100.00000 -100.00000 
-100.00000 -100.00000 
-100.00000 -100.00000 
-100.00000 -100.00000 
-100.00000 -100.00000 
 0.04149  0.02925 
 0.00000  0.00000 
-100.00000 -0.00005 
-0.05878 -0.14811 
-0.03791 -0.58326 
 0.42415  0.01467 
-100.00000 -100.00000 
-100.00000 -100.00000 
 0.53930 -0.30130 
-0.27156  0.06376 
-100.00000 -100.00000 
-0.10584  0.08022 
 0.06246 -0.67271 
 0.00000  0.00000 
-100.00000 -100.00000 
 0.06657 -0.01974 
-100.00000 -100.00000 
-100.00000 -100.00000 
-100.00000 -100.00000 
 0.40893  0.04986 
 0.00000  0.00000 
-0.10564 -0.13936 
 0.47491  0.06631 
-0.36884 -0.14499 
 0.29981  0.09600 
-100.00000 -100.00000 
 0.65946 -0.25515 
-100.00000 -100.00000 
-100.00000 -100.00000 
-100.00000 -0.14696 
 0.00000  0.00000 
 0.18763 -0.52182 
-100.00000 -100.00000 
-0.28326 -0.13892 
-0.39724 -0.52095 
-100.00000  0.00012 
 0.10326 -0.31037 
 0.00000  0.00000 
-0.29546 -0.33679 
-0.28489 -100.00000 
 0.30665 -0.98461 
-100.00000 -0.25392 
-100.00000 -100.00000 
 0.16219 -100.00000 
 0.00000  0.00000 
 0.00000  0.00000 
-100.00000 -0.21617 
-100.00000 -0.50614 
-100.00000 -100.00000 
-100.00000 -100.00000 
-100.00000 -100.00000 
-100.00000 -0.00043 
-100.00000 -100.00000 
-100.00000 -100.00000 
-100.00000 -100.00000 
-0.18396  0.00379 
-100.00000 -100.00000 
-0.02008  0.70191 
-100.00000 -100.00000 
-0.39364 -0.22718 
-100.00000 -100.00000 
-100.00000 -100.00000 
-100.00000 -100.00000 
-100.00000 -100.00000 
-100.00000 -100.00000 
 0.66076  0.11477 
-0.36907  0.36049 
 0.02936  0.43752 
-0.07327  0.13106 
-100.00000 -100.00000 
-100.00000 -100.00000 
-100.00000 -100.00000 
-100.00000 -100.00000 
-100.00000 -100.00000 
-100.00000 -100.00000 
-0.19450 -0.14739 
 0.78535  0.33766 
-100.00000 -100.00000 
 0.00000  0.00000 
-0.52459 -0.04678 
-100.00000 -100.00000 
-100.00000 -100.00000 
-0.39642 -0.94285 
 0.00000  0.00000 
-100.00000 -100.00000 
 0.00000  0.00000 
 0.06227 -100.00000 
-0.26452 -0.57123 
-100.00000 -100.00000 
 0.00000  0.00000 
-0.36879 -0.34243 
-100.00000 -0.24445 
-100.00000 -100.00000 
 0.00000  0.00000 
 0.47605  0.27201 
 0.04924 -0.54630 
-100.00000 -100.00000 
-0.28369 -0.95970 
-100.00000 -0.68296 
-100.00000 -100.00000 
-100.00000 -100.00000 
-0.30387  0.19604 
-100.00000 -100.00000 
-100.00000 -100.00000 
-100.00000 -100.00000 
 0.00000  0.00000 
-100.00000 -100.00000 
-100.00000 -100.00000 
-100.00000 -0.54647 
-0.50234  0.27917 
-100.00000 -100.00000 
-0.00008  0.83582 
-0.91143 -0.71130 
-100.00000 -0.00050 
-100.00000 -100.00000 
-0.07525  0.41644 
-0.12613 -0.67484 
-100.00000 -100.00000 
 0.12614 -100.00000 
-100.00000 -100.00000 
-0.10493 -0.18938 
-100.00000 -100.00000 
-100.00000  1.47946 
 0.00000  0.00000 
-100.00000 -100.00000 
 0.48548 -100.00000 
 0.07029 -1.07253 
-0.11566  0.39212 
-100.00000 -100.00000 
 0.00000  0.00000 
-100.00000 -100.00000 
-0.39499 -0.21318 
 0.41237  0.20111 
-0.24625  0.60618 
 0.00000  0.00000 
-0.20325 -100.00000 
 0.20403  0.53418 
 0.80490 -0.87893 
-100.00000 -100.00000 
 0.00000  0.00000 
-100.00000 -100.00000 
 0.39137  1.17905 
-100.00000 -0.16390 
-100.00000 -0.16230 
-100.00000 -100.00000 
-100.00000 -0.15225 
-100.00000 -100.00000 
-0.31137 -0.05325 
-0.09546 -0.15638 
-100.00000 -100.00000 
-0.19520 -100.00000 
-100.00000 -100.00000 
-100.00000 -100.00000 
-100.00000 -100.00000 
-100.00000 -100.00000 
-100.00000 -100.00000 
-100.00000 -100.00000 
 0.00012 -100.00000 
-100.00000 -100.00000 
-100.00000 -100.00000 
-100.00000 -100.00000 
-100.00000 -100.00000 
-100.00000 -100.00000 
-100.00000 -100.00000 
-100.00000 -100.00000 
-100.00000 -100.00000 
-100.00000 -100.00000 
-100.00000 -100.00000 
-100.00000 -100.00000 
-100.00000 -100.00000 
-100.00000 -100.00000 
-100.00000 -100.00000 
-100.00000 -0.44685 
-100.00000 -100.00000 
 0.13773 -100.00000 
 0.35090 -0.24393 
-100.00000 -100.00000 
-100.00000 -100.00000 
-100.00000 -100.00000 
-0.40254 -0.30674 
-100.00000 -100.00000 
 0.92156 -0.06890 
 0.27339  0.13755 
-100.00000 -100.00000 
-100.00000 -100.00000 
