# Supplementary material for: Enhanced ER proteostasis and temperature differentially impact the mutational tolerance of influenza hemagglutinin
Source: eLife. 2018 Sep 6;7:e38795. doi: 10.7554/eLife.38795 (PMC6172027; doi:10.7554/eLife.38795)
Supplement: Source data 1. [file elife-38795-data1.zip › Dataset_1/HA_DMS_2018_processing/filtering/filtering_DAX39vsDAX37/compare/out_scatter_12_L.txt]

 0.45572  0.06425 
 0.54018 -0.38836 
 0.23103  1.10418 
-0.39553 -0.55223 
 0.00000  0.00000 
 0.00000  0.00000 
 0.08535 -0.60564 
 0.00000  0.00000 
 0.00000  0.00000 
-0.85296 -0.11858 
-0.08211 -0.39734 
 0.17203 -0.12813 
 0.48127 -0.54835 
-100.00000 -0.42226 
-100.00000 -100.00000 
-100.00000 -100.00000 
-100.00000 -100.00000 
-100.00000 -100.00000 
-0.41755 -0.74822 
-0.29635  0.13488 
-100.00000 -100.00000 
 0.13736 -100.00000 
-100.00000 -100.00000 
-100.00000 -100.00000 
-0.08217  0.27065 
-100.00000 -100.00000 
-100.00000 -100.00000 
-100.00000 -100.00000 
 0.45229  0.84808 
-100.00000 -100.00000 
-100.00000 -100.00000 
-100.00000 -100.00000 
-100.00000 -100.00000 
-100.00000 -100.00000 
-100.00000 -100.00000 
-0.22883  0.09762 
 0.00000  0.00000 
-100.00000 -100.00000 
-100.00000 -100.00000 
-100.00000 -100.00000 
 0.01247 -0.31054 
-100.00000 -100.00000 
 0.29657 -0.06806 
-100.00000 -100.00000 
-100.00000 -100.00000 
 0.02165 -100.00000 
 0.12065 -0.61190 
-100.00000 -100.00000 
 0.00000  0.00000 
 0.00000  0.00000 
-0.00001 -100.00000 
-100.00000 -100.00000 
-0.59640 -0.86833 
-100.00000 -100.00000 
-100.00000 -100.00000 
-100.00000 -100.00000 
-0.56132  0.06920 
 0.00000  0.00000 
-100.00000 -100.00000 
 0.12559 -0.38435 
 0.00000  0.00000 
-100.00000 -0.00093 
-100.00000 -100.00000 
 0.40412  0.17442 
 0.12949 -0.30462 
 0.33383  0.23449 
 0.00000  0.00000 
 0.17780  0.09183 
 0.00000  0.00000 
-0.74382 -0.18521 
-0.58568  0.58866 
-100.00000 -100.00000 
-100.00000 -100.00000 
-0.85662  0.21806 
-0.45996 -0.70931 
-100.00000 -100.00000 
 0.11904  0.68254 
 0.00000  0.00000 
 0.00000  0.00000 
-100.00000 -100.00000 
-100.00000 -100.00000 
 0.56950  0.46925 
-0.56756 -0.11262 
-100.00000 -100.00000 
-100.00000 -100.00000 
-0.64780  0.29350 
 0.00000  0.00000 
 0.00000  0.00000 
 0.13755 -0.06315 
-0.51631  0.23707 
-0.16387 -0.30271 
-0.46683 -0.30860 
-0.20737 -0.42236 
-100.00000 -100.00000 
-100.00000 -100.00000 
-0.09185 -0.42984 
-0.11571  0.22077 
-100.00000 -100.00000 
-0.67328  0.12167 
-0.43947  0.14692 
 0.01897  0.00017 
-100.00000 -100.00000 
-100.00000 -0.65844 
-0.76322  0.17931 
-100.00000 -100.00000 
 0.40919  0.26279 
-100.00000 -100.00000 
-100.00000 -100.00000 
 0.24920  0.45178 
-100.00000 -100.00000 
-0.22944 -0.76657 
 0.00000  0.00000 
-0.12671 -0.19694 
 0.00003 -100.00000 
-0.46837 -0.87353 
-100.00000 -100.00000 
-100.00000 -100.00000 
 0.00000  0.00000 
-100.00000 -100.00000 
-100.00000 -100.00000 
 0.48546 -100.00000 
 0.00000  0.00000 
-100.00000  0.32746 
 0.58359 -0.48804 
 0.53586 -0.37110 
 0.63819 -0.18154 
 0.16949  0.32745 
 0.00000  0.00000 
-100.00000 -100.00000 
-100.00000 -100.00000 
-0.37260 -0.60188 
-100.00000 -100.00000 
 0.17691 -0.54881 
-0.34564 -0.76989 
-0.64405 -0.17627 
-0.40771  1.33085 
-0.49292  0.13822 
-0.27970 -0.90329 
-0.13091  0.52362 
-0.17558  0.60791 
-0.46995  0.15126 
-100.00000  0.48540 
-0.07375 -0.67659 
-100.00000 -100.00000 
 0.10000 -0.61511 
-100.00000  0.06311 
-100.00000 -100.00000 
-0.90335 -0.88792 
-100.00000 -100.00000 
-0.17404 -0.36888 
-0.22248 -1.09589 
-100.00000 -100.00000 
 0.25353 -0.02312 
 0.41022 -0.08963 
 0.33989 -0.47356 
-100.00000 -100.00000 
-0.24617 -1.08663 
-0.13018 -1.57442 
-100.00000 -0.15676 
 0.30232  0.42044 
-100.00000 -100.00000 
-100.00000 -100.00000 
-100.00000 -100.00000 
 0.00000  0.00000 
 0.00000  0.00000 
 0.14925 -0.03723 
 0.00000  0.00000 
-100.00000 -100.00000 
-0.07009 -0.25145 
-1.13001 -1.04958 
 0.42577 -0.04687 
-0.06826 -0.73032 
 0.27564  0.10481 
-100.00000 -100.00000 
-0.57165 -0.95573 
-0.69106 -1.43280 
 0.00000  0.00000 
-0.12915 -0.25577 
-0.03153 -0.30085 
-0.09590  0.65295 
-100.00000 -100.00000 
-0.03389  0.13299 
-100.00000 -0.15798 
-0.43143 -0.89239 
 0.05419  0.14447 
-0.00003  0.10571 
-1.61579 -0.44371 
-1.46239  0.64082 
-100.00000  0.07849 
 0.00000  0.00000 
-0.63773 -1.17362 
 0.00000  0.00000 
 0.15727  0.10126 
-100.00000 -100.00000 
-100.00000 -1.05548 
-100.00000 -0.00751 
-100.00000 -0.86219 
 0.70727  0.46385 
-100.00000 -100.00000 
-100.00000 -0.00000 
-0.05646 -0.93365 
 0.00003 -0.80002 
-100.00000 -100.00000 
-0.00010 -0.14525 
-0.08631  0.31011 
-0.42262 -0.05644 
 0.00000  0.00000 
-100.00000 -100.00000 
-0.43290 -0.02185 
 0.07398 -0.82577 
-0.43721 -0.11781 
-0.09473 -1.04664 
-100.00000 -100.00000 
 0.04225 -0.00089 
-0.20461 -100.00000 
-0.40531  0.63148 
 0.05935 -0.39710 
 0.30217  0.10086 
-100.00000 -100.00000 
-0.28507 -1.20982 
 0.45261 -0.26049 
 0.01366  0.78661 
-0.75033 -0.66840 
-100.00000  0.20847 
-100.00000 -0.50378 
 0.31452 -0.38658 
 0.52821 -0.31439 
 0.54542  0.19315 
 0.11573  0.15457 
-0.56358 -0.63520 
-0.13091 -0.78840 
-1.03335 -0.15375 
-100.00000 -0.00015 
-0.83361 -0.33030 
-0.89379 -0.47751 
 0.19530  0.65095 
-0.62700 -0.35439 
-100.00000 -100.00000 
-100.00000  0.23727 
-0.87743 -0.80929 
-100.00000 -100.00000 
-100.00000 -100.00000 
-0.06224 -0.13179 
-0.46535 -0.43857 
-100.00000 -100.00000 
-0.05140  0.00009 
 0.57788  0.22085 
-0.49039  0.00825 
 0.00000  0.00000 
 0.00000  0.00000 
-0.14809  0.77927 
 0.03431 -0.01194 
-0.06510 -0.39116 
-100.00000 -100.00000 
-0.06480  0.23414 
-0.12270 -0.71251 
-0.51231 -0.56012 
-0.53631  0.24978 
-100.00000 -100.00000 
-100.00000 -100.00000 
-0.20457 -0.00013 
-100.00000 -100.00000 
-100.00000 -100.00000 
 0.00000  0.00000 
-1.42519 -1.46009 
-100.00000 -100.00000 
 0.72206  0.65015 
-0.27968 -0.44609 
-100.00000 -100.00000 
-100.00000 -100.00000 
 0.02703  0.17928 
-0.37362 -0.78715 
 0.00000  0.00000 
 0.09129 -0.71122 
-100.00000 -100.00000 
 0.05863  0.18679 
 0.56353  0.26074 
-0.34989  0.54329 
 0.00006 -100.00000 
-100.00000 -100.00000 
 0.13747 -0.50687 
 0.18921 -0.71486 
-1.20522 -0.52206 
 0.27331 -0.01294 
 0.02427  1.10475 
 0.04665  0.41703 
-0.42006  0.28752 
-0.34869 -0.21198 
-0.57719 -0.63734 
 0.92595 -0.33755 
-100.00000 -100.00000 
-100.00000 -0.00020 
-100.00000 -100.00000 
 0.14365  0.40874 
-100.00000 -100.00000 
 0.13751 -100.00000 
-100.00000 -100.00000 
 0.52927  0.28808 
-0.47623  0.87436 
-100.00000 -100.00000 
-100.00000 -100.00000 
-1.00570 -0.09115 
-0.37344  0.10188 
-100.00000 -0.16155 
-100.00000 -100.00000 
 0.00000  0.00000 
-0.34245  0.61286 
 0.18860  0.13004 
-100.00000 -0.16175 
-100.00000 -100.00000 
-0.54395 -0.30192 
 0.13582 -100.00000 
 0.38395  0.47020 
 0.95930  0.02304 
-100.00000 -0.16139 
 0.55006  0.09441 
-100.00000 -100.00000 
-0.86687  0.19805 
-100.00000 -100.00000 
-0.76889  0.14608 
-0.26357 -0.08661 
-100.00000 -100.00000 
 1.10241 -1.01194 
-1.00403 -1.06479 
-0.24226 -0.87039 
 0.03457  0.83093 
-100.00000 -100.00000 
 0.00000  0.00000 
-100.00000 -100.00000 
 0.02154 -0.27916 
-100.00000 -100.00000 
-0.23980 -100.00000 
-100.00000 -100.00000 
 0.00000  0.00000 
-100.00000 -100.00000 
-100.00000 -100.00000 
-0.42469 -0.00555 
 0.14755 -0.14120 
 0.07987 -0.14291 
-100.00000 -0.15845 
-100.00000 -100.00000 
-100.00000 -100.00000 
-100.00000 -100.00000 
-100.00000 -100.00000 
 0.00000  0.00000 
 1.10345  0.30519 
-1.00082  0.13750 
-100.00000 -100.00000 
-0.44906 -0.29110 
-100.00000 -100.00000 
-100.00000 -100.00000 
 0.42917 -0.04701 
-0.26011 -0.27072 
-100.00000 -100.00000 
-100.00000 -100.00000 
-100.00000 -100.00000 
 0.43871  0.17604 
-1.02428 -0.69226 
-100.00000 -100.00000 
 0.50673 -0.24976 
-0.47482  0.25414 
-100.00000 -100.00000 
-100.00000 -100.00000 
-0.25284 -0.08662 
-100.00000 -0.16170 
-100.00000 -100.00000 
-100.00000 -100.00000 
 0.39767 -0.39748 
-0.24270  0.10172 
-0.43383  0.04332 
-100.00000 -100.00000 
-100.00000 -100.00000 
-0.86790 -0.66932 
-0.00008 -100.00000 
 0.16722 -0.03903 
-0.00009 -100.00000 
-100.00000 -100.00000 
-100.00000 -100.00000 
-100.00000 -100.00000 
-100.00000 -100.00000 
-1.08243  0.27660 
-0.65255  0.48175 
-100.00000 -100.00000 
-100.00000 -100.00000 
-100.00000 -100.00000 
 0.84314 -0.24732 
-100.00000 -100.00000 
-0.68663  0.14329 
-100.00000  1.07046 
-0.13883  0.32537 
-0.05868 -0.76086 
 0.11655 -0.00001 
-100.00000 -100.00000 
-100.00000 -100.00000 
-0.10565 -0.13944 
-100.00000 -100.00000 
-100.00000 -100.00000 
-100.00000  0.44748 
-0.05882 -0.89872 
-100.00000 -100.00000 
-100.00000 -1.05171 
-0.16189  0.84832 
-100.00000 -100.00000 
-0.39356  0.09600 
-100.00000 -100.00000 
 0.15594  0.16454 
-100.00000 -100.00000 
 0.21592 -0.70632 
 0.27736 -0.13311 
-100.00000 -0.00035 
-100.00000 -0.14824 
 0.63307 -0.38038 
-0.14175 -0.51982 
-100.00000 -100.00000 
 0.18527 -0.36292 
 0.00000  0.00000 
-100.00000 -100.00000 
-0.36916 -0.54998 
-100.00000 -100.00000 
-0.10134 -0.98876 
-100.00000 -100.00000 
-100.00000 -100.00000 
 0.00000  0.00000 
-100.00000 -100.00000 
-100.00000 -100.00000 
-100.00000 -100.00000 
 0.47864  0.51739 
-100.00000  0.21054 
-100.00000 -100.00000 
-100.00000 -100.00000 
 0.14179 -0.14238 
 0.00000  0.00000 
-100.00000 -100.00000 
-0.43346 -0.32980 
 0.73912  0.59596 
-100.00000 -100.00000 
-100.00000 -100.00000 
-100.00000  0.13753 
 0.00013 -100.00000 
-100.00000 -100.00000 
 0.00000  0.00000 
 0.00000  0.00000 
-100.00000 -100.00000 
 0.00000  0.00000 
 0.00000  0.00000 
-100.00000 -100.00000 
-100.00000 -100.00000 
-100.00000 -100.00000 
-100.00000 -100.00000 
-100.00000 -100.00000 
 0.00000  0.00000 
-100.00000  0.26314 
 0.36602 -0.06363 
-0.10154 -0.14788 
-100.00000 -100.00000 
 0.00000  0.00000 
-100.00000 -100.00000 
-100.00000 -0.85948 
-0.19586 -100.00000 
-100.00000 -100.00000 
 0.00000  0.00000 
-100.00000 -100.00000 
-100.00000 -100.00000 
-100.00000  0.13743 
-0.06959 -0.51823 
-100.00000 -100.00000 
-100.00000 -100.00000 
-0.24239  0.37403 
 0.00000  0.00000 
-100.00000 -100.00000 
-100.00000 -0.52011 
-100.00000 -100.00000 
-100.00000 -100.00000 
-0.37779 -0.45915 
-100.00000 -0.28176 
-0.54032 -0.47331 
-0.20341 -0.00012 
-0.10453 -100.00000 
-100.00000 -0.16503 
-100.00000 -100.00000 
-0.33887 -0.58444 
 0.05958 -1.02532 
 0.29659  0.09208 
-0.04810  0.57797 
-100.00000 -100.00000 
-0.16348 -0.57792 
-100.00000 -0.31293 
-100.00000 -100.00000 
-100.00000 -100.00000 
-1.26133  0.83434 
-100.00000 -100.00000 
-0.00008 -0.44538 
-100.00000 -0.00049 
-100.00000 -0.00050 
-0.00257 -0.02211 
-100.00000 -100.00000 
-0.74836 -0.22298 
-100.00000 -100.00000 
 0.21332 -1.19188 
-100.00000 -1.92091 
-0.16841  0.06657 
 0.02270 -100.00000 
 0.08387  0.80321 
 0.26459  0.20242 
-100.00000 -100.00000 
 0.04340  0.03883 
-0.17393 -0.44750 
-0.07093 -1.02699 
 0.27559 -1.57623 
-0.01813 -0.40390 
 0.00000  0.00000 
-0.47977  0.23240 
-0.36810 -0.18283 
-0.20314 -0.31291 
-100.00000  0.58406 
-0.12738 -0.18327 
-0.69314  0.94940 
 0.20832  0.23343 
-0.02398  0.54643 
 0.00002  0.27230 
 0.00000  0.00000 
-100.00000 -100.00000 
 0.10584 -0.29201 
-0.01248 -0.47521 
-100.00000 -0.28370 
-0.47508 -0.05662 
-100.00000 -100.00000 
 0.03988 -0.15225 
-0.21155 -100.00000 
 0.00000  0.00000 
-0.00005 -100.00000 
-0.19964  0.13710 
-100.00000 -100.00000 
 0.48549  0.27573 
-100.00000 -100.00000 
-100.00000 -0.00021 
-100.00000 -100.00000 
-100.00000 -100.00000 
 0.33537  0.51848 
 0.00000  0.00000 
-0.34859 -1.37735 
 0.00000  0.00000 
 0.00000  0.00000 
-100.00000 -0.02681 
-100.00000  0.16521 
 0.00000  0.00000 
-100.00000 -100.00000 
-100.00000 -100.00000 
 0.15775 -0.02719 
 0.23490  0.13128 
 0.03554 -0.15503 
 0.27342  0.26292 
 0.17526  0.83510 
 0.55313  0.03866 
 0.82015 -0.52102 
-0.10540  0.06012 
-100.00000 -100.00000 
-0.00517  0.20192 
 0.00000  0.00000 
-0.20339 -0.04983 
-0.13426 -0.19093 
 0.00003 -0.29905 
 0.00013 -0.16494 
-100.00000 -100.00000 
 0.02313  0.78549 
