# Supplementary material for: Enhanced ER proteostasis and temperature differentially impact the mutational tolerance of influenza hemagglutinin
Source: eLife. 2018 Sep 6;7:e38795. doi: 10.7554/eLife.38795 (PMC6172027; doi:10.7554/eLife.38795)
Supplement: Source data 1. [file elife-38795-data1.zip › Dataset_1/HA_DMS_2018_processing/filtering/filtering_DAX39vsDAX37/compare/out_scatter_12_M.txt]

 0.00000  0.00000 
 0.04005 -0.70434 
-100.00000 -100.00000 
-0.44308 -100.00000 
-100.00000 -100.00000 
 1.06670 -0.57166 
-100.00000 -0.21832 
 0.35859  0.03805 
 0.11872 -100.00000 
-100.00000 -0.31420 
 0.00461  0.75604 
-100.00000 -0.00016 
-100.00000 -100.00000 
-100.00000 -100.00000 
-100.00000 -100.00000 
-100.00000 -100.00000 
-100.00000 -100.00000 
-100.00000 -100.00000 
-100.00000 -100.00000 
-0.27377  0.23538 
-100.00000 -100.00000 
-0.01451  0.57913 
-100.00000 -100.00000 
-100.00000 -100.00000 
-100.00000 -100.00000 
-100.00000 -100.00000 
-100.00000 -100.00000 
-100.00000 -100.00000 
-100.00000 -100.00000 
-100.00000 -100.00000 
-100.00000 -100.00000 
-0.25351 -100.00000 
-100.00000 -100.00000 
-100.00000 -100.00000 
-100.00000 -100.00000 
-0.47893  0.02465 
-100.00000 -0.44824 
-100.00000 -100.00000 
 0.79641  0.36893 
-100.00000 -100.00000 
 0.43909  0.09135 
-100.00000 -100.00000 
-0.03554  0.31457 
-100.00000 -100.00000 
-100.00000 -100.00000 
-0.00001 -100.00000 
-100.00000  0.14410 
-100.00000 -100.00000 
 0.11458  0.57502 
-100.00000 -100.00000 
-100.00000  0.00025 
-0.22194 -100.00000 
-100.00000 -0.47398 
-100.00000 -100.00000 
-100.00000 -100.00000 
-100.00000 -100.00000 
-100.00000 -0.56391 
-100.00000 -100.00000 
 0.47618  0.12090 
 0.00002  0.09778 
-100.00000 -100.00000 
 0.48569 -100.00000 
-100.00000 -100.00000 
 0.06858 -0.20114 
-0.00004 -0.30462 
-100.00000 -100.00000 
-100.00000 -100.00000 
-100.00000 -0.05125 
-100.00000 -0.43203 
-0.36652  0.13747 
-100.00000 -100.00000 
-100.00000 -100.00000 
-100.00000 -100.00000 
-0.00001 -0.18152 
-100.00000 -100.00000 
-100.00000 -100.00000 
-100.00000 -100.00000 
-100.00000 -100.00000 
 0.11095 -100.00000 
-100.00000 -100.00000 
-100.00000 -100.00000 
-100.00000 -100.00000 
-100.00000  0.37817 
-100.00000 -100.00000 
-100.00000 -100.00000 
-0.00029 -100.00000 
-0.30442 -0.20020 
-0.00016  0.00001 
-0.33518  0.63854 
-100.00000 -0.66644 
-100.00000 -0.98993 
-100.00000  0.10644 
-100.00000 -100.00000 
-100.00000 -100.00000 
-100.00000 -100.00000 
-0.09185 -0.30026 
-100.00000 -100.00000 
-100.00000 -100.00000 
-100.00000 -100.00000 
-0.86568  0.00001 
-100.00000 -100.00000 
-100.00000 -100.00000 
-100.00000 -100.00000 
-100.00000 -100.00000 
-100.00000 -100.00000 
-0.11920 -100.00000 
-100.00000 -100.00000 
-100.00000 -100.00000 
-100.00000 -100.00000 
-100.00000 -100.00000 
-100.00000 -100.00000 
-100.00000 -100.00000 
-0.11972  0.33615 
-100.00000 -0.85472 
 0.16343 -100.00000 
-100.00000 -100.00000 
-100.00000 -100.00000 
 0.16470  0.01971 
 0.18917  0.61806 
-100.00000 -100.00000 
-100.00000 -100.00000 
 0.15777  0.33566 
-100.00000 -100.00000 
-100.00000 -0.42893 
-100.00000 -100.00000 
 0.07786 -100.00000 
-100.00000 -100.00000 
 0.59464 -100.00000 
-100.00000 -100.00000 
-100.00000 -100.00000 
-100.00000 -100.00000 
-100.00000 -100.00000 
 0.11451 -1.02144 
-100.00000 -100.00000 
-100.00000 -100.00000 
-0.53344  0.03826 
-100.00000 -100.00000 
 0.69815 -100.00000 
-100.00000 -0.29897 
-100.00000 -100.00000 
-100.00000 -100.00000 
-100.00000 -100.00000 
-0.42445 -100.00000 
-100.00000 -100.00000 
-0.20743 -0.14252 
 0.02471 -100.00000 
-100.00000 -100.00000 
-0.34582 -100.00000 
-100.00000 -100.00000 
 0.06365 -100.00000 
-100.00000 -100.00000 
-100.00000 -100.00000 
-0.00798  1.06940 
-0.53248 -1.27769 
 0.52989  0.88788 
-100.00000 -100.00000 
 0.14919 -0.09056 
-0.19296 -0.00105 
-100.00000 -0.42641 
-100.00000 -0.29854 
-100.00000 -100.00000 
-100.00000 -100.00000 
-100.00000 -100.00000 
 0.04715 -0.30004 
-100.00000 -100.00000 
-100.00000 -100.00000 
 0.62566  0.30212 
 0.27433  0.51376 
 0.17067 -0.67945 
-0.89794 -0.35905 
-100.00000 -100.00000 
-100.00000 -0.00022 
-100.00000 -0.43058 
-100.00000 -100.00000 
 0.13377 -100.00000 
 0.89328 -0.20747 
-0.50307  0.34145 
-100.00000 -100.00000 
-100.00000 -100.00000 
-100.00000 -0.30024 
-100.00000 -100.00000 
-0.01661 -0.20077 
-100.00000 -100.00000 
 0.55863 -100.00000 
 0.30999 -1.18626 
-100.00000 -100.00000 
-100.00000 -0.00010 
-100.00000 -100.00000 
-100.00000 -100.00000 
-100.00000 -1.04662 
-100.00000 -100.00000 
-100.00000 -0.14553 
-100.00000 -100.00000 
-100.00000 -100.00000 
-100.00000 -100.00000 
-100.00000 -100.00000 
-0.20480 -0.00067 
-100.00000 -100.00000 
-100.00000 -100.00000 
-100.00000 -100.00000 
-100.00000  0.40061 
-100.00000 -100.00000 
-100.00000 -100.00000 
-100.00000 -100.00000 
 0.99550  0.13757 
-100.00000 -100.00000 
-0.20396  0.06305 
-100.00000 -100.00000 
-100.00000  0.38675 
-100.00000 -100.00000 
-0.38304 -100.00000 
-100.00000 -0.58293 
-100.00000 -100.00000 
-100.00000 -100.00000 
-100.00000 -100.00000 
-1.19797 -100.00000 
-100.00000 -100.00000 
-100.00000 -0.69681 
-100.00000 -100.00000 
-0.53186 -1.01243 
 0.47925 -0.00023 
-100.00000  0.72328 
-100.00000 -100.00000 
-0.04136  1.03526 
-100.00000 -0.51008 
-100.00000 -0.33086 
-100.00000 -1.27560 
-100.00000 -100.00000 
-100.00000 -100.00000 
 0.07332 -0.26560 
 1.42951 -0.80208 
 0.10833 -1.00835 
 0.77912  0.01530 
-0.53991 -0.97210 
-100.00000 -0.24080 
 0.46255 -0.48961 
-0.11344 -1.00966 
-100.00000 -100.00000 
-100.00000 -0.60298 
-0.19534 -1.10313 
-100.00000 -100.00000 
 0.48575 -0.19198 
 0.00000  0.00000 
-100.00000 -0.32457 
-100.00000 -100.00000 
-100.00000 -100.00000 
-100.00000 -100.00000 
-0.77382  0.37838 
 0.55504  0.08382 
-100.00000 -100.00000 
-100.00000 -1.35466 
-100.00000 -100.00000 
-0.20261 -0.00033 
-100.00000 -100.00000 
 0.48532 -0.00052 
 0.13567  0.37160 
-0.51707  0.07843 
-100.00000 -100.00000 
-100.00000 -100.00000 
-100.00000 -100.00000 
-100.00000 -100.00000 
-100.00000 -100.00000 
-100.00000 -100.00000 
-100.00000 -100.00000 
 0.27730 -0.34866 
-100.00000 -100.00000 
-100.00000 -100.00000 
-100.00000 -100.00000 
-100.00000 -0.27731 
-100.00000 -100.00000 
-100.00000 -100.00000 
-100.00000 -100.00000 
 0.12079 -0.92316 
-0.05530 -0.48393 
-100.00000 -100.00000 
-100.00000  0.11769 
 0.38707 -0.29225 
-100.00000 -100.00000 
-100.00000 -100.00000 
-100.00000 -100.00000 
-0.10576 -0.61310 
-100.00000 -100.00000 
 0.15124  0.59781 
-100.00000 -100.00000 
 0.15946 -0.50425 
-100.00000 -0.60786 
-100.00000 -100.00000 
 0.00000  0.00000 
-100.00000 -100.00000 
-100.00000 -100.00000 
-100.00000 -100.00000 
-100.00000 -100.00000 
 0.13185 -0.40387 
 0.02828 -0.36849 
-100.00000 -100.00000 
-100.00000 -100.00000 
-100.00000 -100.00000 
-100.00000 -100.00000 
-0.21262  0.62828 
-100.00000 -100.00000 
-100.00000 -100.00000 
-0.47959 -0.21444 
 0.17832 -100.00000 
-100.00000 -100.00000 
-0.75071 -100.00000 
-100.00000 -0.43902 
-100.00000 -100.00000 
-100.00000 -100.00000 
-100.00000 -100.00000 
-100.00000 -100.00000 
-0.38995  0.56749 
-100.00000 -100.00000 
-100.00000 -100.00000 
-0.08667 -100.00000 
-100.00000 -100.00000 
-0.05031  0.63479 
-100.00000 -100.00000 
-0.11453 -100.00000 
-100.00000 -100.00000 
-100.00000 -100.00000 
-0.00036 -100.00000 
-100.00000 -100.00000 
 0.00019 -100.00000 
-0.30279 -0.30065 
-100.00000 -100.00000 
-0.10056 -100.00000 
-100.00000 -100.00000 
-0.05702 -0.02295 
-0.05953 -0.09299 
 0.00000  0.00000 
-100.00000 -100.00000 
-100.00000 -100.00000 
-100.00000 -100.00000 
-100.00000 -0.00007 
-100.00000 -100.00000 
-100.00000 -100.00000 
-100.00000 -0.37291 
-100.00000 -100.00000 
-100.00000 -100.00000 
-100.00000  0.26301 
-100.00000 -100.00000 
-100.00000 -100.00000 
-100.00000 -100.00000 
-100.00000 -100.00000 
-100.00000 -100.00000 
-100.00000 -100.00000 
-0.40356 -100.00000 
-100.00000 -100.00000 
-100.00000 -0.16130 
-100.00000 -100.00000 
-100.00000 -100.00000 
-100.00000 -0.00002 
-100.00000 -100.00000 
-100.00000 -100.00000 
-100.00000 -100.00000 
-100.00000 -100.00000 
-100.00000 -100.00000 
-100.00000 -100.00000 
-100.00000 -100.00000 
 0.00000  0.00000 
 0.19012  0.33510 
-100.00000 -100.00000 
-100.00000 -100.00000 
 0.00002 -100.00000 
-100.00000 -100.00000 
-100.00000 -100.00000 
-100.00000 -100.00000 
-0.00007 -100.00000 
-0.76164  0.45880 
-100.00000 -0.77604 
-100.00000 -100.00000 
-100.00000 -100.00000 
-0.00019 -100.00000 
-100.00000 -100.00000 
 0.54964 -0.00021 
-100.00000 -100.00000 
-100.00000 -100.00000 
-100.00000 -100.00000 
-100.00000 -100.00000 
-100.00000 -100.00000 
-0.44770  0.48155 
-0.10194 -0.25522 
-100.00000 -100.00000 
-100.00000 -100.00000 
-100.00000 -100.00000 
-0.10083  0.57282 
-100.00000 -100.00000 
-0.21586 -0.00757 
-100.00000 -100.00000 
-100.00000  0.27070 
-100.00000  0.48539 
-100.00000 -100.00000 
-100.00000 -0.14773 
 0.00005  0.23063 
-0.18237  0.75797 
-100.00000 -100.00000 
-100.00000 -100.00000 
-100.00000 -100.00000 
-100.00000 -0.01057 
-100.00000 -100.00000 
 0.03725  0.37817 
 0.00000  0.00000 
-100.00000 -100.00000 
-100.00000 -100.00000 
-100.00000 -100.00000 
-0.02195 -0.54939 
-100.00000 -100.00000 
-100.00000 -0.24494 
-0.11711  0.17908 
-100.00000 -100.00000 
-100.00000 -100.00000 
-100.00000 -100.00000 
-100.00000 -100.00000 
-100.00000 -100.00000 
-0.00021 -0.14869 
-100.00000 -100.00000 
-100.00000 -100.00000 
-100.00000 -100.00000 
 0.32316  0.12059 
 0.00000  0.00000 
-100.00000 -100.00000 
-100.00000 -100.00000 
-100.00000 -100.00000 
-100.00000 -100.00000 
-100.00000 -100.00000 
-100.00000 -100.00000 
-100.00000 -100.00000 
 0.50725  0.50607 
 0.47893  0.55118 
-100.00000 -100.00000 
-100.00000 -100.00000 
-100.00000 -0.60986 
-100.00000 -100.00000 
-100.00000 -0.66192 
-100.00000 -100.00000 
-100.00000 -100.00000 
-100.00000 -100.00000 
-100.00000 -100.00000 
-100.00000  0.00025 
-100.00000 -100.00000 
 0.01056 -0.14108 
-0.19567  0.00025 
-100.00000 -100.00000 
-100.00000 -100.00000 
-0.13416  1.18372 
-100.00000 -100.00000 
-100.00000 -100.00000 
-100.00000 -100.00000 
 0.10414 -0.22602 
-100.00000 -100.00000 
 0.13756 -100.00000 
-100.00000 -100.00000 
-100.00000 -100.00000 
-100.00000 -100.00000 
-100.00000 -100.00000 
-100.00000 -100.00000 
-100.00000 -100.00000 
-0.19360 -0.32805 
-100.00000 -100.00000 
-100.00000 -100.00000 
-0.39921  0.09624 
-100.00000 -100.00000 
-0.00017 -100.00000 
-100.00000 -100.00000 
-100.00000 -100.00000 
-100.00000 -100.00000 
-100.00000 -100.00000 
-0.72773  0.85258 
-100.00000 -100.00000 
-0.10137 -100.00000 
-100.00000 -100.00000 
-100.00000 -100.00000 
-100.00000 -100.00000 
-0.34106  0.91427 
-100.00000 -100.00000 
 0.17358 -0.09933 
-100.00000 -100.00000 
-100.00000 -100.00000 
-100.00000 -100.00000 
-100.00000 -100.00000 
-0.00015 -100.00000 
-100.00000 -100.00000 
-100.00000 -100.00000 
 0.00017 -100.00000 
-100.00000 -100.00000 
-0.30353 -0.30262 
-100.00000  0.00012 
-100.00000 -100.00000 
-100.00000 -100.00000 
-0.19505  0.26279 
-100.00000 -100.00000 
 0.00000  0.00000 
-0.00023  0.00799 
-100.00000 -0.20369 
-100.00000 -100.00000 
-100.00000 -100.00000 
-0.30617  0.16921 
-100.00000 -100.00000 
-0.69438 -0.85476 
-100.00000 -100.00000 
-100.00000  0.26309 
-100.00000 -100.00000 
-100.00000 -0.00002 
-100.00000 -0.00051 
-100.00000 -100.00000 
-100.00000  0.37824 
-100.00000 -100.00000 
-100.00000 -100.00000 
 0.38173 -100.00000 
-0.19958 -0.37193 
 0.03252 -0.03541 
-100.00000 -100.00000 
-0.20189 -0.45354 
-100.00000 -0.00049 
-0.06605 -0.78825 
 0.07674  0.24610 
-100.00000 -100.00000 
 0.40001 -100.00000 
-0.27410  0.04671 
-100.00000 -100.00000 
 0.31785 -0.02686 
-100.00000 -100.00000 
-100.00000 -100.00000 
 0.00000  0.00000 
-100.00000 -100.00000 
-0.36964  0.09230 
-100.00000  0.14607 
-100.00000 -0.15225 
-0.48917 -0.15445 
-0.00007  0.28502 
-100.00000 -100.00000 
-100.00000 -0.02244 
-100.00000 -100.00000 
-100.00000 -100.00000 
-100.00000 -100.00000 
-100.00000 -100.00000 
-100.00000 -100.00000 
-100.00000 -100.00000 
-100.00000 -100.00000 
-0.27251 -100.00000 
 0.21587 -0.24474 
 0.32569 -0.41954 
 0.00005  0.32075 
-100.00000 -100.00000 
-100.00000 -100.00000 
-0.34543  0.43461 
-100.00000 -100.00000 
-100.00000 -100.00000 
-100.00000 -100.00000 
-100.00000  0.00001 
-100.00000 -100.00000 
-100.00000 -100.00000 
 0.00000  0.00000 
 0.38320 -100.00000 
-0.87293 -100.00000 
-100.00000 -0.00041 
-100.00000 -100.00000 
-0.11869 -100.00000 
 0.03236  0.32066 
-100.00000 -100.00000 
-100.00000 -100.00000 
-100.00000 -100.00000 
 0.84029  0.67764 
-100.00000 -100.00000 
-0.00001  0.13759 
