# Supplementary material for: Enhanced ER proteostasis and temperature differentially impact the mutational tolerance of influenza hemagglutinin
Source: eLife. 2018 Sep 6;7:e38795. doi: 10.7554/eLife.38795 (PMC6172027; doi:10.7554/eLife.38795)
Supplement: Source data 1. [file elife-38795-data1.zip › Dataset_1/HA_DMS_2018_processing/filtering/filtering_DAX39vsDAX37/compare/out_scatter_12_N.txt]

 0.00011 -100.00000 
-0.68502 -0.34218 
-100.00000  0.75078 
-0.56023 -0.06680 
-100.00000 -100.00000 
-100.00000 -100.00000 
-100.00000 -100.00000 
-100.00000 -100.00000 
-100.00000 -100.00000 
-100.00000 -100.00000 
-100.00000 -100.00000 
-100.00000 -100.00000 
-100.00000 -100.00000 
-100.00000 -100.00000 
-100.00000 -100.00000 
-0.07323  0.64199 
-100.00000 -100.00000 
-0.38825 -0.41169 
-100.00000 -0.17562 
-100.00000 -100.00000 
-100.00000 -100.00000 
-100.00000 -100.00000 
-100.00000 -100.00000 
 0.13036 -0.16576 
 0.48151 -0.41234 
-100.00000 -0.06983 
 0.00000  0.00000 
 0.00000  0.00000 
-0.25416 -0.17634 
 0.19514 -0.76799 
-0.02748  1.01901 
-100.00000 -0.31276 
-100.00000 -100.00000 
-0.09389  0.03898 
-100.00000 -100.00000 
-100.00000 -100.00000 
-100.00000 -100.00000 
-100.00000 -100.00000 
-0.41829  0.15461 
 0.00000  0.00000 
-100.00000 -100.00000 
-100.00000 -100.00000 
-100.00000 -100.00000 
-100.00000 -100.00000 
 0.12161  0.13754 
-100.00000 -100.00000 
 0.00004 -100.00000 
 0.00000  0.00000 
-100.00000 -100.00000 
-100.00000 -100.00000 
-100.00000 -100.00000 
-0.51823 -0.25219 
 0.05289  0.71657 
-100.00000 -0.15834 
 0.00000  0.00000 
-100.00000 -100.00000 
-0.08670 -0.30931 
-100.00000  0.26301 
-100.00000 -100.00000 
-0.57556 -0.00850 
 0.00019 -0.00034 
 0.11051 -0.70172 
-100.00000 -1.94947 
-100.00000 -0.18569 
-100.00000 -0.75531 
-100.00000 -100.00000 
-100.00000 -100.00000 
-0.00030  0.13697 
-100.00000 -100.00000 
 0.31155 -0.42159 
 0.19789  0.25407 
-100.00000 -100.00000 
 0.00000  0.00000 
-0.25176 -100.00000 
-0.29735  0.26251 
-100.00000 -100.00000 
-100.00000 -100.00000 
-100.00000 -100.00000 
-100.00000 -100.00000 
-100.00000 -100.00000 
 0.00000  0.00000 
-100.00000 -100.00000 
-0.13285 -0.13249 
-100.00000 -100.00000 
-0.32390  0.46966 
-0.03880 -0.40319 
-100.00000 -100.00000 
 0.37835 -100.00000 
 0.98409  0.07741 
 0.34118 -0.49566 
-1.27813 -1.47291 
-0.60651 -0.50691 
-100.00000 -100.00000 
-100.00000 -100.00000 
 0.00870  0.58512 
-0.00002  0.32754 
-100.00000 -100.00000 
-100.00000 -100.00000 
-0.22975  1.28421 
 0.07661  0.00001 
 0.00000  0.00000 
-0.75671 -0.81935 
-100.00000 -0.15802 
 0.00000  0.00000 
-100.00000 -100.00000 
-100.00000 -100.00000 
-100.00000 -100.00000 
-100.00000 -0.30028 
-100.00000 -100.00000 
-100.00000 -100.00000 
 0.08705  0.47580 
-100.00000 -100.00000 
 0.16400 -0.16233 
-0.94447  0.32390 
-0.22832  0.05812 
-100.00000 -100.00000 
-100.00000 -100.00000 
-100.00000 -100.00000 
-100.00000 -100.00000 
-100.00000 -100.00000 
-100.00000 -100.00000 
-100.00000 -100.00000 
 0.52267 -0.37337 
-100.00000 -0.00030 
-100.00000 -100.00000 
 0.03403 -0.43001 
-100.00000  1.41188 
-100.00000 -100.00000 
-100.00000 -100.00000 
-100.00000 -100.00000 
-100.00000 -100.00000 
-100.00000 -100.00000 
-100.00000 -100.00000 
-100.00000 -100.00000 
-0.56374  0.59688 
-0.11841 -0.22012 
-0.64512 -0.27954 
-0.62279  0.18665 
-0.06927  0.05724 
-100.00000 -100.00000 
-100.00000 -100.00000 
 0.00000  0.00000 
 0.31857 -1.67386 
-100.00000 -100.00000 
-100.00000  0.08368 
 0.00000  0.00000 
-100.00000 -100.00000 
-100.00000 -100.00000 
-100.00000 -100.00000 
-100.00000 -100.00000 
-100.00000 -100.00000 
-100.00000 -100.00000 
-0.46425  1.06121 
-0.38418 -0.28159 
-100.00000 -100.00000 
-0.33628 -1.02717 
-0.03622 -0.92122 
-0.02494  0.12394 
 0.15264  0.09331 
-100.00000 -100.00000 
-0.37847 -0.42972 
-0.09166 -1.09546 
 0.00000  0.00000 
-100.00000 -100.00000 
-100.00000  0.37757 
-100.00000 -100.00000 
-100.00000 -100.00000 
-100.00000 -100.00000 
-0.55185 -0.24437 
-0.20695 -0.41176 
 0.04201  0.42177 
-0.00126 -0.08860 
-0.10446 -0.63119 
-0.11923 -0.16277 
-0.25007 -1.19562 
 0.07026 -0.67478 
-0.11929 -100.00000 
 0.29451 -0.41099 
 0.00000  0.00000 
-0.07829 -100.00000 
-0.51703  0.37847 
-100.00000 -0.16247 
 0.00000  0.00000 
 0.00000  0.00000 
-0.59634  0.37673 
-0.00003  0.26355 
 0.16498 -0.19008 
-100.00000 -100.00000 
-100.00000 -100.00000 
-100.00000 -100.00000 
-100.00000 -100.00000 
-100.00000 -100.00000 
-100.00000 -100.00000 
-100.00000 -100.00000 
-100.00000 -100.00000 
-0.46473 -0.34956 
-1.09364 -0.24424 
-100.00000 -100.00000 
 0.13725 -100.00000 
-0.29762 -0.10230 
-0.19484 -0.06170 
 0.04584 -0.38892 
-100.00000  0.00007 
-100.00000 -100.00000 
 0.52131 -0.10055 
-0.50349  0.16316 
-100.00000 -100.00000 
-100.00000 -100.00000 
-0.78594  0.27655 
 0.00000  0.00000 
-0.22213  0.14871 
 0.00000  0.00000 
-0.46592 -100.00000 
 0.03164 -100.00000 
-100.00000 -100.00000 
-100.00000 -0.13195 
-100.00000 -100.00000 
-100.00000 -0.00117 
-100.00000 -100.00000 
 0.28884 -0.10704 
 0.00000  0.00000 
 0.00003 -100.00000 
 0.00000  0.00000 
 0.27299 -0.53797 
-100.00000 -0.00043 
-100.00000 -100.00000 
-0.27914  0.98072 
-100.00000 -100.00000 
-100.00000 -100.00000 
-0.10550  0.13672 
 0.15649  0.36555 
-0.01406 -0.36952 
-100.00000 -100.00000 
-100.00000 -0.27589 
 0.74047 -1.15834 
-0.84632 -0.29102 
-0.12146 -0.67394 
 0.26798  0.28351 
-0.14737 -0.14124 
-0.39201 -0.31850 
-100.00000 -100.00000 
-100.00000 -100.00000 
-100.00000 -100.00000 
 0.00000  0.00000 
-100.00000 -100.00000 
-0.44046 -0.53993 
-100.00000 -100.00000 
-0.26347 -0.33652 
-100.00000 -100.00000 
-100.00000 -100.00000 
 0.99913  0.15198 
-100.00000  0.00012 
-0.24251 -0.00033 
 0.34002 -0.33160 
 0.15829 -0.05070 
-100.00000 -100.00000 
-0.20533 -0.21689 
-100.00000 -100.00000 
-100.00000 -100.00000 
-100.00000 -100.00000 
-0.73978 -0.82640 
-100.00000 -100.00000 
 0.00000  0.00000 
-100.00000 -0.00011 
-100.00000 -100.00000 
-100.00000 -100.00000 
-100.00000 -100.00000 
-100.00000 -0.00018 
-100.00000 -100.00000 
-100.00000 -100.00000 
-100.00000 -100.00000 
-100.00000 -100.00000 
-100.00000 -100.00000 
-0.24519  0.87768 
-100.00000 -100.00000 
-0.60950  0.25105 
-0.27895 -0.86088 
 0.08268  0.49784 
-100.00000  0.43138 
-100.00000 -100.00000 
-0.10576 -0.13970 
 0.13760 -0.14545 
-0.88568 -0.39869 
-100.00000 -100.00000 
 0.00000  0.00000 
-0.44985 -1.12688 
-100.00000 -0.39606 
-100.00000 -100.00000 
-0.76946 -0.60848 
-100.00000 -0.16178 
-100.00000 -100.00000 
 0.00000  0.00000 
-100.00000 -100.00000 
-0.35435  1.55396 
-100.00000 -100.00000 
-100.00000 -100.00000 
-100.00000 -100.00000 
-100.00000 -100.00000 
 0.37382  0.63644 
-100.00000 -100.00000 
-100.00000 -100.00000 
-100.00000 -100.00000 
 0.00000  0.00000 
-0.05593  0.23658 
 0.00000  0.00000 
-100.00000 -100.00000 
-100.00000 -100.00000 
-100.00000 -100.00000 
-100.00000 -100.00000 
 0.00000  0.00000 
-100.00000 -100.00000 
-0.03655  0.23832 
-100.00000 -100.00000 
 0.52321 -0.34933 
-100.00000  0.00031 
-100.00000 -100.00000 
-100.00000 -100.00000 
-100.00000 -0.58465 
-100.00000 -100.00000 
-100.00000 -100.00000 
-0.07159 -0.46236 
 0.13739 -0.16178 
-100.00000 -100.00000 
-100.00000 -100.00000 
 0.28802  0.13987 
 0.05641  0.25110 
-0.06902 -0.60791 
-100.00000 -100.00000 
-100.00000 -100.00000 
-100.00000 -100.00000 
-100.00000 -100.00000 
-100.00000 -100.00000 
-100.00000 -100.00000 
-100.00000 -100.00000 
-100.00000 -100.00000 
 0.00000  0.00000 
-0.46472  0.35612 
-100.00000 -0.28519 
-100.00000 -100.00000 
-100.00000 -0.00002 
-100.00000 -0.40416 
 0.00006  0.11446 
-100.00000 -100.00000 
-100.00000 -100.00000 
-100.00000 -100.00000 
-100.00000 -100.00000 
-100.00000 -100.00000 
-100.00000 -100.00000 
-100.00000 -0.02379 
-100.00000 -100.00000 
-100.00000 -100.00000 
-100.00000 -100.00000 
 0.13669  0.13752 
-100.00000 -100.00000 
-100.00000 -100.00000 
-100.00000 -100.00000 
-100.00000 -100.00000 
-0.16505  0.00957 
-100.00000 -100.00000 
-100.00000 -100.00000 
-0.00030 -0.00027 
-0.15688  0.45665 
-100.00000 -100.00000 
-100.00000 -100.00000 
-100.00000 -100.00000 
-100.00000 -100.00000 
-100.00000 -100.00000 
-0.36877 -0.30749 
 0.13519  0.48718 
 0.02030 -0.43957 
 0.00000  0.00000 
-100.00000 -100.00000 
-100.00000 -100.00000 
-100.00000 -100.00000 
-100.00000 -100.00000 
-100.00000 -100.00000 
-0.24256 -100.00000 
-100.00000 -100.00000 
-100.00000 -100.00000 
-0.13158 -0.21668 
-100.00000 -100.00000 
-100.00000  0.33727 
 0.08351  0.11661 
-100.00000 -100.00000 
-100.00000 -100.00000 
 0.00000  0.00000 
-100.00000 -100.00000 
 0.27700  0.37886 
 0.00000  0.00000 
-100.00000 -0.00721 
-100.00000  0.26300 
 0.38881 -0.14486 
 0.00000  0.00000 
 0.16421  0.10167 
-100.00000 -100.00000 
 0.00000  0.00000 
-0.58628 -0.28256 
-100.00000 -100.00000 
-100.00000  0.13745 
-100.00000 -100.00000 
 0.08616 -0.14732 
-100.00000 -100.00000 
 0.00000  0.00000 
-0.49336 -0.07991 
-100.00000 -100.00000 
-100.00000 -100.00000 
 0.47909 -0.38068 
-100.00000 -100.00000 
-100.00000  0.00003 
-100.00000  0.13716 
 0.03701 -0.23585 
-100.00000  0.41739 
-100.00000 -100.00000 
 0.00000  0.00000 
 0.00000  0.00000 
-100.00000 -100.00000 
-100.00000 -100.00000 
 0.06666  0.52073 
-100.00000 -100.00000 
-100.00000 -100.00000 
-100.00000 -100.00000 
 0.00000  0.00000 
-100.00000 -100.00000 
 0.00000  0.00000 
-0.38258  0.92206 
-100.00000 -0.03345 
-100.00000 -100.00000 
 0.63573 -0.56487 
 0.31021  0.30960 
-100.00000 -100.00000 
-100.00000 -100.00000 
-100.00000 -100.00000 
 0.04388 -0.76763 
-100.00000 -100.00000 
-100.00000 -100.00000 
-100.00000 -100.00000 
-100.00000 -100.00000 
 0.00000  0.00000 
-100.00000 -100.00000 
-100.00000 -100.00000 
-100.00000 -100.00000 
-100.00000 -100.00000 
-100.00000 -100.00000 
-100.00000 -100.00000 
-100.00000 -100.00000 
-100.00000 -100.00000 
 0.00000  0.00000 
-100.00000 -100.00000 
-100.00000 -100.00000 
-0.28492  0.58502 
-100.00000 -100.00000 
 0.41346  0.36644 
-100.00000 -100.00000 
-0.11131 -0.05024 
-0.47049 -0.99782 
-100.00000  0.11565 
 0.00000  0.00000 
-100.00000 -100.00000 
 0.70639 -0.31322 
 0.00000  0.00000 
-100.00000 -0.00006 
-100.00000 -100.00000 
-100.00000 -0.14810 
 0.13669 -0.67602 
-100.00000 -100.00000 
-0.05873 -100.00000 
-0.57900 -0.17855 
-100.00000 -100.00000 
-100.00000 -100.00000 
 0.20380  0.38530 
 0.00000  0.00000 
 0.00000  0.00000 
-100.00000 -100.00000 
-0.17041  0.19384 
-100.00000 -100.00000 
-0.51464 -0.08527 
-100.00000 -0.00012 
 0.00000  0.00000 
-100.00000 -100.00000 
-100.00000 -100.00000 
-100.00000 -100.00000 
-100.00000 -0.43243 
-100.00000 -100.00000 
-100.00000 -0.19036 
 0.29013 -0.44685 
-0.00505 -0.65913 
-100.00000 -100.00000 
-0.52130 -0.08877 
 0.00000  0.00000 
-100.00000 -0.32345 
-100.00000 -100.00000 
-100.00000 -100.00000 
 0.38439 -100.00000 
 0.14482 -0.94983 
-100.00000 -100.00000 
-100.00000 -100.00000 
 0.00000  0.00000 
-100.00000 -100.00000 
-0.80015  0.58149 
-0.10525 -0.02756 
 0.34495  0.31808 
-100.00000  0.37868 
 0.61937 -0.18351 
 0.22598 -1.05133 
-100.00000 -0.02739 
-100.00000 -0.00028 
-0.10539 -100.00000 
-100.00000 -100.00000 
-100.00000 -100.00000 
-0.24374  1.06634 
-100.00000 -0.17511 
 0.00000  0.00000 
-100.00000 -0.02206 
-0.00004 -100.00000 
 0.18711 -0.81461 
-100.00000 -100.00000 
 0.21375  0.31277 
-100.00000 -0.10768 
-100.00000 -100.00000 
-0.42278 -0.79512 
-100.00000 -100.00000 
-0.54236 -0.84188 
 0.19179 -0.16390 
-100.00000 -0.28502 
-0.26559 -100.00000 
-100.00000 -100.00000 
-0.17574 -0.39450 
-100.00000  0.13747 
 0.04205 -0.00009 
-100.00000 -100.00000 
-100.00000 -100.00000 
-0.00010 -100.00000 
-0.06279 -0.02511 
-100.00000 -100.00000 
-100.00000  0.41257 
-100.00000 -100.00000 
-100.00000 -100.00000 
 0.55112 -0.43554 
-100.00000 -100.00000 
-100.00000 -100.00000 
-100.00000 -100.00000 
-100.00000 -100.00000 
-100.00000 -100.00000 
-100.00000 -0.31175 
-100.00000 -100.00000 
-100.00000 -100.00000 
-100.00000 -100.00000 
-100.00000 -100.00000 
 0.03221 -0.16469 
-0.29310 -0.13232 
-100.00000 -100.00000 
-100.00000 -100.00000 
-100.00000 -100.00000 
-100.00000 -100.00000 
-0.38098 -0.31305 
 0.00000  0.00000 
-0.00055 -100.00000 
-100.00000 -0.00008 
-100.00000 -100.00000 
-100.00000 -100.00000 
-100.00000 -100.00000 
-100.00000 -0.87313 
-100.00000 -100.00000 
-100.00000 -100.00000 
-100.00000  0.00008 
