# Supplementary material for: Enhanced ER proteostasis and temperature differentially impact the mutational tolerance of influenza hemagglutinin
Source: eLife. 2018 Sep 6;7:e38795. doi: 10.7554/eLife.38795 (PMC6172027; doi:10.7554/eLife.38795)
Supplement: Source data 1. [file elife-38795-data1.zip › Dataset_1/HA_DMS_2018_processing/filtering/filtering_DAX39vsDAX37/compare/out_scatter_12_P.txt]

-100.00000 -100.00000 
 0.26808  0.53907 
-0.25440 -0.97947 
-0.33090 -0.92395 
-0.29888  0.66272 
-0.27707  0.31202 
-100.00000 -100.00000 
 0.19526  0.23135 
-0.00014 -0.00005 
-100.00000 -100.00000 
-100.00000 -0.00030 
-100.00000  1.60767 
-100.00000 -100.00000 
-100.00000 -100.00000 
-100.00000 -0.00007 
-100.00000 -100.00000 
-0.25425 -100.00000 
-100.00000 -100.00000 
 0.13053 -0.02771 
-100.00000 -100.00000 
-100.00000 -100.00000 
-100.00000 -100.00000 
-100.00000 -100.00000 
-100.00000 -100.00000 
-0.60658 -0.54815 
-100.00000 -100.00000 
-100.00000 -100.00000 
-100.00000 -100.00000 
 0.11689  0.21505 
 0.00483 -0.05091 
-100.00000 -100.00000 
 0.23192  0.37853 
-100.00000 -100.00000 
-100.00000 -100.00000 
 0.13022  0.37854 
-0.09180 -0.02791 
-0.43020 -0.29722 
-100.00000 -100.00000 
-100.00000 -100.00000 
-100.00000 -100.00000 
-100.00000 -100.00000 
 0.37036 -0.16420 
-100.00000 -100.00000 
-100.00000 -100.00000 
-0.32970 -0.16192 
 0.18726 -0.43516 
-100.00000 -100.00000 
-100.00000 -100.00000 
-0.29462  0.32629 
 0.58506  0.45121 
-100.00000 -100.00000 
-100.00000 -100.00000 
-100.00000 -100.00000 
-100.00000  0.10841 
-100.00000 -100.00000 
-100.00000 -100.00000 
-100.00000 -100.00000 
 0.02938 -0.12253 
-100.00000 -100.00000 
-100.00000 -100.00000 
-100.00000 -100.00000 
-100.00000 -100.00000 
-100.00000 -100.00000 
-0.00005 -100.00000 
 0.28945  0.05790 
 0.00000  0.00000 
 0.62587  0.23837 
-0.97089 -0.53496 
-100.00000 -100.00000 
-100.00000 -100.00000 
-0.56436 -100.00000 
-100.00000 -100.00000 
-100.00000 -100.00000 
-100.00000 -100.00000 
 0.42703 -0.52073 
-100.00000 -100.00000 
-100.00000 -100.00000 
 0.46327  0.47803 
 0.35274 -100.00000 
-100.00000 -100.00000 
-100.00000 -100.00000 
 0.00000  0.00000 
-100.00000 -100.00000 
-100.00000 -100.00000 
-100.00000 -100.00000 
 0.16845 -1.13123 
 0.08462  0.23009 
-0.18290 -0.91295 
 0.00000  0.00000 
 1.03034 -0.20048 
-100.00000 -0.31438 
-0.27323  0.29178 
-100.00000 -100.00000 
-0.54921 -0.17532 
-100.00000 -100.00000 
-100.00000 -100.00000 
-100.00000 -100.00000 
-100.00000 -100.00000 
-1.22756 -0.62539 
 0.00000  0.00000 
-0.11853 -100.00000 
 0.58566  1.16576 
-0.54281 -0.33615 
-100.00000 -100.00000 
-100.00000 -100.00000 
 0.27350 -0.00823 
-100.00000 -100.00000 
-100.00000 -100.00000 
 0.00000  0.00000 
-100.00000 -100.00000 
-0.33828  0.00039 
-0.35907  0.46288 
-100.00000 -100.00000 
-100.00000 -100.00000 
-100.00000 -1.17877 
 0.16147 -0.15781 
-100.00000 -100.00000 
 0.15082 -0.45573 
-100.00000 -100.00000 
-100.00000 -100.00000 
-100.00000  0.00010 
-100.00000 -100.00000 
 0.00008 -100.00000 
-0.46816  0.22899 
-100.00000 -100.00000 
 0.02045 -0.66356 
 0.75199 -0.46334 
-100.00000 -100.00000 
-100.00000 -100.00000 
-100.00000 -100.00000 
-100.00000 -100.00000 
 0.00005 -100.00000 
-100.00000 -100.00000 
-100.00000 -100.00000 
 0.00000  0.00000 
 0.25999 -0.27176 
-100.00000 -100.00000 
-0.22922  0.10716 
 0.10874 -0.65996 
-100.00000 -100.00000 
 0.00000  0.00000 
-100.00000 -100.00000 
 0.25993  0.05842 
-0.07663 -100.00000 
-100.00000 -100.00000 
-0.64715 -0.25914 
-100.00000 -100.00000 
-100.00000 -0.00082 
-100.00000 -100.00000 
-100.00000 -100.00000 
-0.12784 -0.11878 
-100.00000 -100.00000 
 0.17780  0.04161 
 0.30286  0.05443 
-100.00000 -100.00000 
-0.00028 -100.00000 
-100.00000 -100.00000 
-0.51448  0.33861 
-100.00000 -100.00000 
 0.04874  0.37953 
-100.00000 -100.00000 
-100.00000 -100.00000 
-100.00000 -100.00000 
-100.00000 -100.00000 
 0.42100 -0.38194 
-100.00000 -100.00000 
-0.05164 -0.12423 
-100.00000 -100.00000 
-100.00000 -100.00000 
-100.00000 -100.00000 
 0.13801 -100.00000 
-0.61834 -0.18131 
 0.06426  0.07793 
-100.00000 -100.00000 
 0.00000  0.00000 
-1.29571 -1.13366 
 0.17730  0.17695 
-0.00029 -0.15774 
-0.00015 -0.00035 
-0.18207 -0.13871 
-100.00000 -100.00000 
-100.00000 -100.00000 
-100.00000 -100.00000 
-100.00000 -100.00000 
-100.00000 -100.00000 
-0.00003  0.10791 
-100.00000 -100.00000 
 0.53679  0.81364 
-100.00000 -100.00000 
-0.31554  0.66058 
-100.00000 -100.00000 
 0.33899 -0.05776 
-100.00000 -100.00000 
-100.00000 -100.00000 
-100.00000 -100.00000 
-0.03335 -0.27686 
-100.00000 -0.00067 
 0.00000  0.00000 
-0.15253 -0.57103 
-100.00000 -100.00000 
 0.13771 -100.00000 
-0.10566 -100.00000 
-100.00000 -100.00000 
-100.00000 -100.00000 
 0.08222 -0.62297 
-100.00000 -100.00000 
 1.06286  0.18530 
-100.00000 -100.00000 
 0.07836  0.87771 
-0.25905 -0.78323 
-0.62362  0.76539 
-0.68249 -0.14543 
-1.06477  0.39864 
-100.00000 -100.00000 
-100.00000 -100.00000 
 0.38699  0.61268 
-100.00000 -100.00000 
-0.10504 -100.00000 
 0.52566  0.23668 
 0.23535  0.25498 
-100.00000 -100.00000 
-100.00000 -100.00000 
-100.00000 -100.00000 
-100.00000 -100.00000 
-100.00000 -100.00000 
-100.00000 -100.00000 
-100.00000 -100.00000 
 0.00000  0.00000 
-100.00000 -100.00000 
-0.20374 -0.99777 
 0.03096 -100.00000 
-0.27421 -0.27356 
-100.00000 -100.00000 
 0.00000  0.00000 
-0.68004 -0.65173 
-100.00000 -0.00070 
-100.00000 -100.00000 
-100.00000 -100.00000 
-0.22975 -0.20787 
 0.44734 -0.36303 
-100.00000 -100.00000 
-100.00000 -100.00000 
-100.00000 -100.00000 
-100.00000 -100.00000 
-100.00000 -100.00000 
-100.00000 -100.00000 
-100.00000 -100.00000 
 0.13735 -100.00000 
-100.00000 -100.00000 
 0.87343  0.03769 
-0.00174 -0.33428 
 0.00000  0.00000 
-100.00000 -100.00000 
-100.00000 -100.00000 
-0.24211 -0.13206 
-100.00000 -100.00000 
-100.00000 -100.00000 
-100.00000 -100.00000 
-100.00000 -100.00000 
-100.00000 -100.00000 
-100.00000 -0.00013 
-100.00000 -100.00000 
-100.00000 -100.00000 
 0.08943  0.45126 
-100.00000 -100.00000 
-100.00000  0.13764 
 0.00000  0.00000 
-100.00000 -100.00000 
-100.00000 -100.00000 
-100.00000 -100.00000 
-100.00000 -100.00000 
-100.00000 -100.00000 
 0.54718  0.37499 
-100.00000 -100.00000 
-0.24565 -0.14531 
-100.00000 -0.00010 
 0.12335  0.44604 
-0.82834  0.12091 
-0.02201  0.06743 
-100.00000 -0.14526 
-100.00000 -100.00000 
-100.00000 -100.00000 
 0.58427 -0.00073 
 0.44549 -0.18779 
 0.13782 -0.00629 
-100.00000 -100.00000 
-0.14282 -0.04766 
 0.34205  0.17869 
 0.24270 -0.29658 
-0.30620 -0.16972 
-100.00000 -100.00000 
-100.00000 -100.00000 
-100.00000  0.10137 
-100.00000 -0.30095 
-100.00000 -100.00000 
 0.01108 -100.00000 
-0.45028 -0.18964 
 0.00000  0.00000 
 0.41726  0.38730 
-100.00000 -0.16188 
-100.00000 -100.00000 
-100.00000 -100.00000 
-0.12676 -0.16172 
-100.00000 -100.00000 
-100.00000 -0.30599 
-0.14507 -0.06743 
 0.00000  0.00000 
-100.00000 -100.00000 
-0.16525  0.51632 
-100.00000 -100.00000 
-100.00000 -100.00000 
 0.05091  0.40841 
 0.00000  0.00000 
-100.00000 -100.00000 
-100.00000 -0.30678 
-100.00000 -100.00000 
-100.00000 -100.00000 
-100.00000 -100.00000 
-100.00000 -100.00000 
 0.00000  0.00000 
-100.00000 -100.00000 
-100.00000 -100.00000 
-100.00000 -100.00000 
-100.00000 -100.00000 
-100.00000 -100.00000 
 0.81939  1.05998 
-100.00000 -100.00000 
-100.00000 -100.00000 
-100.00000 -100.00000 
-100.00000 -100.00000 
-100.00000 -100.00000 
 0.01270 -100.00000 
-100.00000 -100.00000 
 0.70374 -0.19541 
-100.00000  0.26305 
-100.00000 -100.00000 
-100.00000 -100.00000 
 0.00000  0.00000 
-0.02540 -0.35470 
-100.00000 -100.00000 
-100.00000  0.13741 
-100.00000 -100.00000 
 0.13767 -100.00000 
-100.00000 -100.00000 
-0.01857  0.12335 
-100.00000 -100.00000 
-100.00000 -100.00000 
-100.00000  0.00006 
-100.00000 -100.00000 
-100.00000 -100.00000 
-100.00000 -100.00000 
 0.00008 -0.67117 
-100.00000 -100.00000 
-100.00000 -100.00000 
-100.00000 -100.00000 
-100.00000 -100.00000 
-100.00000 -100.00000 
-0.58787  0.58880 
-100.00000 -100.00000 
-100.00000 -100.00000 
-100.00000 -100.00000 
-100.00000 -100.00000 
-100.00000 -100.00000 
-100.00000 -100.00000 
-0.12632 -100.00000 
-100.00000 -100.00000 
-100.00000 -100.00000 
 0.03510 -0.17660 
-0.18728 -0.55983 
 0.13654 -100.00000 
-100.00000 -100.00000 
-100.00000 -100.00000 
-0.18931 -0.28988 
-100.00000 -100.00000 
 0.13259  0.36527 
-100.00000 -100.00000 
-100.00000 -100.00000 
-100.00000  0.00006 
-0.00009 -100.00000 
-100.00000 -100.00000 
 0.13744 -0.00001 
 0.72927 -100.00000 
-100.00000 -100.00000 
-100.00000 -100.00000 
-100.00000 -0.14474 
-100.00000 -0.00034 
 0.03650 -0.00972 
-100.00000 -100.00000 
-100.00000 -100.00000 
-100.00000 -100.00000 
-100.00000 -100.00000 
-100.00000 -100.00000 
-100.00000 -100.00000 
-100.00000 -100.00000 
-100.00000 -100.00000 
-100.00000 -100.00000 
-0.76902  0.22427 
-100.00000 -100.00000 
-100.00000 -100.00000 
-100.00000 -100.00000 
-100.00000 -100.00000 
-100.00000 -100.00000 
-100.00000 -100.00000 
-0.28511 -0.13973 
 0.16157 -100.00000 
-100.00000 -100.00000 
-0.19620  0.23071 
-100.00000 -0.14001 
-100.00000  0.00003 
-100.00000 -100.00000 
-100.00000 -100.00000 
-100.00000 -100.00000 
-100.00000 -100.00000 
-100.00000 -100.00000 
-100.00000 -0.64531 
-100.00000 -100.00000 
-100.00000 -100.00000 
-100.00000 -100.00000 
-100.00000 -100.00000 
-100.00000 -100.00000 
-100.00000 -100.00000 
-100.00000 -100.00000 
-100.00000 -100.00000 
-100.00000 -100.00000 
-100.00000 -100.00000 
-100.00000 -100.00000 
-100.00000 -100.00000 
-100.00000 -100.00000 
 0.00050 -100.00000 
-100.00000 -100.00000 
-100.00000 -100.00000 
 0.05555 -0.26880 
-100.00000 -100.00000 
-100.00000 -100.00000 
-100.00000 -100.00000 
-100.00000 -100.00000 
-100.00000 -100.00000 
-100.00000  0.00003 
-100.00000 -100.00000 
-100.00000 -100.00000 
-100.00000 -100.00000 
-100.00000 -100.00000 
-100.00000 -100.00000 
-0.24980  0.17966 
 0.25282 -0.00890 
-100.00000 -100.00000 
-100.00000 -100.00000 
-100.00000 -100.00000 
-100.00000 -100.00000 
-0.14742 -100.00000 
-100.00000 -100.00000 
-100.00000 -100.00000 
-100.00000 -100.00000 
-0.05878 -0.02628 
-100.00000 -100.00000 
-100.00000 -100.00000 
-100.00000 -100.00000 
-100.00000 -100.00000 
-100.00000 -100.00000 
-100.00000 -100.00000 
 0.63662 -0.43400 
-100.00000 -100.00000 
-100.00000 -100.00000 
-100.00000 -100.00000 
-100.00000 -100.00000 
-100.00000 -100.00000 
-100.00000 -100.00000 
-100.00000  0.67875 
-0.10595 -100.00000 
-100.00000 -100.00000 
-100.00000 -100.00000 
-100.00000 -100.00000 
-100.00000  0.13782 
-100.00000 -100.00000 
-100.00000 -0.40436 
-100.00000 -100.00000 
-100.00000 -0.16499 
-100.00000 -100.00000 
-100.00000 -100.00000 
-100.00000 -100.00000 
 0.03216 -0.17524 
-100.00000 -100.00000 
-100.00000 -100.00000 
-100.00000 -100.00000 
-0.06558 -0.16490 
-0.10498 -0.05043 
-100.00000 -100.00000 
 0.26269  0.17270 
-100.00000 -100.00000 
-0.10557 -0.41901 
-100.00000 -100.00000 
-100.00000 -100.00000 
-100.00000 -100.00000 
-100.00000 -100.00000 
-100.00000 -100.00000 
-100.00000 -100.00000 
-100.00000 -0.00319 
-100.00000 -100.00000 
 0.08298 -100.00000 
-100.00000 -100.00000 
-100.00000  0.10975 
-100.00000 -100.00000 
 0.00000  0.00000 
-100.00000 -100.00000 
-100.00000 -100.00000 
-0.28800 -0.05052 
 0.27312  0.55250 
-0.46285 -100.00000 
-0.16142 -0.21290 
-100.00000 -100.00000 
-100.00000 -100.00000 
-100.00000 -100.00000 
-100.00000 -100.00000 
-0.46254 -100.00000 
 0.26875 -0.87656 
-100.00000 -100.00000 
-100.00000 -0.31269 
 0.17624  0.06679 
-100.00000 -100.00000 
 0.26305 -0.44665 
-100.00000 -0.74536 
-100.00000 -100.00000 
 0.32370 -0.36586 
-0.04030 -0.05075 
-100.00000 -100.00000 
-0.21366 -0.26793 
 0.00001 -100.00000 
-100.00000  0.11079 
-100.00000 -100.00000 
-0.42767  0.71484 
-100.00000 -100.00000 
-100.00000 -100.00000 
-100.00000 -100.00000 
-0.02389 -0.07122 
-100.00000 -0.16012 
-100.00000 -100.00000 
-100.00000 -100.00000 
-100.00000 -100.00000 
-0.01517 -0.03201 
-0.12311  0.33961 
-0.15692  0.10957 
-0.02532  0.12870 
-100.00000 -100.00000 
-100.00000 -100.00000 
-0.37347 -0.72657 
 0.04774  0.06964 
-100.00000 -100.00000 
-100.00000 -0.16451 
-100.00000 -100.00000 
-100.00000 -100.00000 
-100.00000 -100.00000 
-100.00000 -100.00000 
-100.00000 -100.00000 
-100.00000 -100.00000 
-0.54909 -1.00831 
-100.00000 -100.00000 
-100.00000 -100.00000 
-0.14498 -0.46713 
-100.00000 -100.00000 
-100.00000 -0.18399 
-100.00000 -100.00000 
-100.00000 -100.00000 
-100.00000 -100.00000 
-100.00000 -100.00000 
-100.00000 -100.00000 
