# Supplementary material for: Enhanced ER proteostasis and temperature differentially impact the mutational tolerance of influenza hemagglutinin
Source: eLife. 2018 Sep 6;7:e38795. doi: 10.7554/eLife.38795 (PMC6172027; doi:10.7554/eLife.38795)
Supplement: Source data 1. [file elife-38795-data1.zip › Dataset_1/HA_DMS_2018_processing/filtering/filtering_DAX39vsDAX37/compare/out_scatter_12_Q.txt]

-100.00000 -100.00000 
 0.41151 -0.06686 
-0.13290 -100.00000 
 1.29713 -1.09889 
-100.00000  0.00010 
 0.01225 -0.79042 
-100.00000 -100.00000 
-0.33289  0.62161 
-100.00000 -100.00000 
-100.00000 -0.00048 
-100.00000 -100.00000 
-100.00000 -100.00000 
-100.00000 -100.00000 
-100.00000  1.92631 
 0.00007 -100.00000 
-100.00000 -100.00000 
-100.00000 -100.00000 
-100.00000 -100.00000 
 0.26908 -100.00000 
-100.00000 -100.00000 
-100.00000 -100.00000 
-100.00000 -100.00000 
-100.00000 -100.00000 
-100.00000 -100.00000 
-0.38896 -1.16122 
-100.00000 -100.00000 
-100.00000 -100.00000 
-100.00000 -100.00000 
-100.00000 -100.00000 
-100.00000 -100.00000 
-100.00000 -100.00000 
-100.00000 -0.44692 
-100.00000 -100.00000 
-100.00000 -100.00000 
-100.00000 -100.00000 
-100.00000 -100.00000 
 0.11468  0.60018 
-100.00000 -0.21051 
-100.00000 -100.00000 
-100.00000 -100.00000 
-100.00000 -100.00000 
-100.00000 -100.00000 
-100.00000 -100.00000 
-100.00000 -100.00000 
-0.20417  0.32578 
-100.00000 -100.00000 
 0.00004 -0.44086 
-100.00000 -100.00000 
-0.11355 -0.56248 
-100.00000 -100.00000 
-0.00001  0.18287 
-100.00000  0.42709 
-100.00000 -0.31256 
 0.02800 -0.92931 
-100.00000 -100.00000 
-100.00000 -100.00000 
-100.00000  0.10013 
 0.01187 -0.15731 
-100.00000 -100.00000 
-100.00000 -1.22524 
-100.00000 -100.00000 
-0.89942 -0.84143 
-0.00013 -100.00000 
-100.00000 -0.07021 
 0.42905 -100.00000 
-0.16573 -0.19260 
-0.11586  0.09788 
 0.00000  0.00000 
-100.00000 -100.00000 
-0.22288 -0.00003 
-100.00000  0.83443 
-100.00000 -100.00000 
 0.25684 -0.00042 
-100.00000 -100.00000 
-0.65033 -100.00000 
-100.00000 -100.00000 
-100.00000 -100.00000 
-100.00000 -100.00000 
-100.00000 -100.00000 
-100.00000 -100.00000 
-100.00000 -100.00000 
-0.18882  0.09748 
-0.43005 -0.00034 
-100.00000 -100.00000 
-100.00000 -100.00000 
-0.33330 -0.55625 
-0.22892  0.03645 
-0.22907 -0.84667 
-0.19279  0.13777 
-0.52299 -100.00000 
-0.43031 -0.79092 
-0.68547 -0.91931 
-100.00000 -100.00000 
-100.00000 -100.00000 
-100.00000 -100.00000 
-100.00000 -100.00000 
-100.00000 -100.00000 
-100.00000 -100.00000 
-0.19456  0.32709 
-1.39076 -0.43893 
-0.11853 -100.00000 
-0.14200  0.27967 
-0.67345 -0.06322 
 0.92576 -0.39661 
-100.00000 -100.00000 
 0.00005 -100.00000 
-100.00000 -100.00000 
-0.22931 -100.00000 
-0.09164  0.22077 
-100.00000 -100.00000 
-100.00000 -0.71846 
-100.00000 -100.00000 
-0.04859 -0.15749 
 0.00003  0.10531 
-0.00004 -100.00000 
-0.11922  0.10920 
-100.00000 -100.00000 
 0.25940 -0.16272 
-100.00000 -100.00000 
-100.00000 -100.00000 
 0.00000  0.00000 
-100.00000 -100.00000 
-0.33181 -0.05151 
-100.00000 -0.02025 
-100.00000 -100.00000 
-100.00000 -0.35146 
-100.00000 -0.00006 
-100.00000 -100.00000 
-100.00000 -100.00000 
-100.00000 -100.00000 
-100.00000 -100.00000 
-100.00000 -0.15815 
-100.00000 -100.00000 
-100.00000 -100.00000 
-100.00000  0.28862 
 0.79427  0.21517 
-0.22935 -0.41078 
-0.03511 -0.44037 
-100.00000 -0.01954 
-100.00000 -100.00000 
-100.00000 -100.00000 
-100.00000 -0.00002 
-0.37601  0.17017 
-100.00000 -100.00000 
-100.00000 -100.00000 
-0.51308 -1.03819 
-100.00000 -100.00000 
-100.00000 -100.00000 
-100.00000  0.00023 
-0.85181  0.04061 
-100.00000 -100.00000 
-100.00000 -100.00000 
 0.49348 -0.24731 
-0.47757 -0.67408 
-0.90155 -0.89906 
-100.00000 -0.08071 
-0.89554 -0.54113 
-100.00000 -0.02576 
 0.58467 -0.00033 
-100.00000 -100.00000 
-100.00000 -100.00000 
-100.00000 -100.00000 
-100.00000 -100.00000 
-100.00000 -100.00000 
-100.00000 -0.02058 
-100.00000  0.00003 
-0.22810 -0.40837 
-100.00000 -100.00000 
-1.02133  0.10547 
-0.51606 -0.54260 
 0.39261  0.42787 
-100.00000 -0.67085 
-0.69180 -0.33474 
-100.00000 -100.00000 
-0.76530  0.05004 
-0.57360 -0.75406 
-100.00000 -0.85589 
-100.00000  0.05421 
-0.04867 -100.00000 
-0.26122  0.12939 
-100.00000 -100.00000 
-0.19674  2.37719 
-100.00000 -100.00000 
-0.44979 -0.65891 
-100.00000 -0.62276 
-1.06586 -100.00000 
-100.00000  0.21196 
 0.51625  0.13768 
-100.00000 -100.00000 
-100.00000 -100.00000 
-100.00000 -100.00000 
-0.38316 -0.14008 
-100.00000 -100.00000 
-100.00000 -100.00000 
-100.00000 -100.00000 
-0.67810 -0.37162 
 0.08149  0.18610 
 0.17497  0.18610 
-100.00000 -100.00000 
-100.00000 -100.00000 
-0.16338 -0.85157 
-100.00000  0.00002 
-0.20446  0.26311 
 0.00000  0.00000 
 0.00000  0.00000 
-100.00000  0.27928 
-100.00000 -100.00000 
-100.00000 -100.00000 
-0.00058  0.13735 
-0.47967 -0.40654 
-100.00000 -0.02820 
-100.00000 -0.57121 
-0.00101 -100.00000 
-100.00000 -0.82973 
-100.00000 -100.00000 
 0.74205  0.03296 
-100.00000 -100.00000 
-0.68363 -0.43535 
-100.00000 -100.00000 
 0.03211 -0.40159 
-0.19975 -0.28741 
-100.00000 -100.00000 
-0.89217 -0.23608 
-0.04951 -0.01761 
 0.17435 -0.70333 
-100.00000 -100.00000 
-0.00456 -0.27696 
 0.31451  0.05433 
-0.28592  0.12345 
-0.46375 -0.03044 
 0.17127 -0.05879 
 0.45144 -0.44711 
-100.00000 -100.00000 
-100.00000 -0.69851 
 0.47123 -1.02701 
-0.36672  0.06371 
-0.67601 -1.14582 
-100.00000 -100.00000 
 0.00000  0.00000 
-0.57385 -0.50988 
-100.00000 -100.00000 
-100.00000 -100.00000 
-100.00000 -100.00000 
-0.24584 -0.08357 
-100.00000 -100.00000 
-100.00000 -100.00000 
-100.00000 -100.00000 
-100.00000 -0.23493 
-100.00000 -100.00000 
-0.03280 -100.00000 
 0.95768  0.15260 
-0.19948 -100.00000 
-100.00000 -100.00000 
-0.99013 -0.12755 
 0.14057  0.19110 
-100.00000 -100.00000 
-0.08927 -0.04611 
-100.00000 -100.00000 
-100.00000 -100.00000 
-100.00000 -100.00000 
-100.00000 -100.00000 
-100.00000 -100.00000 
-100.00000 -100.00000 
-100.00000 -0.00011 
-100.00000 -100.00000 
-100.00000 -100.00000 
 0.37989 -0.01939 
-100.00000  0.08766 
-100.00000 -100.00000 
-100.00000 -100.00000 
-100.00000 -100.00000 
 0.01340 -1.05890 
 0.27329 -0.14530 
 0.38230  0.57091 
-100.00000 -100.00000 
-100.00000  0.01823 
-0.19511  0.28442 
-0.66860 -0.19679 
-0.10494 -100.00000 
-100.00000 -100.00000 
-100.00000 -100.00000 
-100.00000 -100.00000 
-0.47890 -0.52854 
-100.00000 -100.00000 
-0.20049 -0.39152 
-0.21238 -0.43868 
 0.43545  0.00008 
-0.00020  0.60155 
-0.86831  0.56145 
-0.38159 -0.00001 
-100.00000 -100.00000 
-0.00031 -100.00000 
-100.00000 -100.00000 
-0.57682 -0.17820 
-100.00000 -100.00000 
 0.00000  0.00000 
-100.00000 -100.00000 
-100.00000 -100.00000 
 0.00000  0.00000 
-100.00000 -100.00000 
-100.00000 -100.00000 
-100.00000 -100.00000 
-0.65546 -0.02422 
-100.00000 -100.00000 
-100.00000 -100.00000 
-100.00000 -100.00000 
-100.00000 -100.00000 
-100.00000 -100.00000 
 0.00000  0.00000 
-100.00000 -100.00000 
-100.00000 -100.00000 
-0.07181  0.37835 
-0.28084 -0.17606 
 0.45691 -0.68503 
-100.00000 -100.00000 
-100.00000 -100.00000 
-100.00000 -100.00000 
 0.40903  0.57691 
-100.00000 -100.00000 
-0.07160 -0.18597 
-0.36837 -0.00954 
-100.00000 -100.00000 
-100.00000 -100.00000 
-0.00029 -0.00007 
-100.00000 -100.00000 
-100.00000 -0.73171 
-0.49387  0.14640 
-100.00000 -100.00000 
-100.00000 -100.00000 
-100.00000 -100.00000 
-100.00000 -100.00000 
-100.00000 -100.00000 
-100.00000 -100.00000 
 0.03515  0.52003 
-100.00000 -100.00000 
-100.00000 -100.00000 
-0.36270  0.34358 
-0.12410 -0.40265 
-100.00000  0.48490 
-100.00000 -0.54751 
 0.00000  0.00000 
-100.00000 -100.00000 
 0.44700 -100.00000 
-100.00000 -100.00000 
-100.00000 -100.00000 
-100.00000 -100.00000 
-0.24140 -100.00000 
-100.00000 -100.00000 
-100.00000 -100.00000 
-100.00000 -100.00000 
-100.00000 -100.00000 
-100.00000 -100.00000 
-100.00000 -100.00000 
 0.00001 -100.00000 
-100.00000 -100.00000 
-100.00000 -100.00000 
-100.00000 -100.00000 
-100.00000 -0.30706 
-100.00000 -0.00002 
-100.00000 -100.00000 
-0.28134 -0.16210 
-100.00000 -100.00000 
-100.00000 -100.00000 
-100.00000 -100.00000 
-100.00000 -100.00000 
-100.00000 -100.00000 
-100.00000 -100.00000 
-0.03657  0.25365 
-0.35294  0.19814 
 0.00000  0.00000 
-100.00000 -100.00000 
-100.00000 -100.00000 
 0.00000  0.00000 
-100.00000 -100.00000 
 0.00002 -0.16203 
-100.00000 -100.00000 
-100.00000 -100.00000 
-100.00000 -100.00000 
-100.00000 -100.00000 
-100.00000 -100.00000 
 0.00000  0.00000 
-0.45752  0.19733 
-100.00000 -100.00000 
-100.00000 -100.00000 
 0.00000  0.00000 
 0.34212 -0.52359 
-100.00000 -100.00000 
-100.00000  0.00035 
-100.00000 -100.00000 
-0.28589  0.08589 
-100.00000 -100.00000 
-100.00000  0.02703 
-0.36850 -0.00031 
-100.00000 -100.00000 
-100.00000 -100.00000 
-100.00000 -100.00000 
-0.36902 -100.00000 
-100.00000 -100.00000 
-100.00000 -100.00000 
 0.09390 -0.14798 
-100.00000 -0.28070 
-100.00000 -100.00000 
-100.00000 -0.04760 
 0.23010 -0.72083 
 0.00000  0.00000 
-100.00000 -100.00000 
-100.00000  1.41386 
-0.00021 -0.25275 
-100.00000 -100.00000 
 0.13782 -100.00000 
-100.00000 -100.00000 
-100.00000  0.72629 
-100.00000 -100.00000 
-100.00000 -100.00000 
-0.00021 -0.26827 
-100.00000 -100.00000 
-100.00000 -100.00000 
-0.05887 -0.40527 
-100.00000 -100.00000 
-100.00000 -100.00000 
-100.00000 -0.64446 
-100.00000 -100.00000 
-100.00000 -100.00000 
-100.00000  0.00014 
-0.18239 -100.00000 
-100.00000 -100.00000 
-100.00000 -100.00000 
-100.00000 -100.00000 
-100.00000 -100.00000 
-100.00000 -100.00000 
-100.00000 -100.00000 
 0.13123  0.00366 
-100.00000 -100.00000 
-100.00000 -100.00000 
-100.00000 -100.00000 
-100.00000 -0.13600 
-100.00000 -100.00000 
-0.73451  0.18652 
-100.00000 -100.00000 
-100.00000 -0.14668 
-100.00000 -100.00000 
-100.00000 -100.00000 
-100.00000 -100.00000 
-100.00000 -0.14316 
-0.30684 -0.02273 
-100.00000 -100.00000 
-100.00000 -100.00000 
-100.00000 -100.00000 
-100.00000 -100.00000 
-100.00000 -100.00000 
-100.00000 -100.00000 
-100.00000 -100.00000 
-100.00000 -100.00000 
 0.03735  0.16016 
-100.00000 -100.00000 
-100.00000  1.07064 
-0.00002  0.00009 
-100.00000 -100.00000 
-100.00000 -0.72053 
-100.00000 -0.24450 
-100.00000 -0.14476 
-100.00000 -100.00000 
-100.00000 -0.51812 
-0.26032 -0.48644 
-100.00000 -100.00000 
 0.11653  0.53013 
-0.52269 -0.14372 
 0.00000  0.00000 
-100.00000 -100.00000 
-0.05861 -1.93963 
-0.28505 -0.75663 
 0.00019 -100.00000 
-100.00000 -100.00000 
-0.21270 -1.66144 
-100.00000 -100.00000 
-0.63856 -0.54418 
-0.00015 -0.00012 
-100.00000 -0.30572 
-100.00000 -100.00000 
-100.00000 -100.00000 
-100.00000 -0.16489 
 0.13726 -0.57794 
-100.00000 -100.00000 
-100.00000 -100.00000 
 0.05995 -0.19103 
-0.03163 -0.84834 
-100.00000 -100.00000 
-100.00000 -100.00000 
-100.00000 -100.00000 
 0.13700 -0.20641 
-100.00000 -100.00000 
-100.00000 -100.00000 
-100.00000 -1.08295 
-0.00013 -100.00000 
-100.00000 -100.00000 
-100.00000  0.26339 
-0.61146 -0.20165 
-0.00014 -100.00000 
 0.34084 -0.97893 
-100.00000 -100.00000 
-100.00000 -100.00000 
-100.00000 -100.00000 
-0.38685 -1.22948 
-0.61267 -0.56978 
-100.00000 -100.00000 
-100.00000 -100.00000 
-100.00000  0.32002 
-0.46285 -0.07723 
-100.00000 -100.00000 
-0.55283 -0.99227 
-100.00000 -0.00010 
-100.00000  0.00056 
-100.00000 -0.37835 
-100.00000 -100.00000 
-0.15784  0.03779 
-100.00000 -100.00000 
-0.10498 -0.70881 
-0.10453 -0.38986 
-100.00000 -100.00000 
-0.49405  0.25280 
-100.00000 -0.00015 
-0.00084 -100.00000 
-0.41680  0.57121 
-100.00000 -100.00000 
-100.00000 -100.00000 
 0.13743 -100.00000 
-0.34622  0.29449 
 0.00000  0.00000 
-100.00000 -100.00000 
-100.00000 -0.16244 
-100.00000 -100.00000 
-100.00000 -100.00000 
-100.00000 -100.00000 
 0.00006 -100.00000 
-100.00000 -100.00000 
-100.00000 -100.00000 
-100.00000 -100.00000 
-100.00000 -100.00000 
-100.00000 -100.00000 
-100.00000 -0.16421 
-100.00000 -0.00030 
-100.00000 -100.00000 
-100.00000 -100.00000 
-100.00000 -100.00000 
-100.00000 -100.00000 
-0.15510 -0.17271 
-100.00000 -100.00000 
-100.00000 -100.00000 
-100.00000 -100.00000 
-100.00000 -100.00000 
-100.00000 -100.00000 
-100.00000 -100.00000 
-100.00000 -100.00000 
-100.00000 -100.00000 
 0.64507 -0.00497 
-100.00000 -100.00000 
-100.00000 -100.00000 
-0.09473 -100.00000 
-100.00000 -100.00000 
 0.00000  0.00000 
-100.00000 -100.00000 
-0.06571  0.26288 
-100.00000 -100.00000 
-100.00000 -100.00000 
-100.00000 -100.00000 
