# Supplementary material for: Enhanced ER proteostasis and temperature differentially impact the mutational tolerance of influenza hemagglutinin
Source: eLife. 2018 Sep 6;7:e38795. doi: 10.7554/eLife.38795 (PMC6172027; doi:10.7554/eLife.38795)
Supplement: Source data 1. [file elife-38795-data1.zip › Dataset_1/HA_DMS_2018_processing/filtering/filtering_DAX39vsDAX37/compare/out_scatter_12_R.txt]

 0.23125 -100.00000 
-0.09696 -0.49122 
-0.38082  0.02053 
 0.11640 -0.20990 
 0.00001  0.00010 
 0.26316 -100.00000 
-100.00000 -0.16585 
-0.39528 -0.08651 
-100.00000 -100.00000 
 0.13031 -0.02835 
-0.25443  0.38483 
-100.00000 -0.00016 
-0.00012 -100.00000 
-0.43024 -100.00000 
-0.13278 -100.00000 
-100.00000  0.01273 
-100.00000 -100.00000 
-100.00000 -100.00000 
 0.07145 -0.96862 
-0.25468 -0.00005 
 0.11076 -0.20569 
 0.01179 -100.00000 
-100.00000 -100.00000 
-100.00000 -0.17680 
 0.42418  0.19746 
-100.00000 -100.00000 
-100.00000 -100.00000 
-100.00000 -100.00000 
-100.00000 -100.00000 
-100.00000 -100.00000 
-100.00000 -100.00000 
 0.37884  0.10841 
-100.00000 -100.00000 
-100.00000 -100.00000 
-100.00000  0.00003 
-100.00000 -0.44829 
 0.30242  0.51922 
-0.11675 -100.00000 
 0.15010 -0.21528 
-100.00000 -100.00000 
-100.00000 -100.00000 
 0.13753 -100.00000 
-100.00000 -100.00000 
-100.00000 -0.44415 
-0.42618  0.12692 
-100.00000 -100.00000 
-0.14925 -0.00005 
-100.00000 -100.00000 
-100.00000  0.37858 
 0.13277 -100.00000 
-100.00000  0.00025 
-100.00000  0.18936 
 0.36474  0.11085 
 0.25040 -0.38337 
-100.00000 -100.00000 
-0.00638  0.41970 
 0.01607  0.93542 
-100.00000 -100.00000 
-0.22852  0.76476 
 0.57058 -0.35528 
-100.00000 -0.00034 
 0.58203 -0.58695 
-0.38728  0.36906 
-0.06519 -0.80669 
 0.71810 -0.56768 
-100.00000 -100.00000 
-100.00000 -100.00000 
 0.01503 -0.61640 
-100.00000 -100.00000 
-0.63393 -0.22404 
-1.05528  0.07271 
 0.10107  0.53380 
-100.00000 -0.16582 
-100.00000 -100.00000 
-100.00000 -100.00000 
 0.52676  0.00151 
 0.49737  0.19380 
-0.11626 -0.00005 
-100.00000 -100.00000 
 0.18268  1.06053 
-100.00000 -100.00000 
-100.00000 -100.00000 
-100.00000 -100.00000 
 0.92604  0.09874 
-100.00000  0.00007 
-100.00000 -100.00000 
 0.00473 -100.00000 
-0.25446 -0.05107 
-0.10084 -0.00531 
-0.01554 -0.79379 
 0.00000  0.00000 
-0.36657  0.13581 
-0.10867  0.10165 
-100.00000 -100.00000 
-100.00000 -100.00000 
-100.00000 -100.00000 
-100.00000 -100.00000 
-100.00000 -0.00010 
 0.72878 -0.48813 
-100.00000 -100.00000 
-0.76106 -0.15675 
-100.00000 -100.00000 
-100.00000 -100.00000 
-0.00024  0.26202 
 0.12125 -0.03316 
-100.00000 -100.00000 
-0.01517  0.18558 
-100.00000 -100.00000 
-100.00000  0.00005 
-0.41161 -0.11495 
-100.00000  0.00039 
 0.25935  0.32753 
-0.11972  0.10555 
-100.00000 -100.00000 
-100.00000 -100.00000 
-100.00000 -100.00000 
-100.00000 -100.00000 
-100.00000 -100.00000 
 0.00000  0.00000 
-100.00000 -100.00000 
 0.24523 -0.01947 
-100.00000 -100.00000 
 0.46894  1.37704 
-100.00000 -0.00030 
-100.00000 -100.00000 
-0.19376 -0.13870 
-0.44978 -0.00006 
-100.00000 -100.00000 
-100.00000 -100.00000 
 0.00000  0.00000 
-100.00000 -100.00000 
-100.00000 -100.00000 
-100.00000 -100.00000 
-100.00000 -100.00000 
-100.00000 -100.00000 
-0.23816 -0.15657 
-100.00000 -100.00000 
-0.07526  0.03371 
-0.00119 -0.15704 
 0.58265  0.52498 
-0.00037  0.32831 
-100.00000 -100.00000 
-0.13500  0.52103 
-100.00000 -100.00000 
-100.00000 -100.00000 
-0.82932  0.23362 
-0.40158  0.26615 
-100.00000 -0.00082 
-100.00000 -0.40235 
-100.00000 -0.00168 
-100.00000 -100.00000 
 0.27302  0.03529 
-0.81217 -0.23959 
-0.49773 -0.28734 
 0.00000  0.00000 
-0.84772  1.18620 
 0.24251  0.17987 
-0.07545 -0.84344 
-0.27800 -0.27968 
-100.00000 -100.00000 
-100.00000 -100.00000 
 0.00000  0.00000 
-100.00000 -100.00000 
-100.00000 -100.00000 
-0.33171 -0.15809 
-0.03552  0.00498 
 0.03493  0.13759 
 0.14422 -0.29157 
-0.80395  0.22853 
 0.22951  0.50521 
-0.53610 -0.63820 
-100.00000 -100.00000 
-0.82930 -100.00000 
-100.00000 -100.00000 
-0.63616 -1.13223 
-0.60851  0.15788 
 0.26299 -0.02047 
-100.00000 -100.00000 
-100.00000  0.07766 
-0.52006 -0.96636 
-100.00000 -100.00000 
-0.88579  0.10081 
-100.00000 -100.00000 
-0.42739 -0.03757 
 0.34111  0.67579 
 0.43727  0.15435 
 0.23359 -0.07226 
-100.00000  0.00018 
-100.00000 -100.00000 
-0.04799  0.14433 
-100.00000 -100.00000 
-0.10577 -100.00000 
-0.04574 -0.11179 
-100.00000 -100.00000 
-100.00000 -100.00000 
 0.25478  0.65130 
 0.31754  0.52079 
 0.00020 -100.00000 
-100.00000 -100.00000 
 0.24103  0.10175 
 0.10262 -0.41797 
-100.00000 -100.00000 
-0.00003  0.00007 
-0.38342  0.05563 
 0.13805 -0.09833 
 0.27258 -100.00000 
 0.15753  0.23335 
-100.00000 -100.00000 
-0.42291 -0.34898 
-0.83673 -0.10895 
 0.33290 -0.09777 
-0.13107 -0.14603 
-100.00000 -0.14646 
-100.00000 -0.39920 
-100.00000 -100.00000 
 0.20139 -1.22887 
-100.00000 -100.00000 
-100.00000 -0.79971 
-100.00000 -100.00000 
 1.01694 -0.42222 
-0.08611 -0.00785 
-100.00000 -0.00000 
-0.00119  0.72180 
 0.00000  0.00000 
 0.00000  0.00000 
-100.00000 -100.00000 
 0.16516 -0.03908 
 0.47149  0.31470 
-0.10983 -0.13958 
-0.73749 -0.37136 
-100.00000 -1.38330 
-0.42797  0.12479 
 0.00000  0.00000 
-1.14379 -1.27012 
-0.41647 -0.16104 
-0.07645 -0.93914 
 0.00000  0.00000 
-100.00000 -100.00000 
 0.36492 -0.42303 
 0.24878 -0.05547 
-0.13923 -0.19898 
 0.00000  0.00000 
-100.00000 -0.13179 
-100.00000  0.13264 
-100.00000 -100.00000 
-100.00000 -100.00000 
 0.44081  0.35538 
-100.00000  0.37838 
 0.15737 -100.00000 
 0.00004 -100.00000 
-0.24275 -0.19906 
-0.28975 -0.13246 
 0.27710 -0.37738 
-100.00000 -100.00000 
 0.86809 -0.21917 
-100.00000  0.11792 
-0.46583 -100.00000 
-100.00000 -100.00000 
 0.00024 -100.00000 
-100.00000 -100.00000 
-100.00000 -100.00000 
-100.00000  0.00005 
-100.00000 -100.00000 
-100.00000 -0.14530 
-100.00000 -100.00000 
-100.00000 -100.00000 
-100.00000 -100.00000 
 0.20939  0.26500 
-0.00006 -100.00000 
-100.00000 -100.00000 
-100.00000 -100.00000 
-0.00013  0.20786 
 0.28175 -0.01954 
 0.14281 -0.94563 
 0.00000  0.00000 
 0.46404 -0.13056 
-0.31274  0.40204 
-0.55312  0.64220 
-100.00000  0.11888 
-100.00000 -0.37183 
-0.00004 -100.00000 
-100.00000 -100.00000 
-0.39189 -0.27635 
-100.00000 -100.00000 
-0.06298 -0.77785 
-0.41366 -0.50981 
-0.24263 -0.04364 
-0.08746 -0.36349 
 0.30041 -0.10598 
-100.00000 -100.00000 
-0.30627 -0.07284 
-100.00000 -100.00000 
 0.13607 -100.00000 
-0.53661 -0.39879 
 0.13512 -0.29016 
 0.10333  0.38072 
 0.13755 -0.30679 
-0.00002 -100.00000 
 0.21528  0.20336 
 0.07231 -0.77028 
-100.00000 -100.00000 
-100.00000 -100.00000 
-100.00000 -0.07465 
 0.52283  0.76266 
-0.90314  0.02536 
 0.26491  0.05901 
-100.00000 -100.00000 
-100.00000 -0.00005 
 0.32589 -0.25850 
-100.00000 -100.00000 
 0.00003 -100.00000 
-0.15729 -0.27927 
-0.35015  1.36274 
-0.79913 -1.84763 
-0.45034 -1.12800 
-0.12632 -100.00000 
 0.57007  0.23944 
-0.04653 -1.07564 
 0.21675  0.51650 
-100.00000  0.00005 
-0.35004 -0.64357 
-100.00000 -100.00000 
-100.00000 -100.00000 
 0.00000  0.00000 
 0.00001 -0.30637 
-0.11854 -0.91523 
-0.24328 -0.06178 
-100.00000 -100.00000 
 0.00000  0.00000 
-0.12575  0.00004 
-100.00000 -100.00000 
-0.12481 -100.00000 
 0.14734  0.89339 
-100.00000 -0.15804 
 0.00000  0.00000 
-100.00000 -100.00000 
 1.85491  0.17044 
-100.00000 -0.46408 
-0.17688  0.04629 
-0.38304  0.15868 
-0.36636 -0.21253 
-100.00000 -100.00000 
 0.00000  0.00000 
 0.72525  0.10059 
-100.00000 -100.00000 
-100.00000 -100.00000 
-0.15262 -0.55541 
-100.00000 -100.00000 
-100.00000 -100.00000 
-100.00000 -100.00000 
-100.00000 -100.00000 
-100.00000 -100.00000 
-100.00000 -100.00000 
-100.00000 -100.00000 
-0.08101 -0.26609 
 0.83302 -0.42451 
-0.48457  0.21492 
-100.00000 -0.00017 
 0.13098  0.59140 
-100.00000 -0.16192 
-0.45075 -0.16210 
-100.00000 -100.00000 
-0.17827  0.03319 
 0.20753 -0.28202 
-100.00000 -100.00000 
-100.00000 -100.00000 
-100.00000 -100.00000 
-0.02661 -0.76179 
 0.40869  0.21720 
 0.37550 -0.22914 
-100.00000 -100.00000 
-100.00000 -100.00000 
-0.30874  0.56099 
 0.07486  0.33048 
 0.26305  0.54048 
-100.00000 -100.00000 
-100.00000 -100.00000 
-100.00000 -100.00000 
-100.00000 -100.00000 
-100.00000 -100.00000 
 0.08156 -0.45795 
-0.03719 -0.34955 
-0.08281 -0.24424 
-0.10146 -100.00000 
-0.47078 -0.37853 
 0.02437 -0.26054 
-100.00000 -100.00000 
-100.00000 -100.00000 
-0.46246 -0.50351 
 0.12385  0.43620 
-100.00000 -100.00000 
 0.03916 -0.07579 
-100.00000 -0.01023 
 0.53924  0.20729 
-100.00000 -100.00000 
-0.10160 -100.00000 
-100.00000 -100.00000 
-100.00000 -100.00000 
-100.00000 -100.00000 
 0.00012 -100.00000 
 0.39877 -0.75480 
 0.26305 -100.00000 
-0.19620 -0.02691 
 0.18223  0.06907 
 0.12219 -0.18435 
-100.00000 -0.00015 
-0.50985 -0.37037 
-0.52976 -0.21965 
-0.05850  0.08786 
-0.38160 -0.13068 
 0.11620 -0.06235 
-0.41080  0.05709 
-100.00000 -100.00000 
-100.00000 -100.00000 
 0.47088 -0.25963 
-100.00000 -100.00000 
-100.00000 -100.00000 
-0.13882  0.40927 
 0.00000  0.00000 
-100.00000 -100.00000 
-100.00000 -100.00000 
-100.00000 -100.00000 
-100.00000 -100.00000 
-100.00000 -100.00000 
 0.08400 -0.13064 
 0.12953 -0.31336 
-100.00000 -100.00000 
-100.00000 -100.00000 
-100.00000 -100.00000 
-0.07001 -0.05413 
-100.00000 -100.00000 
-100.00000 -1.48094 
-100.00000 -100.00000 
-100.00000 -100.00000 
-0.34874  0.36048 
-100.00000  0.13752 
-100.00000 -0.00005 
-100.00000 -100.00000 
-100.00000 -100.00000 
-100.00000 -100.00000 
-100.00000 -0.00002 
-100.00000 -100.00000 
-100.00000 -100.00000 
-100.00000 -100.00000 
-0.28263 -100.00000 
-100.00000 -100.00000 
-100.00000 -100.00000 
-100.00000 -100.00000 
 0.00000  0.00000 
-100.00000 -100.00000 
-100.00000 -100.00000 
-100.00000 -100.00000 
-100.00000 -100.00000 
-0.50824  0.17920 
-100.00000 -100.00000 
 1.38486  1.56455 
-100.00000 -100.00000 
-100.00000 -100.00000 
 0.83859  0.71251 
-0.00003 -0.40506 
-100.00000  0.09624 
-100.00000 -100.00000 
-100.00000 -100.00000 
-0.24909 -0.13114 
-100.00000 -100.00000 
 0.14405  0.86698 
 0.40849  0.42478 
-0.27150 -0.41192 
-100.00000 -100.00000 
-0.04922 -0.12137 
-100.00000  0.37827 
-100.00000 -100.00000 
-100.00000 -100.00000 
 0.30982  0.38649 
-100.00000 -0.00006 
-0.29484 -1.18380 
-0.05197 -0.14239 
-100.00000 -100.00000 
-0.21476 -0.63707 
 0.38504  0.27327 
-100.00000 -100.00000 
-0.23471 -0.00024 
-100.00000 -100.00000 
 0.00017 -0.56887 
 0.45521 -0.64805 
 0.73248 -0.76191 
 0.22546  0.35598 
-100.00000 -100.00000 
-100.00000 -100.00000 
-0.20350 -0.29952 
 0.29686  0.32073 
-0.20247 -100.00000 
-100.00000 -0.02759 
 0.03485  0.62265 
-100.00000 -100.00000 
 0.00000  0.00000 
 0.45536 -0.39177 
-0.26642 -0.07364 
 0.25046 -0.56326 
-100.00000 -100.00000 
-0.11752 -100.00000 
-100.00000 -100.00000 
-0.27595 -0.78703 
 0.30051 -0.39437 
-100.00000 -100.00000 
 0.63966  0.02348 
 0.69109 -0.57024 
-100.00000 -100.00000 
-100.00000 -100.00000 
 0.26792  0.73495 
-0.29461 -100.00000 
 0.13902 -0.54114 
 0.00000  0.00000 
 0.17727  0.21337 
-0.08812 -0.67341 
-100.00000  0.00012 
-0.67446 -0.37835 
-0.60885 -0.11537 
 0.26301 -0.31195 
-0.49715  0.26256 
-100.00000 -0.44551 
 0.00068 -100.00000 
-0.39921 -0.16390 
-0.14685  0.37827 
-0.19835 -0.06377 
-100.00000 -100.00000 
-100.00000 -100.00000 
-0.33749  0.14580 
-100.00000 -100.00000 
 0.26300 -100.00000 
-100.00000 -100.00000 
-100.00000  0.13710 
 0.03381 -100.00000 
-100.00000 -100.00000 
-100.00000 -100.00000 
-100.00000 -100.00000 
-100.00000 -100.00000 
-0.23167  0.43220 
 0.13751 -100.00000 
-0.29371 -0.00010 
-100.00000 -100.00000 
-0.41895  0.17267 
-100.00000 -100.00000 
-100.00000 -100.00000 
-100.00000 -100.00000 
 0.08903 -0.08488 
 0.52891  0.28112 
-100.00000 -100.00000 
-100.00000 -100.00000 
 0.08334  0.21370 
-100.00000 -0.00006 
 0.12957  0.02837 
-100.00000 -0.16490 
-0.19674  0.08300 
-100.00000 -100.00000 
-0.10540 -100.00000 
 0.01220  0.79342 
-100.00000 -100.00000 
-100.00000 -100.00000 
-0.19121 -0.28822 
 0.38540  0.32078 
 0.00000  0.00000 
-100.00000 -100.00000 
 0.38197 -0.03721 
-100.00000 -100.00000 
