# Supplementary material for: Enhanced ER proteostasis and temperature differentially impact the mutational tolerance of influenza hemagglutinin
Source: eLife. 2018 Sep 6;7:e38795. doi: 10.7554/eLife.38795 (PMC6172027; doi:10.7554/eLife.38795)
Supplement: Source data 1. [file elife-38795-data1.zip › Dataset_1/HA_DMS_2018_processing/filtering/filtering_DAX39vsDAX37/compare/out_scatter_12_S.txt]

-100.00000 -100.00000 
 0.73818 -0.11581 
-0.07334  0.74839 
-0.21184  1.22069 
-100.00000  0.00010 
-100.00000 -100.00000 
-0.25382 -0.00042 
-100.00000 -0.02807 
 0.02586 -0.36433 
-100.00000 -0.15412 
-0.93117 -0.08568 
-0.49825 -1.04850 
 0.26291  0.31967 
 0.16898  0.22946 
 0.00007 -0.02829 
-0.13259 -100.00000 
 0.21862  0.36442 
-100.00000 -100.00000 
-0.68160  0.47873 
-100.00000 -100.00000 
-0.36629  0.06432 
-100.00000 -100.00000 
-0.30460 -0.30924 
-100.00000 -0.05127 
-100.00000 -100.00000 
-0.39872 -1.05479 
-0.69722  0.02901 
 0.23810  0.10765 
 0.00000  0.00000 
-0.13267  0.21302 
-100.00000  0.00023 
 0.33145 -0.30942 
-100.00000 -100.00000 
-100.00000 -100.00000 
-100.00000  0.13753 
-0.00009 -100.00000 
-0.68345  0.43981 
-0.38848 -100.00000 
-100.00000 -100.00000 
 0.08903 -0.22943 
-100.00000 -100.00000 
 0.11078  0.09883 
-100.00000 -100.00000 
-100.00000 -0.30665 
-0.11493 -0.02441 
 0.00000  0.00000 
-100.00000 -100.00000 
-0.51600  0.08779 
-100.00000 -100.00000 
-0.24982 -100.00000 
-100.00000 -100.00000 
-0.58226  0.90949 
 0.00000  0.00000 
-100.00000 -0.00014 
-0.50379  0.35170 
-0.66000 -0.41032 
-100.00000 -100.00000 
-100.00000 -100.00000 
 0.24307 -0.29920 
-0.45007 -0.02814 
 0.33026 -0.42917 
-0.25890  0.10681 
-100.00000 -0.00027 
-0.00005 -0.00048 
 0.32725 -0.20511 
-0.36201 -0.54052 
-100.00000 -100.00000 
 0.02663  0.03662 
-0.30162  0.10854 
 0.00452  0.37848 
-0.08142  0.17152 
 0.12406 -0.07038 
 0.09377 -0.85177 
 0.24714 -0.02642 
-0.20142 -0.67962 
 0.00004 -100.00000 
-100.00000 -100.00000 
-100.00000 -100.00000 
 0.14005  0.23159 
-100.00000 -100.00000 
 0.09720  0.49890 
-0.22283  0.11132 
-0.00010 -0.00034 
-0.11455 -0.18947 
-100.00000 -100.00000 
 0.00000  0.00000 
-100.00000 -100.00000 
-0.47059 -0.31410 
 0.46994  0.25531 
-0.48148 -0.62278 
-0.10911 -0.35759 
 0.00000  0.00000 
-100.00000 -100.00000 
 0.00000  0.00000 
-0.25433 -0.16547 
-0.11924  0.18517 
-100.00000 -100.00000 
-100.00000 -100.00000 
-0.05246 -0.38167 
-0.17644  0.78036 
 0.09592  0.46116 
 0.00000  0.00000 
-100.00000 -0.16281 
-0.01202 -0.20008 
-100.00000 -0.00008 
-0.01621 -1.18713 
-100.00000 -0.65768 
-100.00000 -100.00000 
-0.19485  0.19003 
-100.00000 -100.00000 
 0.36614  0.76834 
-100.00000 -100.00000 
 0.12120  0.37658 
 0.00003 -0.00007 
 0.10682  0.38231 
-100.00000 -100.00000 
-100.00000 -100.00000 
-100.00000 -100.00000 
 0.46592 -0.17015 
-100.00000 -100.00000 
-100.00000  0.00010 
-0.11572 -0.77060 
 0.00000  0.00000 
 0.00000  0.00000 
-0.00034 -0.43037 
 0.00000  0.00000 
 0.00000  0.00000 
 0.19297  0.30840 
-100.00000 -0.41087 
 0.01838 -0.42976 
 0.24617  0.77552 
-100.00000 -100.00000 
-100.00000 -100.00000 
 0.25937  0.77208 
-0.83618 -0.43317 
-0.83422 -0.23296 
 0.05085 -0.46270 
 0.00000  0.00000 
 0.00000  0.00000 
-100.00000  0.13763 
 0.02541  0.29259 
-0.35039  0.05707 
 0.34856 -0.98605 
 0.26284  0.19649 
 0.37449  0.27601 
-0.40687  0.24260 
-100.00000 -100.00000 
-0.29794 -0.54943 
-0.08344  0.54478 
-0.24150 -0.01422 
 0.00000  0.00000 
 0.15138 -0.40082 
 0.00000  0.00000 
-0.48181 -0.81697 
 0.27792 -0.29141 
-0.15649 -1.73643 
-0.94872 -1.13402 
 0.00000  0.00000 
 0.00000  0.00000 
-0.10936  0.25062 
-100.00000 -0.00004 
-0.09166 -0.39542 
 0.29701  0.66432 
-0.22211 -0.10255 
-100.00000 -0.28599 
-100.00000 -100.00000 
-100.00000 -100.00000 
 0.71124  0.52059 
-0.17092 -0.42023 
-0.04498 -0.06078 
 0.80783  0.00792 
-0.11896  0.05555 
 0.00000  0.00000 
-100.00000  0.46526 
-0.45061 -0.85206 
-0.38077 -0.84790 
-0.43140 -0.25387 
 0.46127  0.81724 
-0.56435 -0.36839 
 0.00000  0.00000 
-100.00000  0.13746 
 0.24434 -0.76582 
-0.37595  0.59026 
-0.17877 -0.25754 
-100.00000 -100.00000 
-0.59740  0.30729 
-0.11925 -0.00010 
-0.37460  0.39355 
-100.00000 -100.00000 
-100.00000 -100.00000 
-100.00000 -100.00000 
-100.00000 -100.00000 
-100.00000 -100.00000 
 0.32407  0.44087 
-100.00000 -100.00000 
-100.00000 -100.00000 
-0.61631 -1.61007 
 0.44102  0.20081 
 0.00000  0.00000 
 0.00000  0.00000 
 0.00000  0.00000 
 0.37854 -0.77400 
-100.00000 -100.00000 
-100.00000 -100.00000 
-0.37260  0.18315 
 0.00000  0.00000 
-100.00000 -100.00000 
-100.00000 -0.14452 
 0.00000  0.00000 
 0.28021  0.27574 
 0.27928 -0.34706 
 0.24023 -0.95603 
 0.44838 -0.31645 
 0.10195 -0.66406 
-100.00000 -100.00000 
 0.00000  0.00000 
-100.00000 -100.00000 
-0.01749 -0.29999 
 0.00000  0.00000 
 0.00000  0.00000 
-0.34343 -1.00635 
-0.46464  0.10134 
 1.02366  0.54612 
 0.50533 -0.56115 
 0.15743  0.11735 
 0.27197 -0.62819 
 0.73682 -0.72612 
-0.64231 -0.78175 
 0.20863 -0.24711 
 0.55228 -0.72473 
-0.07799 -0.34313 
 0.06620  0.37718 
-0.11927 -0.26010 
-0.21764 -0.74840 
-0.05959 -1.03201 
 0.38046 -0.35934 
-0.68996 -0.81987 
 0.27381  0.53919 
-100.00000  0.44372 
-0.00061 -0.67479 
-100.00000 -100.00000 
-100.00000  0.13508 
-100.00000 -100.00000 
 0.12520 -0.06226 
-100.00000 -100.00000 
-100.00000 -0.22199 
-100.00000 -100.00000 
-0.88046 -0.15359 
 1.24862 -0.02449 
-100.00000 -100.00000 
-0.55700  0.13843 
 0.36184  0.33106 
 0.29805 -0.92183 
 0.07391 -0.21573 
-0.52899 -0.21165 
-100.00000 -100.00000 
-0.32198 -0.65177 
 0.72191 -0.24570 
-100.00000 -0.00005 
 0.50227 -0.02806 
-0.99547 -0.30926 
 0.60976  0.37244 
-0.61165 -0.43590 
-100.00000 -100.00000 
-100.00000 -100.00000 
-0.00359 -0.02301 
-0.61499 -0.42143 
-0.24514 -1.17138 
-100.00000 -100.00000 
 0.09909  0.36942 
 0.56583  0.00419 
-0.40961 -0.10463 
-100.00000 -100.00000 
 0.00000  0.00000 
 0.27276  0.08732 
 0.44626 -0.24745 
 0.02208  0.03202 
-0.60623  0.18019 
 0.00000  0.00000 
 0.51836 -0.07028 
 0.05877  0.34015 
-100.00000 -100.00000 
-0.17757 -0.48638 
 0.00000  0.00000 
-0.21476 -0.55992 
-0.18926 -0.66329 
 0.00000  0.00000 
 0.37832 -0.66860 
-0.28404  0.57253 
 0.03527 -0.56037 
 0.01129  0.32442 
-0.51890 -0.51100 
-0.18699 -0.44641 
-0.39287 -0.07386 
 0.01100 -0.43932 
-100.00000 -100.00000 
-0.49546  0.30134 
-0.78151 -0.20801 
-0.30272  0.24173 
-100.00000 -0.00004 
-0.17247 -0.30652 
-100.00000 -100.00000 
-0.18151 -0.06616 
 0.00000  0.00000 
 1.02243  0.59710 
-0.02674 -0.00019 
-0.39168  0.60266 
-0.00239 -0.38847 
-100.00000 -100.00000 
-0.32733 -0.26878 
-100.00000 -100.00000 
 0.27100  0.10239 
 0.76133 -0.36299 
 0.08030 -0.69997 
 0.31132 -0.17808 
-100.00000 -100.00000 
-100.00000 -100.00000 
 0.19669  0.07523 
 0.13684  0.27805 
 0.33472  0.33204 
 0.04667  0.32333 
-100.00000 -100.00000 
-100.00000 -100.00000 
-0.32596  0.21718 
 0.00000  0.00000 
-0.37629 -0.48130 
 0.26293  0.48536 
-0.24194  0.07371 
 0.03133 -0.05329 
-100.00000 -100.00000 
-100.00000 -100.00000 
 0.13766 -0.00013 
-100.00000 -0.01738 
-100.00000 -100.00000 
-100.00000  0.13751 
 0.14819  0.09576 
-0.28266 -0.28330 
 0.26297  0.20024 
 0.00000  0.00000 
-0.08186 -100.00000 
-0.00008 -0.14772 
-100.00000 -100.00000 
-0.11993  0.13788 
 0.09456 -0.63465 
 0.58335 -0.07484 
 0.13732  0.24710 
-0.14313 -0.00433 
 0.49955 -0.60540 
 0.13748 -0.16862 
-0.53373 -0.42265 
 0.66566 -0.18229 
 0.19229  0.33034 
-100.00000  0.21685 
-100.00000 -100.00000 
-100.00000 -100.00000 
-100.00000 -100.00000 
-100.00000  0.00001 
 0.40923  0.05427 
-100.00000 -100.00000 
-100.00000 -100.00000 
-0.12677 -0.30760 
-100.00000 -100.00000 
-100.00000 -100.00000 
-100.00000 -100.00000 
 0.00010 -100.00000 
 0.04151  0.51063 
-0.24285  0.00008 
-100.00000 -100.00000 
 0.72015  0.00042 
-0.07248  0.23158 
-0.35284 -0.20893 
-0.09869 -0.14943 
-100.00000 -100.00000 
-100.00000  0.00012 
 0.00000  0.00000 
-0.16692 -0.74273 
-0.24256 -100.00000 
 0.23411  0.11951 
-0.10508  0.26299 
-100.00000 -100.00000 
-100.00000  0.27392 
-0.50120 -0.79380 
 0.00000  0.00000 
 0.58500 -0.14222 
-0.00009 -0.14807 
-0.00422  0.92353 
 0.16203 -0.14017 
-0.02211 -100.00000 
 0.51580  0.31301 
-0.47443  0.18593 
-100.00000  0.27317 
-0.34921  0.18718 
-0.03412 -0.13061 
-100.00000 -0.14788 
-0.00005 -100.00000 
-0.10960  0.04360 
 0.00000  0.00000 
-100.00000 -100.00000 
-100.00000 -0.28230 
 0.06724  0.71235 
-100.00000 -100.00000 
-100.00000 -100.00000 
 0.10031 -0.40320 
 0.15348 -0.32649 
-100.00000 -100.00000 
-0.03505  0.42898 
-0.47056  0.58527 
-0.06782 -0.07568 
 0.26314  0.20321 
 0.43868 -0.32025 
-0.28543 -0.00019 
-0.24846  0.53516 
 0.40338  0.09177 
-0.18048  0.40123 
-0.10802  0.02017 
 0.54371  0.85873 
-100.00000 -100.00000 
-100.00000 -100.00000 
 0.39006  0.76578 
-100.00000 -100.00000 
-0.17585 -100.00000 
 0.35346 -0.24388 
-0.33605  0.57579 
-0.10375  0.85836 
-100.00000 -100.00000 
 0.06782  1.03124 
 0.44788  0.57127 
-100.00000  0.00065 
-100.00000 -100.00000 
-100.00000 -100.00000 
-0.12889  0.44880 
-100.00000 -100.00000 
-100.00000 -100.00000 
 0.16525  0.11557 
-100.00000 -100.00000 
-0.00001 -100.00000 
-100.00000 -0.12602 
-0.16587 -0.31740 
-100.00000 -100.00000 
-100.00000 -100.00000 
 0.13802  0.12855 
-0.52703  0.81284 
-100.00000 -100.00000 
-100.00000 -100.00000 
-100.00000 -100.00000 
-100.00000 -100.00000 
-0.20475  0.48059 
-100.00000 -0.62241 
 0.26308 -100.00000 
-100.00000  0.00005 
-0.00097  0.02241 
 0.26317 -100.00000 
-0.00864 -0.68002 
-100.00000 -100.00000 
-100.00000 -100.00000 
 0.37707  0.33518 
-0.33121  0.18824 
-100.00000 -100.00000 
-100.00000 -100.00000 
 0.17436  0.04293 
-100.00000 -100.00000 
-100.00000 -0.00000 
 0.03597 -0.00017 
-100.00000 -0.00008 
-100.00000 -100.00000 
-100.00000 -100.00000 
 0.00000  0.00000 
-0.65119 -0.91915 
 0.03861 -0.00370 
 0.37856 -0.31399 
-0.58964  0.22382 
 0.76192 -0.46400 
 0.16170  0.00031 
-100.00000 -100.00000 
-100.00000 -0.00006 
-0.30978 -0.59186 
-100.00000  0.26291 
 0.03392 -0.36503 
-100.00000 -100.00000 
-100.00000 -0.17419 
 0.12640  0.44096 
 0.03208 -100.00000 
-0.00560 -0.20399 
-100.00000 -0.16465 
-100.00000 -100.00000 
-0.60861  0.23054 
-0.03214  0.17249 
-0.54020  0.09335 
-0.02578 -0.61763 
 0.14999  0.01590 
 0.58499 -0.06816 
-100.00000 -100.00000 
 0.02027 -0.57224 
 0.00000  0.00000 
-100.00000 -100.00000 
-0.20310 -100.00000 
-0.64435 -0.47049 
-0.20327  0.68319 
 0.16303  0.53305 
 0.05966 -0.17559 
-0.29440  0.16794 
-0.53980 -0.04952 
 0.67552 -0.29339 
-0.30375  0.02008 
 0.13743 -0.16489 
 0.00000  0.00000 
 0.27312 -0.00055 
-0.50226 -0.88511 
 0.00000  0.00000 
-0.23389  2.03722 
 0.50603  0.06080 
 0.22770 -0.50187 
-0.11566  1.27340 
-0.32503  0.09379 
 0.03648 -0.41527 
-100.00000 -100.00000 
 1.19487 -0.11430 
-0.38332 -0.48995 
-100.00000 -100.00000 
 0.16606 -0.04962 
-0.00388  0.10390 
-0.33763  0.53683 
 0.00000  0.00000 
-0.33659 -0.16230 
 0.21983 -0.40701 
 0.10744 -0.63793 
 0.20278 -0.26061 
 0.26279 -0.04576 
 0.38997  0.10858 
 0.03716  0.26312 
 0.38451  0.69030 
-0.00010 -100.00000 
-0.29082  0.10043 
 0.00000  0.00000 
-0.05599 -0.02262 
-100.00000 -0.00021 
-100.00000 -0.44490 
 0.00000  0.00000 
 0.00000  0.00000 
 0.32430 -0.32814 
-1.36934 -100.00000 
-0.03170 -0.00019 
 0.23032  0.36809 
-100.00000 -0.00008 
 0.00000  0.00000 
-100.00000 -100.00000 
-100.00000 -100.00000 
-0.15716 -0.30572 
-0.19987 -100.00000 
 0.00000  0.00000 
 0.58975 -0.29913 
-100.00000 -0.16480 
-0.06575 -0.19102 
-100.00000  0.19607 
 0.00000  0.00000 
-0.24556 -0.13727 
-0.29534 -100.00000 
 0.00000  0.00000 
-0.22193  0.85333 
 0.38009 -100.00000 
-100.00000  0.58515 
-0.38133 -0.30956 
-100.00000 -100.00000 
 0.00025  0.13763 
-100.00000 -100.00000 
