# Supplementary material for: Enhanced ER proteostasis and temperature differentially impact the mutational tolerance of influenza hemagglutinin
Source: eLife. 2018 Sep 6;7:e38795. doi: 10.7554/eLife.38795 (PMC6172027; doi:10.7554/eLife.38795)
Supplement: Source data 1. [file elife-38795-data1.zip › Dataset_1/HA_DMS_2018_processing/filtering/filtering_DAX39vsDAX37/compare/out_scatter_12_T.txt]

-0.55716  0.58771 
 0.57544 -0.02940 
-0.92675  0.64063 
 0.91723 -0.11842 
 0.00001 -100.00000 
 0.35282 -100.00000 
-0.13231  0.51641 
-100.00000 -100.00000 
-0.00014 -0.31424 
-0.74336 -0.43423 
-0.73339 -0.34340 
 0.11039 -0.00016 
 0.32604  0.74003 
-0.44268  0.48414 
 0.00000  0.00000 
-100.00000 -100.00000 
-0.15117  0.35615 
-100.00000 -100.00000 
 0.00000  0.00000 
 0.09821 -0.22283 
-100.00000 -100.00000 
-0.16242  0.88762 
-100.00000 -100.00000 
 0.00012 -0.75184 
 0.00010 -100.00000 
-0.04900  0.16489 
-100.00000 -0.04928 
-100.00000 -100.00000 
-0.31565  0.19402 
 0.00000  0.00000 
-0.46801  0.21423 
 0.00000  0.00000 
-100.00000 -100.00000 
-100.00000 -0.00007 
 0.00000  0.00000 
-0.29940 -0.40401 
 0.04196 -0.87108 
-100.00000 -100.00000 
-0.09534 -0.43665 
-0.22861  0.90497 
-100.00000 -100.00000 
 0.08900  0.28263 
-100.00000 -100.00000 
 0.00000  0.00000 
-100.00000 -100.00000 
-100.00000 -100.00000 
 0.00004 -0.00005 
-0.27696 -0.01592 
-100.00000  0.00007 
-100.00000 -100.00000 
-0.22897  0.33207 
-0.45090  0.13764 
 0.62631 -0.21031 
-100.00000  0.08528 
-100.00000 -0.27755 
-0.00008  0.10536 
-0.36224 -0.02540 
 0.35979  0.10572 
-100.00000 -100.00000 
-0.12416 -0.87496 
-100.00000 -100.00000 
-100.00000  0.26210 
-100.00000 -100.00000 
 0.20846 -0.41463 
-0.52121 -0.38208 
 0.12738 -0.06507 
-100.00000 -100.00000 
-0.96708  1.35416 
-100.00000 -100.00000 
-0.56747 -0.31374 
 0.11938  0.19412 
-100.00000  0.00004 
 0.11121 -0.77333 
 0.32243  0.12718 
 0.00000  0.00000 
-100.00000 -100.00000 
-100.00000 -100.00000 
-100.00000 -100.00000 
-100.00000 -100.00000 
-100.00000 -100.00000 
 0.01527 -0.65250 
-0.27972  0.21296 
 0.13018 -0.68553 
-100.00000 -100.00000 
-100.00000 -100.00000 
 0.44123  0.69635 
-0.25433 -100.00000 
 0.12405  0.09746 
 0.62374 -0.36019 
-0.31607 -0.84898 
 0.03359  0.64544 
-0.15905  1.53271 
-100.00000 -100.00000 
-0.13282 -100.00000 
-100.00000 -100.00000 
-0.53874  0.77543 
-100.00000 -100.00000 
-100.00000 -100.00000 
 0.00000  0.00000 
-0.06166 -0.29221 
 0.34831  0.27496 
 0.10545 -1.25638 
 0.07741 -0.13566 
-0.07876  0.29114 
-100.00000 -100.00000 
 0.26604 -0.12944 
-100.00000 -100.00000 
-100.00000 -100.00000 
-100.00000 -0.15775 
-100.00000 -100.00000 
 0.01822 -0.42972 
-100.00000  0.00013 
 0.05918 -0.79957 
-100.00000 -100.00000 
-0.42537 -100.00000 
-100.00000  0.00005 
-100.00000 -100.00000 
-100.00000 -0.00005 
 0.37865 -0.30033 
-100.00000 -100.00000 
-100.00000 -100.00000 
-100.00000 -100.00000 
-0.00311 -0.65883 
-0.26941 -0.55083 
-0.46394  0.54722 
 0.75265 -0.28727 
-0.04876 -0.18431 
-100.00000 -1.25565 
-100.00000  0.22064 
 0.00005 -100.00000 
-100.00000 -100.00000 
-100.00000 -100.00000 
-0.06984  0.50323 
-100.00000 -100.00000 
 0.34685 -0.41014 
-0.36088 -0.18829 
-0.64512 -0.10835 
-0.96290 -0.14269 
-0.36130 -0.72454 
-100.00000 -100.00000 
-0.80454 -0.58949 
-0.19342 -0.38007 
-0.69958 -0.16662 
 0.00000  0.00000 
-0.20743 -100.00000 
-100.00000 -100.00000 
-100.00000 -100.00000 
 0.37231  0.12946 
 0.00000  0.00000 
-0.78191 -0.00168 
-100.00000 -100.00000 
-100.00000 -100.00000 
-0.50293 -0.67847 
 0.06460 -0.36976 
 0.15012 -0.29817 
-100.00000 -0.29956 
 0.27771  0.01777 
 0.35634 -0.02080 
-0.41178 -0.91740 
-100.00000 -100.00000 
-100.00000 -100.00000 
-100.00000 -0.15806 
-0.25219 -0.54792 
-100.00000 -100.00000 
-100.00000 -100.00000 
-100.00000 -100.00000 
-100.00000 -100.00000 
 0.00000  0.00000 
-1.09512 -0.89083 
-0.72464 -1.18808 
-0.64088 -1.03434 
-0.33129 -0.02929 
-0.45561 -0.20825 
-100.00000 -100.00000 
 0.54615 -0.56727 
-0.69596 -0.17457 
 0.03406 -0.39052 
 0.00000  0.00000 
 0.36658  0.18870 
 0.41679 -0.08002 
-100.00000 -0.00004 
 0.04996 -0.29806 
-0.46364 -0.62350 
 0.37333 -1.00770 
 0.25629 -0.28545 
-0.06837 -0.03752 
 0.05863 -0.15787 
-0.22916 -0.12223 
-100.00000 -0.30002 
-100.00000 -100.00000 
-100.00000 -100.00000 
-0.00004 -100.00000 
-100.00000 -100.00000 
-100.00000 -100.00000 
-100.00000 -0.00021 
-100.00000 -100.00000 
-100.00000 -100.00000 
 0.28915 -0.55535 
-0.10600 -0.00051 
 0.13743 -100.00000 
 0.28145 -0.39025 
-100.00000 -100.00000 
-100.00000 -100.00000 
-100.00000 -100.00000 
-100.00000 -0.40057 
 0.70339 -0.11672 
-100.00000 -100.00000 
-100.00000 -100.00000 
-0.57249 -0.37381 
-0.80726  0.05535 
-0.10635  0.15213 
-0.20258 -0.77984 
-0.51415 -1.07614 
-0.55762 -100.00000 
-0.00036 -100.00000 
 0.38318 -0.18001 
-100.00000 -100.00000 
 0.00463 -1.10339 
 0.37962 -0.82415 
-0.09969 -0.28047 
 0.32808 -0.31145 
-0.20411 -1.23467 
-0.20535 -0.61458 
-0.55940  0.30800 
-100.00000 -100.00000 
-0.00885  0.28094 
 0.00000  0.00000 
-0.95802 -1.17439 
-0.13114 -0.00998 
-0.56578 -0.86516 
-0.43007 -0.31215 
-0.15053  0.02501 
-100.00000 -100.00000 
 0.03722 -0.80499 
-0.29451  0.30772 
-1.31117 -1.44537 
-0.70218 -0.56724 
-100.00000 -0.29530 
 0.27436  0.53683 
-0.21166 -0.07142 
-100.00000 -100.00000 
-100.00000 -0.00008 
 0.07416  0.11795 
-100.00000 -0.50972 
-100.00000  0.00008 
-0.00044 -100.00000 
-100.00000 -100.00000 
 0.00000  0.00000 
-100.00000 -0.46724 
-100.00000 -100.00000 
-0.06500 -0.26729 
-0.01814 -0.00693 
-100.00000  1.04790 
-100.00000 -100.00000 
 0.00000  0.00000 
 0.78808  0.02736 
 0.15734 -0.30974 
-100.00000 -100.00000 
-100.00000 -0.00005 
-0.49292  0.19262 
 0.00000  0.00000 
-100.00000 -100.00000 
-100.00000  0.37844 
-100.00000 -100.00000 
 0.52131 -0.27801 
 0.39008  0.45577 
-0.11960 -0.00767 
 0.00927 -0.27702 
-100.00000 -0.14534 
 0.92472  0.23786 
-100.00000 -100.00000 
-0.08609  0.07971 
-100.00000 -100.00000 
 0.11181  0.18960 
-100.00000 -0.00009 
-0.24425 -0.76303 
-0.43612 -0.05944 
-0.85021 -1.05290 
-100.00000 -0.53255 
-0.38272 -0.70933 
 0.21922  0.40191 
 0.07775  0.56980 
 0.00000  0.00000 
-0.25784 -0.53007 
-0.09988  0.97339 
-0.26764 -0.22545 
 0.22788  0.14068 
-0.75931 -0.41252 
-0.19043  0.98009 
-0.31266 -0.36317 
-100.00000 -100.00000 
 0.23063  0.03669 
 0.00000  0.00000 
 0.38578 -1.21682 
-100.00000 -100.00000 
-100.00000 -100.00000 
 0.00000  0.00000 
 0.58494  0.68641 
-0.92660 -0.20418 
-100.00000 -100.00000 
-0.71794  0.35072 
-0.31713 -0.06832 
-0.06841 -0.79633 
-100.00000  0.37863 
-0.44921  0.32785 
 0.79985 -0.00019 
 0.24275 -0.73506 
-100.00000 -100.00000 
-100.00000 -100.00000 
-100.00000  0.21658 
 0.30872  0.20275 
-0.66849  0.00848 
-0.07175 -0.67181 
-0.08667 -0.06891 
 0.00000  0.00000 
-0.18691  0.44043 
-100.00000 -100.00000 
-0.06212 -1.21861 
-100.00000 -100.00000 
-0.31260 -0.04384 
-0.07276 -0.76853 
-100.00000 -100.00000 
-0.34920 -0.16151 
-0.12644 -0.17512 
-100.00000 -0.05968 
 0.00000  0.00000 
-0.30704  0.21701 
-100.00000 -100.00000 
-0.48929 -0.43180 
-0.05624  0.49143 
-100.00000 -100.00000 
 0.00000  0.00000 
-0.12352 -0.15488 
-100.00000 -100.00000 
-100.00000 -100.00000 
-100.00000 -0.02724 
 0.17961 -0.08370 
 0.26303 -0.02215 
-0.71201 -0.61930 
-0.19974  0.06587 
-100.00000 -100.00000 
-100.00000 -0.00001 
-100.00000 -0.15967 
-100.00000 -100.00000 
-100.00000 -100.00000 
-100.00000 -100.00000 
-100.00000 -100.00000 
-0.04407 -0.12403 
 0.06427  0.29746 
 0.07465  0.04673 
-100.00000 -100.00000 
-100.00000 -100.00000 
-0.52906  0.36222 
-100.00000 -100.00000 
-100.00000 -100.00000 
-100.00000 -100.00000 
-100.00000 -100.00000 
 0.00000  0.00000 
-0.24229 -100.00000 
-0.00448 -0.37788 
 0.25714  0.57257 
-100.00000 -100.00000 
-100.00000 -100.00000 
-100.00000 -100.00000 
-100.00000  0.00007 
-100.00000 -100.00000 
-100.00000 -100.00000 
-100.00000 -0.00021 
-0.24270  0.51056 
-0.32743  0.17410 
 0.13592 -0.02431 
-100.00000  0.42314 
-100.00000 -100.00000 
-100.00000 -100.00000 
-0.60695 -0.27942 
-100.00000 -100.00000 
-100.00000 -100.00000 
-0.59612 -0.14975 
-0.05243  0.39075 
-100.00000 -100.00000 
-100.00000 -100.00000 
-0.96109 -0.48765 
-0.58925 -0.83336 
 0.00000  0.00000 
-100.00000 -0.00014 
-0.69790  0.20272 
 0.18302 -0.18058 
 0.05867  0.05582 
-0.24854 -0.12842 
-1.05114  1.77389 
-0.18486  0.55237 
 0.00000  0.00000 
-0.53500 -0.71688 
-100.00000  0.26311 
-100.00000 -100.00000 
-0.14797 -0.30308 
 0.11641  0.52988 
-100.00000 -100.00000 
-0.02425  0.41651 
 0.74074  0.26296 
 0.01159  0.26269 
-100.00000  0.56603 
-0.10917 -0.36512 
 0.00000  0.00000 
-100.00000 -100.00000 
-100.00000 -100.00000 
 0.00000  0.00000 
-0.05388 -0.51421 
 0.68975 -0.24460 
-100.00000 -100.00000 
 0.03585  0.84781 
-0.11124  0.23927 
-100.00000 -100.00000 
-0.25953  1.19756 
-0.39505 -0.24538 
-100.00000  0.00012 
-100.00000 -100.00000 
-100.00000 -0.28238 
-100.00000 -100.00000 
 0.58497  0.11512 
-100.00000 -100.00000 
-0.14726 -100.00000 
-100.00000 -100.00000 
-0.10084 -100.00000 
 0.09512 -0.00901 
-100.00000 -100.00000 
-100.00000 -100.00000 
-100.00000 -100.00000 
-100.00000 -100.00000 
-100.00000 -100.00000 
-100.00000 -100.00000 
 0.00013 -100.00000 
-100.00000 -0.00051 
-0.09050  0.08820 
-100.00000 -100.00000 
 0.00000  0.00000 
-100.00000 -100.00000 
-0.19478  0.37854 
 0.25291  0.64595 
-100.00000 -100.00000 
 0.00000 -100.00000 
-100.00000 -100.00000 
-100.00000 -100.00000 
-100.00000 -0.00002 
-100.00000 -100.00000 
-100.00000 -100.00000 
 0.13743  0.33752 
-100.00000 -100.00000 
-100.00000 -100.00000 
 0.00000  0.00000 
-100.00000 -100.00000 
-100.00000 -100.00000 
-100.00000 -0.28155 
-100.00000 -100.00000 
-100.00000 -100.00000 
 0.88994  0.13776 
-0.45674  0.13759 
-100.00000 -100.00000 
 0.11703 -0.35974 
-0.28358 -1.59066 
-100.00000 -100.00000 
-100.00000 -100.00000 
-100.00000 -100.00000 
 0.10282 -0.01966 
-0.00017 -100.00000 
-0.05873 -0.58333 
 0.19846  0.43016 
-0.77672  1.82003 
-100.00000 -100.00000 
-0.44791 -0.51859 
 0.41901  0.32973 
 0.06714  0.11497 
 0.53442  1.06416 
 0.13706 -0.01828 
-100.00000 -0.40436 
 1.81343 -0.27929 
-100.00000 -100.00000 
-0.11591 -0.53993 
-100.00000 -100.00000 
-100.00000 -100.00000 
-100.00000 -0.97671 
 0.13726  0.41987 
-100.00000 -100.00000 
-100.00000 -100.00000 
-100.00000 -100.00000 
 0.26316  0.53453 
-100.00000 -100.00000 
-100.00000 -100.00000 
 0.48551 -3.10808 
-0.32691 -0.38391 
-100.00000 -100.00000 
-0.36059 -0.21211 
-0.29493 -0.56942 
 0.28193 -0.16547 
-100.00000 -100.00000 
-100.00000 -100.00000 
 0.06715 -0.78484 
-100.00000 -100.00000 
 0.00000  0.00000 
-100.00000 -100.00000 
-100.00000  0.00006 
-100.00000  0.00017 
-0.02713  0.23153 
-0.23416 -0.20732 
-100.00000 -100.00000 
-0.66286 -0.84215 
 0.38406 -0.16540 
-0.00043  0.09816 
-0.61171 -0.31399 
-0.22725 -0.29632 
-0.10499  0.32063 
 0.90709 -0.05901 
-0.11246  0.51851 
-100.00000 -2.84452 
-0.58215 -0.23270 
-0.10755  0.08359 
-0.06544 -0.07350 
 0.00884 -0.01642 
-100.00000  1.00013 
 0.31364 -0.49316 
-0.03176 -0.44551 
-100.00000  0.48119 
 0.15838 -0.70406 
 0.48260  0.64057 
-100.00000 -0.26950 
-100.00000  0.29513 
-0.17574 -100.00000 
-100.00000 -100.00000 
 0.21807 -1.02751 
-100.00000 -100.00000 
-0.23866 -0.03692 
-1.09667 -0.72125 
-0.00016 -100.00000 
 0.23130 -100.00000 
 0.00000  0.00000 
-100.00000 -0.00021 
 0.04103  0.31808 
-100.00000 -0.64766 
-0.32094 -0.88000 
 0.47182  0.87424 
-0.36890 -0.29552 
-0.60846 -0.00019 
-0.20296 -0.68385 
-100.00000 -100.00000 
-1.10205 -0.62236 
-100.00000 -100.00000 
-100.00000 -100.00000 
 0.18101 -0.20223 
-0.34142  0.35137 
-100.00000 -0.30937 
-0.38057 -100.00000 
-100.00000 -100.00000 
-0.16382  0.27221 
-100.00000 -0.00003 
-0.10493 -0.16513 
-0.16391  0.03821 
-100.00000 -100.00000 
 0.15768 -0.10979 
-100.00000 -100.00000 
-0.38151 -0.09793 
-100.00000 -100.00000 
-0.90669  0.35857 
-0.51999 -0.62902 
-100.00000 -100.00000 
 0.31800  0.08321 
