# Supplementary material for: Enhanced ER proteostasis and temperature differentially impact the mutational tolerance of influenza hemagglutinin
Source: eLife. 2018 Sep 6;7:e38795. doi: 10.7554/eLife.38795 (PMC6172027; doi:10.7554/eLife.38795)
Supplement: Source data 1. [file elife-38795-data1.zip › Dataset_1/HA_DMS_2018_processing/filtering/filtering_DAX39vsDAX37/compare/out_scatter_12_V.txt]

 0.31308 -0.20017 
-0.11631 -0.31140 
-0.06926  0.10775 
-0.15969  0.81898 
 0.02128  0.45129 
-100.00000  0.17133 
 0.00000  0.00000 
-100.00000 -0.64184 
-0.57895 -0.04083 
-100.00000 -1.23406 
 0.06467 -0.87186 
-0.58084 -0.42494 
 0.00000  0.00000 
-0.24622  0.76066 
-100.00000  0.26297 
-100.00000 -100.00000 
 0.19333  0.18403 
-0.13260 -0.02796 
-0.39389 -0.90877 
-0.91520 -0.78382 
-100.00000 -100.00000 
-0.41689  0.22736 
 0.31154  0.26295 
-100.00000 -100.00000 
-100.00000 -0.00011 
-0.68394  0.07240 
-100.00000 -100.00000 
-100.00000 -100.00000 
-100.00000 -0.16540 
-100.00000 -100.00000 
-0.11533  0.00023 
-100.00000 -0.04973 
 0.00000  0.00000 
-100.00000 -100.00000 
-100.00000 -100.00000 
 0.11465  0.31724 
-0.36633 -0.16536 
-0.13273 -100.00000 
-100.00000 -100.00000 
-100.00000 -100.00000 
 0.00000  0.00000 
-0.18403  0.54307 
 0.00000  0.00000 
-100.00000 -100.00000 
-100.00000 -100.00000 
-100.00000 -100.00000 
 0.00000  0.00000 
-100.00000 -100.00000 
-100.00000 -100.00000 
 0.13760 -0.16134 
-0.06602 -0.06505 
-100.00000  0.13764 
 0.17143 -0.15202 
-100.00000 -100.00000 
-100.00000 -100.00000 
-0.31570 -0.29162 
-0.16599 -0.30472 
-100.00000 -100.00000 
 0.01126  0.00015 
 0.00002 -100.00000 
-0.15661 -0.58705 
-100.00000 -100.00000 
 0.12497  0.13723 
-0.28991 -0.42186 
 0.33505 -1.12151 
-100.00000 -100.00000 
 0.37867 -100.00000 
 0.01760 -0.08210 
-100.00000 -0.02731 
-0.17292 -0.43377 
 0.45224 -0.00022 
-100.00000 -100.00000 
-100.00000 -100.00000 
 0.41751 -0.98725 
-0.00048  0.28123 
-0.20717  0.06451 
-100.00000 -100.00000 
-0.15087 -0.78928 
-0.33265 -0.06995 
-100.00000  0.31995 
-100.00000 -100.00000 
-100.00000 -100.00000 
-100.00000 -0.02838 
-100.00000 -100.00000 
-100.00000  0.21304 
-100.00000  0.34150 
-100.00000 -0.31147 
 0.35252  0.05805 
 0.15860 -0.77970 
-0.28190 -0.21135 
 0.21819  0.48329 
 0.30369 -0.52715 
-100.00000 -100.00000 
-100.00000 -100.00000 
-100.00000 -100.00000 
 0.41679  0.29240 
 0.00000  0.00000 
-100.00000  0.21637 
-0.00040 -0.06387 
-1.00490  0.15525 
 0.01897 -0.03524 
-100.00000  0.25602 
 0.53684 -0.81852 
-0.66563 -0.16838 
 0.03358 -100.00000 
-0.17192 -0.32376 
-100.00000 -100.00000 
-100.00000 -100.00000 
-100.00000 -100.00000 
 0.03349 -0.30061 
 0.14375 -0.09739 
 0.49274 -100.00000 
 0.13692  1.45780 
-100.00000 -100.00000 
-0.42537 -0.96612 
-0.31122  0.46544 
 0.01819  0.00002 
-100.00000 -100.00000 
-100.00000 -0.00019 
-100.00000 -100.00000 
-100.00000 -100.00000 
-0.16416 -100.00000 
-0.56550  0.62560 
-0.19342 -0.00030 
 0.00000  0.00000 
-0.82643  0.22035 
-0.28976 -100.00000 
-1.32909 -0.89168 
-100.00000 -0.15787 
-100.00000 -100.00000 
-0.37849 -0.16223 
-100.00000 -0.15815 
 0.67759  0.31996 
 0.01836  0.07843 
-100.00000 -100.00000 
-1.49957  0.30744 
-0.81762 -0.62333 
-0.23369 -0.00064 
-1.54633  0.33735 
-100.00000 -100.00000 
-0.73054  0.22140 
-100.00000 -100.00000 
-100.00000 -0.15704 
-100.00000 -100.00000 
-0.03785  0.77893 
-0.30339 -0.28792 
-0.15707 -0.00278 
 0.00000  0.00000 
-100.00000 -100.00000 
 0.00000  0.00000 
-100.00000 -100.00000 
-100.00000 -100.00000 
-0.87869 -0.81295 
 0.15969  0.01447 
 0.74804 -0.82832 
 0.13723 -0.00017 
 0.75821 -0.55509 
-100.00000 -0.00105 
-100.00000 -100.00000 
 0.13756 -100.00000 
-100.00000 -100.00000 
-100.00000 -100.00000 
-100.00000 -100.00000 
-0.49270 -0.43662 
-0.17631  0.13744 
-100.00000 -100.00000 
-0.39327 -0.32567 
-100.00000 -100.00000 
 0.25455 -0.51776 
-1.34793 -0.30073 
-0.33914  0.31829 
-0.09152  0.05485 
-0.50864  0.45929 
-100.00000 -100.00000 
-0.56434 -0.45867 
-0.59807 -0.91734 
-0.03085  0.13582 
-0.67274  0.26366 
-0.22280 -0.08460 
 0.16435 -0.24097 
-100.00000 -100.00000 
 0.00000  0.00000 
-100.00000 -100.00000 
 0.99977 -0.02072 
 0.09849 -0.16267 
-0.11915  0.22119 
 0.05253  0.04629 
-0.07462 -0.68190 
 0.00000  0.00000 
-100.00000 -100.00000 
 0.00000  0.00000 
-0.42255 -0.20114 
-100.00000 -100.00000 
 0.05968 -0.27544 
 0.00000  0.00000 
-100.00000 -100.00000 
 0.13699 -100.00000 
-100.00000 -100.00000 
 0.18869 -0.00051 
-100.00000 -100.00000 
 0.26324 -100.00000 
-0.05010 -0.13957 
 0.10193  0.34010 
-100.00000 -100.00000 
 0.26339  0.33805 
-100.00000 -100.00000 
 0.18930 -0.14516 
-100.00000 -100.00000 
-0.03390 -0.12488 
 0.11869  0.06704 
-0.12000 -100.00000 
-0.32811 -1.38948 
-0.25303 -1.06349 
-100.00000 -1.58827 
 0.00000  0.00000 
 0.03709  0.27164 
 0.00000  0.00000 
 1.20564 -0.00635 
-100.00000 -100.00000 
 0.11797 -0.94653 
-0.23050  0.23316 
 0.10251 -0.23458 
-100.00000 -0.71166 
 0.00009 -0.57152 
-100.00000 -0.14569 
-0.18414 -0.76569 
-0.61376  0.85492 
 0.43728 -1.08947 
-0.47133  0.19469 
 0.20511 -0.24622 
 0.15362 -0.09659 
-0.29449 -0.47659 
-100.00000 -100.00000 
-1.34738  1.11763 
 0.09543 -1.79665 
 0.00000  0.00000 
-100.00000  0.34243 
 0.15833 -0.26540 
 0.13760  0.34418 
-0.57385 -0.12489 
 0.04295 -100.00000 
-100.00000 -100.00000 
-0.08703 -0.28278 
 0.00354  0.02335 
-100.00000 -100.00000 
-100.00000 -100.00000 
-100.00000 -100.00000 
 0.71280 -0.17377 
-0.43758  0.07799 
-0.61090  0.50109 
 0.24494 -0.25525 
-100.00000 -0.14123 
-0.10499 -0.39358 
-100.00000  0.11942 
-100.00000 -0.39244 
-0.11238  0.39395 
-0.07395 -0.78075 
 0.52927  0.25680 
 0.06334 -0.44609 
 1.06678  0.05544 
-100.00000 -0.00013 
-100.00000  0.26308 
-100.00000 -100.00000 
 0.13747 -0.27721 
-0.24465 -0.33420 
-0.04825  0.63432 
-100.00000 -100.00000 
 0.58501 -0.61261 
-100.00000 -100.00000 
 0.32840 -0.11020 
-100.00000 -0.23226 
 0.14877 -0.19066 
 0.42777 -0.36949 
 0.47301 -0.20404 
-0.20427 -0.00009 
-0.12024 -0.35019 
 0.50637  0.18451 
-0.25205 -0.55551 
-100.00000  0.00005 
-100.00000 -0.27709 
-0.49238 -0.50250 
 0.23644 -0.31054 
-0.28118  0.20682 
-100.00000 -0.14466 
-0.23922 -0.65234 
-0.16305 -1.37716 
 0.43545 -0.16144 
 0.83891  0.62890 
 0.32779 -0.30654 
-100.00000 -0.30723 
-100.00000  0.00012 
 0.26273 -100.00000 
 0.13760 -100.00000 
 0.68322 -0.71773 
-100.00000 -100.00000 
-100.00000 -100.00000 
-100.00000 -100.00000 
-100.00000 -100.00000 
-0.40612 -0.09358 
-0.12647  0.61861 
 0.29072  0.79270 
 0.56532  0.02813 
 0.02804  0.86074 
-100.00000 -100.00000 
 0.00012 -0.40668 
 0.00016 -0.00019 
-100.00000 -100.00000 
 0.26305 -100.00000 
-100.00000 -100.00000 
-100.00000 -100.00000 
 0.56428 -0.22585 
-100.00000 -100.00000 
-100.00000 -100.00000 
 0.00000  0.00000 
 0.18365  1.00345 
-0.29909 -0.39198 
 0.03531 -0.30142 
-0.12933 -0.71933 
-100.00000 -100.00000 
-100.00000 -100.00000 
-0.48819 -0.94767 
-100.00000 -100.00000 
 0.00000  0.00000 
-100.00000 -100.00000 
-100.00000 -100.00000 
 0.13780 -100.00000 
 0.13740 -100.00000 
-0.00002 -100.00000 
-100.00000  0.26292 
 0.39848  0.28430 
 0.00000  0.00000 
-100.00000 -100.00000 
-0.23736  0.37861 
-0.10016 -0.15804 
-100.00000 -100.00000 
-100.00000 -100.00000 
 0.51355  0.20361 
-100.00000 -100.00000 
-0.23623 -0.81462 
 0.02299 -0.08966 
-100.00000 -100.00000 
-100.00000 -100.00000 
-100.00000 -100.00000 
-0.44405 -0.05586 
-0.56782 -0.35771 
 0.13698  0.12331 
-100.00000 -0.02280 
 0.58243  0.35207 
 0.09008 -0.62243 
 0.31637  0.57505 
 1.01336  0.06283 
-100.00000 -0.16155 
-0.09598  0.01082 
-0.23561  0.33054 
 0.00003 -0.00000 
 0.31578 -100.00000 
-100.00000 -100.00000 
-0.08705 -0.00017 
 0.24314  0.48541 
 0.33875  0.12414 
 0.21660 -0.03202 
-100.00000 -0.16165 
-0.34974 -0.16160 
-100.00000 -100.00000 
-100.00000 -100.00000 
-100.00000 -100.00000 
-100.00000 -100.00000 
-100.00000 -0.00021 
-100.00000 -0.18604 
-0.38965 -0.43256 
-100.00000 -100.00000 
-0.10525  0.00002 
-100.00000 -100.00000 
-100.00000 -100.00000 
 0.00002 -1.20542 
-100.00000 -0.16968 
-100.00000 -100.00000 
-0.17727  0.05939 
-0.12238 -0.19421 
-0.34997 -0.16172 
 0.11021 -0.40415 
-0.52702 -0.03819 
-100.00000 -100.00000 
-100.00000 -100.00000 
-100.00000 -0.28224 
 0.57724 -0.22123 
 0.03867  0.42178 
-0.06302  0.96581 
-0.19618  0.33017 
 0.15837  0.08770 
-0.30002 -0.29412 
-100.00000 -100.00000 
-100.00000 -100.00000 
-100.00000 -100.00000 
 0.00000  0.00000 
-100.00000 -100.00000 
-100.00000 -0.40547 
 0.00000  0.00000 
 0.03933 -0.31651 
-100.00000 -100.00000 
 0.41066  0.11571 
-0.57477  0.14518 
 0.00010 -100.00000 
 0.87396 -0.43385 
-100.00000  0.48526 
 0.30933 -0.51817 
 0.28923 -100.00000 
-0.21812  0.00784 
 0.00000  0.00000 
-0.65763  0.36366 
-0.97366 -0.00019 
-0.42060 -0.53395 
-100.00000 -0.00027 
-100.00000 -100.00000 
-0.29498 -0.81305 
-0.25948  0.33778 
 0.00002 -100.00000 
-100.00000 -100.00000 
-100.00000 -100.00000 
 0.35262 -0.15820 
 0.13781 -100.00000 
-100.00000 -100.00000 
-100.00000 -0.02630 
-100.00000 -100.00000 
-100.00000 -100.00000 
-100.00000 -100.00000 
 0.00000  0.00000 
-100.00000  0.10363 
-100.00000 -0.79436 
 0.20243 -0.55805 
 0.35677  0.25335 
-100.00000 -100.00000 
-100.00000 -100.00000 
-0.26920  0.04611 
-100.00000 -100.00000 
-100.00000 -100.00000 
-100.00000 -100.00000 
-100.00000 -100.00000 
 0.35897  0.24636 
 0.37848 -0.27982 
-100.00000 -0.03163 
-0.44679  0.86017 
 0.00000  0.00000 
-100.00000 -0.00002 
-100.00000 -100.00000 
-0.05820 -100.00000 
-100.00000 -100.00000 
-100.00000 -0.25453 
-100.00000 -100.00000 
-100.00000 -100.00000 
-100.00000 -0.00002 
-100.00000 -0.14749 
-100.00000 -100.00000 
-100.00000 -100.00000 
-100.00000 -0.01071 
-0.06391  0.10337 
-100.00000 -100.00000 
 0.00000  0.00000 
-100.00000 -100.00000 
-100.00000 -0.03272 
-100.00000 -100.00000 
-100.00000 -100.00000 
-0.10153  0.11494 
-100.00000 -0.00008 
 0.00000  0.00000 
-100.00000 -100.00000 
 0.47417 -0.37719 
-0.52689 -0.26504 
-0.14770 -1.00370 
 0.03614 -0.47217 
 0.38402 -100.00000 
-100.00000 -100.00000 
-0.31406  0.42320 
 0.13703  0.81027 
-0.87536  0.05111 
 0.16399 -0.03669 
-100.00000 -0.16499 
-100.00000 -100.00000 
 0.20360 -0.20289 
-100.00000 -100.00000 
-100.00000 -0.19101 
 0.38753 -0.91605 
 0.28230 -0.02856 
-100.00000 -100.00000 
-100.00000 -100.00000 
 0.89870 -0.15105 
-100.00000 -100.00000 
-100.00000 -100.00000 
-100.00000 -100.00000 
-0.40255 -0.95698 
-100.00000 -100.00000 
-0.25074  0.01029 
 0.28220 -0.04979 
-100.00000 -100.00000 
 0.00000  0.00000 
-100.00000 -100.00000 
-1.44159 -1.27061 
-0.24379  0.03863 
-0.21223 -0.97191 
-100.00000 -100.00000 
-0.10493 -0.19580 
-0.19526 -0.06818 
 0.96150 -0.19068 
-100.00000 -0.31304 
-100.00000 -100.00000 
-0.25324 -1.14565 
-0.04327 -0.15146 
-0.53989 -0.08405 
 0.27203 -0.10536 
-0.10533  0.01615 
 0.17560  0.13913 
 0.07172 -0.50019 
-100.00000  0.00028 
-0.29489  0.13701 
-0.67938 -0.15135 
-0.81573  0.14095 
 0.45541 -0.68641 
-0.12597  0.57872 
 0.00000  0.00000 
-0.16074 -0.16494 
 0.20666 -0.42652 
-100.00000 -0.18178 
-0.61042 -0.42879 
 0.79294 -0.34250 
-0.00256 -100.00000 
 0.00000  0.00000 
-100.00000 -0.00021 
-100.00000 -100.00000 
 0.21807  0.59966 
-100.00000 -100.00000 
-0.03638 -0.01161 
 0.26190 -1.21525 
-100.00000 -100.00000 
-100.00000 -100.00000 
-100.00000 -100.00000 
 0.00000  0.00000 
 0.02469  0.27369 
 0.27400 -0.56780 
-100.00000 -100.00000 
-0.11204  0.22523 
 0.00000  0.00000 
 0.03238 -0.61578 
-0.38718 -100.00000 
 0.00000  0.00000 
-100.00000 -0.00021 
-100.00000 -100.00000 
 0.10708 -0.06614 
-0.08876  0.86440 
-0.14007  0.59492 
-0.29517 -100.00000 
-0.11754  0.45582 
-100.00000 -100.00000 
 0.33706 -0.41040 
-0.29487 -0.44677 
-100.00000  0.13722 
-0.66302 -0.43022 
-2.35545 -100.00000 
 0.26296 -0.43234 
-100.00000 -0.16476 
-0.35019 -0.44703 
-0.10513  1.00937 
-0.15752 -0.47345 
-0.06217 -0.00885 
-100.00000 -100.00000 
-0.36987 -0.39147 
