# Supplementary material for: Enhanced ER proteostasis and temperature differentially impact the mutational tolerance of influenza hemagglutinin
Source: eLife. 2018 Sep 6;7:e38795. doi: 10.7554/eLife.38795 (PMC6172027; doi:10.7554/eLife.38795)
Supplement: Source data 1. [file elife-38795-data1.zip › Dataset_1/HA_DMS_2018_processing/filtering/filtering_DAX39vsDAX37/compare/out_scatter_12_W.txt]

-100.00000 -100.00000 
-100.00000 -0.17674 
-100.00000 -100.00000 
 0.13112  0.67842 
-100.00000 -0.30066 
-100.00000 -100.00000 
-0.97298 -0.00042 
-100.00000  0.00004 
-100.00000 -100.00000 
-0.00011 -100.00000 
-0.25443 -0.17685 
-100.00000 -100.00000 
-100.00000 -100.00000 
-100.00000 -100.00000 
-100.00000 -100.00000 
-100.00000 -100.00000 
-100.00000 -100.00000 
-100.00000 -100.00000 
-100.00000 -100.00000 
-100.00000 -100.00000 
 0.13039 -0.31419 
-100.00000 -100.00000 
-100.00000 -100.00000 
-100.00000 -0.00015 
-100.00000 -100.00000 
-100.00000 -100.00000 
-100.00000 -100.00000 
-100.00000 -100.00000 
-100.00000 -100.00000 
-100.00000 -100.00000 
-100.00000 -100.00000 
-100.00000 -100.00000 
-100.00000 -100.00000 
-100.00000 -100.00000 
-100.00000 -100.00000 
-100.00000 -100.00000 
-100.00000 -100.00000 
-100.00000 -100.00000 
-100.00000 -100.00000 
-100.00000 -100.00000 
-100.00000 -100.00000 
-100.00000 -100.00000 
-100.00000 -100.00000 
-100.00000 -100.00000 
-100.00000 -100.00000 
-100.00000 -0.00004 
-100.00000 -100.00000 
-100.00000 -100.00000 
-100.00000 -100.00000 
-100.00000 -100.00000 
-100.00000 -100.00000 
-100.00000 -100.00000 
-100.00000 -100.00000 
-100.00000 -100.00000 
-100.00000 -100.00000 
 0.75564 -0.36919 
-100.00000 -100.00000 
-100.00000 -100.00000 
-0.12625  0.00015 
-0.08988 -100.00000 
-100.00000 -100.00000 
-100.00000 -100.00000 
-0.00013 -100.00000 
-100.00000 -100.00000 
-100.00000 -100.00000 
-100.00000 -100.00000 
-100.00000 -100.00000 
-100.00000 -0.00054 
-0.36449 -0.16481 
-0.30444 -0.42159 
-100.00000 -100.00000 
-100.00000 -100.00000 
-100.00000 -100.00000 
-100.00000 -100.00000 
-100.00000 -100.00000 
-100.00000 -100.00000 
 0.00000  0.00000 
-100.00000 -100.00000 
-0.00004 -0.31388 
-100.00000 -100.00000 
-100.00000 -100.00000 
-100.00000 -100.00000 
-0.00010 -100.00000 
 0.26308 -100.00000 
-100.00000 -100.00000 
-100.00000  0.00018 
-100.00000 -100.00000 
-100.00000 -100.00000 
-0.11469  0.07358 
-100.00000 -100.00000 
 0.01464 -100.00000 
 0.37742 -100.00000 
 0.00000  0.00000 
-100.00000 -100.00000 
-100.00000 -100.00000 
-100.00000 -100.00000 
-100.00000 -100.00000 
-100.00000 -100.00000 
-100.00000  0.29870 
-0.94677  0.58497 
-100.00000 -100.00000 
-100.00000 -100.00000 
-100.00000 -100.00000 
 0.09116 -0.17674 
-100.00000 -100.00000 
-100.00000 -100.00000 
 0.14407  0.13752 
-100.00000 -100.00000 
-100.00000 -100.00000 
-100.00000 -100.00000 
-100.00000 -100.00000 
-0.11916 -100.00000 
-100.00000 -0.15749 
-100.00000 -100.00000 
-100.00000 -100.00000 
-100.00000 -100.00000 
-100.00000 -100.00000 
-100.00000 -100.00000 
-100.00000  1.07818 
-100.00000 -100.00000 
-100.00000 -100.00000 
-100.00000 -100.00000 
-100.00000 -100.00000 
-100.00000 -100.00000 
-100.00000 -100.00000 
-100.00000 -100.00000 
-100.00000 -100.00000 
-0.00012 -100.00000 
-100.00000 -100.00000 
-100.00000 -0.00005 
-100.00000 -100.00000 
-100.00000 -100.00000 
-100.00000 -100.00000 
-100.00000 -100.00000 
-100.00000 -100.00000 
-100.00000  0.65365 
-100.00000  0.00012 
-0.22922 -0.00064 
-1.03157 -0.31740 
 0.00000  0.00000 
-100.00000 -100.00000 
-100.00000 -100.00000 
-100.00000 -100.00000 
-100.00000 -100.00000 
-0.00015 -0.00061 
-100.00000 -100.00000 
-100.00000 -100.00000 
-100.00000 -0.00082 
-100.00000 -100.00000 
-100.00000 -100.00000 
-100.00000 -0.00066 
-0.00001 -100.00000 
-0.00083 -0.88197 
-0.22518 -100.00000 
-0.56865 -0.00407 
-100.00000 -100.00000 
-100.00000 -100.00000 
-100.00000 -100.00000 
-100.00000 -100.00000 
-100.00000 -100.00000 
-100.00000 -100.00000 
-100.00000 -100.00000 
-100.00000 -100.00000 
 0.61885 -100.00000 
-100.00000 -100.00000 
 0.00000  0.00000 
-100.00000 -100.00000 
-100.00000 -100.00000 
-100.00000 -100.00000 
-100.00000 -0.59178 
 0.45025 -0.16135 
-100.00000 -100.00000 
-100.00000 -100.00000 
-0.22928 -100.00000 
-100.00000 -100.00000 
-100.00000 -0.85945 
-100.00000 -100.00000 
-100.00000 -0.42963 
-100.00000 -100.00000 
-0.19428 -100.00000 
-100.00000 -100.00000 
-0.32296 -0.51674 
-100.00000 -100.00000 
-100.00000 -100.00000 
-0.22914 -100.00000 
 0.04687 -0.24184 
-100.00000 -100.00000 
-100.00000  0.00018 
-100.00000 -100.00000 
-100.00000 -100.00000 
-100.00000 -100.00000 
-100.00000 -100.00000 
 0.00000  0.00000 
-100.00000 -100.00000 
-100.00000 -100.00000 
-100.00000 -100.00000 
 0.13699 -0.51042 
-100.00000 -100.00000 
-100.00000 -100.00000 
-100.00000 -100.00000 
-100.00000 -1.31216 
-100.00000 -100.00000 
-100.00000 -100.00000 
-100.00000 -100.00000 
-100.00000 -100.00000 
-100.00000 -100.00000 
-100.00000 -100.00000 
-100.00000 -100.00000 
-100.00000 -100.00000 
-100.00000 -100.00000 
-100.00000 -100.00000 
-100.00000 -100.00000 
-100.00000 -100.00000 
-100.00000 -100.00000 
-100.00000 -100.00000 
-100.00000 -0.54779 
-100.00000 -100.00000 
-0.56748 -1.68734 
-100.00000 -100.00000 
 0.00034 -100.00000 
-100.00000 -100.00000 
-100.00000 -0.23467 
-100.00000 -100.00000 
-100.00000 -0.13059 
-100.00000 -100.00000 
-100.00000 -0.47541 
-100.00000 -0.13946 
-100.00000 -100.00000 
-0.44887 -100.00000 
-100.00000 -100.00000 
-0.83849 -0.66628 
-0.24833 -0.34481 
 0.15092 -0.04087 
-100.00000 -100.00000 
-100.00000 -100.00000 
-100.00000 -100.00000 
-100.00000 -0.11968 
-100.00000 -100.00000 
-100.00000 -100.00000 
-100.00000 -100.00000 
-0.08285 -0.18292 
-0.04180  0.25056 
-100.00000 -100.00000 
-100.00000 -100.00000 
 0.00003 -100.00000 
-100.00000 -100.00000 
 0.00000  0.00000 
-100.00000  0.13737 
-100.00000 -100.00000 
-100.00000 -100.00000 
-100.00000 -100.00000 
-100.00000 -100.00000 
-1.26242 -100.00000 
-100.00000 -100.00000 
-100.00000 -0.86586 
-100.00000 -100.00000 
-1.22451 -0.18021 
-100.00000 -100.00000 
-100.00000 -100.00000 
-100.00000 -100.00000 
-100.00000 -100.00000 
-100.00000 -100.00000 
-100.00000 -100.00000 
-0.29647 -0.14530 
-100.00000 -100.00000 
-100.00000 -100.00000 
-100.00000 -100.00000 
 0.00000  0.00000 
-100.00000 -0.78105 
-100.00000 -100.00000 
-0.32533 -100.00000 
-100.00000 -100.00000 
-100.00000 -100.00000 
-0.29652  0.37882 
-100.00000 -100.00000 
 0.63209 -0.19236 
-0.75194  0.58663 
 0.16540 -100.00000 
-100.00000 -100.00000 
-100.00000 -100.00000 
-100.00000 -100.00000 
-100.00000 -100.00000 
-0.54850 -0.00073 
-100.00000 -100.00000 
-100.00000 -100.00000 
-100.00000 -100.00000 
-100.00000 -100.00000 
-100.00000  0.54068 
-100.00000 -100.00000 
-100.00000 -100.00000 
-100.00000  0.00012 
-100.00000 -0.00020 
-100.00000 -100.00000 
-100.00000 -100.00000 
-0.24274 -0.00007 
-100.00000 -100.00000 
-100.00000 -100.00000 
-100.00000 -100.00000 
 0.02035 -0.66996 
-100.00000 -100.00000 
-100.00000 -100.00000 
-100.00000 -100.00000 
-0.35041 -100.00000 
-100.00000 -100.00000 
-100.00000 -100.00000 
-100.00000 -100.00000 
-100.00000 -100.00000 
-100.00000 -100.00000 
-100.00000 -100.00000 
-100.00000 -100.00000 
-100.00000 -100.00000 
-100.00000 -0.00017 
 0.00011  0.13782 
-100.00000 -100.00000 
-0.12647 -100.00000 
-100.00000 -100.00000 
-100.00000 -100.00000 
-100.00000 -100.00000 
-100.00000 -100.00000 
-100.00000 -100.00000 
-100.00000 -100.00000 
-100.00000 -100.00000 
-100.00000 -100.00000 
-100.00000 -1.04580 
-100.00000 -100.00000 
-100.00000 -100.00000 
-100.00000 -100.00000 
 0.35938 -100.00000 
-100.00000 -0.16425 
-100.00000 -100.00000 
-100.00000 -100.00000 
-100.00000 -100.00000 
-100.00000 -100.00000 
-100.00000 -100.00000 
-100.00000 -100.00000 
-100.00000 -100.00000 
-100.00000 -100.00000 
-100.00000 -100.00000 
-100.00000 -100.00000 
-100.00000 -100.00000 
-100.00000 -100.00000 
-100.00000 -100.00000 
-100.00000 -100.00000 
-100.00000 -100.00000 
-100.00000 -100.00000 
-100.00000 -100.00000 
-100.00000 -100.00000 
-100.00000 -100.00000 
-100.00000 -100.00000 
-100.00000 -100.00000 
-100.00000 -100.00000 
-100.00000 -100.00000 
-100.00000 -100.00000 
-100.00000 -100.00000 
-0.08638  0.32784 
-100.00000 -100.00000 
 0.00000  0.00000 
-100.00000 -100.00000 
-100.00000 -100.00000 
-100.00000 -100.00000 
-0.12677 -100.00000 
-100.00000 -100.00000 
-0.00001 -100.00000 
 0.00000  0.00000 
-100.00000 -100.00000 
-100.00000 -100.00000 
-100.00000 -100.00000 
-100.00000  0.26282 
-100.00000 -100.00000 
 0.72008 -100.00000 
-100.00000 -100.00000 
-100.00000 -100.00000 
-100.00000  1.07064 
-100.00000 -100.00000 
-100.00000 -100.00000 
-100.00000 -100.00000 
-100.00000 -100.00000 
-100.00000 -100.00000 
-100.00000 -100.00000 
-100.00000 -100.00000 
-0.00006 -0.00001 
-100.00000  0.26285 
-100.00000 -100.00000 
-100.00000 -100.00000 
-100.00000 -100.00000 
-100.00000 -0.00034 
-100.00000 -100.00000 
-100.00000 -100.00000 
-100.00000  0.00007 
-0.08789 -0.53384 
-100.00000 -100.00000 
-100.00000 -100.00000 
-100.00000 -100.00000 
-100.00000 -100.00000 
-100.00000 -100.00000 
-100.00000 -100.00000 
-100.00000 -100.00000 
-100.00000 -0.14772 
-100.00000 -100.00000 
-100.00000 -100.00000 
-100.00000 -100.00000 
-100.00000  0.00021 
-100.00000 -100.00000 
-100.00000 -100.00000 
-100.00000 -100.00000 
 0.21071 -0.81242 
-100.00000 -100.00000 
-100.00000 -0.00030 
-100.00000 -100.00000 
-100.00000 -100.00000 
-100.00000 -100.00000 
-0.10154 -100.00000 
-0.17641 -0.35923 
-100.00000 -100.00000 
-0.03798 -0.51895 
-100.00000  0.00012 
-100.00000 -100.00000 
-100.00000 -100.00000 
-0.10064 -100.00000 
-100.00000 -100.00000 
-100.00000 -100.00000 
-100.00000 -100.00000 
-100.00000 -100.00000 
-100.00000 -100.00000 
-100.00000 -100.00000 
-100.00000 -100.00000 
-100.00000 -100.00000 
-100.00000 -100.00000 
 0.06783  0.98413 
 0.04547 -0.24677 
-100.00000 -100.00000 
 0.13763 -100.00000 
-100.00000 -100.00000 
-100.00000 -100.00000 
 0.00000  0.00000 
-100.00000 -100.00000 
-100.00000 -100.00000 
-100.00000 -100.00000 
-100.00000 -100.00000 
-100.00000 -100.00000 
-100.00000 -100.00000 
-100.00000 -100.00000 
-100.00000 -100.00000 
-100.00000 -100.00000 
-100.00000  0.00011 
-100.00000 -100.00000 
-100.00000 -100.00000 
-100.00000 -100.00000 
 0.13766  0.61798 
-100.00000 -100.00000 
 0.38409 -0.51809 
-100.00000 -100.00000 
-0.36809 -100.00000 
-100.00000 -100.00000 
-100.00000 -100.00000 
-100.00000 -100.00000 
-100.00000 -100.00000 
-100.00000 -100.00000 
-100.00000 -100.00000 
-100.00000 -100.00000 
-100.00000 -100.00000 
-100.00000 -100.00000 
-100.00000 -100.00000 
-100.00000 -100.00000 
-100.00000 -100.00000 
-100.00000 -100.00000 
-100.00000  0.00072 
-100.00000 -100.00000 
-100.00000 -100.00000 
-100.00000 -0.33109 
-0.36879 -0.00025 
-100.00000 -100.00000 
-100.00000 -100.00000 
 0.09332  0.92312 
-100.00000 -100.00000 
-100.00000 -100.00000 
-100.00000 -100.00000 
-100.00000 -100.00000 
 0.04510  0.40088 
-0.69805 -0.11744 
-100.00000 -100.00000 
-100.00000 -100.00000 
-100.00000 -100.00000 
-0.30284 -0.00010 
-100.00000 -100.00000 
-100.00000 -100.00000 
-100.00000 -100.00000 
-0.00034 -100.00000 
-100.00000 -100.00000 
-0.20350 -0.39905 
-0.20315  0.00007 
-100.00000 -100.00000 
 0.26280 -0.04979 
-100.00000 -1.87439 
-100.00000 -100.00000 
-100.00000 -100.00000 
-0.20512 -100.00000 
-0.75395 -0.90815 
-100.00000  0.68846 
-100.00000 -100.00000 
-100.00000  0.26309 
 0.47051  1.17288 
-100.00000 -0.31249 
 0.03224 -100.00000 
-100.00000 -100.00000 
-100.00000 -0.76527 
 0.05963  0.37796 
-100.00000 -100.00000 
-100.00000 -100.00000 
-0.10533 -0.44619 
-100.00000 -0.00010 
-100.00000 -100.00000 
-0.27214 -0.17953 
-100.00000 -100.00000 
-100.00000 -0.02816 
-100.00000 -100.00000 
-0.10498  0.26291 
 0.00033  0.51395 
-100.00000 -100.00000 
-100.00000 -100.00000 
-0.66233 -0.08246 
-0.20181 -100.00000 
-100.00000 -100.00000 
-100.00000  0.37874 
 0.04341  0.52922 
 0.57926 -0.65512 
-100.00000 -100.00000 
-100.00000 -100.00000 
 0.04205 -0.27481 
-0.10034  0.00009 
-100.00000  0.00013 
 0.15972 -100.00000 
-100.00000 -100.00000 
-100.00000 -100.00000 
-100.00000 -100.00000 
-100.00000 -100.00000 
-100.00000 -100.00000 
-100.00000 -100.00000 
-100.00000 -100.00000 
-100.00000 -100.00000 
-0.48437 -100.00000 
-100.00000 -100.00000 
 0.56869  0.05399 
-100.00000 -100.00000 
-100.00000 -100.00000 
-100.00000 -100.00000 
 0.28392 -0.02642 
-100.00000 -100.00000 
-100.00000 -100.00000 
-100.00000 -100.00000 
-100.00000 -100.00000 
 0.00000  0.00000 
-100.00000 -0.00015 
-0.54898  0.13747 
-100.00000 -0.31305 
-100.00000 -100.00000 
-0.05457 -0.20197 
-100.00000 -0.16496 
-0.10514 -100.00000 
-100.00000 -100.00000 
 0.26305 -100.00000 
-100.00000 -100.00000 
-100.00000 -100.00000 
-100.00000  0.26316 
-100.00000 -100.00000 
