# Supplementary material for: Enhanced ER proteostasis and temperature differentially impact the mutational tolerance of influenza hemagglutinin
Source: eLife. 2018 Sep 6;7:e38795. doi: 10.7554/eLife.38795 (PMC6172027; doi:10.7554/eLife.38795)
Supplement: Source data 1. [file elife-38795-data1.zip › Dataset_1/HA_DMS_2018_processing/filtering/filtering_DAX39vsDAX37/compare/out_scatter_12_Y.txt]

-100.00000 -100.00000 
 0.36738 -0.05905 
 0.20689  1.58757 
-100.00000 -0.31194 
 0.18930 -0.44898 
 0.67820 -0.00009 
-100.00000  1.08727 
-100.00000 -100.00000 
-100.00000 -0.05121 
 0.00000  0.00000 
-100.00000  0.64223 
-100.00000 -0.02812 
-100.00000 -100.00000 
-100.00000 -100.00000 
-100.00000 -100.00000 
 0.01748 -0.20032 
-100.00000 -100.00000 
 0.31191 -0.02796 
 0.13053 -100.00000 
-100.00000 -100.00000 
 1.02777 -0.46429 
-100.00000 -100.00000 
-100.00000 -100.00000 
 0.00000  0.00000 
 0.22771 -0.30149 
-100.00000 -100.00000 
 0.26298  0.58497 
-0.46944 -0.31323 
-100.00000 -100.00000 
-100.00000 -100.00000 
 0.56157  0.03954 
-100.00000 -100.00000 
-100.00000 -100.00000 
 0.21887 -0.18542 
-100.00000 -100.00000 
-100.00000 -100.00000 
-0.90354 -0.41123 
-100.00000 -100.00000 
-100.00000 -100.00000 
-100.00000 -100.00000 
-100.00000 -100.00000 
-100.00000 -100.00000 
-100.00000 -100.00000 
-100.00000 -100.00000 
 0.48418  0.37056 
 0.12187  0.00235 
 0.23156 -0.17085 
-100.00000 -100.00000 
-100.00000 -100.00000 
-100.00000 -100.00000 
-100.00000 -100.00000 
 0.04109 -0.16684 
-0.06757 -0.91761 
 0.36316  0.08436 
-100.00000 -100.00000 
-100.00000 -0.00003 
-0.25136  0.27565 
-0.12563 -100.00000 
-0.39815  0.53328 
-0.17742 -1.09593 
-100.00000 -100.00000 
 0.12211 -0.52641 
-100.00000 -100.00000 
-100.00000 -100.00000 
-0.22155 -0.04638 
-100.00000 -100.00000 
-100.00000 -100.00000 
-0.00030 -0.68774 
-100.00000 -0.00001 
-100.00000 -100.00000 
-0.36605 -0.16557 
-0.60392  0.05065 
-100.00000 -100.00000 
-100.00000 -100.00000 
-0.36169 -100.00000 
-100.00000 -100.00000 
-100.00000 -100.00000 
-100.00000 -100.00000 
-0.00004 -0.16544 
-100.00000 -100.00000 
-100.00000 -100.00000 
-100.00000 -100.00000 
-100.00000  0.06415 
-0.60406 -0.03506 
-0.52067  0.39942 
-0.32548  1.15034 
-100.00000 -100.00000 
 0.00460 -0.57190 
-0.33518  0.81346 
-0.20786 -0.98109 
 0.10376 -0.16581 
-0.22311 -0.68771 
-100.00000 -100.00000 
 0.00468  0.17146 
 0.00000  0.00000 
-100.00000 -100.00000 
-100.00000 -100.00000 
-100.00000 -100.00000 
-0.51915  0.34083 
-0.16452  0.26305 
-100.00000 -100.00000 
-0.03162 -0.17047 
-100.00000 -100.00000 
 0.05951 -0.75804 
-100.00000 -100.00000 
-100.00000 -0.00024 
 0.23282  0.40480 
 0.00000  0.00000 
-100.00000 -100.00000 
-100.00000 -100.00000 
-0.13843  0.37735 
-100.00000 -100.00000 
-0.22302  0.00045 
 1.53665 -0.05069 
 0.00000  0.00000 
-100.00000 -100.00000 
-100.00000 -100.00000 
-100.00000 -100.00000 
-0.43886 -0.84681 
-100.00000 -100.00000 
-100.00000 -100.00000 
-100.00000 -100.00000 
-100.00000 -0.15796 
-0.37633 -0.00030 
-100.00000 -100.00000 
-100.00000 -100.00000 
 0.03366 -100.00000 
-1.05866 -100.00000 
-100.00000 -100.00000 
-100.00000 -100.00000 
-100.00000  0.28523 
-100.00000 -100.00000 
-100.00000 -100.00000 
-100.00000 -100.00000 
-100.00000 -100.00000 
 0.02077 -0.85194 
-100.00000 -100.00000 
-0.81120 -2.36058 
-0.00119 -0.15704 
-0.75587 -100.00000 
-100.00000 -100.00000 
-0.22142 -0.15745 
-0.17639 -0.12604 
-100.00000 -100.00000 
 0.05560  0.43789 
-1.09774 -1.21134 
-100.00000 -100.00000 
-100.00000 -100.00000 
-100.00000 -100.00000 
-100.00000 -100.00000 
-100.00000 -100.00000 
-0.10411  0.43956 
 0.06407 -1.30159 
 0.10008  0.22317 
-0.58492 -100.00000 
-100.00000 -100.00000 
-0.33136 -100.00000 
-1.13125 -100.00000 
-100.00000 -100.00000 
-100.00000  0.00003 
 0.00000  0.00000 
-100.00000 -100.00000 
-100.00000  0.13745 
-100.00000 -100.00000 
-100.00000 -100.00000 
-100.00000 -100.00000 
-100.00000 -100.00000 
-100.00000 -100.00000 
-100.00000 -100.00000 
-0.34940 -0.65793 
 0.25135 -0.16489 
 0.01855 -0.03734 
 0.01698  0.07793 
 0.00000  0.00000 
-0.80100 -0.99039 
-0.07984 -0.01469 
-0.00004 -0.15797 
-100.00000 -100.00000 
 0.13735 -0.71924 
 0.01311  0.78156 
 0.00000  0.00000 
 0.00754 -100.00000 
-0.09188 -100.00000 
-100.00000 -100.00000 
-0.58256 -100.00000 
-100.00000 -100.00000 
-100.00000 -100.00000 
-0.61834 -100.00000 
-100.00000 -100.00000 
-100.00000 -100.00000 
-100.00000 -100.00000 
-100.00000 -100.00000 
-100.00000  0.00000 
-100.00000 -100.00000 
-100.00000 -100.00000 
-0.36739  0.92346 
-0.40332 -0.86203 
-100.00000 -100.00000 
-0.67322 -1.25769 
-100.00000 -100.00000 
-0.40439 -0.13530 
-0.06663 -0.34990 
-100.00000 -100.00000 
-100.00000 -100.00000 
-100.00000  0.30193 
 0.06229  0.10059 
-100.00000  0.00001 
 0.00000  0.00000 
-100.00000 -0.31494 
-100.00000 -0.66573 
-0.29639 -100.00000 
-0.68641  0.33759 
-100.00000 -0.23611 
 0.00000  0.00000 
-100.00000 -100.00000 
-0.62581  0.63725 
-100.00000 -100.00000 
-100.00000 -0.50958 
-0.65528 -100.00000 
 0.15764 -0.90613 
 0.15732 -0.26049 
 0.00000  0.00000 
-0.47923 -0.07349 
-0.10552 -100.00000 
-100.00000 -100.00000 
-0.19829 -0.40015 
 0.03220 -0.45657 
-100.00000 -100.00000 
 0.24376 -0.13867 
 0.18971 -1.30768 
-0.39650 -0.34813 
 0.32604  0.62510 
-100.00000 -100.00000 
-100.00000  0.06789 
 0.08420 -0.50102 
-1.09739 -0.70183 
-0.89215 -0.51995 
-100.00000 -0.74499 
-100.00000 -100.00000 
-0.02497 -0.46738 
-100.00000 -100.00000 
-100.00000 -100.00000 
-100.00000 -100.00000 
-0.04510 -0.30002 
 0.00000  0.00000 
 0.00000  0.00000 
-100.00000  0.13768 
-100.00000 -100.00000 
-100.00000 -100.00000 
-100.00000 -100.00000 
-0.27545 -1.04446 
-100.00000 -100.00000 
-100.00000 -0.00615 
-100.00000 -0.89299 
-0.96479 -2.08637 
-100.00000 -100.00000 
-0.29297  0.67540 
-100.00000  0.00004 
-100.00000 -100.00000 
-100.00000 -100.00000 
-100.00000 -100.00000 
-100.00000 -100.00000 
-100.00000 -0.00007 
 0.11009 -0.50956 
-100.00000 -100.00000 
-100.00000 -100.00000 
-100.00000 -100.00000 
-100.00000 -100.00000 
 0.00000  0.00000 
-100.00000 -100.00000 
-0.29508 -0.68414 
-100.00000 -0.27756 
-100.00000 -100.00000 
-0.02802 -0.39805 
-100.00000 -0.82834 
-100.00000 -0.14534 
-0.26651  0.65109 
 0.77898 -0.55474 
 0.27357 -0.58201 
-100.00000 -100.00000 
-100.00000 -0.00006 
-100.00000 -100.00000 
-0.10693 -0.00073 
-100.00000 -100.00000 
 0.57450 -0.00629 
-100.00000 -100.00000 
-0.00010 -0.29253 
 0.45831 -0.73510 
-0.39852  0.12861 
-100.00000 -100.00000 
-0.22094  0.52902 
 0.64961 -0.27933 
-100.00000 -100.00000 
-100.00000  0.22568 
-0.40530 -0.04194 
-100.00000 -100.00000 
-100.00000 -100.00000 
-100.00000 -100.00000 
-0.11009 -0.30013 
-100.00000 -100.00000 
-100.00000 -100.00000 
-100.00000 -100.00000 
-0.12676 -0.66762 
-100.00000 -100.00000 
-100.00000 -0.16849 
-100.00000 -0.30703 
-100.00000 -100.00000 
 0.13239 -0.63767 
-100.00000 -100.00000 
 0.01106  0.13747 
-100.00000 -100.00000 
-0.13932 -0.26186 
-100.00000 -100.00000 
-0.68824 -0.47001 
-100.00000  0.46606 
-100.00000 -100.00000 
-100.00000 -100.00000 
-100.00000 -100.00000 
 0.18615  0.05411 
-100.00000 -100.00000 
-100.00000 -100.00000 
 0.00000  0.00000 
-100.00000 -100.00000 
-100.00000 -100.00000 
-100.00000 -100.00000 
-100.00000 -100.00000 
-100.00000 -100.00000 
-100.00000 -100.00000 
-100.00000 -100.00000 
-100.00000 -100.00000 
-100.00000 -100.00000 
-100.00000 -100.00000 
-100.00000 -100.00000 
-100.00000 -100.00000 
-100.00000 -100.00000 
 0.26308 -100.00000 
-100.00000 -100.00000 
-100.00000 -100.00000 
-100.00000 -0.28041 
-100.00000 -100.00000 
-100.00000 -100.00000 
 0.00000  0.00000 
-100.00000 -100.00000 
-100.00000 -100.00000 
-100.00000 -100.00000 
 0.37885 -0.16632 
-100.00000 -100.00000 
-100.00000 -100.00000 
-100.00000 -100.00000 
-100.00000 -100.00000 
-100.00000 -100.00000 
 0.37859 -0.00002 
-100.00000 -100.00000 
-100.00000 -100.00000 
-100.00000 -100.00000 
-100.00000 -100.00000 
-100.00000 -100.00000 
 0.34231 -0.89777 
-100.00000 -100.00000 
-100.00000 -100.00000 
-100.00000  0.26276 
 0.02048 -100.00000 
-100.00000 -100.00000 
-100.00000 -100.00000 
 0.00000  0.00000 
-100.00000 -100.00000 
 0.00000  0.00000 
-0.28448 -0.26386 
-0.28228 -0.00267 
-100.00000 -100.00000 
 0.26304 -0.16182 
-100.00000 -100.00000 
 0.26284 -0.16150 
-100.00000 -100.00000 
-100.00000 -0.00021 
-100.00000 -100.00000 
 0.00000  0.00000 
-100.00000 -100.00000 
-100.00000 -100.00000 
-100.00000  0.26303 
-0.23109  0.36415 
-100.00000 -0.40512 
-100.00000 -100.00000 
-100.00000 -100.00000 
-100.00000 -100.00000 
 0.20081 -0.13827 
-100.00000 -100.00000 
-0.19625  0.11552 
-100.00000 -0.52074 
-100.00000 -100.00000 
-100.00000 -100.00000 
 0.13759 -0.47225 
-100.00000 -0.28147 
-100.00000 -100.00000 
-100.00000 -100.00000 
-100.00000 -0.40572 
 0.16161 -0.57233 
-100.00000 -100.00000 
-100.00000 -100.00000 
-100.00000 -0.00007 
-100.00000 -100.00000 
-100.00000 -100.00000 
-100.00000  0.48135 
-100.00000 -100.00000 
-100.00000 -100.00000 
 0.29560 -0.89910 
-100.00000 -100.00000 
-0.79497  0.30241 
-100.00000 -100.00000 
-100.00000 -0.72484 
-100.00000 -100.00000 
-100.00000 -0.97906 
 0.28946 -0.34143 
 0.00009 -100.00000 
-0.39969 -0.05146 
-100.00000 -0.20744 
-100.00000 -100.00000 
-100.00000 -100.00000 
-100.00000 -100.00000 
-100.00000 -100.00000 
-100.00000 -100.00000 
-100.00000  0.26298 
-100.00000 -100.00000 
-0.00006 -100.00000 
-100.00000 -100.00000 
-100.00000 -100.00000 
-100.00000 -100.00000 
-0.14383 -0.47170 
-100.00000  0.10422 
-100.00000 -100.00000 
-100.00000 -100.00000 
-100.00000 -100.00000 
-100.00000  0.00615 
-100.00000 -100.00000 
-100.00000 -100.00000 
-100.00000 -100.00000 
 0.00000  0.00000 
-100.00000 -0.14609 
 0.00013 -100.00000 
-100.00000 -100.00000 
-100.00000 -0.00002 
-100.00000 -100.00000 
-100.00000 -100.00000 
-100.00000 -100.00000 
-100.00000  0.00011 
-100.00000 -100.00000 
-0.00007 -100.00000 
-100.00000 -100.00000 
-100.00000 -100.00000 
-100.00000 -100.00000 
-100.00000 -100.00000 
 0.16192 -0.26640 
-100.00000  0.09696 
-0.06956  0.14274 
-100.00000 -0.28249 
-100.00000 -0.77784 
 0.03609 -100.00000 
-100.00000 -100.00000 
-100.00000 -100.00000 
-0.00003 -0.14822 
-100.00000 -100.00000 
 0.00000  0.00000 
-100.00000 -100.00000 
-100.00000 -100.00000 
-100.00000 -100.00000 
-100.00000 -100.00000 
-100.00000 -100.00000 
-100.00000 -100.00000 
-100.00000 -100.00000 
-100.00000 -0.00058 
-0.05864  0.12705 
 0.13770 -100.00000 
-100.00000 -100.00000 
-0.36403  0.46917 
-100.00000 -100.00000 
-100.00000 -0.41016 
 0.03215 -0.00012 
-100.00000 -100.00000 
-100.00000 -100.00000 
 0.39633  0.27548 
-0.61319 -0.30649 
 0.03208 -0.00024 
-100.00000 -1.82923 
 0.00000  0.00000 
-0.54479  0.06576 
-100.00000 -100.00000 
-0.34364  0.70497 
 0.05946  0.26314 
-0.38147 -100.00000 
-0.68250 -100.00000 
-0.08328  0.65101 
-100.00000 -100.00000 
-100.00000 -0.00049 
-100.00000 -100.00000 
-100.00000 -100.00000 
-100.00000 -100.00000 
 0.13568 -0.20105 
-100.00000 -100.00000 
-100.00000 -1.02931 
 0.00000  0.00000 
 0.33280 -0.51795 
 0.00000  0.00000 
-100.00000 -0.31249 
-0.32503  0.09347 
 0.00000  0.00000 
-0.06555 -100.00000 
-0.38148  0.87443 
-100.00000 -100.00000 
-100.00000 -100.00000 
-0.10952 -0.19030 
-100.00000 -100.00000 
-0.08355 -0.45368 
-100.00000 -0.30345 
-100.00000 -0.16514 
-0.10552 -0.00090 
-100.00000 -100.00000 
 0.16590  0.19165 
 0.03129 -0.30509 
-100.00000  0.00013 
 0.00002 -0.00034 
-100.00000 -0.30485 
-100.00000 -100.00000 
-100.00000 -0.90943 
 0.00065 -100.00000 
-100.00000 -100.00000 
-0.00008  0.21935 
 0.00000  0.00000 
-100.00000  0.13747 
-100.00000 -0.15445 
-100.00000 -100.00000 
-100.00000 -100.00000 
-100.00000 -0.00040 
 0.00000  0.00000 
-100.00000 -100.00000 
-100.00000 -100.00000 
-100.00000 -100.00000 
-100.00000 -100.00000 
-100.00000 -100.00000 
-100.00000 -100.00000 
-100.00000 -100.00000 
-100.00000 -0.00030 
-100.00000 -100.00000 
-0.40230  0.00002 
-100.00000 -100.00000 
-100.00000  0.37830 
-100.00000 -100.00000 
-100.00000 -100.00000 
-100.00000 -100.00000 
-100.00000 -100.00000 
-100.00000 -100.00000 
-0.30290 -0.31224 
 0.76574 -0.00011 
-100.00000 -100.00000 
-0.14965  0.04360 
-0.00414  0.25181 
-100.00000 -100.00000 
-100.00000 -100.00000 
-0.02860 -0.08441 
-100.00000 -100.00000 
-100.00000 -100.00000 
-0.07315  0.14842 
 0.37854 -100.00000 
-100.00000 -100.00000 
 0.77672  0.39208 
-100.00000 -100.00000 
