# Supplementary material for: Enhanced ER proteostasis and temperature differentially impact the mutational tolerance of influenza hemagglutinin
Source: eLife. 2018 Sep 6;7:e38795. doi: 10.7554/eLife.38795 (PMC6172027; doi:10.7554/eLife.38795)
Supplement: Source data 1. [file elife-38795-data1.zip › Dataset_1/HA_DMS_2018_processing/filtering/filtering_DAX39vsDAX37/compare/out_scatter_13.txt]

-100.00000 -100.00000 G 0 
-100.00000 -100.00000 A 1 
 0.31308  0.21706 V 2 
 0.37648  0.26982 I 3 
 0.45572 -0.75146 L 4 
 0.00000  0.00000 M 5 
-100.00000 -100.00000 F 6 
-100.00000 -100.00000 Y 7 
-100.00000 -100.00000 W 8 
-100.00000 -0.00003 S 9 
-0.55716 -0.28123 T 10 
 0.00011 -100.00000 N 11 
-100.00000 -100.00000 Q 12 
-100.00000 -100.00000 C 13 
-100.00000 -100.00000 P 14 
-100.00000 -100.00000 H 15 
 0.23125  0.13747 R 16 
 0.24588 -0.12873 K 17 
-100.00000 -100.00000 D 18 
-100.00000 -100.00000 E 19 
-0.20771  0.25302 G 0 
-100.00000  0.01201 A 1 
-0.11631  0.13399 V 2 
-0.45920  0.28434 I 3 
 0.54018  0.37275 L 4 
 0.04005 -0.60409 M 5 
-100.00000  0.02961 F 6 
 0.36738 -100.00000 Y 7 
-100.00000 -100.00000 W 8 
 0.73818 -0.18808 S 9 
 0.57544  0.96999 T 10 
-0.68502 -0.43813 N 11 
 0.41151 -0.03759 Q 12 
-0.34281 -0.03371 C 13 
 0.26808 -0.08891 P 14 
 0.13387  0.58565 H 15 
-0.09696  0.31784 R 16 
 0.00000  0.00000 K 17 
 0.12470 -100.00000 D 18 
 0.18842 -0.23959 E 19 
 0.24562  0.24332 G 0 
 0.00000  0.00000 A 1 
-0.06926  0.34936 V 2 
-0.47044 -100.00000 I 3 
 0.23103 -100.00000 L 4 
-100.00000 -100.00000 M 5 
-0.00021 -100.00000 F 6 
 0.20689 -0.68930 Y 7 
-100.00000 -100.00000 W 8 
-0.07334 -0.05736 S 9 
-0.92675 -0.15671 T 10 
-100.00000  0.05229 N 11 
-0.13290 -0.24211 Q 12 
-0.11690 -100.00000 C 13 
-0.25440 -100.00000 P 14 
-0.13290 -0.12613 H 15 
-0.38082 -100.00000 R 16 
-100.00000  0.13690 K 17 
 0.01499 -100.00000 D 18 
 0.11065 -0.38025 E 19 
 0.00028 -100.00000 G 0 
 0.25893  0.27446 A 1 
-0.15969  0.13746 V 2 
 0.83713 -0.05550 I 3 
-0.39553 -100.00000 L 4 
-0.44308 -100.00000 M 5 
-100.00000  0.00007 F 6 
-100.00000 -100.00000 Y 7 
 0.13112 -100.00000 W 8 
-0.21184 -0.42519 S 9 
 0.91723 -0.18535 T 10 
-0.56023  0.74258 N 11 
 1.29713  0.45939 Q 12 
-100.00000 -0.10365 C 13 
-0.33090  0.37858 P 14 
 0.38101 -100.00000 H 15 
 0.11640 -0.57935 R 16 
 0.00000  0.00000 K 17 
-100.00000 -100.00000 D 18 
-0.04430  0.20735 E 19 
-0.13283  0.37892 G 0 
-0.09218 -0.30294 A 1 
 0.02128 -100.00000 V 2 
 0.02713  1.44249 I 3 
 0.00000  0.00000 L 4 
-100.00000  0.00041 M 5 
 0.54525  0.13792 F 6 
 0.18930  0.13651 Y 7 
-100.00000  0.31606 W 8 
-100.00000 -100.00000 S 9 
 0.00001 -100.00000 T 10 
-100.00000 -100.00000 N 11 
-100.00000 -0.24200 Q 12 
 0.44528 -0.51872 C 13 
-0.29888  1.07158 P 14 
-0.43025 -100.00000 H 15 
 0.00001  0.02104 R 16 
 0.00001 -100.00000 K 17 
-100.00000 -100.00000 D 18 
-100.00000 -100.00000 E 19 
-100.00000 -100.00000 G 0 
-0.33901 -100.00000 A 1 
-100.00000  0.25236 V 2 
 0.15903 -100.00000 I 3 
 0.00000  0.00000 L 4 
 1.06670 -0.10016 M 5 
-0.62313 -100.00000 F 6 
 0.67820 -0.12615 Y 7 
-100.00000 -100.00000 W 8 
-100.00000 -100.00000 S 9 
 0.35282 -0.00003 T 10 
-100.00000 -100.00000 N 11 
 0.01225 -0.10462 Q 12 
-100.00000 -100.00000 C 13 
-0.27707  0.05650 P 14 
-100.00000 -100.00000 H 15 
 0.26316 -100.00000 R 16 
-100.00000 -100.00000 K 17 
-100.00000 -100.00000 D 18 
-100.00000 -100.00000 E 19 
-0.25382 -0.44931 G 0 
 1.11084 -0.15697 A 1 
 0.00000  0.00000 V 2 
 0.26487 -0.26926 I 3 
 0.08535 -0.86586 L 4 
-100.00000 -0.00013 M 5 
-0.38802  0.33919 F 6 
-100.00000 -100.00000 Y 7 
-0.97298 -0.45066 W 8 
-0.25382 -0.00013 S 9 
-0.13231 -0.44931 T 10 
-100.00000  0.38328 N 11 
-100.00000 -100.00000 Q 12 
-0.09137 -100.00000 C 13 
-100.00000 -100.00000 P 14 
-100.00000 -100.00000 H 15 
-100.00000 -100.00000 R 16 
-100.00000 -100.00000 K 17 
 0.00039 -0.08641 D 18 
-100.00000 -100.00000 E 19 
-100.00000 -100.00000 G 0 
 0.00002 -100.00000 A 1 
-100.00000  0.00011 V 2 
-0.36638 -0.24208 I 3 
 0.00000  0.00000 L 4 
 0.35859  0.52753 M 5 
-100.00000 -100.00000 F 6 
-100.00000 -100.00000 Y 7 
-100.00000 -100.00000 W 8 
-100.00000 -100.00000 S 9 
-100.00000  0.00011 T 10 
-100.00000 -100.00000 N 11 
-0.33289  0.49854 Q 12 
-100.00000 -100.00000 C 13 
 0.19526  0.26885 P 14 
-100.00000 -100.00000 H 15 
-0.39528 -0.48733 R 16 
-100.00000 -100.00000 K 17 
-100.00000 -100.00000 D 18 
-100.00000 -100.00000 E 19 
-100.00000 -100.00000 G 0 
-100.00000 -100.00000 A 1 
-0.57895  0.13421 V 2 
-0.25456 -0.45076 I 3 
 0.00000  0.00000 L 4 
 0.11872 -100.00000 M 5 
-0.36521 -0.51004 F 6 
-100.00000 -0.34979 Y 7 
-100.00000 -100.00000 W 8 
 0.02586 -0.01830 S 9 
-0.00014 -100.00000 T 10 
-100.00000 -100.00000 N 11 
-100.00000 -100.00000 Q 12 
-100.00000 -100.00000 C 13 
-0.00014 -100.00000 P 14 
-100.00000 -100.00000 H 15 
-100.00000 -0.00010 R 16 
-0.11705 -100.00000 K 17 
-100.00000 -100.00000 D 18 
-100.00000 -100.00000 E 19 
-0.00011  0.00021 G 0 
-100.00000  0.00021 A 1 
-100.00000 -0.12580 V 2 
 0.34745  0.13683 I 3 
-0.85296 -0.44878 L 4 
-100.00000 -100.00000 M 5 
-0.25417  0.13529 F 6 
 0.00000  0.00000 Y 7 
-0.00011 -100.00000 W 8 
-100.00000  0.42438 S 9 
-0.74336  0.01170 T 10 
-100.00000 -0.08591 N 11 
-100.00000 -100.00000 Q 12 
 0.29838  0.00128 C 13 
-100.00000 -100.00000 P 14 
-0.38350  0.23301 H 15 
 0.13031 -100.00000 R 16 
-100.00000 -100.00000 K 17 
-0.25417 -100.00000 D 18 
-100.00000 -100.00000 E 19 
-0.56754  0.13679 G 0 
 0.00000  0.00000 A 1 
 0.06467 -0.36278 V 2 
 0.18956 -100.00000 I 3 
-0.08211  0.48417 L 4 
 0.00461 -100.00000 M 5 
 0.61666 -100.00000 F 6 
-100.00000 -100.00000 Y 7 
-0.25443 -100.00000 W 8 
-0.93117  0.71757 S 9 
-0.73339  0.06048 T 10 
-100.00000 -0.34963 N 11 
-100.00000 -0.12624 Q 12 
-0.08211 -100.00000 C 13 
-100.00000 -0.12624 P 14 
-0.60644 -0.22810 H 15 
-0.25443 -100.00000 R 16 
-100.00000 -100.00000 K 17 
-100.00000 -100.00000 D 18 
 0.12408  0.24317 E 19 
-100.00000 -100.00000 G 0 
-100.00000 -0.54261 A 1 
-0.58084  0.02846 V 2 
-1.02745  0.36968 I 3 
 0.17203 -0.23998 L 4 
-100.00000 -0.08632 M 5 
 0.00000  0.00000 F 6 
-100.00000  0.13688 Y 7 
-100.00000 -100.00000 W 8 
-0.49825  0.01364 S 9 
 0.11039 -100.00000 T 10 
-100.00000 -100.00000 N 11 
-100.00000 -100.00000 Q 12 
 0.24553 -0.18618 C 13 
-100.00000 -0.10456 P 14 
-100.00000 -100.00000 H 15 
-100.00000 -0.12615 R 16 
-100.00000 -100.00000 K 17 
-100.00000 -100.00000 D 18 
-100.00000 -0.00010 E 19 
-0.25457 -100.00000 G 0 
-0.33315 -0.71864 A 1 
 0.00000  0.00000 V 2 
-0.44660 -0.05823 I 3 
 0.48127  0.02840 L 4 
-100.00000 -100.00000 M 5 
-100.00000 -100.00000 F 6 
-100.00000  0.43543 Y 7 
-100.00000 -100.00000 W 8 
 0.26291 -100.00000 S 9 
 0.32604 -0.00021 T 10 
-100.00000 -100.00000 N 11 
-100.00000 -100.00000 Q 12 
-100.00000 -100.00000 C 13 
-100.00000 -100.00000 P 14 
-100.00000 -0.54366 H 15 
-0.00012 -100.00000 R 16 
-100.00000 -100.00000 K 17 
-100.00000 -100.00000 D 18 
 0.13009 -100.00000 E 19 
-0.36569  0.26295 G 0 
 0.00000  0.00000 A 1 
-0.24622 -0.35200 V 2 
-100.00000 -100.00000 I 3 
-100.00000 -100.00000 L 4 
-100.00000 -100.00000 M 5 
-100.00000 -100.00000 F 6 
-100.00000 -100.00000 Y 7 
-100.00000 -100.00000 W 8 
 0.16898 -0.66870 S 9 
-0.44268  0.17490 T 10 
-100.00000 -100.00000 N 11 
-100.00000 -100.00000 Q 12 
-100.00000 -100.00000 C 13 
-100.00000 -100.00000 P 14 
-100.00000 -100.00000 H 15 
-0.43024 -100.00000 R 16 
-100.00000 -100.00000 K 17 
-0.23998  0.22226 D 18 
-100.00000 -100.00000 E 19 
-100.00000 -100.00000 G 0 
-0.10641 -0.23778 A 1 
-100.00000 -0.41397 V 2 
 0.51995 -0.09939 I 3 
-100.00000 -100.00000 L 4 
-100.00000 -0.00010 M 5 
-100.00000 -100.00000 F 6 
-100.00000 -100.00000 Y 7 
-100.00000 -100.00000 W 8 
 0.00007 -0.20752 S 9 
 0.00000  0.00000 T 10 
-100.00000 -100.00000 N 11 
 0.00007 -100.00000 Q 12 
-100.00000 -100.00000 C 13 
-100.00000 -0.00010 P 14 
-100.00000 -100.00000 H 15 
-0.13278 -100.00000 R 16 
-0.18926  0.13663 K 17 
-100.00000 -100.00000 D 18 
-100.00000 -100.00000 E 19 
 0.65660  0.20790 G 0 
 1.18933 -0.04432 A 1 
-100.00000 -100.00000 V 2 
-100.00000 -100.00000 I 3 
-100.00000 -100.00000 L 4 
-100.00000 -100.00000 M 5 
-100.00000 -100.00000 F 6 
 0.01748  0.05172 Y 7 
-100.00000 -100.00000 W 8 
-0.13259 -100.00000 S 9 
-100.00000 -100.00000 T 10 
-0.07323 -0.17143 N 11 
-100.00000 -100.00000 Q 12 
-100.00000 -100.00000 C 13 
-100.00000 -100.00000 P 14 
-100.00000 -100.00000 H 15 
-100.00000 -100.00000 R 16 
-100.00000 -100.00000 K 17 
 0.00000  0.00000 D 18 
 0.70402  0.13484 E 19 
 0.16395  0.13578 G 0 
 0.00000  0.00000 A 1 
 0.19333  0.40182 V 2 
-100.00000 -100.00000 I 3 
-100.00000 -100.00000 L 4 
-100.00000 -100.00000 M 5 
-100.00000 -100.00000 F 6 
-100.00000 -100.00000 Y 7 
-100.00000 -100.00000 W 8 
 0.21862  0.13615 S 9 
-0.15117  0.20352 T 10 
-100.00000 -100.00000 N 11 
-100.00000 -100.00000 Q 12 
-100.00000 -100.00000 C 13 
-0.25425 -100.00000 P 14 
-100.00000 -100.00000 H 15 
-100.00000 -100.00000 R 16 
-100.00000 -100.00000 K 17 
-100.00000 -100.00000 D 18 
 0.33072 -0.27958 E 19 
 0.22071  0.71914 G 0 
 0.13043 -0.24202 A 1 
-0.13260  0.13753 V 2 
-100.00000 -100.00000 I 3 
-100.00000 -100.00000 L 4 
-100.00000 -100.00000 M 5 
-100.00000 -100.00000 F 6 
 0.31191  0.04232 Y 7 
-100.00000 -100.00000 W 8 
-100.00000 -100.00000 S 9 
-100.00000 -100.00000 T 10 
-0.38825 -0.52568 N 11 
-100.00000 -100.00000 Q 12 
-100.00000 -100.00000 C 13 
-100.00000 -100.00000 P 14 
-100.00000 -100.00000 H 15 
-100.00000 -100.00000 R 16 
-100.00000 -100.00000 K 17 
 0.00000  0.00000 D 18 
 0.68946 -0.07071 E 19 
-100.00000 -100.00000 G 0 
 0.29616  0.29695 A 1 
-0.39389 -0.10395 V 2 
-0.33744  0.13688 I 3 
-0.41755 -0.14362 L 4 
-100.00000  0.55229 M 5 
 0.29616 -100.00000 F 6 
 0.13053 -100.00000 Y 7 
-100.00000 -100.00000 W 8 
-0.68160 -0.32994 S 9 
 0.00000  0.00000 T 10 
-100.00000 -0.12578 N 11 
 0.26908 -100.00000 Q 12 
-100.00000 -100.00000 C 13 
 0.13053 -100.00000 P 14 
-0.04568  0.24397 H 15 
 0.07145  0.02628 R 16 
 0.03408 -100.00000 K 17 
-100.00000 -100.00000 D 18 
-0.51942 -100.00000 E 19 
-100.00000 -100.00000 G 0 
-100.00000 -100.00000 A 1 
-0.91520 -0.62275 V 2 
 0.00000  0.00000 I 3 
-0.29635 -0.79236 L 4 
-0.27377 -0.39483 M 5 
-100.00000 -100.00000 F 6 
-100.00000 -100.00000 Y 7 
-100.00000 -100.00000 W 8 
-100.00000 -100.00000 S 9 
 0.09821  0.02110 T 10 
-100.00000 -100.00000 N 11 
-100.00000 -100.00000 Q 12 
-100.00000 -100.00000 C 13 
-100.00000 -100.00000 P 14 
-100.00000 -100.00000 H 15 
-0.25468 -100.00000 R 16 
-100.00000 -100.00000 K 17 
-100.00000 -100.00000 D 18 
-100.00000 -100.00000 E 19 
-100.00000 -100.00000 G 0 
-100.00000 -100.00000 A 1 
-100.00000 -100.00000 V 2 
-100.00000 -100.00000 I 3 
-100.00000 -100.00000 L 4 
-100.00000 -100.00000 M 5 
-0.36521  0.24320 F 6 
 1.02777 -0.17054 Y 7 
 0.13039 -100.00000 W 8 
-0.36629 -100.00000 S 9 
-100.00000 -100.00000 T 10 
-100.00000 -100.00000 N 11 
-100.00000 -100.00000 Q 12 
 0.00000  0.00000 C 13 
-100.00000 -100.00000 P 14 
-100.00000 -100.00000 H 15 
 0.11076 -0.03547 R 16 
-100.00000 -100.00000 K 17 
-100.00000 -100.00000 D 18 
-100.00000 -100.00000 E 19 
-100.00000 -100.00000 G 0 
-100.00000 -100.00000 A 1 
-0.41689  0.54648 V 2 
 0.00000  0.00000 I 3 
 0.13736 -100.00000 L 4 
-0.01451 -0.34899 M 5 
-100.00000 -100.00000 F 6 
-100.00000 -100.00000 Y 7 
-100.00000 -100.00000 W 8 
-100.00000 -100.00000 S 9 
-0.16242 -0.67485 T 10 
-100.00000 -0.00004 N 11 
-100.00000 -100.00000 Q 12 
-100.00000 -100.00000 C 13 
-100.00000 -100.00000 P 14 
-100.00000 -100.00000 H 15 
 0.01179 -100.00000 R 16 
-100.00000 -0.40566 K 17 
-100.00000 -100.00000 D 18 
-100.00000 -100.00000 E 19 
 0.00000  0.00000 G 0 
-100.00000 -100.00000 A 1 
 0.31154  0.26312 V 2 
-100.00000 -100.00000 I 3 
-100.00000 -100.00000 L 4 
-100.00000 -100.00000 M 5 
-100.00000 -100.00000 F 6 
-100.00000 -100.00000 Y 7 
-100.00000 -100.00000 W 8 
-0.30460  0.22248 S 9 
-100.00000 -100.00000 T 10 
-100.00000 -100.00000 N 11 
-100.00000 -100.00000 Q 12 
-0.54848 -0.05144 C 13 
-100.00000 -100.00000 P 14 
-100.00000 -100.00000 H 15 
-100.00000 -100.00000 R 16 
-100.00000 -100.00000 K 17 
 0.50595  0.46772 D 18 
-100.00000 -100.00000 E 19 
-100.00000 -100.00000 G 0 
-100.00000 -100.00000 A 1 
-100.00000 -0.10465 V 2 
-100.00000 -100.00000 I 3 
-100.00000 -100.00000 L 4 
-100.00000 -0.00002 M 5 
-100.00000 -0.00002 F 6 
 0.00000  0.00000 Y 7 
-100.00000 -100.00000 W 8 
-100.00000  0.01134 S 9 
 0.00012 -100.00000 T 10 
 0.13036 -0.18640 N 11 
-100.00000 -100.00000 Q 12 
-0.12583 -0.15569 C 13 
-100.00000 -100.00000 P 14 
 0.86360  0.08231 H 15 
-100.00000 -100.00000 R 16 
-100.00000 -100.00000 K 17 
 0.00483  0.01134 D 18 
-100.00000 -100.00000 E 19 
-100.00000 -100.00000 G 0 
 0.86728 -100.00000 A 1 
-100.00000 -100.00000 V 2 
-100.00000 -100.00000 I 3 
-0.08217  0.28454 L 4 
-100.00000 -0.12616 M 5 
-100.00000 -100.00000 F 6 
 0.22771 -0.41922 Y 7 
-100.00000 -100.00000 W 8 
-100.00000 -100.00000 S 9 
 0.00010 -100.00000 T 10 
 0.48151  0.03577 N 11 
-0.38896  0.23194 Q 12 
-100.00000  0.00008 C 13 
-0.60658 -0.28012 P 14 
 0.00000  0.00000 H 15 
 0.42418  0.54800 R 16 
-100.00000 -100.00000 K 17 
-100.00000 -100.00000 D 18 
-100.00000 -100.00000 E 19 
-100.00000 -0.12611 G 0 
 0.00000  0.00000 A 1 
-0.68394 -0.19798 V 2 
-100.00000 -100.00000 I 3 
-100.00000 -100.00000 L 4 
-100.00000 -100.00000 M 5 
-100.00000 -100.00000 F 6 
-100.00000 -100.00000 Y 7 
-100.00000 -100.00000 W 8 
-0.39872 -0.14475 S 9 
-0.04900 -0.26878 T 10 
-100.00000 -100.00000 N 11 
-100.00000 -100.00000 Q 12 
-100.00000 -100.00000 C 13 
-100.00000 -100.00000 P 14 
-100.00000 -100.00000 H 15 
-100.00000 -100.00000 R 16 
-100.00000 -100.00000 K 17 
-100.00000 -100.00000 D 18 
-0.10316  0.01139 E 19 
-100.00000 -100.00000 G 0 
-100.00000 -100.00000 A 1 
-100.00000 -100.00000 V 2 
-100.00000  0.00006 I 3 
-100.00000 -100.00000 L 4 
-100.00000 -100.00000 M 5 
-100.00000 -100.00000 F 6 
 0.26298  0.13756 Y 7 
-100.00000 -100.00000 W 8 
-0.69722 -0.03328 S 9 
-100.00000  0.25291 T 10 
 0.00000  0.00000 N 11 
-100.00000 -100.00000 Q 12 
-100.00000 -100.00000 C 13 
-100.00000 -100.00000 P 14 
-0.00005  0.13756 H 15 
-100.00000 -100.00000 R 16 
 0.20952  0.23676 K 17 
-0.29223  0.13682 D 18 
-100.00000 -100.00000 E 19 
-100.00000 -100.00000 G 0 
-100.00000 -100.00000 A 1 
-100.00000 -100.00000 V 2 
-100.00000  0.00008 I 3 
-100.00000 -100.00000 L 4 
-100.00000 -100.00000 M 5 
-100.00000 -100.00000 F 6 
-0.46944  0.02158 Y 7 
-100.00000 -100.00000 W 8 
 0.23810  0.57743 S 9 
-100.00000 -100.00000 T 10 
 0.00000  0.00000 N 11 
-100.00000 -100.00000 Q 12 
-100.00000 -100.00000 C 13 
-100.00000 -100.00000 P 14 
-100.00000  0.00008 H 15 
-100.00000 -100.00000 R 16 
 0.00508 -0.33323 K 17 
 0.35971  0.42577 D 18 
-100.00000 -100.00000 E 19 
 0.01231 -100.00000 G 0 
-0.33267 -0.32524 A 1 
-100.00000 -100.00000 V 2 
-100.00000 -100.00000 I 3 
 0.45229  0.13696 L 4 
-100.00000 -100.00000 M 5 
-100.00000 -100.00000 F 6 
-100.00000 -100.00000 Y 7 
-100.00000 -100.00000 W 8 
 0.00000  0.00000 S 9 
-0.31565  0.39878 T 10 
-0.25416 -100.00000 N 11 
-100.00000 -100.00000 Q 12 
-100.00000 -100.00000 C 13 
 0.11689 -0.01930 P 14 
-100.00000 -100.00000 H 15 
-100.00000 -100.00000 R 16 
-100.00000 -100.00000 K 17 
-100.00000 -100.00000 D 18 
-100.00000 -100.00000 E 19 
-100.00000 -100.00000 G 0 
 0.32420 -0.20344 A 1 
-100.00000  0.00000 V 2 
 0.27833 -0.03743 I 3 
-100.00000 -100.00000 L 4 
-100.00000 -100.00000 M 5 
-100.00000 -100.00000 F 6 
-100.00000 -100.00000 Y 7 
-100.00000 -100.00000 W 8 
-0.13267  0.34284 S 9 
 0.00000  0.00000 T 10 
 0.19514  0.13334 N 11 
-100.00000 -100.00000 Q 12 
-100.00000 -100.00000 C 13 
 0.00483 -0.18635 P 14 
-100.00000 -100.00000 H 15 
-100.00000 -100.00000 R 16 
-100.00000  0.00000 K 17 
-100.00000 -100.00000 D 18 
-100.00000 -100.00000 E 19 
 0.78095 -0.98768 G 0 
 0.37867  0.37841 A 1 
-0.11533 -100.00000 V 2 
-100.00000 -100.00000 I 3 
-100.00000  0.13740 L 4 
-100.00000 -100.00000 M 5 
-100.00000 -100.00000 F 6 
 0.56157  0.13747 Y 7 
-100.00000 -100.00000 W 8 
-100.00000 -100.00000 S 9 
-0.46801 -100.00000 T 10 
-0.02748 -0.04748 N 11 
-100.00000 -0.12556 Q 12 
-100.00000 -100.00000 C 13 
-100.00000 -100.00000 P 14 
-100.00000 -0.12556 H 15 
-100.00000 -100.00000 R 16 
-100.00000 -100.00000 K 17 
 0.00000  0.00000 D 18 
 0.45799 -0.37679 E 19 
-100.00000 -100.00000 G 0 
-0.15712 -0.16795 A 1 
-100.00000 -0.12565 V 2 
 0.10881 -0.11096 I 3 
-100.00000 -100.00000 L 4 
-0.25351 -100.00000 M 5 
-100.00000 -100.00000 F 6 
-100.00000 -100.00000 Y 7 
-100.00000 -100.00000 W 8 
 0.33145  0.26301 S 9 
 0.00000  0.00000 T 10 
-100.00000  0.13748 N 11 
-100.00000 -100.00000 Q 12 
-100.00000 -100.00000 C 13 
 0.23192 -0.31030 P 14 
-100.00000 -100.00000 H 15 
 0.37884  0.13738 R 16 
-100.00000 -100.00000 K 17 
-100.00000 -100.00000 D 18 
-100.00000 -0.00002 E 19 
 0.71532 -0.10447 G 0 
 0.03336  0.42449 A 1 
 0.00000  0.00000 V 2 
-0.49938  0.09624 I 3 
-100.00000 -0.12603 L 4 
-100.00000 -100.00000 M 5 
-0.20703  0.02922 F 6 
-100.00000 -100.00000 Y 7 
-100.00000 -100.00000 W 8 
-100.00000 -100.00000 S 9 
-100.00000 -100.00000 T 10 
-100.00000 -100.00000 N 11 
-100.00000 -100.00000 Q 12 
-100.00000 -100.00000 C 13 
-100.00000 -100.00000 P 14 
-100.00000 -100.00000 H 15 
-100.00000 -100.00000 R 16 
-100.00000 -100.00000 K 17 
-0.13268  0.00005 D 18 
-100.00000 -100.00000 E 19 
-0.27353  0.28039 G 0 
-100.00000 -0.24194 A 1 
-100.00000 -100.00000 V 2 
-100.00000 -100.00000 I 3 
-100.00000 -100.00000 L 4 
-100.00000 -100.00000 M 5 
-100.00000 -100.00000 F 6 
 0.21887 -0.40506 Y 7 
-100.00000 -100.00000 W 8 
-100.00000 -100.00000 S 9 
-100.00000 -100.00000 T 10 
-0.09389  0.51744 N 11 
-100.00000 -100.00000 Q 12 
-100.00000 -100.00000 C 13 
-100.00000 -100.00000 P 14 
-100.00000  0.00009 H 15 
-100.00000 -100.00000 R 16 
-100.00000 -100.00000 K 17 
 0.00000  0.00000 D 18 
 0.18272  0.22297 E 19 
-100.00000 -100.00000 G 0 
-0.06596  0.13445 A 1 
-100.00000 -100.00000 V 2 
-0.27744  0.47624 I 3 
-100.00000 -100.00000 L 4 
-100.00000 -100.00000 M 5 
-100.00000 -100.00000 F 6 
-100.00000 -100.00000 Y 7 
-100.00000 -100.00000 W 8 
-100.00000 -100.00000 S 9 
 0.00000  0.00000 T 10 
-100.00000 -100.00000 N 11 
-100.00000 -100.00000 Q 12 
-100.00000 -100.00000 C 13 
 0.13022  0.00003 P 14 
-100.00000 -100.00000 H 15 
-100.00000  0.01127 R 16 
-0.30456 -0.33534 K 17 
-100.00000 -100.00000 D 18 
-100.00000 -100.00000 E 19 
-100.00000 -100.00000 G 0 
 0.18234 -100.00000 A 1 
 0.11465  0.03618 V 2 
 0.00000  0.00000 I 3 
-0.22883 -100.00000 L 4 
-0.47893  0.41343 M 5 
-100.00000 -100.00000 F 6 
-100.00000 -100.00000 Y 7 
-100.00000 -100.00000 W 8 
-0.00009 -100.00000 S 9 
-0.29940  0.39669 T 10 
-100.00000 -100.00000 N 11 
-100.00000 -100.00000 Q 12 
-100.00000 -100.00000 C 13 
-0.09180 -100.00000 P 14 
-100.00000 -100.00000 H 15 
-100.00000 -0.08630 R 16 
-0.25427 -0.18621 K 17 
-100.00000 -100.00000 D 18 
-100.00000 -100.00000 E 19 
-0.13284 -100.00000 G 0 
-100.00000 -100.00000 A 1 
-0.36633 -100.00000 V 2 
-0.28972  0.13600 I 3 
 0.00000  0.00000 L 4 
-100.00000 -100.00000 M 5 
-0.15861 -0.14469 F 6 
-0.90354 -0.03474 Y 7 
-100.00000 -100.00000 W 8 
-0.68345  0.25585 S 9 
 0.04196 -0.22739 T 10 
-100.00000 -100.00000 N 11 
 0.11468 -0.08605 Q 12 
-100.00000 -100.00000 C 13 
-0.43020 -0.12785 P 14 
-0.00020 -100.00000 H 15 
 0.30242  0.04580 R 16 
-100.00000 -100.00000 K 17 
-100.00000 -100.00000 D 18 
-100.00000 -100.00000 E 19 
-0.10851 -0.03054 G 0 
-0.11675 -100.00000 A 1 
-0.13273 -100.00000 V 2 
-100.00000 -100.00000 I 3 
-100.00000 -100.00000 L 4 
-100.00000 -100.00000 M 5 
-100.00000 -100.00000 F 6 
-100.00000 -100.00000 Y 7 
-100.00000 -100.00000 W 8 
-0.38848 -100.00000 S 9 
-100.00000 -100.00000 T 10 
-100.00000 -100.00000 N 11 
-100.00000 -0.11823 Q 12 
-100.00000 -100.00000 C 13 
-100.00000 -100.00000 P 14 
-100.00000 -100.00000 H 15 
-0.11675 -100.00000 R 16 
 0.51633  0.48945 K 17 
-0.68691 -0.12614 D 18 
 0.00000  0.00000 E 19 
-100.00000 -100.00000 G 0 
-100.00000 -100.00000 A 1 
-100.00000 -100.00000 V 2 
-100.00000 -100.00000 I 3 
-100.00000 -100.00000 L 4 
 0.79641  0.64249 M 5 
-100.00000 -100.00000 F 6 
-100.00000 -100.00000 Y 7 
-100.00000 -100.00000 W 8 
-100.00000 -100.00000 S 9 
-0.09534  0.23412 T 10 
-0.41829 -0.09897 N 11 
-100.00000  0.00007 Q 12 
-100.00000 -100.00000 C 13 
-100.00000 -100.00000 P 14 
-100.00000 -100.00000 H 15 
 0.15010 -0.05845 R 16 
 0.00000  0.00000 K 17 
-100.00000 -100.00000 D 18 
-0.46638  0.08105 E 19 
 0.35280 -100.00000 G 0 
-100.00000 -0.00018 A 1 
-100.00000 -100.00000 V 2 
-100.00000 -100.00000 I 3 
-100.00000 -100.00000 L 4 
-100.00000 -100.00000 M 5 
-100.00000 -100.00000 F 6 
-100.00000 -100.00000 Y 7 
-100.00000 -100.00000 W 8 
 0.08903 -0.36203 S 9 
-0.22861 -100.00000 T 10 
 0.00000  0.00000 N 11 
-100.00000 -100.00000 Q 12 
-100.00000 -100.00000 C 13 
-100.00000 -100.00000 P 14 
 0.00001 -100.00000 H 15 
-100.00000 -100.00000 R 16 
 0.10766 -0.30249 K 17 
-0.20787 -0.60480 D 18 
 0.26304 -100.00000 E 19 
 0.02405  0.05226 G 0 
 0.50345  0.04216 A 1 
 0.00000  0.00000 V 2 
-100.00000 -100.00000 I 3 
 0.01247 -100.00000 L 4 
 0.43909  0.13377 M 5 
-100.00000 -100.00000 F 6 
-100.00000 -100.00000 Y 7 
-100.00000 -100.00000 W 8 
-100.00000 -100.00000 S 9 
-100.00000 -100.00000 T 10 
-100.00000 -100.00000 N 11 
-100.00000 -100.00000 Q 12 
-100.00000 -100.00000 C 13 
-100.00000 -100.00000 P 14 
-100.00000 -100.00000 H 15 
-100.00000 -100.00000 R 16 
-100.00000 -100.00000 K 17 
-100.00000 -100.00000 D 18 
-100.00000 -100.00000 E 19 
 0.37854 -0.34725 G 0 
 0.00000  0.00000 A 1 
-0.18403  0.13966 V 2 
-100.00000 -100.00000 I 3 
-100.00000 -100.00000 L 4 
-100.00000 -100.00000 M 5 
-100.00000 -100.00000 F 6 
-100.00000 -100.00000 Y 7 
-100.00000 -100.00000 W 8 
 0.11078  0.25335 S 9 
 0.08900  0.43892 T 10 
-100.00000 -100.00000 N 11 
-100.00000 -100.00000 Q 12 
-100.00000 -100.00000 C 13 
 0.37036 -100.00000 P 14 
-100.00000 -100.00000 H 15 
 0.13753 -100.00000 R 16 
-0.60241  0.00017 K 17 
-100.00000 -100.00000 D 18 
 0.01432  0.13817 E 19 
-100.00000 -100.00000 G 0 
 0.01922  0.34381 A 1 
 0.00000  0.00000 V 2 
-100.00000 -100.00000 I 3 
 0.29657  0.03768 L 4 
-0.03554  0.13668 M 5 
-100.00000 -100.00000 F 6 
-100.00000 -100.00000 Y 7 
-100.00000 -100.00000 W 8 
-100.00000 -100.00000 S 9 
-100.00000 -100.00000 T 10 
-100.00000 -100.00000 N 11 
-100.00000 -100.00000 Q 12 
-100.00000 -100.00000 C 13 
-100.00000 -100.00000 P 14 
-100.00000 -100.00000 H 15 
-100.00000 -100.00000 R 16 
-100.00000 -100.00000 K 17 
-100.00000 -100.00000 D 18 
-100.00000 -100.00000 E 19 
-100.00000 -100.00000 G 0 
 0.47111  0.40900 A 1 
-100.00000 -100.00000 V 2 
 0.03748 -0.05625 I 3 
-100.00000 -100.00000 L 4 
-100.00000 -100.00000 M 5 
-100.00000 -100.00000 F 6 
-100.00000 -100.00000 Y 7 
-100.00000 -100.00000 W 8 
-100.00000  0.13752 S 9 
 0.00000  0.00000 T 10 
-100.00000 -100.00000 N 11 
-100.00000 -100.00000 Q 12 
-100.00000 -100.00000 C 13 
-100.00000 -0.12426 P 14 
-100.00000 -100.00000 H 15 
-100.00000 -100.00000 R 16 
 0.02376 -0.34468 K 17 
-100.00000 -100.00000 D 18 
-100.00000 -100.00000 E 19 
-100.00000 -100.00000 G 0 
-100.00000 -100.00000 A 1 
-100.00000 -100.00000 V 2 
-100.00000 -100.00000 I 3 
-100.00000  0.13750 L 4 
-100.00000 -100.00000 M 5 
-100.00000 -100.00000 F 6 
 0.48418  0.34487 Y 7 
-100.00000 -100.00000 W 8 
-0.11493 -100.00000 S 9 
-100.00000 -100.00000 T 10 
 0.12161  0.24533 N 11 
-0.20417 -0.12321 Q 12 
-100.00000 -100.00000 C 13 
-0.32970 -0.10259 P 14 
 0.00000  0.00000 H 15 
-0.42618 -0.44514 R 16 
-100.00000 -100.00000 K 17 
-0.00001 -100.00000 D 18 
-100.00000 -100.00000 E 19 
-100.00000 -100.00000 G 0 
-0.00001 -100.00000 A 1 
-100.00000 -0.00001 V 2 
-100.00000 -100.00000 I 3 
 0.02165 -100.00000 L 4 
-0.00001 -100.00000 M 5 
-0.06872  0.33157 F 6 
 0.12187 -0.27546 Y 7 
-100.00000 -100.00000 W 8 
 0.00000  0.00000 S 9 
-100.00000 -0.34650 T 10 
-100.00000 -100.00000 N 11 
-100.00000 -100.00000 Q 12 
-100.00000 -0.12499 C 13 
 0.18726  0.20000 P 14 
-100.00000 -100.00000 H 15 
-100.00000 -100.00000 R 16 
-100.00000 -100.00000 K 17 
-100.00000 -100.00000 D 18 
-100.00000 -100.00000 E 19 
-100.00000  0.01346 G 0 
 0.11096  0.51607 A 1 
 0.00000  0.00000 V 2 
-0.09575 -0.31515 I 3 
 0.12065 -0.17388 L 4 
-100.00000 -100.00000 M 5 
 0.40406 -0.30380 F 6 
 0.23156  0.14410 Y 7 
-100.00000 -100.00000 W 8 
-100.00000 -0.00010 S 9 
 0.00004 -100.00000 T 10 
 0.00004 -100.00000 N 11 
 0.00004 -100.00000 Q 12 
-100.00000 -100.00000 C 13 
-100.00000 -100.00000 P 14 
-100.00000 -100.00000 H 15 
-0.14925 -100.00000 R 16 
-0.13079 -0.20645 K 17 
-100.00000 -0.23819 D 18 
-100.00000 -100.00000 E 19 
-100.00000 -100.00000 G 0 
-100.00000 -100.00000 A 1 
-100.00000 -100.00000 V 2 
-100.00000 -100.00000 I 3 
-100.00000 -100.00000 L 4 
-100.00000 -100.00000 M 5 
-100.00000 -100.00000 F 6 
-100.00000 -100.00000 Y 7 
-100.00000 -100.00000 W 8 
-0.51600 -0.25675 S 9 
-0.27696 -0.18021 T 10 
 0.00000  0.00000 N 11 
-100.00000 -100.00000 Q 12 
-100.00000 -100.00000 C 13 
-100.00000 -0.00006 P 14 
-0.25200 -100.00000 H 15 
-100.00000 -100.00000 R 16 
-0.12869  0.04044 K 17 
-0.10586  0.00628 D 18 
-100.00000 -100.00000 E 19 
-100.00000 -100.00000 G 0 
-100.00000 -100.00000 A 1 
-100.00000 -100.00000 V 2 
-0.09886 -100.00000 I 3 
 0.00000  0.00000 L 4 
 0.11458 -0.30542 M 5 
-100.00000 -100.00000 F 6 
-100.00000 -100.00000 Y 7 
-100.00000 -100.00000 W 8 
-100.00000 -100.00000 S 9 
-100.00000 -100.00000 T 10 
-100.00000 -100.00000 N 11 
-0.11355  0.25441 Q 12 
-0.00002 -100.00000 C 13 
-0.29462 -0.06550 P 14 
-100.00000 -100.00000 H 15 
-100.00000  0.26305 R 16 
-100.00000 -100.00000 K 17 
-100.00000 -100.00000 D 18 
-100.00000 -100.00000 E 19 
-100.00000 -100.00000 G 0 
-100.00000 -0.00002 A 1 
 0.13760 -100.00000 V 2 
 0.02267 -0.29437 I 3 
 0.00000  0.00000 L 4 
-100.00000 -100.00000 M 5 
 0.42826  0.04347 F 6 
-100.00000 -100.00000 Y 7 
-100.00000 -100.00000 W 8 
-0.24982 -100.00000 S 9 
-100.00000 -100.00000 T 10 
-100.00000 -100.00000 N 11 
-100.00000 -100.00000 Q 12 
-100.00000 -100.00000 C 13 
 0.58506 -0.40730 P 14 
-100.00000 -100.00000 H 15 
 0.13277 -0.00002 R 16 
-100.00000 -100.00000 K 17 
-100.00000 -100.00000 D 18 
-100.00000 -100.00000 E 19 
-0.34269  0.26480 G 0 
 0.03293  0.14810 A 1 
-0.06602 -100.00000 V 2 
 0.13985 -100.00000 I 3 
-0.00001 -100.00000 L 4 
-100.00000 -100.00000 M 5 
-100.00000 -100.00000 F 6 
-100.00000 -100.00000 Y 7 
-100.00000 -100.00000 W 8 
-100.00000 -0.11494 S 9 
-0.22897  0.26314 T 10 
-100.00000 -100.00000 N 11 
-0.00001 -100.00000 Q 12 
 0.01288 -100.00000 C 13 
-100.00000 -100.00000 P 14 
-100.00000 -100.00000 H 15 
-100.00000 -100.00000 R 16 
 0.30184  0.01454 K 17 
-0.18150  0.04155 D 18 
 0.00000  0.00000 E 19 
 0.08876 -0.13146 G 0 
-0.32117 -0.17745 A 1 
-100.00000  0.01183 V 2 
-100.00000 -100.00000 I 3 
-100.00000 -100.00000 L 4 
-0.22194 -100.00000 M 5 
-100.00000 -100.00000 F 6 
 0.04109 -0.05192 Y 7 
-100.00000 -100.00000 W 8 
-0.58226 -0.31899 S 9 
-0.45090 -0.00028 T 10 
-0.51823 -0.14211 N 11 
-100.00000 -0.00028 Q 12 
-100.00000 -100.00000 C 13 
-100.00000 -100.00000 P 14 
 0.04109 -100.00000 H 15 
-100.00000 -100.00000 R 16 
-100.00000 -0.00028 K 17 
 0.00000  0.00000 D 18 
 0.34252 -0.50077 E 19 
 0.41967 -0.31057 G 0 
-0.30065  0.36469 A 1 
 0.17143 -100.00000 V 2 
 0.01097 -0.14337 I 3 
-0.59640 -0.03278 L 4 
-100.00000 -0.17199 M 5 
-100.00000 -0.00005 F 6 
-0.06757 -100.00000 Y 7 
-100.00000 -100.00000 W 8 
 0.00000  0.00000 S 9 
 0.62631 -100.00000 T 10 
 0.05289  0.14718 N 11 
-100.00000  0.15569 Q 12 
-0.22851 -0.05591 C 13 
-100.00000 -100.00000 P 14 
 0.26334 -100.00000 H 15 
 0.36474  0.54291 R 16 
-100.00000 -0.64472 K 17 
-100.00000 -0.11436 D 18 
 0.01887 -0.61394 E 19 
-100.00000 -100.00000 G 0 
 0.00006 -100.00000 A 1 
-100.00000 -100.00000 V 2 
-100.00000 -100.00000 I 3 
-100.00000 -100.00000 L 4 
-100.00000 -100.00000 M 5 
 0.00006 -100.00000 F 6 
 0.36316 -100.00000 Y 7 
-100.00000 -100.00000 W 8 
-100.00000 -100.00000 S 9 
-100.00000 -0.21673 T 10 
-100.00000 -0.05095 N 11 
 0.02800  0.02507 Q 12 
-100.00000 -100.00000 C 13 
-100.00000 -0.00002 P 14 
 0.00000  0.00000 H 15 
 0.25040 -0.30864 R 16 
 0.13757 -100.00000 K 17 
-100.00000 -100.00000 D 18 
-100.00000 -100.00000 E 19 
-100.00000 -100.00000 G 0 
-100.00000 -100.00000 A 1 
-100.00000 -100.00000 V 2 
 0.01761 -100.00000 I 3 
-100.00000 -100.00000 L 4 
-100.00000 -100.00000 M 5 
-100.00000 -100.00000 F 6 
-100.00000 -100.00000 Y 7 
-100.00000 -100.00000 W 8 
-0.50379 -0.03266 S 9 
-100.00000 -100.00000 T 10 
 0.00000  0.00000 N 11 
-100.00000 -100.00000 Q 12 
-100.00000 -100.00000 C 13 
-100.00000 -100.00000 P 14 
-100.00000  0.03873 H 15 
-100.00000 -100.00000 R 16 
 0.36553 -0.18712 K 17 
 0.51746  0.42615 D 18 
-100.00000 -100.00000 E 19 
 0.00000  0.00000 G 0 
 0.34060 -0.76757 A 1 
-0.31570 -0.23221 V 2 
-100.00000 -100.00000 I 3 
-100.00000 -100.00000 L 4 
-100.00000 -100.00000 M 5 
-100.00000 -0.00019 F 6 
-100.00000 -100.00000 Y 7 
 0.75564 -0.52656 W 8 
-0.66000 -0.19808 S 9 
-0.00008  0.13731 T 10 
-100.00000 -100.00000 N 11 
-100.00000 -100.00000 Q 12 
-100.00000 -100.00000 C 13 
-100.00000 -100.00000 P 14 
-0.71883 -100.00000 H 15 
-0.00638 -0.28378 R 16 
-100.00000 -100.00000 K 17 
-100.00000 -100.00000 D 18 
-0.37100 -0.06037 E 19 
-100.00000  0.13739 G 0 
-0.61305  0.13739 A 1 
-0.16599 -100.00000 V 2 
-100.00000 -100.00000 I 3 
-0.56132 -100.00000 L 4 
-100.00000  0.24693 M 5 
-100.00000 -100.00000 F 6 
-0.25136 -0.23849 Y 7 
-100.00000 -100.00000 W 8 
-100.00000 -100.00000 S 9 
-0.36224 -100.00000 T 10 
-0.08670 -0.32544 N 11 
-100.00000 -0.00012 Q 12 
-100.00000 -100.00000 C 13 
-100.00000 -100.00000 P 14 
-0.37932 -100.00000 H 15 
 0.01607 -0.85175 R 16 
 0.00000  0.00000 K 17 
-100.00000 -100.00000 D 18 
-0.10741 -0.12215 E 19 
-100.00000 -100.00000 G 0 
-100.00000 -100.00000 A 1 
-100.00000 -100.00000 V 2 
-0.10375 -0.22614 I 3 
 0.00000  0.00000 L 4 
-100.00000 -100.00000 M 5 
-100.00000 -100.00000 F 6 
-0.12563  0.14556 Y 7 
-100.00000 -100.00000 W 8 
-100.00000 -100.00000 S 9 
 0.35979 -100.00000 T 10 
-100.00000  0.13756 N 11 
 0.01187 -100.00000 Q 12 
-100.00000 -100.00000 C 13 
 0.02938 -0.18378 P 14 
-100.00000 -100.00000 H 15 
-100.00000 -0.11747 R 16 
-100.00000 -100.00000 K 17 
-100.00000 -100.00000 D 18 
-100.00000 -100.00000 E 19 
-100.00000 -100.00000 G 0 
 0.00003 -100.00000 A 1 
 0.01126  0.14644 V 2 
-100.00000 -100.00000 I 3 
-100.00000 -100.00000 L 4 
 0.47618  0.84808 M 5 
-0.21231 -0.43636 F 6 
-0.39815  0.21741 Y 7 
-0.12625  0.13759 W 8 
 0.24307  0.00009 S 9 
-100.00000 -100.00000 T 10 
-100.00000 -100.00000 N 11 
-100.00000 -100.00000 Q 12 
 0.00000  0.00000 C 13 
-100.00000 -100.00000 P 14 
-100.00000 -100.00000 H 15 
-0.22852  0.15051 R 16 
-100.00000 -100.00000 K 17 
-100.00000 -100.00000 D 18 
-100.00000 -100.00000 E 19 
-100.00000 -100.00000 G 0 
 0.28331 -0.28969 A 1 
 0.00002 -0.00026 V 2 
 0.00002 -100.00000 I 3 
 0.12559 -1.07217 L 4 
 0.00002  0.13875 M 5 
-0.08955 -100.00000 F 6 
-0.17742  0.08445 Y 7 
-0.08988 -100.00000 W 8 
-0.45007 -0.51344 S 9 
-0.12416 -0.48981 T 10 
-0.57556  0.03921 N 11 
-100.00000 -0.22424 Q 12 
-100.00000 -100.00000 C 13 
-100.00000 -100.00000 P 14 
 0.61828 -100.00000 H 15 
 0.57058  0.04629 R 16 
 0.00000  0.00000 K 17 
-100.00000 -100.00000 D 18 
 0.45069 -0.03103 E 19 
-100.00000 -100.00000 G 0 
-100.00000 -100.00000 A 1 
-0.15661 -0.38163 V 2 
 0.71030 -0.39388 I 3 
 0.00000  0.00000 L 4 
-100.00000  0.18642 M 5 
 0.67331  0.64014 F 6 
-100.00000 -100.00000 Y 7 
-100.00000 -100.00000 W 8 
 0.33026 -0.13682 S 9 
-100.00000 -100.00000 T 10 
 0.00019 -0.00009 N 11 
-100.00000 -100.00000 Q 12 
-100.00000 -100.00000 C 13 
-100.00000 -0.00009 P 14 
-100.00000 -100.00000 H 15 
-100.00000 -100.00000 R 16 
-100.00000 -100.00000 K 17 
-100.00000 -100.00000 D 18 
-100.00000 -100.00000 E 19 
 0.60602  0.00016 G 0 
-0.42873 -0.12558 A 1 
-100.00000 -100.00000 V 2 
 0.00528 -100.00000 I 3 
-100.00000 -100.00000 L 4 
 0.48569 -100.00000 M 5 
-0.48652  0.02181 F 6 
 0.12211  0.58512 Y 7 
-100.00000  0.57771 W 8 
-0.25890  0.25293 S 9 
-100.00000  0.13746 T 10 
 0.11051  0.22695 N 11 
-0.89942 -0.10372 Q 12 
-100.00000 -100.00000 C 13 
-100.00000 -100.00000 P 14 
 0.54585 -0.10372 H 15 
 0.58203  0.42018 R 16 
 0.00000  0.00000 K 17 
-100.00000  0.13701 D 18 
 0.98429 -0.39991 E 19 
 0.00000  0.00000 G 0 
-100.00000 -100.00000 A 1 
 0.12497  0.34371 V 2 
-100.00000 -100.00000 I 3 
-100.00000 -100.00000 L 4 
-100.00000 -100.00000 M 5 
-100.00000 -100.00000 F 6 
-100.00000 -100.00000 Y 7 
-0.00013 -100.00000 W 8 
-100.00000 -100.00000 S 9 
-100.00000 -100.00000 T 10 
-100.00000 -100.00000 N 11 
-0.00013 -100.00000 Q 12 
-100.00000 -100.00000 C 13 
-100.00000 -100.00000 P 14 
-100.00000 -100.00000 H 15 
-0.38728 -0.05620 R 16 
-100.00000 -100.00000 K 17 
-100.00000 -100.00000 D 18 
-0.61154  0.06634 E 19 
-100.00000 -100.00000 G 0 
-0.82514 -0.12362 A 1 
-0.28991 -0.06154 V 2 
 0.00000  0.00000 I 3 
 0.40412  0.14502 L 4 
 0.06858  0.06156 M 5 
-100.00000 -100.00000 F 6 
-100.00000 -100.00000 Y 7 
-100.00000 -100.00000 W 8 
-0.00005 -100.00000 S 9 
 0.20846 -0.44877 T 10 
-100.00000 -100.00000 N 11 
-100.00000 -100.00000 Q 12 
-100.00000 -100.00000 C 13 
-0.00005 -100.00000 P 14 
-0.36142 -0.12362 H 15 
-0.06519  0.31775 R 16 
-0.09838 -0.85038 K 17 
-100.00000 -100.00000 D 18 
-100.00000 -100.00000 E 19 
-0.09602 -0.11726 G 0 
 0.00000  0.00000 A 1 
 0.33505 -0.10236 V 2 
-100.00000 -100.00000 I 3 
 0.12949 -0.08108 L 4 
-0.00004 -100.00000 M 5 
-100.00000 -100.00000 F 6 
-0.22155 -0.00021 Y 7 
-100.00000 -100.00000 W 8 
 0.32725 -0.10144 S 9 
-0.52121  0.04924 T 10 
-100.00000  0.02516 N 11 
 0.42905 -100.00000 Q 12 
-100.00000 -100.00000 C 13 
 0.28945 -0.17938 P 14 
-100.00000 -100.00000 H 15 
 0.71810 -0.78519 R 16 
-0.11152 -100.00000 K 17 
-0.35620  0.14648 D 18 
-0.67265 -0.65966 E 19 
-100.00000 -100.00000 G 0 
-0.00000 -100.00000 A 1 
-100.00000 -100.00000 V 2 
-100.00000 -100.00000 I 3 
 0.33383  0.14191 L 4 
-100.00000 -100.00000 M 5 
-100.00000 -100.00000 F 6 
-100.00000 -100.00000 Y 7 
-100.00000 -100.00000 W 8 
-0.36201 -0.12004 S 9 
 0.12738 -0.78254 T 10 
-100.00000 -100.00000 N 11 
-0.16573  0.13965 Q 12 
-100.00000 -100.00000 C 13 
 0.00000  0.00000 P 14 
-100.00000 -100.00000 H 15 
-100.00000  0.13746 R 16 
-100.00000 -100.00000 K 17 
-100.00000 -100.00000 D 18 
-100.00000 -100.00000 E 19 
-100.00000 -100.00000 G 0 
-100.00000 -100.00000 A 1 
 0.37867  0.13735 V 2 
 0.18425  0.01332 I 3 
 0.00000  0.00000 L 4 
-100.00000 -100.00000 M 5 
-100.00000 -100.00000 F 6 
-100.00000 -100.00000 Y 7 
-100.00000 -100.00000 W 8 
-100.00000 -100.00000 S 9 
-100.00000 -100.00000 T 10 
-100.00000 -100.00000 N 11 
-0.11586 -100.00000 Q 12 
-100.00000 -100.00000 C 13 
 0.62587  0.49371 P 14 
-100.00000 -100.00000 H 15 
-100.00000 -100.00000 R 16 
-100.00000 -100.00000 K 17 
-100.00000 -100.00000 D 18 
-100.00000 -100.00000 E 19 
-100.00000 -100.00000 G 0 
 0.21852 -0.04973 A 1 
 0.01760  0.13460 V 2 
-0.36644  0.13577 I 3 
 0.17780 -0.26180 L 4 
-100.00000 -100.00000 M 5 
-0.52072 -100.00000 F 6 
-0.00030 -100.00000 Y 7 
-100.00000 -100.00000 W 8 
 0.02663 -0.48674 S 9 
-0.96708 -100.00000 T 10 
-0.00030 -100.00000 N 11 
 0.00000  0.00000 Q 12 
-0.13295 -100.00000 C 13 
-0.97089 -0.40505 P 14 
-0.22894  0.34286 H 15 
 0.01503 -0.61426 R 16 
-0.22894 -0.63673 K 17 
-0.39518 -0.00024 D 18 
-0.54924 -0.02718 E 19 
-100.00000 -100.00000 G 0 
-100.00000 -100.00000 A 1 
-100.00000  0.13751 V 2 
-100.00000 -100.00000 I 3 
 0.00000  0.00000 L 4 
-100.00000  0.26307 M 5 
 0.51261 -0.10351 F 6 
-100.00000 -100.00000 Y 7 
-0.36449  0.02202 W 8 
-0.30162  0.23057 S 9 
-100.00000 -100.00000 T 10 
-100.00000 -100.00000 N 11 
-100.00000 -100.00000 Q 12 
-100.00000 -100.00000 C 13 
-100.00000 -100.00000 P 14 
-100.00000 -100.00000 H 15 
-100.00000 -100.00000 R 16 
-100.00000 -100.00000 K 17 
-100.00000 -100.00000 D 18 
-100.00000 -100.00000 E 19 
 0.00000  0.00000 G 0 
-0.33299 -0.69625 A 1 
-0.17292  0.49868 V 2 
-100.00000 -100.00000 I 3 
-0.74382 -0.12782 L 4 
-0.36652 -0.12624 M 5 
-0.36652 -100.00000 F 6 
-100.00000 -100.00000 Y 7 
-0.30444 -0.18608 W 8 
 0.00452 -0.71279 S 9 
-0.56747 -100.00000 T 10 
 0.31155 -100.00000 N 11 
-0.22288 -0.49263 Q 12 
-100.00000 -100.00000 C 13 
-100.00000 -100.00000 P 14 
 0.23095 -0.71279 H 15 
-0.63393  0.42472 R 16 
-100.00000 -0.55712 K 17 
-0.96449 -0.00028 D 18 
 0.15142 -0.37693 E 19 
-0.04664 -0.00014 G 0 
-0.36605 -100.00000 A 1 
 0.45224 -100.00000 V 2 
 1.01549  0.26289 I 3 
-0.58568 -0.34918 L 4 
-100.00000 -100.00000 M 5 
-100.00000  0.01140 F 6 
-0.36605 -100.00000 Y 7 
-100.00000 -100.00000 W 8 
-0.08142  0.79989 S 9 
 0.11938 -0.05691 T 10 
 0.19789 -0.07510 N 11 
-100.00000 -100.00000 Q 12 
-100.00000 -100.00000 C 13 
-0.56436 -0.45008 P 14 
 0.79298  0.13693 H 15 
-1.05528 -0.34250 R 16 
 0.00000  0.00000 K 17 
-100.00000 -0.10445 D 18 
-0.52658 -0.30437 E 19 
 0.00466 -100.00000 G 0 
-100.00000 -100.00000 A 1 
-100.00000 -100.00000 V 2 
-100.00000 -100.00000 I 3 
-100.00000 -100.00000 L 4 
-100.00000 -100.00000 M 5 
 0.24566  0.03579 F 6 
-0.60392  0.25349 Y 7 
-100.00000 -0.24225 W 8 
 0.12406  0.60575 S 9 
-100.00000 -100.00000 T 10 
-100.00000 -100.00000 N 11 
-100.00000 -100.00000 Q 12 
 0.00000  0.00000 C 13 
-100.00000 -100.00000 P 14 
-100.00000 -100.00000 H 15 
 0.10107 -0.14550 R 16 
-100.00000 -100.00000 K 17 
-100.00000 -100.00000 D 18 
-100.00000 -100.00000 E 19 
-100.00000 -0.60320 G 0 
 0.00011  0.24326 A 1 
-100.00000 -100.00000 V 2 
-100.00000  0.13679 I 3 
-100.00000 -100.00000 L 4 
-100.00000 -100.00000 M 5 
-100.00000 -100.00000 F 6 
-100.00000 -100.00000 Y 7 
-100.00000 -100.00000 W 8 
 0.09377 -0.56007 S 9 
 0.11121  0.05239 T 10 
 0.00000  0.00000 N 11 
 0.25684 -0.24217 Q 12 
-100.00000 -100.00000 C 13 
-100.00000 -100.00000 P 14 
-100.00000 -0.12624 H 15 
-100.00000 -0.08643 R 16 
 0.48203 -0.67306 K 17 
 0.06588  0.39541 D 18 
-100.00000 -100.00000 E 19 
-100.00000 -100.00000 G 0 
-100.00000 -100.00000 A 1 
 0.41751  0.25197 V 2 
 0.00000  0.00000 I 3 
-0.85662 -0.52498 L 4 
-0.00001 -0.00011 M 5 
 0.38197 -0.34668 F 6 
-100.00000 -100.00000 Y 7 
-100.00000 -100.00000 W 8 
 0.24714 -100.00000 S 9 
 0.32243 -0.04348 T 10 
-0.25176 -0.06737 N 11 
-100.00000 -100.00000 Q 12 
-100.00000 -100.00000 C 13 
-100.00000 -0.00011 P 14 
-100.00000 -100.00000 H 15 
-100.00000 -100.00000 R 16 
-100.00000 -100.00000 K 17 
-100.00000 -100.00000 D 18 
-100.00000 -100.00000 E 19 
-100.00000 -100.00000 G 0 
 0.15914  0.60915 A 1 
-0.00048 -0.85360 V 2 
-0.62550  0.30228 I 3 
-0.45996 -0.02752 L 4 
-100.00000 -100.00000 M 5 
-100.00000 -100.00000 F 6 
-0.36169  0.00008 Y 7 
-100.00000 -100.00000 W 8 
-0.20142  0.72358 S 9 
 0.00000  0.00000 T 10 
-0.29735 -0.34519 N 11 
-0.65033 -100.00000 Q 12 
-100.00000  0.00008 C 13 
 0.42703  0.14024 P 14 
-0.25104  0.25409 H 15 
-100.00000 -100.00000 R 16 
-0.00048 -100.00000 K 17 
-100.00000 -100.00000 D 18 
-100.00000  0.36101 E 19 
 0.00000  0.00000 G 0 
 0.00485 -0.00009 A 1 
-0.20717  0.02090 V 2 
-100.00000 -100.00000 I 3 
-100.00000 -100.00000 L 4 
-100.00000 -100.00000 M 5 
-100.00000 -100.00000 F 6 
-100.00000 -100.00000 Y 7 
-100.00000 -100.00000 W 8 
 0.00004 -100.00000 S 9 
-100.00000 -100.00000 T 10 
-100.00000 -100.00000 N 11 
-100.00000 -100.00000 Q 12 
-100.00000 -100.00000 C 13 
-100.00000 -100.00000 P 14 
-100.00000 -100.00000 H 15 
 0.52676 -0.20906 R 16 
-100.00000 -100.00000 K 17 
-100.00000 -100.00000 D 18 
-0.23792 -0.29757 E 19 
-0.74383  0.67810 G 0 
-100.00000 -100.00000 A 1 
-100.00000 -100.00000 V 2 
-100.00000 -100.00000 I 3 
 0.11904 -0.05749 L 4 
-100.00000 -100.00000 M 5 
-100.00000 -100.00000 F 6 
-100.00000 -100.00000 Y 7 
 0.00000  0.00000 W 8 
-100.00000 -100.00000 S 9 
-100.00000 -100.00000 T 10 
-100.00000 -100.00000 N 11 
-100.00000 -100.00000 Q 12 
 0.01755 -0.24216 C 13 
-100.00000 -100.00000 P 14 
-100.00000 -100.00000 H 15 
 0.49737 -100.00000 R 16 
-100.00000 -100.00000 K 17 
-100.00000 -100.00000 D 18 
-100.00000 -100.00000 E 19 
-100.00000 -100.00000 G 0 
-100.00000 -100.00000 A 1 
-0.15087 -100.00000 V 2 
-1.20659  0.03680 I 3 
 0.00000  0.00000 L 4 
-100.00000 -100.00000 M 5 
 0.63694  0.28006 F 6 
-100.00000 -100.00000 Y 7 
-100.00000 -100.00000 W 8 
-100.00000 -100.00000 S 9 
-100.00000 -100.00000 T 10 
-100.00000 -100.00000 N 11 
-100.00000 -100.00000 Q 12 
-100.00000 -100.00000 C 13 
 0.46327 -0.44982 P 14 
-100.00000 -0.10418 H 15 
-0.11626  0.02135 R 16 
-100.00000 -100.00000 K 17 
-100.00000 -100.00000 D 18 
-100.00000 -100.00000 E 19 
-100.00000 -100.00000 G 0 
-100.00000 -100.00000 A 1 
-0.33265  0.02105 V 2 
-0.48043 -100.00000 I 3 
 0.00000  0.00000 L 4 
 0.11095  0.34297 M 5 
-0.44564 -0.08626 F 6 
-0.00004 -100.00000 Y 7 
-0.00004 -100.00000 W 8 
 0.14005 -0.02402 S 9 
-100.00000 -100.00000 T 10 
-100.00000 -100.00000 N 11 
-100.00000 -100.00000 Q 12 
-100.00000 -100.00000 C 13 
 0.35274 -100.00000 P 14 
-100.00000 -100.00000 H 15 
-100.00000 -100.00000 R 16 
-100.00000 -100.00000 K 17 
-100.00000 -100.00000 D 18 
-100.00000 -100.00000 E 19 
 0.00000  0.00000 G 0 
 0.00488 -100.00000 A 1 
-100.00000 -0.79174 V 2 
-100.00000 -100.00000 I 3 
-100.00000 -100.00000 L 4 
-100.00000 -100.00000 M 5 
-100.00000 -100.00000 F 6 
-100.00000 -100.00000 Y 7 
-100.00000 -100.00000 W 8 
-100.00000 -100.00000 S 9 
-100.00000 -0.00003 T 10 
-100.00000 -100.00000 N 11 
-100.00000 -100.00000 Q 12 
-100.00000 -100.00000 C 13 
-100.00000 -100.00000 P 14 
-100.00000 -0.00003 H 15 
 0.18268  0.06004 R 16 
-100.00000 -100.00000 K 17 
-100.00000 -100.00000 D 18 
-0.10067  0.27155 E 19 
-100.00000 -100.00000 G 0 
-0.74349 -100.00000 A 1 
-100.00000 -100.00000 V 2 
-100.00000 -100.00000 I 3 
-100.00000 -100.00000 L 4 
-100.00000 -100.00000 M 5 
-100.00000 -100.00000 F 6 
-100.00000 -100.00000 Y 7 
-100.00000 -100.00000 W 8 
 0.09720 -0.17024 S 9 
 0.01527  0.13617 T 10 
 0.00000  0.00000 N 11 
-100.00000 -100.00000 Q 12 
-100.00000 -100.00000 C 13 
-100.00000 -100.00000 P 14 
-0.15853 -0.40498 H 15 
-100.00000 -100.00000 R 16 
 0.55981 -0.27945 K 17 
 0.26166 -0.12790 D 18 
-100.00000 -100.00000 E 19 
-100.00000 -100.00000 G 0 
-100.00000 -100.00000 A 1 
-100.00000 -100.00000 V 2 
-100.00000 -100.00000 I 3 
 0.56950 -0.75171 L 4 
-100.00000 -100.00000 M 5 
-100.00000 -100.00000 F 6 
-100.00000 -100.00000 Y 7 
-100.00000 -100.00000 W 8 
-0.22283 -0.30312 S 9 
-0.27972 -0.10491 T 10 
-100.00000 -100.00000 N 11 
-0.18882  0.02867 Q 12 
-100.00000 -100.00000 C 13 
 0.00000  0.00000 P 14 
-100.00000 -100.00000 H 15 
-100.00000 -100.00000 R 16 
-100.00000 -100.00000 K 17 
-100.00000 -100.00000 D 18 
-100.00000 -100.00000 E 19 
-0.43077  0.18790 G 0 
 0.28044 -0.12829 A 1 
-100.00000 -0.40529 V 2 
-100.00000 -100.00000 I 3 
-0.56756  0.76546 L 4 
-100.00000 -100.00000 M 5 
-0.36652  0.25233 F 6 
-100.00000 -0.31187 Y 7 
-0.00010 -100.00000 W 8 
-0.00010  0.35924 S 9 
 0.13018 -0.54280 T 10 
-0.13285  0.00259 N 11 
-0.43005 -0.36750 Q 12 
-100.00000 -100.00000 C 13 
-100.00000 -100.00000 P 14 
-100.00000 -100.00000 H 15 
-100.00000 -100.00000 R 16 
-0.18854 -0.06780 K 17 
 0.09884 -0.49190 D 18 
 0.00000  0.00000 E 19 
-100.00000 -100.00000 G 0 
-100.00000 -100.00000 A 1 
-100.00000 -100.00000 V 2 
-100.00000 -100.00000 I 3 
-100.00000 -100.00000 L 4 
-100.00000 -100.00000 M 5 
 0.13153 -0.00005 F 6 
-0.60406  0.08534 Y 7 
 0.26308 -0.08409 W 8 
-0.11455 -0.08409 S 9 
-100.00000 -100.00000 T 10 
-100.00000 -100.00000 N 11 
-100.00000 -100.00000 Q 12 
 0.00000  0.00000 C 13 
-100.00000 -100.00000 P 14 
-100.00000 -100.00000 H 15 
 0.92604 -0.44598 R 16 
-100.00000 -100.00000 K 17 
-100.00000 -100.00000 D 18 
-100.00000 -100.00000 E 19 
-0.10524  0.51688 G 0 
-100.00000 -100.00000 A 1 
-100.00000 -0.31199 V 2 
-100.00000 -100.00000 I 3 
-100.00000 -100.00000 L 4 
-100.00000 -100.00000 M 5 
-100.00000 -100.00000 F 6 
-0.52067 -0.07098 Y 7 
-100.00000 -100.00000 W 8 
-100.00000 -100.00000 S 9 
-100.00000 -100.00000 T 10 
-0.32390 -0.49230 N 11 
-100.00000 -100.00000 Q 12 
-100.00000 -100.00000 C 13 
-100.00000 -100.00000 P 14 
 0.13740 -100.00000 H 15 
-100.00000 -100.00000 R 16 
-100.00000 -100.00000 K 17 
 0.00000  0.00000 D 18 
-0.12914  0.22858 E 19 
-0.86698  0.31595 G 0 
 0.01174  0.10682 A 1 
-100.00000 -0.45054 V 2 
 0.59958 -0.25858 I 3 
-0.64780  0.18470 L 4 
-0.00029 -100.00000 M 5 
-0.11714  0.02888 F 6 
-0.32548  0.05442 Y 7 
-100.00000 -0.30272 W 8 
 0.00000  0.00000 S 9 
 0.44123  0.34272 T 10 
-0.03880  0.24318 N 11 
-0.33330 -100.00000 Q 12 
-100.00000 -100.00000 C 13 
 0.16845  0.35490 P 14 
-0.60924 -0.09768 H 15 
-100.00000  0.04191 R 16 
-0.25465 -100.00000 K 17 
-0.06621 -100.00000 D 18 
 0.28935 -0.69413 E 19 
-100.00000 -0.00004 G 0 
-100.00000 -100.00000 A 1 
-100.00000 -0.12626 V 2 
-0.20810 -0.12626 I 3 
 0.00000  0.00000 L 4 
-0.30442 -0.18668 M 5 
-100.00000 -100.00000 F 6 
-100.00000 -100.00000 Y 7 
-100.00000 -100.00000 W 8 
-100.00000 -100.00000 S 9 
-0.25433 -100.00000 T 10 
-100.00000 -100.00000 N 11 
-0.22892  0.34264 Q 12 
-100.00000 -100.00000 C 13 
 0.08462 -0.45242 P 14 
-100.00000 -100.00000 H 15 
 0.00473  0.26300 R 16 
-100.00000 -100.00000 K 17 
-100.00000 -100.00000 D 18 
-100.00000 -100.00000 E 19 
-0.00016 -100.00000 G 0 
-0.36486 -0.31196 A 1 
 0.35252  0.00007 V 2 
-0.31995  0.36929 I 3 
 0.00000  0.00000 L 4 
-0.00016 -100.00000 M 5 
-0.67061  0.13297 F 6 
 0.00460  0.48549 Y 7 
-100.00000 -100.00000 W 8 
-0.47059 -100.00000 S 9 
 0.12405 -100.00000 T 10 
 0.37835 -100.00000 N 11 
-0.22907  0.31607 Q 12 
-100.00000 -100.00000 C 13 
-0.18290 -0.06812 P 14 
 0.00460  0.02090 H 15 
-0.25446  0.13637 R 16 
-100.00000 -100.00000 K 17 
-0.00016 -100.00000 D 18 
-100.00000 -100.00000 E 19 
 0.42470 -0.18336 G 0 
 0.02434 -0.57233 A 1 
 0.15860 -0.36432 V 2 
 0.34401 -0.39036 I 3 
 0.13755  0.33228 L 4 
-0.33518  0.35892 M 5 
 0.31690  0.01182 F 6 
-0.33518 -0.06546 Y 7 
-0.11469  0.22996 W 8 
 0.46994  0.48612 S 9 
 0.62374  0.07944 T 10 
 0.98409 -0.01564 N 11 
-0.19279 -0.13947 Q 12 
-100.00000 -100.00000 C 13 
 0.00000  0.00000 P 14 
-0.39442  0.29878 H 15 
-0.10084 -0.49141 R 16 
 0.48642 -100.00000 K 17 
 0.61939  0.08647 D 18 
 0.13849  0.26910 E 19 
 0.01453 -100.00000 G 0 
 0.00000  0.00000 A 1 
-0.28190 -0.01595 V 2 
 0.97814 -1.02495 I 3 
-0.51631  0.09499 L 4 
-100.00000 -0.45211 M 5 
-0.30588  0.13681 F 6 
-0.20786 -0.25279 Y 7 
-100.00000 -100.00000 W 8 
-0.48148  0.20372 S 9 
-0.31607 -0.24591 T 10 
 0.34118 -0.69012 N 11 
-0.52299 -0.52628 Q 12 
-100.00000 -100.00000 C 13 
 1.03034  0.18495 P 14 
-0.74433 -0.33551 H 15 
-0.01554 -0.12042 R 16 
-0.47090  0.37782 K 17 
 0.19473  0.55528 D 18 
 0.56889 -0.10108 E 19 
-0.18498  0.19075 G 0 
-0.52584  1.07051 A 1 
 0.21819 -0.05736 V 2 
-0.02759  0.13447 I 3 
-0.16387 -0.57578 L 4 
-100.00000  0.25247 M 5 
-0.00035 -0.12604 F 6 
 0.10376 -100.00000 Y 7 
 0.01464  0.00012 W 8 
-0.10911  0.52824 S 9 
 0.03359 -0.22786 T 10 
-1.27813 -100.00000 N 11 
-0.43031 -0.46850 Q 12 
-100.00000 -100.00000 C 13 
-100.00000 -100.00000 P 14 
-0.08239 -100.00000 H 15 
 0.00000  0.00000 R 16 
 0.28390  0.77188 K 17 
-100.00000 -0.86769 D 18 
-0.18862 -0.42053 E 19 
 0.02153 -100.00000 G 0 
-0.52099  0.13360 A 1 
 0.30369 -100.00000 V 2 
-0.25447 -0.34960 I 3 
-0.46683 -0.38244 L 4 
-100.00000 -100.00000 M 5 
 0.00857 -100.00000 F 6 
-0.22311 -100.00000 Y 7 
 0.37742 -100.00000 W 8 
 0.00000  0.00000 S 9 
-0.15905  0.24317 T 10 
-0.60651 -100.00000 N 11 
-0.68547 -100.00000 Q 12 
-100.00000 -100.00000 C 13 
-0.27323 -0.12296 P 14 
-100.00000 -0.24225 H 15 
-0.36657 -0.12626 R 16 
-0.13292 -100.00000 K 17 
-0.12303 -100.00000 D 18 
 0.88826  0.22258 E 19 
-0.00001 -100.00000 G 0 
-100.00000 -100.00000 A 1 
-100.00000 -100.00000 V 2 
-100.00000 -100.00000 I 3 
-0.20737 -100.00000 L 4 
-100.00000 -100.00000 M 5 
-100.00000 -100.00000 F 6 
-100.00000 -100.00000 Y 7 
 0.00000  0.00000 W 8 
-100.00000 -100.00000 S 9 
-100.00000 -100.00000 T 10 
-100.00000 -100.00000 N 11 
-100.00000 -100.00000 Q 12 
 0.35268  0.13689 C 13 
-100.00000 -100.00000 P 14 
-100.00000 -100.00000 H 15 
-0.10867  0.57078 R 16 
-100.00000 -100.00000 K 17 
-100.00000 -100.00000 D 18 
-100.00000 -100.00000 E 19 
-1.12242  0.39775 G 0 
-0.24541 -0.64347 A 1 
-100.00000 -100.00000 V 2 
-100.00000 -100.00000 I 3 
-100.00000 -100.00000 L 4 
-100.00000 -100.00000 M 5 
 0.48165  0.22304 F 6 
 0.00468  0.02929 Y 7 
-100.00000 -100.00000 W 8 
 0.00000  0.00000 S 9 
-0.13282 -100.00000 T 10 
-100.00000 -100.00000 N 11 
-100.00000 -100.00000 Q 12 
-0.00017 -100.00000 C 13 
-0.54921  0.54917 P 14 
-100.00000 -100.00000 H 15 
-100.00000 -100.00000 R 16 
-100.00000 -100.00000 K 17 
-100.00000 -100.00000 D 18 
-100.00000 -100.00000 E 19 
-0.00005 -100.00000 G 0 
-100.00000 -100.00000 A 1 
-100.00000 -100.00000 V 2 
-100.00000 -100.00000 I 3 
-100.00000 -100.00000 L 4 
-100.00000 -100.00000 M 5 
-100.00000 -100.00000 F 6 
 0.00000  0.00000 Y 7 
-100.00000  0.00007 W 8 
-0.25433 -100.00000 S 9 
-100.00000 -100.00000 T 10 
 0.00870  0.26310 N 11 
-100.00000 -100.00000 Q 12 
 0.40003  0.13272 C 13 
-100.00000 -100.00000 P 14 
-0.27192  0.02409 H 15 
-100.00000 -100.00000 R 16 
-100.00000 -100.00000 K 17 
-0.36643  0.45882 D 18 
-100.00000 -100.00000 E 19 
-100.00000 -100.00000 G 0 
-100.00000 -100.00000 A 1 
 0.41679  0.49081 V 2 
 0.00000  0.00000 I 3 
-0.09185 -0.67960 L 4 
-0.09185 -100.00000 M 5 
-100.00000  0.13751 F 6 
-100.00000 -100.00000 Y 7 
-100.00000 -100.00000 W 8 
-0.11924 -0.11722 S 9 
-0.53874  0.11520 T 10 
-0.00002 -0.08814 N 11 
-100.00000 -100.00000 Q 12 
-100.00000 -100.00000 C 13 
-100.00000 -100.00000 P 14 
-100.00000 -100.00000 H 15 
-100.00000 -100.00000 R 16 
-100.00000 -100.00000 K 17 
-100.00000 -100.00000 D 18 
-100.00000 -100.00000 E 19 
-100.00000 -0.11705 G 0 
 0.86898  1.07049 A 1 
 0.00000  0.00000 V 2 
 0.29549  0.28875 I 3 
-0.11571  0.25746 L 4 
-100.00000 -100.00000 M 5 
-100.00000 -100.00000 F 6 
-100.00000 -100.00000 Y 7 
-100.00000 -100.00000 W 8 
-100.00000 -100.00000 S 9 
-100.00000 -100.00000 T 10 
-100.00000 -100.00000 N 11 
-100.00000 -100.00000 Q 12 
-100.00000 -100.00000 C 13 
-100.00000 -100.00000 P 14 
-100.00000 -100.00000 H 15 
-100.00000 -100.00000 R 16 
-100.00000 -100.00000 K 17 
-100.00000 -100.00000 D 18 
 0.67827 -100.00000 E 19 
 0.30098  0.25154 G 0 
-100.00000  0.00004 A 1 
-100.00000 -0.11721 V 2 
-100.00000 -100.00000 I 3 
-100.00000 -100.00000 L 4 
-100.00000 -100.00000 M 5 
-100.00000 -100.00000 F 6 
-100.00000 -100.00000 Y 7 
-100.00000 -100.00000 W 8 
-100.00000 -100.00000 S 9 
-100.00000 -100.00000 T 10 
-100.00000 -100.00000 N 11 
-100.00000 -100.00000 Q 12 
-100.00000 -100.00000 C 13 
-100.00000 -100.00000 P 14 
-100.00000 -100.00000 H 15 
-100.00000 -100.00000 R 16 
 0.04549  0.10211 K 17 
-0.19563  0.26308 D 18 
 0.00000  0.00000 E 19 
-1.00596 -0.24615 G 0 
 0.11094  0.18680 A 1 
-0.00040 -0.40832 V 2 
-0.37316  0.04930 I 3 
-0.67328  0.56090 L 4 
-100.00000 -100.00000 M 5 
-100.00000  0.00008 F 6 
-0.51915 -100.00000 Y 7 
-100.00000  0.60113 W 8 
-0.05246 -0.29285 S 9 
 0.00000  0.00000 T 10 
-0.22975  0.37859 N 11 
-0.19456 -100.00000 Q 12 
-100.00000 -100.00000 C 13 
-1.22756 -0.01140 P 14 
-100.00000 -100.00000 H 15 
 0.72878  0.14981 R 16 
-100.00000 -0.80097 K 17 
-0.10015 -0.43861 D 18 
 0.11288  0.02033 E 19 
-0.60146 -0.21409 G 0 
 0.69623 -0.32657 A 1 
-1.00490 -100.00000 V 2 
-100.00000 -0.00014 I 3 
-0.43947  0.05902 L 4 
-0.86568  0.02016 M 5 
 0.25565 -0.75057 F 6 
-0.16452 -0.08824 Y 7 
-0.94677 -100.00000 W 8 
-0.17644  0.19760 S 9 
-0.06166  0.06463 T 10 
 0.07661 -0.50925 N 11 
-1.39076 -0.18254 Q 12 
-100.00000 -100.00000 C 13 
 0.00000  0.00000 P 14 
-0.04904 -100.00000 H 15 
-100.00000 -100.00000 R 16 
-100.00000  0.18802 K 17 
-100.00000 -0.45509 D 18 
-0.51713  0.04983 E 19 
 0.00493 -0.18219 G 0 
 0.03326  0.11183 A 1 
 0.01897 -100.00000 V 2 
 0.13757 -100.00000 I 3 
 0.01897 -0.00011 L 4 
-100.00000 -100.00000 M 5 
-100.00000 -100.00000 F 6 
-100.00000 -0.22474 Y 7 
-100.00000 -0.00011 W 8 
 0.09592  0.50860 S 9 
 0.34831  0.06245 T 10 
 0.00000  0.00000 N 11 
-0.11853 -100.00000 Q 12 
-100.00000 -100.00000 C 13 
-0.11853 -100.00000 P 14 
-0.32996  0.25666 H 15 
-0.76106 -0.80869 R 16 
 0.38445 -0.48218 K 17 
 0.07426 -0.37956 D 18 
 0.77655 -100.00000 E 19 
 0.17150 -0.11734 G 0 
-0.19433  0.34455 A 1 
-100.00000 -100.00000 V 2 
-100.00000 -100.00000 I 3 
-100.00000 -100.00000 L 4 
-100.00000 -100.00000 M 5 
-0.41813 -100.00000 F 6 
-0.03162 -100.00000 Y 7 
-100.00000  0.14569 W 8 
 0.00000  0.00000 S 9 
 0.10545 -100.00000 T 10 
-0.75671 -100.00000 N 11 
-0.14200 -100.00000 Q 12 
-100.00000 -100.00000 C 13 
 0.58566 -0.58765 P 14 
-100.00000 -100.00000 H 15 
-100.00000 -100.00000 R 16 
-100.00000 -100.00000 K 17 
-100.00000 -100.00000 D 18 
-100.00000 -0.00005 E 19 
 0.41779 -0.09724 G 0 
 0.60876 -0.05106 A 1 
 0.53684 -0.02341 V 2 
 0.00003 -0.22546 I 3 
-100.00000  0.00003 L 4 
-100.00000 -100.00000 M 5 
-100.00000 -100.00000 F 6 
-100.00000 -100.00000 Y 7 
-100.00000 -100.00000 W 8 
-100.00000 -100.00000 S 9 
 0.07741  0.46660 T 10 
-100.00000  0.00003 N 11 
-0.67345  0.00003 Q 12 
-100.00000 -100.00000 C 13 
-0.54281 -100.00000 P 14 
-100.00000 -100.00000 H 15 
-100.00000 -100.00000 R 16 
-0.44437  0.70070 K 17 
 0.04688 -0.57039 D 18 
 0.00000  0.00000 E 19 
-0.42757 -100.00000 G 0 
 0.35529 -0.59319 A 1 
-0.66563 -0.55473 V 2 
-0.01662 -0.53586 I 3 
-0.76322 -0.00057 L 4 
-100.00000  0.84742 M 5 
-0.65665  0.03753 F 6 
 0.05951  0.06841 Y 7 
 0.09116 -0.68050 W 8 
-0.01202 -0.15512 S 9 
-0.07876 -0.30051 T 10 
 0.00000  0.00000 N 11 
 0.92576 -0.29243 Q 12 
 0.04650 -100.00000 C 13 
-100.00000 -100.00000 P 14 
 0.36130 -100.00000 H 15 
-0.00024 -0.11782 R 16 
-0.47685 -0.61832 K 17 
 0.08598 -0.16923 D 18 
-0.82862 -0.11782 E 19 
 0.00000  0.00000 G 0 
-100.00000 -0.28320 A 1 
 0.03358 -0.45498 V 2 
-100.00000 -100.00000 I 3 
-100.00000 -100.00000 L 4 
-100.00000 -100.00000 M 5 
-100.00000 -100.00000 F 6 
-100.00000 -100.00000 Y 7 
-100.00000 -100.00000 W 8 
-100.00000 -100.00000 S 9 
-100.00000 -100.00000 T 10 
-100.00000 -100.00000 N 11 
-100.00000 -100.00000 Q 12 
-100.00000 -100.00000 C 13 
-100.00000 -100.00000 P 14 
-100.00000 -100.00000 H 15 
 0.12125  0.19246 R 16 
-100.00000 -100.00000 K 17 
-100.00000 -100.00000 D 18 
-0.71667 -0.63272 E 19 
 0.25609  0.15287 G 0 
 0.00000  0.00000 A 1 
-0.17192  0.18231 V 2 
-100.00000 -100.00000 I 3 
 0.40919 -0.00003 L 4 
-0.11920 -100.00000 M 5 
-100.00000 -100.00000 F 6 
-100.00000 -100.00000 Y 7 
-100.00000 -100.00000 W 8 
-0.01621  0.05205 S 9 
 0.26604 -0.32538 T 10 
-100.00000 -100.00000 N 11 
 0.00005 -100.00000 Q 12 
-0.11920 -100.00000 C 13 
 0.27350 -100.00000 P 14 
-100.00000 -100.00000 H 15 
-100.00000 -100.00000 R 16 
-100.00000 -100.00000 K 17 
-100.00000 -100.00000 D 18 
-0.22266 -0.06343 E 19 
 0.26307 -0.41987 G 0 
-100.00000 -100.00000 A 1 
-100.00000 -100.00000 V 2 
-100.00000 -100.00000 I 3 
-100.00000 -100.00000 L 4 
-100.00000 -100.00000 M 5 
-0.37839 -0.04135 F 6 
 0.23282  0.53631 Y 7 
 0.14407  0.13756 W 8 
-100.00000  0.14611 S 9 
-100.00000 -100.00000 T 10 
-100.00000 -100.00000 N 11 
-100.00000 -100.00000 Q 12 
 0.00000  0.00000 C 13 
-100.00000 -100.00000 P 14 
-100.00000 -100.00000 H 15 
-0.01517 -0.25929 R 16 
-100.00000 -100.00000 K 17 
-100.00000 -100.00000 D 18 
-100.00000 -100.00000 E 19 
-100.00000 -100.00000 G 0 
-100.00000 -100.00000 A 1 
-100.00000 -100.00000 V 2 
-100.00000 -100.00000 I 3 
-100.00000 -100.00000 L 4 
-100.00000 -100.00000 M 5 
 0.55889  0.76570 F 6 
 0.00000  0.00000 Y 7 
-100.00000 -100.00000 W 8 
-100.00000  0.00017 S 9 
-100.00000 -100.00000 T 10 
-100.00000  0.13767 N 11 
-0.22931 -100.00000 Q 12 
 0.01986  0.31395 C 13 
-100.00000 -100.00000 P 14 
 0.12846  0.30110 H 15 
-100.00000 -100.00000 R 16 
-100.00000 -100.00000 K 17 
-0.11918  0.58513 D 18 
-100.00000 -100.00000 E 19 
-100.00000 -100.00000 G 0 
-100.00000 -100.00000 A 1 
-100.00000 -100.00000 V 2 
-100.00000 -100.00000 I 3 
 0.24920 -0.80686 L 4 
-100.00000 -100.00000 M 5 
-100.00000 -100.00000 F 6 
-100.00000 -100.00000 Y 7 
-100.00000 -100.00000 W 8 
-0.19485 -0.10661 S 9 
-100.00000  0.02035 T 10 
-100.00000 -100.00000 N 11 
-0.09164  0.45262 Q 12 
-100.00000 -100.00000 C 13 
 0.00000  0.00000 P 14 
-100.00000 -100.00000 H 15 
-100.00000 -100.00000 R 16 
-100.00000 -100.00000 K 17 
-100.00000 -100.00000 D 18 
-100.00000 -100.00000 E 19 
 0.00000  0.00000 G 0 
-100.00000 -100.00000 A 1 
 0.03349 -0.11731 V 2 
-100.00000 -100.00000 I 3 
-100.00000 -100.00000 L 4 
-100.00000 -100.00000 M 5 
-100.00000 -100.00000 F 6 
-100.00000 -100.00000 Y 7 
-100.00000 -100.00000 W 8 
-100.00000 -100.00000 S 9 
-100.00000 -100.00000 T 10 
-100.00000 -100.00000 N 11 
-100.00000 -100.00000 Q 12 
-100.00000 -100.00000 C 13 
-100.00000 -100.00000 P 14 
-100.00000 -100.00000 H 15 
-0.41161  0.25228 R 16 
-100.00000 -100.00000 K 17 
-100.00000 -100.00000 D 18 
-0.06311 -0.16676 E 19 
-0.05611 -0.04659 G 0 
-0.11928  0.15276 A 1 
 0.14375 -0.11730 V 2 
-100.00000 -100.00000 I 3 
-0.22944 -0.59274 L 4 
-100.00000 -100.00000 M 5 
-100.00000 -100.00000 F 6 
-0.13843  0.16408 Y 7 
-100.00000 -100.00000 W 8 
 0.36614 -0.00003 S 9 
 0.01822  0.01878 T 10 
 0.08705  0.13147 N 11 
-100.00000  0.39883 Q 12 
-100.00000 -100.00000 C 13 
-0.33828 -0.60879 P 14 
-100.00000 -100.00000 H 15 
-100.00000 -0.13927 R 16 
-0.42733 -100.00000 K 17 
 0.00000  0.00000 D 18 
 0.25923 -0.33192 E 19 
-100.00000 -100.00000 G 0 
-100.00000 -100.00000 A 1 
 0.49274 -0.11962 V 2 
 0.38206 -0.11448 I 3 
 0.00000  0.00000 L 4 
-100.00000 -100.00000 M 5 
 0.02072  0.84807 F 6 
-100.00000 -100.00000 Y 7 
-0.11916 -100.00000 W 8 
-100.00000 -100.00000 S 9 
-100.00000 -100.00000 T 10 
-100.00000 -100.00000 N 11 
-100.00000 -100.00000 Q 12 
-100.00000 -100.00000 C 13 
-0.35907  0.31335 P 14 
-0.19415  0.14580 H 15 
 0.25935 -100.00000 R 16 
-100.00000 -100.00000 K 17 
-100.00000 -100.00000 D 18 
-100.00000 -100.00000 E 19 
-0.64124  0.61631 G 0 
 0.02986  0.03778 A 1 
 0.13692 -0.08421 V 2 
 0.00000  0.00000 I 3 
-0.12671 -100.00000 L 4 
-0.11972 -100.00000 M 5 
-1.03265  0.16930 F 6 
-0.22302  0.80393 Y 7 
-100.00000 -100.00000 W 8 
 0.12120  0.24908 S 9 
 0.05918  0.60991 T 10 
 0.16400 -0.32859 N 11 
-0.04859 -100.00000 Q 12 
-0.11972 -0.22526 C 13 
-100.00000 -100.00000 P 14 
-0.47313 -0.50877 H 15 
-0.11972  0.87555 R 16 
-100.00000  0.14618 K 17 
-0.11972 -100.00000 D 18 
-0.81859 -100.00000 E 19 
 0.18470  0.07499 G 0 
 0.25168  0.37840 A 1 
-100.00000 -100.00000 V 2 
-100.00000 -100.00000 I 3 
 0.00003  0.14594 L 4 
-100.00000 -100.00000 M 5 
-100.00000 -100.00000 F 6 
 1.53665 -0.00664 Y 7 
-100.00000 -100.00000 W 8 
 0.00003  0.13739 S 9 
-100.00000 -100.00000 T 10 
-0.94447 -0.24759 N 11 
 0.00003 -100.00000 Q 12 
-100.00000 -100.00000 C 13 
-100.00000 -100.00000 P 14 
 0.03415 -0.48772 H 15 
-100.00000 -100.00000 R 16 
-100.00000 -100.00000 K 17 
 0.00000  0.00000 D 18 
 0.23865 -0.32857 E 19 
-0.25160 -0.00016 G 0 
 0.01881 -0.06233 A 1 
-0.42537 -100.00000 V 2 
 0.11018 -0.38391 I 3 
-0.46837 -0.79446 L 4 
 0.16343 -100.00000 M 5 
 0.03471  0.15361 F 6 
 0.00000  0.00000 Y 7 
-100.00000 -100.00000 W 8 
 0.10682 -0.15872 S 9 
-0.42537 -100.00000 T 10 
-0.22832 -100.00000 N 11 
-0.00004 -100.00000 Q 12 
-0.11027 -0.28277 C 13 
-100.00000 -100.00000 P 14 
 0.44686 -0.19935 H 15 
-100.00000 -100.00000 R 16 
-100.00000 -100.00000 K 17 
-100.00000 -100.00000 D 18 
-100.00000 -100.00000 E 19 
 0.07447  0.50980 G 0 
-0.34241 -0.16026 A 1 
-0.31122  0.43957 V 2 
-100.00000 -100.00000 I 3 
-100.00000 -100.00000 L 4 
-100.00000 -100.00000 M 5 
-100.00000 -100.00000 F 6 
-100.00000 -100.00000 Y 7 
-100.00000 -100.00000 W 8 
-100.00000 -100.00000 S 9 
-100.00000 -100.00000 T 10 
-100.00000 -100.00000 N 11 
-0.11922 -100.00000 Q 12 
-100.00000 -100.00000 C 13 
 0.16147 -0.28263 P 14 
-100.00000 -100.00000 H 15 
-100.00000 -100.00000 R 16 
-0.01597  0.25418 K 17 
-0.18176  0.45642 D 18 
 0.00000  0.00000 E 19 
 0.07133  0.25071 G 0 
-100.00000 -100.00000 A 1 
 0.01819 -100.00000 V 2 
-100.00000 -100.00000 I 3 
-100.00000 -100.00000 L 4 
-100.00000 -100.00000 M 5 
-100.00000 -100.00000 F 6 
-100.00000 -100.00000 Y 7 
-100.00000 -100.00000 W 8 
-100.00000 -100.00000 S 9 
-100.00000 -100.00000 T 10 
-100.00000 -100.00000 N 11 
-100.00000 -100.00000 Q 12 
-100.00000 -100.00000 C 13 
-100.00000 -100.00000 P 14 
-100.00000 -100.00000 H 15 
-100.00000 -100.00000 R 16 
-0.00457 -0.29683 K 17 
-0.46398 -0.08830 D 18 
 0.00000  0.00000 E 19 
-100.00000 -100.00000 G 0 
-100.00000 -100.00000 A 1 
-100.00000 -100.00000 V 2 
 0.00006  0.13735 I 3 
 0.00000  0.00000 L 4 
 0.16470 -0.80064 M 5 
-100.00000 -100.00000 F 6 
-100.00000 -100.00000 Y 7 
-100.00000 -100.00000 W 8 
-100.00000 -100.00000 S 9 
-100.00000 -100.00000 T 10 
-100.00000 -100.00000 N 11 
 0.25940  0.56074 Q 12 
-100.00000 -100.00000 C 13 
 0.15082 -0.86229 P 14 
-100.00000 -100.00000 H 15 
-100.00000 -100.00000 R 16 
-100.00000 -100.00000 K 17 
-100.00000 -100.00000 D 18 
-100.00000 -100.00000 E 19 
 0.38973  0.34012 G 0 
-100.00000 -100.00000 A 1 
-100.00000  0.00003 V 2 
-100.00000 -100.00000 I 3 
-100.00000 -100.00000 L 4 
 0.18917 -0.11960 M 5 
-0.45294 -0.32629 F 6 
-0.43886 -0.11714 Y 7 
-100.00000 -0.13042 W 8 
 0.46592 -0.21374 S 9 
 0.37865 -100.00000 T 10 
-100.00000 -100.00000 N 11 
-100.00000 -100.00000 Q 12 
-100.00000 -100.00000 C 13 
-100.00000 -100.00000 P 14 
-100.00000 -0.02350 H 15 
 0.00000  0.00000 R 16 
 0.28627  0.21121 K 17 
-100.00000 -100.00000 D 18 
-100.00000 -100.00000 E 19 
-0.03241 -0.52987 G 0 
-100.00000 -0.11731 A 1 
-100.00000 -0.24627 V 2 
-100.00000 -100.00000 I 3 
-100.00000 -100.00000 L 4 
-100.00000 -100.00000 M 5 
-100.00000 -100.00000 F 6 
-100.00000 -100.00000 Y 7 
-100.00000 -100.00000 W 8 
-100.00000 -100.00000 S 9 
-100.00000 -100.00000 T 10 
-100.00000 -100.00000 N 11 
-100.00000 -100.00000 Q 12 
-100.00000 -100.00000 C 13 
-100.00000 -100.00000 P 14 
-100.00000 -100.00000 H 15 
-100.00000 -100.00000 R 16 
 0.23970  0.25453 K 17 
-0.31169 -0.02388 D 18 
 0.00000  0.00000 E 19 
 0.00003 -100.00000 G 0 
-100.00000 -100.00000 A 1 
-100.00000 -100.00000 V 2 
-100.00000 -100.00000 I 3 
 0.48546 -0.15782 L 4 
-100.00000 -100.00000 M 5 
-100.00000 -100.00000 F 6 
-100.00000 -100.00000 Y 7 
-100.00000 -100.00000 W 8 
-100.00000 -100.00000 S 9 
-100.00000 -100.00000 T 10 
-100.00000 -100.00000 N 11 
 0.00000  0.00000 Q 12 
-100.00000 -100.00000 C 13 
-100.00000 -100.00000 P 14 
-0.44954 -0.15782 H 15 
 0.24523  0.18780 R 16 
 0.25932  0.46770 K 17 
-100.00000 -100.00000 D 18 
-100.00000 -0.18908 E 19 
-100.00000 -100.00000 G 0 
-100.00000 -100.00000 A 1 
-0.16416  0.48543 V 2 
-100.00000 -100.00000 I 3 
 0.00000  0.00000 L 4 
 0.15777 -0.22564 M 5 
-0.24317 -0.00757 F 6 
-100.00000 -100.00000 Y 7 
-100.00000  0.00001 W 8 
-0.11572 -0.08535 S 9 
-100.00000 -100.00000 T 10 
-100.00000 -100.00000 N 11 
-100.00000 -100.00000 Q 12 
-100.00000 -100.00000 C 13 
-100.00000 -100.00000 P 14 
-100.00000 -100.00000 H 15 
-100.00000 -100.00000 R 16 
-100.00000 -100.00000 K 17 
-100.00000 -100.00000 D 18 
-100.00000 -100.00000 E 19 
 0.04482 -0.43186 G 0 
-100.00000 -100.00000 A 1 
-0.56550 -0.65123 V 2 
 0.01244 -0.28716 I 3 
-100.00000 -0.06392 L 4 
-100.00000 -0.30594 M 5 
 0.11706 -100.00000 F 6 
-100.00000 -100.00000 Y 7 
-100.00000 -100.00000 W 8 
 0.00000  0.00000 S 9 
-0.00311 -100.00000 T 10 
 0.52267 -0.07650 N 11 
-0.33181 -100.00000 Q 12 
-0.51704 -0.08856 C 13 
 0.00008 -100.00000 P 14 
-100.00000 -0.00028 H 15 
 0.46894 -0.55475 R 16 
-100.00000 -0.00028 K 17 
-100.00000 -100.00000 D 18 
-100.00000 -0.00028 E 19 
 0.13745  0.02053 G 0 
-0.30093 -100.00000 A 1 
-0.19342  0.05286 V 2 
-100.00000 -100.00000 I 3 
 0.58359 -0.02250 L 4 
-100.00000 -100.00000 M 5 
-100.00000 -100.00000 F 6 
-0.37633 -0.50793 Y 7 
-100.00000 -100.00000 W 8 
 0.00000  0.00000 S 9 
-0.26941 -100.00000 T 10 
-100.00000 -100.00000 N 11 
-100.00000  0.18479 Q 12 
-100.00000 -100.00000 C 13 
-0.46816  0.20817 P 14 
-100.00000 -100.00000 H 15 
-100.00000 -100.00000 R 16 
-100.00000 -100.00000 K 17 
 0.04759 -0.02250 D 18 
-100.00000 -1.09252 E 19 
-0.11956 -100.00000 G 0 
-0.23947  0.50442 A 1 
 0.00000  0.00000 V 2 
-0.81463  0.10093 I 3 
 0.53586 -0.00757 L 4 
-100.00000 -100.00000 M 5 
-0.54363 -0.90769 F 6 
-100.00000 -100.00000 Y 7 
-100.00000 -100.00000 W 8 
-0.00034 -100.00000 S 9 
-0.46394 -0.66508 T 10 
-100.00000 -100.00000 N 11 
-100.00000 -100.00000 Q 12 
-0.11956 -100.00000 C 13 
-100.00000 -100.00000 P 14 
-100.00000 -100.00000 H 15 
-100.00000 -100.00000 R 16 
-100.00000 -100.00000 K 17 
-100.00000 -100.00000 D 18 
-100.00000 -0.00015 E 19 
-0.19561 -100.00000 G 0 
-0.28779 -0.47972 A 1 
-0.82643  0.37862 V 2 
-0.27038  0.26306 I 3 
 0.63819 -0.48705 L 4 
 0.07786 -100.00000 M 5 
-100.00000 -100.00000 F 6 
-100.00000  0.05509 Y 7 
-100.00000 -100.00000 W 8 
 0.00000  0.00000 S 9 
 0.75265  0.92402 T 10 
 0.03403  0.16446 N 11 
-100.00000  0.25866 Q 12 
-100.00000 -100.00000 C 13 
 0.02045  0.42202 P 14 
-100.00000 -100.00000 H 15 
-0.19376 -100.00000 R 16 
-0.09150 -0.24590 K 17 
 0.01857 -100.00000 D 18 
 1.68341 -100.00000 E 19 
 0.01828  0.26292 G 0 
-0.19421  0.26292 A 1 
-0.28976 -100.00000 V 2 
-100.00000 -100.00000 I 3 
 0.16949 -0.30359 L 4 
-100.00000 -100.00000 M 5 
-100.00000 -100.00000 F 6 
 0.03366 -0.28344 Y 7 
-100.00000 -100.00000 W 8 
 0.00000  0.00000 S 9 
-0.04876 -0.10177 T 10 
-100.00000 -100.00000 N 11 
-100.00000 -0.10147 Q 12 
-100.00000 -100.00000 C 13 
 0.75199  0.10648 P 14 
-100.00000 -100.00000 H 15 
-0.44978 -0.05523 R 16 
-100.00000 -100.00000 K 17 
 0.25929 -100.00000 D 18 
-100.00000 -0.14587 E 19 
-0.00012 -100.00000 G 0 
 0.01826 -100.00000 A 1 
-1.32909  0.26001 V 2 
-0.22927  0.15923 I 3 
 0.00000  0.00000 L 4 
 0.59464  0.30325 M 5 
 0.24719  0.16457 F 6 
-1.05866  0.00008 Y 7 
-0.00012  0.00008 W 8 
 0.19297 -0.47314 S 9 
-100.00000 -100.00000 T 10 
-100.00000 -100.00000 N 11 
-100.00000 -100.00000 Q 12 
-100.00000 -100.00000 C 13 
-100.00000 -100.00000 P 14 
-100.00000 -100.00000 H 15 
-100.00000 -100.00000 R 16 
-100.00000 -100.00000 K 17 
-100.00000 -100.00000 D 18 
-100.00000 -100.00000 E 19 
 0.23738 -0.64956 G 0 
 0.61876 -100.00000 A 1 
-100.00000 -0.22552 V 2 
-100.00000 -100.00000 I 3 
-100.00000 -100.00000 L 4 
-100.00000 -100.00000 M 5 
-100.00000 -100.00000 F 6 
-100.00000 -100.00000 Y 7 
-100.00000 -100.00000 W 8 
-100.00000 -100.00000 S 9 
-100.00000 -100.00000 T 10 
-100.00000 -100.00000 N 11 
-100.00000 -100.00000 Q 12 
-100.00000 -100.00000 C 13 
-100.00000 -100.00000 P 14 
-100.00000 -100.00000 H 15 
-100.00000 -100.00000 R 16 
-0.45293 -0.04422 K 17 
 0.09193 -0.53333 D 18 
 0.00000  0.00000 E 19 
-0.43083  0.56190 G 0 
-100.00000 -100.00000 A 1 
-100.00000 -100.00000 V 2 
 0.43407  0.25766 I 3 
-100.00000 -100.00000 L 4 
-100.00000 -100.00000 M 5 
-100.00000 -100.00000 F 6 
-100.00000 -100.00000 Y 7 
-100.00000 -100.00000 W 8 
 0.01838  0.26142 S 9 
 0.00005 -0.42042 T 10 
-100.00000 -100.00000 N 11 
-100.00000 -100.00000 Q 12 
-100.00000 -100.00000 C 13 
-100.00000 -100.00000 P 14 
-100.00000 -100.00000 H 15 
 0.00000  0.00000 R 16 
 0.39785 -0.05003 K 17 
-100.00000 -100.00000 D 18 
-100.00000 -100.00000 E 19 
-100.00000 -100.00000 G 0 
-100.00000 -100.00000 A 1 
-0.37849 -0.37066 V 2 
-0.00004  0.13747 I 3 
-0.37260  0.25345 L 4 
-100.00000 -100.00000 M 5 
 0.00000  0.00000 F 6 
-100.00000 -0.45387 Y 7 
-100.00000 -100.00000 W 8 
 0.24617 -0.33016 S 9 
-100.00000 -100.00000 T 10 
-100.00000 -100.00000 N 11 
-100.00000 -100.00000 Q 12 
-100.00000 -100.00000 C 13 
-100.00000 -100.00000 P 14 
-100.00000 -100.00000 H 15 
-100.00000 -100.00000 R 16 
-100.00000 -100.00000 K 17 
-100.00000 -100.00000 D 18 
-100.00000 -100.00000 E 19 
 0.30475  0.01917 G 0 
-100.00000 -0.11730 A 1 
-100.00000 -100.00000 V 2 
-100.00000 -100.00000 I 3 
-100.00000 -100.00000 L 4 
-100.00000 -100.00000 M 5 
-100.00000 -100.00000 F 6 
-100.00000 -100.00000 Y 7 
-100.00000 -100.00000 W 8 
-100.00000 -100.00000 S 9 
-100.00000 -100.00000 T 10 
-100.00000 -100.00000 N 11 
-100.00000 -100.00000 Q 12 
-100.00000 -100.00000 C 13 
 0.00005  0.13749 P 14 
-100.00000 -100.00000 H 15 
-100.00000 -100.00000 R 16 
 0.23946  0.19194 K 17 
 0.01825 -0.45530 D 18 
 0.00000  0.00000 E 19 
-100.00000 -100.00000 G 0 
-100.00000 -100.00000 A 1 
 0.67759  0.06016 V 2 
 0.00000  0.00000 I 3 
 0.17691 -0.16223 L 4 
 0.11451  0.50572 M 5 
-100.00000 -100.00000 F 6 
-100.00000 -100.00000 Y 7 
-100.00000 -100.00000 W 8 
-100.00000 -100.00000 S 9 
-0.06984  0.25625 T 10 
-100.00000 -100.00000 N 11 
-100.00000 -100.00000 Q 12 
-100.00000 -100.00000 C 13 
-100.00000 -100.00000 P 14 
-100.00000 -100.00000 H 15 
-100.00000 -100.00000 R 16 
 0.35605  0.26019 K 17 
-100.00000 -100.00000 D 18 
-100.00000 -100.00000 E 19 
-100.00000 -100.00000 G 0 
-100.00000 -100.00000 A 1 
 0.01836 -100.00000 V 2 
-100.00000  0.13741 I 3 
-0.34564 -0.74882 L 4 
-100.00000 -100.00000 M 5 
 0.00000  0.00000 F 6 
-100.00000 -100.00000 Y 7 
-100.00000  0.02025 W 8 
 0.25937 -0.39907 S 9 
-100.00000 -100.00000 T 10 
-100.00000 -100.00000 N 11 
-100.00000 -100.00000 Q 12 
-100.00000  0.02025 C 13 
-100.00000 -100.00000 P 14 
-100.00000 -100.00000 H 15 
-100.00000 -100.00000 R 16 
-100.00000 -100.00000 K 17 
-100.00000 -100.00000 D 18 
-100.00000 -100.00000 E 19 
-100.00000 -100.00000 G 0 
-0.11929 -0.50869 A 1 
-100.00000 -100.00000 V 2 
-100.00000 -100.00000 I 3 
-0.64405 -0.10650 L 4 
-100.00000 -100.00000 M 5 
-100.00000 -100.00000 F 6 
-100.00000 -100.00000 Y 7 
-100.00000 -100.00000 W 8 
-0.83618 -0.35737 S 9 
 0.34685 -0.50869 T 10 
-0.56374 -0.44527 N 11 
-100.00000 -100.00000 Q 12 
-100.00000 -100.00000 C 13 
 0.00000  0.00000 P 14 
-0.49737 -0.18874 H 15 
-100.00000 -100.00000 R 16 
-0.60017 -100.00000 K 17 
-0.00038 -0.57364 D 18 
 0.49945 -0.29887 E 19 
-0.22388  0.00920 G 0 
-0.00218  0.27598 A 1 
-1.49957 -0.53218 V 2 
-100.00000 -0.18805 I 3 
-0.40771 -0.44632 L 4 
-0.53344  0.37838 M 5 
-1.99342 -0.97941 F 6 
 0.02077 -0.27772 Y 7 
-100.00000  0.13738 W 8 
-0.83422 -0.18797 S 9 
-0.36088 -0.38070 T 10 
-0.11841  0.21371 N 11 
 0.79427  0.71621 Q 12 
-100.00000 -100.00000 C 13 
 0.25999 -0.01172 P 14 
-0.27041 -100.00000 H 15 
-0.23816 -0.00512 R 16 
 0.00000  0.00000 K 17 
 0.45419 -0.91182 D 18 
 0.33450  0.22710 E 19 
-0.31661  0.02495 G 0 
-0.51655 -0.14367 A 1 
-0.81762 -0.62084 V 2 
-0.09185  0.00014 I 3 
-0.49292  0.62896 L 4 
-100.00000 -100.00000 M 5 
 0.25917 -100.00000 F 6 
-100.00000 -100.00000 Y 7 
-100.00000 -100.00000 W 8 
 0.05085 -0.04394 S 9 
-0.64512 -0.33438 T 10 
-0.64512 -100.00000 N 11 
-0.22935 -100.00000 Q 12 
-100.00000 -100.00000 C 13 
-100.00000 -100.00000 P 14 
-0.44916 -100.00000 H 15 
-100.00000 -100.00000 R 16 
 0.03001  0.52200 K 17 
 0.52633  0.64648 D 18 
 0.00000  0.00000 E 19 
 0.25948 -0.68266 G 0 
 0.32398 -0.35419 A 1 
-0.23369 -0.90728 V 2 
 0.63625 -0.05421 I 3 
-0.27970  0.26278 L 4 
 0.69815 -100.00000 M 5 
 0.33864  0.13725 F 6 
-0.81120 -0.07409 Y 7 
-0.22922 -0.37155 W 8 
 0.00000  0.00000 S 9 
-0.96290 -0.04123 T 10 
-0.62279  0.40568 N 11 
-0.03511 -100.00000 Q 12 
 0.14383 -100.00000 C 13 
-0.22922 -0.11738 P 14 
 0.01830 -0.55374 H 15 
-0.07526 -0.07318 R 16 
-100.00000 -100.00000 K 17 
-100.00000 -100.00000 D 18 
 0.16764 -0.23371 E 19 
-0.41102 -0.32548 G 0 
-1.03353  0.36663 A 1 
-1.54633 -100.00000 V 2 
 0.14837 -100.00000 I 3 
-0.13091 -0.14255 L 4 
-100.00000 -100.00000 M 5 
 0.00907 -100.00000 F 6 
-0.00119 -100.00000 Y 7 
-1.03157 -100.00000 W 8 
 0.00000  0.00000 S 9 
-0.36130  0.12606 T 10 
-0.06927 -0.32548 N 11 
-100.00000 -0.55223 Q 12 
-100.00000 -100.00000 C 13 
 0.10874 -0.25426 P 14 
-0.29019 -100.00000 H 15 
-0.00119  0.00028 R 16 
-0.19480 -100.00000 K 17 
-100.00000 -100.00000 D 18 
-100.00000 -100.00000 E 19 
-0.37893 -100.00000 G 0 
-100.00000 -100.00000 A 1 
-100.00000 -100.00000 V 2 
-100.00000 -100.00000 I 3 
-0.17558 -0.23146 L 4 
-100.00000 -100.00000 M 5 
 0.24561  0.15302 F 6 
-0.75587 -100.00000 Y 7 
 0.00000  0.00000 W 8 
-100.00000 -100.00000 S 9 
-100.00000 -100.00000 T 10 
-100.00000 -100.00000 N 11 
-100.00000 -100.00000 Q 12 
-0.37893 -0.18872 C 13 
-100.00000 -100.00000 P 14 
-100.00000 -100.00000 H 15 
 0.58265 -0.82935 R 16 
-100.00000 -100.00000 K 17 
-100.00000 -100.00000 D 18 
-100.00000 -100.00000 E 19 
 0.37814 -0.09829 G 0 
-0.42866  0.02278 A 1 
-0.73054  0.02080 V 2 
-100.00000  0.02080 I 3 
-0.46995  0.82028 L 4 
-100.00000 -0.16119 M 5 
-100.00000  0.00002 F 6 
-100.00000 -100.00000 Y 7 
-100.00000 -100.00000 W 8 
 0.02541  0.13951 S 9 
-0.80454 -0.40532 T 10 
-100.00000 -100.00000 N 11 
-100.00000 -0.11670 Q 12 
-100.00000 -100.00000 C 13 
 0.00000  0.00000 P 14 
-0.22121 -0.06210 H 15 
-0.00037 -100.00000 R 16 
-100.00000  0.00002 K 17 
-100.00000 -100.00000 D 18 
-0.59622 -100.00000 E 19 
-100.00000 -100.00000 G 0 
-100.00000 -100.00000 A 1 
-100.00000 -100.00000 V 2 
-100.00000  0.00007 I 3 
-100.00000 -100.00000 L 4 
-100.00000 -100.00000 M 5 
-100.00000 -100.00000 F 6 
-0.22142  0.35999 Y 7 
-100.00000 -100.00000 W 8 
-0.35039 -0.50051 S 9 
-0.19342 -0.12936 T 10 
 0.00000  0.00000 N 11 
-100.00000 -100.00000 Q 12 
-100.00000 -100.00000 C 13 
-100.00000 -100.00000 P 14 
 0.64660  0.05295 H 15 
-100.00000 -100.00000 R 16 
-0.25268  0.33494 K 17 
 0.58353  0.48559 D 18 
-0.11894 -100.00000 E 19 
-100.00000 -100.00000 G 0 
-0.11858 -100.00000 A 1 
-100.00000 -100.00000 V 2 
-100.00000 -100.00000 I 3 
-0.07375  0.02060 L 4 
-0.42445 -100.00000 M 5 
-0.94174 -0.41893 F 6 
-0.17639 -0.25236 Y 7 
-100.00000 -100.00000 W 8 
 0.34856 -0.22476 S 9 
-0.69958  0.05425 T 10 
 0.31857 -0.79921 N 11 
-0.37601 -0.56724 Q 12 
-100.00000 -100.00000 C 13 
 0.25993 -100.00000 P 14 
 0.00000  0.00000 H 15 
-0.13500  0.10500 R 16 
-100.00000 -100.00000 K 17 
-100.00000 -100.00000 D 18 
-100.00000 -100.00000 E 19 
-0.63939 -0.68884 G 0 
-0.17622  0.39729 A 1 
-100.00000 -100.00000 V 2 
-0.26253 -0.05791 I 3 
-100.00000 -100.00000 L 4 
-100.00000 -100.00000 M 5 
-100.00000 -100.00000 F 6 
-100.00000 -100.00000 Y 7 
-100.00000 -100.00000 W 8 
 0.26284 -100.00000 S 9 
 0.00000  0.00000 T 10 
-100.00000 -100.00000 N 11 
-100.00000 -100.00000 Q 12 
-100.00000 -100.00000 C 13 
-0.07663 -0.07524 P 14 
-100.00000 -100.00000 H 15 
-100.00000 -100.00000 R 16 
 0.06824  0.05029 K 17 
-100.00000 -100.00000 D 18 
-100.00000 -100.00000 E 19 
-0.20743  0.16535 G 0 
-0.45543 -100.00000 A 1 
-0.03785 -0.13421 V 2 
-0.06993 -0.09933 I 3 
 0.10000 -0.06482 L 4 
-0.20743 -0.00026 M 5 
 0.00000  0.00000 F 6 
 0.05560  0.18648 Y 7 
-0.00015 -100.00000 W 8 
 0.37449  0.22506 S 9 
-0.20743 -100.00000 T 10 
-100.00000  0.16371 N 11 
-100.00000  0.03818 Q 12 
-100.00000  0.16371 C 13 
-100.00000 -100.00000 P 14 
-0.00015 -100.00000 H 15 
-100.00000 -100.00000 R 16 
-100.00000 -100.00000 K 17 
-0.29432 -0.36364 D 18 
 0.05598 -0.12125 E 19 
-0.26979 -0.30022 G 0 
 0.07124 -0.48161 A 1 
-0.30339  0.30705 V 2 
-100.00000  0.02856 I 3 
-100.00000 -100.00000 L 4 
 0.02471 -100.00000 M 5 
-100.00000 -0.29156 F 6 
-1.09774 -0.30400 Y 7 
-100.00000 -100.00000 W 8 
-0.40687 -0.43107 S 9 
-100.00000 -0.01394 T 10 
 0.00000  0.00000 N 11 
-0.51308 -0.03758 Q 12 
-100.00000 -100.00000 C 13 
-0.64715 -0.30400 P 14 
-0.14069  0.01573 H 15 
-0.82932 -0.40915 R 16 
 0.56677  0.21870 K 17 
 0.01775 -0.11130 D 18 
-0.56241 -0.37763 E 19 
 0.00000  0.00000 G 0 
-100.00000 -100.00000 A 1 
-0.15707 -100.00000 V 2 
-100.00000 -100.00000 I 3 
-100.00000 -100.00000 L 4 
-100.00000 -100.00000 M 5 
-100.00000 -100.00000 F 6 
-100.00000 -100.00000 Y 7 
-100.00000 -100.00000 W 8 
-100.00000 -100.00000 S 9 
-100.00000 -100.00000 T 10 
-100.00000 -100.00000 N 11 
-100.00000 -100.00000 Q 12 
-100.00000 -100.00000 C 13 
-100.00000 -100.00000 P 14 
-100.00000 -100.00000 H 15 
-0.40158 -0.50467 R 16 
-100.00000 -100.00000 K 17 
-100.00000 -100.00000 D 18 
 0.01348 -0.11982 E 19 
-100.00000  1.13791 G 0 
-0.35288 -0.44971 A 1 
 0.00000  0.00000 V 2 
-0.60342  0.07326 I 3 
-0.90335 -0.20387 L 4 
-0.34582 -100.00000 M 5 
-100.00000 -100.00000 F 6 
-100.00000 -100.00000 Y 7 
-100.00000 -100.00000 W 8 
-0.29794  0.47496 S 9 
 0.37231  0.00470 T 10 
-100.00000 -100.00000 N 11 
-100.00000 -100.00000 Q 12 
-100.00000 -100.00000 C 13 
-100.00000  0.00040 P 14 
-100.00000 -100.00000 H 15 
-100.00000 -100.00000 R 16 
-100.00000 -100.00000 K 17 
-100.00000 -100.00000 D 18 
-0.00063 -100.00000 E 19 
-100.00000 -100.00000 G 0 
 0.01894 -0.14764 A 1 
-100.00000 -100.00000 V 2 
-0.08302  0.49622 I 3 
-100.00000 -100.00000 L 4 
-100.00000 -100.00000 M 5 
-100.00000 -100.00000 F 6 
-100.00000 -100.00000 Y 7 
-100.00000 -100.00000 W 8 
-0.08344 -0.62642 S 9 
 0.00000  0.00000 T 10 
-100.00000 -100.00000 N 11 
-100.00000 -100.00000 Q 12 
-100.00000 -100.00000 C 13 
-100.00000 -100.00000 P 14 
-100.00000 -100.00000 H 15 
-100.00000 -100.00000 R 16 
-0.31062 -100.00000 K 17 
-100.00000 -100.00000 D 18 
-100.00000 -100.00000 E 19 
-100.00000  0.37643 G 0 
-0.69666 -0.40226 A 1 
 0.00000  0.00000 V 2 
-0.29239  0.06095 I 3 
-0.17404 -0.39026 L 4 
 0.06365 -0.25277 M 5 
-0.43265  0.44833 F 6 
-100.00000 -100.00000 Y 7 
-100.00000 -100.00000 W 8 
-0.24150 -0.02217 S 9 
-0.78191 -0.00054 T 10 
-100.00000 -100.00000 N 11 
-0.85181 -1.17709 Q 12 
-100.00000 -100.00000 C 13 
-100.00000 -100.00000 P 14 
-100.00000 -100.00000 H 15 
-100.00000 -100.00000 R 16 
-100.00000 -100.00000 K 17 
-100.00000 -100.00000 D 18 
 0.13592 -100.00000 E 19 
-100.00000 -100.00000 G 0 
-0.46497 -100.00000 A 1 
-100.00000 -100.00000 V 2 
-100.00000 -100.00000 I 3 
-0.22248 -0.06448 L 4 
-100.00000 -100.00000 M 5 
-100.00000 -100.00000 F 6 
-100.00000 -100.00000 Y 7 
-100.00000 -100.00000 W 8 
 0.00000  0.00000 S 9 
-100.00000  0.03506 T 10 
-100.00000 -100.00000 N 11 
-100.00000 -100.00000 Q 12 
-100.00000 -100.00000 C 13 
-0.12784 -0.62554 P 14 
-100.00000 -100.00000 H 15 
-100.00000 -100.00000 R 16 
-100.00000 -100.00000 K 17 
-100.00000 -100.00000 D 18 
-100.00000 -100.00000 E 19 
-100.00000 -100.00000 G 0 
-100.00000 -100.00000 A 1 
-100.00000 -100.00000 V 2 
-100.00000 -100.00000 I 3 
-100.00000 -100.00000 L 4 
-100.00000 -100.00000 M 5 
-0.11165 -0.16166 F 6 
-0.10411  0.22126 Y 7 
-0.00001 -100.00000 W 8 
 0.15138 -0.03613 S 9 
-100.00000 -100.00000 T 10 
-100.00000 -100.00000 N 11 
-100.00000 -100.00000 Q 12 
 0.00000  0.00000 C 13 
-100.00000 -100.00000 P 14 
-100.00000 -100.00000 H 15 
 0.27302  0.09889 R 16 
-100.00000 -100.00000 K 17 
-100.00000 -100.00000 D 18 
-100.00000 -100.00000 E 19 
-0.41091 -0.62960 G 0 
 0.26055  0.00128 A 1 
-0.87869  0.62420 V 2 
-0.34152 -0.27064 I 3 
 0.25353  0.03883 L 4 
-0.00798 -100.00000 M 5 
-0.36355 -0.23500 F 6 
 0.06407 -0.39606 Y 7 
-0.00083 -100.00000 W 8 
 0.00000  0.00000 S 9 
-0.50293 -0.17600 T 10 
-0.46425 -0.99447 N 11 
 0.49348 -0.08268 Q 12 
-0.29318 -100.00000 C 13 
 0.17780 -0.13595 P 14 
 0.12713 -0.76368 H 15 
-0.81217 -0.32163 R 16 
-0.53991  0.15193 K 17 
-0.22629 -100.00000 D 18 
-0.64456 -0.53004 E 19 
-0.32574 -100.00000 G 0 
-0.49014 -0.25038 A 1 
 0.15969  0.71202 V 2 
 0.25371 -0.15927 I 3 
 0.41022  0.20257 L 4 
-0.53248 -0.28281 M 5 
 0.02042 -0.11453 F 6 
 0.10008  0.05924 Y 7 
-0.22518 -100.00000 W 8 
-0.48181  0.03693 S 9 
 0.06460 -0.40474 T 10 
-0.38418 -0.05896 N 11 
-0.47757 -0.43005 Q 12 
-0.00022 -100.00000 C 13 
 0.30286  0.17633 P 14 
 0.00000  0.00000 H 15 
-0.49773  0.06792 R 16 
-100.00000 -100.00000 K 17 
-0.31278 -0.86286 D 18 
 0.43874 -0.37890 E 19 
 0.14269 -0.02149 G 0 
 0.08125 -0.35527 A 1 
 0.74804  0.41920 V 2 
-0.88378  0.03457 I 3 
 0.33989  1.05367 L 4 
 0.52989  0.40992 M 5 
-100.00000 -0.16220 F 6 
-0.58492 -0.48421 Y 7 
-0.56865 -0.32976 W 8 
 0.27792 -0.03420 S 9 
 0.15012 -0.58972 T 10 
-100.00000  0.01348 N 11 
-0.90155 -0.21121 Q 12 
-100.00000 -100.00000 C 13 
-100.00000 -100.00000 P 14 
-100.00000  0.25943 H 15 
 0.00000  0.00000 R 16 
-0.30959 -0.13891 K 17 
 0.07346 -100.00000 D 18 
-0.01417 -0.54515 E 19 
 0.00000  0.00000 G 0 
-1.02829 -0.10529 A 1 
 0.13723 -0.22509 V 2 
-100.00000 -100.00000 I 3 
-100.00000 -100.00000 L 4 
-100.00000 -100.00000 M 5 
-1.05608 -100.00000 F 6 
-100.00000 -100.00000 Y 7 
-100.00000 -100.00000 W 8 
-0.15649 -100.00000 S 9 
-100.00000 -100.00000 T 10 
-0.33628 -100.00000 N 11 
-100.00000 -0.78432 Q 12 
-100.00000 -100.00000 C 13 
-0.00028 -100.00000 P 14 
-0.45152 -100.00000 H 15 
-0.84772 -0.08242 R 16 
-100.00000 -100.00000 K 17 
-0.00028 -1.20700 D 18 
 0.24876 -0.16986 E 19 
-0.39662 -0.12483 G 0 
 0.24949 -100.00000 A 1 
 0.75821  0.15872 V 2 
-0.55790 -0.03442 I 3 
-0.24617 -0.15653 L 4 
 0.14919 -100.00000 M 5 
 0.11937 -0.47312 F 6 
-0.33136 -0.69784 Y 7 
-100.00000 -100.00000 W 8 
-0.94872 -0.32132 S 9 
 0.27771 -0.57127 T 10 
-0.03622  1.12451 N 11 
-0.89554 -0.17940 Q 12 
-100.00000 -100.00000 C 13 
-100.00000 -100.00000 P 14 
 0.76488 -0.26192 H 15 
 0.24251 -0.63940 R 16 
 0.00000  0.00000 K 17 
-1.08226  0.56098 D 18 
-0.48195 -0.15249 E 19 
-0.17646 -0.32145 G 0 
-0.25081  1.85758 A 1 
-100.00000 -100.00000 V 2 
-0.16254 -0.15227 I 3 
-0.13018 -0.26435 L 4 
-0.19296 -100.00000 M 5 
-100.00000 -100.00000 F 6 
-1.13125 -100.00000 Y 7 
-100.00000 -100.00000 W 8 
 0.00000  0.00000 S 9 
 0.35634 -100.00000 T 10 
-0.02494  0.00714 N 11 
-100.00000 -100.00000 Q 12 
-100.00000 -100.00000 C 13 
-0.51448 -0.07971 P 14 
-0.22862 -0.43780 H 15 
-0.07545  0.47192 R 16 
-100.00000 -100.00000 K 17 
-100.00000 -100.00000 D 18 
-100.00000 -100.00000 E 19 
-0.56131  0.07881 G 0 
-0.48677 -0.07320 A 1 
-100.00000 -100.00000 V 2 
-0.18939  0.36181 I 3 
-100.00000  0.13756 L 4 
-100.00000  0.00006 M 5 
-100.00000 -100.00000 F 6 
-100.00000 -100.00000 Y 7 
-100.00000 -100.00000 W 8 
 0.00000  0.00000 S 9 
-0.41178  0.14718 T 10 
 0.15264  0.30251 N 11 
 0.58467  0.44252 Q 12 
 0.15133  0.26265 C 13 
-100.00000 -100.00000 P 14 
-100.00000 -0.32302 H 15 
-0.27800 -0.36865 R 16 
-100.00000 -100.00000 K 17 
-100.00000 -0.06320 D 18 
 0.09672 -100.00000 E 19 
-100.00000 -100.00000 G 0 
-100.00000 -100.00000 A 1 
 0.13756  0.56174 V 2 
 0.00006 -100.00000 I 3 
 0.30232 -0.11346 L 4 
-100.00000 -100.00000 M 5 
 0.00000  0.00000 F 6 
-100.00000 -100.00000 Y 7 
-100.00000 -100.00000 W 8 
-0.10936  0.08653 S 9 
-100.00000 -100.00000 T 10 
-100.00000 -100.00000 N 11 
-100.00000 -100.00000 Q 12 
 0.35698  0.15448 C 13 
 0.04874 -100.00000 P 14 
-100.00000 -100.00000 H 15 
-100.00000 -100.00000 R 16 
-100.00000 -100.00000 K 17 
-100.00000 -100.00000 D 18 
-100.00000 -100.00000 E 19 
-100.00000 -100.00000 G 0 
-100.00000 -100.00000 A 1 
-100.00000 -100.00000 V 2 
-100.00000 -100.00000 I 3 
-100.00000 -100.00000 L 4 
-100.00000 -100.00000 M 5 
-100.00000  0.26309 F 6 
 0.00000  0.00000 Y 7 
-100.00000 -100.00000 W 8 
-100.00000 -100.00000 S 9 
-100.00000 -100.00000 T 10 
-0.37847 -100.00000 N 11 
-100.00000 -100.00000 Q 12 
 0.82965  0.05189 C 13 
-100.00000 -100.00000 P 14 
 0.54952  0.32163 H 15 
-100.00000 -100.00000 R 16 
-100.00000 -100.00000 K 17 
-100.00000 -100.00000 D 18 
-100.00000 -100.00000 E 19 
 0.22768 -0.00082 G 0 
-100.00000 -100.00000 A 1 
-100.00000 -100.00000 V 2 
-0.28931  0.26010 I 3 
-100.00000 -100.00000 L 4 
-100.00000 -100.00000 M 5 
-100.00000 -100.00000 F 6 
-100.00000 -100.00000 Y 7 
-100.00000 -100.00000 W 8 
-0.09166  0.06529 S 9 
-100.00000 -100.00000 T 10 
-0.09166  0.11267 N 11 
-100.00000 -100.00000 Q 12 
-100.00000 -100.00000 C 13 
-100.00000 -100.00000 P 14 
-0.53795  0.13745 H 15 
 0.00000  0.00000 R 16 
-0.39294 -0.55170 K 17 
-100.00000 -100.00000 D 18 
-100.00000 -100.00000 E 19 
-100.00000 -100.00000 G 0 
-100.00000 -100.00000 A 1 
-100.00000 -100.00000 V 2 
 0.15005 -0.12918 I 3 
-100.00000 -100.00000 L 4 
-100.00000 -100.00000 M 5 
-100.00000 -100.00000 F 6 
-100.00000 -100.00000 Y 7 
-100.00000 -100.00000 W 8 
 0.29701 -0.29749 S 9 
-0.25219 -100.00000 T 10 
 0.00000  0.00000 N 11 
-100.00000 -100.00000 Q 12 
-100.00000 -100.00000 C 13 
-100.00000 -100.00000 P 14 
 0.92481 -0.22495 H 15 
-100.00000 -100.00000 R 16 
-0.01445  0.07727 K 17 
 0.02203  0.00862 D 18 
-100.00000 -100.00000 E 19 
-100.00000 -100.00000 G 0 
-100.00000 -100.00000 A 1 
-0.49270 -100.00000 V 2 
-0.28878 -100.00000 I 3 
 0.00000  0.00000 L 4 
 0.04715 -0.11703 M 5 
 0.44892  0.06546 F 6 
-100.00000 -100.00000 Y 7 
 0.61885 -100.00000 W 8 
-0.22211 -0.06285 S 9 
-100.00000 -100.00000 T 10 
-100.00000 -100.00000 N 11 
-100.00000 -100.00000 Q 12 
-100.00000 -100.00000 C 13 
-100.00000 -100.00000 P 14 
-100.00000 -100.00000 H 15 
-100.00000 -100.00000 R 16 
-100.00000 -100.00000 K 17 
-100.00000 -100.00000 D 18 
-100.00000 -100.00000 E 19 
-100.00000 -0.32641 G 0 
-100.00000 -100.00000 A 1 
-0.17631 -100.00000 V 2 
-0.37793  0.50535 I 3 
 0.00000  0.00000 L 4 
-100.00000 -100.00000 M 5 
-100.00000  0.00005 F 6 
-100.00000 -100.00000 Y 7 
-100.00000 -100.00000 W 8 
-100.00000  0.13756 S 9 
-100.00000 -100.00000 T 10 
-100.00000 -100.00000 N 11 
-100.00000 -100.00000 Q 12 
-100.00000 -100.00000 C 13 
 0.42100  0.20641 P 14 
-0.11926 -100.00000 H 15 
-0.33171 -100.00000 R 16 
-100.00000 -100.00000 K 17 
-100.00000 -100.00000 D 18 
-100.00000 -100.00000 E 19 
 0.15791 -0.28292 G 0 
-100.00000 -100.00000 A 1 
-100.00000 -100.00000 V 2 
-100.00000 -100.00000 I 3 
 0.14925 -0.08796 L 4 
-100.00000 -100.00000 M 5 
-100.00000 -100.00000 F 6 
-100.00000 -100.00000 Y 7 
 0.00000  0.00000 W 8 
-100.00000 -100.00000 S 9 
-100.00000 -100.00000 T 10 
-100.00000 -100.00000 N 11 
-100.00000 -100.00000 Q 12 
-0.11917  0.03757 C 13 
-100.00000 -100.00000 P 14 
-100.00000 -100.00000 H 15 
-0.03552  0.33386 R 16 
-100.00000 -100.00000 K 17 
-100.00000 -100.00000 D 18 
-100.00000 -100.00000 E 19 
-100.00000 -100.00000 G 0 
-100.00000 -100.00000 A 1 
-0.39327 -0.74499 V 2 
 0.05800  0.59074 I 3 
 0.00000  0.00000 L 4 
 0.62566 -0.09522 M 5 
-100.00000 -100.00000 F 6 
-100.00000 -100.00000 Y 7 
-100.00000 -100.00000 W 8 
-100.00000 -100.00000 S 9 
-100.00000 -100.00000 T 10 
-100.00000 -100.00000 N 11 
-0.22810 -0.41736 Q 12 
-100.00000 -100.00000 C 13 
-0.05164  0.36074 P 14 
-100.00000 -100.00000 H 15 
 0.03493 -0.41736 R 16 
-100.00000 -100.00000 K 17 
-100.00000 -100.00000 D 18 
-100.00000 -100.00000 E 19 
 0.00019 -0.00003 G 0 
 0.29274  0.21885 A 1 
-100.00000 -100.00000 V 2 
-100.00000 -100.00000 I 3 
-100.00000  0.13747 L 4 
 0.27433 -0.05392 M 5 
-100.00000 -100.00000 F 6 
-100.00000  0.13747 Y 7 
-100.00000 -100.00000 W 8 
 0.71124  0.17416 S 9 
 0.00000  0.00000 T 10 
-100.00000 -100.00000 N 11 
-100.00000 -100.00000 Q 12 
-100.00000 -100.00000 C 13 
-100.00000 -0.22516 P 14 
-100.00000 -100.00000 H 15 
 0.14422  0.37848 R 16 
-0.37648 -1.19592 K 17 
-100.00000 -100.00000 D 18 
-100.00000 -100.00000 E 19 
-1.66794 -0.16048 G 0 
-1.51807 -0.15017 A 1 
 0.25455  0.05736 V 2 
-100.00000 -100.00000 I 3 
-0.07009  0.03738 L 4 
 0.17067 -0.48241 M 5 
-100.00000 -100.00000 F 6 
-100.00000 -100.00000 Y 7 
-100.00000 -100.00000 W 8 
-0.17092 -0.51597 S 9 
-1.09512  0.05094 T 10 
-0.55185  0.10959 N 11 
-1.02133 -0.58007 Q 12 
-100.00000 -100.00000 C 13 
-100.00000 -100.00000 P 14 
-0.27217 -0.28297 H 15 
-0.80395 -0.54863 R 16 
 0.00000  0.00000 K 17 
-100.00000 -100.00000 D 18 
-0.44707 -0.11340 E 19 
-100.00000 -100.00000 G 0 
-0.84623 -0.90615 A 1 
-1.34793 -100.00000 V 2 
-100.00000  0.26165 I 3 
-1.13001 -0.39564 L 4 
-0.89794 -0.08792 M 5 
-100.00000 -0.00139 F 6 
-0.34940  0.17081 Y 7 
-100.00000  0.06613 W 8 
-0.04498 -0.88945 S 9 
-0.72464 -0.13614 T 10 
-0.20695 -0.25690 N 11 
-0.51606  0.01976 Q 12 
-100.00000 -100.00000 C 13 
-100.00000 -100.00000 P 14 
-0.85709 -0.18811 H 15 
 0.22951 -0.66652 R 16 
 0.00000  0.00000 K 17 
-0.75482 -100.00000 D 18 
-0.42935  0.45218 E 19 
 0.00000  0.00000 G 0 
-0.20674  0.15354 A 1 
-0.33914 -0.15624 V 2 
-0.41467 -100.00000 I 3 
 0.42577 -0.33088 L 4 
-100.00000 -100.00000 M 5 
-0.19237  0.26267 F 6 
 0.25135 -100.00000 Y 7 
 0.45025 -0.06235 W 8 
 0.80783  0.04695 S 9 
-0.64088 -0.06853 T 10 
 0.04201 -0.38457 N 11 
 0.39261  0.03365 Q 12 
-100.00000 -100.00000 C 13 
 0.13801 -100.00000 P 14 
-0.32972  0.31977 H 15 
-0.53610 -0.35197 R 16 
-0.25115 -100.00000 K 17 
-0.39117 -0.47101 D 18 
 1.67429 -0.44964 E 19 
 0.52220  0.03932 G 0 
-0.34554 -0.04205 A 1 
-0.09152  0.47812 V 2 
-100.00000  0.37835 I 3 
-0.06826 -0.08812 L 4 
-100.00000 -100.00000 M 5 
-100.00000 -100.00000 F 6 
 0.01855 -0.18888 Y 7 
-100.00000 -100.00000 W 8 
-0.11896 -0.86413 S 9 
-0.33129 -0.74687 T 10 
-0.00126 -0.35101 N 11 
-100.00000 -100.00000 Q 12 
-100.00000 -100.00000 C 13 
-0.61834 -0.27093 P 14 
 0.26325 -100.00000 H 15 
-100.00000 -100.00000 R 16 
-100.00000 -100.00000 K 17 
 0.00000  0.00000 D 18 
 0.47353  0.09112 E 19 
-0.39736  0.00170 G 0 
 0.03242 -0.46216 A 1 
-0.50864  0.80091 V 2 
-0.61297  0.51700 I 3 
 0.27564  1.08803 L 4 
-100.00000  0.00170 M 5 
-0.22525  0.36213 F 6 
 0.01698 -0.23092 Y 7 
-100.00000 -100.00000 W 8 
 0.00000  0.00000 S 9 
-0.45561  1.49385 T 10 
-0.10446 -0.13916 N 11 
-0.69180  0.05380 Q 12 
-100.00000 -100.00000 C 13 
 0.06426 -0.27622 P 14 
-0.68686 -0.49155 H 15 
-0.82930 -100.00000 R 16 
-0.00131 -100.00000 K 17 
-0.49853 -0.11557 D 18 
-0.27612  0.00157 E 19 
-100.00000 -100.00000 G 0 
-100.00000 -100.00000 A 1 
-100.00000 -100.00000 V 2 
-100.00000 -100.00000 I 3 
-100.00000 -100.00000 L 4 
-100.00000 -100.00000 M 5 
 0.01827  0.13748 F 6 
 0.00000  0.00000 Y 7 
-0.22928  0.25578 W 8 
-100.00000 -0.00003 S 9 
-100.00000 -100.00000 T 10 
-0.11923 -0.04198 N 11 
-100.00000 -100.00000 Q 12 
-0.29986 -0.01624 C 13 
-100.00000 -100.00000 P 14 
-0.14871 -0.37362 H 15 
-100.00000 -100.00000 R 16 
-100.00000 -100.00000 K 17 
-100.00000 -100.00000 D 18 
-100.00000 -100.00000 E 19 
-1.03681 -0.62689 G 0 
-1.19434 -0.29890 A 1 
-0.56434 -100.00000 V 2 
 0.23881  0.69586 I 3 
-0.57165 -0.51616 L 4 
 0.13377  0.14416 M 5 
-100.00000 -100.00000 F 6 
-0.80100  0.06566 Y 7 
-100.00000 -0.00173 W 8 
-0.45061 -0.18755 S 9 
 0.54615 -0.50081 T 10 
-0.25007 -0.93806 N 11 
-0.76530 -0.37613 Q 12 
-100.00000 -0.00173 C 13 
 0.00000  0.00000 P 14 
-0.70961 -0.36747 H 15 
-0.63616 -0.40388 R 16 
-0.56254 -100.00000 K 17 
 0.16367 -100.00000 D 18 
-0.25729  0.14206 E 19 
-100.00000 -0.06415 G 0 
-0.07386  0.08591 A 1 
-0.59807 -0.40898 V 2 
-0.81992 -0.59323 I 3 
-0.69106 -0.27818 L 4 
 0.89328  0.56051 M 5 
-0.24473  0.24749 F 6 
-0.07984  0.19986 Y 7 
-100.00000  0.13678 W 8 
-0.38077  0.11454 S 9 
-0.69596 -0.08534 T 10 
 0.07026 -0.21471 N 11 
-0.57360 -0.67912 Q 12 
-100.00000 -1.09600 C 13 
-1.29571 -0.53164 P 14 
-0.84746  0.01771 H 15 
-0.60851  0.01127 R 16 
 0.00000  0.00000 K 17 
-100.00000 -100.00000 D 18 
-0.76465 -0.12836 E 19 
-100.00000 -100.00000 G 0 
-1.07230 -0.49211 A 1 
-0.03085  0.09577 V 2 
 0.71842  0.16432 I 3 
 0.00000  0.00000 L 4 
-0.50307 -0.33533 M 5 
-0.40612 -100.00000 F 6 
-0.00004 -100.00000 Y 7 
-100.00000 -100.00000 W 8 
-0.43140 -100.00000 S 9 
 0.03406 -0.12603 T 10 
-0.11929 -100.00000 N 11 
-100.00000 -0.08810 Q 12 
-100.00000 -100.00000 C 13 
 0.17730 -0.44944 P 14 
-0.42728 -0.11722 H 15 
 0.26299  0.26302 R 16 
-100.00000 -100.00000 K 17 
-100.00000 -100.00000 D 18 
-100.00000 -100.00000 E 19 
-0.85146 -100.00000 G 0 
 0.15089 -0.98342 A 1 
-0.67274 -100.00000 V 2 
-0.62681 -0.05126 I 3 
-0.12915 -0.02276 L 4 
-100.00000 -100.00000 M 5 
-100.00000 -100.00000 F 6 
-100.00000  0.09153 Y 7 
-100.00000 -100.00000 W 8 
 0.46127  0.32869 S 9 
 0.00000  0.00000 T 10 
 0.29451  0.03723 N 11 
-100.00000  0.13721 Q 12 
-100.00000 -0.00029 C 13 
-0.00029 -0.22581 P 14 
-100.00000 -100.00000 H 15 
-100.00000  0.36798 R 16 
-0.11946 -100.00000 K 17 
-100.00000 -100.00000 D 18 
-0.58322 -100.00000 E 19 
-100.00000  0.31350 G 0 
-0.80803 -0.12550 A 1 
-0.22280 -0.15776 V 2 
 0.49865 -100.00000 I 3 
-0.03153  0.37845 L 4 
-100.00000 -100.00000 M 5 
-0.00015 -100.00000 F 6 
 0.13735 -0.50926 Y 7 
-100.00000 -100.00000 W 8 
-0.56435  0.03988 S 9 
 0.36658 -0.20693 T 10 
 0.00000  0.00000 N 11 
-0.04867 -100.00000 Q 12 
-0.22951 -100.00000 C 13 
-0.00015 -100.00000 P 14 
-0.00015 -0.00006 H 15 
-100.00000 -100.00000 R 16 
 0.11740  0.25538 K 17 
-0.30250 -0.27146 D 18 
-0.89666 -100.00000 E 19 
 0.25318  0.03756 G 0 
-0.41964 -0.55674 A 1 
 0.16435  0.75415 V 2 
 0.01807  0.26308 I 3 
-0.09590 -0.02346 L 4 
-100.00000 -100.00000 M 5 
-0.46321  0.12301 F 6 
 0.01311 -0.08797 Y 7 
-0.19428  0.00004 W 8 
 0.00000  0.00000 S 9 
 0.41679  0.37293 T 10 
-0.07829 -0.29246 N 11 
-0.26122 -100.00000 Q 12 
-100.00000  0.00004 C 13 
-0.18207  0.03617 P 14 
-100.00000 -100.00000 H 15 
-0.52006  0.00004 R 16 
-0.09201 -100.00000 K 17 
-100.00000 -0.22548 D 18 
-0.19822 -0.28296 E 19 
-100.00000 -100.00000 G 0 
-100.00000 -100.00000 A 1 
-100.00000 -100.00000 V 2 
-100.00000 -100.00000 I 3 
-100.00000 -100.00000 L 4 
-100.00000 -100.00000 M 5 
-0.04889 -100.00000 F 6 
 0.00000  0.00000 Y 7 
-100.00000 -100.00000 W 8 
-100.00000 -0.11722 S 9 
-100.00000 -100.00000 T 10 
-0.51703 -0.08817 N 11 
-100.00000 -100.00000 Q 12 
 0.62048 -0.00056 C 13 
-100.00000 -100.00000 P 14 
-0.26672  0.20029 H 15 
-100.00000 -100.00000 R 16 
-100.00000 -100.00000 K 17 
-100.00000  0.13756 D 18 
-100.00000 -100.00000 E 19 
-100.00000 -0.11725 G 0 
-0.90400  0.47682 A 1 
 0.00000  0.00000 V 2 
-100.00000  0.13743 I 3 
-0.03389 -0.24852 L 4 
-0.01661 -0.18465 M 5 
 0.50134 -0.67366 F 6 
 0.00754  0.77439 Y 7 
-0.32296  0.02026 W 8 
 0.24434 -0.03134 S 9 
 0.04996  0.30813 T 10 
-100.00000 -0.30485 N 11 
-0.19674  0.13710 Q 12 
-1.32603 -100.00000 C 13 
-100.00000 -100.00000 P 14 
 0.38184 -100.00000 H 15 
-0.88579 -0.50602 R 16 
-0.92175 -0.04469 K 17 
-100.00000 -100.00000 D 18 
 0.25622 -0.74703 E 19 
-100.00000 -100.00000 G 0 
-100.00000 -100.00000 A 1 
-100.00000 -100.00000 V 2 
-100.00000 -100.00000 I 3 
-100.00000 -100.00000 L 4 
-100.00000 -100.00000 M 5 
-100.00000 -100.00000 F 6 
-0.09188  0.26316 Y 7 
-100.00000 -100.00000 W 8 
-0.37595  0.51725 S 9 
-0.46364  0.46788 T 10 
 0.00000  0.00000 N 11 
-100.00000 -100.00000 Q 12 
-100.00000 -100.00000 C 13 
-100.00000 -100.00000 P 14 
-100.00000 -100.00000 H 15 
-100.00000 -100.00000 R 16 
-0.01618  0.37863 K 17 
 0.23621  0.13125 D 18 
-100.00000 -100.00000 E 19 
-0.00023 -0.63253 G 0 
-0.19640  0.00012 A 1 
 0.99977 -100.00000 V 2 
 0.25068  0.37863 I 3 
-0.43143  0.06492 L 4 
 0.55863 -0.02353 M 5 
-0.51698 -0.11896 F 6 
-100.00000  0.35179 Y 7 
-100.00000 -100.00000 W 8 
-0.17877  0.37450 S 9 
 0.37333 -0.24592 T 10 
 0.00000  0.00000 N 11 
-0.44979  0.03757 Q 12 
-100.00000 -100.00000 C 13 
-100.00000 -100.00000 P 14 
-0.37803 -0.22547 H 15 
-0.42739 -0.02316 R 16 
-0.51816  0.18022 K 17 
-0.35109  0.10222 D 18 
-0.59587  0.79027 E 19 
-0.03093 -0.32638 G 0 
-100.00000 -0.11733 A 1 
 0.09849 -100.00000 V 2 
-0.19600  0.05213 I 3 
 0.05419  0.02017 L 4 
 0.30999 -100.00000 M 5 
-100.00000 -0.88429 F 6 
-0.58256 -100.00000 Y 7 
-0.22914 -100.00000 W 8 
-100.00000 -100.00000 S 9 
 0.25629 -0.15751 T 10 
-0.59634 -0.07009 N 11 
-100.00000 -0.88429 Q 12 
-100.00000 -100.00000 C 13 
-100.00000 -100.00000 P 14 
-100.00000 -100.00000 H 15 
 0.34111  0.05009 R 16 
 0.00000  0.00000 K 17 
-100.00000 -100.00000 D 18 
 0.06244 -0.25579 E 19 
 0.00000  0.00000 G 0 
-0.03097 -0.00013 A 1 
-0.11915 -0.00013 V 2 
-100.00000 -100.00000 I 3 
-0.00003 -0.53353 L 4 
-100.00000 -100.00000 M 5 
-100.00000 -100.00000 F 6 
-100.00000 -0.00013 Y 7 
 0.04687 -0.44434 W 8 
-0.59740 -0.00013 S 9 
-0.06837 -0.18887 T 10 
-0.00003 -0.42056 N 11 
-1.06586 -0.06334 Q 12 
-100.00000 -100.00000 C 13 
-0.00003 -100.00000 P 14 
-100.00000 -100.00000 H 15 
 0.43727 -0.38467 R 16 
-100.00000 -100.00000 K 17 
 0.53681 -100.00000 D 18 
 0.57148  0.51575 E 19 
-100.00000 -100.00000 G 0 
-0.46305 -100.00000 A 1 
 0.05253  0.02047 V 2 
-0.22921 -0.10642 I 3 
-1.61579  0.08771 L 4 
-100.00000 -100.00000 M 5 
-100.00000 -100.00000 F 6 
-100.00000 -100.00000 Y 7 
-100.00000 -100.00000 W 8 
-0.11925 -100.00000 S 9 
 0.05863 -0.08562 T 10 
 0.16498 -0.06716 N 11 
-100.00000 -100.00000 Q 12 
-0.11925  0.00005 C 13 
-100.00000 -100.00000 P 14 
-100.00000 -100.00000 H 15 
 0.23359  0.42544 R 16 
 0.00000  0.00000 K 17 
-100.00000 -100.00000 D 18 
-0.29514  0.13324 E 19 
 0.50675 -0.48874 G 0 
-0.54286 -100.00000 A 1 
-0.07462 -0.37177 V 2 
-100.00000 -100.00000 I 3 
-1.46239  0.25539 L 4 
-100.00000 -100.00000 M 5 
-100.00000 -100.00000 F 6 
-0.61834 -0.08830 Y 7 
-100.00000 -100.00000 W 8 
-0.37460 -0.69216 S 9 
-0.22916 -0.11742 T 10 
-100.00000 -100.00000 N 11 
 0.51625 -0.37177 Q 12 
-100.00000 -100.00000 C 13 
 0.53679 -100.00000 P 14 
-100.00000 -0.00023 H 15 
-100.00000 -0.67139 R 16 
 0.47182  0.42162 K 17 
 0.48199 -0.18097 D 18 
 0.00000  0.00000 E 19 
-100.00000 -100.00000 G 0 
-0.32267 -0.43608 A 1 
 0.00000  0.00000 V 2 
-0.08103 -0.69108 I 3 
-100.00000 -0.22545 L 4 
-100.00000 -100.00000 M 5 
-100.00000 -100.00000 F 6 
-100.00000 -100.00000 Y 7 
-100.00000 -100.00000 W 8 
-100.00000 -100.00000 S 9 
-100.00000 -0.00031 T 10 
-100.00000 -100.00000 N 11 
-100.00000 -100.00000 Q 12 
-100.00000 -100.00000 C 13 
-100.00000 -100.00000 P 14 
-100.00000 -100.00000 H 15 
-100.00000 -100.00000 R 16 
-100.00000 -100.00000 K 17 
 0.14946 -0.28264 D 18 
-100.00000 -100.00000 E 19 
-100.00000 -100.00000 G 0 
-100.00000 -100.00000 A 1 
-100.00000 -100.00000 V 2 
 0.77774 -100.00000 I 3 
 0.00000  0.00000 L 4 
-100.00000  0.00017 M 5 
-0.28316  0.76571 F 6 
-100.00000 -100.00000 Y 7 
-100.00000 -100.00000 W 8 
-100.00000 -100.00000 S 9 
-100.00000 -100.00000 T 10 
-100.00000 -100.00000 N 11 
-100.00000 -100.00000 Q 12 
-100.00000 -100.00000 C 13 
-0.31554  0.35135 P 14 
 0.62105  0.25884 H 15 
-0.04799 -0.46343 R 16 
-100.00000 -100.00000 K 17 
-100.00000 -100.00000 D 18 
-100.00000 -100.00000 E 19 
-100.00000 -100.00000 G 0 
-0.25102  0.16012 A 1 
 0.00000  0.00000 V 2 
-0.10768  0.00882 I 3 
-0.63773 -0.37743 L 4 
-100.00000 -100.00000 M 5 
-100.00000 -100.00000 F 6 
-100.00000 -100.00000 Y 7 
-100.00000 -100.00000 W 8 
-100.00000 -100.00000 S 9 
-100.00000 -100.00000 T 10 
-100.00000 -100.00000 N 11 
-100.00000 -100.00000 Q 12 
-100.00000 -100.00000 C 13 
-100.00000 -100.00000 P 14 
-100.00000 -100.00000 H 15 
-100.00000 -100.00000 R 16 
-100.00000 -100.00000 K 17 
-100.00000 -100.00000 D 18 
-0.24619 -0.20548 E 19 
-100.00000 -100.00000 G 0 
-100.00000 -100.00000 A 1 
-0.42255  0.05760 V 2 
-0.04586 -0.20291 I 3 
 0.00000  0.00000 L 4 
-100.00000 -100.00000 M 5 
-100.00000 -0.16062 F 6 
-100.00000 -100.00000 Y 7 
-100.00000 -100.00000 W 8 
-100.00000 -100.00000 S 9 
-0.00004 -0.00003 T 10 
-100.00000 -100.00000 N 11 
-0.38316 -100.00000 Q 12 
-100.00000 -100.00000 C 13 
 0.33899  0.07152 P 14 
-100.00000 -100.00000 H 15 
-0.10577 -100.00000 R 16 
-100.00000 -100.00000 K 17 
-100.00000 -100.00000 D 18 
-100.00000 -100.00000 E 19 
-100.00000 -100.00000 G 0 
-100.00000 -100.00000 A 1 
-100.00000 -100.00000 V 2 
-100.00000 -100.00000 I 3 
 0.15727 -100.00000 L 4 
-100.00000 -100.00000 M 5 
-0.27855 -100.00000 F 6 
-100.00000 -0.03340 Y 7 
 0.00000  0.00000 W 8 
-100.00000 -100.00000 S 9 
-100.00000 -100.00000 T 10 
-100.00000 -100.00000 N 11 
-100.00000 -100.00000 Q 12 
 0.38242  0.29853 C 13 
-100.00000 -100.00000 P 14 
-100.00000 -100.00000 H 15 
-0.04574 -0.17615 R 16 
-100.00000 -100.00000 K 17 
-100.00000 -100.00000 D 18 
-100.00000 -100.00000 E 19 
 0.00000  0.00000 G 0 
 0.28968  0.06520 A 1 
 0.05968 -0.06691 V 2 
-100.00000 -100.00000 I 3 
-100.00000 -100.00000 L 4 
-100.00000 -100.00000 M 5 
-100.00000 -100.00000 F 6 
-100.00000 -100.00000 Y 7 
-100.00000 -100.00000 W 8 
 0.32407  0.12245 S 9 
-100.00000 -100.00000 T 10 
-100.00000 -100.00000 N 11 
-100.00000 -100.00000 Q 12 
 0.64464  0.05862 C 13 
-100.00000 -100.00000 P 14 
-100.00000 -100.00000 H 15 
-100.00000  0.03169 R 16 
-100.00000 -100.00000 K 17 
 0.33795 -0.04656 D 18 
-100.00000 -100.00000 E 19 
 0.05913 -0.38452 G 0 
 0.67245  0.04729 A 1 
 0.00000  0.00000 V 2 
 0.24094 -0.11347 I 3 
-100.00000  0.03130 L 4 
-100.00000 -100.00000 M 5 
-0.00419 -0.06756 F 6 
-100.00000 -100.00000 Y 7 
-100.00000 -100.00000 W 8 
-100.00000 -100.00000 S 9 
-100.00000 -100.00000 T 10 
-100.00000 -100.00000 N 11 
-100.00000 -100.00000 Q 12 
-100.00000 -100.00000 C 13 
-100.00000 -100.00000 P 14 
-100.00000 -100.00000 H 15 
-100.00000 -100.00000 R 16 
-100.00000 -100.00000 K 17 
-100.00000 -100.00000 D 18 
-100.00000 -100.00000 E 19 
-100.00000 -100.00000 G 0 
-100.00000 -100.00000 A 1 
-100.00000 -100.00000 V 2 
-100.00000 -100.00000 I 3 
-100.00000 -100.00000 L 4 
-100.00000 -100.00000 M 5 
-100.00000 -100.00000 F 6 
-0.36739 -0.03339 Y 7 
-100.00000 -100.00000 W 8 
-100.00000 -100.00000 S 9 
-100.00000 -100.00000 T 10 
-0.46473  0.05775 N 11 
-0.67810 -0.68172 Q 12 
-100.00000 -100.00000 C 13 
-0.03335  0.05775 P 14 
 0.00000  0.00000 H 15 
 0.25478  0.17068 R 16 
-100.00000 -100.00000 K 17 
-100.00000 -100.00000 D 18 
-100.00000 -100.00000 E 19 
-100.00000 -100.00000 G 0 
-0.20480 -100.00000 A 1 
 0.13699 -0.10685 V 2 
-0.46548 -0.00051 I 3 
-100.00000 -100.00000 L 4 
-0.20480  0.13700 M 5 
-0.29703 -100.00000 F 6 
-0.40332 -0.10436 Y 7 
 0.13699 -0.10685 W 8 
-0.61631 -0.91134 S 9 
-100.00000 -100.00000 T 10 
-1.09364 -1.06993 N 11 
 0.08149 -0.12261 Q 12 
-0.29703 -0.06838 C 13 
-100.00000 -0.28242 P 14 
 0.00000  0.00000 H 15 
 0.31754 -0.50283 R 16 
-0.10627 -100.00000 K 17 
-0.00051 -100.00000 D 18 
-100.00000 -0.00051 E 19 
-100.00000 -100.00000 G 0 
-100.00000 -100.00000 A 1 
-100.00000 -100.00000 V 2 
-100.00000 -100.00000 I 3 
 0.70727 -0.03253 L 4 
-100.00000 -100.00000 M 5 
-100.00000 -100.00000 F 6 
-100.00000 -100.00000 Y 7 
-100.00000 -100.00000 W 8 
 0.44102 -0.03184 S 9 
 0.28915 -100.00000 T 10 
-100.00000 -100.00000 N 11 
 0.17497 -0.16623 Q 12 
-100.00000 -100.00000 C 13 
 0.00000  0.00000 P 14 
-100.00000 -100.00000 H 15 
 0.00020 -100.00000 R 16 
-100.00000 -100.00000 K 17 
-100.00000 -100.00000 D 18 
-100.00000 -100.00000 E 19 
-0.00025 -100.00000 G 0 
-100.00000 -100.00000 A 1 
 0.18869 -100.00000 V 2 
-100.00000 -0.20560 I 3 
-100.00000 -100.00000 L 4 
-100.00000 -100.00000 M 5 
 0.21290 -0.56148 F 6 
-0.67322  0.22029 Y 7 
-100.00000 -100.00000 W 8 
 0.00000  0.00000 S 9 
-0.10600 -100.00000 T 10 
 0.13725 -100.00000 N 11 
-100.00000 -100.00000 Q 12 
-0.00025 -100.00000 C 13 
-0.15253 -0.34100 P 14 
-100.00000 -100.00000 H 15 
-100.00000 -100.00000 R 16 
-100.00000 -100.00000 K 17 
-100.00000 -100.00000 D 18 
-100.00000 -100.00000 E 19 
-0.10348  0.13973 G 0 
-100.00000 -100.00000 A 1 
-100.00000 -100.00000 V 2 
-0.12972 -0.37614 I 3 
-100.00000 -100.00000 L 4 
-100.00000 -100.00000 M 5 
-100.00000 -100.00000 F 6 
-100.00000 -100.00000 Y 7 
-100.00000 -100.00000 W 8 
 0.00000  0.00000 S 9 
 0.13743 -0.46655 T 10 
-0.29762  0.13094 N 11 
-100.00000 -100.00000 Q 12 
-0.10568  0.13746 C 13 
-100.00000 -100.00000 P 14 
-100.00000 -100.00000 H 15 
 0.24103 -0.32905 R 16 
-100.00000 -100.00000 K 17 
-100.00000 -100.00000 D 18 
-0.00007 -100.00000 E 19 
 1.01712  0.38373 G 0 
-0.06647 -0.38488 A 1 
 0.26324 -100.00000 V 2 
 0.10408 -100.00000 I 3 
-0.05646 -0.14767 L 4 
-100.00000 -100.00000 M 5 
-0.02716 -100.00000 F 6 
-0.40439 -100.00000 Y 7 
-100.00000 -100.00000 W 8 
 0.00000  0.00000 S 9 
 0.28145  0.37981 T 10 
-0.19484  0.02143 N 11 
-0.16338 -100.00000 Q 12 
-0.38280 -0.10612 C 13 
 0.13771  0.29319 P 14 
 0.30182  0.48563 H 15 
 0.10262  0.60340 R 16 
-0.10549 -100.00000 K 17 
-100.00000 -0.13117 D 18 
-100.00000 -100.00000 E 19 
 0.16801 -0.08735 G 0 
-100.00000  0.64259 A 1 
-0.05010 -0.24755 V 2 
 0.13753 -100.00000 I 3 
 0.00003  0.15659 L 4 
-100.00000 -100.00000 M 5 
-100.00000 -100.00000 F 6 
-0.06663  0.27207 Y 7 
-100.00000 -100.00000 W 8 
 0.37854 -100.00000 S 9 
-100.00000 -100.00000 T 10 
 0.04584 -0.36831 N 11 
-100.00000 -100.00000 Q 12 
-100.00000 -100.00000 C 13 
-0.10566 -100.00000 P 14 
-100.00000 -100.00000 H 15 
-100.00000 -100.00000 R 16 
-100.00000 -100.00000 K 17 
 0.00000  0.00000 D 18 
-0.47847 -0.99971 E 19 
-0.08981  0.09048 G 0 
-100.00000 -100.00000 A 1 
 0.10193  0.09992 V 2 
-100.00000 -100.00000 I 3 
-100.00000 -100.00000 L 4 
-100.00000 -100.00000 M 5 
-100.00000 -100.00000 F 6 
-100.00000 -100.00000 Y 7 
-100.00000 -100.00000 W 8 
-100.00000 -100.00000 S 9 
-100.00000 -100.00000 T 10 
-100.00000 -100.00000 N 11 
-0.20446 -100.00000 Q 12 
-100.00000 -100.00000 C 13 
-100.00000 -100.00000 P 14 
-100.00000 -100.00000 H 15 
-0.00003 -100.00000 R 16 
 0.30526 -0.33792 K 17 
-0.35122 -0.27093 D 18 
 0.00000  0.00000 E 19 
-100.00000 -100.00000 G 0 
-0.29671 -0.61884 A 1 
-100.00000 -100.00000 V 2 
-100.00000 -100.00000 I 3 
-0.00010  0.03106 L 4 
-100.00000 -100.00000 M 5 
-100.00000 -100.00000 F 6 
-100.00000 -100.00000 Y 7 
-100.00000 -100.00000 W 8 
-100.00000 -100.00000 S 9 
-100.00000 -100.00000 T 10 
-100.00000 -100.00000 N 11 
 0.00000  0.00000 Q 12 
-100.00000 -100.00000 C 13 
-100.00000 -0.06799 P 14 
 0.03161  0.15659 H 15 
-0.38342 -0.28207 R 16 
-0.32771 -0.12224 K 17 
-100.00000 -100.00000 D 18 
-100.00000 -0.20550 E 19 
-100.00000 -0.63567 G 0 
 0.31811 -0.16089 A 1 
 0.26339  0.03093 V 2 
-100.00000 -100.00000 I 3 
-0.08631  1.05112 L 4 
 0.99550 -100.00000 M 5 
-100.00000 -100.00000 F 6 
-100.00000 -100.00000 Y 7 
-100.00000 -0.33016 W 8 
-0.37260  0.25356 S 9 
-100.00000 -0.29839 T 10 
 0.52131 -0.49227 N 11 
 0.00000  0.00000 Q 12 
-100.00000 -100.00000 C 13 
 0.08222 -0.33016 P 14 
 0.28867 -0.13218 H 15 
 0.13805  0.29621 R 16 
 0.47951 -100.00000 K 17 
-0.23901 -100.00000 D 18 
-0.46482 -0.06148 E 19 
-0.17691  0.00731 G 0 
-100.00000 -0.28150 A 1 
-100.00000 -0.17024 V 2 
 0.04260  0.31841 I 3 
-0.42262 -100.00000 L 4 
-100.00000 -100.00000 M 5 
-0.54237  0.27236 F 6 
 0.06229 -100.00000 Y 7 
-100.00000 -100.00000 W 8 
 0.00000  0.00000 S 9 
 0.70339  0.38177 T 10 
-0.50349 -0.05603 N 11 
-100.00000  0.00012 Q 12 
-100.00000 -0.20514 C 13 
-100.00000 -100.00000 P 14 
-100.00000 -100.00000 H 15 
 0.27258 -0.16026 R 16 
-100.00000 -100.00000 K 17 
-0.10898 -100.00000 D 18 
-0.20442  0.02885 E 19 
-100.00000 -100.00000 G 0 
-100.00000 -100.00000 A 1 
 0.18930 -0.10615 V 2 
-0.24525  0.08090 I 3 
 0.00000  0.00000 L 4 
-0.20396 -100.00000 M 5 
-0.05639 -0.16572 F 6 
-100.00000 -100.00000 Y 7 
-100.00000 -100.00000 W 8 
-100.00000 -100.00000 S 9 
-100.00000 -100.00000 T 10 
-100.00000 -100.00000 N 11 
-100.00000 -100.00000 Q 12 
-100.00000 -100.00000 C 13 
 1.06286  0.52615 P 14 
 0.28146  0.17345 H 15 
 0.15753 -0.29762 R 16 
-100.00000 -100.00000 K 17 
-100.00000 -100.00000 D 18 
-100.00000 -100.00000 E 19 
-100.00000 -100.00000 G 0 
-100.00000 -100.00000 A 1 
-100.00000 -100.00000 V 2 
-100.00000 -100.00000 I 3 
-100.00000 -100.00000 L 4 
-100.00000 -100.00000 M 5 
-100.00000 -100.00000 F 6 
 0.00000  0.00000 Y 7 
-100.00000 -100.00000 W 8 
-100.00000  0.00003 S 9 
-100.00000 -100.00000 T 10 
-100.00000 -100.00000 N 11 
-100.00000 -100.00000 Q 12 
-0.12854 -0.16420 C 13 
-100.00000 -100.00000 P 14 
 0.35951  0.43309 H 15 
-100.00000 -100.00000 R 16 
-100.00000 -100.00000 K 17 
-100.00000 -100.00000 D 18 
-100.00000 -100.00000 E 19 
 0.54641  0.22821 G 0 
 0.42242 -0.03210 A 1 
-0.03390 -100.00000 V 2 
 0.22286 -0.01062 I 3 
-0.43290  0.29841 L 4 
-100.00000  0.65933 M 5 
-100.00000 -0.46713 F 6 
-100.00000 -100.00000 Y 7 
-100.00000 -100.00000 W 8 
 0.00000  0.00000 S 9 
-0.57249 -0.28617 T 10 
-0.78594  0.08991 N 11 
-0.00058  0.17847 Q 12 
-100.00000 -0.03489 C 13 
 0.07836 -0.54483 P 14 
 0.68681 -0.20265 H 15 
-0.42291 -0.28179 R 16 
-100.00000 -100.00000 K 17 
-0.14403 -100.00000 D 18 
-0.25716 -100.00000 E 19 
-0.80454 -0.42555 G 0 
-100.00000  0.08502 A 1 
 0.11869 -0.57528 V 2 
-0.29359 -0.47157 I 3 
 0.07398 -0.07630 L 4 
-100.00000 -100.00000 M 5 
-0.20543 -0.24151 F 6 
-100.00000 -0.03611 Y 7 
-100.00000 -100.00000 W 8 
 0.28021 -0.11250 S 9 
-0.80726 -0.19697 T 10 
 0.00000  0.00000 N 11 
-0.47967 -0.18557 Q 12 
-100.00000 -100.00000 C 13 
-0.25905 -0.09486 P 14 
-0.74105 -100.00000 H 15 
-0.83673  0.00245 R 16 
-0.00594 -0.44850 K 17 
-0.31631 -0.70490 D 18 
-100.00000 -0.00081 E 19 
 0.00000  0.00000 G 0 
 0.05350 -0.07689 A 1 
-0.12000  0.13370 V 2 
-100.00000  0.00002 I 3 
-0.43721  0.10311 L 4 
-0.38304 -100.00000 M 5 
-0.11345 -0.20512 F 6 
-0.29639 -100.00000 Y 7 
-100.00000 -100.00000 W 8 
 0.27928  0.49427 S 9 
-0.10635 -0.63676 T 10 
-0.22213 -0.43533 N 11 
-100.00000 -100.00000 Q 12 
-100.00000 -100.00000 C 13 
-0.62362  0.76613 P 14 
-100.00000 -100.00000 H 15 
 0.33290  0.13170 R 16 
 0.58493 -100.00000 K 17 
-0.10573 -100.00000 D 18 
 0.17958  0.09296 E 19 
 0.44854  0.01803 G 0 
-0.50726 -0.36912 A 1 
-0.32811 -0.34376 V 2 
 0.67189  0.28430 I 3 
-0.09473 -0.17096 L 4 
-100.00000 -100.00000 M 5 
-1.77955 -100.00000 F 6 
-0.68641  0.73423 Y 7 
-100.00000 -100.00000 W 8 
 0.24023 -0.29512 S 9 
-0.20258 -0.35583 T 10 
 0.00000  0.00000 N 11 
-100.00000 -0.51794 Q 12 
-100.00000 -100.00000 C 13 
-0.68249  0.04367 P 14 
 0.28732 -0.68236 H 15 
-0.13107 -100.00000 R 16 
 0.19253  0.91719 K 17 
 0.30497  0.21337 D 18 
-0.26766  0.37853 E 19 
-0.02869 -0.03541 G 0 
 0.00000  0.00000 A 1 
-0.25303 -0.49010 V 2 
-100.00000 -0.00032 I 3 
-100.00000 -100.00000 L 4 
-100.00000 -100.00000 M 5 
-100.00000 -100.00000 F 6 
-100.00000 -0.20575 Y 7 
-100.00000 -0.00032 W 8 
 0.44838  0.04801 S 9 
-0.51415 -0.05188 T 10 
-0.46592 -0.00032 N 11 
-0.00101 -100.00000 Q 12 
-100.00000 -100.00000 C 13 
-1.06477 -0.24571 P 14 
-100.00000 -0.00032 H 15 
-100.00000 -100.00000 R 16 
 1.08897 -0.52698 K 17 
 0.38208  0.18698 D 18 
-100.00000 -100.00000 E 19 
-100.00000 -100.00000 G 0 
-100.00000 -100.00000 A 1 
-100.00000 -0.08901 V 2 
-0.10587 -0.55159 I 3 
 0.04225 -0.10657 L 4 
-100.00000 -100.00000 M 5 
-100.00000 -0.29830 F 6 
 0.00000  0.00000 Y 7 
-100.00000 -100.00000 W 8 
 0.10195 -0.54600 S 9 
-0.55762 -100.00000 T 10 
 0.03164 -100.00000 N 11 
-100.00000 -100.00000 Q 12 
-0.89675 -0.00057 C 13 
-100.00000 -100.00000 P 14 
 0.39044 -0.26746 H 15 
-100.00000 -100.00000 R 16 
-100.00000 -0.00022 K 17 
-100.00000  0.37829 D 18 
-100.00000 -100.00000 E 19 
-0.00036 -100.00000 G 0 
-0.35085  0.32820 A 1 
 0.00000  0.00000 V 2 
-0.76374 -0.07609 I 3 
-0.20461 -100.00000 L 4 
-100.00000 -100.00000 M 5 
-0.20461  0.05768 F 6 
-100.00000 -100.00000 Y 7 
-100.00000 -100.00000 W 8 
-100.00000 -100.00000 S 9 
-0.00036 -100.00000 T 10 
-100.00000 -100.00000 N 11 
-100.00000 -100.00000 Q 12 
-100.00000 -100.00000 C 13 
-100.00000 -100.00000 P 14 
-100.00000 -100.00000 H 15 
-100.00000 -100.00000 R 16 
-100.00000 -100.00000 K 17 
-100.00000  0.13755 D 18 
-100.00000 -100.00000 E 19 
-100.00000 -100.00000 G 0 
 0.23978 -0.16099 A 1 
 0.03709  0.13724 V 2 
-100.00000 -100.00000 I 3 
-0.40531 -0.56560 L 4 
-1.19797 -100.00000 M 5 
 0.03126 -0.37678 F 6 
-0.62581  0.59644 Y 7 
-100.00000 -100.00000 W 8 
 0.00000  0.00000 S 9 
 0.38318  0.01765 T 10 
-100.00000 -100.00000 N 11 
 0.74205 -100.00000 Q 12 
 0.13739 -0.29849 C 13 
 0.38699 -0.57664 P 14 
-100.00000 -100.00000 H 15 
 0.20139 -1.31745 R 16 
-100.00000 -100.00000 K 17 
-0.00011 -100.00000 D 18 
-100.00000 -100.00000 E 19 
-100.00000 -0.20479 G 0 
 0.27792  0.38417 A 1 
 0.00000  0.00000 V 2 
 0.32383  0.51116 I 3 
 0.05935 -0.15977 L 4 
-100.00000 -100.00000 M 5 
-100.00000 -100.00000 F 6 
-100.00000 -100.00000 Y 7 
-100.00000 -100.00000 W 8 
-100.00000 -100.00000 S 9 
-100.00000 -100.00000 T 10 
-100.00000 -100.00000 N 11 
-100.00000 -100.00000 Q 12 
-100.00000 -100.00000 C 13 
-100.00000 -100.00000 P 14 
-100.00000 -100.00000 H 15 
-100.00000 -100.00000 R 16 
-100.00000 -100.00000 K 17 
-100.00000 -100.00000 D 18 
-100.00000  0.00012 E 19 
-100.00000 -0.46690 G 0 
 0.00000  0.00000 A 1 
 1.20564 -0.38836 V 2 
-100.00000 -100.00000 I 3 
 0.30217  0.38150 L 4 
-100.00000 -100.00000 M 5 
-0.05515 -100.00000 F 6 
-100.00000 -0.00036 Y 7 
-0.56748 -100.00000 W 8 
-0.01749 -0.64838 S 9 
 0.00463  0.05214 T 10 
-100.00000 -100.00000 N 11 
-0.68363 -0.25358 Q 12 
-0.16207 -100.00000 C 13 
-0.10504 -100.00000 P 14 
 0.32109 -0.22604 H 15 
-100.00000 -100.00000 R 16 
-100.00000 -100.00000 K 17 
-100.00000 -100.00000 D 18 
 0.11224  0.17311 E 19 
-0.00737  0.15658 G 0 
-0.45088 -0.47816 A 1 
-100.00000 -100.00000 V 2 
-100.00000 -100.00000 I 3 
-100.00000 -0.00017 L 4 
-100.00000 -100.00000 M 5 
-0.16711 -0.05002 F 6 
-0.65528 -0.31016 Y 7 
-100.00000 -100.00000 W 8 
 0.00000  0.00000 S 9 
 0.37962 -0.20416 T 10 
-100.00000 -0.20544 N 11 
-100.00000 -100.00000 Q 12 
-100.00000 -0.06794 C 13 
 0.52566  0.20325 P 14 
-100.00000 -100.00000 H 15 
-100.00000 -100.00000 R 16 
-0.10581 -0.75554 K 17 
-0.00012 -100.00000 D 18 
-100.00000 -100.00000 E 19 
-0.60946  0.08713 G 0 
 0.29528 -0.14808 A 1 
 0.11797 -100.00000 V 2 
-0.54192 -100.00000 I 3 
-0.28507 -0.67214 L 4 
-0.53186 -100.00000 M 5 
 0.79848 -0.48131 F 6 
 0.15764 -0.10656 Y 7 
 0.00034 -100.00000 W 8 
 0.00000  0.00000 S 9 
-0.09969 -0.28730 T 10 
 0.28884 -0.00034 N 11 
 0.03211 -0.44573 Q 12 
-100.00000 -100.00000 C 13 
 0.23535  0.09772 P 14 
-0.15505 -100.00000 H 15 
 1.01694  0.31181 R 16 
-0.39874  0.15693 K 17 
-0.46056 -100.00000 D 18 
 0.21804  0.03986 E 19 
-0.56641 -0.68788 G 0 
-0.49735 -100.00000 A 1 
-0.23050  0.00027 V 2 
 0.24821  0.82005 I 3 
 0.45261  0.88883 L 4 
 0.47925 -100.00000 M 5 
-100.00000  0.13777 F 6 
 0.15732 -0.12142 Y 7 
-100.00000 -100.00000 W 8 
-0.34343  0.22722 S 9 
 0.32808  0.38402 T 10 
 0.00000  0.00000 N 11 
-0.19975 -100.00000 Q 12 
-100.00000 -100.00000 C 13 
-100.00000 -100.00000 P 14 
 0.65349  0.05815 H 15 
-0.08611 -0.30388 R 16 
-0.66678  0.29362 K 17 
 0.21774  0.24528 D 18 
-100.00000 -100.00000 E 19 
-100.00000 -100.00000 G 0 
 0.00003 -100.00000 A 1 
 0.10251 -0.00012 V 2 
-100.00000 -100.00000 I 3 
 0.01366 -0.57180 L 4 
-100.00000 -0.10654 M 5 
-0.10565  0.29784 F 6 
 0.00000  0.00000 Y 7 
-100.00000 -0.10654 W 8 
-0.46464 -0.10654 S 9 
-0.20411 -100.00000 T 10 
 0.00003  0.26291 N 11 
-100.00000 -100.00000 Q 12 
-0.69820 -0.57866 C 13 
-100.00000 -100.00000 P 14 
 0.60661  0.07086 H 15 
-100.00000 -0.00012 R 16 
-100.00000 -100.00000 K 17 
-100.00000 -100.00000 D 18 
-100.00000 -100.00000 E 19 
-0.27055 -0.11530 G 0 
-0.78369  0.04348 A 1 
-100.00000 -100.00000 V 2 
-0.19398 -1.07597 I 3 
-0.75033 -0.82922 L 4 
-100.00000 -0.00021 M 5 
 0.09498  0.27168 F 6 
-0.47923  0.16404 Y 7 
-100.00000 -100.00000 W 8 
 1.02366 -0.35332 S 9 
-0.20535  0.26282 T 10 
 0.00000  0.00000 N 11 
-0.89217  0.54076 Q 12 
 0.57119 -100.00000 C 13 
-100.00000 -100.00000 P 14 
-0.07169 -0.05842 H 15 
-0.00119  0.26282 R 16 
-0.16003  0.03098 K 17 
 0.32233 -0.12861 D 18 
-0.51609 -0.47909 E 19 
 0.35749  0.17615 G 0 
-0.56719 -100.00000 A 1 
 0.00009  0.59356 V 2 
-100.00000 -100.00000 I 3 
-100.00000  0.00020 L 4 
-0.04136 -0.00582 M 5 
-100.00000  0.00020 F 6 
-0.10552 -100.00000 Y 7 
-100.00000 -0.02916 W 8 
 0.50533  0.99211 S 9 
-0.55940  0.15707 T 10 
 0.27299 -0.10596 N 11 
-0.04951 -0.35454 Q 12 
-100.00000 -100.00000 C 13 
-100.00000 -100.00000 P 14 
-0.07521  0.00020 H 15 
 0.00000  0.00000 R 16 
 0.23901 -0.00627 K 17 
-100.00000 -100.00000 D 18 
-100.00000 -100.00000 E 19 
 0.42842  0.28259 G 0 
-100.00000 -100.00000 A 1 
-100.00000  0.67816 V 2 
 0.28856 -0.44090 I 3 
-100.00000 -0.23021 L 4 
-100.00000 -100.00000 M 5 
-100.00000 -100.00000 F 6 
-100.00000 -100.00000 Y 7 
-100.00000 -100.00000 W 8 
 0.15743 -100.00000 S 9 
-100.00000 -100.00000 T 10 
-100.00000 -100.00000 N 11 
 0.17435  0.17326 Q 12 
-100.00000 -100.00000 C 13 
-100.00000 -100.00000 P 14 
-100.00000 -100.00000 H 15 
 0.00000  0.00000 R 16 
 0.26705  0.17455 K 17 
-100.00000 -100.00000 D 18 
-100.00000 -100.00000 E 19 
-100.00000 -100.00000 G 0 
-100.00000 -100.00000 A 1 
-0.18414  0.01998 V 2 
-0.87903  0.22696 I 3 
 0.31452  0.38586 L 4 
-100.00000 -100.00000 M 5 
 0.00000  0.00000 F 6 
-0.19829 -0.61591 Y 7 
-100.00000 -100.00000 W 8 
 0.27197  0.29427 S 9 
-0.00885 -0.10610 T 10 
-100.00000 -100.00000 N 11 
-100.00000 -100.00000 Q 12 
-100.00000 -100.00000 C 13 
-100.00000 -100.00000 P 14 
-0.61080 -0.38463 H 15 
-100.00000 -100.00000 R 16 
-100.00000 -100.00000 K 17 
-0.00033  0.00013 D 18 
-0.15137 -100.00000 E 19 
-100.00000 -100.00000 G 0 
 0.21071 -0.28246 A 1 
-0.61376  0.12075 V 2 
-0.27624 -0.53156 I 3 
 0.52821 -0.30568 L 4 
-100.00000 -100.00000 M 5 
 0.37848  0.47834 F 6 
 0.03220 -0.32984 Y 7 
-100.00000 -100.00000 W 8 
 0.73682  0.43904 S 9 
 0.00000  0.00000 T 10 
-0.27914 -0.27025 N 11 
-0.00456 -100.00000 Q 12 
-100.00000 -100.00000 C 13 
-100.00000 -0.00035 P 14 
-100.00000 -100.00000 H 15 
 0.16516 -100.00000 R 16 
-0.00003 -0.39534 K 17 
-0.20423 -100.00000 D 18 
-0.20423 -100.00000 E 19 
-100.00000 -100.00000 G 0 
-0.73162 -0.66097 A 1 
 0.43728 -0.20052 V 2 
 0.08456 -0.35171 I 3 
 0.54542  0.63374 L 4 
-100.00000 -100.00000 M 5 
-100.00000 -100.00000 F 6 
-100.00000 -100.00000 Y 7 
-100.00000 -100.00000 W 8 
-0.64231  0.10518 S 9 
-0.95802  0.28889 T 10 
-100.00000 -100.00000 N 11 
 0.31451 -0.16610 Q 12 
-100.00000 -100.00000 C 13 
 0.00000  0.00000 P 14 
-100.00000 -100.00000 H 15 
 0.47149 -0.72721 R 16 
-100.00000 -100.00000 K 17 
-100.00000 -100.00000 D 18 
-100.00000 -100.00000 E 19 
 0.05317 -0.45925 G 0 
-0.57617 -0.05997 A 1 
-0.47133  0.21443 V 2 
-100.00000 -0.19748 I 3 
 0.11573  0.06556 L 4 
-100.00000 -100.00000 M 5 
-0.43591 -0.74653 F 6 
 0.24376  0.17686 Y 7 
-0.44887  0.28605 W 8 
 0.20863 -0.15299 S 9 
-0.13114 -0.26284 T 10 
-100.00000 -100.00000 N 11 
-0.28592  0.09191 Q 12 
-0.10220 -100.00000 C 13 
-100.00000 -100.00000 P 14 
-0.49710 -0.28660 H 15 
-0.10983 -100.00000 R 16 
-0.25424  0.47122 K 17 
-0.27085 -0.52504 D 18 
 0.00000  0.00000 E 19 
-100.00000 -100.00000 G 0 
-0.06624  0.38087 A 1 
 0.20511  0.11198 V 2 
 0.00000  0.00000 I 3 
-0.56358 -0.22137 L 4 
 0.07332 -0.10152 M 5 
-0.11110 -100.00000 F 6 
 0.18971 -0.29720 Y 7 
-100.00000 -100.00000 W 8 
 0.55228 -0.28038 S 9 
-0.56578 -0.23120 T 10 
-0.10550 -0.20482 N 11 
-0.46375 -0.30842 Q 12 
-0.40345 -100.00000 C 13 
-0.20374 -0.20482 P 14 
-100.00000 -0.20482 H 15 
-0.73749  0.26289 R 16 
-0.20374 -100.00000 K 17 
-100.00000 -100.00000 D 18 
-100.00000 -0.10611 E 19 
-100.00000  0.27873 G 0 
 0.00000  0.00000 A 1 
 0.15362 -0.18525 V 2 
-100.00000  0.02978 I 3 
-0.13091 -0.01617 L 4 
 1.42951 -0.31363 M 5 
-0.23775 -0.03628 F 6 
-0.39650 -0.61652 Y 7 
-0.83849 -1.08660 W 8 
-0.07799 -0.46336 S 9 
-0.43007 -0.20808 T 10 
 0.15649  0.57317 N 11 
 0.17127 -0.19947 Q 12 
-0.02703 -0.44211 C 13 
 0.03096 -0.00146 P 14 
 0.14536  0.65556 H 15 
-100.00000  0.37770 R 16 
-100.00000 -100.00000 K 17 
-0.08701 -0.06919 D 18 
-100.00000 -100.00000 E 19 
-1.21472  0.18746 G 0 
 0.00000  0.00000 A 1 
-0.29449 -0.22487 V 2 
-0.39642 -0.37624 I 3 
-1.03335  0.41480 L 4 
 0.10833 -0.14283 M 5 
 0.01099 -1.44336 F 6 
 0.32604 -1.19615 Y 7 
-0.24833 -0.65079 W 8 
 0.06620  0.44630 S 9 
-0.15053  0.09273 T 10 
-0.01406  0.37431 N 11 
 0.45144  0.22137 Q 12 
-0.28155 -0.23920 C 13 
-0.27421  0.53657 P 14 
-1.05320 -0.18347 H 15 
-0.42797 -0.40586 R 16 
 0.81239  0.37758 K 17 
-0.12280 -0.31613 D 18 
-0.64390 -0.21763 E 19 
 0.53772 -0.22273 G 0 
-100.00000 -100.00000 A 1 
-100.00000 -100.00000 V 2 
-100.00000 -100.00000 I 3 
-100.00000 -100.00000 L 4 
 0.77912  0.26282 M 5 
-100.00000 -100.00000 F 6 
-100.00000 -100.00000 Y 7 
 0.15092 -0.08833 W 8 
-0.11927 -0.32934 S 9 
-100.00000 -100.00000 T 10 
-100.00000 -100.00000 N 11 
-100.00000 -100.00000 Q 12 
-100.00000 -100.00000 C 13 
-100.00000 -100.00000 P 14 
-100.00000 -100.00000 H 15 
 0.00000  0.00000 R 16 
-0.07867  0.12949 K 17 
-100.00000 -100.00000 D 18 
-100.00000 -100.00000 E 19 
-100.00000 -100.00000 G 0 
-0.11557 -0.27494 A 1 
-1.34738  0.64374 V 2 
 0.03180 -100.00000 I 3 
-0.83361 -0.20341 L 4 
-0.53991 -100.00000 M 5 
 0.04505 -100.00000 F 6 
-100.00000 -100.00000 Y 7 
-100.00000 -100.00000 W 8 
-0.21764  0.22404 S 9 
 0.03722 -0.17189 T 10 
-100.00000 -100.00000 N 11 
-100.00000 -100.00000 Q 12 
-100.00000 -0.06676 C 13 
 0.00000  0.00000 P 14 
-0.04690  0.04919 H 15 
-1.14379  0.10232 R 16 
 0.12206 -0.35259 K 17 
-100.00000 -100.00000 D 18 
-100.00000 -100.00000 E 19 
-100.00000 -100.00000 G 0 
-0.64633 -0.73237 A 1 
 0.09543 -0.13335 V 2 
-0.29451 -0.16015 I 3 
-0.89379 -0.74742 L 4 
-100.00000 -100.00000 M 5 
-0.60081  0.03198 F 6 
 0.08420 -100.00000 Y 7 
-100.00000 -100.00000 W 8 
-0.05959 -0.26395 S 9 
-0.29451 -0.60166 T 10 
 0.74047 -0.28638 N 11 
 0.47123  0.02361 Q 12 
-100.00000 -100.00000 C 13 
-0.68004  0.28225 P 14 
-100.00000 -100.00000 H 15 
-0.41647 -0.00917 R 16 
 0.00000  0.00000 K 17 
-100.00000 -100.00000 D 18 
 0.46941  0.08528 E 19 
-0.10497 -100.00000 G 0 
 0.39862 -0.38583 A 1 
 0.00000  0.00000 V 2 
-0.01577 -0.01059 I 3 
 0.19530 -0.10238 L 4 
 0.46255 -0.10570 M 5 
-100.00000 -0.10570 F 6 
-1.09739 -100.00000 Y 7 
-100.00000  0.17472 W 8 
 0.38046 -0.90763 S 9 
-1.31117 -0.00045 T 10 
-0.84632  0.09810 N 11 
-0.36672 -0.37957 Q 12 
-0.61031 -0.16206 C 13 
-100.00000 -100.00000 P 14 
-0.48281 -1.19274 H 15 
-0.07645  0.45406 R 16 
-0.10497 -0.15814 K 17 
-0.32370 -100.00000 D 18 
 0.14248 -100.00000 E 19 
 0.54956 -0.25269 G 0 
-0.22646 -0.24059 A 1 
-100.00000 -100.00000 V 2 
-0.81278  0.39335 I 3 
-0.62700 -0.62560 L 4 
-0.11344 -0.42758 M 5 
 0.12381 -0.18403 F 6 
-0.89215 -0.67334 Y 7 
-100.00000 -100.00000 W 8 
-0.68996  0.08154 S 9 
-0.70218 -0.42758 T 10 
-0.12146 -0.26262 N 11 
-0.67601 -0.22113 Q 12 
-100.00000 -100.00000 C 13 
-100.00000 -0.00058 P 14 
-0.78544 -0.20165 H 15 
 0.00000  0.00000 R 16 
-0.08651  0.10612 K 17 
-0.67375  0.00041 D 18 
 0.46085  0.10499 E 19 
-0.51453 -0.39086 G 0 
-100.00000 -100.00000 A 1 
 0.15833 -100.00000 V 2 
 0.04816  0.22357 I 3 
-100.00000 -0.48725 L 4 
-100.00000 -100.00000 M 5 
-100.00000 -100.00000 F 6 
-100.00000 -0.23913 Y 7 
-100.00000 -100.00000 W 8 
 0.27381  0.03421 S 9 
-100.00000 -0.39952 T 10 
 0.26798 -0.39952 N 11 
-100.00000 -100.00000 Q 12 
-100.00000 -100.00000 C 13 
-100.00000 -100.00000 P 14 
-100.00000 -100.00000 H 15 
-100.00000 -0.19943 R 16 
-100.00000 -100.00000 K 17 
 0.00000  0.00000 D 18 
-0.11750 -0.23688 E 19 
-100.00000 -100.00000 G 0 
-100.00000 -100.00000 A 1 
 0.13760 -100.00000 V 2 
-100.00000 -0.70360 I 3 
-100.00000 -100.00000 L 4 
-100.00000 -100.00000 M 5 
-100.00000 -100.00000 F 6 
-100.00000 -100.00000 Y 7 
-100.00000 -100.00000 W 8 
-100.00000 -0.29105 S 9 
 0.27436  0.03371 T 10 
-0.14737 -100.00000 N 11 
 0.00000  0.00000 Q 12 
-100.00000 -100.00000 C 13 
-0.22975 -0.39549 P 14 
 0.31245 -0.21810 H 15 
 0.36492  0.20612 R 16 
 0.10731  0.00223 K 17 
-100.00000 -100.00000 D 18 
-100.00000 -100.00000 E 19 
-100.00000 -100.00000 G 0 
-0.08842 -0.16269 A 1 
-0.57385 -100.00000 V 2 
-0.13702  0.17748 I 3 
-0.87743  0.13072 L 4 
-0.19534 -100.00000 M 5 
-100.00000 -100.00000 F 6 
-0.02497  0.49944 Y 7 
-100.00000 -100.00000 W 8 
-0.00061 -0.46225 S 9 
-0.21166  0.10254 T 10 
-0.39201  0.39642 N 11 
-0.57385 -0.61481 Q 12 
-100.00000 -100.00000 C 13 
 0.44734 -0.26533 P 14 
 0.00000  0.00000 H 15 
 0.24878  0.09357 R 16 
-100.00000  0.00004 K 17 
-100.00000 -100.00000 D 18 
-100.00000  0.00004 E 19 
 0.00000  0.00000 G 0 
-100.00000 -100.00000 A 1 
 0.04295 -100.00000 V 2 
-100.00000 -100.00000 I 3 
-100.00000 -100.00000 L 4 
-100.00000 -100.00000 M 5 
-100.00000 -100.00000 F 6 
-100.00000 -100.00000 Y 7 
-0.08285 -0.28423 W 8 
-100.00000 -100.00000 S 9 
-100.00000 -100.00000 T 10 
-100.00000 -100.00000 N 11 
-100.00000 -100.00000 Q 12 
-100.00000 -100.00000 C 13 
-100.00000 -100.00000 P 14 
-100.00000 -100.00000 H 15 
-0.13923 -0.42828 R 16 
-100.00000 -100.00000 K 17 
-100.00000 -100.00000 D 18 
 0.11822 -0.11455 E 19 
 0.59024  0.31435 G 0 
-100.00000 -100.00000 A 1 
-100.00000 -100.00000 V 2 
 0.00033 -100.00000 I 3 
-100.00000 -100.00000 L 4 
 0.48575 -0.09697 M 5 
-100.00000 -100.00000 F 6 
-100.00000 -100.00000 Y 7 
-0.04180 -100.00000 W 8 
-100.00000  0.08664 S 9 
-100.00000 -100.00000 T 10 
-100.00000 -100.00000 N 11 
-100.00000 -100.00000 Q 12 
-100.00000 -100.00000 C 13 
-100.00000 -100.00000 P 14 
-100.00000 -100.00000 H 15 
 0.00000  0.00000 R 16 
-0.15995  0.02020 K 17 
-100.00000 -100.00000 D 18 
-100.00000 -100.00000 E 19 
-100.00000 -100.00000 G 0 
-100.00000 -100.00000 A 1 
-0.08703  0.14285 V 2 
 0.35565 -0.46365 I 3 
-0.06224 -100.00000 L 4 
 0.00000  0.00000 M 5 
-100.00000 -100.00000 F 6 
-100.00000 -100.00000 Y 7 
-100.00000 -100.00000 W 8 
-100.00000 -100.00000 S 9 
 0.07416 -0.04175 T 10 
-100.00000 -100.00000 N 11 
-100.00000 -100.00000 Q 12 
-100.00000 -100.00000 C 13 
-100.00000 -100.00000 P 14 
-100.00000 -100.00000 H 15 
-100.00000 -100.00000 R 16 
 0.03421 -100.00000 K 17 
-100.00000 -100.00000 D 18 
-100.00000 -100.00000 E 19 
 0.30671 -0.00013 G 0 
 0.72174 -100.00000 A 1 
 0.00354  0.13738 V 2 
-0.09599 -0.23342 I 3 
-0.46535  0.13622 L 4 
-100.00000 -100.00000 M 5 
-0.09886 -0.00013 F 6 
-0.04510  0.02931 Y 7 
-100.00000 -0.28720 W 8 
 0.12520 -0.01103 S 9 
-100.00000 -100.00000 T 10 
 0.00000  0.00000 N 11 
-0.24584 -100.00000 Q 12 
-100.00000 -100.00000 C 13 
-100.00000 -100.00000 P 14 
-0.27826 -0.16167 H 15 
-100.00000 -100.00000 R 16 
-0.01522 -0.01442 K 17 
-0.19710 -0.06444 D 18 
 0.03864 -100.00000 E 19 
-100.00000 -100.00000 G 0 
-100.00000 -100.00000 A 1 
-100.00000 -100.00000 V 2 
-100.00000 -100.00000 I 3 
-100.00000 -100.00000 L 4 
-100.00000 -100.00000 M 5 
 0.00003 -100.00000 F 6 
 0.00000  0.00000 Y 7 
 0.00003 -100.00000 W 8 
-100.00000 -100.00000 S 9 
-100.00000 -100.00000 T 10 
-100.00000  0.04127 N 11 
-100.00000 -100.00000 Q 12 
-0.52917  0.08524 C 13 
-100.00000 -100.00000 P 14 
 0.36101 -0.24557 H 15 
-100.00000 -100.00000 R 16 
-100.00000 -100.00000 K 17 
-100.00000 -100.00000 D 18 
-100.00000 -100.00000 E 19 
-100.00000  0.00020 G 0 
-0.00044 -100.00000 A 1 
-100.00000 -100.00000 V 2 
-100.00000 -100.00000 I 3 
-0.05140  0.16493 L 4 
-100.00000 -100.00000 M 5 
-100.00000 -100.00000 F 6 
 0.00000  0.00000 Y 7 
-100.00000 -100.00000 W 8 
-100.00000 -100.00000 S 9 
-0.00044 -100.00000 T 10 
-0.44046 -0.57128 N 11 
-100.00000 -100.00000 Q 12 
 0.55244 -0.18205 C 13 
-100.00000 -100.00000 P 14 
-0.71274  0.67821 H 15 
-100.00000 -100.00000 R 16 
-100.00000 -100.00000 K 17 
 0.21079 -100.00000 D 18 
-100.00000 -100.00000 E 19 
-0.10019 -100.00000 G 0 
-100.00000 -100.00000 A 1 
-100.00000 -100.00000 V 2 
-100.00000 -100.00000 I 3 
 0.57788 -0.01926 L 4 
-100.00000 -100.00000 M 5 
-100.00000 -100.00000 F 6 
-100.00000 -100.00000 Y 7 
 0.00000  0.00000 W 8 
-100.00000 -100.00000 S 9 
-100.00000 -100.00000 T 10 
-100.00000 -100.00000 N 11 
-100.00000 -100.00000 Q 12 
 0.27832 -0.10032 C 13 
-100.00000 -100.00000 P 14 
-100.00000 -100.00000 H 15 
 0.44081  0.06146 R 16 
-100.00000 -100.00000 K 17 
-100.00000 -100.00000 D 18 
-100.00000 -100.00000 E 19 
-100.00000 -100.00000 G 0 
-0.40263 -0.66845 A 1 
 0.71280  0.03348 V 2 
 0.38080  0.02023 I 3 
-0.49039  0.09244 L 4 
-0.77382 -0.00028 M 5 
-100.00000 -0.54376 F 6 
-100.00000 -0.00028 Y 7 
-100.00000 -100.00000 W 8 
-0.88046  0.19392 S 9 
 0.00000  0.00000 T 10 
-0.26347 -0.39620 N 11 
-100.00000 -100.00000 Q 12 
-100.00000 -100.00000 C 13 
 0.13735 -0.00028 P 14 
-100.00000 -0.72684 H 15 
-100.00000 -0.15400 R 16 
 0.03519 -100.00000 K 17 
-100.00000  0.03348 D 18 
-100.00000 -100.00000 E 19 
-100.00000 -100.00000 G 0 
-100.00000 -100.00000 A 1 
-0.43758  0.28589 V 2 
-0.33926  0.14402 I 3 
 0.00000  0.00000 L 4 
 0.55504  0.08565 M 5 
 0.23009 -0.48143 F 6 
-100.00000 -100.00000 Y 7 
-100.00000  0.37861 W 8 
 1.24862  0.01531 S 9 
-100.00000 -100.00000 T 10 
-100.00000 -100.00000 N 11 
-100.00000 -100.00000 Q 12 
 0.00021 -100.00000 C 13 
-100.00000 -100.00000 P 14 
-100.00000 -100.00000 H 15 
 0.15737 -100.00000 R 16 
-100.00000 -100.00000 K 17 
-100.00000 -100.00000 D 18 
-100.00000 -100.00000 E 19 
-100.00000 -100.00000 G 0 
-100.00000 -0.00014 A 1 
-0.61090 -0.68589 V 2 
-0.28622 -0.41008 I 3 
 0.00000  0.00000 L 4 
-100.00000 -100.00000 M 5 
-100.00000 -100.00000 F 6 
-100.00000 -100.00000 Y 7 
-100.00000 -100.00000 W 8 
-100.00000 -100.00000 S 9 
-100.00000 -100.00000 T 10 
-100.00000 -100.00000 N 11 
-0.03280  0.13736 Q 12 
-100.00000 -100.00000 C 13 
 0.87343 -0.38327 P 14 
-100.00000 -100.00000 H 15 
 0.00004  0.13736 R 16 
-100.00000 -100.00000 K 17 
-100.00000 -100.00000 D 18 
-100.00000 -100.00000 E 19 
-0.15244 -0.14809 G 0 
 0.90752 -0.11865 A 1 
 0.24494 -0.08593 V 2 
-100.00000 -0.46444 I 3 
-0.14809 -0.08593 L 4 
-100.00000 -100.00000 M 5 
-0.24275 -0.61502 F 6 
-0.27545  0.17464 Y 7 
-100.00000 -100.00000 W 8 
-0.55700  0.62971 S 9 
-0.06500 -0.09494 T 10 
 0.99913  0.05879 N 11 
 0.95768 -0.20140 Q 12 
-100.00000 -100.00000 C 13 
-0.00174 -0.49740 P 14 
 0.13776 -0.53494 H 15 
-0.24275 -0.43088 R 16 
 0.21013 -0.45424 K 17 
-0.11722  0.07982 D 18 
 0.00000  0.00000 E 19 
-100.00000 -100.00000 G 0 
-0.43272 -0.19902 A 1 
-100.00000  0.13734 V 2 
-100.00000 -100.00000 I 3 
 0.03431 -0.18479 L 4 
-100.00000 -100.00000 M 5 
-100.00000 -100.00000 F 6 
-100.00000 -100.00000 Y 7 
-100.00000 -100.00000 W 8 
 0.36184 -0.25929 S 9 
-0.01814 -0.39208 T 10 
-100.00000 -0.47267 N 11 
-0.19948 -100.00000 Q 12 
-100.00000 -100.00000 C 13 
 0.00000  0.00000 P 14 
 0.24489 -100.00000 H 15 
-0.28975 -0.06151 R 16 
-0.29335 -100.00000 K 17 
-100.00000 -100.00000 D 18 
-100.00000 -100.00000 E 19 
 0.00000  0.00000 G 0 
 0.47997 -0.74978 A 1 
-0.10499  0.38141 V 2 
-100.00000 -100.00000 I 3 
-0.06510 -0.27738 L 4 
-0.20261 -100.00000 M 5 
-0.03100 -100.00000 F 6 
-100.00000 -100.00000 Y 7 
-1.26242 -100.00000 W 8 
 0.29805 -0.06605 S 9 
-100.00000 -100.00000 T 10 
-0.24251 -0.55406 N 11 
-100.00000  0.15760 Q 12 
-100.00000 -100.00000 C 13 
-100.00000 -100.00000 P 14 
-100.00000  0.19000 H 15 
 0.27710 -0.23582 R 16 
-100.00000 -100.00000 K 17 
-0.67241 -100.00000 D 18 
-0.05616  0.10244 E 19 
-0.61093 -0.37390 G 0 
-0.48496 -0.05295 A 1 
-100.00000  0.13716 V 2 
-100.00000 -100.00000 I 3 
-100.00000 -100.00000 L 4 
-100.00000 -100.00000 M 5 
-100.00000 -100.00000 F 6 
-100.00000 -0.23284 Y 7 
-100.00000 -100.00000 W 8 
 0.07391  0.37817 S 9 
-100.00000 -100.00000 T 10 
 0.34002 -0.40011 N 11 
-0.99013 -1.14133 Q 12 
-100.00000 -100.00000 C 13 
-100.00000 -100.00000 P 14 
-1.03792 -0.40088 H 15 
-100.00000 -100.00000 R 16 
-0.00090 -100.00000 K 17 
 0.00000  0.00000 D 18 
-0.54971 -0.18881 E 19 
-100.00000 -100.00000 G 0 
-0.18995 -0.11325 A 1 
-100.00000 -0.00026 V 2 
 0.43698 -0.00729 I 3 
-0.06480 -100.00000 L 4 
 0.48532 -100.00000 M 5 
-100.00000 -0.33368 F 6 
-0.96479  0.27645 Y 7 
-100.00000  0.29497 W 8 
-0.52899 -0.72833 S 9 
 0.00000  0.00000 T 10 
 0.15829 -0.06684 N 11 
 0.14057 -0.32731 Q 12 
-100.00000 -100.00000 C 13 
-0.24211 -0.38311 P 14 
-0.00010 -0.24560 H 15 
 0.86809 -0.15899 R 16 
 0.22803  0.05869 K 17 
-100.00000 -100.00000 D 18 
-100.00000 -0.19994 E 19 
-100.00000 -100.00000 G 0 
-100.00000 -100.00000 A 1 
-0.11238 -0.38661 V 2 
 0.00000  0.00000 I 3 
-0.12270 -0.87174 L 4 
 0.13567  0.02100 M 5 
-100.00000 -100.00000 F 6 
-100.00000 -100.00000 Y 7 
-100.00000 -100.00000 W 8 
-100.00000 -100.00000 S 9 
 0.78808  0.28799 T 10 
-100.00000 -100.00000 N 11 
-100.00000 -100.00000 Q 12 
-100.00000 -100.00000 C 13 
-100.00000 -100.00000 P 14 
-100.00000 -100.00000 H 15 
-100.00000 -0.20529 R 16 
-100.00000 -0.00019 K 17 
-100.00000 -100.00000 D 18 
-100.00000 -100.00000 E 19 
-0.15998 -0.67709 G 0 
-0.81921 -1.24953 A 1 
-0.07395 -0.15148 V 2 
 0.00000  0.00000 I 3 
-0.51231 -0.16140 L 4 
-0.51707 -0.09081 M 5 
-0.12033 -0.24852 F 6 
-0.29297 -0.18222 Y 7 
-1.22451 -1.21821 W 8 
-0.32198  0.18642 S 9 
 0.15734 -0.20906 T 10 
-0.20533 -100.00000 N 11 
-0.08927 -0.61468 Q 12 
 0.14897 -100.00000 C 13 
-100.00000 -100.00000 P 14 
-100.00000 -100.00000 H 15 
-0.46583  0.13631 R 16 
 0.28748 -0.42648 K 17 
-100.00000 -100.00000 D 18 
-100.00000 -0.00119 E 19 
-100.00000 -100.00000 G 0 
-100.00000 -100.00000 A 1 
 0.52927 -0.20103 V 2 
-0.09731 -0.08772 I 3 
-0.53631 -0.33084 L 4 
-100.00000 -100.00000 M 5 
 0.00000  0.00000 F 6 
-100.00000  0.27237 Y 7 
-100.00000 -100.00000 W 8 
 0.72191 -0.05835 S 9 
-100.00000 -100.00000 T 10 
-100.00000 -100.00000 N 11 
-100.00000 -100.00000 Q 12 
 0.13750 -100.00000 C 13 
-100.00000 -100.00000 P 14 
-100.00000 -100.00000 H 15 
-100.00000 -100.00000 R 16 
-100.00000 -100.00000 K 17 
-100.00000 -100.00000 D 18 
-100.00000 -100.00000 E 19 
-0.01453  0.48281 G 0 
 0.64426 -0.29756 A 1 
 0.06334  0.06026 V 2 
-100.00000 -100.00000 I 3 
-100.00000 -100.00000 L 4 
-100.00000 -100.00000 M 5 
-100.00000 -100.00000 F 6 
-100.00000 -100.00000 Y 7 
-100.00000 -100.00000 W 8 
-100.00000 -0.10611 S 9 
-100.00000 -0.38453 T 10 
-100.00000 -100.00000 N 11 
-100.00000  0.00007 Q 12 
-100.00000 -100.00000 C 13 
-100.00000 -100.00000 P 14 
 0.12089 -100.00000 H 15 
 0.00024 -100.00000 R 16 
 0.38527 -0.14677 K 17 
 0.80233 -0.20103 D 18 
 0.00000  0.00000 E 19 
-0.14299 -0.20520 G 0 
 0.00000  0.00000 A 1 
 1.06678  0.09451 V 2 
-100.00000 -100.00000 I 3 
-100.00000 -100.00000 L 4 
-100.00000 -100.00000 M 5 
-100.00000 -100.00000 F 6 
-100.00000 -100.00000 Y 7 
-100.00000 -100.00000 W 8 
 0.50227  0.30771 S 9 
-0.49292 -0.04286 T 10 
-100.00000 -100.00000 N 11 
-100.00000 -100.00000 Q 12 
-100.00000 -100.00000 C 13 
-100.00000  0.00005 P 14 
-100.00000 -100.00000 H 15 
-100.00000 -100.00000 R 16 
-100.00000 -100.00000 K 17 
-100.00000 -100.00000 D 18 
-0.10548  0.28022 E 19 
-100.00000 -100.00000 G 0 
 0.14950 -0.09117 A 1 
-100.00000 -100.00000 V 2 
-0.02929  0.02871 I 3 
-0.20457 -100.00000 L 4 
-100.00000 -100.00000 M 5 
-100.00000 -100.00000 F 6 
-100.00000 -100.00000 Y 7 
-100.00000 -100.00000 W 8 
-0.99547 -0.57525 S 9 
 0.00000  0.00000 T 10 
-0.73978 -0.00648 N 11 
-100.00000 -100.00000 Q 12 
-100.00000 -100.00000 C 13 
-100.00000 -100.00000 P 14 
-100.00000 -100.00000 H 15 
-100.00000 -100.00000 R 16 
-100.00000 -100.00000 K 17 
-100.00000 -100.00000 D 18 
-0.29679 -0.10636 E 19 
 0.00000  0.00000 G 0 
-100.00000 -100.00000 A 1 
-100.00000 -0.20510 V 2 
-100.00000 -100.00000 I 3 
-100.00000 -100.00000 L 4 
-100.00000 -100.00000 M 5 
-100.00000 -100.00000 F 6 
-100.00000 -100.00000 Y 7 
-100.00000 -100.00000 W 8 
 0.60976 -0.53239 S 9 
-100.00000 -100.00000 T 10 
-100.00000 -100.00000 N 11 
-100.00000 -100.00000 Q 12 
-100.00000  0.05793 C 13 
-100.00000 -100.00000 P 14 
-100.00000 -100.00000 H 15 
-100.00000 -100.00000 R 16 
-100.00000 -100.00000 K 17 
 0.28990 -0.30363 D 18 
-100.00000 -100.00000 E 19 
-100.00000 -100.00000 G 0 
-100.00000 -100.00000 A 1 
-100.00000 -100.00000 V 2 
-100.00000 -0.10626 I 3 
-100.00000 -100.00000 L 4 
-100.00000 -100.00000 M 5 
-100.00000 -100.00000 F 6 
-100.00000 -0.00001 Y 7 
-100.00000 -100.00000 W 8 
-0.61165 -0.07712 S 9 
-100.00000 -100.00000 T 10 
 0.00000  0.00000 N 11 
-100.00000 -100.00000 Q 12 
-100.00000 -100.00000 C 13 
-100.00000 -100.00000 P 14 
-0.10564 -100.00000 H 15 
-100.00000 -100.00000 R 16 
-100.00000  0.37850 K 17 
 0.32552 -0.17593 D 18 
-100.00000 -100.00000 E 19 
-100.00000 -100.00000 G 0 
-100.00000 -100.00000 A 1 
 0.13747 -0.00030 V 2 
-0.55287 -0.24760 I 3 
 0.00000  0.00000 L 4 
-100.00000 -100.00000 M 5 
-100.00000 -0.54481 F 6 
 0.11009 -0.29809 Y 7 
-0.29647 -0.99322 W 8 
-100.00000 -100.00000 S 9 
-100.00000 -100.00000 T 10 
-100.00000 -100.00000 N 11 
-100.00000 -0.16059 Q 12 
-100.00000 -100.00000 C 13 
 0.08943 -0.12158 P 14 
-100.00000 -100.00000 H 15 
-100.00000  0.03096 R 16 
-100.00000 -100.00000 K 17 
-100.00000 -100.00000 D 18 
-100.00000 -100.00000 E 19 
-100.00000 -100.00000 G 0 
-0.29695 -0.20247 A 1 
-0.24465 -0.77478 V 2 
 0.00000  0.00000 I 3 
-1.42519 -0.03388 L 4 
 0.27730 -0.12255 M 5 
-100.00000 -100.00000 F 6 
-100.00000 -100.00000 Y 7 
-100.00000 -100.00000 W 8 
-100.00000 -100.00000 S 9 
 0.52131  0.05923 T 10 
-100.00000 -100.00000 N 11 
-100.00000 -100.00000 Q 12 
-100.00000 -100.00000 C 13 
-100.00000 -100.00000 P 14 
-100.00000 -100.00000 H 15 
-100.00000 -0.00014 R 16 
 0.08156 -0.00014 K 17 
-100.00000 -100.00000 D 18 
-100.00000 -100.00000 E 19 
-0.29564 -100.00000 G 0 
 0.00000  0.00000 A 1 
-0.04825 -0.82442 V 2 
-0.10543  0.16069 I 3 
-100.00000 -100.00000 L 4 
-100.00000 -100.00000 M 5 
-100.00000 -100.00000 F 6 
-100.00000 -100.00000 Y 7 
-100.00000 -100.00000 W 8 
-0.00359  0.17358 S 9 
 0.39008 -0.36363 T 10 
-100.00000 -100.00000 N 11 
-100.00000 -100.00000 Q 12 
-100.00000 -100.00000 C 13 
-100.00000 -100.00000 P 14 
-100.00000 -100.00000 H 15 
-100.00000 -100.00000 R 16 
-100.00000 -100.00000 K 17 
-100.00000 -100.00000 D 18 
-0.46368 -100.00000 E 19 
-100.00000 -100.00000 G 0 
-100.00000 -100.00000 A 1 
-100.00000 -100.00000 V 2 
-100.00000 -100.00000 I 3 
 0.72206  0.29341 L 4 
-100.00000 -100.00000 M 5 
-100.00000 -100.00000 F 6 
-100.00000 -100.00000 Y 7 
-100.00000 -100.00000 W 8 
-0.61499 -0.50145 S 9 
-0.11960  0.15686 T 10 
-100.00000 -100.00000 N 11 
 0.37989  0.58500 Q 12 
-100.00000 -100.00000 C 13 
 0.00000  0.00000 P 14 
-100.00000 -100.00000 H 15 
-100.00000 -100.00000 R 16 
-100.00000 -100.00000 K 17 
-100.00000 -100.00000 D 18 
-100.00000 -100.00000 E 19 
 0.15054 -0.37640 G 0 
 0.37987  0.46782 A 1 
 0.58501 -0.61581 V 2 
-100.00000 -100.00000 I 3 
-0.27968  0.05049 L 4 
-100.00000 -100.00000 M 5 
-100.00000 -100.00000 F 6 
-100.00000 -100.00000 Y 7 
 0.00000  0.00000 W 8 
-0.24514 -0.00004 S 9 
 0.00927 -100.00000 T 10 
-100.00000 -100.00000 N 11 
-100.00000 -100.00000 Q 12 
-0.32682  0.37919 C 13 
-100.00000 -100.00000 P 14 
-100.00000 -100.00000 H 15 
 0.20939 -0.26054 R 16 
-100.00000 -100.00000 K 17 
-100.00000 -100.00000 D 18 
 0.03195 -0.00004 E 19 
-100.00000 -0.00013 G 0 
-100.00000 -100.00000 A 1 
-100.00000 -100.00000 V 2 
-100.00000 -100.00000 I 3 
-100.00000 -100.00000 L 4 
-100.00000 -100.00000 M 5 
-100.00000 -0.67995 F 6 
 0.00000  0.00000 Y 7 
-100.00000 -0.35576 W 8 
-100.00000 -100.00000 S 9 
-100.00000 -100.00000 T 10 
-100.00000 -100.00000 N 11 
-100.00000 -100.00000 Q 12 
-0.28991 -0.12439 C 13 
-100.00000 -100.00000 P 14 
-0.00537  0.20568 H 15 
-0.00006 -100.00000 R 16 
-100.00000 -100.00000 K 17 
-100.00000 -0.00013 D 18 
-100.00000 -100.00000 E 19 
-0.71434 -0.82007 G 0 
 0.00000  0.00000 A 1 
 0.32840 -0.04929 V 2 
-100.00000 -100.00000 I 3 
-100.00000 -100.00000 L 4 
-100.00000 -100.00000 M 5 
-100.00000 -100.00000 F 6 
-100.00000 -100.00000 Y 7 
-100.00000 -100.00000 W 8 
 0.09909 -0.48817 S 9 
 0.92472 -0.17862 T 10 
-100.00000 -100.00000 N 11 
-100.00000 -100.00000 Q 12 
-100.00000 -100.00000 C 13 
-100.00000 -100.00000 P 14 
-100.00000 -100.00000 H 15 
-100.00000 -100.00000 R 16 
-100.00000 -100.00000 K 17 
-100.00000  0.37829 D 18 
-100.00000 -100.00000 E 19 
-100.00000 -100.00000 G 0 
-100.00000 -100.00000 A 1 
-100.00000 -100.00000 V 2 
-0.00003  0.03195 I 3 
 0.02703  0.10489 L 4 
-100.00000 -100.00000 M 5 
 0.00000  0.00000 F 6 
-0.29508 -0.65437 Y 7 
-0.32533  0.00001 W 8 
 0.56583  0.45285 S 9 
-100.00000 -100.00000 T 10 
-100.00000 -100.00000 N 11 
-100.00000 -100.00000 Q 12 
-0.00003 -100.00000 C 13 
-100.00000 -100.00000 P 14 
-0.61310  0.00001 H 15 
-100.00000 -100.00000 R 16 
-100.00000 -100.00000 K 17 
-100.00000 -100.00000 D 18 
-100.00000 -100.00000 E 19 
 0.24945 -1.16300 G 0 
 0.00000  0.00000 A 1 
 0.14877  0.38487 V 2 
-0.19690 -0.65290 I 3 
-0.37362 -0.01051 L 4 
-100.00000 -100.00000 M 5 
-100.00000 -100.00000 F 6 
-100.00000 -100.00000 Y 7 
-100.00000 -100.00000 W 8 
-0.40961 -0.47459 S 9 
-0.08609 -0.22204 T 10 
-100.00000 -100.00000 N 11 
 0.01340 -100.00000 Q 12 
-0.10582 -0.00039 C 13 
-100.00000 -100.00000 P 14 
-0.00013 -100.00000 H 15 
-0.00013 -100.00000 R 16 
-0.61564 -100.00000 K 17 
-100.00000 -100.00000 D 18 
 0.33507 -0.03511 E 19 
-100.00000 -100.00000 G 0 
-0.43654 -0.80162 A 1 
 0.42777 -0.17037 V 2 
 0.07193  0.22185 I 3 
 0.00000  0.00000 L 4 
 0.12079 -0.28428 M 5 
-100.00000 -100.00000 F 6 
-100.00000 -100.00000 Y 7 
-100.00000 -100.00000 W 8 
-100.00000 -100.00000 S 9 
-100.00000 -100.00000 T 10 
-100.00000 -100.00000 N 11 
 0.27329 -0.32948 Q 12 
-100.00000 -100.00000 C 13 
 0.54718  0.26558 P 14 
-100.00000 -100.00000 H 15 
 0.28175 -100.00000 R 16 
-100.00000 -100.00000 K 17 
-100.00000 -100.00000 D 18 
-100.00000 -100.00000 E 19 
 0.15245  0.02789 G 0 
-0.08085  0.03072 A 1 
 0.47301  0.17265 V 2 
 0.22395 -100.00000 I 3 
 0.09129 -0.75489 L 4 
-0.05530 -100.00000 M 5 
-100.00000 -100.00000 F 6 
-0.02802  0.17265 Y 7 
-0.29652 -100.00000 W 8 
 0.00000  0.00000 S 9 
 0.11181  0.06168 T 10 
-0.24519 -0.16322 N 11 
 0.38230 -100.00000 Q 12 
-0.27941 -0.12264 C 13 
-100.00000 -100.00000 P 14 
 0.29483 -0.61676 H 15 
 0.14281  0.19725 R 16 
 0.02039 -0.14222 K 17 
-0.27941 -0.66874 D 18 
-0.75248 -0.05266 E 19 
 0.45771  0.03457 G 0 
-100.00000 -100.00000 A 1 
-0.20427 -100.00000 V 2 
 0.20181 -0.32993 I 3 
-100.00000 -100.00000 L 4 
-100.00000 -100.00000 M 5 
-0.15898 -100.00000 F 6 
-100.00000 -0.10641 Y 7 
-100.00000 -100.00000 W 8 
 0.27276  0.26301 S 9 
-100.00000 -0.32993 T 10 
-100.00000 -100.00000 N 11 
-100.00000 -100.00000 Q 12 
-100.00000 -100.00000 C 13 
-0.24565 -100.00000 P 14 
-0.10575  0.13748 H 15 
 0.00000  0.00000 R 16 
-0.31817 -0.01593 K 17 
-100.00000 -100.00000 D 18 
-100.00000 -100.00000 E 19 
 0.00000  0.00000 G 0 
-0.21945  0.10991 A 1 
-0.12024  0.28014 V 2 
-100.00000 -100.00000 I 3 
 0.05863 -100.00000 L 4 
-100.00000  0.10036 M 5 
-100.00000 -100.00000 F 6 
-100.00000 -100.00000 Y 7 
 0.63209  0.12939 W 8 
 0.44626  0.44109 S 9 
-0.24425 -0.10769 T 10 
-0.60950  0.31535 N 11 
-100.00000 -0.20416 Q 12 
-0.46503 -100.00000 C 13 
-100.00000 -100.00000 P 14 
-0.32151 -100.00000 H 15 
 0.46404  0.18588 R 16 
-100.00000  0.00013 K 17 
-0.74906 -0.18515 D 18 
-0.71577  0.03939 E 19 
-0.27895 -0.14350 G 0 
 0.08385 -1.03843 A 1 
 0.50637  0.64444 V 2 
 0.10097 -0.06119 I 3 
 0.56353  0.04036 L 4 
 0.38707 -100.00000 M 5 
 0.00000  0.00000 F 6 
-0.26651 -0.24104 Y 7 
-0.75194 -100.00000 W 8 
 0.02208 -0.70937 S 9 
-0.43612 -0.27478 T 10 
-0.27895 -0.00064 N 11 
-0.19511  0.03048 Q 12 
-0.08610 -0.10703 C 13 
 0.12335  0.19452 P 14 
 0.53765  0.83270 H 15 
-0.31274 -0.28736 R 16 
-0.36851  0.32724 K 17 
-0.55667 -100.00000 D 18 
-0.31785  0.11688 E 19 
-0.25574  0.43154 G 0 
 0.01965 -0.02882 A 1 
-0.25205 -0.37200 V 2 
-0.06938  0.04271 I 3 
-0.34989 -0.49218 L 4 
-100.00000 -100.00000 M 5 
-0.30408 -0.05683 F 6 
 0.77898  0.38235 Y 7 
 0.16540 -0.33040 W 8 
-0.60623 -1.01378 S 9 
-0.85021  0.44982 T 10 
 0.08268 -0.15904 N 11 
-0.66860 -0.56027 Q 12 
-100.00000 -100.00000 C 13 
-0.82834 -0.26329 P 14 
 0.84918 -0.23715 H 15 
-0.55312 -0.00023 R 16 
 0.19884 -0.19561 K 17 
 0.04770 -0.45092 D 18 
 0.00000  0.00000 E 19 
 0.03257 -100.00000 G 0 
 0.38049  0.13739 A 1 
-100.00000 -100.00000 V 2 
-100.00000 -100.00000 I 3 
 0.00006 -100.00000 L 4 
-100.00000 -100.00000 M 5 
 0.02348 -0.45890 F 6 
 0.27357 -0.06632 Y 7 
-100.00000 -100.00000 W 8 
 0.00000  0.00000 S 9 
-100.00000 -0.55844 T 10 
-100.00000 -0.21563 N 11 
-0.10494  0.47425 Q 12 
 0.08398 -100.00000 C 13 
-0.02201  0.18364 P 14 
-0.29446 -100.00000 H 15 
-100.00000 -100.00000 R 16 
 0.00006 -100.00000 K 17 
-100.00000 -100.00000 D 18 
-100.00000 -100.00000 E 19 
 0.00000  0.00000 G 0 
-0.38272 -0.20524 A 1 
-100.00000 -0.16031 V 2 
-100.00000 -100.00000 I 3 
-100.00000 -100.00000 L 4 
-100.00000 -100.00000 M 5 
-100.00000 -100.00000 F 6 
-100.00000 -100.00000 Y 7 
-100.00000 -100.00000 W 8 
 0.51836  0.09919 S 9 
-0.38272 -100.00000 T 10 
-100.00000 -0.00009 N 11 
-100.00000 -100.00000 Q 12 
-0.20140  0.29868 C 13 
-100.00000 -100.00000 P 14 
-100.00000 -0.00009 H 15 
-100.00000 -0.24730 R 16 
-100.00000 -100.00000 K 17 
 0.18375 -0.35042 D 18 
-100.00000 -100.00000 E 19 
-100.00000 -100.00000 G 0 
-100.00000 -100.00000 A 1 
-0.49238 -0.17853 V 2 
 0.00000  0.00000 I 3 
 0.13747 -100.00000 L 4 
-0.10576 -100.00000 M 5 
-0.00749 -0.61813 F 6 
-100.00000 -0.20545 Y 7 
-100.00000 -100.00000 W 8 
 0.05877 -0.38515 S 9 
 0.21922 -0.25314 T 10 
-0.10576  0.37837 N 11 
-100.00000 -100.00000 Q 12 
-100.00000 -100.00000 C 13 
-100.00000 -100.00000 P 14 
-100.00000 -100.00000 H 15 
-0.00004 -100.00000 R 16 
-100.00000 -100.00000 K 17 
-100.00000 -100.00000 D 18 
-100.00000 -100.00000 E 19 
-100.00000 -100.00000 G 0 
-100.00000 -100.00000 A 1 
 0.23644  0.32422 V 2 
 0.00000  0.00000 I 3 
 0.18921 -0.12349 L 4 
-100.00000  0.13759 M 5 
 0.38092  0.18771 F 6 
-100.00000 -100.00000 Y 7 
-100.00000 -100.00000 W 8 
-100.00000 -100.00000 S 9 
 0.07775  0.24679 T 10 
 0.13760 -100.00000 N 11 
-100.00000 -100.00000 Q 12 
-100.00000 -100.00000 C 13 
-100.00000 -100.00000 P 14 
-100.00000 -100.00000 H 15 
-100.00000 -100.00000 R 16 
-100.00000 -100.00000 K 17 
-100.00000 -100.00000 D 18 
-100.00000 -100.00000 E 19 
-100.00000 -100.00000 G 0 
-0.65940  0.21306 A 1 
-0.28118  0.38155 V 2 
 0.46496  0.21963 I 3 
-1.20522  0.54696 L 4 
 0.15124 -0.37785 M 5 
 0.38260  0.18752 F 6 
-0.10693 -0.49355 Y 7 
-0.54850 -100.00000 W 8 
-0.17757  0.11430 S 9 
 0.00000  0.00000 T 10 
-0.88568  0.05778 N 11 
-0.47890  0.43924 Q 12 
-0.23764 -0.10361 C 13 
 0.58427 -0.29791 P 14 
-100.00000 -100.00000 H 15 
-0.39189 -0.35265 R 16 
 0.64315 -0.48095 K 17 
-100.00000 -100.00000 D 18 
-0.54274 -100.00000 E 19 
-100.00000 -100.00000 G 0 
 0.28205 -0.15872 A 1 
-100.00000 -100.00000 V 2 
-100.00000 -100.00000 I 3 
 0.27331 -0.15872 L 4 
-100.00000 -100.00000 M 5 
-100.00000 -100.00000 F 6 
-100.00000 -100.00000 Y 7 
-100.00000 -100.00000 W 8 
 0.00000  0.00000 S 9 
-0.25784  0.04960 T 10 
-100.00000 -100.00000 N 11 
-100.00000 -100.00000 Q 12 
-100.00000 -100.00000 C 13 
 0.44549  0.17019 P 14 
-100.00000 -100.00000 H 15 
-100.00000 -100.00000 R 16 
-100.00000 -100.00000 K 17 
-100.00000 -100.00000 D 18 
-100.00000 -100.00000 E 19 
 0.32365 -1.04219 G 0 
-0.10358  0.21344 A 1 
-0.23922 -100.00000 V 2 
 0.19570 -0.10566 I 3 
 0.02427  0.05936 L 4 
 0.15946 -0.35944 M 5 
-100.00000 -100.00000 F 6 
 0.57450 -100.00000 Y 7 
-100.00000 -100.00000 W 8 
-0.21476  0.05895 S 9 
-0.09988 -0.55495 T 10 
 0.00000  0.00000 N 11 
-0.20049 -100.00000 Q 12 
-100.00000 -100.00000 C 13 
 0.13782 -100.00000 P 14 
-0.31887 -0.46316 H 15 
-0.06298 -0.32566 R 16 
 0.19570 -0.19419 K 17 
 0.82978 -0.13931 D 18 
 0.64995 -0.33099 E 19 
 0.22219  0.33124 G 0 
 0.00000  0.00000 A 1 
-0.16305  0.43060 V 2 
-0.45377  0.06856 I 3 
 0.04665 -0.40017 L 4 
-100.00000 -100.00000 M 5 
-100.00000 -100.00000 F 6 
-100.00000 -0.30865 Y 7 
-100.00000 -100.00000 W 8 
-0.18926  0.22162 S 9 
-0.26764  1.16661 T 10 
-0.44985 -0.58374 N 11 
-0.21238 -0.34576 Q 12 
-100.00000  0.34480 C 13 
-100.00000  0.00022 P 14 
 0.13554 -0.34683 H 15 
-0.41366 -100.00000 R 16 
 0.69689 -0.24016 K 17 
-100.00000 -100.00000 D 18 
-0.36811 -0.31967 E 19 
-100.00000 -100.00000 G 0 
-0.32695 -100.00000 A 1 
 0.43545 -0.12522 V 2 
-100.00000  0.13821 I 3 
-0.42006  0.22110 L 4 
-100.00000 -100.00000 M 5 
-100.00000  0.00006 F 6 
-0.00010 -100.00000 Y 7 
-100.00000 -100.00000 W 8 
 0.00000  0.00000 S 9 
 0.22788  0.87478 T 10 
-100.00000 -100.00000 N 11 
 0.43545 -100.00000 Q 12 
-100.00000 -100.00000 C 13 
-0.14282  0.10886 P 14 
-0.86752 -100.00000 H 15 
-0.24263 -100.00000 R 16 
-100.00000  0.00006 K 17 
-0.07168 -0.59770 D 18 
 0.07514 -0.20971 E 19 
-100.00000  0.48561 G 0 
-100.00000 -0.12521 A 1 
 0.83891  0.19312 V 2 
-0.08556  0.21325 I 3 
-0.34869  0.48675 L 4 
 0.00000  0.00000 M 5 
-0.12665 -0.12521 F 6 
 0.45831 -0.77373 Y 7 
-100.00000 -100.00000 W 8 
 0.37832 -0.01355 S 9 
-0.75931 -0.02206 T 10 
-100.00000 -100.00000 N 11 
-0.00020 -100.00000 Q 12 
-100.00000  0.00018 C 13 
 0.34205 -0.80478 P 14 
-0.00020 -100.00000 H 15 
-0.08746  0.57862 R 16 
 0.13264  0.34440 K 17 
-100.00000 -100.00000 D 18 
-100.00000 -100.00000 E 19 
 0.64592  0.59342 G 0 
-0.12651 -0.10560 A 1 
 0.32779 -100.00000 V 2 
-100.00000 -100.00000 I 3 
-0.57719  0.33065 L 4 
-100.00000 -0.76158 M 5 
-100.00000 -0.12464 F 6 
-0.39852  0.26455 Y 7 
-100.00000 -100.00000 W 8 
-0.28404  0.08224 S 9 
-0.19043 -1.15660 T 10 
-0.76946 -0.04153 N 11 
-0.86831  0.31952 Q 12 
 0.26294  0.07153 C 13 
 0.24270  0.25318 P 14 
 0.00000  0.00000 H 15 
 0.30041  0.13859 R 16 
-100.00000 -100.00000 K 17 
-0.22174 -100.00000 D 18 
-0.12651  0.25318 E 19 
 0.49878  0.57199 G 0 
-0.10508 -0.44652 A 1 
-100.00000 -0.44652 V 2 
-100.00000 -0.34729 I 3 
 0.92595 -100.00000 L 4 
-100.00000 -100.00000 M 5 
-100.00000 -100.00000 F 6 
-100.00000 -100.00000 Y 7 
-100.00000 -100.00000 W 8 
 0.03527 -0.20254 S 9 
-0.31266  0.13803 T 10 
-100.00000  0.31880 N 11 
-0.38159 -100.00000 Q 12 
-100.00000 -100.00000 C 13 
-0.30620  0.46024 P 14 
-100.00000 -100.00000 H 15 
-100.00000 -100.00000 R 16 
 0.34477  0.07152 K 17 
-0.79655  0.56228 D 18 
 0.00000  0.00000 E 19 
-100.00000 -0.24014 G 0 
-100.00000 -100.00000 A 1 
-100.00000 -100.00000 V 2 
-100.00000 -100.00000 I 3 
-100.00000 -100.00000 L 4 
-100.00000 -100.00000 M 5 
 0.13585 -100.00000 F 6 
-0.22094 -0.12823 Y 7 
-100.00000 -100.00000 W 8 
 0.01129 -0.00006 S 9 
-100.00000 -100.00000 T 10 
-100.00000 -100.00000 N 11 
-100.00000 -100.00000 Q 12 
 0.00000  0.00000 C 13 
-100.00000 -100.00000 P 14 
-100.00000 -100.00000 H 15 
-0.30627 -0.36293 R 16 
-100.00000 -100.00000 K 17 
-100.00000 -100.00000 D 18 
-100.00000 -100.00000 E 19 
-100.00000 -100.00000 G 0 
-100.00000 -100.00000 A 1 
 0.26273 -100.00000 V 2 
-100.00000 -0.24067 I 3 
-100.00000  0.00008 L 4 
-100.00000 -100.00000 M 5 
-0.00031 -100.00000 F 6 
 0.64961 -0.78769 Y 7 
-100.00000 -100.00000 W 8 
-0.51890 -0.00530 S 9 
 0.23063  0.13758 T 10 
 0.00000  0.00000 N 11 
-0.00031 -100.00000 Q 12 
-100.00000 -100.00000 C 13 
-100.00000 -100.00000 P 14 
-1.07932  0.51016 H 15 
-100.00000 -100.00000 R 16 
 0.55139 -0.37621 K 17 
-0.17068  0.29308 D 18 
 0.31508 -100.00000 E 19 
-100.00000 -100.00000 G 0 
 0.37114 -0.03803 A 1 
 0.13760 -100.00000 V 2 
-100.00000 -100.00000 I 3 
-100.00000 -100.00000 L 4 
 0.13185 -0.56725 M 5 
-100.00000 -100.00000 F 6 
-100.00000 -100.00000 Y 7 
-100.00000 -100.00000 W 8 
-0.18699 -0.22420 S 9 
 0.00000  0.00000 T 10 
-100.00000 -100.00000 N 11 
-100.00000 -100.00000 Q 12 
-100.00000 -100.00000 C 13 
-100.00000 -0.20999 P 14 
-100.00000 -100.00000 H 15 
 0.13607 -100.00000 R 16 
 0.13760 -0.20999 K 17 
-100.00000 -100.00000 D 18 
-100.00000 -100.00000 E 19 
-0.75219 -100.00000 G 0 
-0.54373 -0.27510 A 1 
 0.68322  0.13906 V 2 
 0.74344 -0.05314 I 3 
 0.14365 -0.48515 L 4 
 0.02828 -0.32008 M 5 
-0.92672  0.03137 F 6 
-100.00000 -100.00000 Y 7 
-100.00000  0.13748 W 8 
-0.39287 -0.32589 S 9 
 0.38578 -0.08313 T 10 
-0.35435  0.38658 N 11 
-0.57682  0.34451 Q 12 
-100.00000 -100.00000 C 13 
-100.00000 -0.70906 P 14 
-0.50567 -100.00000 H 15 
-0.53661  1.06422 R 16 
 0.00000  0.00000 K 17 
-0.86730 -100.00000 D 18 
-0.01007 -0.21331 E 19 
 0.02029 -100.00000 G 0 
-100.00000  0.00005 A 1 
-100.00000 -100.00000 V 2 
-100.00000 -100.00000 I 3 
-100.00000 -100.00000 L 4 
-100.00000 -100.00000 M 5 
-0.36887 -0.36433 F 6 
-0.40530  0.26396 Y 7 
-0.24274 -100.00000 W 8 
 0.01100  0.13755 S 9 
-100.00000 -100.00000 T 10 
-100.00000  0.58501 N 11 
-100.00000 -100.00000 Q 12 
 0.00000  0.00000 C 13 
-100.00000 -100.00000 P 14 
-100.00000 -100.00000 H 15 
 0.13512  0.13817 R 16 
-100.00000 -100.00000 K 17 
-100.00000 -100.00000 D 18 
-100.00000 -100.00000 E 19 
-100.00000 -100.00000 G 0 
-100.00000 -100.00000 A 1 
-100.00000 -100.00000 V 2 
-100.00000 -100.00000 I 3 
 0.13751  0.25310 L 4 
-100.00000 -100.00000 M 5 
-100.00000 -100.00000 F 6 
-100.00000 -100.00000 Y 7 
-100.00000 -100.00000 W 8 
-100.00000 -100.00000 S 9 
-100.00000 -100.00000 T 10 
-100.00000 -100.00000 N 11 
 0.00000  0.00000 Q 12 
-100.00000 -100.00000 C 13 
 0.01108 -0.16151 P 14 
 0.02829  0.13776 H 15 
 0.10333 -0.08339 R 16 
-0.54392 -0.30949 K 17 
-100.00000 -100.00000 D 18 
-100.00000 -0.00003 E 19 
-100.00000 -100.00000 G 0 
 0.36246 -0.25981 A 1 
-100.00000 -100.00000 V 2 
 0.56434  0.26545 I 3 
-100.00000 -100.00000 L 4 
-100.00000 -100.00000 M 5 
-100.00000 -100.00000 F 6 
-100.00000 -100.00000 Y 7 
-100.00000 -100.00000 W 8 
-0.49546 -100.00000 S 9 
 0.00000  0.00000 T 10 
-100.00000 -100.00000 N 11 
-100.00000 -100.00000 Q 12 
-100.00000 -0.00001 C 13 
-0.45028  0.06153 P 14 
-100.00000 -100.00000 H 15 
 0.13755 -100.00000 R 16 
-100.00000 -0.04137 K 17 
-100.00000 -100.00000 D 18 
-100.00000 -100.00000 E 19 
-100.00000  0.00006 G 0 
 0.01113 -100.00000 A 1 
-100.00000 -100.00000 V 2 
-100.00000 -100.00000 I 3 
 0.52927  0.13851 L 4 
-100.00000 -100.00000 M 5 
-100.00000 -100.00000 F 6 
-100.00000 -100.00000 Y 7 
-100.00000 -100.00000 W 8 
-0.78151 -0.09553 S 9 
 0.58494 -0.10298 T 10 
-100.00000 -100.00000 N 11 
-100.00000 -100.00000 Q 12 
-100.00000 -100.00000 C 13 
 0.00000  0.00000 P 14 
-0.40616 -100.00000 H 15 
-0.00002 -100.00000 R 16 
-100.00000 -100.00000 K 17 
-100.00000 -100.00000 D 18 
-100.00000 -100.00000 E 19 
-0.00033 -100.00000 G 0 
 1.52285 -0.39336 A 1 
-0.40612 -0.12444 V 2 
-0.60531  0.46023 I 3 
-0.47623  0.10239 L 4 
-0.21262 -100.00000 M 5 
-0.33570  0.13713 F 6 
-0.11009 -0.08343 Y 7 
 0.02035 -100.00000 W 8 
-0.30272 -0.06832 S 9 
-0.92660  0.23895 T 10 
 0.37382 -0.02980 N 11 
 0.00000  0.00000 Q 12 
-0.79250 -0.20999 C 13 
 0.41726 -1.31979 P 14 
 0.02596  0.15830 H 15 
 0.21528 -0.32524 R 16 
-0.16511 -0.40877 K 17 
-0.46031 -0.24080 D 18 
-0.45251 -100.00000 E 19 
 0.00000  0.00000 G 0 
 0.00000 -0.24084 A 1 
-0.12647  0.48541 V 2 
-100.00000 -100.00000 I 3 
-100.00000 -100.00000 L 4 
-100.00000 -100.00000 M 5 
-100.00000 -100.00000 F 6 
-100.00000 -100.00000 Y 7 
-100.00000 -100.00000 W 8 
-100.00000 -0.00002 S 9 
-100.00000 -100.00000 T 10 
-100.00000 -100.00000 N 11 
-100.00000 -100.00000 Q 12 
-100.00000 -100.00000 C 13 
-100.00000 -100.00000 P 14 
-100.00000 -100.00000 H 15 
 0.07231 -0.07342 R 16 
-100.00000 -100.00000 K 17 
-100.00000 -100.00000 D 18 
-0.01957 -0.44716 E 19 
 0.02034 -0.10340 G 0 
 0.00000  0.00000 A 1 
 0.29072  0.46011 V 2 
-100.00000 -100.00000 I 3 
-100.00000 -100.00000 L 4 
-100.00000 -100.00000 M 5 
-100.00000 -100.00000 F 6 
-100.00000 -100.00000 Y 7 
-100.00000 -100.00000 W 8 
-0.17247 -0.51407 S 9 
-0.71794 -0.63432 T 10 
-100.00000 -100.00000 N 11 
-100.00000 -100.00000 Q 12 
-100.00000 -100.00000 C 13 
-100.00000 -100.00000 P 14 
-100.00000 -100.00000 H 15 
-100.00000 -100.00000 R 16 
-100.00000 -100.00000 K 17 
 0.25205  0.04468 D 18 
-100.00000 -0.00007 E 19 
-100.00000 -100.00000 G 0 
-100.00000 -100.00000 A 1 
 0.56532  0.03152 V 2 
 0.00000  0.00000 I 3 
-1.00570 -0.52496 L 4 
-0.47959 -0.13752 M 5 
-100.00000 -100.00000 F 6 
-100.00000 -100.00000 Y 7 
-100.00000 -100.00000 W 8 
-100.00000 -100.00000 S 9 
-0.31713  0.51655 T 10 
-100.00000 -100.00000 N 11 
-100.00000  0.00002 Q 12 
-100.00000 -100.00000 C 13 
-100.00000 -100.00000 P 14 
-100.00000 -100.00000 H 15 
-100.00000  0.13753 R 16 
-0.35045 -100.00000 K 17 
-100.00000 -100.00000 D 18 
-100.00000 -100.00000 E 19 
-0.45045 -0.70953 G 0 
-0.81170  0.23054 A 1 
 0.02804 -0.10312 V 2 
 0.87324  0.75937 I 3 
-0.37344 -0.77341 L 4 
 0.17832 -0.24784 M 5 
-0.86724 -100.00000 F 6 
-0.12676 -0.48185 Y 7 
-0.35041 -100.00000 W 8 
-0.18151  0.26469 S 9 
-0.06841 -0.03386 T 10 
 0.00000  0.00000 N 11 
-0.65546  0.28815 Q 12 
-100.00000 -100.00000 C 13 
-0.12676 -100.00000 P 14 
 0.02012 -0.64995 H 15 
-100.00000 -100.00000 R 16 
 0.39755  0.07163 K 17 
-0.47155 -0.11265 D 18 
-0.34598  0.39269 E 19 
-0.31059  1.02262 G 0 
-100.00000 -100.00000 A 1 
-100.00000 -100.00000 V 2 
-0.33614 -0.06809 I 3 
-100.00000 -100.00000 L 4 
-100.00000 -100.00000 M 5 
-100.00000 -100.00000 F 6 
-100.00000 -100.00000 Y 7 
-100.00000 -100.00000 W 8 
 0.00000  0.00000 S 9 
-100.00000  0.13774 T 10 
-0.05593  0.39017 N 11 
-100.00000 -100.00000 Q 12 
-100.00000 -0.10291 C 13 
-100.00000 -100.00000 P 14 
-0.00008 -100.00000 H 15 
 0.52283  0.23147 R 16 
-100.00000 -100.00000 K 17 
-100.00000 -100.00000 D 18 
-100.00000 -100.00000 E 19 
-0.30591 -100.00000 G 0 
 1.13514 -100.00000 A 1 
 0.00012  0.42906 V 2 
-100.00000 -0.27587 I 3 
-100.00000 -100.00000 L 4 
-0.75071 -100.00000 M 5 
-100.00000 -100.00000 F 6 
-100.00000 -100.00000 Y 7 
-100.00000 -100.00000 W 8 
 1.02243 -0.13630 S 9 
-0.44921 -0.16039 T 10 
 0.00000  0.00000 N 11 
-100.00000 -100.00000 Q 12 
-100.00000 -100.00000 C 13 
-100.00000 -100.00000 P 14 
 0.26316  0.26314 H 15 
-0.90314  0.48803 R 16 
-0.16413 -0.16039 K 17 
-0.12922  0.18401 D 18 
-100.00000 -100.00000 E 19 
-100.00000 -100.00000 G 0 
-0.20123  0.25334 A 1 
 0.00016 -100.00000 V 2 
-100.00000 -0.24832 I 3 
 0.00000  0.00000 L 4 
-100.00000 -100.00000 M 5 
 0.03221  0.41720 F 6 
-100.00000 -100.00000 Y 7 
-100.00000 -100.00000 W 8 
-0.02674 -100.00000 S 9 
 0.79985 -100.00000 T 10 
-100.00000 -100.00000 N 11 
-100.00000 -100.00000 Q 12 
-0.07128 -1.04508 C 13 
-0.14507  0.08232 P 14 
-0.11358  0.25334 H 15 
 0.26491  0.06772 R 16 
 0.50120  0.85859 K 17 
-100.00000 -100.00000 D 18 
-100.00000 -100.00000 E 19 
-100.00000 -100.00000 G 0 
-0.00002 -100.00000 A 1 
-100.00000 -100.00000 V 2 
-100.00000 -100.00000 I 3 
-0.34245 -0.38533 L 4 
-100.00000 -100.00000 M 5 
-100.00000 -100.00000 F 6 
-100.00000 -100.00000 Y 7 
-100.00000 -100.00000 W 8 
-0.39168 -0.55372 S 9 
 0.24275  0.25298 T 10 
-100.00000 -100.00000 N 11 
-100.00000 -100.00000 Q 12 
-100.00000 -100.00000 C 13 
 0.00000  0.00000 P 14 
 0.45606 -0.74626 H 15 
-100.00000 -100.00000 R 16 
-100.00000 -100.00000 K 17 
-100.00000 -100.00000 D 18 
-100.00000 -100.00000 E 19 
-100.00000 -100.00000 G 0 
-100.00000 -100.00000 A 1 
 0.26305 -100.00000 V 2 
-100.00000 -0.12534 I 3 
 0.18860  0.23887 L 4 
-100.00000 -100.00000 M 5 
 0.00000  0.00000 F 6 
 0.13239 -0.78725 Y 7 
-100.00000 -100.00000 W 8 
-0.00239 -0.38646 S 9 
-100.00000 -100.00000 T 10 
-100.00000 -100.00000 N 11 
-100.00000 -100.00000 Q 12 
-100.00000 -0.24060 C 13 
-100.00000 -100.00000 P 14 
-100.00000 -100.00000 H 15 
-100.00000 -100.00000 R 16 
-100.00000 -100.00000 K 17 
-100.00000 -100.00000 D 18 
-100.00000 -100.00000 E 19 
-100.00000 -100.00000 G 0 
-100.00000 -100.00000 A 1 
-100.00000 -100.00000 V 2 
-100.00000 -100.00000 I 3 
-100.00000 -100.00000 L 4 
-100.00000 -100.00000 M 5 
-100.00000 -100.00000 F 6 
-100.00000 -100.00000 Y 7 
-100.00000 -100.00000 W 8 
-100.00000 -100.00000 S 9 
-100.00000 -100.00000 T 10 
-100.00000 -100.00000 N 11 
 0.00000  0.00000 Q 12 
-100.00000 -100.00000 C 13 
-0.16525  0.24475 P 14 
 0.52663  0.04510 H 15 
 0.32589 -0.24392 R 16 
 0.02050 -0.00003 K 17 
-100.00000 -100.00000 D 18 
-100.00000 -100.00000 E 19 
-100.00000 -100.00000 G 0 
-100.00000 -100.00000 A 1 
-100.00000 -100.00000 V 2 
-0.12645 -100.00000 I 3 
-100.00000 -100.00000 L 4 
-100.00000 -100.00000 M 5 
-100.00000 -100.00000 F 6 
 0.01106 -100.00000 Y 7 
-100.00000 -100.00000 W 8 
-0.32733  0.13849 S 9 
-100.00000  0.03104 T 10 
 0.00000  0.00000 N 11 
-100.00000 -100.00000 Q 12 
-100.00000 -100.00000 C 13 
-100.00000 -100.00000 P 14 
-100.00000  0.58506 H 15 
-100.00000 -100.00000 R 16 
-100.00000  0.13795 K 17 
 0.41566  0.40137 D 18 
-100.00000 -100.00000 E 19 
-100.00000 -100.00000 G 0 
-100.00000 -100.00000 A 1 
 0.56428 -0.03518 V 2 
 0.00000  0.00000 I 3 
-0.54395  0.41810 L 4 
-0.38995  0.78636 M 5 
-100.00000 -100.00000 F 6 
-100.00000 -100.00000 Y 7 
-100.00000 -100.00000 W 8 
-100.00000 -100.00000 S 9 
 0.30872 -0.16086 T 10 
-100.00000 -100.00000 N 11 
-100.00000 -100.00000 Q 12 
-100.00000 -100.00000 C 13 
-100.00000 -100.00000 P 14 
-100.00000 -100.00000 H 15 
 0.00003  0.13765 R 16 
-0.35023 -0.20993 K 17 
-100.00000 -100.00000 D 18 
-100.00000 -100.00000 E 19 
-0.40640 -0.08421 G 0 
 0.16550  0.41829 A 1 
-100.00000 -100.00000 V 2 
-100.00000 -100.00000 I 3 
 0.13582 -0.12512 L 4 
-100.00000 -100.00000 M 5 
-100.00000 -100.00000 F 6 
-0.13932  0.20792 Y 7 
-100.00000 -100.00000 W 8 
 0.27100  0.04127 S 9 
-0.66849 -0.12512 T 10 
-0.03655  0.30830 N 11 
-0.07181  0.13818 Q 12 
-100.00000 -100.00000 C 13 
 0.05091  0.23771 P 14 
 0.00000  0.00000 H 15 
-0.15729  0.42803 R 16 
-100.00000 -100.00000 K 17 
-0.18919  0.57455 D 18 
-100.00000 -100.00000 E 19 
-100.00000 -100.00000 G 0 
-0.35015 -0.04260 A 1 
-100.00000 -100.00000 V 2 
 0.00011 -100.00000 I 3 
 0.38395 -0.32726 L 4 
-100.00000 -100.00000 M 5 
-100.00000 -100.00000 F 6 
-100.00000 -100.00000 Y 7 
 0.00011 -100.00000 W 8 
 0.76133 -0.34726 S 9 
-0.07175  0.45947 T 10 
-100.00000 -100.00000 N 11 
-0.28084 -0.34768 Q 12 
-100.00000 -100.00000 C 13 
 0.00000  0.00000 P 14 
-0.24258 -0.34768 H 15 
-0.35015 -0.27676 R 16 
 0.00011  0.21208 K 17 
-100.00000 -100.00000 D 18 
-100.00000 -100.00000 E 19 
-0.24233 -100.00000 G 0 
-0.24028 -0.42742 A 1 
 0.00000  0.00000 V 2 
-0.45400  0.15934 I 3 
 0.95930 -0.72299 L 4 
-0.08667 -100.00000 M 5 
 0.53212  0.05031 F 6 
-0.68824 -0.55277 Y 7 
-100.00000 -100.00000 W 8 
 0.08030  0.25329 S 9 
-0.08667 -100.00000 T 10 
 0.52321 -0.00008 N 11 
 0.45691  0.19660 Q 12 
-100.00000 -100.00000 C 13 
-100.00000 -100.00000 P 14 
 0.13417  0.18547 H 15 
-0.79913  0.05676 R 16 
-100.00000 -100.00000 K 17 
 0.22245 -0.48897 D 18 
-100.00000 -100.00000 E 19 
-0.40517  0.29941 G 0 
-0.52821  0.00719 A 1 
 0.18365  0.13771 V 2 
 0.13414  0.44301 I 3 
-100.00000 -100.00000 L 4 
-100.00000 -100.00000 M 5 
-0.24270 -100.00000 F 6 
-100.00000 -0.17323 Y 7 
-0.12647 -100.00000 W 8 
 0.31132 -0.25996 S 9 
 0.00000  0.00000 T 10 
-100.00000 -100.00000 N 11 
-100.00000 -100.00000 Q 12 
 0.26298 -0.72418 C 13 
-100.00000 -100.00000 P 14 
-0.12647  0.00007 H 15 
-0.45034 -0.12532 R 16 
 0.13582  0.43739 K 17 
-100.00000 -100.00000 D 18 
-100.00000 -100.00000 E 19 
-100.00000 -100.00000 G 0 
-100.00000 -100.00000 A 1 
-0.29909  0.06359 V 2 
 0.00000  0.00000 I 3 
 0.55006 -0.40487 L 4 
-0.05031 -0.00453 M 5 
-100.00000 -100.00000 F 6 
-100.00000 -100.00000 Y 7 
-100.00000 -100.00000 W 8 
-100.00000 -100.00000 S 9 
-0.18691 -0.44594 T 10 
-100.00000 -100.00000 N 11 
-100.00000 -100.00000 Q 12 
-100.00000 -100.00000 C 13 
-100.00000 -100.00000 P 14 
-100.00000 -100.00000 H 15 
-0.12632 -0.00009 R 16 
 0.02059  0.13766 K 17 
-100.00000 -100.00000 D 18 
-100.00000 -100.00000 E 19 
 0.00000  0.00000 G 0 
-100.00000 -100.00000 A 1 
 0.03531 -0.12531 V 2 
-100.00000 -100.00000 I 3 
-100.00000 -100.00000 L 4 
-100.00000 -100.00000 M 5 
-100.00000 -100.00000 F 6 
-100.00000 -100.00000 Y 7 
-100.00000 -100.00000 W 8 
-100.00000 -100.00000 S 9 
-100.00000 -0.00001 T 10 
-100.00000 -0.12531 N 11 
-100.00000 -100.00000 Q 12 
-100.00000 -100.00000 C 13 
-100.00000 -100.00000 P 14 
-100.00000 -100.00000 H 15 
 0.57007  0.38629 R 16 
-100.00000 -100.00000 K 17 
-100.00000 -100.00000 D 18 
-0.08287 -0.29383 E 19 
 0.30637 -0.20794 G 0 
-0.86882 -0.64917 A 1 
-0.12933 -0.14381 V 2 
-100.00000 -0.10263 I 3 
-0.86687  0.13813 L 4 
-0.11453 -0.12490 M 5 
-100.00000  0.13784 F 6 
-100.00000 -100.00000 Y 7 
-100.00000 -100.00000 W 8 
 0.19669  0.79576 S 9 
-0.06212  0.27625 T 10 
-100.00000  0.03168 N 11 
 0.40903  0.09117 Q 12 
-0.00012 -100.00000 C 13 
-100.00000 -100.00000 P 14 
-0.92681 -0.93360 H 15 
-0.04653  0.23813 R 16 
-0.25194  0.20109 K 17 
 0.47590 -0.36341 D 18 
 0.00000  0.00000 E 19 
-100.00000 -100.00000 G 0 
-100.00000 -100.00000 A 1 
-100.00000 -100.00000 V 2 
-100.00000 -100.00000 I 3 
-100.00000 -100.00000 L 4 
-100.00000 -100.00000 M 5 
 0.04156  0.13787 F 6 
 0.18615 -0.12322 Y 7 
-100.00000  0.13747 W 8 
 0.13684  0.02239 S 9 
-100.00000 -100.00000 T 10 
-100.00000 -100.00000 N 11 
-100.00000 -100.00000 Q 12 
 0.00000  0.00000 C 13 
-100.00000 -100.00000 P 14 
-100.00000 -100.00000 H 15 
 0.21675 -0.08436 R 16 
-100.00000 -100.00000 K 17 
-100.00000 -100.00000 D 18 
-100.00000 -100.00000 E 19 
-100.00000 -100.00000 G 0 
-0.12641 -100.00000 A 1 
-100.00000 -100.00000 V 2 
-100.00000 -100.00000 I 3 
-0.76889  0.42815 L 4 
-100.00000 -100.00000 M 5 
-100.00000 -100.00000 F 6 
-100.00000 -100.00000 Y 7 
-100.00000 -100.00000 W 8 
 0.33472 -0.72733 S 9 
-0.31260  0.26301 T 10 
-100.00000 -100.00000 N 11 
-0.07160 -0.14157 Q 12 
-100.00000 -100.00000 C 13 
 0.00000  0.00000 P 14 
-100.00000 -100.00000 H 15 
-100.00000 -100.00000 R 16 
-100.00000 -100.00000 K 17 
-100.00000 -100.00000 D 18 
-100.00000 -100.00000 E 19 
-100.00000 -100.00000 G 0 
-0.00036 -0.44653 A 1 
-0.48819  0.37321 V 2 
-0.32656  0.61280 I 3 
-0.26357  0.07216 L 4 
-0.00036 -0.20968 M 5 
-100.00000 -100.00000 F 6 
-100.00000 -100.00000 Y 7 
-100.00000 -100.00000 W 8 
 0.04667 -0.00003 S 9 
-0.07276 -0.69963 T 10 
-0.07159 -0.48929 N 11 
-0.36837 -0.36376 Q 12 
-100.00000 -100.00000 C 13 
-100.00000 -100.00000 P 14 
-0.12660  0.37848 H 15 
-0.35004  0.08138 R 16 
 0.00000  0.00000 K 17 
-100.00000 -100.00000 D 18 
-0.55880  0.13874 E 19 
-100.00000 -100.00000 G 0 
-100.00000 -100.00000 A 1 
-100.00000 -100.00000 V 2 
-100.00000 -100.00000 I 3 
-100.00000 -100.00000 L 4 
-100.00000 -100.00000 M 5 
-0.47872 -0.06829 F 6 
 0.00000  0.00000 Y 7 
-100.00000 -100.00000 W 8 
-100.00000 -100.00000 S 9 
-100.00000 -100.00000 T 10 
 0.13739  0.13759 N 11 
-100.00000 -100.00000 Q 12 
 0.02464  0.01269 C 13 
-100.00000 -100.00000 P 14 
 0.13173  0.13802 H 15 
-100.00000 -100.00000 R 16 
-100.00000 -100.00000 K 17 
-0.12659 -100.00000 D 18 
-100.00000 -100.00000 E 19 
 0.13770 -100.00000 G 0 
-0.40262 -0.10132 A 1 
 0.00000  0.00000 V 2 
 0.00006 -0.15424 I 3 
 1.10241 -0.61964 L 4 
 0.00019 -100.00000 M 5 
 0.67826 -0.06813 F 6 
-100.00000 -100.00000 Y 7 
-100.00000 -100.00000 W 8 
-100.00000 -100.00000 S 9 
-0.34920 -0.00035 T 10 
-100.00000 -100.00000 N 11 
-100.00000 -100.00000 Q 12 
-100.00000 -100.00000 C 13 
-100.00000 -100.00000 P 14 
-100.00000 -100.00000 H 15 
-100.00000 -100.00000 R 16 
-100.00000 -100.00000 K 17 
 0.35952 -0.20983 D 18 
-100.00000 -100.00000 E 19 
-0.24506 -0.18020 G 0 
-0.12644 -100.00000 A 1 
-100.00000 -100.00000 V 2 
-100.00000 -100.00000 I 3 
-1.00403  0.01227 L 4 
-0.30279 -0.37481 M 5 
-100.00000 -100.00000 F 6 
-100.00000 -100.00000 Y 7 
-100.00000 -0.22313 W 8 
-0.32596 -0.18314 S 9 
-0.12644 -0.20942 T 10 
-100.00000 -100.00000 N 11 
-0.00029 -100.00000 Q 12 
-100.00000 -100.00000 C 13 
-100.00000 -100.00000 P 14 
-0.63096 -100.00000 H 15 
 0.00000  0.00000 R 16 
-0.21525 -0.03530 K 17 
-100.00000 -100.00000 D 18 
-100.00000 -100.00000 E 19 
-0.03727 -0.65379 G 0 
-100.00000 -100.00000 A 1 
-100.00000 -100.00000 V 2 
 0.65033  0.13806 I 3 
-0.24226 -100.00000 L 4 
-100.00000 -100.00000 M 5 
-100.00000 -100.00000 F 6 
-100.00000 -100.00000 Y 7 
-100.00000 -100.00000 W 8 
 0.00000  0.00000 S 9 
-100.00000 -100.00000 T 10 
 0.28802  0.03857 N 11 
-100.00000 -100.00000 Q 12 
 0.02077 -100.00000 C 13 
-100.00000 -100.00000 P 14 
-100.00000 -100.00000 H 15 
 0.00001  0.13830 R 16 
-100.00000 -100.00000 K 17 
-100.00000 -100.00000 D 18 
-100.00000 -100.00000 E 19 
-0.53489 -0.12272 G 0 
 0.61972  0.09125 A 1 
 0.13780 -0.43161 V 2 
-0.39145 -0.79521 I 3 
 0.03457  0.02717 L 4 
-0.10056 -0.13086 M 5 
-0.48415 -100.00000 F 6 
-100.00000 -100.00000 Y 7 
-100.00000 -100.00000 W 8 
-0.37629  0.24919 S 9 
 0.00000  0.00000 T 10 
 0.05641  0.46225 N 11 
-100.00000  0.52122 Q 12 
-100.00000 -100.00000 C 13 
 0.81939  0.11355 P 14 
-100.00000 -0.23778 H 15 
-0.11854 -0.35325 R 16 
-0.08090  0.13757 K 17 
-100.00000 -100.00000 D 18 
-0.53489  0.58535 E 19 
-0.00011 -100.00000 G 0 
-100.00000 -100.00000 A 1 
 0.13740 -100.00000 V 2 
-0.24253 -100.00000 I 3 
-100.00000 -100.00000 L 4 
-100.00000 -100.00000 M 5 
-100.00000 -100.00000 F 6 
-100.00000 -100.00000 Y 7 
-100.00000 -100.00000 W 8 
 0.26293  0.92595 S 9 
-0.30704  0.13840 T 10 
-0.06902 -1.23751 N 11 
-0.49387 -0.10261 Q 12 
-100.00000 -100.00000 C 13 
-100.00000 -100.00000 P 14 
-100.00000 -100.00000 H 15 
-0.24328  0.29185 R 16 
 0.00000  0.00000 K 17 
-100.00000 -100.00000 D 18 
-0.07486 -0.23751 E 19 
-100.00000 -100.00000 G 0 
-100.00000 -100.00000 A 1 
-0.00002 -0.23972 V 2 
-100.00000 -100.00000 I 3 
 0.00000  0.00000 L 4 
-0.05702 -0.18216 M 5 
-0.40494  0.13819 F 6 
-100.00000 -100.00000 Y 7 
 0.35938 -100.00000 W 8 
-0.24194 -0.08308 S 9 
-100.00000 -100.00000 T 10 
-100.00000 -100.00000 N 11 
-100.00000 -100.00000 Q 12 
-100.00000 -100.00000 C 13 
-100.00000 -0.00003 P 14 
-100.00000 -100.00000 H 15 
-100.00000 -100.00000 R 16 
-100.00000 -100.00000 K 17 
-100.00000 -100.00000 D 18 
-100.00000 -100.00000 E 19 
 0.19796  0.45971 G 0 
-100.00000 -100.00000 A 1 
-100.00000  0.00006 V 2 
-100.00000 -100.00000 I 3 
-100.00000 -100.00000 L 4 
-0.05953 -0.21761 M 5 
-100.00000 -100.00000 F 6 
-100.00000 -100.00000 Y 7 
-100.00000  0.13937 W 8 
 0.03133  0.01384 S 9 
-0.48929  0.13757 T 10 
-100.00000 -100.00000 N 11 
-100.00000 -100.00000 Q 12 
-100.00000 -100.00000 C 13 
-100.00000 -100.00000 P 14 
-100.00000 -100.00000 H 15 
 0.00000  0.00000 R 16 
-0.18186 -0.14319 K 17 
-100.00000 -100.00000 D 18 
-100.00000 -100.00000 E 19 
-100.00000 -100.00000 G 0 
-100.00000 -100.00000 A 1 
 0.39848  0.09164 V 2 
 0.26838  0.30777 I 3 
 0.02154 -0.06507 L 4 
 0.00000  0.00000 M 5 
-100.00000 -100.00000 F 6 
-100.00000 -100.00000 Y 7 
-100.00000 -100.00000 W 8 
-100.00000 -100.00000 S 9 
-0.05624 -0.40388 T 10 
-100.00000 -100.00000 N 11 
-100.00000 -100.00000 Q 12 
-100.00000 -100.00000 C 13 
-100.00000 -100.00000 P 14 
-100.00000 -100.00000 H 15 
-0.12575 -100.00000 R 16 
 0.25277 -100.00000 K 17 
-100.00000 -100.00000 D 18 
-100.00000 -100.00000 E 19 
-0.00001  0.26308 G 0 
 0.67584  0.10857 A 1 
 0.00000  0.00000 V 2 
-0.60270  0.01321 I 3 
-100.00000 -100.00000 L 4 
-100.00000 -100.00000 M 5 
-100.00000 -100.00000 F 6 
-100.00000 -100.00000 Y 7 
-100.00000 -100.00000 W 8 
-100.00000 -100.00000 S 9 
-100.00000 -100.00000 T 10 
-100.00000 -100.00000 N 11 
-100.00000 -100.00000 Q 12 
-0.00001  0.00005 C 13 
-100.00000 -100.00000 P 14 
-100.00000 -100.00000 H 15 
-100.00000 -100.00000 R 16 
-100.00000 -100.00000 K 17 
-100.00000 -100.00000 D 18 
-100.00000 -100.00000 E 19 
-100.00000 -100.00000 G 0 
 0.49762 -0.56793 A 1 
-100.00000 -100.00000 V 2 
 0.52048 -0.21391 I 3 
-0.23980 -100.00000 L 4 
-100.00000 -100.00000 M 5 
-100.00000 -100.00000 F 6 
-100.00000 -100.00000 Y 7 
-100.00000 -100.00000 W 8 
 0.13766 -100.00000 S 9 
 0.00000  0.00000 T 10 
-100.00000 -100.00000 N 11 
-100.00000 -100.00000 Q 12 
-100.00000 -100.00000 C 13 
 0.01270 -100.00000 P 14 
-100.00000 -100.00000 H 15 
-0.12481 -100.00000 R 16 
-0.06698 -0.39465 K 17 
-100.00000 -100.00000 D 18 
-100.00000 -100.00000 E 19 
 0.00000  0.00000 G 0 
-100.00000 -100.00000 A 1 
-0.23736  0.26315 V 2 
-100.00000 -100.00000 I 3 
-100.00000 -100.00000 L 4 
-100.00000 -100.00000 M 5 
-100.00000 -100.00000 F 6 
-100.00000 -100.00000 Y 7 
-100.00000 -100.00000 W 8 
-100.00000 -100.00000 S 9 
-0.12352 -0.23588 T 10 
-100.00000 -100.00000 N 11 
-100.00000 -100.00000 Q 12 
-100.00000 -100.00000 C 13 
-100.00000 -100.00000 P 14 
-100.00000 -100.00000 H 15 
 0.14734  0.14632 R 16 
-100.00000 -100.00000 K 17 
-100.00000 -100.00000 D 18 
 0.36070  0.48996 E 19 
-100.00000 -100.00000 G 0 
-100.00000 -100.00000 A 1 
-0.10016 -0.23704 V 2 
 0.32369 -0.48153 I 3 
 0.00000  0.00000 L 4 
-100.00000 -100.00000 M 5 
-100.00000 -100.00000 F 6 
-100.00000 -100.00000 Y 7 
-100.00000 -100.00000 W 8 
-100.00000 -100.00000 S 9 
-100.00000 -100.00000 T 10 
-100.00000 -100.00000 N 11 
 0.03515 -100.00000 Q 12 
-100.00000 -100.00000 C 13 
 0.70374  0.72478 P 14 
-100.00000 -100.00000 H 15 
-100.00000 -0.17761 R 16 
-100.00000 -0.12334 K 17 
-100.00000 -100.00000 D 18 
-100.00000 -100.00000 E 19 
-0.41111 -0.50149 G 0 
-100.00000 -100.00000 A 1 
-100.00000 -100.00000 V 2 
 0.03435  0.01406 I 3 
-100.00000 -0.00010 L 4 
-100.00000 -100.00000 M 5 
-100.00000 -100.00000 F 6 
-100.00000 -100.00000 Y 7 
-100.00000 -100.00000 W 8 
-100.00000 -0.34239 S 9 
-100.00000 -100.00000 T 10 
-100.00000 -100.00000 N 11 
-100.00000 -100.00000 Q 12 
-100.00000 -100.00000 C 13 
-100.00000 -100.00000 P 14 
-100.00000 -100.00000 H 15 
 0.00000  0.00000 R 16 
-0.41288 -0.20141 K 17 
-100.00000 -100.00000 D 18 
 0.13892 -0.12344 E 19 
-100.00000 -100.00000 G 0 
-100.00000 -100.00000 A 1 
-100.00000 -100.00000 V 2 
-100.00000 -100.00000 I 3 
-100.00000 -100.00000 L 4 
-100.00000 -100.00000 M 5 
-100.00000 -100.00000 F 6 
 0.26308 -100.00000 Y 7 
-100.00000 -100.00000 W 8 
 0.14819 -100.00000 S 9 
-100.00000  0.13743 T 10 
 0.00000  0.00000 N 11 
-100.00000 -100.00000 Q 12 
-100.00000 -100.00000 C 13 
-100.00000 -100.00000 P 14 
-100.00000 -100.00000 H 15 
-100.00000 -100.00000 R 16 
-100.00000 -100.00000 K 17 
 0.26459 -100.00000 D 18 
-100.00000 -100.00000 E 19 
-100.00000 -0.00055 G 0 
-100.00000 -100.00000 A 1 
 0.51355  0.42401 V 2 
 0.00000  0.00000 I 3 
-0.42469  0.06174 L 4 
-100.00000 -0.17927 M 5 
-100.00000 -0.08137 F 6 
-100.00000 -100.00000 Y 7 
-100.00000 -100.00000 W 8 
-0.28266 -0.83315 S 9 
 0.17961 -0.12025 T 10 
-0.46472 -0.06130 N 11 
-0.36270 -0.57031 Q 12 
 0.04396 -100.00000 C 13 
-100.00000 -100.00000 P 14 
-100.00000 -100.00000 H 15 
 1.85491  0.08439 R 16 
-0.62940 -0.27706 K 17 
-100.00000 -0.00055 D 18 
-100.00000 -100.00000 E 19 
-100.00000 -100.00000 G 0 
-100.00000 -100.00000 A 1 
-100.00000 -100.00000 V 2 
-100.00000 -100.00000 I 3 
 0.14755  0.27528 L 4 
-100.00000 -100.00000 M 5 
-100.00000 -100.00000 F 6 
-100.00000 -100.00000 Y 7 
-100.00000 -100.00000 W 8 
 0.26297  0.37481 S 9 
 0.26303  0.05288 T 10 
-100.00000 -100.00000 N 11 
-0.12410  0.19129 Q 12 
-100.00000 -100.00000 C 13 
 0.00000  0.00000 P 14 
-0.32206 -100.00000 H 15 
-100.00000 -100.00000 R 16 
-100.00000 -100.00000 K 17 
-100.00000 -100.00000 D 18 
-100.00000 -100.00000 E 19 
-0.22827 -0.25282 G 0 
-0.06236 -0.41455 A 1 
-0.23623 -100.00000 V 2 
 0.06897 -0.16841 I 3 
 0.07987 -0.21097 L 4 
-100.00000 -100.00000 M 5 
 0.68562  0.07260 F 6 
-100.00000 -100.00000 Y 7 
-100.00000 -100.00000 W 8 
 0.00000  0.00000 S 9 
-0.71201  0.67267 T 10 
-100.00000 -100.00000 N 11 
-100.00000 -100.00000 Q 12 
-0.00017 -100.00000 C 13 
-0.02540 -0.22684 P 14 
-100.00000 -100.00000 H 15 
-0.17688 -100.00000 R 16 
 0.26286 -0.30591 K 17 
-100.00000 -100.00000 D 18 
-100.00000 -100.00000 E 19 
-100.00000 -100.00000 G 0 
-100.00000 -100.00000 A 1 
 0.02299 -0.10382 V 2 
 0.00000  0.00000 I 3 
-100.00000  0.36734 L 4 
-100.00000 -100.00000 M 5 
-100.00000 -100.00000 F 6 
-100.00000 -100.00000 Y 7 
-100.00000 -100.00000 W 8 
-0.08186 -100.00000 S 9 
-0.19974 -0.00064 T 10 
-100.00000 -100.00000 N 11 
-100.00000 -100.00000 Q 12 
-100.00000 -100.00000 C 13 
-100.00000 -100.00000 P 14 
-100.00000 -100.00000 H 15 
-0.38304 -0.21796 R 16 
 0.27420  0.49960 K 17 
-100.00000 -100.00000 D 18 
-100.00000 -100.00000 E 19 
-100.00000 -100.00000 G 0 
-100.00000 -100.00000 A 1 
-100.00000 -100.00000 V 2 
-100.00000 -100.00000 I 3 
-100.00000 -0.10686 L 4 
-100.00000  0.00005 M 5 
-100.00000 -100.00000 F 6 
-100.00000 -100.00000 Y 7 
-100.00000 -100.00000 W 8 
-0.00008 -100.00000 S 9 
-100.00000 -100.00000 T 10 
-100.00000 -100.00000 N 11 
 0.00000  0.00000 Q 12 
-100.00000 -100.00000 C 13 
-100.00000 -100.00000 P 14 
 0.26262 -100.00000 H 15 
-0.36636 -100.00000 R 16 
-100.00000 -100.00000 K 17 
-100.00000 -100.00000 D 18 
-0.00008 -100.00000 E 19 
-100.00000 -100.00000 G 0 
-100.00000 -100.00000 A 1 
-100.00000 -100.00000 V 2 
-100.00000 -100.00000 I 3 
-100.00000 -100.00000 L 4 
-100.00000 -100.00000 M 5 
-0.27709 -100.00000 F 6 
 0.00000  0.00000 Y 7 
-100.00000 -100.00000 W 8 
-100.00000 -100.00000 S 9 
-100.00000 -100.00000 T 10 
 0.00006  0.02165 N 11 
-100.00000 -100.00000 Q 12 
 0.26360  0.41325 C 13 
-100.00000 -100.00000 P 14 
 0.19335 -0.00179 H 15 
-100.00000 -100.00000 R 16 
-100.00000 -100.00000 K 17 
-100.00000 -0.11585 D 18 
-100.00000 -100.00000 E 19 
 0.29136  0.09864 G 0 
-100.00000 -100.00000 A 1 
-100.00000 -100.00000 V 2 
 0.25435  0.01452 I 3 
-100.00000 -100.00000 L 4 
-100.00000 -100.00000 M 5 
-100.00000 -100.00000 F 6 
-100.00000 -100.00000 Y 7 
-100.00000 -100.00000 W 8 
-0.11993 -100.00000 S 9 
-100.00000 -0.23994 T 10 
-100.00000 -100.00000 N 11 
 0.44700  0.14741 Q 12 
-100.00000 -100.00000 C 13 
 0.13767 -100.00000 P 14 
-100.00000 -100.00000 H 15 
 0.00000  0.00000 R 16 
-0.11976 -0.14250 K 17 
-100.00000 -100.00000 D 18 
-100.00000 -0.00003 E 19 
 0.00000  0.00000 G 0 
-0.10145  0.14171 A 1 
-0.44405 -0.10103 V 2 
-100.00000 -100.00000 I 3 
-100.00000 -100.00000 L 4 
-100.00000 -100.00000 M 5 
-100.00000 -100.00000 F 6 
-100.00000 -100.00000 Y 7 
-100.00000 -100.00000 W 8 
 0.09456 -0.02321 S 9 
-100.00000 -100.00000 T 10 
-100.00000 -100.00000 N 11 
-100.00000 -100.00000 Q 12 
 0.50286  0.36129 C 13 
-100.00000 -100.00000 P 14 
-100.00000 -100.00000 H 15 
 0.72525  0.24689 R 16 
-100.00000 -100.00000 K 17 
 0.06912  0.40474 D 18 
-100.00000 -100.00000 E 19 
-100.00000 -100.00000 G 0 
-100.00000 -100.00000 A 1 
-0.56782 -0.26035 V 2 
 0.98403 -0.00022 I 3 
 0.00000  0.00000 L 4 
-100.00000  0.13764 M 5 
-100.00000 -100.00000 F 6 
-100.00000  0.00014 Y 7 
-100.00000 -100.00000 W 8 
 0.58335  0.14436 S 9 
-100.00000 -100.00000 T 10 
-100.00000 -100.00000 N 11 
-100.00000  0.13764 Q 12 
-100.00000 -100.00000 C 13 
-0.01857  0.40396 P 14 
-100.00000 -100.00000 H 15 
-100.00000  0.48556 R 16 
-100.00000 -100.00000 K 17 
-100.00000 -100.00000 D 18 
-100.00000 -100.00000 E 19 
-100.00000 -100.00000 G 0 
-100.00000 -100.00000 A 1 
 0.13698 -0.34327 V 2 
 0.55193 -0.03535 I 3 
 1.10345 -0.33767 L 4 
-100.00000 -100.00000 M 5 
 0.00000  0.00000 F 6 
 0.37885 -100.00000 Y 7 
-100.00000 -100.00000 W 8 
 0.13732  0.08138 S 9 
-100.00000 -100.00000 T 10 
-100.00000 -100.00000 N 11 
-100.00000 -100.00000 Q 12 
-100.00000 -0.00008 C 13 
-100.00000 -100.00000 P 14 
-100.00000 -100.00000 H 15 
-100.00000 -100.00000 R 16 
-100.00000 -100.00000 K 17 
-100.00000 -100.00000 D 18 
-100.00000 -100.00000 E 19 
 0.00000  0.00000 G 0 
-0.12588 -0.05044 A 1 
-100.00000 -100.00000 V 2 
-100.00000 -100.00000 I 3 
-1.00082  0.23465 L 4 
-0.40356 -100.00000 M 5 
-100.00000 -100.00000 F 6 
-100.00000  0.00017 Y 7 
-100.00000 -100.00000 W 8 
-0.14313 -100.00000 S 9 
-100.00000 -100.00000 T 10 
-100.00000 -100.00000 N 11 
-0.24140 -0.12415 Q 12 
-100.00000 -100.00000 C 13 
-100.00000 -100.00000 P 14 
-100.00000 -100.00000 H 15 
-0.15262  1.04909 R 16 
-100.00000 -0.12415 K 17 
-100.00000 -100.00000 D 18 
-0.51519  0.44765 E 19 
-100.00000 -0.12446 G 0 
 0.00000  0.00000 A 1 
 0.58243  0.30450 V 2 
-100.00000 -100.00000 I 3 
-100.00000 -100.00000 L 4 
-100.00000 -100.00000 M 5 
-100.00000 -100.00000 F 6 
-100.00000 -100.00000 Y 7 
-100.00000 -100.00000 W 8 
 0.49955 -0.44172 S 9 
-0.04407  0.44663 T 10 
-100.00000 -100.00000 N 11 
-100.00000 -100.00000 Q 12 
-100.00000 -100.00000 C 13 
-100.00000 -100.00000 P 14 
-100.00000 -100.00000 H 15 
-100.00000 -100.00000 R 16 
-100.00000 -100.00000 K 17 
 0.02171  0.02394 D 18 
-100.00000 -100.00000 E 19 
-100.00000 -100.00000 G 0 
-0.12605 -100.00000 A 1 
 0.09008 -0.37784 V 2 
 0.00000  0.00000 I 3 
-0.44906  0.25355 L 4 
-100.00000 -0.34625 M 5 
-100.00000 -100.00000 F 6 
-100.00000 -100.00000 Y 7 
-100.00000 -100.00000 W 8 
 0.13748  0.02319 S 9 
 0.06427 -0.57443 T 10 
-100.00000 -0.23984 N 11 
-100.00000 -100.00000 Q 12 
-100.00000 -100.00000 C 13 
-100.00000 -100.00000 P 14 
-100.00000 -100.00000 H 15 
-100.00000 -100.00000 R 16 
-100.00000 -100.00000 K 17 
-100.00000 -100.00000 D 18 
-100.00000 -100.00000 E 19 
-100.00000 -0.12518 G 0 
 0.00000  0.00000 A 1 
 0.31637 -1.24585 V 2 
-100.00000 -100.00000 I 3 
-100.00000 -100.00000 L 4 
-100.00000 -100.00000 M 5 
-100.00000 -100.00000 F 6 
-100.00000 -100.00000 Y 7 
-100.00000 -100.00000 W 8 
-0.53373  0.24517 S 9 
 0.07465 -0.02508 T 10 
-100.00000 -100.00000 N 11 
-100.00000 -100.00000 Q 12 
-100.00000 -100.00000 C 13 
-100.00000 -0.12518 P 14 
-100.00000 -100.00000 H 15 
-100.00000 -100.00000 R 16 
-100.00000 -100.00000 K 17 
 0.31637  0.43781 D 18 
-100.00000 -100.00000 E 19 
 0.00000  0.00000 G 0 
-100.00000 -100.00000 A 1 
 1.01336 -0.44284 V 2 
-100.00000 -100.00000 I 3 
-100.00000 -100.00000 L 4 
-100.00000 -100.00000 M 5 
-100.00000 -100.00000 F 6 
-100.00000 -100.00000 Y 7 
-100.00000 -100.00000 W 8 
 0.66566  0.06679 S 9 
-100.00000 -100.00000 T 10 
-100.00000 -100.00000 N 11 
-100.00000 -100.00000 Q 12 
 0.37873 -100.00000 C 13 
-100.00000 -100.00000 P 14 
-100.00000 -100.00000 H 15 
-100.00000 -100.00000 R 16 
-100.00000 -100.00000 K 17 
 0.34566  0.21879 D 18 
-100.00000 -100.00000 E 19 
-100.00000 -100.00000 G 0 
-100.00000 -100.00000 A 1 
-100.00000 -0.00007 V 2 
-0.24212 -100.00000 I 3 
 0.42917 -0.52703 L 4 
-100.00000 -100.00000 M 5 
 0.00000  0.00000 F 6 
 0.37859 -0.12519 Y 7 
-100.00000 -100.00000 W 8 
 0.19229  0.06942 S 9 
-100.00000 -100.00000 T 10 
-100.00000 -100.00000 N 11 
-100.00000 -100.00000 Q 12 
-100.00000 -0.00007 C 13 
 0.00008 -100.00000 P 14 
-100.00000 -100.00000 H 15 
-100.00000 -100.00000 R 16 
-100.00000 -100.00000 K 17 
-100.00000 -100.00000 D 18 
-100.00000 -100.00000 E 19 
-100.00000 -100.00000 G 0 
-100.00000 -100.00000 A 1 
-0.09598  0.28018 V 2 
 0.00000  0.00000 I 3 
-0.26011 -0.16099 L 4 
-100.00000 -100.00000 M 5 
-100.00000 -100.00000 F 6 
-100.00000 -100.00000 Y 7 
-100.00000 -100.00000 W 8 
-100.00000 -0.12517 S 9 
-0.52906  0.42831 T 10 
 0.13669  0.01233 N 11 
-100.00000 -100.00000 Q 12 
-100.00000 -100.00000 C 13 
-100.00000 -100.00000 P 14 
-100.00000 -100.00000 H 15 
-100.00000 -100.00000 R 16 
-100.00000 -100.00000 K 17 
-100.00000 -100.00000 D 18 
-100.00000 -100.00000 E 19 
 0.33605  0.53610 G 0 
 0.26304 -100.00000 A 1 
-0.23561  0.04337 V 2 
-100.00000 -100.00000 I 3 
-100.00000 -100.00000 L 4 
-100.00000 -100.00000 M 5 
-100.00000 -100.00000 F 6 
-100.00000 -100.00000 Y 7 
-100.00000 -100.00000 W 8 
-100.00000 -100.00000 S 9 
-100.00000 -100.00000 T 10 
-100.00000 -100.00000 N 11 
 0.00001 -100.00000 Q 12 
-100.00000 -100.00000 C 13 
-100.00000 -100.00000 P 14 
-100.00000 -100.00000 H 15 
-100.00000 -100.00000 R 16 
-0.69407 -0.46009 K 17 
 0.08714  0.33198 D 18 
 0.00000  0.00000 E 19 
 0.00000  0.00000 G 0 
-100.00000 -100.00000 A 1 
 0.00003  0.01270 V 2 
-100.00000 -100.00000 I 3 
-100.00000 -100.00000 L 4 
-100.00000 -100.00000 M 5 
-100.00000 -100.00000 F 6 
-100.00000 -100.00000 Y 7 
-0.08638 -0.08303 W 8 
-100.00000 -100.00000 S 9 
-100.00000 -100.00000 T 10 
-100.00000 -100.00000 N 11 
-100.00000 -100.00000 Q 12 
-100.00000 -100.00000 C 13 
-100.00000 -100.00000 P 14 
-100.00000 -100.00000 H 15 
-0.08101  0.53706 R 16 
-100.00000 -100.00000 K 17 
-100.00000 -100.00000 D 18 
 0.33263 -0.25570 E 19 
 0.00000  0.00000 G 0 
-100.00000 -100.00000 A 1 
 0.31578 -0.00011 V 2 
-100.00000 -100.00000 I 3 
-100.00000 -100.00000 L 4 
-100.00000 -100.00000 M 5 
-100.00000 -100.00000 F 6 
-100.00000 -100.00000 Y 7 
-100.00000 -100.00000 W 8 
-100.00000 -100.00000 S 9 
-100.00000 -100.00000 T 10 
-100.00000 -100.00000 N 11 
-100.00000 -100.00000 Q 12 
-100.00000 -100.00000 C 13 
-100.00000 -100.00000 P 14 
-100.00000 -100.00000 H 15 
 0.83302 -0.17301 R 16 
-100.00000 -100.00000 K 17 
-100.00000 -100.00000 D 18 
 0.42063 -0.41233 E 19 
-100.00000 -100.00000 G 0 
-100.00000 -100.00000 A 1 
-100.00000 -100.00000 V 2 
-100.00000 -100.00000 I 3 
 0.43871  0.36105 L 4 
-100.00000 -100.00000 M 5 
-100.00000 -100.00000 F 6 
-100.00000 -100.00000 Y 7 
 0.00000  0.00000 W 8 
-100.00000 -100.00000 S 9 
-100.00000 -100.00000 T 10 
-100.00000 -100.00000 N 11 
-100.00000 -100.00000 Q 12 
 0.25213  0.13802 C 13 
-100.00000 -100.00000 P 14 
-100.00000 -100.00000 H 15 
-0.48457  0.42816 R 16 
-100.00000 -100.00000 K 17 
-100.00000 -100.00000 D 18 
-100.00000 -100.00000 E 19 
-100.00000 -100.00000 G 0 
 0.13180 -0.26082 A 1 
-0.08705  0.47924 V 2 
-0.47437 -0.09189 I 3 
-1.02428 -0.43931 L 4 
-100.00000 -100.00000 M 5 
-100.00000 -100.00000 F 6 
 0.34231 -100.00000 Y 7 
-100.00000 -100.00000 W 8 
 0.40923 -0.27666 S 9 
 0.00000  0.00000 T 10 
-0.16505  0.41812 N 11 
-100.00000 -100.00000 Q 12 
-0.00034 -100.00000 C 13 
-0.58787 -0.23914 P 14 
-0.28053  0.03110 H 15 
-100.00000 -100.00000 R 16 
-100.00000 -100.00000 K 17 
-100.00000 -0.00030 D 18 
-100.00000 -100.00000 E 19 
 0.00000  0.00000 G 0 
 0.84810 -0.30867 A 1 
 0.24314  0.13830 V 2 
-100.00000 -100.00000 I 3 
-100.00000 -100.00000 L 4 
-100.00000 -100.00000 M 5 
-100.00000 -100.00000 F 6 
-100.00000 -100.00000 Y 7 
-100.00000 -100.00000 W 8 
-100.00000 -100.00000 S 9 
-0.24229 -100.00000 T 10 
-100.00000 -100.00000 N 11 
-100.00000 -100.00000 Q 12 
-100.00000 -100.00000 C 13 
-100.00000 -100.00000 P 14 
-100.00000 -100.00000 H 15 
 0.13098  0.58800 R 16 
-100.00000 -100.00000 K 17 
-100.00000 -100.00000 D 18 
 0.05521  0.10117 E 19 
-100.00000 -100.00000 G 0 
-100.00000 -100.00000 A 1 
 0.33875  0.43860 V 2 
 0.08706  0.38420 I 3 
 0.50673 -0.23291 L 4 
 0.00000  0.00000 M 5 
-100.00000 -100.00000 F 6 
-100.00000 -100.00000 Y 7 
-100.00000 -100.00000 W 8 
-100.00000 -100.00000 S 9 
-0.00448  0.21650 T 10 
-100.00000 -100.00000 N 11 
-100.00000 -100.00000 Q 12 
-100.00000 -100.00000 C 13 
-100.00000 -100.00000 P 14 
-100.00000 -100.00000 H 15 
-100.00000 -100.00000 R 16 
-0.30680 -0.20993 K 17 
-100.00000 -100.00000 D 18 
-100.00000 -100.00000 E 19 
-100.00000 -100.00000 G 0 
-0.00030 -100.00000 A 1 
 0.21660 -0.12036 V 2 
 0.00000  0.00000 I 3 
-0.47482 -0.68056 L 4 
 0.19012 -0.22643 M 5 
-0.00030 -100.00000 F 6 
-100.00000  0.00026 Y 7 
-0.12677 -100.00000 W 8 
-0.12677 -100.00000 S 9 
 0.25714  0.37285 T 10 
-0.00030 -100.00000 N 11 
-0.28134 -100.00000 Q 12 
-100.00000 -100.00000 C 13 
-100.00000 -100.00000 P 14 
-100.00000 -100.00000 H 15 
-0.45075  0.34449 R 16 
-0.51713  0.40640 K 17 
-100.00000 -100.00000 D 18 
-100.00000 -100.00000 E 19 
 0.23483 -0.39634 G 0 
-100.00000  0.02256 A 1 
-100.00000 -100.00000 V 2 
-100.00000 -100.00000 I 3 
-100.00000 -100.00000 L 4 
-100.00000 -100.00000 M 5 
-100.00000 -100.00000 F 6 
 0.02048  0.13845 Y 7 
-100.00000 -100.00000 W 8 
-100.00000 -100.00000 S 9 
-100.00000 -100.00000 T 10 
-0.15688  0.13910 N 11 
-100.00000 -100.00000 Q 12 
-100.00000 -100.00000 C 13 
-100.00000 -100.00000 P 14 
-100.00000 -100.00000 H 15 
-100.00000 -100.00000 R 16 
-100.00000 -100.00000 K 17 
 0.00000  0.00000 D 18 
-0.75229  0.13826 E 19 
 0.00000  0.00000 G 0 
-0.24231 -100.00000 A 1 
-0.34974  0.03147 V 2 
-100.00000 -100.00000 I 3 
-100.00000 -100.00000 L 4 
-100.00000 -100.00000 M 5 
-100.00000 -100.00000 F 6 
-100.00000 -100.00000 Y 7 
-0.00001 -100.00000 W 8 
-100.00000 -100.00000 S 9 
-100.00000 -100.00000 T 10 
-100.00000 -100.00000 N 11 
-100.00000 -100.00000 Q 12 
-100.00000 -100.00000 C 13 
-100.00000 -100.00000 P 14 
-100.00000 -100.00000 H 15 
-0.17827  0.47247 R 16 
-100.00000 -100.00000 K 17 
-100.00000 -100.00000 D 18 
 0.41690 -0.66793 E 19 
 0.00002 -0.24050 G 0 
-100.00000 -100.00000 A 1 
-100.00000 -100.00000 V 2 
-100.00000 -100.00000 I 3 
-0.25284  0.13801 L 4 
 0.00002 -100.00000 M 5 
 0.00002  0.00004 F 6 
-100.00000 -100.00000 Y 7 
 0.00000  0.00000 W 8 
-100.00000 -100.00000 S 9 
-100.00000 -100.00000 T 10 
-100.00000 -100.00000 N 11 
-100.00000 -100.00000 Q 12 
 0.23503  0.02254 C 13 
-100.00000 -100.00000 P 14 
-100.00000 -100.00000 H 15 
 0.20753  0.55283 R 16 
-100.00000 -100.00000 K 17 
-100.00000 -100.00000 D 18 
-100.00000 -100.00000 E 19 
-100.00000 -100.00000 G 0 
-100.00000 -100.00000 A 1 
-100.00000 -100.00000 V 2 
-100.00000 -100.00000 I 3 
-100.00000 -100.00000 L 4 
-100.00000 -100.00000 M 5 
-100.00000 -100.00000 F 6 
 0.00000  0.00000 Y 7 
-100.00000 -100.00000 W 8 
 0.00010  0.26310 S 9 
-100.00000 -100.00000 T 10 
-100.00000  0.13757 N 11 
-100.00000 -100.00000 Q 12 
 0.04637  0.02362 C 13 
-0.12632 -100.00000 P 14 
 0.68339  0.40945 H 15 
-100.00000 -100.00000 R 16 
-100.00000 -100.00000 K 17 
-100.00000 -100.00000 D 18 
-100.00000 -100.00000 E 19 
 0.00000  0.00000 G 0 
-100.00000 -100.00000 A 1 
-100.00000  0.33097 V 2 
-100.00000 -100.00000 I 3 
-100.00000 -100.00000 L 4 
-100.00000 -100.00000 M 5 
-100.00000 -100.00000 F 6 
-100.00000 -100.00000 Y 7 
-100.00000 -100.00000 W 8 
 0.04151 -0.09527 S 9 
-100.00000 -100.00000 T 10 
-100.00000 -100.00000 N 11 
-100.00000 -100.00000 Q 12 
-0.34991  0.03141 C 13 
-100.00000 -100.00000 P 14 
-100.00000 -100.00000 H 15 
-100.00000  0.00003 R 16 
-100.00000 -100.00000 K 17 
-0.18957  0.20352 D 18 
-100.00000 -100.00000 E 19 
-100.00000 -100.00000 G 0 
-100.00000 -100.00000 A 1 
-100.00000 -100.00000 V 2 
-100.00000 -100.00000 I 3 
-100.00000 -100.00000 L 4 
-100.00000 -100.00000 M 5 
-0.07964  0.23104 F 6 
 0.00000  0.00000 Y 7 
-100.00000 -100.00000 W 8 
-0.24285  0.00005 S 9 
-100.00000 -100.00000 T 10 
-100.00000 -100.00000 N 11 
-100.00000 -100.00000 Q 12 
-0.69993  0.37927 C 13 
-100.00000 -100.00000 P 14 
-0.40552 -0.07569 H 15 
-100.00000 -100.00000 R 16 
-100.00000 -100.00000 K 17 
-100.00000 -100.00000 D 18 
-100.00000 -100.00000 E 19 
-100.00000 -100.00000 G 0 
-0.41447 -100.00000 A 1 
-100.00000 -100.00000 V 2 
-100.00000 -100.00000 I 3 
 0.39767 -0.27677 L 4 
-0.00007 -100.00000 M 5 
 0.06205  0.13731 F 6 
-0.28448 -0.20523 Y 7 
-100.00000 -0.16159 W 8 
-100.00000 -100.00000 S 9 
-100.00000 -100.00000 T 10 
-0.36877 -0.21016 N 11 
-0.03657 -0.08463 Q 12 
-100.00000 -100.00000 C 13 
 0.03510  0.13764 P 14 
 0.00000  0.00000 H 15 
-0.02661 -0.53249 R 16 
-100.00000 -100.00000 K 17 
-0.00007 -100.00000 D 18 
-100.00000 -100.00000 E 19 
-100.00000 -100.00000 G 0 
-100.00000 -100.00000 A 1 
-100.00000 -0.24055 V 2 
 0.06209 -0.04206 I 3 
-0.24270 -100.00000 L 4 
-0.76164 -100.00000 M 5 
-0.25327  0.20039 F 6 
-0.28228 -0.12442 Y 7 
-100.00000 -100.00000 W 8 
 0.72015 -100.00000 S 9 
-0.24270 -100.00000 T 10 
 0.13519 -0.10305 N 11 
-0.35294 -0.37579 Q 12 
-0.38182  0.00002 C 13 
-0.18728 -100.00000 P 14 
 0.00000  0.00000 H 15 
 0.40869  0.55280 R 16 
-100.00000 -100.00000 K 17 
-100.00000 -100.00000 D 18 
-100.00000 -100.00000 E 19 
-100.00000 -100.00000 G 0 
-100.00000 -0.12537 A 1 
-0.38965 -0.80499 V 2 
-0.20374 -0.08451 I 3 
-0.43383 -0.21005 L 4 
-100.00000 -100.00000 M 5 
 0.24269  0.10121 F 6 
-100.00000 -100.00000 Y 7 
 0.72008 -0.12537 W 8 
-0.07248 -0.16098 S 9 
-0.32743 -100.00000 T 10 
 0.02030 -100.00000 N 11 
 0.00000  0.00000 Q 12 
-0.10523 -0.09284 C 13 
 0.13654 -0.24073 P 14 
-0.45271  0.06791 H 15 
 0.37550  0.53108 R 16 
 0.75121  0.02298 K 17 
-100.00000 -100.00000 D 18 
-100.00000  0.01813 E 19 
-100.00000 -100.00000 G 0 
-100.00000 -100.00000 A 1 
-100.00000 -100.00000 V 2 
-100.00000 -0.12532 I 3 
-100.00000 -100.00000 L 4 
-100.00000 -100.00000 M 5 
-100.00000 -100.00000 F 6 
 0.26304 -100.00000 Y 7 
-100.00000 -100.00000 W 8 
-0.35284  0.38605 S 9 
 0.13592  0.01219 T 10 
 0.00000  0.00000 N 11 
-100.00000 -100.00000 Q 12 
-100.00000 -100.00000 C 13 
-100.00000  0.00007 P 14 
 0.72161 -100.00000 H 15 
-100.00000 -100.00000 R 16 
 0.26304 -0.08445 K 17 
-0.51214  0.29026 D 18 
-100.00000 -100.00000 E 19 
-0.61895  0.48962 G 0 
-0.35452 -1.01525 A 1 
-0.10525  0.13730 V 2 
-100.00000 -100.00000 I 3 
-100.00000 -100.00000 L 4 
-100.00000 -100.00000 M 5 
-100.00000 -100.00000 F 6 
-100.00000 -100.00000 Y 7 
-100.00000 -100.00000 W 8 
-0.09869  0.03059 S 9 
-100.00000 -100.00000 T 10 
-100.00000 -100.00000 N 11 
-100.00000 -100.00000 Q 12 
-100.00000 -100.00000 C 13 
-100.00000 -100.00000 P 14 
-100.00000 -100.00000 H 15 
-100.00000 -100.00000 R 16 
 0.36314 -0.18376 K 17 
 0.36809 -0.80536 D 18 
 0.00000  0.00000 E 19 
-100.00000 -0.00009 G 0 
 0.43527 -100.00000 A 1 
-100.00000 -100.00000 V 2 
-100.00000 -100.00000 I 3 
-0.86790  0.03088 L 4 
-0.00019 -100.00000 M 5 
-100.00000 -0.05467 F 6 
 0.26284 -100.00000 Y 7 
-100.00000 -100.00000 W 8 
-100.00000 -100.00000 S 9 
-100.00000 -100.00000 T 10 
-100.00000 -100.00000 N 11 
 0.00000  0.00000 Q 12 
-100.00000 -100.00000 C 13 
-0.18931 -0.05467 P 14 
-0.20537 -0.30892 H 15 
-0.30874 -0.15882 R 16 
-0.10530  0.33044 K 17 
-0.63190 -100.00000 D 18 
 0.13508 -0.08793 E 19 
 0.00000  0.00000 G 0 
-100.00000 -100.00000 A 1 
-100.00000  0.13763 V 2 
-0.00008 -100.00000 I 3 
-0.00008 -100.00000 L 4 
-100.00000 -100.00000 M 5 
-100.00000 -100.00000 F 6 
-100.00000 -100.00000 Y 7 
-100.00000 -100.00000 W 8 
-100.00000 -100.00000 S 9 
-100.00000 -100.00000 T 10 
-100.00000 -100.00000 N 11 
-100.00000 -100.00000 Q 12 
-100.00000 -100.00000 C 13 
-100.00000 -100.00000 P 14 
-100.00000 -100.00000 H 15 
 0.07486  0.03185 R 16 
-100.00000 -100.00000 K 17 
-100.00000 -100.00000 D 18 
-0.61988 -0.48911 E 19 
-100.00000  0.01197 G 0 
-0.14645 -0.55361 A 1 
 0.00002 -0.66908 V 2 
-100.00000 -100.00000 I 3 
 0.16722 -0.04777 L 4 
 0.54964 -100.00000 M 5 
-100.00000 -100.00000 F 6 
-100.00000 -100.00000 Y 7 
-100.00000 -100.00000 W 8 
 0.00000  0.00000 S 9 
-0.60695 -0.72428 T 10 
-100.00000 -100.00000 N 11 
 0.00002  0.13734 Q 12 
-100.00000 -100.00000 C 13 
 0.13259  0.22541 P 14 
-0.24267 -100.00000 H 15 
 0.26305 -100.00000 R 16 
-100.00000 -100.00000 K 17 
-0.45036 -0.12553 D 18 
 0.49774 -0.12553 E 19 
 0.00000  0.00000 G 0 
-0.28071 -0.10912 A 1 
-100.00000 -0.48945 V 2 
-100.00000 -100.00000 I 3 
-0.00009 -100.00000 L 4 
-100.00000 -100.00000 M 5 
-100.00000 -100.00000 F 6 
-100.00000 -100.00000 Y 7 
-100.00000 -100.00000 W 8 
-0.16692 -0.04849 S 9 
-100.00000  0.13771 T 10 
-100.00000 -100.00000 N 11 
-100.00000 -100.00000 Q 12 
-0.28207  0.08273 C 13 
-100.00000 -100.00000 P 14 
-100.00000 -100.00000 H 15 
-100.00000 -100.00000 R 16 
-100.00000 -100.00000 K 17 
 0.12995 -0.14563 D 18 
-100.00000 -100.00000 E 19 
-100.00000 -100.00000 G 0 
-100.00000 -100.00000 A 1 
-100.00000 -100.00000 V 2 
-100.00000 -100.00000 I 3 
-100.00000 -100.00000 L 4 
-100.00000 -100.00000 M 5 
 0.49379 -0.34746 F 6 
 0.00000  0.00000 Y 7 
-100.00000 -100.00000 W 8 
-0.24256  0.13761 S 9 
-100.00000 -100.00000 T 10 
-0.24256 -0.18387 N 11 
-100.00000 -100.00000 Q 12 
 0.06522  0.26965 C 13 
-100.00000 -100.00000 P 14 
-0.05007  0.67902 H 15 
-100.00000 -100.00000 R 16 
-100.00000 -100.00000 K 17 
 0.02047  0.13761 D 18 
-100.00000 -100.00000 E 19 
-100.00000 -100.00000 G 0 
 0.00000  0.00000 A 1 
-0.17727 -0.40862 V 2 
-100.00000 -100.00000 I 3 
-100.00000 -100.00000 L 4 
-100.00000 -100.00000 M 5 
-0.00015 -100.00000 F 6 
-100.00000 -100.00000 Y 7 
-100.00000 -100.00000 W 8 
 0.23411 -0.70051 S 9 
-0.59612 -0.08035 T 10 
-100.00000 -100.00000 N 11 
-100.00000 -100.00000 Q 12 
-0.01780 -0.12362 C 13 
-100.00000  0.26249 P 14 
-100.00000 -100.00000 H 15 
-100.00000 -100.00000 R 16 
-100.00000 -100.00000 K 17 
-100.00000 -100.00000 D 18 
 0.04206 -0.16063 E 19 
-0.52963  0.13820 G 0 
 0.00000  0.00000 A 1 
-0.12238 -0.09383 V 2 
-100.00000 -100.00000 I 3 
-100.00000 -100.00000 L 4 
-100.00000 -100.00000 M 5 
-100.00000 -100.00000 F 6 
-100.00000 -100.00000 Y 7 
-100.00000 -100.00000 W 8 
-0.10508 -0.20998 S 9 
-0.05243 -0.68040 T 10 
-100.00000 -100.00000 N 11 
-100.00000 -100.00000 Q 12 
-100.00000 -100.00000 C 13 
-0.00009 -100.00000 P 14 
-100.00000 -100.00000 H 15 
-100.00000 -0.00012 R 16 
-100.00000 -100.00000 K 17 
-100.00000 -100.00000 D 18 
 0.13661  0.13808 E 19 
 0.13146  0.35336 G 0 
-0.12633 -100.00000 A 1 
-0.34997  0.00004 V 2 
-100.00000 -100.00000 I 3 
-100.00000 -100.00000 L 4 
-100.00000 -100.00000 M 5 
-100.00000 -100.00000 F 6 
-100.00000  0.26308 Y 7 
-100.00000 -100.00000 W 8 
-100.00000 -100.00000 S 9 
-100.00000 -100.00000 T 10 
-0.13158  0.03633 N 11 
-100.00000 -100.00000 Q 12 
-100.00000 -100.00000 C 13 
-100.00000 -100.00000 P 14 
-100.00000 -100.00000 H 15 
-100.00000 -100.00000 R 16 
-100.00000 -100.00000 K 17 
 0.00000  0.00000 D 18 
 0.72167 -0.44661 E 19 
-100.00000 -100.00000 G 0 
-0.58925 -0.75222 A 1 
 0.11021 -0.16266 V 2 
 0.02363 -0.33527 I 3 
-1.08243  0.02170 L 4 
-0.44770  0.93996 M 5 
-100.00000  0.00931 F 6 
-0.23109 -0.09465 Y 7 
-0.00006 -100.00000 W 8 
-100.00000 -0.21986 S 9 
-100.00000 -100.00000 T 10 
-100.00000 -100.00000 N 11 
 0.00000  0.00000 Q 12 
-100.00000 -100.00000 C 13 
 0.13744  0.13765 P 14 
 0.94209  0.50141 H 15 
 0.08156  0.09550 R 16 
 0.04149  0.46966 K 17 
-100.00000 -100.00000 D 18 
-100.00000 -0.09465 E 19 
 0.26255 -0.20961 G 0 
-0.53367 -0.07052 A 1 
-0.52702  0.06620 V 2 
 0.30121  0.45304 I 3 
-0.65255 -0.06597 L 4 
-0.10194  0.03140 M 5 
-100.00000 -100.00000 F 6 
-100.00000 -100.00000 Y 7 
-100.00000 -0.15924 W 8 
-0.50120  0.28368 S 9 
-0.96109  0.69516 T 10 
-100.00000 -0.55146 N 11 
-0.45752 -0.42593 Q 12 
-100.00000 -100.00000 C 13 
 0.72927 -0.18392 P 14 
-100.00000 -0.35620 H 15 
-0.03719  0.48004 R 16 
 0.00000  0.00000 K 17 
-100.00000 -0.20961 D 18 
-0.78108 -0.14843 E 19 
-0.17647 -0.03234 G 0 
-100.00000  0.03149 A 1 
-100.00000 -100.00000 V 2 
-0.07693  0.33105 I 3 
-100.00000 -100.00000 L 4 
-100.00000  0.26320 M 5 
-100.00000 -100.00000 F 6 
-100.00000 -100.00000 Y 7 
-100.00000 -100.00000 W 8 
 0.00000  0.00000 S 9 
-0.58925 -100.00000 T 10 
 0.08351  0.43781 N 11 
-100.00000 -100.00000 Q 12 
-100.00000 -0.26774 C 13 
-100.00000 -100.00000 P 14 
-100.00000 -100.00000 H 15 
-0.08281 -0.04366 R 16 
-100.00000 -100.00000 K 17 
-100.00000 -100.00000 D 18 
-100.00000 -100.00000 E 19 
-100.00000 -100.00000 G 0 
 0.01942  0.36394 A 1 
-100.00000 -100.00000 V 2 
 0.40265 -0.08430 I 3 
-100.00000 -100.00000 L 4 
-100.00000 -100.00000 M 5 
-100.00000 -100.00000 F 6 
-100.00000 -100.00000 Y 7 
-100.00000 -100.00000 W 8 
 0.58500 -0.18409 S 9 
 0.00000  0.00000 T 10 
-100.00000 -100.00000 N 11 
-100.00000 -100.00000 Q 12 
-0.28526 -100.00000 C 13 
-100.00000 -100.00000 P 14 
-100.00000 -100.00000 H 15 
-0.10146 -100.00000 R 16 
-0.05878 -100.00000 K 17 
-100.00000 -100.00000 D 18 
-100.00000 -100.00000 E 19 
-100.00000 -100.00000 G 0 
-0.17724  0.16255 A 1 
-100.00000  0.00005 V 2 
-100.00000 -100.00000 I 3 
-100.00000 -100.00000 L 4 
-100.00000 -100.00000 M 5 
-100.00000 -100.00000 F 6 
-100.00000 -100.00000 Y 7 
-100.00000 -100.00000 W 8 
-0.00009  0.16812 S 9 
-100.00000 -100.00000 T 10 
-100.00000 -100.00000 N 11 
 0.00000  0.00000 Q 12 
-100.00000 -100.00000 C 13 
-100.00000  0.13756 P 14 
 0.00942  0.07901 H 15 
-0.47078  0.17722 R 16 
-0.03791 -0.07651 K 17 
-100.00000 -100.00000 D 18 
-100.00000 -0.26794 E 19 
 0.00066 -0.08379 G 0 
 0.03855 -0.10377 A 1 
 0.57724  0.07944 V 2 
 0.11218  0.04192 I 3 
 0.84314  0.09490 L 4 
-0.10083  0.81780 M 5 
-100.00000 -100.00000 F 6 
 0.20081 -100.00000 Y 7 
-100.00000 -100.00000 W 8 
-0.00422  0.42713 S 9 
-0.69790  0.05154 T 10 
 0.00000  0.00000 N 11 
 0.34212 -0.16847 Q 12 
-100.00000 -100.00000 C 13 
-100.00000 -100.00000 P 14 
-100.00000 -0.28449 H 15 
 0.02437  0.15072 R 16 
 0.42415 -0.10010 K 17 
 0.55758  0.09963 D 18 
-100.00000 -0.27575 E 19 
 0.00004 -100.00000 G 0 
 0.00000  0.00000 A 1 
 0.03867  0.61385 V 2 
-100.00000 -100.00000 I 3 
-100.00000 -100.00000 L 4 
-100.00000 -100.00000 M 5 
-100.00000 -100.00000 F 6 
-100.00000 -100.00000 Y 7 
-100.00000 -100.00000 W 8 
 0.16203  0.23863 S 9 
 0.18302  0.03652 T 10 
-100.00000 -100.00000 N 11 
-100.00000 -100.00000 Q 12 
-100.00000 -100.00000 C 13 
 0.03650 -0.18344 P 14 
-100.00000 -100.00000 H 15 
-100.00000 -100.00000 R 16 
-100.00000 -100.00000 K 17 
-0.19543 -0.12968 D 18 
-100.00000 -100.00000 E 19 
-100.00000 -100.00000 G 0 
-100.00000 -100.00000 A 1 
-0.06302 -0.31991 V 2 
 0.00000  0.00000 I 3 
-0.68663  0.19409 L 4 
-0.21586 -100.00000 M 5 
-100.00000 -0.04652 F 6 
-0.19625 -100.00000 Y 7 
-100.00000 -100.00000 W 8 
-0.02211 -0.00489 S 9 
 0.05867  0.13869 T 10 
 0.27700 -0.09495 N 11 
-100.00000 -100.00000 Q 12 
-100.00000 -100.00000 C 13 
-100.00000 -100.00000 P 14 
-100.00000 -100.00000 H 15 
-100.00000 -100.00000 R 16 
-100.00000 -100.00000 K 17 
-100.00000 -100.00000 D 18 
-100.00000 -100.00000 E 19 
-100.00000 -100.00000 G 0 
-0.24181  0.28365 A 1 
-0.19618 -100.00000 V 2 
 0.56935 -100.00000 I 3 
-100.00000 -100.00000 L 4 
-100.00000 -100.00000 M 5 
-100.00000 -100.00000 F 6 
-100.00000 -100.00000 Y 7 
-100.00000 -100.00000 W 8 
 0.51580  0.51072 S 9 
-0.24854 -0.19960 T 10 
 0.00000  0.00000 N 11 
-100.00000 -100.00000 Q 12 
-100.00000 -100.00000 C 13 
-100.00000 -100.00000 P 14 
-0.26000 -100.00000 H 15 
-0.46246  0.09395 R 16 
 0.53930 -0.29875 K 17 
-0.23091  0.13964 D 18 
-0.14759 -100.00000 E 19 
 0.00000  0.00000 G 0 
-0.21617  0.03836 A 1 
 0.15837 -0.21898 V 2 
-0.11906 -0.32883 I 3 
-0.13883  0.11718 L 4 
-100.00000  0.27824 M 5 
-0.08789 -0.26980 F 6 
-100.00000 -100.00000 Y 7 
-0.08789  0.62827 W 8 
-0.47443  0.00833 S 9 
-1.05114 -0.43298 T 10 
-100.00000 -100.00000 N 11 
-0.28589 -100.00000 Q 12 
 0.06422 -0.09493 C 13 
-100.00000 -100.00000 P 14 
-0.96096  0.13730 H 15 
 0.12385 -0.19609 R 16 
-0.27156  0.87338 K 17 
-100.00000 -100.00000 D 18 
 0.47571  0.26108 E 19 
-100.00000 -100.00000 G 0 
-100.00000 -100.00000 A 1 
-0.30002 -0.06433 V 2 
 0.00000  0.00000 I 3 
-0.05868 -100.00000 L 4 
-100.00000  0.09313 M 5 
-100.00000  0.13752 F 6 
-100.00000 -100.00000 Y 7 
-100.00000 -100.00000 W 8 
-100.00000  0.37852 S 9 
-0.18486 -0.26314 T 10 
-100.00000  0.04259 N 11 
-100.00000 -100.00000 Q 12 
-100.00000 -100.00000 C 13 
-100.00000 -100.00000 P 14 
-100.00000 -100.00000 H 15 
-100.00000 -100.00000 R 16 
-100.00000 -100.00000 K 17 
-100.00000 -100.00000 D 18 
-100.00000 -100.00000 E 19 
-100.00000 -100.00000 G 0 
-0.07225  0.22825 A 1 
-100.00000 -100.00000 V 2 
 0.28260 -0.05992 I 3 
 0.11655 -100.00000 L 4 
-100.00000 -100.00000 M 5 
-100.00000 -100.00000 F 6 
 0.13759 -0.24868 Y 7 
-100.00000 -100.00000 W 8 
-0.34921  0.21732 S 9 
 0.00000  0.00000 T 10 
 0.38881 -0.18313 N 11 
-100.00000 -100.00000 Q 12 
-100.00000 -100.00000 C 13 
-100.00000 -100.00000 P 14 
 0.06688 -100.00000 H 15 
 0.03916 -0.31362 R 16 
-0.10584 -0.00507 K 17 
-100.00000 -100.00000 D 18 
 0.13759 -0.09504 E 19 
-100.00000 -100.00000 G 0 
-100.00000 -100.00000 A 1 
-100.00000 -100.00000 V 2 
-100.00000 -100.00000 I 3 
-100.00000 -100.00000 L 4 
-100.00000 -100.00000 M 5 
-100.00000 -100.00000 F 6 
-100.00000 -100.00000 Y 7 
-100.00000 -100.00000 W 8 
-0.03412  0.27297 S 9 
-0.53500 -0.03125 T 10 
 0.00000  0.00000 N 11 
-0.36850  0.13756 Q 12 
-0.14735 -100.00000 C 13 
-100.00000 -100.00000 P 14 
-0.10546 -0.26718 H 15 
-100.00000 -100.00000 R 16 
 0.06246 -0.11405 K 17 
-0.00879  0.20504 D 18 
-100.00000 -100.00000 E 19 
-100.00000 -100.00000 G 0 
-100.00000 -100.00000 A 1 
-100.00000 -100.00000 V 2 
-100.00000 -100.00000 I 3 
-100.00000 -100.00000 L 4 
 0.00005 -100.00000 M 5 
-100.00000 -100.00000 F 6 
-100.00000 -100.00000 Y 7 
-100.00000 -100.00000 W 8 
-100.00000 -100.00000 S 9 
-100.00000  0.13741 T 10 
 0.16421 -0.16882 N 11 
-100.00000 -0.00499 Q 12 
-100.00000 -100.00000 C 13 
-100.00000 -100.00000 P 14 
-100.00000 -100.00000 H 15 
 0.53924 -0.38803 R 16 
 0.00000  0.00000 K 17 
-100.00000 -100.00000 D 18 
-0.32122 -0.16382 E 19 
-0.10141 -0.09482 G 0 
 0.39310  0.31722 A 1 
 0.00000  0.00000 V 2 
-0.26611  0.63316 I 3 
-0.10565 -0.00471 L 4 
-0.18237 -0.12614 M 5 
-100.00000 -100.00000 F 6 
-100.00000 -100.00000 Y 7 
-100.00000 -100.00000 W 8 
-0.00005 -100.00000 S 9 
-100.00000 -100.00000 T 10 
-100.00000 -100.00000 N 11 
-100.00000 -100.00000 Q 12 
-100.00000 -100.00000 C 13 
-100.00000 -100.00000 P 14 
-100.00000 -100.00000 H 15 
-100.00000 -100.00000 R 16 
-100.00000 -100.00000 K 17 
-100.00000 -100.00000 D 18 
-100.00000  0.00009 E 19 
-100.00000 -100.00000 G 0 
-0.00006 -100.00000 A 1 
-100.00000 -100.00000 V 2 
-0.28547 -100.00000 I 3 
-100.00000 -100.00000 L 4 
-100.00000 -100.00000 M 5 
-100.00000 -100.00000 F 6 
-100.00000 -100.00000 Y 7 
-100.00000 -100.00000 W 8 
-0.10960  0.01127 S 9 
-0.14797 -0.09505 T 10 
 0.00000  0.00000 N 11 
-100.00000 -100.00000 Q 12 
-100.00000 -100.00000 C 13 
-100.00000 -100.00000 P 14 
-100.00000 -100.00000 H 15 
-0.10160 -100.00000 R 16 
 0.06657 -0.35672 K 17 
 0.13584  0.19345 D 18 
-100.00000 -100.00000 E 19 
-100.00000 -100.00000 G 0 
 0.79442  0.19999 A 1 
-100.00000 -100.00000 V 2 
-100.00000 -100.00000 I 3 
-100.00000 -100.00000 L 4 
-100.00000 -100.00000 M 5 
 0.00949 -0.00507 F 6 
 0.16161 -0.08442 Y 7 
-100.00000 -100.00000 W 8 
 0.00000  0.00000 S 9 
 0.11641  0.26307 T 10 
-0.58628 -0.26811 N 11 
-0.36902  0.07889 Q 12 
-100.00000 -100.00000 C 13 
-0.76902  0.09883 P 14 
 0.00008 -100.00000 H 15 
-100.00000 -100.00000 R 16 
-100.00000 -100.00000 K 17 
-100.00000 -100.00000 D 18 
-100.00000 -100.00000 E 19 
-100.00000 -100.00000 G 0 
 0.19845  0.44846 A 1 
 0.00000  0.00000 V 2 
-0.59417  0.26128 I 3 
-100.00000  0.03134 L 4 
-100.00000 -100.00000 M 5 
 0.13671 -0.14142 F 6 
-100.00000 -100.00000 Y 7 
-100.00000 -100.00000 W 8 
-100.00000 -100.00000 S 9 
-100.00000 -100.00000 T 10 
-100.00000 -100.00000 N 11 
-100.00000 -100.00000 Q 12 
-100.00000 -100.00000 C 13 
-100.00000 -100.00000 P 14 
-100.00000 -100.00000 H 15 
-100.00000 -100.00000 R 16 
-100.00000 -100.00000 K 17 
-0.19636 -0.09487 D 18 
-100.00000 -100.00000 E 19 
-100.00000 -100.00000 G 0 
-0.00003 -100.00000 A 1 
 0.03933 -0.17023 V 2 
 0.00000  0.00000 I 3 
-0.05882 -0.24835 L 4 
-100.00000  0.04253 M 5 
-100.00000 -100.00000 F 6 
-100.00000 -100.00000 Y 7 
-100.00000 -100.00000 W 8 
-100.00000 -0.00003 S 9 
-0.02425 -0.00838 T 10 
-100.00000 -100.00000 N 11 
-100.00000 -100.00000 Q 12 
-100.00000 -100.00000 C 13 
-100.00000 -100.00000 P 14 
-100.00000 -100.00000 H 15 
-100.00000  0.13747 R 16 
-100.00000 -100.00000 K 17 
-100.00000 -100.00000 D 18 
-100.00000 -100.00000 E 19 
-0.33918 -0.60400 G 0 
-0.14710 -0.04673 A 1 
-100.00000 -0.09521 V 2 
-100.00000 -100.00000 I 3 
-100.00000 -100.00000 L 4 
-100.00000 -100.00000 M 5 
-100.00000 -100.00000 F 6 
-100.00000 -100.00000 Y 7 
-100.00000 -100.00000 W 8 
 0.06724 -0.26807 S 9 
 0.74074 -0.00034 T 10 
-100.00000 -100.00000 N 11 
 0.09390  0.29920 Q 12 
-100.00000 -100.00000 C 13 
-100.00000 -100.00000 P 14 
 0.37863 -100.00000 H 15 
 0.00012 -100.00000 R 16 
 0.40893 -0.85948 K 17 
-0.46328 -0.53534 D 18 
 0.00000  0.00000 E 19 
-100.00000 -100.00000 G 0 
-0.14223 -100.00000 A 1 
 0.41066  0.40149 V 2 
 2.02707  0.58206 I 3 
-100.00000 -0.00012 L 4 
 0.03725 -100.00000 M 5 
-100.00000 -100.00000 F 6 
-100.00000 -100.00000 Y 7 
-100.00000 -100.00000 W 8 
-100.00000 -0.04597 S 9 
 0.01159  0.21834 T 10 
 0.08616  0.09268 N 11 
-100.00000 -100.00000 Q 12 
-100.00000 -100.00000 C 13 
-100.00000 -100.00000 P 14 
-100.00000 -100.00000 H 15 
 0.39877 -0.94984 R 16 
 0.00000  0.00000 K 17 
-100.00000 -100.00000 D 18 
 0.20118 -0.47239 E 19 
-100.00000 -100.00000 G 0 
-100.00000 -100.00000 A 1 
-0.57477  0.31116 V 2 
-0.13302 -0.20674 I 3 
-0.16189 -0.07625 L 4 
 0.00000  0.00000 M 5 
 0.99551 -0.00002 F 6 
-100.00000  0.26301 Y 7 
-100.00000 -0.00002 W 8 
-100.00000 -100.00000 S 9 
-100.00000 -0.36993 T 10 
-100.00000 -100.00000 N 11 
-100.00000 -100.00000 Q 12 
-100.00000 -100.00000 C 13 
-100.00000 -100.00000 P 14 
-100.00000 -100.00000 H 15 
 0.26305 -100.00000 R 16 
-0.10564  0.16273 K 17 
-100.00000 -100.00000 D 18 
-100.00000 -100.00000 E 19 
-0.64341 -100.00000 G 0 
-0.03781 -0.09514 A 1 
 0.00010 -100.00000 V 2 
 0.00010 -100.00000 I 3 
-100.00000 -100.00000 L 4 
-100.00000 -100.00000 M 5 
-100.00000 -100.00000 F 6 
-100.00000 -100.00000 Y 7 
-100.00000 -100.00000 W 8 
 0.10031  0.63834 S 9 
-0.10917 -100.00000 T 10 
 0.00000  0.00000 N 11 
-100.00000 -0.00012 Q 12 
-100.00000 -100.00000 C 13 
-100.00000 -100.00000 P 14 
-100.00000 -0.23120 H 15 
-0.19620 -0.00012 R 16 
 0.47491  0.16220 K 17 
 0.66633 -0.97061 D 18 
-100.00000 -100.00000 E 19 
-0.63761 -0.02135 G 0 
-0.19541  0.38809 A 1 
 0.87396 -0.38026 V 2 
 0.12086  0.76910 I 3 
-0.39356 -0.30948 L 4 
-100.00000 -100.00000 M 5 
-0.36884  0.03045 F 6 
-100.00000 -100.00000 Y 7 
-100.00000 -100.00000 W 8 
 0.15348 -0.40186 S 9 
 0.00000  0.00000 T 10 
-0.49336 -0.81581 N 11 
 0.23010 -0.57696 Q 12 
-0.00011  0.25554 C 13 
-0.28511  0.16781 P 14 
 0.26292 -0.09523 H 15 
 0.18223  0.39298 R 16 
-0.36884 -100.00000 K 17 
-100.00000 -100.00000 D 18 
-100.00000 -100.00000 E 19 
-0.00101  0.56721 G 0 
-0.39462 -1.01805 A 1 
-100.00000 -0.13034 V 2 
-100.00000  0.00015 I 3 
-100.00000 -100.00000 L 4 
-100.00000 -100.00000 M 5 
-100.00000 -100.00000 F 6 
-100.00000 -100.00000 Y 7 
-100.00000 -100.00000 W 8 
-100.00000 -100.00000 S 9 
-100.00000 -100.00000 T 10 
-100.00000 -100.00000 N 11 
 0.00000  0.00000 Q 12 
 0.03604 -0.13034 C 13 
 0.16157  0.30150 P 14 
-0.26855 -0.18295 H 15 
 0.12219  0.33261 R 16 
 0.29981  0.31712 K 17 
-100.00000 -100.00000 D 18 
-0.00003 -100.00000 E 19 
 0.01581 -100.00000 G 0 
-100.00000 -100.00000 A 1 
 0.30933 -0.18284 V 2 
-100.00000 -0.00476 I 3 
 0.15594  0.65242 L 4 
-0.02195 -100.00000 M 5 
 0.00000  0.00000 F 6 
 0.29560  0.21763 Y 7 
 0.21071 -100.00000 W 8 
-0.03505 -0.11823 S 9 
-100.00000 -100.00000 T 10 
-100.00000 -100.00000 N 11 
-100.00000 -100.00000 Q 12 
 0.00015 -100.00000 C 13 
-100.00000 -100.00000 P 14 
-100.00000 -100.00000 H 15 
-100.00000 -100.00000 R 16 
-100.00000 -100.00000 K 17 
-100.00000 -100.00000 D 18 
-100.00000 -100.00000 E 19 
-100.00000 -100.00000 G 0 
 0.03871 -0.68177 A 1 
 0.28923 -100.00000 V 2 
 0.13582  0.18289 I 3 
-100.00000 -100.00000 L 4 
-100.00000 -100.00000 M 5 
-100.00000 -100.00000 F 6 
-100.00000 -100.00000 Y 7 
-100.00000 -100.00000 W 8 
-0.47056 -100.00000 S 9 
 0.00000  0.00000 T 10 
 0.47909 -100.00000 N 11 
-100.00000 -100.00000 Q 12 
-100.00000 -100.00000 C 13 
-0.19620 -0.04687 P 14 
-100.00000 -0.47462 H 15 
-0.50985 -0.49442 R 16 
 0.65946  0.11016 K 17 
-100.00000 -100.00000 D 18 
-100.00000 -100.00000 E 19 
-100.00000 -100.00000 G 0 
 0.00000  0.00000 A 1 
-0.21812 -0.27588 V 2 
 0.09322 -100.00000 I 3 
 0.21592 -0.06221 L 4 
-100.00000 -100.00000 M 5 
 0.20013 -0.00000 F 6 
-0.79497 -100.00000 Y 7 
-100.00000 -0.00000 W 8 
-0.06782  0.25147 S 9 
-0.05388  0.31845 T 10 
-100.00000 -100.00000 N 11 
-0.00021 -0.20349 Q 12 
-100.00000 -0.26787 C 13 
-100.00000 -100.00000 P 14 
-100.00000 -100.00000 H 15 
-0.52976 -0.54275 R 16 
-100.00000 -0.00000 K 17 
-0.29983  0.11065 D 18 
-100.00000 -100.00000 E 19 
 0.03862 -0.00827 G 0 
 0.17146  0.19408 A 1 
 0.00000  0.00000 V 2 
 0.17146 -100.00000 I 3 
 0.27736 -100.00000 L 4 
-0.11711 -0.28384 M 5 
-100.00000 -100.00000 F 6 
-100.00000 -100.00000 Y 7 
-100.00000 -100.00000 W 8 
 0.26314 -0.18399 S 9 
 0.68975  0.11064 T 10 
-100.00000 -100.00000 N 11 
-100.00000 -100.00000 Q 12 
-0.19600  0.23708 C 13 
-100.00000 -100.00000 P 14 
-100.00000 -100.00000 H 15 
-0.05850 -100.00000 R 16 
-100.00000 -100.00000 K 17 
-100.00000 -100.00000 D 18 
-100.00000 -100.00000 E 19 
 0.00000  0.00000 G 0 
 0.13782  0.14314 A 1 
-0.65763 -100.00000 V 2 
-100.00000 -100.00000 I 3 
-100.00000 -100.00000 L 4 
-100.00000 -100.00000 M 5 
-100.00000 -100.00000 F 6 
-100.00000  0.06549 Y 7 
-100.00000 -100.00000 W 8 
 0.43868  0.95794 S 9 
-100.00000 -100.00000 T 10 
-100.00000 -100.00000 N 11 
 0.13782 -100.00000 Q 12 
 0.33597 -100.00000 C 13 
-100.00000 -100.00000 P 14 
-0.10030 -0.06229 H 15 
-0.38160 -0.23166 R 16 
-100.00000 -100.00000 K 17 
 0.31837 -0.00049 D 18 
-100.00000 -100.00000 E 19 
 0.03829 -0.47997 G 0 
-100.00000 -100.00000 A 1 
-0.97366 -100.00000 V 2 
-0.28543 -100.00000 I 3 
-100.00000 -100.00000 L 4 
-100.00000 -100.00000 M 5 
-100.00000 -100.00000 F 6 
-100.00000 -100.00000 Y 7 
-100.00000 -100.00000 W 8 
-0.28543 -100.00000 S 9 
 0.03585 -1.10883 T 10 
 0.03701 -0.36399 N 11 
-100.00000 -0.28501 Q 12 
-100.00000 -100.00000 C 13 
-100.00000 -100.00000 P 14 
-100.00000 -100.00000 H 15 
 0.11620  0.23678 R 16 
 0.00000  0.00000 K 17 
-100.00000 -100.00000 D 18 
-0.28317  0.77912 E 19 
-0.13910 -0.46725 G 0 
-1.65984 -0.13669 A 1 
-0.42060 -0.12601 V 2 
 0.56927 -0.32078 I 3 
 0.63307 -0.11750 L 4 
-100.00000  0.13733 M 5 
-0.02212 -0.00017 F 6 
-100.00000 -0.42260 Y 7 
-0.10154 -100.00000 W 8 
-0.24846 -100.00000 S 9 
-0.11124  0.18358 T 10 
-100.00000 -100.00000 N 11 
-100.00000  0.13842 Q 12 
 0.03597 -0.09513 C 13 
-100.00000 -100.00000 P 14 
-100.00000 -0.20993 H 15 
-0.41080  0.05548 R 16 
 0.18763 -0.46454 K 17 
-0.10585  0.16790 D 18 
 0.00000  0.00000 E 19 
-100.00000 -100.00000 G 0 
-100.00000 -100.00000 A 1 
-100.00000 -100.00000 V 2 
 0.27723  0.11084 I 3 
-0.14175  0.50661 L 4 
-100.00000 -100.00000 M 5 
 0.00000  0.00000 F 6 
 0.28946 -0.31002 Y 7 
-0.17641 -0.14094 W 8 
 0.40338  0.22163 S 9 
-100.00000 -100.00000 T 10 
-100.00000 -100.00000 N 11 
-100.00000 -100.00000 Q 12 
-100.00000 -100.00000 C 13 
-100.00000 -100.00000 P 14 
-100.00000 -100.00000 H 15 
-100.00000 -100.00000 R 16 
-100.00000 -100.00000 K 17 
-100.00000 -100.00000 D 18 
-100.00000 -100.00000 E 19 
 0.00794 -0.62353 G 0 
-0.18454 -0.56181 A 1 
-100.00000 -100.00000 V 2 
-0.10125 -100.00000 I 3 
-100.00000 -100.00000 L 4 
-100.00000 -100.00000 M 5 
-100.00000 -100.00000 F 6 
 0.00009 -100.00000 Y 7 
-100.00000 -100.00000 W 8 
-0.18048  0.01970 S 9 
-0.25953 -100.00000 T 10 
 0.00000  0.00000 N 11 
-100.00000 -100.00000 Q 12 
-100.00000 -100.00000 C 13 
-100.00000 -100.00000 P 14 
 0.20065  0.04237 H 15 
-100.00000 -100.00000 R 16 
-0.28326 -0.54275 K 17 
 0.98665 -0.03801 D 18 
-100.00000 -100.00000 E 19 
-0.24734  0.19371 G 0 
-0.79809 -100.00000 A 1 
-0.29498  0.27338 V 2 
 0.75546  0.13605 I 3 
 0.18527 -0.08855 L 4 
-0.00021 -100.00000 M 5 
-0.53090 -0.04650 F 6 
-0.39969  0.04260 Y 7 
-0.03798 -100.00000 W 8 
-0.10802 -0.03242 S 9 
-0.39505 -0.04389 T 10 
 0.00000  0.00000 N 11 
-0.00021  0.11997 Q 12 
-0.52340 -100.00000 C 13 
-100.00000 -100.00000 P 14 
-0.52522 -0.18400 H 15 
 0.47088 -100.00000 R 16 
-0.39724 -0.26334 K 17 
 0.07666 -0.04197 D 18 
-0.66273 -0.09490 E 19 
-100.00000 -100.00000 G 0 
-100.00000 -100.00000 A 1 
-0.25948 -0.00479 V 2 
 0.48217  0.16802 I 3 
 0.00000  0.00000 L 4 
-100.00000 -100.00000 M 5 
 0.27728 -0.61172 F 6 
-100.00000 -0.09493 Y 7 
-100.00000 -100.00000 W 8 
 0.54371 -0.15275 S 9 
-100.00000 -100.00000 T 10 
-100.00000 -100.00000 N 11 
-100.00000 -100.00000 Q 12 
-100.00000 -100.00000 C 13 
-100.00000 -100.00000 P 14 
-100.00000 -100.00000 H 15 
-100.00000 -0.35601 R 16 
-100.00000 -100.00000 K 17 
-100.00000 -100.00000 D 18 
-100.00000 -100.00000 E 19 
 0.18573  0.06520 G 0 
-100.00000 -100.00000 A 1 
 0.00002 -0.00003 V 2 
-100.00000 -100.00000 I 3 
-100.00000 -100.00000 L 4 
-100.00000 -100.00000 M 5 
-100.00000 -100.00000 F 6 
-100.00000 -100.00000 Y 7 
-100.00000 -100.00000 W 8 
-100.00000 -100.00000 S 9 
-100.00000 -100.00000 T 10 
-100.00000 -100.00000 N 11 
-100.00000 -100.00000 Q 12 
-100.00000 -100.00000 C 13 
-100.00000 -100.00000 P 14 
-100.00000 -100.00000 H 15 
-100.00000 -100.00000 R 16 
 0.10326 -0.36998 K 17 
-100.00000  0.04256 D 18 
 0.00000  0.00000 E 19 
-100.00000 -100.00000 G 0 
-100.00000 -100.00000 A 1 
-100.00000 -100.00000 V 2 
-100.00000 -0.09501 I 3 
-0.36916 -0.04665 L 4 
-100.00000 -100.00000 M 5 
-0.00005  0.00001 F 6 
-100.00000 -100.00000 Y 7 
-100.00000 -100.00000 W 8 
-100.00000 -100.00000 S 9 
-100.00000  0.28350 T 10 
 0.06666  0.19436 N 11 
-0.05887 -0.18415 Q 12 
-100.00000 -100.00000 C 13 
-100.00000 -100.00000 P 14 
-100.00000 -100.00000 H 15 
-0.13882 -0.06295 R 16 
 0.00000  0.00000 K 17 
-100.00000 -100.00000 D 18 
 0.07652 -0.01138 E 19 
 0.29410  0.34086 G 0 
-100.00000 -100.00000 A 1 
-100.00000 -100.00000 V 2 
-100.00000 -100.00000 I 3 
-100.00000 -100.00000 L 4 
 0.32316 -0.05450 M 5 
-100.00000 -100.00000 F 6 
-100.00000 -100.00000 Y 7 
-0.10064 -100.00000 W 8 
 0.39006 -0.15691 S 9 
-100.00000 -100.00000 T 10 
-100.00000 -100.00000 N 11 
-100.00000 -100.00000 Q 12 
-100.00000 -100.00000 C 13 
-100.00000 -100.00000 P 14 
-100.00000 -100.00000 H 15 
 0.00000  0.00000 R 16 
-0.29546  0.42013 K 17 
-100.00000 -100.00000 D 18 
-100.00000 -100.00000 E 19 
-100.00000 -100.00000 G 0 
-100.00000 -100.00000 A 1 
 0.35262 -0.10735 V 2 
-0.37678 -0.19423 I 3 
-0.10134  0.72342 L 4 
 0.00000  0.00000 M 5 
-100.00000  0.19464 F 6 
-100.00000 -100.00000 Y 7 
-100.00000 -100.00000 W 8 
-100.00000 -100.00000 S 9 
 0.58497 -0.04358 T 10 
-100.00000 -100.00000 N 11 
-100.00000 -100.00000 Q 12 
-100.00000 -100.00000 C 13 
-100.00000 -100.00000 P 14 
-100.00000 -100.00000 H 15 
-100.00000 -100.00000 R 16 
-0.28489  0.00004 K 17 
-100.00000 -100.00000 D 18 
-100.00000 -100.00000 E 19 
 0.74950 -0.03894 G 0 
-100.00000 -100.00000 A 1 
 0.13781 -100.00000 V 2 
-100.00000 -100.00000 I 3 
-100.00000 -100.00000 L 4 
-100.00000 -100.00000 M 5 
-100.00000 -100.00000 F 6 
-100.00000 -100.00000 Y 7 
-100.00000 -100.00000 W 8 
-0.17585 -100.00000 S 9 
-100.00000 -100.00000 T 10 
-100.00000 -100.00000 N 11 
-100.00000 -100.00000 Q 12 
-100.00000 -100.00000 C 13 
-100.00000 -100.00000 P 14 
-100.00000 -100.00000 H 15 
-100.00000 -100.00000 R 16 
 0.30665  0.12420 K 17 
 0.26547  0.10308 D 18 
 0.00000  0.00000 E 19 
-100.00000 -100.00000 G 0 
-100.00000 -100.00000 A 1 
-100.00000 -100.00000 V 2 
 0.18259 -0.42399 I 3 
-100.00000 -100.00000 L 4 
-100.00000 -100.00000 M 5 
-100.00000 -100.00000 F 6 
-100.00000  0.13749 Y 7 
-100.00000 -100.00000 W 8 
 0.35346  0.56966 S 9 
-0.14726 -0.34697 T 10 
 0.00000  0.00000 N 11 
-100.00000 -100.00000 Q 12 
-100.00000 -100.00000 C 13 
-100.00000 -100.00000 P 14 
 0.18259 -0.28457 H 15 
-100.00000 -100.00000 R 16 
-100.00000 -100.00000 K 17 
 0.05933 -0.29846 D 18 
-100.00000 -100.00000 E 19 
-100.00000 -100.00000 G 0 
-100.00000 -100.00000 A 1 
-100.00000  0.28365 V 2 
 0.27707 -100.00000 I 3 
 0.00000  0.00000 L 4 
-100.00000 -100.00000 M 5 
-100.00000 -100.00000 F 6 
-100.00000 -100.00000 Y 7 
-100.00000 -100.00000 W 8 
-0.33605  0.46119 S 9 
-100.00000 -100.00000 T 10 
-100.00000 -100.00000 N 11 
-100.00000 -100.00000 Q 12 
-100.00000 -100.00000 C 13 
-100.00000 -100.00000 P 14 
-100.00000 -100.00000 H 15 
-100.00000 -100.00000 R 16 
-100.00000 -100.00000 K 17 
-100.00000 -100.00000 D 18 
-100.00000 -100.00000 E 19 
-100.00000 -100.00000 G 0 
-0.19504 -100.00000 A 1 
-100.00000 -100.00000 V 2 
-100.00000 -100.00000 I 3 
-100.00000 -100.00000 L 4 
-100.00000 -100.00000 M 5 
-100.00000 -100.00000 F 6 
-0.00006  0.00007 Y 7 
-100.00000 -100.00000 W 8 
-0.10375  0.31903 S 9 
-0.10084  0.37858 T 10 
 0.00000  0.00000 N 11 
-100.00000 -100.00000 Q 12 
-100.00000 -100.00000 C 13 
-100.00000 -100.00000 P 14 
-0.10084 -100.00000 H 15 
-100.00000 -100.00000 R 16 
 0.16219  0.26310 K 17 
-0.23814 -0.04091 D 18 
-100.00000 -100.00000 E 19 
-100.00000 -100.00000 G 0 
-100.00000 -100.00000 A 1 
-100.00000 -0.55873 V 2 
-100.00000 -100.00000 I 3 
-100.00000 -100.00000 L 4 
-100.00000 -100.00000 M 5 
-100.00000 -100.00000 F 6 
-100.00000 -100.00000 Y 7 
-100.00000 -100.00000 W 8 
-100.00000 -100.00000 S 9 
 0.09512 -100.00000 T 10 
-0.38258 -0.00557 N 11 
-0.18239 -0.35350 Q 12 
-100.00000 -100.00000 C 13 
-100.00000 -100.00000 P 14 
-100.00000 -100.00000 H 15 
 0.08400 -0.62961 R 16 
 0.00000  0.00000 K 17 
-100.00000 -100.00000 D 18 
-0.63848  0.46130 E 19 
-100.00000 -100.00000 G 0 
-100.00000 -100.00000 A 1 
-100.00000 -100.00000 V 2 
-100.00000 -100.00000 I 3 
-100.00000 -100.00000 L 4 
-100.00000 -100.00000 M 5 
-100.00000 -100.00000 F 6 
-100.00000 -100.00000 Y 7 
-100.00000 -100.00000 W 8 
 0.06782 -100.00000 S 9 
-100.00000 -100.00000 T 10 
-100.00000 -0.35326 N 11 
-100.00000  0.16872 Q 12 
-100.00000 -100.00000 C 13 
-100.00000 -100.00000 P 14 
-100.00000 -100.00000 H 15 
 0.12953 -0.20347 R 16 
 0.00000  0.00000 K 17 
-100.00000 -100.00000 D 18 
 0.40521  0.35724 E 19 
-0.14336  0.16978 G 0 
 0.06863 -0.30068 A 1 
 0.00000  0.00000 V 2 
-0.28986  0.23509 I 3 
 0.47864  0.06855 L 4 
-100.00000 -0.34655 M 5 
-100.00000  0.00005 F 6 
-100.00000 -100.00000 Y 7 
-100.00000 -100.00000 W 8 
 0.44788 -0.00253 S 9 
-100.00000 -100.00000 T 10 
-100.00000 -100.00000 N 11 
-100.00000 -100.00000 Q 12 
-100.00000 -100.00000 C 13 
-100.00000 -100.00000 P 14 
-100.00000 -100.00000 H 15 
-100.00000 -100.00000 R 16 
-100.00000 -0.04339 K 17 
-100.00000  0.13755 D 18 
-100.00000 -100.00000 E 19 
-0.31901 -0.32322 G 0 
-100.00000  0.00015 A 1 
-100.00000 -100.00000 V 2 
-100.00000 -100.00000 I 3 
-100.00000 -100.00000 L 4 
 0.50725  0.10392 M 5 
-100.00000 -100.00000 F 6 
-0.14383 -100.00000 Y 7 
-100.00000 -100.00000 W 8 
-100.00000 -100.00000 S 9 
-100.00000 -100.00000 T 10 
 0.63573  0.41760 N 11 
-100.00000 -100.00000 Q 12 
-100.00000 -100.00000 C 13 
-100.00000 -100.00000 P 14 
-100.00000 -100.00000 H 15 
-100.00000 -100.00000 R 16 
-100.00000 -0.09350 K 17 
 0.00000  0.00000 D 18 
-0.03164  0.22110 E 19 
-0.03826 -0.36714 G 0 
 0.37901 -100.00000 A 1 
-100.00000 -0.09442 V 2 
-100.00000 -100.00000 I 3 
-100.00000 -100.00000 L 4 
 0.47893  0.05984 M 5 
-100.00000 -100.00000 F 6 
-100.00000 -0.00339 Y 7 
 0.06783 -100.00000 W 8 
-100.00000 -100.00000 S 9 
-100.00000 -100.00000 T 10 
 0.31021  0.19159 N 11 
-100.00000 -100.00000 Q 12 
-100.00000 -100.00000 C 13 
 0.00050 -100.00000 P 14 
-100.00000 -100.00000 H 15 
-100.00000 -100.00000 R 16 
-100.00000 -100.00000 K 17 
 0.00000  0.00000 D 18 
-0.58372 -0.74502 E 19 
 0.00000  0.00000 G 0 
-100.00000  0.00002 A 1 
 0.20243 -100.00000 V 2 
-100.00000 -100.00000 I 3 
-100.00000 -100.00000 L 4 
-100.00000 -100.00000 M 5 
-100.00000 -100.00000 F 6 
-100.00000 -100.00000 Y 7 
 0.04547  0.07411 W 8 
-100.00000 -100.00000 S 9 
-100.00000 -100.00000 T 10 
-100.00000 -100.00000 N 11 
-100.00000 -100.00000 Q 12 
-100.00000 -100.00000 C 13 
-100.00000 -100.00000 P 14 
-100.00000 -100.00000 H 15 
-0.07001  0.04994 R 16 
-100.00000 -100.00000 K 17 
-100.00000 -100.00000 D 18 
 0.23924  0.04655 E 19 
-100.00000 -100.00000 G 0 
-100.00000 -100.00000 A 1 
 0.35677  0.33802 V 2 
-100.00000  0.13756 I 3 
 0.14179 -0.07927 L 4 
-100.00000 -100.00000 M 5 
 0.00000  0.00000 F 6 
-100.00000  0.00006 Y 7 
-100.00000 -100.00000 W 8 
-0.12889  0.16473 S 9 
-100.00000 -100.00000 T 10 
-100.00000 -100.00000 N 11 
-100.00000 -100.00000 Q 12 
-0.18292 -0.08706 C 13 
-100.00000 -100.00000 P 14 
-100.00000 -100.00000 H 15 
-100.00000 -100.00000 R 16 
-100.00000 -100.00000 K 17 
-100.00000 -100.00000 D 18 
-100.00000 -100.00000 E 19 
 0.00013 -100.00000 G 0 
-100.00000 -100.00000 A 1 
-100.00000 -100.00000 V 2 
-100.00000 -100.00000 I 3 
 0.00000  0.00000 L 4 
-100.00000 -0.03491 M 5 
-100.00000 -100.00000 F 6 
-100.00000 -100.00000 Y 7 
 0.13763 -100.00000 W 8 
-100.00000 -100.00000 S 9 
 0.00013 -100.00000 T 10 
-100.00000 -100.00000 N 11 
 0.13123 -0.15666 Q 12 
-100.00000 -100.00000 C 13 
 0.05555 -0.11505 P 14 
-100.00000 -100.00000 H 15 
-100.00000 -100.00000 R 16 
-100.00000 -100.00000 K 17 
-100.00000 -100.00000 D 18 
 0.00013 -100.00000 E 19 
-0.24703  0.46613 G 0 
-0.00012 -100.00000 A 1 
-100.00000 -0.00002 V 2 
-100.00000 -100.00000 I 3 
-100.00000 -100.00000 L 4 
-100.00000 -100.00000 M 5 
-100.00000 -100.00000 F 6 
-100.00000 -0.08490 Y 7 
-100.00000 -100.00000 W 8 
-100.00000 -100.00000 S 9 
-100.00000 -100.00000 T 10 
 0.04388  0.02206 N 11 
-100.00000 -100.00000 Q 12 
-100.00000 -100.00000 C 13 
-100.00000 -100.00000 P 14 
-100.00000 -0.00002 H 15 
-100.00000 -100.00000 R 16 
-100.00000 -100.00000 K 17 
 0.00000  0.00000 D 18 
-0.29862 -0.46732 E 19 
-100.00000 -100.00000 G 0 
-100.00000 -100.00000 A 1 
-0.26920  0.29611 V 2 
 0.00000  0.00000 I 3 
-0.43346 -0.75865 L 4 
-100.00000 -0.11629 M 5 
-0.01233  0.04774 F 6 
-100.00000 -100.00000 Y 7 
-100.00000 -100.00000 W 8 
 0.16525 -0.32931 S 9 
-0.09050 -0.44441 T 10 
-100.00000  0.12472 N 11 
-100.00000 -100.00000 Q 12 
-100.00000 -100.00000 C 13 
-100.00000 -100.00000 P 14 
-100.00000 -100.00000 H 15 
-100.00000 -100.00000 R 16 
-100.00000 -100.00000 K 17 
-100.00000 -100.00000 D 18 
-100.00000 -100.00000 E 19 
-100.00000 -100.00000 G 0 
-100.00000 -100.00000 A 1 
-100.00000 -100.00000 V 2 
-100.00000 -100.00000 I 3 
 0.73912 -0.06562 L 4 
-100.00000 -100.00000 M 5 
-100.00000 -100.00000 F 6 
-100.00000 -100.00000 Y 7 
 0.00000  0.00000 W 8 
-100.00000 -100.00000 S 9 
-100.00000 -100.00000 T 10 
-100.00000 -100.00000 N 11 
-100.00000 -100.00000 Q 12 
 0.16659  0.26311 C 13 
-100.00000 -100.00000 P 14 
 0.00006 -100.00000 H 15 
-0.34874  0.16721 R 16 
-100.00000 -100.00000 K 17 
-100.00000 -100.00000 D 18 
-100.00000 -100.00000 E 19 
-100.00000 -100.00000 G 0 
 0.18883  0.22707 A 1 
-100.00000 -100.00000 V 2 
-0.24815 -0.08717 I 3 
-100.00000 -100.00000 L 4 
-100.00000 -100.00000 M 5 
-100.00000 -100.00000 F 6 
-100.00000 -100.00000 Y 7 
-100.00000 -100.00000 W 8 
-0.00001 -100.00000 S 9 
 0.00000  0.00000 T 10 
-100.00000 -100.00000 N 11 
-100.00000 -100.00000 Q 12 
-100.00000 -100.00000 C 13 
-100.00000  0.13751 P 14 
-100.00000 -100.00000 H 15 
-100.00000 -100.00000 R 16 
-0.18396 -100.00000 K 17 
-100.00000 -100.00000 D 18 
-100.00000 -100.00000 E 19 
-100.00000 -100.00000 G 0 
-100.00000 -100.00000 A 1 
-100.00000 -100.00000 V 2 
-100.00000 -100.00000 I 3 
-100.00000 -100.00000 L 4 
-100.00000 -100.00000 M 5 
-0.18566 -100.00000 F 6 
 0.00000  0.00000 Y 7 
-100.00000 -100.00000 W 8 
-100.00000 -100.00000 S 9 
-100.00000 -100.00000 T 10 
-100.00000 -100.00000 N 11 
-100.00000 -100.00000 Q 12 
 0.24133  0.08140 C 13 
-100.00000 -100.00000 P 14 
-0.26816 -0.08655 H 15 
-100.00000 -100.00000 R 16 
-100.00000 -100.00000 K 17 
-100.00000 -0.03521 D 18 
-100.00000 -100.00000 E 19 
-100.00000 -100.00000 G 0 
-100.00000 -100.00000 A 1 
-100.00000 -100.00000 V 2 
-100.00000 -100.00000 I 3 
-100.00000 -100.00000 L 4 
-100.00000 -100.00000 M 5 
-100.00000 -100.00000 F 6 
-100.00000 -0.04443 Y 7 
-100.00000 -100.00000 W 8 
-0.16587  0.38792 S 9 
-0.19478 -100.00000 T 10 
 0.00000  0.00000 N 11 
-0.73451  0.03502 Q 12 
-100.00000 -100.00000 C 13 
-100.00000 -100.00000 P 14 
 0.38474 -0.18193 H 15 
-100.00000 -100.00000 R 16 
-0.02008 -0.26498 K 17 
 0.41698 -0.00587 D 18 
-100.00000 -100.00000 E 19 
 0.16313 -100.00000 G 0 
 0.00000  0.00000 A 1 
 0.35897  0.58487 V 2 
 0.01443 -100.00000 I 3 
 0.00013 -100.00000 L 4 
-100.00000 -100.00000 M 5 
-100.00000 -100.00000 F 6 
 0.00013 -100.00000 Y 7 
-100.00000 -100.00000 W 8 
-100.00000 -0.06708 S 9 
 0.25291 -0.04991 T 10 
-100.00000 -100.00000 N 11 
-100.00000 -100.00000 Q 12 
-100.00000  0.13769 C 13 
-100.00000 -100.00000 P 14 
-100.00000 -100.00000 H 15 
-100.00000 -100.00000 R 16 
-100.00000 -100.00000 K 17 
-100.00000 -100.00000 D 18 
-0.22658  0.49201 E 19 
-0.16834  0.71856 G 0 
-100.00000  0.13764 A 1 
 0.37848 -100.00000 V 2 
-100.00000 -100.00000 I 3 
-100.00000 -100.00000 L 4 
-100.00000 -100.00000 M 5 
-100.00000 -100.00000 F 6 
-100.00000 -100.00000 Y 7 
-100.00000 -100.00000 W 8 
-100.00000 -100.00000 S 9 
-100.00000 -100.00000 T 10 
-100.00000 -100.00000 N 11 
-100.00000 -100.00000 Q 12 
-100.00000 -100.00000 C 13 
-100.00000 -100.00000 P 14 
-100.00000 -100.00000 H 15 
-100.00000 -100.00000 R 16 
-0.39364 -0.08194 K 17 
 0.20132  0.30309 D 18 
 0.00000  0.00000 E 19 
-100.00000 -100.00000 G 0 
-100.00000 -100.00000 A 1 
-100.00000 -100.00000 V 2 
-0.10115  0.31748 I 3 
 0.00000  0.00000 L 4 
 0.01056 -0.04622 M 5 
 0.06313 -0.28419 F 6 
-100.00000 -100.00000 Y 7 
-100.00000 -0.12998 W 8 
 0.13802 -100.00000 S 9 
 0.00000 -100.00000 T 10 
-100.00000 -100.00000 N 11 
-100.00000 -100.00000 Q 12 
-100.00000 -100.00000 C 13 
-100.00000 -100.00000 P 14 
-100.00000 -100.00000 H 15 
-100.00000 -100.00000 R 16 
-100.00000 -100.00000 K 17 
-100.00000 -100.00000 D 18 
-100.00000 -100.00000 E 19 
-100.00000 -100.00000 G 0 
-100.00000 -100.00000 A 1 
-0.44679 -100.00000 V 2 
-0.28211 -0.35422 I 3 
 0.00000  0.00000 L 4 
-0.19567 -100.00000 M 5 
 0.27731 -0.00012 F 6 
-100.00000 -100.00000 Y 7 
-100.00000 -100.00000 W 8 
-0.52703 -0.74941 S 9 
-100.00000 -100.00000 T 10 
-100.00000 -100.00000 N 11 
-100.00000 -100.00000 Q 12 
-100.00000 -100.00000 C 13 
-100.00000 -100.00000 P 14 
-100.00000 -100.00000 H 15 
-100.00000 -100.00000 R 16 
-100.00000 -100.00000 K 17 
-100.00000 -100.00000 D 18 
-100.00000 -100.00000 E 19 
-0.19542 -100.00000 G 0 
 0.10533 -0.21015 A 1 
 0.00000  0.00000 V 2 
 0.18305  0.14349 I 3 
-100.00000 -100.00000 L 4 
-100.00000 -100.00000 M 5 
 0.01098 -100.00000 F 6 
-100.00000 -100.00000 Y 7 
-100.00000 -100.00000 W 8 
-100.00000 -100.00000 S 9 
-100.00000 -100.00000 T 10 
-100.00000 -100.00000 N 11 
-100.00000 -100.00000 Q 12 
-100.00000 -100.00000 C 13 
-100.00000 -100.00000 P 14 
-100.00000 -100.00000 H 15 
-100.00000 -100.00000 R 16 
-100.00000 -100.00000 K 17 
-100.00000 -0.09443 D 18 
-100.00000 -100.00000 E 19 
-100.00000 -100.00000 G 0 
-100.00000 -100.00000 A 1 
-100.00000 -100.00000 V 2 
 0.56397 -0.04227 I 3 
 0.00000  0.00000 L 4 
-100.00000 -100.00000 M 5 
-100.00000 -100.00000 F 6 
-100.00000 -100.00000 Y 7 
-100.00000 -100.00000 W 8 
-100.00000 -100.00000 S 9 
-100.00000 -100.00000 T 10 
-100.00000 -100.00000 N 11 
-100.00000  0.04298 Q 12 
-100.00000 -100.00000 C 13 
-0.24980  0.04473 P 14 
-100.00000 -100.00000 H 15 
-100.00000 -100.00000 R 16 
-100.00000 -100.00000 K 17 
-100.00000 -100.00000 D 18 
-100.00000 -100.00000 E 19 
-100.00000 -100.00000 G 0 
-100.00000 -100.00000 A 1 
-100.00000  0.00019 V 2 
-100.00000 -100.00000 I 3 
 0.00000  0.00000 L 4 
-0.13416  0.27570 M 5 
-100.00000  0.00019 F 6 
-100.00000 -100.00000 Y 7 
-100.00000 -100.00000 W 8 
-100.00000 -100.00000 S 9 
-100.00000 -100.00000 T 10 
-100.00000 -100.00000 N 11 
-0.30684  0.26323 Q 12 
-100.00000 -100.00000 C 13 
 0.25282  0.48100 P 14 
-100.00000 -100.00000 H 15 
-0.28263 -100.00000 R 16 
-100.00000 -100.00000 K 17 
-100.00000 -100.00000 D 18 
-100.00000 -100.00000 E 19 
 0.29529 -0.06962 G 0 
-100.00000  0.00006 A 1 
-0.05820 -100.00000 V 2 
-100.00000 -100.00000 I 3 
-100.00000 -100.00000 L 4 
-100.00000 -100.00000 M 5 
-100.00000 -100.00000 F 6 
-100.00000 -100.00000 Y 7 
-100.00000 -100.00000 W 8 
-100.00000 -100.00000 S 9 
-100.00000 -100.00000 T 10 
-100.00000 -100.00000 N 11 
-100.00000 -100.00000 Q 12 
-100.00000 -100.00000 C 13 
-100.00000 -100.00000 P 14 
-100.00000 -100.00000 H 15 
-100.00000 -100.00000 R 16 
 0.66076  0.18503 K 17 
-0.14697  0.21797 D 18 
 0.00000  0.00000 E 19 
-100.00000 -100.00000 G 0 
-100.00000 -100.00000 A 1 
-100.00000 -100.00000 V 2 
 0.18218 -100.00000 I 3 
-100.00000 -100.00000 L 4 
-100.00000 -100.00000 M 5 
-100.00000 -100.00000 F 6 
-0.00007 -0.18414 Y 7 
-100.00000 -100.00000 W 8 
-0.20475 -0.04077 S 9 
 0.13743 -0.04663 T 10 
 0.00000  0.00000 N 11 
-100.00000 -100.00000 Q 12 
-100.00000 -100.00000 C 13 
-100.00000 -100.00000 P 14 
 0.03597 -0.09501 H 15 
-100.00000 -100.00000 R 16 
-0.36907  0.16803 K 17 
-0.52515  0.06283 D 18 
-100.00000 -100.00000 E 19 
 0.32641  0.56974 G 0 
-0.10126 -0.09466 A 1 
-100.00000 -100.00000 V 2 
-100.00000 -100.00000 I 3 
-100.00000 -100.00000 L 4 
-100.00000 -100.00000 M 5 
-100.00000 -100.00000 F 6 
-100.00000 -100.00000 Y 7 
-100.00000 -100.00000 W 8 
-100.00000 -100.00000 S 9 
-100.00000 -100.00000 T 10 
-100.00000 -100.00000 N 11 
-100.00000 -100.00000 Q 12 
-100.00000 -100.00000 C 13 
-100.00000 -100.00000 P 14 
-100.00000 -100.00000 H 15 
-100.00000 -100.00000 R 16 
 0.02936  0.37390 K 17 
 0.38901  0.13944 D 18 
 0.00000  0.00000 E 19 
 0.07731  0.50837 G 0 
-100.00000 -100.00000 A 1 
-100.00000 -100.00000 V 2 
-100.00000 -100.00000 I 3 
-100.00000 -100.00000 L 4 
 0.10414  0.33274 M 5 
-100.00000 -100.00000 F 6 
-100.00000 -100.00000 Y 7 
 0.13766 -0.00748 W 8 
 0.26308  0.04300 S 9 
-100.00000 -100.00000 T 10 
-100.00000 -100.00000 N 11 
-100.00000 -100.00000 Q 12 
-100.00000 -100.00000 C 13 
-100.00000 -100.00000 P 14 
-100.00000 -100.00000 H 15 
 0.00000  0.00000 R 16 
-0.07327  0.46761 K 17 
-100.00000 -100.00000 D 18 
-100.00000 -100.00000 E 19 
-100.00000 -100.00000 G 0 
-0.16555  0.28784 A 1 
-100.00000 -100.00000 V 2 
 0.23034 -0.04370 I 3 
-100.00000 -100.00000 L 4 
-100.00000 -100.00000 M 5 
-100.00000 -100.00000 F 6 
-100.00000 -100.00000 Y 7 
-100.00000 -100.00000 W 8 
-100.00000  0.00003 S 9 
 0.00000  0.00000 T 10 
-0.28492 -0.13031 N 11 
-100.00000 -100.00000 Q 12 
-100.00000 -100.00000 C 13 
-0.14742  0.00003 P 14 
-100.00000 -100.00000 H 15 
-100.00000 -100.00000 R 16 
-100.00000 -100.00000 K 17 
-100.00000 -100.00000 D 18 
-100.00000 -100.00000 E 19 
-100.00000 -100.00000 G 0 
-100.00000 -100.00000 A 1 
-100.00000 -100.00000 V 2 
-100.00000 -100.00000 I 3 
 0.00000  0.00000 L 4 
 0.13756 -0.04648 M 5 
 0.20046  0.16270 F 6 
-100.00000 -100.00000 Y 7 
 0.38409  0.16811 W 8 
-0.00097 -0.03722 S 9 
-100.00000 -100.00000 T 10 
-100.00000 -100.00000 N 11 
-100.00000 -100.00000 Q 12 
-100.00000 -100.00000 C 13 
-100.00000 -100.00000 P 14 
-100.00000 -100.00000 H 15 
-100.00000 -100.00000 R 16 
-100.00000 -100.00000 K 17 
-100.00000 -100.00000 D 18 
-100.00000 -100.00000 E 19 
 0.36920  0.28192 G 0 
-100.00000 -100.00000 A 1 
-100.00000  0.13763 V 2 
-100.00000 -100.00000 I 3 
-100.00000 -100.00000 L 4 
-100.00000 -100.00000 M 5 
-100.00000 -100.00000 F 6 
 0.16192  0.30202 Y 7 
-100.00000 -100.00000 W 8 
 0.26317 -100.00000 S 9 
-100.00000 -100.00000 T 10 
 0.41346  0.26182 N 11 
-100.00000 -100.00000 Q 12 
-100.00000 -100.00000 C 13 
-100.00000 -100.00000 P 14 
-100.00000 -100.00000 H 15 
-100.00000 -100.00000 R 16 
-100.00000 -100.00000 K 17 
 0.00000  0.00000 D 18 
-0.28451  0.11142 E 19 
-100.00000 -100.00000 G 0 
-100.00000 -100.00000 A 1 
-100.00000 -0.18358 V 2 
-100.00000 -0.20885 I 3 
 0.36602  0.17436 L 4 
-100.00000 -100.00000 M 5 
 0.00000  0.00000 F 6 
-100.00000  0.03216 Y 7 
-0.36809 -100.00000 W 8 
-0.00864 -0.47110 S 9 
-100.00000 -100.00000 T 10 
-100.00000 -100.00000 N 11 
-100.00000 -100.00000 Q 12 
-100.00000 -100.00000 C 13 
-100.00000 -100.00000 P 14 
-100.00000 -100.00000 H 15 
-100.00000 -100.00000 R 16 
-100.00000 -100.00000 K 17 
-100.00000 -100.00000 D 18 
-100.00000 -100.00000 E 19 
-100.00000 -100.00000 G 0 
-100.00000 -100.00000 A 1 
-100.00000 -100.00000 V 2 
-100.00000 -100.00000 I 3 
-0.10154 -100.00000 L 4 
-100.00000 -100.00000 M 5 
-100.00000 -100.00000 F 6 
-0.06956  0.25600 Y 7 
-100.00000 -100.00000 W 8 
-100.00000 -100.00000 S 9 
-100.00000 -100.00000 T 10 
-0.11131 -0.52315 N 11 
 0.03735  0.16289 Q 12 
-100.00000 -100.00000 C 13 
-0.05878 -0.09482 P 14 
 0.00000  0.00000 H 15 
-0.50824  0.48394 R 16 
-100.00000 -100.00000 K 17 
-100.00000 -100.00000 D 18 
-100.00000 -100.00000 E 19 
 0.18744  0.68435 G 0 
-0.19621 -100.00000 A 1 
-100.00000  0.04268 V 2 
-100.00000 -100.00000 I 3 
-100.00000 -100.00000 L 4 
-100.00000 -100.00000 M 5 
-100.00000 -100.00000 F 6 
-100.00000  0.30151 Y 7 
-100.00000 -100.00000 W 8 
-100.00000 -100.00000 S 9 
-100.00000 -100.00000 T 10 
-0.47049 -0.39390 N 11 
-100.00000 -100.00000 Q 12 
-100.00000 -100.00000 C 13 
-100.00000 -100.00000 P 14 
-100.00000 -100.00000 H 15 
-100.00000 -100.00000 R 16 
-100.00000 -100.00000 K 17 
 0.00000  0.00000 D 18 
 0.03984  0.27624 E 19 
 0.37970  0.26295 G 0 
-100.00000 -100.00000 A 1 
-0.06391 -0.24740 V 2 
-0.25766 -0.00448 I 3 
 0.00000  0.00000 L 4 
-100.00000 -100.00000 M 5 
 0.20146 -100.00000 F 6 
-100.00000 -100.00000 Y 7 
-100.00000 -100.00000 W 8 
 0.37707  0.09988 S 9 
 0.88994  0.13742 T 10 
-100.00000 -100.00000 N 11 
-100.00000 -100.00000 Q 12 
-100.00000 -100.00000 C 13 
-100.00000 -100.00000 P 14 
 2.75035 -100.00000 H 15 
 1.38486  0.28367 R 16 
-0.19450 -100.00000 K 17 
 0.00119 -0.48126 D 18 
-100.00000 -0.29797 E 19 
-100.00000 -100.00000 G 0 
-100.00000 -100.00000 A 1 
-100.00000 -100.00000 V 2 
-100.00000 -100.00000 I 3 
-100.00000 -100.00000 L 4 
-100.00000 -100.00000 M 5 
-100.00000 -100.00000 F 6 
 0.03609 -100.00000 Y 7 
-100.00000 -100.00000 W 8 
-0.33121  0.07732 S 9 
-0.45674  0.13760 T 10 
 0.00000  0.00000 N 11 
-0.00002 -100.00000 Q 12 
-100.00000 -100.00000 C 13 
-100.00000 -100.00000 P 14 
-0.05864 -100.00000 H 15 
-100.00000 -100.00000 R 16 
 0.78535  0.49024 K 17 
-0.20423  0.20440 D 18 
-100.00000 -100.00000 E 19 
 0.13751  0.04267 G 0 
 0.17208  0.35473 A 1 
 0.00000  0.00000 V 2 
-100.00000 -0.04339 I 3 
-100.00000 -100.00000 L 4 
-0.19360 -0.35759 M 5 
-100.00000 -100.00000 F 6 
-100.00000 -100.00000 Y 7 
-100.00000 -100.00000 W 8 
-100.00000 -100.00000 S 9 
-100.00000 -100.00000 T 10 
-100.00000 -100.00000 N 11 
-100.00000 -100.00000 Q 12 
-100.00000 -100.00000 C 13 
-100.00000 -100.00000 P 14 
-100.00000 -100.00000 H 15 
-100.00000 -100.00000 R 16 
-100.00000 -100.00000 K 17 
-100.00000 -100.00000 D 18 
 0.16180 -100.00000 E 19 
-100.00000 -100.00000 G 0 
 0.00015 -100.00000 A 1 
-100.00000 -100.00000 V 2 
-100.00000 -100.00000 I 3 
-0.19586 -100.00000 L 4 
-100.00000 -100.00000 M 5 
-100.00000 -100.00000 F 6 
-100.00000 -100.00000 Y 7 
-100.00000 -100.00000 W 8 
-100.00000 -100.00000 S 9 
 0.11703 -0.00485 T 10 
 0.70639 -0.04374 N 11 
-100.00000 -0.04652 Q 12 
-100.00000 -100.00000 C 13 
-100.00000 -100.00000 P 14 
-100.00000 -100.00000 H 15 
 0.83859 -0.08268 R 16 
 0.00000  0.00000 K 17 
-100.00000 -100.00000 D 18 
-0.75469 -0.33629 E 19 
-100.00000 -100.00000 G 0 
-0.58557  0.15470 A 1 
-100.00000 -100.00000 V 2 
-100.00000 -100.00000 I 3 
-100.00000 -100.00000 L 4 
-100.00000 -100.00000 M 5 
-100.00000 -100.00000 F 6 
-0.00003  0.04270 Y 7 
-100.00000 -100.00000 W 8 
 0.17436  0.57681 S 9 
-0.28358  0.04233 T 10 
 0.00000  0.00000 N 11 
-100.00000  0.43242 Q 12 
-100.00000 -100.00000 C 13 
-100.00000 -100.00000 P 14 
 0.65188  0.21768 H 15 
-0.00003  0.00012 R 16 
-0.52459  0.06326 K 17 
-0.04065 -0.32881 D 18 
-100.00000 -100.00000 E 19 
-100.00000 -100.00000 G 0 
-100.00000 -100.00000 A 1 
-100.00000 -100.00000 V 2 
-100.00000  0.05107 I 3 
 0.00000  0.00000 L 4 
-0.39921 -0.04057 M 5 
-100.00000 -100.00000 F 6 
-100.00000 -100.00000 Y 7 
-100.00000 -100.00000 W 8 
-100.00000 -100.00000 S 9 
-100.00000 -100.00000 T 10 
-100.00000 -100.00000 N 11 
-100.00000 -100.00000 Q 12 
-100.00000 -100.00000 C 13 
 0.63662 -0.07077 P 14 
-100.00000 -100.00000 H 15 
-100.00000 -0.04655 R 16 
-100.00000 -100.00000 K 17 
-100.00000 -100.00000 D 18 
-100.00000 -100.00000 E 19 
-100.00000 -100.00000 G 0 
-100.00000 -100.00000 A 1 
-100.00000 -100.00000 V 2 
-100.00000 -100.00000 I 3 
-100.00000 -100.00000 L 4 
-100.00000 -100.00000 M 5 
-100.00000 -100.00000 F 6 
 0.00000  0.00000 Y 7 
-100.00000 -100.00000 W 8 
-100.00000 -100.00000 S 9 
-100.00000 -100.00000 T 10 
-100.00000 -0.18391 N 11 
-100.00000 -100.00000 Q 12 
-0.29681  0.48558 C 13 
-100.00000 -100.00000 P 14 
 0.02281  0.13879 H 15 
-100.00000 -100.00000 R 16 
-100.00000 -100.00000 K 17 
-100.00000 -100.00000 D 18 
-100.00000 -100.00000 E 19 
-0.37587  0.00528 G 0 
-0.02207 -0.36982 A 1 
-0.10153  0.11061 V 2 
-0.00017 -100.00000 I 3 
-100.00000 -100.00000 L 4 
-0.00017  0.13730 M 5 
-100.00000 -100.00000 F 6 
-100.00000 -100.00000 Y 7 
-100.00000 -100.00000 W 8 
 0.03597 -100.00000 S 9 
-100.00000  0.04244 T 10 
-100.00000 -0.09506 N 11 
-100.00000 -0.00020 Q 12 
-100.00000 -100.00000 C 13 
-100.00000 -100.00000 P 14 
-100.00000 -100.00000 H 15 
-100.00000 -100.00000 R 16 
-0.39642 -0.29514 K 17 
-0.40164 -0.64510 D 18 
 0.00000  0.00000 E 19 
-100.00000 -0.07709 G 0 
-100.00000 -100.00000 A 1 
-100.00000 -100.00000 V 2 
 0.48350 -100.00000 I 3 
-100.00000 -100.00000 L 4 
-100.00000 -100.00000 M 5 
-100.00000 -0.00006 F 6 
-100.00000 -100.00000 Y 7 
-100.00000 -100.00000 W 8 
-100.00000 -0.10484 S 9 
 0.10282 -100.00000 T 10 
 0.13669 -0.53645 N 11 
-0.26032 -0.18431 Q 12 
-100.00000 -100.00000 C 13 
-100.00000 -100.00000 P 14 
-100.00000 -100.00000 H 15 
-0.24909  0.08504 R 16 
 0.00000  0.00000 K 17 
-100.00000 -100.00000 D 18 
 0.22387  0.26362 E 19 
-100.00000 -100.00000 G 0 
-0.49608  0.10508 A 1 
 0.00000  0.00000 V 2 
-0.28178  0.04159 I 3 
-0.06959 -100.00000 L 4 
-100.00000 -100.00000 M 5 
-100.00000 -100.00000 F 6 
-100.00000 -100.00000 Y 7 
-100.00000 -100.00000 W 8 
-100.00000 -100.00000 S 9 
-0.00017 -100.00000 T 10 
-100.00000 -100.00000 N 11 
-100.00000 -100.00000 Q 12 
-100.00000 -100.00000 C 13 
-100.00000 -100.00000 P 14 
-100.00000 -100.00000 H 15 
-100.00000 -100.00000 R 16 
-100.00000 -100.00000 K 17 
-100.00000 -100.00000 D 18 
-100.00000  0.13752 E 19 
-100.00000 -0.57706 G 0 
-100.00000 -0.31063 A 1 
-100.00000 -100.00000 V 2 
-100.00000 -100.00000 I 3 
-100.00000 -100.00000 L 4 
-100.00000 -100.00000 M 5 
-100.00000 -100.00000 F 6 
-100.00000 -100.00000 Y 7 
-100.00000 -100.00000 W 8 
-100.00000  0.11051 S 9 
-0.05873 -100.00000 T 10 
-0.05873 -0.35638 N 11 
 0.11653 -100.00000 Q 12 
-100.00000 -0.00007 C 13 
-100.00000 -100.00000 P 14 
-100.00000 -100.00000 H 15 
 0.14405  0.18692 R 16 
 0.00000  0.00000 K 17 
-100.00000 -100.00000 D 18 
-0.37620 -0.20371 E 19 
 0.16106 -0.10125 G 0 
 0.28939 -0.15693 A 1 
 0.47417  0.25586 V 2 
-0.45647 -0.08403 I 3 
-100.00000 -0.13027 L 4 
-100.00000 -100.00000 M 5 
-100.00000 -100.00000 F 6 
-100.00000 -100.00000 Y 7 
-100.00000 -100.00000 W 8 
 0.00000  0.00000 S 9 
 0.19846 -0.00474 T 10 
-0.57900  0.26096 N 11 
-0.52269 -100.00000 Q 12 
 0.03615 -100.00000 C 13 
-100.00000 -100.00000 P 14 
-100.00000 -100.00000 H 15 
 0.40849  0.42756 R 16 
 0.06227  0.00015 K 17 
-100.00000 -100.00000 D 18 
-100.00000 -100.00000 E 19 
-100.00000 -100.00000 G 0 
 0.37797  0.42565 A 1 
-0.52689  0.67937 V 2 
-0.17141 -0.18390 I 3 
-0.24239  0.42565 L 4 
-0.72773  0.56213 M 5 
-100.00000 -100.00000 F 6 
-100.00000 -100.00000 Y 7 
-100.00000 -100.00000 W 8 
-0.65119  0.02306 S 9 
-0.77672 -0.18228 T 10 
-100.00000 -100.00000 N 11 
 0.00000  0.00000 Q 12 
 0.03554 -100.00000 C 13 
-100.00000 -0.28485 P 14 
 0.25306 -0.29887 H 15 
-0.27150 -0.09096 R 16 
-0.26452 -0.38042 K 17 
-100.00000 -100.00000 D 18 
 0.03554 -100.00000 E 19 
-100.00000  0.00017 G 0 
-100.00000 -100.00000 A 1 
-0.14770  0.03139 V 2 
-0.06966  0.18433 I 3 
 0.00000  0.00000 L 4 
-100.00000 -100.00000 M 5 
-100.00000  0.67824 F 6 
-100.00000 -100.00000 Y 7 
-100.00000 -100.00000 W 8 
 0.03861  0.76930 S 9 
-100.00000 -100.00000 T 10 
-100.00000 -100.00000 N 11 
-100.00000 -100.00000 Q 12 
-100.00000 -100.00000 C 13 
-0.10595 -100.00000 P 14 
-100.00000 -100.00000 H 15 
-100.00000 -100.00000 R 16 
-100.00000 -100.00000 K 17 
-100.00000 -100.00000 D 18 
-100.00000 -100.00000 E 19 
-100.00000 -100.00000 G 0 
-100.00000 -0.37000 A 1 
 0.03614  0.16807 V 2 
-100.00000 -100.00000 I 3 
-100.00000 -0.18402 L 4 
-0.10137 -0.28478 M 5 
-100.00000 -0.00485 F 6 
-100.00000 -100.00000 Y 7 
-100.00000 -0.04377 W 8 
 0.37856 -0.09497 S 9 
-0.44791 -0.23066 T 10 
 0.20380 -100.00000 N 11 
-0.05861 -0.27215 Q 12 
-100.00000 -100.00000 C 13 
-100.00000 -100.00000 P 14 
 0.00004 -100.00000 H 15 
-0.04922  0.48769 R 16 
 0.00000  0.00000 K 17 
-100.00000 -100.00000 D 18 
-0.22790  0.34325 E 19 
 0.16163 -0.00000 G 0 
 0.20038 -0.00000 A 1 
 0.38402 -100.00000 V 2 
-100.00000 -100.00000 I 3 
-100.00000 -100.00000 L 4 
-100.00000 -100.00000 M 5 
-100.00000 -0.09493 F 6 
-0.05864 -0.09493 Y 7 
-0.36879 -0.75144 W 8 
-0.58964  0.77934 S 9 
 0.41901  0.05132 T 10 
 0.00000  0.00000 N 11 
-0.28505 -100.00000 Q 12 
-100.00000 -100.00000 C 13 
-100.00000 -100.00000 P 14 
-100.00000 -100.00000 H 15 
-100.00000 -100.00000 R 16 
-0.36879 -0.28479 K 17 
 0.46870 -0.12635 D 18 
-100.00000 -100.00000 E 19 
-100.00000 -100.00000 G 0 
-100.00000 -100.00000 A 1 
-100.00000 -100.00000 V 2 
 0.00019 -100.00000 I 3 
-100.00000 -100.00000 L 4 
-100.00000 -100.00000 M 5 
-100.00000 -100.00000 F 6 
 0.13770 -100.00000 Y 7 
-100.00000 -100.00000 W 8 
 0.76192 -0.14234 S 9 
 0.06714 -100.00000 T 10 
 0.00000  0.00000 N 11 
 0.00019 -100.00000 Q 12 
-100.00000 -100.00000 C 13 
-100.00000 -100.00000 P 14 
 0.16186 -100.00000 H 15 
-100.00000 -100.00000 R 16 
-100.00000 -0.00485 K 17 
 0.20585 -0.27508 D 18 
-100.00000 -100.00000 E 19 
-0.34835 -0.13023 G 0 
 0.00000  0.00000 A 1 
-0.31406  0.00874 V 2 
-100.00000 -100.00000 I 3 
-100.00000 -100.00000 L 4 
-100.00000 -100.00000 M 5 
-100.00000 -100.00000 F 6 
-100.00000 -100.00000 Y 7 
-100.00000 -100.00000 W 8 
 0.16170  0.03156 S 9 
 0.53442 -0.36144 T 10 
-100.00000 -100.00000 N 11 
-100.00000 -100.00000 Q 12 
-100.00000 -100.00000 C 13 
-100.00000 -100.00000 P 14 
-100.00000 -100.00000 H 15 
-100.00000 -100.00000 R 16 
-100.00000 -100.00000 K 17 
 0.26306  0.26296 D 18 
-100.00000 -100.00000 E 19 
-0.00044 -100.00000 G 0 
-0.19422 -0.23544 A 1 
 0.13703 -0.15434 V 2 
-0.26352  0.31337 I 3 
-0.37779  0.23291 L 4 
-0.34106 -100.00000 M 5 
 0.30404  0.17636 F 6 
-0.36403 -0.07682 Y 7 
 0.09332 -100.00000 W 8 
-100.00000 -100.00000 S 9 
 0.13706 -0.09030 T 10 
-0.17041  0.22234 N 11 
-0.21270 -100.00000 Q 12 
-0.25986  0.00453 C 13 
-100.00000 -100.00000 P 14 
-100.00000 -0.27987 H 15 
 0.30982 -0.42995 R 16 
 0.00000  0.00000 K 17 
-100.00000 -100.00000 D 18 
 0.24820  0.10764 E 19 
 0.24321  0.37359 G 0 
-0.28470 -0.20949 A 1 
-0.87536  0.04251 V 2 
-0.28470 -0.26779 I 3 
-100.00000 -100.00000 L 4 
-100.00000 -100.00000 M 5 
-100.00000 -100.00000 F 6 
-100.00000 -100.00000 Y 7 
-100.00000 -100.00000 W 8 
-100.00000 -0.13028 S 9 
-100.00000 -0.00015 T 10 
-100.00000 -100.00000 N 11 
-100.00000 -0.79379 Q 12 
-100.00000 -100.00000 C 13 
-100.00000 -100.00000 P 14 
-100.00000 -100.00000 H 15 
-100.00000 -100.00000 R 16 
 0.47605 -0.66723 K 17 
-0.03690  0.33107 D 18 
 0.00000  0.00000 E 19 
-100.00000 -100.00000 G 0 
-100.00000 -0.39550 A 1 
 0.16399 -0.10650 V 2 
 0.00000  0.00000 I 3 
-0.54032 -0.48124 L 4 
 0.17358 -100.00000 M 5 
-100.00000  0.13716 F 6 
-100.00000 -0.10973 Y 7 
-100.00000 -0.00034 W 8 
-0.30978 -0.14849 S 9 
 1.81343 -0.26864 T 10 
-0.51464  0.19864 N 11 
-0.63856 -100.00000 Q 12 
-0.34988 -100.00000 C 13 
-100.00000 -100.00000 P 14 
-100.00000 -100.00000 H 15 
-0.29484 -0.72247 R 16 
 0.04924 -0.39550 K 17 
-100.00000 -100.00000 D 18 
-100.00000 -0.30639 E 19 
 0.00000  0.00000 G 0 
-100.00000 -100.00000 A 1 
-100.00000 -0.07366 V 2 
-100.00000 -100.00000 I 3 
-0.20341 -0.21117 L 4 
-100.00000 -100.00000 M 5 
-1.32952 -0.21117 F 6 
 0.03215  0.07237 Y 7 
-100.00000 -100.00000 W 8 
-100.00000 -100.00000 S 9 
-100.00000 -100.00000 T 10 
-100.00000 -100.00000 N 11 
-0.00015 -100.00000 Q 12 
-100.00000 -100.00000 C 13 
-100.00000 -100.00000 P 14 
-0.10536 -100.00000 H 15 
-0.05197 -0.29082 R 16 
-100.00000 -100.00000 K 17 
-100.00000 -100.00000 D 18 
 0.05234 -0.25060 E 19 
-100.00000 -100.00000 G 0 
-100.00000 -100.00000 A 1 
-100.00000 -100.00000 V 2 
-0.00009  0.00004 I 3 
-0.10453  0.00004 L 4 
-100.00000 -100.00000 M 5 
-100.00000 -100.00000 F 6 
-100.00000 -100.00000 Y 7 
-100.00000 -100.00000 W 8 
 0.03392  0.07068 S 9 
-0.11591  0.04823 T 10 
 0.00000  0.00000 N 11 
-100.00000 -100.00000 Q 12 
-100.00000 -100.00000 C 13 
-100.00000 -100.00000 P 14 
 0.06112  0.26992 H 15 
-100.00000 -0.10859 R 16 
-0.28369 -0.29199 K 17 
-0.49014  0.36814 D 18 
-100.00000 -100.00000 E 19 
 0.00000  0.00000 G 0 
-100.00000 -100.00000 A 1 
 0.20360  0.05219 V 2 
-100.00000 -100.00000 I 3 
-100.00000 -100.00000 L 4 
-100.00000 -100.00000 M 5 
-100.00000 -100.00000 F 6 
-100.00000 -100.00000 Y 7 
 0.04510  0.16767 W 8 
-100.00000 -100.00000 S 9 
-100.00000 -100.00000 T 10 
-100.00000 -100.00000 N 11 
-100.00000 -100.00000 Q 12 
-100.00000 -100.00000 C 13 
-100.00000 -100.00000 P 14 
-100.00000 -100.00000 H 15 
-0.21476  1.03454 R 16 
-100.00000 -100.00000 K 17 
-100.00000 -100.00000 D 18 
-0.38800  0.07518 E 19 
-100.00000  0.26320 G 0 
-100.00000 -100.00000 A 1 
-100.00000 -100.00000 V 2 
-100.00000 -100.00000 I 3 
-100.00000 -100.00000 L 4 
-100.00000 -100.00000 M 5 
-0.38050 -0.07293 F 6 
 0.39633  0.31450 Y 7 
-0.69805  0.45781 W 8 
-100.00000  0.26320 S 9 
-100.00000 -100.00000 T 10 
-100.00000 -100.00000 N 11 
-100.00000 -100.00000 Q 12 
 0.00000  0.00000 C 13 
-100.00000 -100.00000 P 14 
-100.00000 -100.00000 H 15 
 0.38504  0.00748 R 16 
-100.00000 -100.00000 K 17 
-100.00000 -100.00000 D 18 
-100.00000 -100.00000 E 19 
-100.00000 -100.00000 G 0 
-100.00000 -100.00000 A 1 
-100.00000 -0.04305 V 2 
-100.00000  0.13751 I 3 
-0.33887 -0.22953 L 4 
-0.00015 -100.00000 M 5 
 0.00000  0.00000 F 6 
-0.61319 -0.16858 Y 7 
-100.00000 -100.00000 W 8 
 0.12640  0.43239 S 9 
-100.00000 -100.00000 T 10 
-100.00000 -100.00000 N 11 
-100.00000 -100.00000 Q 12 
-0.10534  0.15364 C 13 
 0.03216 -100.00000 P 14 
-100.00000 -100.00000 H 15 
-100.00000 -100.00000 R 16 
-100.00000 -100.00000 K 17 
-100.00000 -100.00000 D 18 
-100.00000 -100.00000 E 19 
-0.52749 -0.32028 G 0 
-0.74447 -100.00000 A 1 
 0.38753  0.17885 V 2 
 0.38000 -100.00000 I 3 
 0.05958 -0.75495 L 4 
-100.00000 -100.00000 M 5 
-0.00024 -100.00000 F 6 
 0.03208 -100.00000 Y 7 
-100.00000 -100.00000 W 8 
 0.03208 -0.21156 S 9 
 0.13726 -0.00039 T 10 
-100.00000 -0.00039 N 11 
 0.13726 -100.00000 Q 12 
-100.00000 -100.00000 C 13 
-100.00000 -100.00000 P 14 
-100.00000 -100.00000 H 15 
-0.23471 -100.00000 R 16 
-0.30387 -0.00070 K 17 
-0.04725 -0.56705 D 18 
 0.00000  0.00000 E 19 
-100.00000 -100.00000 G 0 
-100.00000 -100.00000 A 1 
 0.28230 -0.10939 V 2 
 0.03240 -100.00000 I 3 
 0.29659  0.19628 L 4 
-100.00000 -100.00000 M 5 
 0.00000  0.00000 F 6 
-100.00000  0.13754 Y 7 
-100.00000 -100.00000 W 8 
-0.00560  0.28945 S 9 
-100.00000 -100.00000 T 10 
-100.00000 -100.00000 N 11 
-100.00000 -100.00000 Q 12 
-100.00000 -0.10939 C 13 
-100.00000 -100.00000 P 14 
-100.00000 -100.00000 H 15 
-100.00000 -100.00000 R 16 
-100.00000 -100.00000 K 17 
-100.00000 -100.00000 D 18 
-100.00000 -100.00000 E 19 
-100.00000 -100.00000 G 0 
-100.00000 -100.00000 A 1 
-100.00000 -100.00000 V 2 
-100.00000 -100.00000 I 3 
-0.04810 -0.07336 L 4 
 0.00017 -100.00000 M 5 
 0.00017 -0.01615 F 6 
 0.00000  0.00000 Y 7 
-0.30284 -0.34097 W 8 
-100.00000  0.05217 S 9 
-100.00000 -100.00000 T 10 
-100.00000  0.37833 N 11 
-100.00000 -100.00000 Q 12 
 0.39661 -0.16790 C 13 
-100.00000 -100.00000 P 14 
 0.39963 -0.64678 H 15 
 0.00017 -100.00000 R 16 
-100.00000 -100.00000 K 17 
-0.15680  0.13732 D 18 
-100.00000 -100.00000 E 19 
-100.00000 -100.00000 G 0 
-100.00000 -100.00000 A 1 
-100.00000 -100.00000 V 2 
-100.00000 -100.00000 I 3 
-100.00000  0.15374 L 4 
-100.00000 -100.00000 M 5 
-100.00000 -100.00000 F 6 
-0.54479  0.28682 Y 7 
-100.00000 -100.00000 W 8 
-100.00000 -100.00000 S 9 
-100.00000 -100.00000 T 10 
 0.29013  0.10625 N 11 
 0.05995  0.16762 Q 12 
-100.00000 -100.00000 C 13 
-0.06558 -0.21089 P 14 
 0.00000  0.00000 H 15 
 0.45521 -0.49560 R 16 
-100.00000 -100.00000 K 17 
-100.00000 -100.00000 D 18 
-100.00000 -100.00000 E 19 
-0.10498 -100.00000 G 0 
-0.97577 -0.13220 A 1 
 0.89870 -100.00000 V 2 
-0.36993 -100.00000 I 3 
-0.16348  0.02649 L 4 
-0.30353 -100.00000 M 5 
-100.00000 -100.00000 F 6 
-100.00000 -100.00000 Y 7 
-100.00000 -100.00000 W 8 
-0.60861 -0.39432 S 9 
 0.26316  0.56860 T 10 
-0.00505  0.53076 N 11 
-0.03163 -0.63880 Q 12 
 0.00012 -100.00000 C 13 
-0.10498 -0.00008 P 14 
-100.00000 -0.10947 H 15 
 0.73248 -0.24614 R 16 
 0.00000  0.00000 K 17 
 0.13763 -100.00000 D 18 
-0.04638  0.05308 E 19 
-100.00000 -0.00011 G 0 
-100.00000 -100.00000 A 1 
-100.00000 -100.00000 V 2 
-100.00000 -100.00000 I 3 
-100.00000 -100.00000 L 4 
-100.00000 -100.00000 M 5 
 0.17517 -0.04344 F 6 
-0.34364 -0.49264 Y 7 
-100.00000 -100.00000 W 8 
-0.03214 -100.00000 S 9 
-100.00000 -100.00000 T 10 
-100.00000 -100.00000 N 11 
-100.00000 -100.00000 Q 12 
 0.00000  0.00000 C 13 
-100.00000 -100.00000 P 14 
-100.00000 -100.00000 H 15 
 0.22546 -0.44274 R 16 
-100.00000 -100.00000 K 17 
-100.00000 -100.00000 D 18 
-100.00000 -100.00000 E 19 
-0.54651  0.06933 G 0 
-100.00000 -100.00000 A 1 
-100.00000 -0.07360 V 2 
-100.00000 -100.00000 I 3 
-100.00000 -100.00000 L 4 
-100.00000 -100.00000 M 5 
-100.00000 -100.00000 F 6 
 0.05946  0.16740 Y 7 
-0.00034 -100.00000 W 8 
-0.54020  0.04798 S 9 
-100.00000 -100.00000 T 10 
-0.52130  0.01462 N 11 
-100.00000 -100.00000 Q 12 
-100.00000 -100.00000 C 13 
 0.26269 -100.00000 P 14 
-100.00000 -100.00000 H 15 
-100.00000 -100.00000 R 16 
-100.00000 -100.00000 K 17 
 0.00000  0.00000 D 18 
-0.11865 -0.37066 E 19 
-100.00000 -100.00000 G 0 
-100.00000 -100.00000 A 1 
-100.00000 -100.00000 V 2 
-100.00000 -100.00000 I 3 
-100.00000 -100.00000 L 4 
-100.00000 -100.00000 M 5 
-100.00000 -100.00000 F 6 
-0.38147  0.02804 Y 7 
-100.00000 -100.00000 W 8 
-0.02578 -0.09559 S 9 
 0.48551 -0.49654 T 10 
 0.00000  0.00000 N 11 
-100.00000 -100.00000 Q 12 
-100.00000 -100.00000 C 13 
-100.00000 -100.00000 P 14 
-0.20327  0.27420 H 15 
-100.00000 -100.00000 R 16 
-100.00000 -100.00000 K 17 
 0.32032  0.24447 D 18 
-100.00000 -100.00000 E 19 
-0.21757 -0.04498 G 0 
 0.58872 -0.13157 A 1 
-0.40255  0.28708 V 2 
 0.13700  0.86843 I 3 
-1.26133  0.02839 L 4 
-0.19505 -0.10911 M 5 
-0.29521  0.13766 F 6 
-0.68250  0.00016 Y 7 
-0.20350  0.00016 W 8 
 0.14999  0.06607 S 9 
-0.32691  0.29317 T 10 
-100.00000  0.00016 N 11 
 0.13700 -100.00000 Q 12 
-100.00000 -100.00000 C 13 
-0.10557 -0.10911 P 14 
-100.00000  0.00016 H 15 
-0.20350  0.14131 R 16 
-0.50234 -0.00959 K 17 
-0.95599 -0.07170 D 18 
 0.00000  0.00000 E 19 
-100.00000 -0.10924 G 0 
-100.00000 -100.00000 A 1 
-100.00000 -100.00000 V 2 
-100.00000 -100.00000 I 3 
-100.00000 -100.00000 L 4 
-100.00000 -100.00000 M 5 
-0.19960  0.37618 F 6 
-0.08328  0.18511 Y 7 
-0.20315 -0.21084 W 8 
 0.58499  0.26927 S 9 
-100.00000 -100.00000 T 10 
-100.00000 -100.00000 N 11 
-100.00000 -100.00000 Q 12 
 0.00000  0.00000 C 13 
-100.00000 -100.00000 P 14 
-100.00000 -100.00000 H 15 
 0.29686 -0.01629 R 16 
-100.00000 -100.00000 K 17 
-100.00000 -100.00000 D 18 
-100.00000 -100.00000 E 19 
-100.00000 -100.00000 G 0 
-100.00000 -100.00000 A 1 
-0.25074  0.01199 V 2 
 0.01648 -0.28559 I 3 
-0.00008 -0.56568 L 4 
 0.00000  0.00000 M 5 
-100.00000 -100.00000 F 6 
-100.00000 -100.00000 Y 7 
-100.00000 -100.00000 W 8 
-100.00000 -100.00000 S 9 
-0.36059  0.49845 T 10 
-100.00000 -100.00000 N 11 
-100.00000 -100.00000 Q 12 
-100.00000 -100.00000 C 13 
-100.00000 -100.00000 P 14 
-100.00000 -100.00000 H 15 
-0.20247 -0.01554 R 16 
-0.00008  0.02839 K 17 
-100.00000 -100.00000 D 18 
-100.00000 -100.00000 E 19 
-0.09411  0.55110 G 0 
 0.31338 -0.08553 A 1 
 0.28220 -0.07347 V 2 
-100.00000 -0.10939 I 3 
-100.00000 -100.00000 L 4 
-0.00023 -0.47878 M 5 
-0.00023 -100.00000 F 6 
-100.00000 -100.00000 Y 7 
 0.26280 -100.00000 W 8 
 0.02027 -0.72761 S 9 
-0.29493 -0.14773 T 10 
 0.38439 -0.27215 N 11 
-100.00000 -100.00000 Q 12 
-100.00000 -100.00000 C 13 
-100.00000 -100.00000 P 14 
-0.38114 -0.10939 H 15 
-100.00000  0.47557 R 16 
-0.91143 -0.33026 K 17 
-0.13113  0.50435 D 18 
 0.00000  0.00000 E 19 
-0.31941  0.35814 G 0 
-0.11866  0.37182 A 1 
-100.00000 -100.00000 V 2 
-0.24419  0.09004 I 3 
-100.00000 -100.00000 L 4 
-100.00000 -0.00013 M 5 
-100.00000 -100.00000 F 6 
-100.00000 -100.00000 Y 7 
-100.00000 -100.00000 W 8 
 0.00000  0.00000 S 9 
 0.28193 -0.10082 T 10 
 0.14482 -0.73833 N 11 
-0.00013 -0.25788 Q 12 
-0.20349 -100.00000 C 13 
-100.00000 -100.00000 P 14 
-100.00000 -100.00000 H 15 
 0.03485 -0.41523 R 16 
-100.00000 -100.00000 K 17 
-100.00000 -100.00000 D 18 
-0.95708 -0.00013 E 19 
-100.00000  0.13754 G 0 
 0.95337  0.46409 A 1 
 0.00000  0.00000 V 2 
-0.46776 -0.14410 I 3 
-0.00257 -0.13194 L 4 
-100.00000 -100.00000 M 5 
-100.00000 -100.00000 F 6 
-100.00000 -100.00000 Y 7 
-100.00000 -100.00000 W 8 
-100.00000 -100.00000 S 9 
-100.00000 -100.00000 T 10 
-100.00000 -100.00000 N 11 
-100.00000 -100.00000 Q 12 
-100.00000 -100.00000 C 13 
-100.00000 -100.00000 P 14 
-100.00000 -100.00000 H 15 
-100.00000 -100.00000 R 16 
-100.00000 -100.00000 K 17 
-100.00000 -100.00000 D 18 
 0.03243 -0.10931 E 19 
 0.59059  0.06490 G 0 
-100.00000 -100.00000 A 1 
-100.00000 -100.00000 V 2 
 0.29007 -0.16853 I 3 
-100.00000 -100.00000 L 4 
-100.00000 -100.00000 M 5 
-100.00000 -100.00000 F 6 
-100.00000 -100.00000 Y 7 
-100.00000 -100.00000 W 8 
-0.20310  0.26322 S 9 
-100.00000  0.13768 T 10 
-100.00000 -100.00000 N 11 
-100.00000  0.00018 Q 12 
-100.00000 -100.00000 C 13 
-100.00000 -100.00000 P 14 
-100.00000 -100.00000 H 15 
 0.00000  0.00000 R 16 
-0.07525  0.71907 K 17 
-100.00000 -100.00000 D 18 
-100.00000 -100.00000 E 19 
-0.49545 -0.71817 G 0 
 0.38977 -0.01999 A 1 
-1.44159 -0.54302 V 2 
-0.47568 -0.05076 I 3 
-0.74836  0.21879 L 4 
-0.30617 -0.21427 M 5 
-0.29695 -1.09850 F 6 
 0.13568  0.02629 Y 7 
-0.20512 -100.00000 W 8 
-0.64435 -0.60202 S 9 
 0.06715 -0.67908 T 10 
 0.00000  0.00000 N 11 
-0.61146 -0.31600 Q 12 
-0.40433 -100.00000 C 13 
-100.00000 -100.00000 P 14 
-0.16616 -0.00979 H 15 
 0.45536 -0.44966 R 16 
-0.12613 -0.34148 K 17 
-0.09649 -0.33219 D 18 
-0.40597 -0.00174 E 19 
 0.00000  0.00000 G 0 
-0.54937  0.16728 A 1 
-0.24379 -0.25785 V 2 
-100.00000 -100.00000 I 3 
-100.00000 -100.00000 L 4 
-100.00000 -100.00000 M 5 
-100.00000 -100.00000 F 6 
-100.00000 -100.00000 Y 7 
-0.75395 -0.09528 W 8 
-0.20327 -0.30623 S 9 
-100.00000 -100.00000 T 10 
-100.00000 -100.00000 N 11 
-0.00014 -100.00000 Q 12 
-100.00000 -100.00000 C 13 
-100.00000 -100.00000 P 14 
-100.00000 -100.00000 H 15 
-0.26642 -0.53164 R 16 
-100.00000 -100.00000 K 17 
-100.00000 -0.00013 D 18 
 0.39133 -0.08666 E 19 
-0.24432 -100.00000 G 0 
-0.46058 -0.60004 A 1 
-0.21223 -0.48758 V 2 
-0.12274 -0.26698 I 3 
 0.21332  0.14596 L 4 
-0.69438 -0.24843 M 5 
-0.91178 -100.00000 F 6 
-100.00000 -0.27452 Y 7 
-100.00000 -100.00000 W 8 
 0.16303 -0.09199 S 9 
 0.00000  0.00000 T 10 
-0.80015 -0.79119 N 11 
 0.34084 -100.00000 Q 12 
-100.00000 -0.30674 C 13 
 0.08298 -100.00000 P 14 
-0.10572 -100.00000 H 15 
 0.25046 -0.72291 R 16 
 0.12614 -0.07333 K 17 
-100.00000 -0.47980 D 18 
-0.29553 -100.00000 E 19 
-100.00000 -100.00000 G 0 
-100.00000 -100.00000 A 1 
-100.00000 -100.00000 V 2 
-100.00000 -100.00000 I 3 
-100.00000 -100.00000 L 4 
-100.00000 -100.00000 M 5 
-100.00000 -100.00000 F 6 
 0.00000  0.00000 Y 7 
-100.00000 -100.00000 W 8 
 0.05966 -0.21120 S 9 
-100.00000 -100.00000 T 10 
-0.10525 -100.00000 N 11 
-100.00000 -100.00000 Q 12 
 0.25040  0.12867 C 13 
-100.00000 -100.00000 P 14 
 0.13014  0.45139 H 15 
-100.00000 -100.00000 R 16 
-100.00000 -100.00000 K 17 
-100.00000  0.00004 D 18 
-100.00000 -100.00000 E 19 
 0.44669  0.13030 G 0 
-0.34884  0.44215 A 1 
-0.10493 -0.29482 V 2 
-0.10493 -100.00000 I 3 
-0.16841 -0.10937 L 4 
-100.00000 -100.00000 M 5 
-100.00000 -0.07341 F 6 
 0.33280 -0.39286 Y 7 
-100.00000 -100.00000 W 8 
-0.29440  0.00681 S 9 
-100.00000 -100.00000 T 10 
 0.34495 -0.02669 N 11 
-100.00000 -100.00000 Q 12 
-0.79273 -0.56684 C 13 
-100.00000  0.36705 P 14 
-100.00000 -0.42035 H 15 
-0.11752 -100.00000 R 16 
-0.10493 -0.25076 K 17 
 0.00000  0.00000 D 18 
 0.10487  0.02711 E 19 
-0.38131 -0.82235 G 0 
-0.02800 -0.46028 A 1 
-0.19526 -100.00000 V 2 
-100.00000 -100.00000 I 3 
 0.02270  0.04456 L 4 
-100.00000 -100.00000 M 5 
-0.24381 -100.00000 F 6 
 0.00000  0.00000 Y 7 
 0.47051 -100.00000 W 8 
-0.53980 -0.30605 S 9 
-100.00000 -100.00000 T 10 
-100.00000  0.02807 N 11 
-100.00000 -100.00000 Q 12 
-0.28837  0.31137 C 13 
-100.00000 -100.00000 P 14 
 0.34724  0.09611 H 15 
-100.00000 -100.00000 R 16 
-100.00000 -100.00000 K 17 
-100.00000 -100.00000 D 18 
-0.00005 -100.00000 E 19 
-0.10482  0.00021 G 0 
-0.44517 -100.00000 A 1 
 0.96150 -100.00000 V 2 
 0.06598 -0.04252 I 3 
 0.08387  0.86844 L 4 
-100.00000  0.53141 M 5 
-100.00000 -100.00000 F 6 
-100.00000 -100.00000 Y 7 
-100.00000 -100.00000 W 8 
 0.67552  0.12123 S 9 
-0.02713 -0.07228 T 10 
 0.61937 -100.00000 N 11 
-0.38685 -0.09995 Q 12 
-100.00000 -100.00000 C 13 
 0.00000  0.00000 P 14 
-100.00000 -100.00000 H 15 
-0.27595  0.31705 R 16 
-100.00000 -100.00000 K 17 
-100.00000 -100.00000 D 18 
 0.00023 -100.00000 E 19 
-0.46253 -0.00030 G 0 
 0.10427 -0.21629 A 1 
-100.00000 -0.25529 V 2 
-0.29493 -100.00000 I 3 
 0.26459 -0.48667 L 4 
-100.00000 -0.07383 M 5 
-0.20321 -100.00000 F 6 
-0.32503 -100.00000 Y 7 
 0.03224 -100.00000 W 8 
-0.30375  0.00610 S 9 
-0.23416 -0.68897 T 10 
 0.22598  0.20690 N 11 
-0.61267  0.37821 Q 12 
-100.00000 -100.00000 C 13 
-100.00000 -100.00000 P 14 
-0.49758 -0.00779 H 15 
 0.30051  0.12912 R 16 
 0.00000  0.00000 K 17 
-100.00000 -100.00000 D 18 
 0.08327 -0.57530 E 19 
-100.00000 -100.00000 G 0 
-100.00000 -100.00000 A 1 
-100.00000 -100.00000 V 2 
-100.00000 -100.00000 I 3 
-100.00000 -100.00000 L 4 
-100.00000 -100.00000 M 5 
-0.54507 -0.21121 F 6 
 0.00000  0.00000 Y 7 
-100.00000 -100.00000 W 8 
 0.13743 -100.00000 S 9 
-100.00000 -100.00000 T 10 
-100.00000 -0.30618 N 11 
-100.00000 -100.00000 Q 12 
 0.15258 -0.41110 C 13 
-100.00000 -100.00000 P 14 
-0.35900 -0.13724 H 15 
-100.00000 -100.00000 R 16 
-100.00000 -100.00000 K 17 
-0.00008 -100.00000 D 18 
-100.00000 -100.00000 E 19 
-0.10507  0.27449 G 0 
 0.37857 -0.00001 A 1 
-0.25324  0.17956 V 2 
-100.00000 -100.00000 I 3 
 0.04340 -0.27015 L 4 
-100.00000 -100.00000 M 5 
 0.04410 -0.63322 F 6 
-0.06555 -100.00000 Y 7 
-100.00000  0.23115 W 8 
 0.00000  0.00000 S 9 
-0.66286  0.02688 T 10 
-100.00000 -100.00000 N 11 
-100.00000 -100.00000 Q 12 
 0.03243 -0.00001 C 13 
-0.28800 -0.01673 P 14 
-100.00000  0.01551 H 15 
 0.63966  0.02688 R 16 
 0.48548 -0.45917 K 17 
-100.00000 -100.00000 D 18 
-0.12177  0.26302 E 19 
 0.09169  0.12024 G 0 
-0.46113 -0.21159 A 1 
-0.04327 -0.44243 V 2 
-0.20341 -0.59966 I 3 
-0.17393 -0.37567 L 4 
-100.00000 -100.00000 M 5 
-100.00000 -100.00000 F 6 
-0.38148 -0.83855 Y 7 
 0.05963 -100.00000 W 8 
 0.27312  0.46649 S 9 
 0.38406  0.26247 T 10 
-0.10539 -100.00000 N 11 
-100.00000 -100.00000 Q 12 
-100.00000 -100.00000 C 13 
 0.27312 -0.29582 P 14 
-100.00000 -0.10993 H 15 
 0.69109 -100.00000 R 16 
 0.07029 -1.04020 K 17 
-0.86857 -0.34206 D 18 
 0.00000  0.00000 E 19 
 0.03552 -0.15519 G 0 
-0.00746 -0.00036 A 1 
-0.53989 -0.74845 V 2 
-0.89968  0.20720 I 3 
-0.07093  0.18976 L 4 
-100.00000  0.15338 M 5 
-0.23450 -100.00000 F 6 
-100.00000 -0.21125 Y 7 
-100.00000 -100.00000 W 8 
-0.50226 -0.70040 S 9 
-0.00043 -100.00000 T 10 
-100.00000 -100.00000 N 11 
-0.46285 -100.00000 Q 12 
-100.00000 -100.00000 C 13 
-0.46285  0.13714 P 14 
-100.00000 -100.00000 H 15 
-100.00000 -0.00036 R 16 
-0.11566 -0.12503 K 17 
-0.19521  0.00635 D 18 
 0.00000  0.00000 E 19 
 0.00005 -100.00000 G 0 
 0.19308 -0.88024 A 1 
 0.27203 -0.04952 V 2 
-0.13932 -0.36748 I 3 
 0.27559 -0.63981 L 4 
 0.38173 -100.00000 M 5 
-100.00000 -100.00000 F 6 
-100.00000 -100.00000 Y 7 
-100.00000 -100.00000 W 8 
 0.00000  0.00000 S 9 
-0.61171  0.28215 T 10 
-100.00000 -100.00000 N 11 
-100.00000 -100.00000 Q 12 
-0.16142 -0.00048 C 13 
-0.16142 -0.18912 P 14 
-100.00000 -100.00000 H 15 
-100.00000 -100.00000 R 16 
-100.00000 -100.00000 K 17 
-100.00000 -100.00000 D 18 
-100.00000 -100.00000 E 19 
-0.15750 -0.29514 G 0 
-100.00000  0.59390 A 1 
-0.10533 -0.21101 V 2 
-0.61276  0.13221 I 3 
-0.01813  0.06862 L 4 
-0.19958  0.04475 M 5 
-0.03197 -0.52304 F 6 
-0.10952 -100.00000 Y 7 
-0.10533 -0.07146 W 8 
-0.23389  0.06559 S 9 
-0.22725 -0.30638 T 10 
-0.24374  0.04475 N 11 
-0.55283  0.02811 Q 12 
-100.00000 -0.00007 C 13 
-100.00000 -100.00000 P 14 
-0.46261 -100.00000 H 15 
 0.26792  0.43260 R 16 
 0.00000  0.00000 K 17 
 0.17523 -100.00000 D 18 
-0.20889 -0.10573 E 19 
-0.75308 -100.00000 G 0 
 0.65415  0.00000 A 1 
 0.17560 -0.04254 V 2 
-0.29461 -100.00000 I 3 
 0.00000  0.00000 L 4 
 0.03252  0.01520 M 5 
 0.45133  0.07294 F 6 
-100.00000 -100.00000 Y 7 
-100.00000  0.15383 W 8 
 0.50603 -0.13365 S 9 
-0.10499  0.19039 T 10 
-100.00000 -100.00000 N 11 
-100.00000 -100.00000 Q 12 
-0.03157  0.16778 C 13 
-100.00000 -100.00000 P 14 
-100.00000 -100.00000 H 15 
-0.29461 -100.00000 R 16 
-100.00000 -100.00000 K 17 
-100.00000 -100.00000 D 18 
-0.19914 -100.00000 E 19 
-0.40169  0.05226 G 0 
-100.00000 -100.00000 A 1 
 0.07172  0.05528 V 2 
 0.13755 -100.00000 I 3 
-0.47977 -0.18734 L 4 
-100.00000  0.31939 M 5 
 0.00005  0.00690 F 6 
-0.08355  0.05226 Y 7 
-100.00000 -100.00000 W 8 
 0.22770 -0.03832 S 9 
 0.90709  0.27931 T 10 
 0.00000  0.00000 N 11 
-100.00000 -100.00000 Q 12 
-0.27602 -100.00000 C 13 
-100.00000 -100.00000 P 14 
 0.18849 -100.00000 H 15 
 0.13902  0.15382 R 16 
-0.39499 -0.12394 K 17 
 0.06244 -0.12119 D 18 
-0.38073 -100.00000 E 19 
 0.29581  0.38200 G 0 
-0.28699 -1.15506 A 1 
-100.00000 -0.54609 V 2 
-0.38871 -0.10664 I 3 
-0.36810 -0.20589 L 4 
-0.20189 -0.11694 M 5 
-100.00000  0.22806 F 6 
-100.00000 -100.00000 Y 7 
-0.27214 -0.01211 W 8 
-0.11566  0.46200 S 9 
-0.11246  0.09943 T 10 
-100.00000 -0.10664 N 11 
-100.00000 -0.16125 Q 12 
-0.00005 -100.00000 C 13 
-100.00000 -100.00000 P 14 
-100.00000 -0.00005 H 15 
 0.00000  0.00000 R 16 
 0.41237 -0.25114 K 17 
-0.38871 -100.00000 D 18 
-100.00000 -100.00000 E 19 
-0.17279 -0.38114 G 0 
-0.06564  0.02821 A 1 
-0.29489 -100.00000 V 2 
-100.00000 -100.00000 I 3 
-0.20314  0.58500 L 4 
-100.00000  0.13754 M 5 
 0.02289 -0.55812 F 6 
-100.00000 -100.00000 Y 7 
-100.00000 -100.00000 W 8 
-0.32503  0.63707 S 9 
-100.00000 -100.00000 T 10 
-0.00004 -100.00000 N 11 
-100.00000  0.28670 Q 12 
-100.00000 -100.00000 C 13 
-0.46254 -100.00000 P 14 
-100.00000 -100.00000 H 15 
 0.17727  0.00004 R 16 
-0.24625  0.31274 K 17 
 1.05181 -0.70471 D 18 
 0.00000  0.00000 E 19 
 0.61835 -0.07135 G 0 
 0.02822 -100.00000 A 1 
-0.67938  0.07499 V 2 
 0.03199 -100.00000 I 3 
-100.00000 -0.21125 L 4 
-0.06605 -0.37033 M 5 
-0.60466 -0.35350 F 6 
-0.10552 -0.00011 Y 7 
-100.00000 -100.00000 W 8 
 0.03648 -0.12198 S 9 
-0.58215  0.38374 T 10 
 0.18711 -0.68631 N 11 
-0.15784  0.17944 Q 12 
-100.00000 -100.00000 C 13 
 0.26875 -100.00000 P 14 
-0.00033  0.02807 H 15 
-0.08812  0.16217 R 16 
 0.00000  0.00000 K 17 
-0.50926 -100.00000 D 18 
-0.14018 -0.23482 E 19 
-100.00000 -100.00000 G 0 
-100.00000 -100.00000 A 1 
-0.81573  0.13301 V 2 
 0.00000  0.00000 I 3 
-0.12738 -0.39497 L 4 
 0.07674 -0.05132 M 5 
-100.00000 -100.00000 F 6 
-100.00000 -100.00000 Y 7 
-100.00000 -100.00000 W 8 
-100.00000 -100.00000 S 9 
-0.10755 -0.22185 T 10 
-100.00000 -100.00000 N 11 
-100.00000 -100.00000 Q 12 
-100.00000 -100.00000 C 13 
-100.00000 -100.00000 P 14 
-100.00000 -100.00000 H 15 
-100.00000 -0.16841 R 16 
-0.20325 -0.07348 K 17 
-100.00000 -100.00000 D 18 
-100.00000 -100.00000 E 19 
 0.65315 -0.55404 G 0 
-0.21739 -0.82173 A 1 
 0.45541 -0.43151 V 2 
-0.02017 -0.16833 I 3 
-0.69314  0.01464 L 4 
-100.00000 -100.00000 M 5 
-0.29468 -100.00000 F 6 
 0.16590  0.17075 Y 7 
-0.10498 -100.00000 W 8 
 1.19487 -0.12621 S 9 
-0.06544  0.05209 T 10 
 0.21375  0.58005 N 11 
-0.10498  0.07279 Q 12 
-100.00000 -100.00000 C 13 
-100.00000 -100.00000 P 14 
-0.10498 -0.45896 H 15 
-0.67446 -0.07152 R 16 
 0.20403  0.44729 K 17 
 0.00000  0.00000 D 18 
-0.95569 -0.29909 E 19 
 0.00000  0.00000 G 0 
 0.07755 -0.51713 A 1 
-0.12597  0.92558 V 2 
 0.51571 -0.04679 I 3 
 0.20832  0.14310 L 4 
 0.40001 -100.00000 M 5 
 1.01327 -0.12290 F 6 
 0.03129 -100.00000 Y 7 
 0.00033 -100.00000 W 8 
-0.38332  0.18985 S 9 
 0.00884  0.42380 T 10 
-100.00000 -100.00000 N 11 
-0.10453  0.29131 Q 12 
-100.00000 -100.00000 C 13 
 0.17624 -0.56559 P 14 
 0.19161  0.20884 H 15 
-0.60885 -0.22549 R 16 
 0.80490  0.52249 K 17 
-100.00000 -100.00000 D 18 
 0.48154  0.32472 E 19 
-100.00000 -0.10921 G 0 
 0.15120  0.21542 A 1 
 0.00000  0.00000 V 2 
-0.10499 -0.10921 I 3 
-0.02398 -0.75276 L 4 
-0.27410  0.12329 M 5 
-0.10499 -100.00000 F 6 
-100.00000 -100.00000 Y 7 
-100.00000 -100.00000 W 8 
-100.00000 -100.00000 S 9 
-100.00000 -0.25699 T 10 
-100.00000 -100.00000 N 11 
-100.00000 -100.00000 Q 12 
-100.00000 -100.00000 C 13 
-100.00000 -100.00000 P 14 
-100.00000 -100.00000 H 15 
 0.26301 -100.00000 R 16 
-100.00000 -100.00000 K 17 
-100.00000 -100.00000 D 18 
-100.00000  0.16780 E 19 
-0.11785 -0.00004 G 0 
-0.68194  0.15369 A 1 
-0.16074  0.83164 V 2 
 0.03246  0.13747 I 3 
 0.00002 -100.00000 L 4 
-100.00000 -100.00000 M 5 
 0.03246 -100.00000 F 6 
 0.00002 -100.00000 Y 7 
-100.00000 -100.00000 W 8 
 0.16606 -0.60463 S 9 
 0.31364 -0.07345 T 10 
-0.42278 -0.16069 N 11 
-0.49405  0.50429 Q 12 
-100.00000 -100.00000 C 13 
 0.26305 -0.21095 P 14 
 0.22900 -100.00000 H 15 
-0.49715  0.10539 R 16 
 0.00000  0.00000 K 17 
 0.06007 -0.10934 D 18 
 0.57958 -0.28192 E 19 
-100.00000 -0.00002 G 0 
-100.00000 -100.00000 A 1 
 0.20666  0.00835 V 2 
-0.74450  0.37485 I 3 
 0.00000  0.00000 L 4 
 0.31785  0.00835 M 5 
-0.66233 -0.49354 F 6 
-100.00000 -100.00000 Y 7 
-0.66233 -0.36801 W 8 
-0.00388  0.17337 S 9 
-0.03176 -100.00000 T 10 
-100.00000 -100.00000 N 11 
-100.00000 -100.00000 Q 12 
-100.00000 -100.00000 C 13 
-100.00000 -100.00000 P 14 
-100.00000 -100.00000 H 15 
-100.00000 -100.00000 R 16 
-100.00000 -100.00000 K 17 
-100.00000 -100.00000 D 18 
-100.00000 -100.00000 E 19 
 1.27498 -0.33365 G 0 
-100.00000 -0.39399 A 1 
-100.00000 -0.09919 V 2 
 0.38131 -100.00000 I 3 
-100.00000 -100.00000 L 4 
-100.00000 -100.00000 M 5 
-100.00000 -100.00000 F 6 
-100.00000 -0.00004 Y 7 
-0.20181 -100.00000 W 8 
-0.33763 -0.16762 S 9 
-100.00000  0.36437 T 10 
-0.54236 -0.07140 N 11 
-0.00084  0.26299 Q 12 
-100.00000 -100.00000 C 13 
-100.00000 -100.00000 P 14 
-100.00000 -100.00000 H 15 
 0.00068 -0.25649 R 16 
 0.39137 -0.26768 K 17 
-0.07954  0.59702 D 18 
 0.00000  0.00000 E 19 
-0.20224 -100.00000 G 0 
-100.00000 -0.42653 A 1 
-0.61042  0.05276 V 2 
 0.28319 -0.00032 I 3 
 0.10584 -0.30614 L 4 
-100.00000 -100.00000 M 5 
-100.00000 -100.00000 F 6 
-100.00000 -100.00000 Y 7 
-100.00000 -100.00000 W 8 
 0.00000  0.00000 S 9 
 0.15838 -0.21027 T 10 
 0.19179  0.05276 N 11 
-0.41680 -0.07277 Q 12 
-100.00000 -100.00000 C 13 
 0.32370  0.10361 P 14 
 0.38078 -100.00000 H 15 
-0.39921 -0.45581 R 16 
-100.00000 -0.43915 K 17 
-100.00000  0.08037 D 18 
 0.02472 -100.00000 E 19 
-100.00000  0.13739 G 0 
 0.04617 -0.44799 A 1 
 0.79294  0.04017 V 2 
 0.20132 -0.10474 I 3 
-0.01248  0.01580 L 4 
 0.00000  0.00000 M 5 
 1.23059 -100.00000 F 6 
 0.00065 -100.00000 Y 7 
-100.00000 -100.00000 W 8 
-0.33659  0.00533 S 9 
 0.48260  0.06195 T 10 
-100.00000 -100.00000 N 11 
-100.00000 -0.80203 Q 12 
-0.17780 -100.00000 C 13 
-0.04030 -100.00000 P 14 
-100.00000 -100.00000 H 15 
-0.14685 -0.05873 R 16 
-100.00000  0.16153 K 17 
 0.26369 -0.00012 D 18 
-100.00000  0.37839 E 19 
 0.00000  0.00000 G 0 
-0.00003 -100.00000 A 1 
-0.00256  0.01960 V 2 
-0.00003 -100.00000 I 3 
-100.00000 -100.00000 L 4 
-100.00000 -100.00000 M 5 
-0.09409 -100.00000 F 6 
-100.00000 -100.00000 Y 7 
 0.04341 -0.19059 W 8 
 0.21983 -100.00000 S 9 
-100.00000 -100.00000 T 10 
-0.26559 -100.00000 N 11 
-100.00000 -100.00000 Q 12 
-100.00000 -100.00000 C 13 
-100.00000 -100.00000 P 14 
-0.00003 -100.00000 H 15 
-0.19835 -0.13112 R 16 
-100.00000 -100.00000 K 17 
-0.11127 -0.57947 D 18 
 0.18295  0.62787 E 19 
 0.71046 -100.00000 G 0 
 0.21435 -0.35753 A 1 
 0.00000  0.00000 V 2 
-100.00000 -100.00000 I 3 
-0.47508 -0.04401 L 4 
-0.36964  0.19185 M 5 
 0.18624 -0.02118 F 6 
-0.00008 -100.00000 Y 7 
 0.57926 -100.00000 W 8 
 0.10744 -0.10469 S 9 
-100.00000 -0.00008 T 10 
-100.00000 -100.00000 N 11 
 0.13743 -0.00008 Q 12 
-100.00000 -100.00000 C 13 
-0.21366 -100.00000 P 14 
-100.00000 -0.32961 H 15 
-100.00000 -100.00000 R 16 
-100.00000  0.13742 K 17 
-100.00000 -0.00008 D 18 
-0.09618  0.20121 E 19 
-100.00000 -100.00000 G 0 
-100.00000 -100.00000 A 1 
-100.00000 -100.00000 V 2 
-0.03823 -100.00000 I 3 
-100.00000 -100.00000 L 4 
-100.00000 -0.01448 M 5 
 0.58498 -0.09869 F 6 
 0.00000  0.00000 Y 7 
-100.00000 -100.00000 W 8 
 0.20278 -0.51002 S 9 
-0.17574 -0.14001 T 10 
-0.17574 -100.00000 N 11 
-0.34622 -100.00000 Q 12 
-0.17802 -0.12524 C 13 
 0.00001 -100.00000 P 14 
-0.30594 -0.14353 H 15 
-100.00000 -100.00000 R 16 
-100.00000 -100.00000 K 17 
 0.13752 -0.00021 D 18 
 0.04468 -0.00021 E 19 
-100.00000 -0.02357 G 0 
-100.00000 -100.00000 A 1 
-100.00000 -0.00007 V 2 
-100.00000 -100.00000 I 3 
 0.03988 -0.19339 L 4 
-100.00000 -0.00007 M 5 
-100.00000 -100.00000 F 6 
-100.00000 -100.00000 Y 7 
-100.00000 -100.00000 W 8 
 0.26279 -0.19339 S 9 
-100.00000  0.03754 T 10 
-100.00000 -100.00000 N 11 
 0.00000  0.00000 Q 12 
-100.00000 -100.00000 C 13 
-100.00000 -0.30457 P 14 
-0.73316 -0.33391 H 15 
-0.33749  0.19371 R 16 
-0.31137 -0.22634 K 17 
-0.18885 -100.00000 D 18 
-100.00000 -100.00000 E 19 
-100.00000 -100.00000 G 0 
-100.00000 -100.00000 A 1 
 0.21807 -0.27520 V 2 
 0.00000  0.00000 I 3 
-0.21155 -100.00000 L 4 
-0.48917 -100.00000 M 5 
-100.00000 -100.00000 F 6 
-100.00000 -100.00000 Y 7 
 0.04205 -100.00000 W 8 
 0.38997 -0.10220 S 9 
 0.21807  0.21973 T 10 
 0.04205 -0.05665 N 11 
-100.00000 -0.19416 Q 12 
-100.00000 -0.00003 C 13 
-100.00000 -100.00000 P 14 
-100.00000 -0.00003 H 15 
-100.00000 -100.00000 R 16 
-0.09546 -0.00003 K 17 
-100.00000 -100.00000 D 18 
-0.09546 -100.00000 E 19 
-100.00000 -100.00000 G 0 
-0.00003 -100.00000 A 1 
-100.00000 -100.00000 V 2 
-100.00000 -0.00003 I 3 
 0.00000  0.00000 L 4 
-0.00007 -0.39487 M 5 
-0.36518 -100.00000 F 6 
-100.00000 -100.00000 Y 7 
-0.10034 -0.10353 W 8 
 0.03716 -0.10353 S 9 
-100.00000 -100.00000 T 10 
-100.00000 -100.00000 N 11 
-100.00000  0.03397 Q 12 
-100.00000 -100.00000 C 13 
-0.42767  0.26813 P 14 
-100.00000 -100.00000 H 15 
 0.26300 -0.06260 R 16 
-100.00000 -100.00000 K 17 
-100.00000 -100.00000 D 18 
-100.00000 -100.00000 E 19 
-100.00000 -0.10377 G 0 
 0.00000  0.00000 A 1 
-0.03638  0.47552 V 2 
-100.00000 -100.00000 I 3 
-0.00005  0.00008 L 4 
-100.00000 -100.00000 M 5 
-100.00000 -100.00000 F 6 
-100.00000 -100.00000 Y 7 
-100.00000 -100.00000 W 8 
 0.38451 -0.29144 S 9 
-0.23866 -0.09046 T 10 
-100.00000 -100.00000 N 11 
-100.00000 -100.00000 Q 12 
-100.00000 -100.00000 C 13 
-100.00000 -100.00000 P 14 
-100.00000 -100.00000 H 15 
-100.00000  0.00008 R 16 
-0.19520 -100.00000 K 17 
-100.00000 -100.00000 D 18 
-0.10092  0.00008 E 19 
-100.00000 -100.00000 G 0 
-100.00000 -100.00000 A 1 
 0.26190 -0.31302 V 2 
 0.00000  0.00000 I 3 
-0.19964  0.57236 L 4 
-100.00000 -100.00000 M 5 
-0.28993 -0.10571 F 6 
-100.00000 -0.00007 Y 7 
 0.15972 -100.00000 W 8 
-0.00010  0.13743 S 9 
-1.09667 -0.61008 T 10 
-0.00010 -100.00000 N 11 
-100.00000 -100.00000 Q 12 
-100.00000 -100.00000 C 13 
-100.00000 -100.00000 P 14 
-100.00000 -100.00000 H 15 
-100.00000 -100.00000 R 16 
-100.00000 -100.00000 K 17 
-100.00000 -0.00007 D 18 
-100.00000 -100.00000 E 19 
-100.00000 -100.00000 G 0 
-0.00016 -100.00000 A 1 
-100.00000 -100.00000 V 2 
-100.00000 -100.00000 I 3 
-100.00000  0.00013 L 4 
-100.00000 -100.00000 M 5 
 0.13734  0.37864 F 6 
 0.00000  0.00000 Y 7 
-100.00000 -100.00000 W 8 
-0.29082  0.13763 S 9 
-0.00016 -100.00000 T 10 
-0.06279 -0.17286 N 11 
-100.00000 -100.00000 Q 12 
-0.47663  0.08394 C 13 
-100.00000 -100.00000 P 14 
-0.39095  0.31644 H 15 
 0.03381 -100.00000 R 16 
-100.00000 -100.00000 K 17 
 0.15934 -0.03878 D 18 
-100.00000 -100.00000 E 19 
-100.00000 -100.00000 G 0 
 0.03362  0.02960 A 1 
-100.00000 -100.00000 V 2 
-100.00000 -100.00000 I 3 
 0.48549  0.05480 L 4 
-100.00000 -100.00000 M 5 
-100.00000 -100.00000 F 6 
-100.00000 -100.00000 Y 7 
-100.00000 -100.00000 W 8 
 0.00000  0.00000 S 9 
 0.23130 -0.20823 T 10 
-100.00000 -100.00000 N 11 
 0.00006 -100.00000 Q 12 
-100.00000 -100.00000 C 13 
-0.02389 -0.34692 P 14 
-100.00000 -100.00000 H 15 
-100.00000 -100.00000 R 16 
-100.00000 -100.00000 K 17 
-100.00000 -100.00000 D 18 
-100.00000 -100.00000 E 19 
-0.17931 -100.00000 G 0 
-0.00335  0.77642 A 1 
-100.00000 -100.00000 V 2 
 0.05112 -0.14112 I 3 
-100.00000 -100.00000 L 4 
-100.00000 -100.00000 M 5 
-100.00000 -100.00000 F 6 
-100.00000 -100.00000 Y 7 
-100.00000 -100.00000 W 8 
-0.05599  0.32386 S 9 
 0.00000  0.00000 T 10 
-100.00000 -0.46337 N 11 
-100.00000 -100.00000 Q 12 
-100.00000 -100.00000 C 13 
-100.00000  0.15781 P 14 
-100.00000 -100.00000 H 15 
-100.00000 -100.00000 R 16 
-100.00000 -100.00000 K 17 
-100.00000 -100.00000 D 18 
-100.00000 -100.00000 E 19 
-0.14501  0.03331 G 0 
 0.17777  0.28709 A 1 
 0.00000  0.00000 V 2 
 0.36693  0.09926 I 3 
-100.00000 -100.00000 L 4 
-100.00000 -100.00000 M 5 
 0.13771 -0.32149 F 6 
-100.00000 -100.00000 Y 7 
-100.00000 -100.00000 W 8 
-100.00000 -100.00000 S 9 
-100.00000  0.13755 T 10 
-100.00000 -100.00000 N 11 
-100.00000 -100.00000 Q 12 
 0.00021 -100.00000 C 13 
-100.00000 -100.00000 P 14 
-100.00000 -100.00000 H 15 
-100.00000 -100.00000 R 16 
-100.00000 -100.00000 K 17 
-100.00000  0.06163 D 18 
-100.00000 -100.00000 E 19 
-100.00000 -100.00000 G 0 
 0.00000  0.00000 A 1 
 0.02469  0.18067 V 2 
-100.00000 -0.00004 I 3 
-100.00000 -0.10892 L 4 
-100.00000 -100.00000 M 5 
-100.00000 -100.00000 F 6 
-100.00000 -100.00000 Y 7 
-100.00000 -100.00000 W 8 
-100.00000 -0.30476 S 9 
 0.04103 -0.15754 T 10 
-100.00000 -100.00000 N 11 
-100.00000 -100.00000 Q 12 
-100.00000 -100.00000 C 13 
-100.00000 -100.00000 P 14 
-100.00000 -100.00000 H 15 
-100.00000 -100.00000 R 16 
-100.00000 -100.00000 K 17 
-100.00000  0.26959 D 18 
-100.00000 -100.00000 E 19 
-0.08964  0.22380 G 0 
-0.47323 -0.10890 A 1 
 0.27400  0.26298 V 2 
 0.72696 -0.04602 I 3 
-100.00000 -100.00000 L 4 
-100.00000 -100.00000 M 5 
-100.00000 -100.00000 F 6 
-100.00000 -100.00000 Y 7 
-100.00000 -100.00000 W 8 
 0.00000  0.00000 S 9 
-100.00000 -0.69149 T 10 
 0.55112  0.11284 N 11 
-100.00000 -100.00000 Q 12 
-0.12475  0.28850 C 13 
-100.00000 -100.00000 P 14 
-100.00000 -100.00000 H 15 
-0.23167 -100.00000 R 16 
 0.00012 -100.00000 K 17 
-100.00000 -100.00000 D 18 
-100.00000 -100.00000 E 19 
-100.00000 -100.00000 G 0 
-0.29212 -100.00000 A 1 
-100.00000 -2.27723 V 2 
-100.00000 -100.00000 I 3 
 0.33537 -0.16919 L 4 
-100.00000 -100.00000 M 5 
-100.00000 -100.00000 F 6 
-100.00000 -100.00000 Y 7 
-100.00000 -100.00000 W 8 
 0.00000  0.00000 S 9 
-0.32094  0.27576 T 10 
-100.00000 -100.00000 N 11 
-100.00000 -100.00000 Q 12 
-100.00000 -100.00000 C 13 
-0.01517  0.69067 P 14 
-100.00000 -100.00000 H 15 
 0.13751 -100.00000 R 16 
-100.00000 -100.00000 K 17 
-100.00000 -100.00000 D 18 
-100.00000 -100.00000 E 19 
 0.56321  0.02839 G 0 
-0.24215 -0.21046 A 1 
-0.11204  0.23448 V 2 
-0.24215 -0.53766 I 3 
 0.00000  0.00000 L 4 
-0.27251 -0.07139 M 5 
-0.50616 -0.63352 F 6 
-100.00000 -100.00000 Y 7 
-100.00000 -100.00000 W 8 
 0.32430  0.14821 S 9 
 0.47182  0.16806 T 10 
-100.00000 -100.00000 N 11 
-100.00000 -0.07295 Q 12 
-100.00000 -100.00000 C 13 
-0.12311 -0.17945 P 14 
-100.00000 -100.00000 H 15 
-0.29371 -0.04211 R 16 
-100.00000 -100.00000 K 17 
-100.00000 -100.00000 D 18 
-100.00000 -100.00000 E 19 
-100.00000 -100.00000 G 0 
 0.06015  0.07302 A 1 
 0.00000  0.00000 V 2 
-0.14321  0.13752 I 3 
-0.34859 -100.00000 L 4 
 0.21587  0.20355 M 5 
-0.10514  0.02833 F 6 
-100.00000 -100.00000 Y 7 
-0.48437 -0.47827 W 8 
-1.36934 -100.00000 S 9 
-0.36890 -100.00000 T 10 
-100.00000 -100.00000 N 11 
-100.00000 -100.00000 Q 12 
-100.00000 -100.00000 C 13 
-0.15692 -0.21067 P 14 
-100.00000 -100.00000 H 15 
-100.00000 -100.00000 R 16 
-100.00000 -100.00000 K 17 
-100.00000 -100.00000 D 18 
-0.20288 -100.00000 E 19 
-100.00000 -100.00000 G 0 
-0.60846 -0.21088 A 1 
 0.03238 -0.13176 V 2 
 0.84659  0.10632 I 3 
 0.00000  0.00000 L 4 
 0.32569  0.26298 M 5 
-0.38508 -0.26020 F 6 
-100.00000 -100.00000 Y 7 
-100.00000 -100.00000 W 8 
-0.03170 -0.00006 S 9 
-0.60846 -0.00006 T 10 
-100.00000 -100.00000 N 11 
-100.00000 -100.00000 Q 12 
-0.10512 -0.04804 C 13 
-0.02532 -0.10100 P 14 
 0.26297 -100.00000 H 15 
-0.41895  0.47565 R 16 
-100.00000 -100.00000 K 17 
-100.00000 -100.00000 D 18 
-100.00000 -100.00000 E 19 
-100.00000  0.26931 G 0 
 0.39607 -0.36987 A 1 
-0.38718 -0.10920 V 2 
-0.38089 -100.00000 I 3 
 0.00000  0.00000 L 4 
 0.00005  0.02830 M 5 
-0.38718 -0.21077 F 6 
-0.40230 -100.00000 Y 7 
 0.56869  0.14405 W 8 
 0.23032  0.24404 S 9 
-0.20296 -100.00000 T 10 
-100.00000 -100.00000 N 11 
-100.00000 -100.00000 Q 12 
-100.00000 -100.00000 C 13 
-100.00000 -100.00000 P 14 
-100.00000 -100.00000 H 15 
-100.00000 -100.00000 R 16 
-100.00000 -100.00000 K 17 
-100.00000 -100.00000 D 18 
-100.00000 -100.00000 E 19 
 0.67808  0.02841 G 0 
-0.16153 -0.19117 A 1 
 0.00000  0.00000 V 2 
-0.27652 -0.81225 I 3 
-100.00000 -100.00000 L 4 
-100.00000 -100.00000 M 5 
 0.00001 -0.39367 F 6 
-100.00000 -100.00000 Y 7 
-100.00000 -100.00000 W 8 
-100.00000 -0.00022 S 9 
-100.00000 -100.00000 T 10 
-100.00000 -100.00000 N 11 
-100.00000 -100.00000 Q 12 
-100.00000 -100.00000 C 13 
-100.00000 -100.00000 P 14 
-100.00000 -100.00000 H 15 
-100.00000 -100.00000 R 16 
-100.00000 -100.00000 K 17 
-0.10449 -0.04187 D 18 
-100.00000 -100.00000 E 19 
-100.00000 -100.00000 G 0 
-0.06589 -0.10965 A 1 
-100.00000 -100.00000 V 2 
-100.00000 -100.00000 I 3 
-100.00000 -0.00029 L 4 
-100.00000 -100.00000 M 5 
 0.26278 -0.29552 F 6 
-100.00000 -0.21130 Y 7 
-100.00000 -100.00000 W 8 
 0.00000  0.00000 S 9 
-1.10205  0.05174 T 10 
-100.00000 -100.00000 N 11 
-100.00000 -100.00000 Q 12 
-100.00000 -100.00000 C 13 
-0.37347 -0.61084 P 14 
-100.00000 -100.00000 H 15 
-100.00000 -100.00000 R 16 
-100.00000 -100.00000 K 17 
-100.00000 -100.00000 D 18 
-100.00000 -100.00000 E 19 
-100.00000  0.00004 G 0 
-100.00000 -100.00000 A 1 
-100.00000 -100.00000 V 2 
-100.00000 -100.00000 I 3 
 0.00000  0.00000 L 4 
-0.34543 -0.24579 M 5 
-100.00000 -100.00000 F 6 
-100.00000 -100.00000 Y 7 
-100.00000 -100.00000 W 8 
-100.00000 -100.00000 S 9 
-100.00000 -100.00000 T 10 
-100.00000 -100.00000 N 11 
-0.15510  0.05427 Q 12 
-100.00000 -100.00000 C 13 
 0.04774  0.16877 P 14 
-100.00000 -100.00000 H 15 
 0.08903  0.22037 R 16 
-100.00000 -100.00000 K 17 
-100.00000 -100.00000 D 18 
-100.00000 -100.00000 E 19 
 0.00000  0.00000 G 0 
-100.00000 -0.16692 A 1 
 0.10708 -0.30443 V 2 
-100.00000 -100.00000 I 3 
-100.00000 -100.00000 L 4 
-100.00000 -100.00000 M 5 
-100.00000 -100.00000 F 6 
-100.00000 -100.00000 Y 7 
 0.28392 -0.39312 W 8 
-100.00000 -100.00000 S 9 
-100.00000 -100.00000 T 10 
-100.00000 -100.00000 N 11 
-100.00000 -100.00000 Q 12 
-100.00000 -100.00000 C 13 
-100.00000 -100.00000 P 14 
-100.00000 -100.00000 H 15 
 0.52891  0.36868 R 16 
-100.00000 -100.00000 K 17 
-100.00000 -100.00000 D 18 
-0.48088 -0.18458 E 19 
-0.40172 -0.63514 G 0 
 0.00000  0.00000 A 1 
-0.08876  0.58958 V 2 
-100.00000 -100.00000 I 3 
-100.00000 -100.00000 L 4 
-100.00000 -100.00000 M 5 
-100.00000 -100.00000 F 6 
-100.00000 -100.00000 Y 7 
-100.00000 -100.00000 W 8 
-0.15716 -0.07334 S 9 
 0.18101  0.16236 T 10 
-100.00000 -100.00000 N 11 
-100.00000 -100.00000 Q 12 
-100.00000  0.00010 C 13 
-100.00000  0.00010 P 14 
-100.00000 -100.00000 H 15 
-100.00000 -100.00000 R 16 
-100.00000 -100.00000 K 17 
-100.00000 -100.00000 D 18 
-0.40172  0.07273 E 19 
-100.00000 -100.00000 G 0 
-0.08439 -100.00000 A 1 
-0.14007 -0.28536 V 2 
 0.00000  0.00000 I 3 
 0.15775 -0.01649 L 4 
-100.00000 -100.00000 M 5 
-0.08439  0.48533 F 6 
-100.00000 -100.00000 Y 7 
-100.00000 -100.00000 W 8 
-0.19987 -0.30594 S 9 
-0.34142 -0.12798 T 10 
 0.03221 -0.55816 N 11 
-100.00000 -100.00000 Q 12 
 0.06490 -100.00000 C 13 
-100.00000 -100.00000 P 14 
-100.00000 -100.00000 H 15 
-100.00000 -100.00000 R 16 
-100.00000 -100.00000 K 17 
-100.00000 -100.00000 D 18 
-100.00000 -100.00000 E 19 
-0.16217 -0.67284 G 0 
-100.00000 -0.11152 A 1 
-0.29517  0.67904 V 2 
-0.19538  0.09050 I 3 
 0.23490  0.74257 L 4 
-100.00000 -100.00000 M 5 
-0.81264 -0.37745 F 6 
-100.00000 -100.00000 Y 7 
-100.00000 -100.00000 W 8 
 0.00000  0.00000 S 9 
-100.00000  0.37853 T 10 
-0.29310 -0.31946 N 11 
-100.00000 -100.00000 Q 12 
-0.28849 -100.00000 C 13 
-100.00000 -100.00000 P 14 
-100.00000 -100.00000 H 15 
 0.08334  0.16758 R 16 
-100.00000 -100.00000 K 17 
-100.00000 -100.00000 D 18 
-100.00000 -100.00000 E 19 
-0.10497 -0.07300 G 0 
-0.00001 -100.00000 A 1 
-0.11754  0.37278 V 2 
-0.24307  0.18013 I 3 
 0.03554 -0.14438 L 4 
-100.00000 -100.00000 M 5 
 0.00000  0.00000 F 6 
-0.30290 -0.41968 Y 7 
-100.00000 -100.00000 W 8 
 0.58975  0.36776 S 9 
-0.38057  0.71549 T 10 
-100.00000 -100.00000 N 11 
-100.00000  0.00008 Q 12 
-0.00001 -100.00000 C 13 
-100.00000 -100.00000 P 14 
-100.00000 -100.00000 H 15 
-100.00000 -100.00000 R 16 
-100.00000 -100.00000 K 17 
-100.00000 -100.00000 D 18 
-0.00001 -100.00000 E 19 
-0.77852 -0.60716 G 0 
 0.00007 -100.00000 A 1 
-100.00000 -100.00000 V 2 
-100.00000 -100.00000 I 3 
 0.27342  0.00659 L 4 
-100.00000 -100.00000 M 5 
-100.00000 -100.00000 F 6 
 0.76574 -100.00000 Y 7 
 0.00000  0.00000 W 8 
-100.00000 -100.00000 S 9 
-100.00000 -100.00000 T 10 
-100.00000 -100.00000 N 11 
-100.00000 -100.00000 Q 12 
-0.06559 -0.16842 C 13 
-100.00000 -100.00000 P 14 
-100.00000 -100.00000 H 15 
 0.12957 -0.00534 R 16 
-100.00000 -100.00000 K 17 
-100.00000 -100.00000 D 18 
-100.00000  0.05203 E 19 
-0.57927 -0.25472 G 0 
-0.16587 -0.59107 A 1 
 0.33706  0.35711 V 2 
-0.34644  0.29534 I 3 
 0.17526 -0.01641 L 4 
 0.00000  0.00000 M 5 
-100.00000 -100.00000 F 6 
-100.00000 -100.00000 Y 7 
-100.00000 -100.00000 W 8 
-0.06575  0.37855 S 9 
-0.16382  0.10615 T 10 
-100.00000 -100.00000 N 11 
-100.00000 -100.00000 Q 12 
-100.00000 -100.00000 C 13 
-100.00000 -100.00000 P 14 
-100.00000 -100.00000 H 15 
-100.00000 -0.07341 R 16 
-100.00000 -100.00000 K 17 
-100.00000 -100.00000 D 18 
-100.00000 -100.00000 E 19 
-100.00000 -100.00000 G 0 
-0.20316 -100.00000 A 1 
-0.29487 -100.00000 V 2 
-0.20316 -0.39414 I 3 
 0.55313 -0.16867 L 4 
 0.38320 -0.18769 M 5 
-0.55262  0.09052 F 6 
-0.14965  0.14153 Y 7 
-0.54898  0.16757 W 8 
-100.00000  0.02817 S 9 
-100.00000 -0.00003 T 10 
-100.00000 -100.00000 N 11 
-100.00000 -100.00000 Q 12 
 0.00000  0.00000 C 13 
-100.00000 -100.00000 P 14 
-100.00000 -100.00000 H 15 
-0.19674 -0.01640 R 16 
-100.00000 -100.00000 K 17 
-100.00000 -100.00000 D 18 
-100.00000 -100.00000 E 19 
-100.00000 -100.00000 G 0 
 0.10135  0.09003 A 1 
-100.00000  0.13165 V 2 
 0.97506 -0.13236 I 3 
 0.82015 -0.04322 L 4 
-0.87293 -100.00000 M 5 
 0.16578  0.11939 F 6 
-0.00414 -0.14846 Y 7 
-100.00000  0.22064 W 8 
 0.00000  0.00000 S 9 
-0.10493 -100.00000 T 10 
-0.38098 -100.00000 N 11 
 0.64507 -0.00009 Q 12 
-100.00000 -100.00000 C 13 
-0.54909 -0.80969 P 14 
-100.00000 -100.00000 H 15 
-100.00000 -100.00000 R 16 
 0.13773 -0.41528 K 17 
-100.00000 -100.00000 D 18 
-0.20293  0.13741 E 19 
-0.81235 -100.00000 G 0 
-100.00000 -100.00000 A 1 
-0.66302 -0.51058 V 2 
 0.11926 -0.64156 I 3 
-0.10540 -0.30648 L 4 
-100.00000 -100.00000 M 5 
-100.00000 -100.00000 F 6 
-100.00000 -100.00000 Y 7 
-100.00000 -100.00000 W 8 
-0.24556 -0.53234 S 9 
-0.16391 -0.09554 T 10 
 0.00000  0.00000 N 11 
-100.00000 -100.00000 Q 12 
-100.00000 -100.00000 C 13 
-100.00000 -100.00000 P 14 
-0.10540 -0.55887 H 15 
-0.10540 -0.30648 R 16 
 0.35090 -0.19885 K 17 
-1.00803 -0.24776 D 18 
-100.00000 -100.00000 E 19 
 0.00000  0.00000 G 0 
-0.10565 -100.00000 A 1 
-2.35545 -0.07333 V 2 
-100.00000 -100.00000 I 3 
-100.00000 -100.00000 L 4 
-100.00000 -100.00000 M 5 
-100.00000 -100.00000 F 6 
-100.00000 -100.00000 Y 7 
-0.05457  0.04506 W 8 
-0.29534 -100.00000 S 9 
-100.00000 -100.00000 T 10 
-0.00055 -100.00000 N 11 
-100.00000 -100.00000 Q 12 
-100.00000 -100.00000 C 13 
-100.00000 -100.00000 P 14 
-100.00000 -100.00000 H 15 
 0.01220  0.07882 R 16 
-100.00000 -100.00000 K 17 
-100.00000 -100.00000 D 18 
-0.42700  0.02640 E 19 
-100.00000 -100.00000 G 0 
-0.10420 -0.96353 A 1 
 0.26296 -0.00004 V 2 
-0.00007 -100.00000 I 3 
-0.00517  0.28613 L 4 
-0.11869 -100.00000 M 5 
-0.12813  0.24526 F 6 
-0.02860 -0.37093 Y 7 
-100.00000 -100.00000 W 8 
 0.00000  0.00000 S 9 
 0.15768 -0.09548 T 10 
-100.00000 -0.00004 N 11 
-0.09473 -0.00004 Q 12 
-100.00000 -100.00000 C 13 
-0.14498  0.44660 P 14 
-100.00000 -100.00000 H 15 
-100.00000 -100.00000 R 16 
-100.00000 -100.00000 K 17 
-100.00000 -100.00000 D 18 
-100.00000 -0.00004 E 19 
-100.00000 -100.00000 G 0 
-100.00000 -100.00000 A 1 
-100.00000 -0.25775 V 2 
 0.37850 -100.00000 I 3 
 0.00000  0.00000 L 4 
 0.03236 -0.18000 M 5 
-100.00000  0.26908 F 6 
-100.00000 -100.00000 Y 7 
-0.10514 -0.10944 W 8 
-0.22193 -0.03922 S 9 
-100.00000 -100.00000 T 10 
-100.00000 -100.00000 N 11 
-100.00000 -100.00000 Q 12 
-100.00000 -100.00000 C 13 
-100.00000 -100.00000 P 14 
-100.00000 -100.00000 H 15 
-100.00000 -100.00000 R 16 
-100.00000 -100.00000 K 17 
-100.00000 -100.00000 D 18 
-100.00000 -100.00000 E 19 
-100.00000 -100.00000 G 0 
-100.00000 -100.00000 A 1 
-0.35019 -0.07355 V 2 
-100.00000 -100.00000 I 3 
-0.20339  0.07249 L 4 
-100.00000  0.26301 M 5 
-100.00000 -100.00000 F 6 
-100.00000 -100.00000 Y 7 
-100.00000  0.13748 W 8 
 0.38009 -100.00000 S 9 
-0.38151 -100.00000 T 10 
-100.00000 -100.00000 N 11 
 0.00000  0.00000 Q 12 
-100.00000 -100.00000 C 13 
-100.00000 -0.25762 P 14 
-100.00000  0.15364 H 15 
-0.19121 -0.18344 R 16 
-0.40254 -0.07355 K 17 
-100.00000 -100.00000 D 18 
-0.13474  0.14304 E 19 
 0.03237 -0.10918 G 0 
-100.00000 -0.10918 A 1 
-0.10513  0.06553 V 2 
-0.28819 -100.00000 I 3 
-0.13426 -0.17960 L 4 
-100.00000 -100.00000 M 5 
 0.47063  0.59209 F 6 
-0.07315  0.19080 Y 7 
 0.26305 -0.21084 W 8 
-100.00000 -0.30580 S 9 
-100.00000 -100.00000 T 10 
-100.00000 -100.00000 N 11 
-100.00000 -100.00000 Q 12 
 0.00000  0.00000 C 13 
-100.00000 -100.00000 P 14 
-100.00000 -100.00000 H 15 
 0.38540 -0.16830 R 16 
-100.00000 -100.00000 K 17 
-100.00000 -100.00000 D 18 
-100.00000 -100.00000 E 19 
 0.32819  0.26712 G 0 
-0.20322  0.00006 A 1 
-0.15752  0.26309 V 2 
 0.03234 -0.01674 I 3 
 0.00003 -0.21617 L 4 
-100.00000 -100.00000 M 5 
-0.29502 -0.07359 F 6 
 0.37854  0.00006 Y 7 
-100.00000 -100.00000 W 8 
-0.38133  0.15366 S 9 
-0.90669 -0.21617 T 10 
-100.00000 -100.00000 N 11 
-0.06571  0.13756 Q 12 
-100.00000 -100.00000 C 13 
-100.00000 -100.00000 P 14 
-100.00000 -100.00000 H 15 
 0.00000  0.00000 R 16 
 0.92156  0.23694 K 17 
-0.10517 -100.00000 D 18 
-0.29502  0.00006 E 19 
-100.00000 -100.00000 G 0 
-100.00000 -100.00000 A 1 
-0.06217  0.11999 V 2 
 0.00000  0.00000 I 3 
 0.00013 -0.30622 L 4 
 0.84029 -0.09634 M 5 
-100.00000 -100.00000 F 6 
-100.00000 -100.00000 Y 7 
-100.00000 -100.00000 W 8 
-100.00000 -100.00000 S 9 
-0.51999  0.36308 T 10 
-100.00000 -100.00000 N 11 
-100.00000 -100.00000 Q 12 
-100.00000 -100.00000 C 13 
-100.00000 -100.00000 P 14 
-100.00000 -100.00000 H 15 
-100.00000  0.00003 R 16 
 0.27339 -0.01687 K 17 
-100.00000 -100.00000 D 18 
-100.00000 -100.00000 E 19 
-0.24360 -0.16866 G 0 
-100.00000 -100.00000 A 1 
-100.00000 -100.00000 V 2 
-100.00000 -100.00000 I 3 
-100.00000 -100.00000 L 4 
-100.00000 -100.00000 M 5 
 0.08372 -0.04312 F 6 
 0.77672 -0.11038 Y 7 
-100.00000 -0.10946 W 8 
 0.00025 -0.10946 S 9 
-100.00000 -100.00000 T 10 
-100.00000 -100.00000 N 11 
-100.00000 -100.00000 Q 12 
 0.00000  0.00000 C 13 
-100.00000 -100.00000 P 14 
-100.00000 -100.00000 H 15 
 0.38197  0.13179 R 16 
-100.00000 -100.00000 K 17 
 0.13776 -100.00000 D 18 
-100.00000 -100.00000 E 19 
-100.00000 -100.00000 G 0 
-100.00000 -100.00000 A 1 
-0.36987  0.07533 V 2 
 0.00000  0.00000 I 3 
 0.02313  0.45972 L 4 
-0.00001 -100.00000 M 5 
-100.00000 -0.30581 F 6 
-100.00000 -100.00000 Y 7 
-100.00000 -100.00000 W 8 
-100.00000  0.00006 S 9 
 0.31800  0.55465 T 10 
-100.00000 -0.21088 N 11 
-100.00000 -100.00000 Q 12 
-100.00000 -100.00000 C 13 
-100.00000 -100.00000 P 14 
-100.00000 -100.00000 H 15 
-100.00000 -100.00000 R 16 
-100.00000 -100.00000 K 17 
-100.00000 -100.00000 D 18 
-100.00000 -100.00000 E 19 
