# Supplementary material for: Enhanced ER proteostasis and temperature differentially impact the mutational tolerance of influenza hemagglutinin
Source: eLife. 2018 Sep 6;7:e38795. doi: 10.7554/eLife.38795 (PMC6172027; doi:10.7554/eLife.38795)
Supplement: Source data 1. [file elife-38795-data1.zip › Dataset_1/HA_DMS_2018_processing/filtering/filtering_DAX39vsDAX37/compare/out_scatter_13_A.txt]

-100.00000 -100.00000 
-100.00000  0.01201 
 0.00000  0.00000 
 0.25893  0.27446 
-0.09218 -0.30294 
-0.33901 -100.00000 
 1.11084 -0.15697 
 0.00002 -100.00000 
-100.00000 -100.00000 
-100.00000  0.00021 
 0.00000  0.00000 
-100.00000 -0.54261 
-0.33315 -0.71864 
 0.00000  0.00000 
-0.10641 -0.23778 
 1.18933 -0.04432 
 0.00000  0.00000 
 0.13043 -0.24202 
 0.29616  0.29695 
-100.00000 -100.00000 
-100.00000 -100.00000 
-100.00000 -100.00000 
-100.00000 -100.00000 
-100.00000 -100.00000 
 0.86728 -100.00000 
 0.00000  0.00000 
-100.00000 -100.00000 
-100.00000 -100.00000 
-0.33267 -0.32524 
 0.32420 -0.20344 
 0.37867  0.37841 
-0.15712 -0.16795 
 0.03336  0.42449 
-100.00000 -0.24194 
-0.06596  0.13445 
 0.18234 -100.00000 
-100.00000 -100.00000 
-0.11675 -100.00000 
-100.00000 -100.00000 
-100.00000 -0.00018 
 0.50345  0.04216 
 0.00000  0.00000 
 0.01922  0.34381 
 0.47111  0.40900 
-100.00000 -100.00000 
-0.00001 -100.00000 
 0.11096  0.51607 
-100.00000 -100.00000 
-100.00000 -100.00000 
-100.00000 -0.00002 
 0.03293  0.14810 
-0.32117 -0.17745 
-0.30065  0.36469 
 0.00006 -100.00000 
-100.00000 -100.00000 
 0.34060 -0.76757 
-0.61305  0.13739 
-100.00000 -100.00000 
 0.00003 -100.00000 
 0.28331 -0.28969 
-100.00000 -100.00000 
-0.42873 -0.12558 
-100.00000 -100.00000 
-0.82514 -0.12362 
 0.00000  0.00000 
-0.00000 -100.00000 
-100.00000 -100.00000 
 0.21852 -0.04973 
-100.00000 -100.00000 
-0.33299 -0.69625 
-0.36605 -100.00000 
-100.00000 -100.00000 
 0.00011  0.24326 
-100.00000 -100.00000 
 0.15914  0.60915 
 0.00485 -0.00009 
-100.00000 -100.00000 
-100.00000 -100.00000 
-100.00000 -100.00000 
 0.00488 -100.00000 
-0.74349 -100.00000 
-100.00000 -100.00000 
 0.28044 -0.12829 
-100.00000 -100.00000 
-100.00000 -100.00000 
 0.01174  0.10682 
-100.00000 -100.00000 
-0.36486 -0.31196 
 0.02434 -0.57233 
 0.00000  0.00000 
-0.52584  1.07051 
-0.52099  0.13360 
-100.00000 -100.00000 
-0.24541 -0.64347 
-100.00000 -100.00000 
-100.00000 -100.00000 
 0.86898  1.07049 
-100.00000  0.00004 
 0.11094  0.18680 
 0.69623 -0.32657 
 0.03326  0.11183 
-0.19433  0.34455 
 0.60876 -0.05106 
 0.35529 -0.59319 
-100.00000 -0.28320 
 0.00000  0.00000 
-100.00000 -100.00000 
-100.00000 -100.00000 
-100.00000 -100.00000 
-100.00000 -100.00000 
-0.11928  0.15276 
-100.00000 -100.00000 
 0.02986  0.03778 
 0.25168  0.37840 
 0.01881 -0.06233 
-0.34241 -0.16026 
-100.00000 -100.00000 
-100.00000 -100.00000 
-100.00000 -100.00000 
-100.00000 -0.11731 
-100.00000 -100.00000 
-100.00000 -100.00000 
-100.00000 -100.00000 
-0.30093 -100.00000 
-0.23947  0.50442 
-0.28779 -0.47972 
-0.19421  0.26292 
 0.01826 -100.00000 
 0.61876 -100.00000 
-100.00000 -100.00000 
-100.00000 -100.00000 
-100.00000 -0.11730 
-100.00000 -100.00000 
-100.00000 -100.00000 
-0.11929 -0.50869 
-0.00218  0.27598 
-0.51655 -0.14367 
 0.32398 -0.35419 
-1.03353  0.36663 
-100.00000 -100.00000 
-0.42866  0.02278 
-100.00000 -100.00000 
-0.11858 -100.00000 
-0.17622  0.39729 
-0.45543 -100.00000 
 0.07124 -0.48161 
-100.00000 -100.00000 
-0.35288 -0.44971 
 0.01894 -0.14764 
-0.69666 -0.40226 
-0.46497 -100.00000 
-100.00000 -100.00000 
 0.26055  0.00128 
-0.49014 -0.25038 
 0.08125 -0.35527 
-1.02829 -0.10529 
 0.24949 -100.00000 
-0.25081  1.85758 
-0.48677 -0.07320 
-100.00000 -100.00000 
-100.00000 -100.00000 
-100.00000 -100.00000 
-100.00000 -100.00000 
-100.00000 -100.00000 
-100.00000 -100.00000 
-100.00000 -100.00000 
-100.00000 -100.00000 
 0.29274  0.21885 
-1.51807 -0.15017 
-0.84623 -0.90615 
-0.20674  0.15354 
-0.34554 -0.04205 
 0.03242 -0.46216 
-100.00000 -100.00000 
-1.19434 -0.29890 
-0.07386  0.08591 
-1.07230 -0.49211 
 0.15089 -0.98342 
-0.80803 -0.12550 
-0.41964 -0.55674 
-100.00000 -100.00000 
-0.90400  0.47682 
-100.00000 -100.00000 
-0.19640  0.00012 
-100.00000 -0.11733 
-0.03097 -0.00013 
-0.46305 -100.00000 
-0.54286 -100.00000 
-0.32267 -0.43608 
-100.00000 -100.00000 
-0.25102  0.16012 
-100.00000 -100.00000 
-100.00000 -100.00000 
 0.28968  0.06520 
 0.67245  0.04729 
-100.00000 -100.00000 
-0.20480 -100.00000 
-100.00000 -100.00000 
-100.00000 -100.00000 
-100.00000 -100.00000 
-0.06647 -0.38488 
-100.00000  0.64259 
-100.00000 -100.00000 
-0.29671 -0.61884 
 0.31811 -0.16089 
-100.00000 -0.28150 
-100.00000 -100.00000 
-100.00000 -100.00000 
 0.42242 -0.03210 
-100.00000  0.08502 
 0.05350 -0.07689 
-0.50726 -0.36912 
 0.00000  0.00000 
-100.00000 -100.00000 
-0.35085  0.32820 
 0.23978 -0.16099 
 0.27792  0.38417 
 0.00000  0.00000 
-0.45088 -0.47816 
 0.29528 -0.14808 
-0.49735 -100.00000 
 0.00003 -100.00000 
-0.78369  0.04348 
-0.56719 -100.00000 
-100.00000 -100.00000 
-100.00000 -100.00000 
 0.21071 -0.28246 
-0.73162 -0.66097 
-0.57617 -0.05997 
-0.06624  0.38087 
 0.00000  0.00000 
 0.00000  0.00000 
-100.00000 -100.00000 
-0.11557 -0.27494 
-0.64633 -0.73237 
 0.39862 -0.38583 
-0.22646 -0.24059 
-100.00000 -100.00000 
-100.00000 -100.00000 
-0.08842 -0.16269 
-100.00000 -100.00000 
-100.00000 -100.00000 
-100.00000 -100.00000 
 0.72174 -100.00000 
-100.00000 -100.00000 
-0.00044 -100.00000 
-100.00000 -100.00000 
-0.40263 -0.66845 
-100.00000 -100.00000 
-100.00000 -0.00014 
 0.90752 -0.11865 
-0.43272 -0.19902 
 0.47997 -0.74978 
-0.48496 -0.05295 
-0.18995 -0.11325 
-100.00000 -100.00000 
-0.81921 -1.24953 
-100.00000 -100.00000 
 0.64426 -0.29756 
 0.00000  0.00000 
 0.14950 -0.09117 
-100.00000 -100.00000 
-100.00000 -100.00000 
-100.00000 -100.00000 
-0.29695 -0.20247 
 0.00000  0.00000 
-100.00000 -100.00000 
 0.37987  0.46782 
-100.00000 -100.00000 
 0.00000  0.00000 
-100.00000 -100.00000 
 0.00000  0.00000 
-0.43654 -0.80162 
-0.08085  0.03072 
-100.00000 -100.00000 
-0.21945  0.10991 
 0.08385 -1.03843 
 0.01965 -0.02882 
 0.38049  0.13739 
-0.38272 -0.20524 
-100.00000 -100.00000 
-100.00000 -100.00000 
-0.65940  0.21306 
 0.28205 -0.15872 
-0.10358  0.21344 
 0.00000  0.00000 
-0.32695 -100.00000 
-100.00000 -0.12521 
-0.12651 -0.10560 
-0.10508 -0.44652 
-100.00000 -100.00000 
-100.00000 -100.00000 
 0.37114 -0.03803 
-0.54373 -0.27510 
-100.00000  0.00005 
-100.00000 -100.00000 
 0.36246 -0.25981 
 0.01113 -100.00000 
 1.52285 -0.39336 
 0.00000 -0.24084 
 0.00000  0.00000 
-100.00000 -100.00000 
-0.81170  0.23054 
-100.00000 -100.00000 
 1.13514 -100.00000 
-0.20123  0.25334 
-0.00002 -100.00000 
-100.00000 -100.00000 
-100.00000 -100.00000 
-100.00000 -100.00000 
-100.00000 -100.00000 
 0.16550  0.41829 
-0.35015 -0.04260 
-0.24028 -0.42742 
-0.52821  0.00719 
-100.00000 -100.00000 
-100.00000 -100.00000 
-0.86882 -0.64917 
-100.00000 -100.00000 
-0.12641 -100.00000 
-0.00036 -0.44653 
-100.00000 -100.00000 
-0.40262 -0.10132 
-0.12644 -100.00000 
-100.00000 -100.00000 
 0.61972  0.09125 
-100.00000 -100.00000 
-100.00000 -100.00000 
-100.00000 -100.00000 
-100.00000 -100.00000 
 0.67584  0.10857 
 0.49762 -0.56793 
-100.00000 -100.00000 
-100.00000 -100.00000 
-100.00000 -100.00000 
-100.00000 -100.00000 
-100.00000 -100.00000 
-100.00000 -100.00000 
-0.06236 -0.41455 
-100.00000 -100.00000 
-100.00000 -100.00000 
-100.00000 -100.00000 
-100.00000 -100.00000 
-0.10145  0.14171 
-100.00000 -100.00000 
-100.00000 -100.00000 
-0.12588 -0.05044 
 0.00000  0.00000 
-0.12605 -100.00000 
 0.00000  0.00000 
-100.00000 -100.00000 
-100.00000 -100.00000 
-100.00000 -100.00000 
 0.26304 -100.00000 
-100.00000 -100.00000 
-100.00000 -100.00000 
-100.00000 -100.00000 
 0.13180 -0.26082 
 0.84810 -0.30867 
-100.00000 -100.00000 
-0.00030 -100.00000 
-100.00000  0.02256 
-0.24231 -100.00000 
-100.00000 -100.00000 
-100.00000 -100.00000 
-100.00000 -100.00000 
-100.00000 -100.00000 
-0.41447 -100.00000 
-100.00000 -100.00000 
-100.00000 -0.12537 
-100.00000 -100.00000 
-0.35452 -1.01525 
 0.43527 -100.00000 
-100.00000 -100.00000 
-0.14645 -0.55361 
-0.28071 -0.10912 
-100.00000 -100.00000 
 0.00000  0.00000 
 0.00000  0.00000 
-0.12633 -100.00000 
-0.58925 -0.75222 
-0.53367 -0.07052 
-100.00000  0.03149 
 0.01942  0.36394 
-0.17724  0.16255 
 0.03855 -0.10377 
 0.00000  0.00000 
-100.00000 -100.00000 
-0.24181  0.28365 
-0.21617  0.03836 
-100.00000 -100.00000 
-0.07225  0.22825 
-100.00000 -100.00000 
-100.00000 -100.00000 
 0.39310  0.31722 
-0.00006 -100.00000 
 0.79442  0.19999 
 0.19845  0.44846 
-0.00003 -100.00000 
-0.14710 -0.04673 
-0.14223 -100.00000 
-100.00000 -100.00000 
-0.03781 -0.09514 
-0.19541  0.38809 
-0.39462 -1.01805 
-100.00000 -100.00000 
 0.03871 -0.68177 
 0.00000  0.00000 
 0.17146  0.19408 
 0.13782  0.14314 
-100.00000 -100.00000 
-1.65984 -0.13669 
-100.00000 -100.00000 
-0.18454 -0.56181 
-0.79809 -100.00000 
-100.00000 -100.00000 
-100.00000 -100.00000 
-100.00000 -100.00000 
-100.00000 -100.00000 
-100.00000 -100.00000 
-100.00000 -100.00000 
-100.00000 -100.00000 
-100.00000 -100.00000 
-0.19504 -100.00000 
-100.00000 -100.00000 
-100.00000 -100.00000 
 0.06863 -0.30068 
-100.00000  0.00015 
 0.37901 -100.00000 
-100.00000  0.00002 
-100.00000 -100.00000 
-100.00000 -100.00000 
-0.00012 -100.00000 
-100.00000 -100.00000 
-100.00000 -100.00000 
 0.18883  0.22707 
-100.00000 -100.00000 
-100.00000 -100.00000 
 0.00000  0.00000 
-100.00000  0.13764 
-100.00000 -100.00000 
-100.00000 -100.00000 
 0.10533 -0.21015 
-100.00000 -100.00000 
-100.00000 -100.00000 
-100.00000  0.00006 
-100.00000 -100.00000 
-0.10126 -0.09466 
-100.00000 -100.00000 
-0.16555  0.28784 
-100.00000 -100.00000 
-100.00000 -100.00000 
-100.00000 -100.00000 
-100.00000 -100.00000 
-0.19621 -100.00000 
-100.00000 -100.00000 
-100.00000 -100.00000 
 0.17208  0.35473 
 0.00015 -100.00000 
-0.58557  0.15470 
-100.00000 -100.00000 
-100.00000 -100.00000 
-0.02207 -0.36982 
-100.00000 -100.00000 
-0.49608  0.10508 
-100.00000 -0.31063 
 0.28939 -0.15693 
 0.37797  0.42565 
-100.00000 -100.00000 
-100.00000 -0.37000 
 0.20038 -0.00000 
-100.00000 -100.00000 
 0.00000  0.00000 
-0.19422 -0.23544 
-0.28470 -0.20949 
-100.00000 -0.39550 
-100.00000 -100.00000 
-100.00000 -100.00000 
-100.00000 -100.00000 
-100.00000 -100.00000 
-100.00000 -100.00000 
-0.74447 -100.00000 
-100.00000 -100.00000 
-100.00000 -100.00000 
-100.00000 -100.00000 
-0.97577 -0.13220 
-100.00000 -100.00000 
-100.00000 -100.00000 
-100.00000 -100.00000 
 0.58872 -0.13157 
-100.00000 -100.00000 
-100.00000 -100.00000 
 0.31338 -0.08553 
-0.11866  0.37182 
 0.95337  0.46409 
-100.00000 -100.00000 
 0.38977 -0.01999 
-0.54937  0.16728 
-0.46058 -0.60004 
-100.00000 -100.00000 
-0.34884  0.44215 
-0.02800 -0.46028 
-0.44517 -100.00000 
 0.10427 -0.21629 
-100.00000 -100.00000 
 0.37857 -0.00001 
-0.46113 -0.21159 
-0.00746 -0.00036 
 0.19308 -0.88024 
-100.00000  0.59390 
 0.65415  0.00000 
-100.00000 -100.00000 
-0.28699 -1.15506 
-0.06564  0.02821 
 0.02822 -100.00000 
-100.00000 -100.00000 
-0.21739 -0.82173 
 0.07755 -0.51713 
 0.15120  0.21542 
-0.68194  0.15369 
-100.00000 -100.00000 
-100.00000 -0.39399 
-100.00000 -0.42653 
 0.04617 -0.44799 
-0.00003 -100.00000 
 0.21435 -0.35753 
-100.00000 -100.00000 
-100.00000 -100.00000 
-100.00000 -100.00000 
-0.00003 -100.00000 
 0.00000  0.00000 
-100.00000 -100.00000 
-0.00016 -100.00000 
 0.03362  0.02960 
-0.00335  0.77642 
 0.17777  0.28709 
 0.00000  0.00000 
-0.47323 -0.10890 
-0.29212 -100.00000 
-0.24215 -0.21046 
 0.06015  0.07302 
-0.60846 -0.21088 
 0.39607 -0.36987 
-0.16153 -0.19117 
-0.06589 -0.10965 
-100.00000 -100.00000 
-100.00000 -0.16692 
 0.00000  0.00000 
-0.08439 -100.00000 
-100.00000 -0.11152 
-0.00001 -100.00000 
 0.00007 -100.00000 
-0.16587 -0.59107 
-0.20316 -100.00000 
 0.10135  0.09003 
-100.00000 -100.00000 
-0.10565 -100.00000 
-0.10420 -0.96353 
-100.00000 -100.00000 
-100.00000 -100.00000 
-100.00000 -0.10918 
-0.20322  0.00006 
-100.00000 -100.00000 
-100.00000 -100.00000 
-100.00000 -100.00000 
