# Supplementary material for: Enhanced ER proteostasis and temperature differentially impact the mutational tolerance of influenza hemagglutinin
Source: eLife. 2018 Sep 6;7:e38795. doi: 10.7554/eLife.38795 (PMC6172027; doi:10.7554/eLife.38795)
Supplement: Source data 1. [file elife-38795-data1.zip › Dataset_1/HA_DMS_2018_processing/filtering/filtering_DAX39vsDAX37/compare/out_scatter_13_C.txt]

-100.00000 -100.00000 
-0.34281 -0.03371 
-0.11690 -100.00000 
-100.00000 -0.10365 
 0.44528 -0.51872 
-100.00000 -100.00000 
-0.09137 -100.00000 
-100.00000 -100.00000 
-100.00000 -100.00000 
 0.29838  0.00128 
-0.08211 -100.00000 
 0.24553 -0.18618 
-100.00000 -100.00000 
-100.00000 -100.00000 
-100.00000 -100.00000 
-100.00000 -100.00000 
-100.00000 -100.00000 
-100.00000 -100.00000 
-100.00000 -100.00000 
-100.00000 -100.00000 
 0.00000  0.00000 
-100.00000 -100.00000 
-0.54848 -0.05144 
-0.12583 -0.15569 
-100.00000  0.00008 
-100.00000 -100.00000 
-100.00000 -100.00000 
-100.00000 -100.00000 
-100.00000 -100.00000 
-100.00000 -100.00000 
-100.00000 -100.00000 
-100.00000 -100.00000 
-100.00000 -100.00000 
-100.00000 -100.00000 
-100.00000 -100.00000 
-100.00000 -100.00000 
-100.00000 -100.00000 
-100.00000 -100.00000 
-100.00000 -100.00000 
-100.00000 -100.00000 
-100.00000 -100.00000 
-100.00000 -100.00000 
-100.00000 -100.00000 
-100.00000 -100.00000 
-100.00000 -100.00000 
-100.00000 -0.12499 
-100.00000 -100.00000 
-100.00000 -100.00000 
-0.00002 -100.00000 
-100.00000 -100.00000 
 0.01288 -100.00000 
-100.00000 -100.00000 
-0.22851 -0.05591 
-100.00000 -100.00000 
-100.00000 -100.00000 
-100.00000 -100.00000 
-100.00000 -100.00000 
-100.00000 -100.00000 
 0.00000  0.00000 
-100.00000 -100.00000 
-100.00000 -100.00000 
-100.00000 -100.00000 
-100.00000 -100.00000 
-100.00000 -100.00000 
-100.00000 -100.00000 
-100.00000 -100.00000 
-100.00000 -100.00000 
-0.13295 -100.00000 
-100.00000 -100.00000 
-100.00000 -100.00000 
-100.00000 -100.00000 
 0.00000  0.00000 
-100.00000 -100.00000 
-100.00000 -100.00000 
-100.00000  0.00008 
-100.00000 -100.00000 
 0.01755 -0.24216 
-100.00000 -100.00000 
-100.00000 -100.00000 
-100.00000 -100.00000 
-100.00000 -100.00000 
-100.00000 -100.00000 
-100.00000 -100.00000 
 0.00000  0.00000 
-100.00000 -100.00000 
-100.00000 -100.00000 
-100.00000 -100.00000 
-100.00000 -100.00000 
-100.00000 -100.00000 
-100.00000 -100.00000 
-100.00000 -100.00000 
-100.00000 -100.00000 
 0.35268  0.13689 
-0.00017 -100.00000 
 0.40003  0.13272 
-100.00000 -100.00000 
-100.00000 -100.00000 
-100.00000 -100.00000 
-100.00000 -100.00000 
-100.00000 -100.00000 
-100.00000 -100.00000 
-100.00000 -100.00000 
-100.00000 -100.00000 
 0.04650 -100.00000 
-100.00000 -100.00000 
-0.11920 -100.00000 
 0.00000  0.00000 
 0.01986  0.31395 
-100.00000 -100.00000 
-100.00000 -100.00000 
-100.00000 -100.00000 
-100.00000 -100.00000 
-0.11972 -0.22526 
-100.00000 -100.00000 
-0.11027 -0.28277 
-100.00000 -100.00000 
-100.00000 -100.00000 
-100.00000 -100.00000 
-100.00000 -100.00000 
-100.00000 -100.00000 
-100.00000 -100.00000 
-100.00000 -100.00000 
-0.51704 -0.08856 
-100.00000 -100.00000 
-0.11956 -100.00000 
-100.00000 -100.00000 
-100.00000 -100.00000 
-100.00000 -100.00000 
-100.00000 -100.00000 
-100.00000 -100.00000 
-100.00000 -100.00000 
-100.00000 -100.00000 
-100.00000 -100.00000 
-100.00000  0.02025 
-100.00000 -100.00000 
-100.00000 -100.00000 
-100.00000 -100.00000 
 0.14383 -100.00000 
-100.00000 -100.00000 
-0.37893 -0.18872 
-100.00000 -100.00000 
-100.00000 -100.00000 
-100.00000 -100.00000 
-100.00000 -100.00000 
-100.00000  0.16371 
-100.00000 -100.00000 
-100.00000 -100.00000 
-100.00000 -100.00000 
-100.00000 -100.00000 
-100.00000 -100.00000 
-100.00000 -100.00000 
 0.00000  0.00000 
-0.29318 -100.00000 
-0.00022 -100.00000 
-100.00000 -100.00000 
-100.00000 -100.00000 
-100.00000 -100.00000 
-100.00000 -100.00000 
 0.15133  0.26265 
 0.35698  0.15448 
 0.82965  0.05189 
-100.00000 -100.00000 
-100.00000 -100.00000 
-100.00000 -100.00000 
-100.00000 -100.00000 
-0.11917  0.03757 
-100.00000 -100.00000 
-100.00000 -100.00000 
-100.00000 -100.00000 
-100.00000 -100.00000 
-100.00000 -100.00000 
-100.00000 -100.00000 
-100.00000 -100.00000 
-0.29986 -0.01624 
-100.00000 -0.00173 
-100.00000 -1.09600 
-100.00000 -100.00000 
-100.00000 -0.00029 
-0.22951 -100.00000 
-100.00000  0.00004 
 0.62048 -0.00056 
-1.32603 -100.00000 
-100.00000 -100.00000 
-100.00000 -100.00000 
-100.00000 -100.00000 
-100.00000 -100.00000 
-0.11925  0.00005 
-100.00000 -100.00000 
-100.00000 -100.00000 
-100.00000 -100.00000 
-100.00000 -100.00000 
-100.00000 -100.00000 
 0.38242  0.29853 
 0.64464  0.05862 
-100.00000 -100.00000 
-100.00000 -100.00000 
-0.29703 -0.06838 
-100.00000 -100.00000 
-0.00025 -100.00000 
-0.10568  0.13746 
-0.38280 -0.10612 
-100.00000 -100.00000 
-100.00000 -100.00000 
-100.00000 -100.00000 
-100.00000 -100.00000 
-100.00000 -0.20514 
-100.00000 -100.00000 
-0.12854 -0.16420 
-100.00000 -0.03489 
-100.00000 -100.00000 
-100.00000 -100.00000 
-100.00000 -100.00000 
-100.00000 -100.00000 
-0.89675 -0.00057 
-100.00000 -100.00000 
 0.13739 -0.29849 
-100.00000 -100.00000 
-0.16207 -100.00000 
-100.00000 -0.06794 
-100.00000 -100.00000 
-100.00000 -100.00000 
-0.69820 -0.57866 
 0.57119 -100.00000 
-100.00000 -100.00000 
-100.00000 -100.00000 
-100.00000 -100.00000 
-100.00000 -100.00000 
-100.00000 -100.00000 
-0.10220 -100.00000 
-0.40345 -100.00000 
-0.02703 -0.44211 
-0.28155 -0.23920 
-100.00000 -100.00000 
-100.00000 -0.06676 
-100.00000 -100.00000 
-0.61031 -0.16206 
-100.00000 -100.00000 
-100.00000 -100.00000 
-100.00000 -100.00000 
-100.00000 -100.00000 
-100.00000 -100.00000 
-100.00000 -100.00000 
-100.00000 -100.00000 
-100.00000 -100.00000 
-0.52917  0.08524 
 0.55244 -0.18205 
 0.27832 -0.10032 
-100.00000 -100.00000 
 0.00021 -100.00000 
-100.00000 -100.00000 
-100.00000 -100.00000 
-100.00000 -100.00000 
-100.00000 -100.00000 
-100.00000 -100.00000 
-100.00000 -100.00000 
-100.00000 -100.00000 
 0.14897 -100.00000 
 0.13750 -100.00000 
-100.00000 -100.00000 
-100.00000 -100.00000 
-100.00000 -100.00000 
-100.00000  0.05793 
-100.00000 -100.00000 
-100.00000 -100.00000 
-100.00000 -100.00000 
-100.00000 -100.00000 
-100.00000 -100.00000 
-0.32682  0.37919 
-0.28991 -0.12439 
-100.00000 -100.00000 
-0.00003 -100.00000 
-0.10582 -0.00039 
-100.00000 -100.00000 
-0.27941 -0.12264 
-100.00000 -100.00000 
-0.46503 -100.00000 
-0.08610 -0.10703 
-100.00000 -100.00000 
 0.08398 -100.00000 
-0.20140  0.29868 
-100.00000 -100.00000 
-100.00000 -100.00000 
-0.23764 -0.10361 
-100.00000 -100.00000 
-100.00000 -100.00000 
-100.00000  0.34480 
-100.00000 -100.00000 
-100.00000  0.00018 
 0.26294  0.07153 
-100.00000 -100.00000 
 0.00000  0.00000 
-100.00000 -100.00000 
-100.00000 -100.00000 
-100.00000 -100.00000 
 0.00000  0.00000 
-100.00000 -100.00000 
-100.00000 -0.00001 
-100.00000 -100.00000 
-0.79250 -0.20999 
-100.00000 -100.00000 
-100.00000 -100.00000 
-100.00000 -100.00000 
-100.00000 -100.00000 
-100.00000 -0.10291 
-100.00000 -100.00000 
-0.07128 -1.04508 
-100.00000 -100.00000 
-100.00000 -0.24060 
-100.00000 -100.00000 
-100.00000 -100.00000 
-100.00000 -100.00000 
-100.00000 -100.00000 
-100.00000 -100.00000 
-100.00000 -100.00000 
 0.26298 -0.72418 
-100.00000 -100.00000 
-100.00000 -100.00000 
-0.00012 -100.00000 
 0.00000  0.00000 
-100.00000 -100.00000 
-100.00000 -100.00000 
 0.02464  0.01269 
-100.00000 -100.00000 
-100.00000 -100.00000 
 0.02077 -100.00000 
-100.00000 -100.00000 
-100.00000 -100.00000 
-100.00000 -100.00000 
-100.00000 -100.00000 
-100.00000 -100.00000 
-0.00001  0.00005 
-100.00000 -100.00000 
-100.00000 -100.00000 
-100.00000 -100.00000 
-100.00000 -100.00000 
-100.00000 -100.00000 
 0.04396 -100.00000 
-100.00000 -100.00000 
-0.00017 -100.00000 
-100.00000 -100.00000 
-100.00000 -100.00000 
 0.26360  0.41325 
-100.00000 -100.00000 
 0.50286  0.36129 
-100.00000 -100.00000 
-100.00000 -0.00008 
-100.00000 -100.00000 
-100.00000 -100.00000 
-100.00000 -100.00000 
-100.00000 -100.00000 
 0.37873 -100.00000 
-100.00000 -0.00007 
-100.00000 -100.00000 
-100.00000 -100.00000 
-100.00000 -100.00000 
-100.00000 -100.00000 
 0.25213  0.13802 
-0.00034 -100.00000 
-100.00000 -100.00000 
-100.00000 -100.00000 
-100.00000 -100.00000 
-100.00000 -100.00000 
-100.00000 -100.00000 
 0.23503  0.02254 
 0.04637  0.02362 
-0.34991  0.03141 
-0.69993  0.37927 
-100.00000 -100.00000 
-0.38182  0.00002 
-0.10523 -0.09284 
-100.00000 -100.00000 
-100.00000 -100.00000 
-100.00000 -100.00000 
-100.00000 -100.00000 
-100.00000 -100.00000 
-0.28207  0.08273 
 0.06522  0.26965 
-0.01780 -0.12362 
-100.00000 -100.00000 
-100.00000 -100.00000 
-100.00000 -100.00000 
-100.00000 -100.00000 
-100.00000 -0.26774 
-0.28526 -100.00000 
-100.00000 -100.00000 
-100.00000 -100.00000 
-100.00000 -100.00000 
-100.00000 -100.00000 
-100.00000 -100.00000 
 0.06422 -0.09493 
-100.00000 -100.00000 
-100.00000 -100.00000 
-0.14735 -100.00000 
-100.00000 -100.00000 
-100.00000 -100.00000 
-100.00000 -100.00000 
-100.00000 -100.00000 
-100.00000 -100.00000 
-100.00000 -100.00000 
-100.00000 -100.00000 
-100.00000 -100.00000 
-100.00000 -100.00000 
-100.00000 -100.00000 
-0.00011  0.25554 
 0.03604 -0.13034 
 0.00015 -100.00000 
-100.00000 -100.00000 
-100.00000 -0.26787 
-0.19600  0.23708 
 0.33597 -100.00000 
-100.00000 -100.00000 
 0.03597 -0.09513 
-100.00000 -100.00000 
-100.00000 -100.00000 
-0.52340 -100.00000 
-100.00000 -100.00000 
-100.00000 -100.00000 
-100.00000 -100.00000 
-100.00000 -100.00000 
-100.00000 -100.00000 
-100.00000 -100.00000 
-100.00000 -100.00000 
-100.00000 -100.00000 
-100.00000 -100.00000 
-100.00000 -100.00000 
-100.00000 -100.00000 
-100.00000 -100.00000 
-100.00000 -100.00000 
-100.00000 -100.00000 
-100.00000 -100.00000 
-0.18292 -0.08706 
-100.00000 -100.00000 
-100.00000 -100.00000 
-100.00000 -100.00000 
 0.16659  0.26311 
-100.00000 -100.00000 
 0.24133  0.08140 
-100.00000 -100.00000 
-100.00000  0.13769 
-100.00000 -100.00000 
-100.00000 -100.00000 
-100.00000 -100.00000 
-100.00000 -100.00000 
-100.00000 -100.00000 
-100.00000 -100.00000 
-100.00000 -100.00000 
-100.00000 -100.00000 
-100.00000 -100.00000 
-100.00000 -100.00000 
-100.00000 -100.00000 
-100.00000 -100.00000 
-100.00000 -100.00000 
-100.00000 -100.00000 
-100.00000 -100.00000 
-100.00000 -100.00000 
-100.00000 -100.00000 
-100.00000 -100.00000 
-100.00000 -100.00000 
-100.00000 -100.00000 
-100.00000 -100.00000 
-100.00000 -100.00000 
-0.29681  0.48558 
-100.00000 -100.00000 
-100.00000 -100.00000 
-100.00000 -100.00000 
-100.00000 -0.00007 
 0.03615 -100.00000 
 0.03554 -100.00000 
-100.00000 -100.00000 
-100.00000 -100.00000 
-100.00000 -100.00000 
-100.00000 -100.00000 
-100.00000 -100.00000 
-0.25986  0.00453 
-100.00000 -100.00000 
-0.34988 -100.00000 
-100.00000 -100.00000 
-100.00000 -100.00000 
-100.00000 -100.00000 
 0.00000  0.00000 
-0.10534  0.15364 
-100.00000 -100.00000 
-100.00000 -0.10939 
 0.39661 -0.16790 
-100.00000 -100.00000 
 0.00012 -100.00000 
 0.00000  0.00000 
-100.00000 -100.00000 
-100.00000 -100.00000 
-100.00000 -100.00000 
 0.00000  0.00000 
-100.00000 -100.00000 
-100.00000 -100.00000 
-0.20349 -100.00000 
-100.00000 -100.00000 
-100.00000 -100.00000 
-0.40433 -100.00000 
-100.00000 -100.00000 
-100.00000 -0.30674 
 0.25040  0.12867 
-0.79273 -0.56684 
-0.28837  0.31137 
-100.00000 -100.00000 
-100.00000 -100.00000 
 0.15258 -0.41110 
 0.03243 -0.00001 
-100.00000 -100.00000 
-100.00000 -100.00000 
-0.16142 -0.00048 
-100.00000 -0.00007 
-0.03157  0.16778 
-0.27602 -100.00000 
-0.00005 -100.00000 
-100.00000 -100.00000 
-100.00000 -100.00000 
-100.00000 -100.00000 
-100.00000 -100.00000 
-100.00000 -100.00000 
-100.00000 -100.00000 
-100.00000 -100.00000 
-100.00000 -100.00000 
-100.00000 -100.00000 
-100.00000 -100.00000 
-0.17780 -100.00000 
-100.00000 -100.00000 
-100.00000 -100.00000 
-0.17802 -0.12524 
-100.00000 -100.00000 
-100.00000 -0.00003 
-100.00000 -100.00000 
-100.00000 -100.00000 
-100.00000 -100.00000 
-0.47663  0.08394 
-100.00000 -100.00000 
-100.00000 -100.00000 
 0.00021 -100.00000 
-100.00000 -100.00000 
-0.12475  0.28850 
-100.00000 -100.00000 
-100.00000 -100.00000 
-100.00000 -100.00000 
-0.10512 -0.04804 
-100.00000 -100.00000 
-100.00000 -100.00000 
-100.00000 -100.00000 
-100.00000 -100.00000 
-100.00000 -100.00000 
-100.00000  0.00010 
 0.06490 -100.00000 
-0.28849 -100.00000 
-0.00001 -100.00000 
-0.06559 -0.16842 
-100.00000 -100.00000 
 0.00000  0.00000 
-100.00000 -100.00000 
-100.00000 -100.00000 
-100.00000 -100.00000 
-100.00000 -100.00000 
-100.00000 -100.00000 
-100.00000 -100.00000 
 0.00000  0.00000 
-100.00000 -100.00000 
-100.00000 -100.00000 
 0.00000  0.00000 
-100.00000 -100.00000 
