# Supplementary material for: Enhanced ER proteostasis and temperature differentially impact the mutational tolerance of influenza hemagglutinin
Source: eLife. 2018 Sep 6;7:e38795. doi: 10.7554/eLife.38795 (PMC6172027; doi:10.7554/eLife.38795)
Supplement: Source data 1. [file elife-38795-data1.zip › Dataset_1/HA_DMS_2018_processing/filtering/filtering_DAX39vsDAX37/compare/out_scatter_13_D.txt]

-100.00000 -100.00000 
 0.12470 -100.00000 
 0.01499 -100.00000 
-100.00000 -100.00000 
-100.00000 -100.00000 
-100.00000 -100.00000 
 0.00039 -0.08641 
-100.00000 -100.00000 
-100.00000 -100.00000 
-0.25417 -100.00000 
-100.00000 -100.00000 
-100.00000 -100.00000 
-100.00000 -100.00000 
-0.23998  0.22226 
-100.00000 -100.00000 
 0.00000  0.00000 
-100.00000 -100.00000 
 0.00000  0.00000 
-100.00000 -100.00000 
-100.00000 -100.00000 
-100.00000 -100.00000 
-100.00000 -100.00000 
 0.50595  0.46772 
 0.00483  0.01134 
-100.00000 -100.00000 
-100.00000 -100.00000 
-0.29223  0.13682 
 0.35971  0.42577 
-100.00000 -100.00000 
-100.00000 -100.00000 
 0.00000  0.00000 
-100.00000 -100.00000 
-0.13268  0.00005 
 0.00000  0.00000 
-100.00000 -100.00000 
-100.00000 -100.00000 
-100.00000 -100.00000 
-0.68691 -0.12614 
-100.00000 -100.00000 
-0.20787 -0.60480 
-100.00000 -100.00000 
-100.00000 -100.00000 
-100.00000 -100.00000 
-100.00000 -100.00000 
-0.00001 -100.00000 
-100.00000 -100.00000 
-100.00000 -0.23819 
-0.10586  0.00628 
-100.00000 -100.00000 
-100.00000 -100.00000 
-0.18150  0.04155 
 0.00000  0.00000 
-100.00000 -0.11436 
-100.00000 -100.00000 
 0.51746  0.42615 
-100.00000 -100.00000 
-100.00000 -100.00000 
-100.00000 -100.00000 
-100.00000 -100.00000 
-100.00000 -100.00000 
-100.00000 -100.00000 
-100.00000  0.13701 
-100.00000 -100.00000 
-100.00000 -100.00000 
-0.35620  0.14648 
-100.00000 -100.00000 
-100.00000 -100.00000 
-0.39518 -0.00024 
-100.00000 -100.00000 
-0.96449 -0.00028 
-100.00000 -0.10445 
-100.00000 -100.00000 
 0.06588  0.39541 
-100.00000 -100.00000 
-100.00000 -100.00000 
-100.00000 -100.00000 
-100.00000 -100.00000 
-100.00000 -100.00000 
-100.00000 -100.00000 
-100.00000 -100.00000 
 0.26166 -0.12790 
-100.00000 -100.00000 
 0.09884 -0.49190 
-100.00000 -100.00000 
 0.00000  0.00000 
-0.06621 -100.00000 
-100.00000 -100.00000 
-0.00016 -100.00000 
 0.61939  0.08647 
 0.19473  0.55528 
-100.00000 -0.86769 
-0.12303 -100.00000 
-100.00000 -100.00000 
-100.00000 -100.00000 
-0.36643  0.45882 
-100.00000 -100.00000 
-100.00000 -100.00000 
-0.19563  0.26308 
-0.10015 -0.43861 
-100.00000 -0.45509 
 0.07426 -0.37956 
-100.00000 -100.00000 
 0.04688 -0.57039 
 0.08598 -0.16923 
-100.00000 -100.00000 
-100.00000 -100.00000 
-100.00000 -100.00000 
-0.11918  0.58513 
-100.00000 -100.00000 
-100.00000 -100.00000 
 0.00000  0.00000 
-100.00000 -100.00000 
-0.11972 -100.00000 
 0.00000  0.00000 
-100.00000 -100.00000 
-0.18176  0.45642 
-0.46398 -0.08830 
-100.00000 -100.00000 
-100.00000 -100.00000 
-0.31169 -0.02388 
-100.00000 -100.00000 
-100.00000 -100.00000 
-100.00000 -100.00000 
 0.04759 -0.02250 
-100.00000 -100.00000 
 0.01857 -100.00000 
 0.25929 -100.00000 
-100.00000 -100.00000 
 0.09193 -0.53333 
-100.00000 -100.00000 
-100.00000 -100.00000 
 0.01825 -0.45530 
-100.00000 -100.00000 
-100.00000 -100.00000 
-0.00038 -0.57364 
 0.45419 -0.91182 
 0.52633  0.64648 
-100.00000 -100.00000 
-100.00000 -100.00000 
-100.00000 -100.00000 
-100.00000 -100.00000 
 0.58353  0.48559 
-100.00000 -100.00000 
-100.00000 -100.00000 
-0.29432 -0.36364 
 0.01775 -0.11130 
-100.00000 -100.00000 
-100.00000 -100.00000 
-100.00000 -100.00000 
-100.00000 -100.00000 
-100.00000 -100.00000 
-100.00000 -100.00000 
-0.22629 -100.00000 
-0.31278 -0.86286 
 0.07346 -100.00000 
-0.00028 -1.20700 
-1.08226  0.56098 
-100.00000 -100.00000 
-100.00000 -0.06320 
-100.00000 -100.00000 
-100.00000 -100.00000 
-100.00000 -100.00000 
 0.02203  0.00862 
-100.00000 -100.00000 
-100.00000 -100.00000 
-100.00000 -100.00000 
-100.00000 -100.00000 
-100.00000 -100.00000 
-100.00000 -100.00000 
-0.75482 -100.00000 
-0.39117 -0.47101 
 0.00000  0.00000 
-0.49853 -0.11557 
-100.00000 -100.00000 
 0.16367 -100.00000 
-100.00000 -100.00000 
-100.00000 -100.00000 
-100.00000 -100.00000 
-0.30250 -0.27146 
-100.00000 -0.22548 
-100.00000  0.13756 
-100.00000 -100.00000 
 0.23621  0.13125 
-0.35109  0.10222 
-100.00000 -100.00000 
 0.53681 -100.00000 
-100.00000 -100.00000 
 0.48199 -0.18097 
 0.14946 -0.28264 
-100.00000 -100.00000 
-100.00000 -100.00000 
-100.00000 -100.00000 
-100.00000 -100.00000 
 0.33795 -0.04656 
-100.00000 -100.00000 
-100.00000 -100.00000 
-0.00051 -100.00000 
-100.00000 -100.00000 
-100.00000 -100.00000 
-100.00000 -100.00000 
-100.00000 -0.13117 
 0.00000  0.00000 
-0.35122 -0.27093 
-100.00000 -100.00000 
-0.23901 -100.00000 
-0.10898 -100.00000 
-100.00000 -100.00000 
-100.00000 -100.00000 
-0.14403 -100.00000 
-0.31631 -0.70490 
-0.10573 -100.00000 
 0.30497  0.21337 
 0.38208  0.18698 
-100.00000  0.37829 
-100.00000  0.13755 
-0.00011 -100.00000 
-100.00000 -100.00000 
-100.00000 -100.00000 
-0.00012 -100.00000 
-0.46056 -100.00000 
 0.21774  0.24528 
-100.00000 -100.00000 
 0.32233 -0.12861 
-100.00000 -100.00000 
-100.00000 -100.00000 
-0.00033  0.00013 
-0.20423 -100.00000 
-100.00000 -100.00000 
-0.27085 -0.52504 
-100.00000 -100.00000 
-0.08701 -0.06919 
-0.12280 -0.31613 
-100.00000 -100.00000 
-100.00000 -100.00000 
-100.00000 -100.00000 
-0.32370 -100.00000 
-0.67375  0.00041 
 0.00000  0.00000 
-100.00000 -100.00000 
-100.00000 -100.00000 
-100.00000 -100.00000 
-100.00000 -100.00000 
-100.00000 -100.00000 
-0.19710 -0.06444 
-100.00000 -100.00000 
 0.21079 -100.00000 
-100.00000 -100.00000 
-100.00000  0.03348 
-100.00000 -100.00000 
-100.00000 -100.00000 
-0.11722  0.07982 
-100.00000 -100.00000 
-0.67241 -100.00000 
 0.00000  0.00000 
-100.00000 -100.00000 
-100.00000 -100.00000 
-100.00000 -100.00000 
-100.00000 -100.00000 
 0.80233 -0.20103 
-100.00000 -100.00000 
-100.00000 -100.00000 
 0.28990 -0.30363 
 0.32552 -0.17593 
-100.00000 -100.00000 
-100.00000 -100.00000 
-100.00000 -100.00000 
-100.00000 -100.00000 
-100.00000 -100.00000 
-100.00000 -0.00013 
-100.00000  0.37829 
-100.00000 -100.00000 
-100.00000 -100.00000 
-100.00000 -100.00000 
-0.27941 -0.66874 
-100.00000 -100.00000 
-0.74906 -0.18515 
-0.55667 -100.00000 
 0.04770 -0.45092 
-100.00000 -100.00000 
 0.18375 -0.35042 
-100.00000 -100.00000 
-100.00000 -100.00000 
-100.00000 -100.00000 
-100.00000 -100.00000 
 0.82978 -0.13931 
-100.00000 -100.00000 
-0.07168 -0.59770 
-100.00000 -100.00000 
-0.22174 -100.00000 
-0.79655  0.56228 
-100.00000 -100.00000 
-0.17068  0.29308 
-100.00000 -100.00000 
-0.86730 -100.00000 
-100.00000 -100.00000 
-100.00000 -100.00000 
-100.00000 -100.00000 
-100.00000 -100.00000 
-0.46031 -0.24080 
-100.00000 -100.00000 
 0.25205  0.04468 
-100.00000 -100.00000 
-0.47155 -0.11265 
-100.00000 -100.00000 
-0.12922  0.18401 
-100.00000 -100.00000 
-100.00000 -100.00000 
-100.00000 -100.00000 
-100.00000 -100.00000 
 0.41566  0.40137 
-100.00000 -100.00000 
-0.18919  0.57455 
-100.00000 -100.00000 
 0.22245 -0.48897 
-100.00000 -100.00000 
-100.00000 -100.00000 
-100.00000 -100.00000 
 0.47590 -0.36341 
-100.00000 -100.00000 
-100.00000 -100.00000 
-100.00000 -100.00000 
-0.12659 -100.00000 
 0.35952 -0.20983 
-100.00000 -100.00000 
-100.00000 -100.00000 
-100.00000 -100.00000 
-100.00000 -100.00000 
-100.00000 -100.00000 
-100.00000 -100.00000 
-100.00000 -100.00000 
-100.00000 -100.00000 
-100.00000 -100.00000 
-100.00000 -100.00000 
-100.00000 -100.00000 
-100.00000 -100.00000 
 0.26459 -100.00000 
-100.00000 -0.00055 
-100.00000 -100.00000 
-100.00000 -100.00000 
-100.00000 -100.00000 
-100.00000 -100.00000 
-100.00000 -0.11585 
-100.00000 -100.00000 
 0.06912  0.40474 
-100.00000 -100.00000 
-100.00000 -100.00000 
-100.00000 -100.00000 
 0.02171  0.02394 
-100.00000 -100.00000 
 0.31637  0.43781 
 0.34566  0.21879 
-100.00000 -100.00000 
-100.00000 -100.00000 
 0.08714  0.33198 
-100.00000 -100.00000 
-100.00000 -100.00000 
-100.00000 -100.00000 
-100.00000 -0.00030 
-100.00000 -100.00000 
-100.00000 -100.00000 
-100.00000 -100.00000 
 0.00000  0.00000 
-100.00000 -100.00000 
-100.00000 -100.00000 
-100.00000 -100.00000 
-0.18957  0.20352 
-100.00000 -100.00000 
-0.00007 -100.00000 
-100.00000 -100.00000 
-100.00000 -100.00000 
-0.51214  0.29026 
 0.36809 -0.80536 
-0.63190 -100.00000 
-100.00000 -100.00000 
-0.45036 -0.12553 
 0.12995 -0.14563 
 0.02047  0.13761 
-100.00000 -100.00000 
-100.00000 -100.00000 
 0.00000  0.00000 
-100.00000 -100.00000 
-100.00000 -0.20961 
-100.00000 -100.00000 
-100.00000 -100.00000 
-100.00000 -100.00000 
 0.55758  0.09963 
-0.19543 -0.12968 
-100.00000 -100.00000 
-0.23091  0.13964 
-100.00000 -100.00000 
-100.00000 -100.00000 
-100.00000 -100.00000 
-0.00879  0.20504 
-100.00000 -100.00000 
-100.00000 -100.00000 
 0.13584  0.19345 
-100.00000 -100.00000 
-0.19636 -0.09487 
-100.00000 -100.00000 
-0.46328 -0.53534 
-100.00000 -100.00000 
-100.00000 -100.00000 
 0.66633 -0.97061 
-100.00000 -100.00000 
-100.00000 -100.00000 
-100.00000 -100.00000 
-100.00000 -100.00000 
-0.29983  0.11065 
-100.00000 -100.00000 
 0.31837 -0.00049 
-100.00000 -100.00000 
-0.10585  0.16790 
-100.00000 -100.00000 
 0.98665 -0.03801 
 0.07666 -0.04197 
-100.00000 -100.00000 
-100.00000  0.04256 
-100.00000 -100.00000 
-100.00000 -100.00000 
-100.00000 -100.00000 
 0.26547  0.10308 
 0.05933 -0.29846 
-100.00000 -100.00000 
-0.23814 -0.04091 
-100.00000 -100.00000 
-100.00000 -100.00000 
-100.00000  0.13755 
 0.00000  0.00000 
 0.00000  0.00000 
-100.00000 -100.00000 
-100.00000 -100.00000 
-100.00000 -100.00000 
 0.00000  0.00000 
-100.00000 -100.00000 
-100.00000 -100.00000 
-100.00000 -100.00000 
-100.00000 -0.03521 
 0.41698 -0.00587 
-100.00000 -100.00000 
 0.20132  0.30309 
-100.00000 -100.00000 
-100.00000 -100.00000 
-100.00000 -0.09443 
-100.00000 -100.00000 
-100.00000 -100.00000 
-0.14697  0.21797 
-0.52515  0.06283 
 0.38901  0.13944 
-100.00000 -100.00000 
-100.00000 -100.00000 
-100.00000 -100.00000 
 0.00000  0.00000 
-100.00000 -100.00000 
-100.00000 -100.00000 
 0.00000  0.00000 
 0.00119 -0.48126 
-0.20423  0.20440 
-100.00000 -100.00000 
-100.00000 -100.00000 
-0.04065 -0.32881 
-100.00000 -100.00000 
-100.00000 -100.00000 
-0.40164 -0.64510 
-100.00000 -100.00000 
-100.00000 -100.00000 
-100.00000 -100.00000 
-100.00000 -100.00000 
-100.00000 -100.00000 
-100.00000 -100.00000 
-100.00000 -100.00000 
 0.46870 -0.12635 
 0.20585 -0.27508 
 0.26306  0.26296 
-100.00000 -100.00000 
-0.03690  0.33107 
-100.00000 -100.00000 
-100.00000 -100.00000 
-0.49014  0.36814 
-100.00000 -100.00000 
-100.00000 -100.00000 
-100.00000 -100.00000 
-0.04725 -0.56705 
-100.00000 -100.00000 
-0.15680  0.13732 
-100.00000 -100.00000 
 0.13763 -100.00000 
-100.00000 -100.00000 
 0.00000  0.00000 
 0.32032  0.24447 
-0.95599 -0.07170 
-100.00000 -100.00000 
-100.00000 -100.00000 
-0.13113  0.50435 
-100.00000 -100.00000 
-100.00000 -100.00000 
-100.00000 -100.00000 
-0.09649 -0.33219 
-100.00000 -0.00013 
-100.00000 -0.47980 
-100.00000  0.00004 
 0.00000  0.00000 
-100.00000 -100.00000 
-100.00000 -100.00000 
-100.00000 -100.00000 
-0.00008 -100.00000 
-100.00000 -100.00000 
-0.86857 -0.34206 
-0.19521  0.00635 
-100.00000 -100.00000 
 0.17523 -100.00000 
-100.00000 -100.00000 
 0.06244 -0.12119 
-0.38871 -100.00000 
 1.05181 -0.70471 
-0.50926 -100.00000 
-100.00000 -100.00000 
 0.00000  0.00000 
-100.00000 -100.00000 
-100.00000 -100.00000 
 0.06007 -0.10934 
-100.00000 -100.00000 
-0.07954  0.59702 
-100.00000  0.08037 
 0.26369 -0.00012 
-0.11127 -0.57947 
-100.00000 -0.00008 
 0.13752 -0.00021 
-0.18885 -100.00000 
-100.00000 -100.00000 
-100.00000 -100.00000 
-100.00000 -100.00000 
-100.00000 -0.00007 
 0.15934 -0.03878 
-100.00000 -100.00000 
-100.00000 -100.00000 
-100.00000  0.06163 
-100.00000  0.26959 
-100.00000 -100.00000 
-100.00000 -100.00000 
-100.00000 -100.00000 
-100.00000 -100.00000 
-100.00000 -100.00000 
-100.00000 -100.00000 
-0.10449 -0.04187 
-100.00000 -100.00000 
-100.00000 -100.00000 
-100.00000 -100.00000 
-100.00000 -100.00000 
-100.00000 -100.00000 
-100.00000 -100.00000 
-100.00000 -100.00000 
-100.00000 -100.00000 
-100.00000 -100.00000 
-100.00000 -100.00000 
-100.00000 -100.00000 
-1.00803 -0.24776 
-100.00000 -100.00000 
-100.00000 -100.00000 
-100.00000 -100.00000 
-100.00000 -100.00000 
-100.00000 -100.00000 
-0.10517 -100.00000 
-100.00000 -100.00000 
 0.13776 -100.00000 
-100.00000 -100.00000 
