# Supplementary material for: Enhanced ER proteostasis and temperature differentially impact the mutational tolerance of influenza hemagglutinin
Source: eLife. 2018 Sep 6;7:e38795. doi: 10.7554/eLife.38795 (PMC6172027; doi:10.7554/eLife.38795)
Supplement: Source data 1. [file elife-38795-data1.zip › Dataset_1/HA_DMS_2018_processing/filtering/filtering_DAX39vsDAX37/compare/out_scatter_13_E.txt]

-100.00000 -100.00000 
 0.18842 -0.23959 
 0.11065 -0.38025 
-0.04430  0.20735 
-100.00000 -100.00000 
-100.00000 -100.00000 
-100.00000 -100.00000 
-100.00000 -100.00000 
-100.00000 -100.00000 
-100.00000 -100.00000 
 0.12408  0.24317 
-100.00000 -0.00010 
 0.13009 -100.00000 
-100.00000 -100.00000 
-100.00000 -100.00000 
 0.70402  0.13484 
 0.33072 -0.27958 
 0.68946 -0.07071 
-0.51942 -100.00000 
-100.00000 -100.00000 
-100.00000 -100.00000 
-100.00000 -100.00000 
-100.00000 -100.00000 
-100.00000 -100.00000 
-100.00000 -100.00000 
-0.10316  0.01139 
-100.00000 -100.00000 
-100.00000 -100.00000 
-100.00000 -100.00000 
-100.00000 -100.00000 
 0.45799 -0.37679 
-100.00000 -0.00002 
-100.00000 -100.00000 
 0.18272  0.22297 
-100.00000 -100.00000 
-100.00000 -100.00000 
-100.00000 -100.00000 
 0.00000  0.00000 
-0.46638  0.08105 
 0.26304 -100.00000 
-100.00000 -100.00000 
 0.01432  0.13817 
-100.00000 -100.00000 
-100.00000 -100.00000 
-100.00000 -100.00000 
-100.00000 -100.00000 
-100.00000 -100.00000 
-100.00000 -100.00000 
-100.00000 -100.00000 
-100.00000 -100.00000 
 0.00000  0.00000 
 0.34252 -0.50077 
 0.01887 -0.61394 
-100.00000 -100.00000 
-100.00000 -100.00000 
-0.37100 -0.06037 
-0.10741 -0.12215 
-100.00000 -100.00000 
-100.00000 -100.00000 
 0.45069 -0.03103 
-100.00000 -100.00000 
 0.98429 -0.39991 
-0.61154  0.06634 
-100.00000 -100.00000 
-0.67265 -0.65966 
-100.00000 -100.00000 
-100.00000 -100.00000 
-0.54924 -0.02718 
-100.00000 -100.00000 
 0.15142 -0.37693 
-0.52658 -0.30437 
-100.00000 -100.00000 
-100.00000 -100.00000 
-100.00000 -100.00000 
-100.00000  0.36101 
-0.23792 -0.29757 
-100.00000 -100.00000 
-100.00000 -100.00000 
-100.00000 -100.00000 
-0.10067  0.27155 
-100.00000 -100.00000 
-100.00000 -100.00000 
 0.00000  0.00000 
-100.00000 -100.00000 
-0.12914  0.22858 
 0.28935 -0.69413 
-100.00000 -100.00000 
-100.00000 -100.00000 
 0.13849  0.26910 
 0.56889 -0.10108 
-0.18862 -0.42053 
 0.88826  0.22258 
-100.00000 -100.00000 
-100.00000 -100.00000 
-100.00000 -100.00000 
-100.00000 -100.00000 
 0.67827 -100.00000 
 0.00000  0.00000 
 0.11288  0.02033 
-0.51713  0.04983 
 0.77655 -100.00000 
-100.00000 -0.00005 
 0.00000  0.00000 
-0.82862 -0.11782 
-0.71667 -0.63272 
-0.22266 -0.06343 
-100.00000 -100.00000 
-100.00000 -100.00000 
-100.00000 -100.00000 
-0.06311 -0.16676 
 0.25923 -0.33192 
-100.00000 -100.00000 
-0.81859 -100.00000 
 0.23865 -0.32857 
-100.00000 -100.00000 
 0.00000  0.00000 
 0.00000  0.00000 
-100.00000 -100.00000 
-100.00000 -100.00000 
 0.00000  0.00000 
-100.00000 -0.18908 
-100.00000 -100.00000 
-100.00000 -0.00028 
-100.00000 -1.09252 
-100.00000 -0.00015 
 1.68341 -100.00000 
-100.00000 -0.14587 
-100.00000 -100.00000 
 0.00000  0.00000 
-100.00000 -100.00000 
-100.00000 -100.00000 
 0.00000  0.00000 
-100.00000 -100.00000 
-100.00000 -100.00000 
 0.49945 -0.29887 
 0.33450  0.22710 
 0.00000  0.00000 
 0.16764 -0.23371 
-100.00000 -100.00000 
-100.00000 -100.00000 
-0.59622 -100.00000 
-0.11894 -100.00000 
-100.00000 -100.00000 
-100.00000 -100.00000 
 0.05598 -0.12125 
-0.56241 -0.37763 
 0.01348 -0.11982 
-0.00063 -100.00000 
-100.00000 -100.00000 
 0.13592 -100.00000 
-100.00000 -100.00000 
-100.00000 -100.00000 
-0.64456 -0.53004 
 0.43874 -0.37890 
-0.01417 -0.54515 
 0.24876 -0.16986 
-0.48195 -0.15249 
-100.00000 -100.00000 
 0.09672 -100.00000 
-100.00000 -100.00000 
-100.00000 -100.00000 
-100.00000 -100.00000 
-100.00000 -100.00000 
-100.00000 -100.00000 
-100.00000 -100.00000 
-100.00000 -100.00000 
-100.00000 -100.00000 
-100.00000 -100.00000 
-0.44707 -0.11340 
-0.42935  0.45218 
 1.67429 -0.44964 
 0.47353  0.09112 
-0.27612  0.00157 
-100.00000 -100.00000 
-0.25729  0.14206 
-0.76465 -0.12836 
-100.00000 -100.00000 
-0.58322 -100.00000 
-0.89666 -100.00000 
-0.19822 -0.28296 
-100.00000 -100.00000 
 0.25622 -0.74703 
-100.00000 -100.00000 
-0.59587  0.79027 
 0.06244 -0.25579 
 0.57148  0.51575 
-0.29514  0.13324 
 0.00000  0.00000 
-100.00000 -100.00000 
-100.00000 -100.00000 
-0.24619 -0.20548 
-100.00000 -100.00000 
-100.00000 -100.00000 
-100.00000 -100.00000 
-100.00000 -100.00000 
-100.00000 -100.00000 
-100.00000 -0.00051 
-100.00000 -100.00000 
-100.00000 -100.00000 
-0.00007 -100.00000 
-100.00000 -100.00000 
-0.47847 -0.99971 
 0.00000  0.00000 
-100.00000 -0.20550 
-0.46482 -0.06148 
-0.20442  0.02885 
-100.00000 -100.00000 
-100.00000 -100.00000 
-0.25716 -100.00000 
-100.00000 -0.00081 
 0.17958  0.09296 
-0.26766  0.37853 
-100.00000 -100.00000 
-100.00000 -100.00000 
-100.00000 -100.00000 
-100.00000 -100.00000 
-100.00000  0.00012 
 0.11224  0.17311 
-100.00000 -100.00000 
 0.21804  0.03986 
-100.00000 -100.00000 
-100.00000 -100.00000 
-0.51609 -0.47909 
-100.00000 -100.00000 
-100.00000 -100.00000 
-0.15137 -100.00000 
-0.20423 -100.00000 
-100.00000 -100.00000 
 0.00000  0.00000 
-100.00000 -0.10611 
-100.00000 -100.00000 
-0.64390 -0.21763 
-100.00000 -100.00000 
-100.00000 -100.00000 
 0.46941  0.08528 
 0.14248 -100.00000 
 0.46085  0.10499 
-0.11750 -0.23688 
-100.00000 -100.00000 
-100.00000  0.00004 
 0.11822 -0.11455 
-100.00000 -100.00000 
-100.00000 -100.00000 
 0.03864 -100.00000 
-100.00000 -100.00000 
-100.00000 -100.00000 
-100.00000 -100.00000 
-100.00000 -100.00000 
-100.00000 -100.00000 
-100.00000 -100.00000 
 0.00000  0.00000 
-100.00000 -100.00000 
-0.05616  0.10244 
-0.54971 -0.18881 
-100.00000 -0.19994 
-100.00000 -100.00000 
-100.00000 -0.00119 
-100.00000 -100.00000 
 0.00000  0.00000 
-0.10548  0.28022 
-0.29679 -0.10636 
-100.00000 -100.00000 
-100.00000 -100.00000 
-100.00000 -100.00000 
-100.00000 -100.00000 
-0.46368 -100.00000 
-100.00000 -100.00000 
 0.03195 -0.00004 
-100.00000 -100.00000 
-100.00000 -100.00000 
-100.00000 -100.00000 
 0.33507 -0.03511 
-100.00000 -100.00000 
-0.75248 -0.05266 
-100.00000 -100.00000 
-0.71577  0.03939 
-0.31785  0.11688 
 0.00000  0.00000 
-100.00000 -100.00000 
-100.00000 -100.00000 
-100.00000 -100.00000 
-100.00000 -100.00000 
-0.54274 -100.00000 
-100.00000 -100.00000 
 0.64995 -0.33099 
-0.36811 -0.31967 
 0.07514 -0.20971 
-100.00000 -100.00000 
-0.12651  0.25318 
 0.00000  0.00000 
-100.00000 -100.00000 
 0.31508 -100.00000 
-100.00000 -100.00000 
-0.01007 -0.21331 
-100.00000 -100.00000 
-100.00000 -0.00003 
-100.00000 -100.00000 
-100.00000 -100.00000 
-0.45251 -100.00000 
-0.01957 -0.44716 
-100.00000 -0.00007 
-100.00000 -100.00000 
-0.34598  0.39269 
-100.00000 -100.00000 
-100.00000 -100.00000 
-100.00000 -100.00000 
-100.00000 -100.00000 
-100.00000 -100.00000 
-100.00000 -100.00000 
-100.00000 -100.00000 
-100.00000 -100.00000 
-100.00000 -100.00000 
-100.00000 -100.00000 
-100.00000 -100.00000 
-100.00000 -100.00000 
-100.00000 -100.00000 
-0.08287 -0.29383 
 0.00000  0.00000 
-100.00000 -100.00000 
-100.00000 -100.00000 
-0.55880  0.13874 
-100.00000 -100.00000 
-100.00000 -100.00000 
-100.00000 -100.00000 
-100.00000 -100.00000 
-0.53489  0.58535 
-0.07486 -0.23751 
-100.00000 -100.00000 
-100.00000 -100.00000 
-100.00000 -100.00000 
-100.00000 -100.00000 
-100.00000 -100.00000 
 0.36070  0.48996 
-100.00000 -100.00000 
 0.13892 -0.12344 
-100.00000 -100.00000 
-100.00000 -100.00000 
-100.00000 -100.00000 
-100.00000 -100.00000 
-100.00000 -100.00000 
-0.00008 -100.00000 
-100.00000 -100.00000 
-100.00000 -0.00003 
-100.00000 -100.00000 
-100.00000 -100.00000 
-100.00000 -100.00000 
-0.51519  0.44765 
-100.00000 -100.00000 
-100.00000 -100.00000 
-100.00000 -100.00000 
-100.00000 -100.00000 
-100.00000 -100.00000 
-100.00000 -100.00000 
 0.00000  0.00000 
 0.33263 -0.25570 
 0.42063 -0.41233 
-100.00000 -100.00000 
-100.00000 -100.00000 
 0.05521  0.10117 
-100.00000 -100.00000 
-100.00000 -100.00000 
-0.75229  0.13826 
 0.41690 -0.66793 
-100.00000 -100.00000 
-100.00000 -100.00000 
-100.00000 -100.00000 
-100.00000 -100.00000 
-100.00000 -100.00000 
-100.00000 -100.00000 
-100.00000  0.01813 
-100.00000 -100.00000 
 0.00000  0.00000 
 0.13508 -0.08793 
-0.61988 -0.48911 
 0.49774 -0.12553 
-100.00000 -100.00000 
-100.00000 -100.00000 
 0.04206 -0.16063 
 0.13661  0.13808 
 0.72167 -0.44661 
-100.00000 -0.09465 
-0.78108 -0.14843 
-100.00000 -100.00000 
-100.00000 -100.00000 
-100.00000 -0.26794 
-100.00000 -0.27575 
-100.00000 -100.00000 
-100.00000 -100.00000 
-0.14759 -100.00000 
 0.47571  0.26108 
-100.00000 -100.00000 
 0.13759 -0.09504 
-100.00000 -100.00000 
-0.32122 -0.16382 
-100.00000  0.00009 
-100.00000 -100.00000 
-100.00000 -100.00000 
-100.00000 -100.00000 
-100.00000 -100.00000 
 0.00000  0.00000 
 0.20118 -0.47239 
-100.00000 -100.00000 
-100.00000 -100.00000 
-100.00000 -100.00000 
-0.00003 -100.00000 
-100.00000 -100.00000 
-100.00000 -100.00000 
-100.00000 -100.00000 
-100.00000 -100.00000 
-100.00000 -100.00000 
-0.28317  0.77912 
 0.00000  0.00000 
-100.00000 -100.00000 
-100.00000 -100.00000 
-0.66273 -0.09490 
-100.00000 -100.00000 
 0.00000  0.00000 
 0.07652 -0.01138 
-100.00000 -100.00000 
-100.00000 -100.00000 
 0.00000  0.00000 
-100.00000 -100.00000 
-100.00000 -100.00000 
-100.00000 -100.00000 
-0.63848  0.46130 
 0.40521  0.35724 
-100.00000 -100.00000 
-0.03164  0.22110 
-0.58372 -0.74502 
 0.23924  0.04655 
-100.00000 -100.00000 
 0.00013 -100.00000 
-0.29862 -0.46732 
-100.00000 -100.00000 
-100.00000 -100.00000 
-100.00000 -100.00000 
-100.00000 -100.00000 
-100.00000 -100.00000 
-0.22658  0.49201 
 0.00000  0.00000 
-100.00000 -100.00000 
-100.00000 -100.00000 
-100.00000 -100.00000 
-100.00000 -100.00000 
-100.00000 -100.00000 
 0.00000  0.00000 
-100.00000 -100.00000 
 0.00000  0.00000 
-100.00000 -100.00000 
-100.00000 -100.00000 
-100.00000 -100.00000 
-0.28451  0.11142 
-100.00000 -100.00000 
-100.00000 -100.00000 
 0.03984  0.27624 
-100.00000 -0.29797 
-100.00000 -100.00000 
 0.16180 -100.00000 
-0.75469 -0.33629 
-100.00000 -100.00000 
-100.00000 -100.00000 
-100.00000 -100.00000 
 0.00000  0.00000 
 0.22387  0.26362 
-100.00000  0.13752 
-0.37620 -0.20371 
-100.00000 -100.00000 
 0.03554 -100.00000 
-100.00000 -100.00000 
-0.22790  0.34325 
-100.00000 -100.00000 
-100.00000 -100.00000 
-100.00000 -100.00000 
 0.24820  0.10764 
 0.00000  0.00000 
-100.00000 -0.30639 
 0.05234 -0.25060 
-100.00000 -100.00000 
-0.38800  0.07518 
-100.00000 -100.00000 
-100.00000 -100.00000 
 0.00000  0.00000 
-100.00000 -100.00000 
-100.00000 -100.00000 
-100.00000 -100.00000 
-0.04638  0.05308 
-100.00000 -100.00000 
-0.11865 -0.37066 
-100.00000 -100.00000 
 0.00000  0.00000 
-100.00000 -100.00000 
-100.00000 -100.00000 
 0.00000  0.00000 
-0.95708 -0.00013 
 0.03243 -0.10931 
-100.00000 -100.00000 
-0.40597 -0.00174 
 0.39133 -0.08666 
-0.29553 -100.00000 
-100.00000 -100.00000 
 0.10487  0.02711 
-0.00005 -100.00000 
 0.00023 -100.00000 
 0.08327 -0.57530 
-100.00000 -100.00000 
-0.12177  0.26302 
 0.00000  0.00000 
 0.00000  0.00000 
-100.00000 -100.00000 
-0.20889 -0.10573 
-0.19914 -100.00000 
-0.38073 -100.00000 
-100.00000 -100.00000 
 0.00000  0.00000 
-0.14018 -0.23482 
-100.00000 -100.00000 
-0.95569 -0.29909 
 0.48154  0.32472 
-100.00000  0.16780 
 0.57958 -0.28192 
-100.00000 -100.00000 
 0.00000  0.00000 
 0.02472 -100.00000 
-100.00000  0.37839 
 0.18295  0.62787 
-0.09618  0.20121 
 0.04468 -0.00021 
-100.00000 -100.00000 
-0.09546 -100.00000 
-100.00000 -100.00000 
-0.10092  0.00008 
-100.00000 -100.00000 
-100.00000 -100.00000 
-100.00000 -100.00000 
-100.00000 -100.00000 
-100.00000 -100.00000 
-100.00000 -100.00000 
-100.00000 -100.00000 
-100.00000 -100.00000 
-100.00000 -100.00000 
-0.20288 -100.00000 
-100.00000 -100.00000 
-100.00000 -100.00000 
-100.00000 -100.00000 
-100.00000 -100.00000 
-100.00000 -100.00000 
-0.48088 -0.18458 
-0.40172  0.07273 
-100.00000 -100.00000 
-100.00000 -100.00000 
-0.00001 -100.00000 
-100.00000  0.05203 
-100.00000 -100.00000 
-100.00000 -100.00000 
-0.20293  0.13741 
-100.00000 -100.00000 
-0.42700  0.02640 
-100.00000 -0.00004 
-100.00000 -100.00000 
-0.13474  0.14304 
-100.00000 -100.00000 
-0.29502  0.00006 
-100.00000 -100.00000 
-100.00000 -100.00000 
-100.00000 -100.00000 
