# Supplementary material for: Enhanced ER proteostasis and temperature differentially impact the mutational tolerance of influenza hemagglutinin
Source: eLife. 2018 Sep 6;7:e38795. doi: 10.7554/eLife.38795 (PMC6172027; doi:10.7554/eLife.38795)
Supplement: Source data 1. [file elife-38795-data1.zip › Dataset_1/HA_DMS_2018_processing/filtering/filtering_DAX39vsDAX37/compare/out_scatter_13_F.txt]

-100.00000 -100.00000 
-100.00000  0.02961 
-0.00021 -100.00000 
-100.00000  0.00007 
 0.54525  0.13792 
-0.62313 -100.00000 
-0.38802  0.33919 
-100.00000 -100.00000 
-0.36521 -0.51004 
-0.25417  0.13529 
 0.61666 -100.00000 
 0.00000  0.00000 
-100.00000 -100.00000 
-100.00000 -100.00000 
-100.00000 -100.00000 
-100.00000 -100.00000 
-100.00000 -100.00000 
-100.00000 -100.00000 
 0.29616 -100.00000 
-100.00000 -100.00000 
-0.36521  0.24320 
-100.00000 -100.00000 
-100.00000 -100.00000 
-100.00000 -0.00002 
-100.00000 -100.00000 
-100.00000 -100.00000 
-100.00000 -100.00000 
-100.00000 -100.00000 
-100.00000 -100.00000 
-100.00000 -100.00000 
-100.00000 -100.00000 
-100.00000 -100.00000 
-0.20703  0.02922 
-100.00000 -100.00000 
-100.00000 -100.00000 
-100.00000 -100.00000 
-0.15861 -0.14469 
-100.00000 -100.00000 
-100.00000 -100.00000 
-100.00000 -100.00000 
-100.00000 -100.00000 
-100.00000 -100.00000 
-100.00000 -100.00000 
-100.00000 -100.00000 
-100.00000 -100.00000 
-0.06872  0.33157 
 0.40406 -0.30380 
-100.00000 -100.00000 
-100.00000 -100.00000 
 0.42826  0.04347 
-100.00000 -100.00000 
-100.00000 -100.00000 
-100.00000 -0.00005 
 0.00006 -100.00000 
-100.00000 -100.00000 
-100.00000 -0.00019 
-100.00000 -100.00000 
-100.00000 -100.00000 
-0.21231 -0.43636 
-0.08955 -100.00000 
 0.67331  0.64014 
-0.48652  0.02181 
-100.00000 -100.00000 
-100.00000 -100.00000 
-100.00000 -100.00000 
-100.00000 -100.00000 
-100.00000 -100.00000 
-0.52072 -100.00000 
 0.51261 -0.10351 
-0.36652 -100.00000 
-100.00000  0.01140 
 0.24566  0.03579 
-100.00000 -100.00000 
 0.38197 -0.34668 
-100.00000 -100.00000 
-100.00000 -100.00000 
-100.00000 -100.00000 
 0.63694  0.28006 
-0.44564 -0.08626 
-100.00000 -100.00000 
-100.00000 -100.00000 
-100.00000 -100.00000 
-0.36652  0.25233 
 0.13153 -0.00005 
-100.00000 -100.00000 
-0.11714  0.02888 
-100.00000 -100.00000 
-0.67061  0.13297 
 0.31690  0.01182 
-0.30588  0.13681 
-0.00035 -0.12604 
 0.00857 -100.00000 
-100.00000 -100.00000 
 0.48165  0.22304 
-100.00000 -100.00000 
-100.00000  0.13751 
-100.00000 -100.00000 
-100.00000 -100.00000 
-100.00000  0.00008 
 0.25565 -0.75057 
-100.00000 -100.00000 
-0.41813 -100.00000 
-100.00000 -100.00000 
-0.65665  0.03753 
-100.00000 -100.00000 
-100.00000 -100.00000 
-0.37839 -0.04135 
 0.55889  0.76570 
-100.00000 -100.00000 
-100.00000 -100.00000 
-100.00000 -100.00000 
 0.02072  0.84807 
-1.03265  0.16930 
-100.00000 -100.00000 
 0.03471  0.15361 
-100.00000 -100.00000 
-100.00000 -100.00000 
-100.00000 -100.00000 
-0.45294 -0.32629 
-100.00000 -100.00000 
-100.00000 -100.00000 
-0.24317 -0.00757 
 0.11706 -100.00000 
-100.00000 -100.00000 
-0.54363 -0.90769 
-100.00000 -100.00000 
-100.00000 -100.00000 
 0.24719  0.16457 
-100.00000 -100.00000 
-100.00000 -100.00000 
 0.00000  0.00000 
-100.00000 -100.00000 
-100.00000 -100.00000 
 0.00000  0.00000 
-100.00000 -100.00000 
-1.99342 -0.97941 
 0.25917 -100.00000 
 0.33864  0.13725 
 0.00907 -100.00000 
 0.24561  0.15302 
-100.00000  0.00002 
-100.00000 -100.00000 
-0.94174 -0.41893 
-100.00000 -100.00000 
 0.00000  0.00000 
-100.00000 -0.29156 
-100.00000 -100.00000 
-100.00000 -100.00000 
-100.00000 -100.00000 
-0.43265  0.44833 
-100.00000 -100.00000 
-0.11165 -0.16166 
-0.36355 -0.23500 
 0.02042 -0.11453 
-100.00000 -0.16220 
-1.05608 -100.00000 
 0.11937 -0.47312 
-100.00000 -100.00000 
-100.00000 -100.00000 
 0.00000  0.00000 
-100.00000  0.26309 
-100.00000 -100.00000 
-100.00000 -100.00000 
 0.44892  0.06546 
-100.00000  0.00005 
-100.00000 -100.00000 
-100.00000 -100.00000 
-100.00000 -100.00000 
-100.00000 -100.00000 
-100.00000 -0.00139 
-0.19237  0.26267 
-100.00000 -100.00000 
-0.22525  0.36213 
 0.01827  0.13748 
-100.00000 -100.00000 
-0.24473  0.24749 
-0.40612 -100.00000 
-100.00000 -100.00000 
-0.00015 -100.00000 
-0.46321  0.12301 
-0.04889 -100.00000 
 0.50134 -0.67366 
-100.00000 -100.00000 
-0.51698 -0.11896 
-100.00000 -0.88429 
-100.00000 -100.00000 
-100.00000 -100.00000 
-100.00000 -100.00000 
-100.00000 -100.00000 
-0.28316  0.76571 
-100.00000 -100.00000 
-100.00000 -0.16062 
-0.27855 -100.00000 
-100.00000 -100.00000 
-0.00419 -0.06756 
-100.00000 -100.00000 
-0.29703 -100.00000 
-100.00000 -100.00000 
 0.21290 -0.56148 
-100.00000 -100.00000 
-0.02716 -100.00000 
-100.00000 -100.00000 
-100.00000 -100.00000 
-100.00000 -100.00000 
-100.00000 -100.00000 
-0.54237  0.27236 
-0.05639 -0.16572 
-100.00000 -100.00000 
-100.00000 -0.46713 
-0.20543 -0.24151 
-0.11345 -0.20512 
-1.77955 -100.00000 
-100.00000 -100.00000 
-100.00000 -0.29830 
-0.20461  0.05768 
 0.03126 -0.37678 
-100.00000 -100.00000 
-0.05515 -100.00000 
-0.16711 -0.05002 
 0.79848 -0.48131 
-100.00000  0.13777 
-0.10565  0.29784 
 0.09498  0.27168 
-100.00000  0.00020 
-100.00000 -100.00000 
 0.00000  0.00000 
 0.37848  0.47834 
-100.00000 -100.00000 
-0.43591 -0.74653 
-0.11110 -100.00000 
-0.23775 -0.03628 
 0.01099 -1.44336 
-100.00000 -100.00000 
 0.04505 -100.00000 
-0.60081  0.03198 
-100.00000 -0.10570 
 0.12381 -0.18403 
-100.00000 -100.00000 
-100.00000 -100.00000 
-100.00000 -100.00000 
-100.00000 -100.00000 
-100.00000 -100.00000 
-100.00000 -100.00000 
-0.09886 -0.00013 
 0.00003 -100.00000 
-100.00000 -100.00000 
-100.00000 -100.00000 
-100.00000 -0.54376 
 0.23009 -0.48143 
-100.00000 -100.00000 
-0.24275 -0.61502 
-100.00000 -100.00000 
-0.03100 -100.00000 
-100.00000 -100.00000 
-100.00000 -0.33368 
-100.00000 -100.00000 
-0.12033 -0.24852 
 0.00000  0.00000 
-100.00000 -100.00000 
-100.00000 -100.00000 
-100.00000 -100.00000 
-100.00000 -100.00000 
-100.00000 -100.00000 
-100.00000 -0.54481 
-100.00000 -100.00000 
-100.00000 -100.00000 
-100.00000 -100.00000 
-100.00000 -100.00000 
-100.00000 -0.67995 
-100.00000 -100.00000 
 0.00000  0.00000 
-100.00000 -100.00000 
-100.00000 -100.00000 
-100.00000 -100.00000 
-0.15898 -100.00000 
-100.00000 -100.00000 
 0.00000  0.00000 
-0.30408 -0.05683 
 0.02348 -0.45890 
-100.00000 -100.00000 
-0.00749 -0.61813 
 0.38092  0.18771 
 0.38260  0.18752 
-100.00000 -100.00000 
-100.00000 -100.00000 
-100.00000 -100.00000 
-100.00000  0.00006 
-0.12665 -0.12521 
-100.00000 -0.12464 
-100.00000 -100.00000 
 0.13585 -100.00000 
-0.00031 -100.00000 
-100.00000 -100.00000 
-0.92672  0.03137 
-0.36887 -0.36433 
-100.00000 -100.00000 
-100.00000 -100.00000 
-100.00000 -100.00000 
-0.33570  0.13713 
-100.00000 -100.00000 
-100.00000 -100.00000 
-100.00000 -100.00000 
-0.86724 -100.00000 
-100.00000 -100.00000 
-100.00000 -100.00000 
 0.03221  0.41720 
-100.00000 -100.00000 
 0.00000  0.00000 
-100.00000 -100.00000 
-100.00000 -100.00000 
-100.00000 -100.00000 
-100.00000 -100.00000 
-100.00000 -100.00000 
 0.53212  0.05031 
-0.24270 -100.00000 
-100.00000 -100.00000 
-100.00000 -100.00000 
-100.00000  0.13784 
 0.04156  0.13787 
-100.00000 -100.00000 
-100.00000 -100.00000 
-0.47872 -0.06829 
 0.67826 -0.06813 
-100.00000 -100.00000 
-100.00000 -100.00000 
-0.48415 -100.00000 
-100.00000 -100.00000 
-0.40494  0.13819 
-100.00000 -100.00000 
-100.00000 -100.00000 
-100.00000 -100.00000 
-100.00000 -100.00000 
-100.00000 -100.00000 
-100.00000 -100.00000 
-100.00000 -100.00000 
-100.00000 -100.00000 
-100.00000 -0.08137 
-100.00000 -100.00000 
 0.68562  0.07260 
-100.00000 -100.00000 
-100.00000 -100.00000 
-0.27709 -100.00000 
-100.00000 -100.00000 
-100.00000 -100.00000 
-100.00000 -100.00000 
 0.00000  0.00000 
-100.00000 -100.00000 
-100.00000 -100.00000 
-100.00000 -100.00000 
-100.00000 -100.00000 
-100.00000 -100.00000 
 0.00000  0.00000 
-100.00000 -100.00000 
-100.00000 -100.00000 
-100.00000 -100.00000 
-100.00000 -100.00000 
-100.00000 -100.00000 
-100.00000 -100.00000 
-100.00000 -100.00000 
-100.00000 -100.00000 
-0.00030 -100.00000 
-100.00000 -100.00000 
-100.00000 -100.00000 
 0.00002  0.00004 
-100.00000 -100.00000 
-100.00000 -100.00000 
-0.07964  0.23104 
 0.06205  0.13731 
-0.25327  0.20039 
 0.24269  0.10121 
-100.00000 -100.00000 
-100.00000 -100.00000 
-100.00000 -0.05467 
-100.00000 -100.00000 
-100.00000 -100.00000 
-100.00000 -100.00000 
 0.49379 -0.34746 
-0.00015 -100.00000 
-100.00000 -100.00000 
-100.00000 -100.00000 
-100.00000  0.00931 
-100.00000 -100.00000 
-100.00000 -100.00000 
-100.00000 -100.00000 
-100.00000 -100.00000 
-100.00000 -100.00000 
-100.00000 -100.00000 
-100.00000 -0.04652 
-100.00000 -100.00000 
-0.08789 -0.26980 
-100.00000  0.13752 
-100.00000 -100.00000 
-100.00000 -100.00000 
-100.00000 -100.00000 
-100.00000 -100.00000 
-100.00000 -100.00000 
 0.00949 -0.00507 
 0.13671 -0.14142 
-100.00000 -100.00000 
-100.00000 -100.00000 
-100.00000 -100.00000 
 0.99551 -0.00002 
-100.00000 -100.00000 
-0.36884  0.03045 
-100.00000 -100.00000 
 0.00000  0.00000 
-100.00000 -100.00000 
 0.20013 -0.00000 
-100.00000 -100.00000 
-100.00000 -100.00000 
-100.00000 -100.00000 
-0.02212 -0.00017 
 0.00000  0.00000 
-100.00000 -100.00000 
-0.53090 -0.04650 
 0.27728 -0.61172 
-100.00000 -100.00000 
-0.00005  0.00001 
-100.00000 -100.00000 
-100.00000  0.19464 
-100.00000 -100.00000 
-100.00000 -100.00000 
-100.00000 -100.00000 
-100.00000 -100.00000 
-100.00000 -100.00000 
-100.00000 -100.00000 
-100.00000  0.00005 
-100.00000 -100.00000 
-100.00000 -100.00000 
-100.00000 -100.00000 
 0.00000  0.00000 
-100.00000 -100.00000 
-100.00000 -100.00000 
-0.01233  0.04774 
-100.00000 -100.00000 
-100.00000 -100.00000 
-0.18566 -100.00000 
-100.00000 -100.00000 
-100.00000 -100.00000 
-100.00000 -100.00000 
 0.06313 -0.28419 
 0.27731 -0.00012 
 0.01098 -100.00000 
-100.00000 -100.00000 
-100.00000  0.00019 
-100.00000 -100.00000 
-100.00000 -100.00000 
-100.00000 -100.00000 
-100.00000 -100.00000 
-100.00000 -100.00000 
 0.20046  0.16270 
-100.00000 -100.00000 
 0.00000  0.00000 
-100.00000 -100.00000 
-100.00000 -100.00000 
 0.20146 -100.00000 
-100.00000 -100.00000 
-100.00000 -100.00000 
-100.00000 -100.00000 
-100.00000 -100.00000 
-100.00000 -100.00000 
-100.00000 -100.00000 
-100.00000 -100.00000 
-100.00000 -0.00006 
-100.00000 -100.00000 
-100.00000 -100.00000 
-100.00000 -100.00000 
-100.00000 -100.00000 
-100.00000  0.67824 
-100.00000 -0.00485 
-100.00000 -0.09493 
-100.00000 -100.00000 
-100.00000 -100.00000 
 0.30404  0.17636 
-100.00000 -100.00000 
-100.00000  0.13716 
-1.32952 -0.21117 
-100.00000 -100.00000 
-100.00000 -100.00000 
-0.38050 -0.07293 
 0.00000  0.00000 
-0.00024 -100.00000 
 0.00000  0.00000 
 0.00017 -0.01615 
-100.00000 -100.00000 
-100.00000 -100.00000 
 0.17517 -0.04344 
-100.00000 -100.00000 
-100.00000 -100.00000 
-0.29521  0.13766 
-0.19960  0.37618 
-100.00000 -100.00000 
-0.00023 -100.00000 
-100.00000 -100.00000 
-100.00000 -100.00000 
-100.00000 -100.00000 
-0.29695 -1.09850 
-100.00000 -100.00000 
-0.91178 -100.00000 
-100.00000 -100.00000 
-100.00000 -0.07341 
-0.24381 -100.00000 
-100.00000 -100.00000 
-0.20321 -100.00000 
-0.54507 -0.21121 
 0.04410 -0.63322 
-100.00000 -100.00000 
-0.23450 -100.00000 
-100.00000 -100.00000 
-0.03197 -0.52304 
 0.45133  0.07294 
 0.00005  0.00690 
-100.00000  0.22806 
 0.02289 -0.55812 
-0.60466 -0.35350 
-100.00000 -100.00000 
-0.29468 -100.00000 
 1.01327 -0.12290 
-0.10499 -100.00000 
 0.03246 -100.00000 
-0.66233 -0.49354 
-100.00000 -100.00000 
-100.00000 -100.00000 
 1.23059 -100.00000 
-0.09409 -100.00000 
 0.18624 -0.02118 
 0.58498 -0.09869 
-100.00000 -100.00000 
-100.00000 -100.00000 
-0.36518 -100.00000 
-100.00000 -100.00000 
-0.28993 -0.10571 
 0.13734  0.37864 
-100.00000 -100.00000 
-100.00000 -100.00000 
 0.13771 -0.32149 
-100.00000 -100.00000 
-100.00000 -100.00000 
-100.00000 -100.00000 
-0.50616 -0.63352 
-0.10514  0.02833 
-0.38508 -0.26020 
-0.38718 -0.21077 
 0.00001 -0.39367 
 0.26278 -0.29552 
-100.00000 -100.00000 
-100.00000 -100.00000 
-100.00000 -100.00000 
-0.08439  0.48533 
-0.81264 -0.37745 
 0.00000  0.00000 
-100.00000 -100.00000 
-100.00000 -100.00000 
-0.55262  0.09052 
 0.16578  0.11939 
-100.00000 -100.00000 
-100.00000 -100.00000 
-0.12813  0.24526 
-100.00000  0.26908 
-100.00000 -100.00000 
 0.47063  0.59209 
-0.29502 -0.07359 
-100.00000 -100.00000 
 0.08372 -0.04312 
-100.00000 -0.30581 
