# Supplementary material for: Enhanced ER proteostasis and temperature differentially impact the mutational tolerance of influenza hemagglutinin
Source: eLife. 2018 Sep 6;7:e38795. doi: 10.7554/eLife.38795 (PMC6172027; doi:10.7554/eLife.38795)
Supplement: Source data 1. [file elife-38795-data1.zip › Dataset_1/HA_DMS_2018_processing/filtering/filtering_DAX39vsDAX37/compare/out_scatter_13_G.txt]

-100.00000 -100.00000 
-0.20771  0.25302 
 0.24562  0.24332 
 0.00028 -100.00000 
-0.13283  0.37892 
-100.00000 -100.00000 
-0.25382 -0.44931 
-100.00000 -100.00000 
-100.00000 -100.00000 
-0.00011  0.00021 
-0.56754  0.13679 
-100.00000 -100.00000 
-0.25457 -100.00000 
-0.36569  0.26295 
-100.00000 -100.00000 
 0.65660  0.20790 
 0.16395  0.13578 
 0.22071  0.71914 
-100.00000 -100.00000 
-100.00000 -100.00000 
-100.00000 -100.00000 
-100.00000 -100.00000 
 0.00000  0.00000 
-100.00000 -100.00000 
-100.00000 -100.00000 
-100.00000 -0.12611 
-100.00000 -100.00000 
-100.00000 -100.00000 
 0.01231 -100.00000 
-100.00000 -100.00000 
 0.78095 -0.98768 
-100.00000 -100.00000 
 0.71532 -0.10447 
-0.27353  0.28039 
-100.00000 -100.00000 
-100.00000 -100.00000 
-0.13284 -100.00000 
-0.10851 -0.03054 
-100.00000 -100.00000 
 0.35280 -100.00000 
 0.02405  0.05226 
 0.37854 -0.34725 
-100.00000 -100.00000 
-100.00000 -100.00000 
-100.00000 -100.00000 
-100.00000 -100.00000 
-100.00000  0.01346 
-100.00000 -100.00000 
-100.00000 -100.00000 
-100.00000 -100.00000 
-0.34269  0.26480 
 0.08876 -0.13146 
 0.41967 -0.31057 
-100.00000 -100.00000 
-100.00000 -100.00000 
 0.00000  0.00000 
-100.00000  0.13739 
-100.00000 -100.00000 
-100.00000 -100.00000 
-100.00000 -100.00000 
-100.00000 -100.00000 
 0.60602  0.00016 
 0.00000  0.00000 
-100.00000 -100.00000 
-0.09602 -0.11726 
-100.00000 -100.00000 
-100.00000 -100.00000 
-100.00000 -100.00000 
-100.00000 -100.00000 
 0.00000  0.00000 
-0.04664 -0.00014 
 0.00466 -100.00000 
-100.00000 -0.60320 
-100.00000 -100.00000 
-100.00000 -100.00000 
 0.00000  0.00000 
-0.74383  0.67810 
-100.00000 -100.00000 
-100.00000 -100.00000 
 0.00000  0.00000 
-100.00000 -100.00000 
-100.00000 -100.00000 
-0.43077  0.18790 
-100.00000 -100.00000 
-0.10524  0.51688 
-0.86698  0.31595 
-100.00000 -0.00004 
-0.00016 -100.00000 
 0.42470 -0.18336 
 0.01453 -100.00000 
-0.18498  0.19075 
 0.02153 -100.00000 
-0.00001 -100.00000 
-1.12242  0.39775 
-0.00005 -100.00000 
-100.00000 -100.00000 
-100.00000 -0.11705 
 0.30098  0.25154 
-1.00596 -0.24615 
-0.60146 -0.21409 
 0.00493 -0.18219 
 0.17150 -0.11734 
 0.41779 -0.09724 
-0.42757 -100.00000 
 0.00000  0.00000 
 0.25609  0.15287 
 0.26307 -0.41987 
-100.00000 -100.00000 
-100.00000 -100.00000 
 0.00000  0.00000 
-0.05611 -0.04659 
-100.00000 -100.00000 
-0.64124  0.61631 
 0.18470  0.07499 
-0.25160 -0.00016 
 0.07447  0.50980 
 0.07133  0.25071 
-100.00000 -100.00000 
 0.38973  0.34012 
-0.03241 -0.52987 
 0.00003 -100.00000 
-100.00000 -100.00000 
 0.04482 -0.43186 
 0.13745  0.02053 
-0.11956 -100.00000 
-0.19561 -100.00000 
 0.01828  0.26292 
-0.00012 -100.00000 
 0.23738 -0.64956 
-0.43083  0.56190 
-100.00000 -100.00000 
 0.30475  0.01917 
-100.00000 -100.00000 
-100.00000 -100.00000 
-100.00000 -100.00000 
-0.22388  0.00920 
-0.31661  0.02495 
 0.25948 -0.68266 
-0.41102 -0.32548 
-0.37893 -100.00000 
 0.37814 -0.09829 
-100.00000 -100.00000 
-100.00000 -100.00000 
-0.63939 -0.68884 
-0.20743  0.16535 
-0.26979 -0.30022 
 0.00000  0.00000 
-100.00000  1.13791 
-100.00000 -100.00000 
-100.00000  0.37643 
-100.00000 -100.00000 
-100.00000 -100.00000 
-0.41091 -0.62960 
-0.32574 -100.00000 
 0.14269 -0.02149 
 0.00000  0.00000 
-0.39662 -0.12483 
-0.17646 -0.32145 
-0.56131  0.07881 
-100.00000 -100.00000 
-100.00000 -100.00000 
 0.22768 -0.00082 
-100.00000 -100.00000 
-100.00000 -100.00000 
-100.00000 -0.32641 
 0.15791 -0.28292 
-100.00000 -100.00000 
 0.00019 -0.00003 
-1.66794 -0.16048 
-100.00000 -100.00000 
 0.00000  0.00000 
 0.52220  0.03932 
-0.39736  0.00170 
-100.00000 -100.00000 
-1.03681 -0.62689 
-100.00000 -0.06415 
-100.00000 -100.00000 
-0.85146 -100.00000 
-100.00000  0.31350 
 0.25318  0.03756 
-100.00000 -100.00000 
-100.00000 -0.11725 
-100.00000 -100.00000 
-0.00023 -0.63253 
-0.03093 -0.32638 
 0.00000  0.00000 
-100.00000 -100.00000 
 0.50675 -0.48874 
-100.00000 -100.00000 
-100.00000 -100.00000 
-100.00000 -100.00000 
-100.00000 -100.00000 
-100.00000 -100.00000 
 0.00000  0.00000 
 0.05913 -0.38452 
-100.00000 -100.00000 
-100.00000 -100.00000 
-100.00000 -100.00000 
-0.00025 -100.00000 
-0.10348  0.13973 
 1.01712  0.38373 
 0.16801 -0.08735 
-0.08981  0.09048 
-100.00000 -100.00000 
-100.00000 -0.63567 
-0.17691  0.00731 
-100.00000 -100.00000 
-100.00000 -100.00000 
 0.54641  0.22821 
-0.80454 -0.42555 
 0.00000  0.00000 
 0.44854  0.01803 
-0.02869 -0.03541 
-100.00000 -100.00000 
-0.00036 -100.00000 
-100.00000 -100.00000 
-100.00000 -0.20479 
-100.00000 -0.46690 
-0.00737  0.15658 
-0.60946  0.08713 
-0.56641 -0.68788 
-100.00000 -100.00000 
-0.27055 -0.11530 
 0.35749  0.17615 
 0.42842  0.28259 
-100.00000 -100.00000 
-100.00000 -100.00000 
-100.00000 -100.00000 
 0.05317 -0.45925 
-100.00000 -100.00000 
-100.00000  0.27873 
-1.21472  0.18746 
 0.53772 -0.22273 
-100.00000 -100.00000 
-100.00000 -100.00000 
-0.10497 -100.00000 
 0.54956 -0.25269 
-0.51453 -0.39086 
-100.00000 -100.00000 
-100.00000 -100.00000 
 0.00000  0.00000 
 0.59024  0.31435 
-100.00000 -100.00000 
 0.30671 -0.00013 
-100.00000 -100.00000 
-100.00000  0.00020 
-0.10019 -100.00000 
-100.00000 -100.00000 
-100.00000 -100.00000 
-100.00000 -100.00000 
-0.15244 -0.14809 
-100.00000 -100.00000 
 0.00000  0.00000 
-0.61093 -0.37390 
-100.00000 -100.00000 
-100.00000 -100.00000 
-0.15998 -0.67709 
-100.00000 -100.00000 
-0.01453  0.48281 
-0.14299 -0.20520 
-100.00000 -100.00000 
 0.00000  0.00000 
-100.00000 -100.00000 
-100.00000 -100.00000 
-100.00000 -100.00000 
-0.29564 -100.00000 
-100.00000 -100.00000 
 0.15054 -0.37640 
-100.00000 -0.00013 
-0.71434 -0.82007 
-100.00000 -100.00000 
 0.24945 -1.16300 
-100.00000 -100.00000 
 0.15245  0.02789 
 0.45771  0.03457 
 0.00000  0.00000 
-0.27895 -0.14350 
-0.25574  0.43154 
 0.03257 -100.00000 
 0.00000  0.00000 
-100.00000 -100.00000 
-100.00000 -100.00000 
-100.00000 -100.00000 
-100.00000 -100.00000 
 0.32365 -1.04219 
 0.22219  0.33124 
-100.00000 -100.00000 
-100.00000  0.48561 
 0.64592  0.59342 
 0.49878  0.57199 
-100.00000 -0.24014 
-100.00000 -100.00000 
-100.00000 -100.00000 
-0.75219 -100.00000 
 0.02029 -100.00000 
-100.00000 -100.00000 
-100.00000 -100.00000 
-100.00000  0.00006 
-0.00033 -100.00000 
 0.00000  0.00000 
 0.02034 -0.10340 
-100.00000 -100.00000 
-0.45045 -0.70953 
-0.31059  1.02262 
-0.30591 -100.00000 
-100.00000 -100.00000 
-100.00000 -100.00000 
-100.00000 -100.00000 
-100.00000 -100.00000 
-100.00000 -100.00000 
-100.00000 -100.00000 
-0.40640 -0.08421 
-100.00000 -100.00000 
-0.24233 -100.00000 
-0.40517  0.29941 
-100.00000 -100.00000 
 0.00000  0.00000 
 0.30637 -0.20794 
-100.00000 -100.00000 
-100.00000 -100.00000 
-100.00000 -100.00000 
-100.00000 -100.00000 
 0.13770 -100.00000 
-0.24506 -0.18020 
-0.03727 -0.65379 
-0.53489 -0.12272 
-0.00011 -100.00000 
-100.00000 -100.00000 
 0.19796  0.45971 
-100.00000 -100.00000 
-0.00001  0.26308 
-100.00000 -100.00000 
 0.00000  0.00000 
-100.00000 -100.00000 
-0.41111 -0.50149 
-100.00000 -100.00000 
-100.00000 -0.00055 
-100.00000 -100.00000 
-0.22827 -0.25282 
-100.00000 -100.00000 
-100.00000 -100.00000 
-100.00000 -100.00000 
 0.29136  0.09864 
 0.00000  0.00000 
-100.00000 -100.00000 
-100.00000 -100.00000 
 0.00000  0.00000 
-100.00000 -0.12446 
-100.00000 -100.00000 
-100.00000 -0.12518 
 0.00000  0.00000 
-100.00000 -100.00000 
-100.00000 -100.00000 
 0.33605  0.53610 
 0.00000  0.00000 
 0.00000  0.00000 
-100.00000 -100.00000 
-100.00000 -100.00000 
 0.00000  0.00000 
-100.00000 -100.00000 
-100.00000 -100.00000 
 0.23483 -0.39634 
 0.00000  0.00000 
 0.00002 -0.24050 
-100.00000 -100.00000 
 0.00000  0.00000 
-100.00000 -100.00000 
-100.00000 -100.00000 
-100.00000 -100.00000 
-100.00000 -100.00000 
-100.00000 -100.00000 
-0.61895  0.48962 
-100.00000 -0.00009 
 0.00000  0.00000 
-100.00000  0.01197 
 0.00000  0.00000 
-100.00000 -100.00000 
-100.00000 -100.00000 
-0.52963  0.13820 
 0.13146  0.35336 
-100.00000 -100.00000 
 0.26255 -0.20961 
-0.17647 -0.03234 
-100.00000 -100.00000 
-100.00000 -100.00000 
 0.00066 -0.08379 
 0.00004 -100.00000 
-100.00000 -100.00000 
-100.00000 -100.00000 
 0.00000  0.00000 
-100.00000 -100.00000 
-100.00000 -100.00000 
-100.00000 -100.00000 
-100.00000 -100.00000 
-0.10141 -0.09482 
-100.00000 -100.00000 
-100.00000 -100.00000 
-100.00000 -100.00000 
-100.00000 -100.00000 
-0.33918 -0.60400 
-100.00000 -100.00000 
-100.00000 -100.00000 
-0.64341 -100.00000 
-0.63761 -0.02135 
-0.00101  0.56721 
 0.01581 -100.00000 
-100.00000 -100.00000 
-100.00000 -100.00000 
 0.03862 -0.00827 
 0.00000  0.00000 
 0.03829 -0.47997 
-0.13910 -0.46725 
-100.00000 -100.00000 
 0.00794 -0.62353 
-0.24734  0.19371 
-100.00000 -100.00000 
 0.18573  0.06520 
-100.00000 -100.00000 
 0.29410  0.34086 
-100.00000 -100.00000 
 0.74950 -0.03894 
-100.00000 -100.00000 
-100.00000 -100.00000 
-100.00000 -100.00000 
-100.00000 -100.00000 
-100.00000 -100.00000 
-0.14336  0.16978 
-0.31901 -0.32322 
-0.03826 -0.36714 
 0.00000  0.00000 
-100.00000 -100.00000 
 0.00013 -100.00000 
-0.24703  0.46613 
-100.00000 -100.00000 
-100.00000 -100.00000 
-100.00000 -100.00000 
-100.00000 -100.00000 
-100.00000 -100.00000 
 0.16313 -100.00000 
-0.16834  0.71856 
-100.00000 -100.00000 
-100.00000 -100.00000 
-0.19542 -100.00000 
-100.00000 -100.00000 
-100.00000 -100.00000 
 0.29529 -0.06962 
-100.00000 -100.00000 
 0.32641  0.56974 
 0.07731  0.50837 
-100.00000 -100.00000 
-100.00000 -100.00000 
 0.36920  0.28192 
-100.00000 -100.00000 
-100.00000 -100.00000 
 0.18744  0.68435 
 0.37970  0.26295 
-100.00000 -100.00000 
 0.13751  0.04267 
-100.00000 -100.00000 
-100.00000 -100.00000 
-100.00000 -100.00000 
-100.00000 -100.00000 
-0.37587  0.00528 
-100.00000 -0.07709 
-100.00000 -100.00000 
-100.00000 -0.57706 
 0.16106 -0.10125 
-100.00000 -100.00000 
-100.00000  0.00017 
-100.00000 -100.00000 
 0.16163 -0.00000 
-100.00000 -100.00000 
-0.34835 -0.13023 
-0.00044 -100.00000 
 0.24321  0.37359 
-100.00000 -100.00000 
 0.00000  0.00000 
-100.00000 -100.00000 
 0.00000  0.00000 
-100.00000  0.26320 
-100.00000 -100.00000 
-0.52749 -0.32028 
-100.00000 -100.00000 
-100.00000 -100.00000 
-100.00000 -100.00000 
-0.10498 -100.00000 
-100.00000 -0.00011 
-0.54651  0.06933 
-100.00000 -100.00000 
-0.21757 -0.04498 
-100.00000 -0.10924 
-100.00000 -100.00000 
-0.09411  0.55110 
-0.31941  0.35814 
-100.00000  0.13754 
 0.59059  0.06490 
-0.49545 -0.71817 
 0.00000  0.00000 
-0.24432 -100.00000 
-100.00000 -100.00000 
 0.44669  0.13030 
-0.38131 -0.82235 
-0.10482  0.00021 
-0.46253 -0.00030 
-100.00000 -100.00000 
-0.10507  0.27449 
 0.09169  0.12024 
 0.03552 -0.15519 
 0.00005 -100.00000 
-0.15750 -0.29514 
-0.75308 -100.00000 
-0.40169  0.05226 
 0.29581  0.38200 
-0.17279 -0.38114 
 0.61835 -0.07135 
-100.00000 -100.00000 
 0.65315 -0.55404 
 0.00000  0.00000 
-100.00000 -0.10921 
-0.11785 -0.00004 
-100.00000 -0.00002 
 1.27498 -0.33365 
-0.20224 -100.00000 
-100.00000  0.13739 
 0.00000  0.00000 
 0.71046 -100.00000 
-100.00000 -100.00000 
-100.00000 -0.02357 
-100.00000 -100.00000 
-100.00000 -100.00000 
-100.00000 -0.10377 
-100.00000 -100.00000 
-100.00000 -100.00000 
-100.00000 -100.00000 
-0.17931 -100.00000 
-0.14501  0.03331 
-100.00000 -100.00000 
-0.08964  0.22380 
-100.00000 -100.00000 
 0.56321  0.02839 
-100.00000 -100.00000 
-100.00000 -100.00000 
-100.00000  0.26931 
 0.67808  0.02841 
-100.00000 -100.00000 
-100.00000  0.00004 
 0.00000  0.00000 
-0.40172 -0.63514 
-100.00000 -100.00000 
-0.16217 -0.67284 
-0.10497 -0.07300 
-0.77852 -0.60716 
-0.57927 -0.25472 
-100.00000 -100.00000 
-100.00000 -100.00000 
-0.81235 -100.00000 
 0.00000  0.00000 
-100.00000 -100.00000 
-100.00000 -100.00000 
-100.00000 -100.00000 
 0.03237 -0.10918 
 0.32819  0.26712 
-100.00000 -100.00000 
-0.24360 -0.16866 
-100.00000 -100.00000 
