# Supplementary material for: Enhanced ER proteostasis and temperature differentially impact the mutational tolerance of influenza hemagglutinin
Source: eLife. 2018 Sep 6;7:e38795. doi: 10.7554/eLife.38795 (PMC6172027; doi:10.7554/eLife.38795)
Supplement: Source data 1. [file elife-38795-data1.zip › Dataset_1/HA_DMS_2018_processing/filtering/filtering_DAX39vsDAX37/compare/out_scatter_13_H.txt]

-100.00000 -100.00000 
 0.13387  0.58565 
-0.13290 -0.12613 
 0.38101 -100.00000 
-0.43025 -100.00000 
-100.00000 -100.00000 
-100.00000 -100.00000 
-100.00000 -100.00000 
-100.00000 -100.00000 
-0.38350  0.23301 
-0.60644 -0.22810 
-100.00000 -100.00000 
-100.00000 -0.54366 
-100.00000 -100.00000 
-100.00000 -100.00000 
-100.00000 -100.00000 
-100.00000 -100.00000 
-100.00000 -100.00000 
-0.04568  0.24397 
-100.00000 -100.00000 
-100.00000 -100.00000 
-100.00000 -100.00000 
-100.00000 -100.00000 
 0.86360  0.08231 
 0.00000  0.00000 
-100.00000 -100.00000 
-0.00005  0.13756 
-100.00000  0.00008 
-100.00000 -100.00000 
-100.00000 -100.00000 
-100.00000 -0.12556 
-100.00000 -100.00000 
-100.00000 -100.00000 
-100.00000  0.00009 
-100.00000 -100.00000 
-100.00000 -100.00000 
-0.00020 -100.00000 
-100.00000 -100.00000 
-100.00000 -100.00000 
 0.00001 -100.00000 
-100.00000 -100.00000 
-100.00000 -100.00000 
-100.00000 -100.00000 
-100.00000 -100.00000 
 0.00000  0.00000 
-100.00000 -100.00000 
-100.00000 -100.00000 
-0.25200 -100.00000 
-100.00000 -100.00000 
-100.00000 -100.00000 
-100.00000 -100.00000 
 0.04109 -100.00000 
 0.26334 -100.00000 
 0.00000  0.00000 
-100.00000  0.03873 
-0.71883 -100.00000 
-0.37932 -100.00000 
-100.00000 -100.00000 
-100.00000 -100.00000 
 0.61828 -100.00000 
-100.00000 -100.00000 
 0.54585 -0.10372 
-100.00000 -100.00000 
-0.36142 -0.12362 
-100.00000 -100.00000 
-100.00000 -100.00000 
-100.00000 -100.00000 
-0.22894  0.34286 
-100.00000 -100.00000 
 0.23095 -0.71279 
 0.79298  0.13693 
-100.00000 -100.00000 
-100.00000 -0.12624 
-100.00000 -100.00000 
-0.25104  0.25409 
-100.00000 -100.00000 
-100.00000 -100.00000 
-100.00000 -0.10418 
-100.00000 -100.00000 
-100.00000 -0.00003 
-0.15853 -0.40498 
-100.00000 -100.00000 
-100.00000 -100.00000 
-100.00000 -100.00000 
 0.13740 -100.00000 
-0.60924 -0.09768 
-100.00000 -100.00000 
 0.00460  0.02090 
-0.39442  0.29878 
-0.74433 -0.33551 
-0.08239 -100.00000 
-100.00000 -0.24225 
-100.00000 -100.00000 
-100.00000 -100.00000 
-0.27192  0.02409 
-100.00000 -100.00000 
-100.00000 -100.00000 
-100.00000 -100.00000 
-100.00000 -100.00000 
-0.04904 -100.00000 
-0.32996  0.25666 
-100.00000 -100.00000 
-100.00000 -100.00000 
 0.36130 -100.00000 
-100.00000 -100.00000 
-100.00000 -100.00000 
-100.00000 -100.00000 
 0.12846  0.30110 
-100.00000 -100.00000 
-100.00000 -100.00000 
-100.00000 -100.00000 
-0.19415  0.14580 
-0.47313 -0.50877 
 0.03415 -0.48772 
 0.44686 -0.19935 
-100.00000 -100.00000 
-100.00000 -100.00000 
-100.00000 -100.00000 
-100.00000 -0.02350 
-100.00000 -100.00000 
-0.44954 -0.15782 
-100.00000 -100.00000 
-100.00000 -0.00028 
-100.00000 -100.00000 
-100.00000 -100.00000 
-100.00000 -100.00000 
-100.00000 -100.00000 
-100.00000 -100.00000 
-100.00000 -100.00000 
-100.00000 -100.00000 
-100.00000 -100.00000 
-100.00000 -100.00000 
-100.00000 -100.00000 
-100.00000 -100.00000 
-0.49737 -0.18874 
-0.27041 -100.00000 
-0.44916 -100.00000 
 0.01830 -0.55374 
-0.29019 -100.00000 
-100.00000 -100.00000 
-0.22121 -0.06210 
 0.64660  0.05295 
 0.00000  0.00000 
-100.00000 -100.00000 
-0.00015 -100.00000 
-0.14069  0.01573 
-100.00000 -100.00000 
-100.00000 -100.00000 
-100.00000 -100.00000 
-100.00000 -100.00000 
-100.00000 -100.00000 
-100.00000 -100.00000 
 0.12713 -0.76368 
 0.00000  0.00000 
-100.00000  0.25943 
-0.45152 -100.00000 
 0.76488 -0.26192 
-0.22862 -0.43780 
-100.00000 -0.32302 
-100.00000 -100.00000 
 0.54952  0.32163 
-0.53795  0.13745 
 0.92481 -0.22495 
-100.00000 -100.00000 
-0.11926 -100.00000 
-100.00000 -100.00000 
-100.00000 -100.00000 
-100.00000 -100.00000 
-0.27217 -0.28297 
-0.85709 -0.18811 
-0.32972  0.31977 
 0.26325 -100.00000 
-0.68686 -0.49155 
-0.14871 -0.37362 
-0.70961 -0.36747 
-0.84746  0.01771 
-0.42728 -0.11722 
-100.00000 -100.00000 
-0.00015 -0.00006 
-100.00000 -100.00000 
-0.26672  0.20029 
 0.38184 -100.00000 
-100.00000 -100.00000 
-0.37803 -0.22547 
-100.00000 -100.00000 
-100.00000 -100.00000 
-100.00000 -100.00000 
-100.00000 -0.00023 
-100.00000 -100.00000 
 0.62105  0.25884 
-100.00000 -100.00000 
-100.00000 -100.00000 
-100.00000 -100.00000 
-100.00000 -100.00000 
-100.00000 -100.00000 
 0.00000  0.00000 
 0.00000  0.00000 
-100.00000 -100.00000 
-100.00000 -100.00000 
-100.00000 -100.00000 
 0.30182  0.48563 
-100.00000 -100.00000 
-100.00000 -100.00000 
 0.03161  0.15659 
 0.28867 -0.13218 
-100.00000 -100.00000 
 0.28146  0.17345 
 0.35951  0.43309 
 0.68681 -0.20265 
-0.74105 -100.00000 
-100.00000 -100.00000 
 0.28732 -0.68236 
-100.00000 -0.00032 
 0.39044 -0.26746 
-100.00000 -100.00000 
-100.00000 -100.00000 
-100.00000 -100.00000 
 0.32109 -0.22604 
-100.00000 -100.00000 
-0.15505 -100.00000 
 0.65349  0.05815 
 0.60661  0.07086 
-0.07169 -0.05842 
-0.07521  0.00020 
-100.00000 -100.00000 
-0.61080 -0.38463 
-100.00000 -100.00000 
-100.00000 -100.00000 
-0.49710 -0.28660 
-100.00000 -0.20482 
 0.14536  0.65556 
-1.05320 -0.18347 
-100.00000 -100.00000 
-0.04690  0.04919 
-100.00000 -100.00000 
-0.48281 -1.19274 
-0.78544 -0.20165 
-100.00000 -100.00000 
 0.31245 -0.21810 
 0.00000  0.00000 
-100.00000 -100.00000 
-100.00000 -100.00000 
-100.00000 -100.00000 
-0.27826 -0.16167 
 0.36101 -0.24557 
-0.71274  0.67821 
-100.00000 -100.00000 
-100.00000 -0.72684 
-100.00000 -100.00000 
-100.00000 -100.00000 
 0.13776 -0.53494 
 0.24489 -100.00000 
-100.00000  0.19000 
-1.03792 -0.40088 
-0.00010 -0.24560 
-100.00000 -100.00000 
-100.00000 -100.00000 
-100.00000 -100.00000 
 0.12089 -100.00000 
-100.00000 -100.00000 
-100.00000 -100.00000 
-100.00000 -100.00000 
-0.10564 -100.00000 
-100.00000 -100.00000 
-100.00000 -100.00000 
-100.00000 -100.00000 
-100.00000 -100.00000 
-100.00000 -100.00000 
-0.00537  0.20568 
-100.00000 -100.00000 
-0.61310  0.00001 
-0.00013 -100.00000 
-100.00000 -100.00000 
 0.29483 -0.61676 
-0.10575  0.13748 
-0.32151 -100.00000 
 0.53765  0.83270 
 0.84918 -0.23715 
-0.29446 -100.00000 
-100.00000 -0.00009 
-100.00000 -100.00000 
-100.00000 -100.00000 
-100.00000 -100.00000 
-100.00000 -100.00000 
-0.31887 -0.46316 
 0.13554 -0.34683 
-0.86752 -100.00000 
-0.00020 -100.00000 
 0.00000  0.00000 
-100.00000 -100.00000 
-100.00000 -100.00000 
-1.07932  0.51016 
-100.00000 -100.00000 
-0.50567 -100.00000 
-100.00000 -100.00000 
 0.02829  0.13776 
-100.00000 -100.00000 
-0.40616 -100.00000 
 0.02596  0.15830 
-100.00000 -100.00000 
-100.00000 -100.00000 
-100.00000 -100.00000 
 0.02012 -0.64995 
-0.00008 -100.00000 
 0.26316  0.26314 
-0.11358  0.25334 
 0.45606 -0.74626 
-100.00000 -100.00000 
 0.52663  0.04510 
-100.00000  0.58506 
-100.00000 -100.00000 
 0.00000  0.00000 
-0.24258 -0.34768 
 0.13417  0.18547 
-0.12647  0.00007 
-100.00000 -100.00000 
-100.00000 -100.00000 
-0.92681 -0.93360 
-100.00000 -100.00000 
-100.00000 -100.00000 
-0.12660  0.37848 
 0.13173  0.13802 
-100.00000 -100.00000 
-0.63096 -100.00000 
-100.00000 -100.00000 
-100.00000 -0.23778 
-100.00000 -100.00000 
-100.00000 -100.00000 
-100.00000 -100.00000 
-100.00000 -100.00000 
-100.00000 -100.00000 
-100.00000 -100.00000 
-100.00000 -100.00000 
-100.00000 -100.00000 
-100.00000 -100.00000 
-100.00000 -100.00000 
-100.00000 -100.00000 
-0.32206 -100.00000 
-100.00000 -100.00000 
-100.00000 -100.00000 
 0.26262 -100.00000 
 0.19335 -0.00179 
-100.00000 -100.00000 
-100.00000 -100.00000 
-100.00000 -100.00000 
-100.00000 -100.00000 
-100.00000 -100.00000 
-100.00000 -100.00000 
-100.00000 -100.00000 
-100.00000 -100.00000 
-100.00000 -100.00000 
-100.00000 -100.00000 
-100.00000 -100.00000 
-100.00000 -100.00000 
-100.00000 -100.00000 
-100.00000 -100.00000 
-100.00000 -100.00000 
-0.28053  0.03110 
-100.00000 -100.00000 
-100.00000 -100.00000 
-100.00000 -100.00000 
-100.00000 -100.00000 
-100.00000 -100.00000 
-100.00000 -100.00000 
 0.68339  0.40945 
-100.00000 -100.00000 
-0.40552 -0.07569 
 0.00000  0.00000 
 0.00000  0.00000 
-0.45271  0.06791 
 0.72161 -100.00000 
-100.00000 -100.00000 
-0.20537 -0.30892 
-100.00000 -100.00000 
-0.24267 -100.00000 
-100.00000 -100.00000 
-0.05007  0.67902 
-100.00000 -100.00000 
-100.00000 -100.00000 
-100.00000 -100.00000 
 0.94209  0.50141 
-100.00000 -0.35620 
-100.00000 -100.00000 
-100.00000 -100.00000 
 0.00942  0.07901 
-100.00000 -0.28449 
-100.00000 -100.00000 
-100.00000 -100.00000 
-0.26000 -100.00000 
-0.96096  0.13730 
-100.00000 -100.00000 
 0.06688 -100.00000 
-0.10546 -0.26718 
-100.00000 -100.00000 
-100.00000 -100.00000 
-100.00000 -100.00000 
 0.00008 -100.00000 
-100.00000 -100.00000 
-100.00000 -100.00000 
 0.37863 -100.00000 
-100.00000 -100.00000 
-100.00000 -100.00000 
-100.00000 -0.23120 
 0.26292 -0.09523 
-0.26855 -0.18295 
-100.00000 -100.00000 
-100.00000 -0.47462 
-100.00000 -100.00000 
-100.00000 -100.00000 
-0.10030 -0.06229 
-100.00000 -100.00000 
-100.00000 -0.20993 
-100.00000 -100.00000 
 0.20065  0.04237 
-0.52522 -0.18400 
-100.00000 -100.00000 
-100.00000 -100.00000 
-100.00000 -100.00000 
-100.00000 -100.00000 
-100.00000 -100.00000 
-100.00000 -100.00000 
 0.18259 -0.28457 
-100.00000 -100.00000 
-0.10084 -100.00000 
-100.00000 -100.00000 
-100.00000 -100.00000 
-100.00000 -100.00000 
-100.00000 -100.00000 
-100.00000 -100.00000 
-100.00000 -100.00000 
-100.00000 -100.00000 
-100.00000 -100.00000 
-100.00000 -0.00002 
-100.00000 -100.00000 
 0.00006 -100.00000 
-100.00000 -100.00000 
-0.26816 -0.08655 
 0.38474 -0.18193 
-100.00000 -100.00000 
-100.00000 -100.00000 
-100.00000 -100.00000 
-100.00000 -100.00000 
-100.00000 -100.00000 
-100.00000 -100.00000 
-100.00000 -100.00000 
-100.00000 -100.00000 
 0.03597 -0.09501 
-100.00000 -100.00000 
-100.00000 -100.00000 
-100.00000 -100.00000 
-100.00000 -100.00000 
-100.00000 -100.00000 
-100.00000 -100.00000 
 0.00000  0.00000 
-100.00000 -100.00000 
 2.75035 -100.00000 
-0.05864 -100.00000 
-100.00000 -100.00000 
-100.00000 -100.00000 
 0.65188  0.21768 
-100.00000 -100.00000 
 0.02281  0.13879 
-100.00000 -100.00000 
-100.00000 -100.00000 
-100.00000 -100.00000 
-100.00000 -100.00000 
-100.00000 -100.00000 
 0.25306 -0.29887 
-100.00000 -100.00000 
 0.00004 -100.00000 
-100.00000 -100.00000 
 0.16186 -100.00000 
-100.00000 -100.00000 
-100.00000 -0.27987 
-100.00000 -100.00000 
-100.00000 -100.00000 
-0.10536 -100.00000 
 0.06112  0.26992 
-100.00000 -100.00000 
-100.00000 -100.00000 
-100.00000 -100.00000 
-100.00000 -100.00000 
-100.00000 -100.00000 
 0.39963 -0.64678 
 0.00000  0.00000 
-100.00000 -0.10947 
-100.00000 -100.00000 
-100.00000 -100.00000 
-0.20327  0.27420 
-100.00000  0.00016 
-100.00000 -100.00000 
-100.00000 -100.00000 
-0.38114 -0.10939 
-100.00000 -100.00000 
-100.00000 -100.00000 
-100.00000 -100.00000 
-0.16616 -0.00979 
-100.00000 -100.00000 
-0.10572 -100.00000 
 0.13014  0.45139 
-100.00000 -0.42035 
 0.34724  0.09611 
-100.00000 -100.00000 
-0.49758 -0.00779 
-0.35900 -0.13724 
-100.00000  0.01551 
-100.00000 -0.10993 
-100.00000 -100.00000 
-100.00000 -100.00000 
-0.46261 -100.00000 
-100.00000 -100.00000 
 0.18849 -100.00000 
-100.00000 -0.00005 
-100.00000 -100.00000 
-0.00033  0.02807 
-100.00000 -100.00000 
-0.10498 -0.45896 
 0.19161  0.20884 
-100.00000 -100.00000 
 0.22900 -100.00000 
-100.00000 -100.00000 
-100.00000 -100.00000 
 0.38078 -100.00000 
-100.00000 -100.00000 
-0.00003 -100.00000 
-100.00000 -0.32961 
-0.30594 -0.14353 
-0.73316 -0.33391 
-100.00000 -0.00003 
-100.00000 -100.00000 
-100.00000 -100.00000 
-100.00000 -100.00000 
-0.39095  0.31644 
-100.00000 -100.00000 
-100.00000 -100.00000 
-100.00000 -100.00000 
-100.00000 -100.00000 
-100.00000 -100.00000 
-100.00000 -100.00000 
-100.00000 -100.00000 
-100.00000 -100.00000 
 0.26297 -100.00000 
-100.00000 -100.00000 
-100.00000 -100.00000 
-100.00000 -100.00000 
-100.00000 -100.00000 
-100.00000 -100.00000 
-100.00000 -100.00000 
-100.00000 -100.00000 
-100.00000 -100.00000 
-100.00000 -100.00000 
-100.00000 -100.00000 
-100.00000 -100.00000 
-100.00000 -100.00000 
-100.00000 -100.00000 
-0.10540 -0.55887 
-100.00000 -100.00000 
-100.00000 -100.00000 
-100.00000 -100.00000 
-100.00000  0.15364 
-100.00000 -100.00000 
-100.00000 -100.00000 
-100.00000 -100.00000 
-100.00000 -100.00000 
-100.00000 -100.00000 
