# Supplementary material for: Enhanced ER proteostasis and temperature differentially impact the mutational tolerance of influenza hemagglutinin
Source: eLife. 2018 Sep 6;7:e38795. doi: 10.7554/eLife.38795 (PMC6172027; doi:10.7554/eLife.38795)
Supplement: Source data 1. [file elife-38795-data1.zip › Dataset_1/HA_DMS_2018_processing/filtering/filtering_DAX39vsDAX37/compare/out_scatter_13_I.txt]

 0.37648  0.26982 
-0.45920  0.28434 
-0.47044 -100.00000 
 0.83713 -0.05550 
 0.02713  1.44249 
 0.15903 -100.00000 
 0.26487 -0.26926 
-0.36638 -0.24208 
-0.25456 -0.45076 
 0.34745  0.13683 
 0.18956 -100.00000 
-1.02745  0.36968 
-0.44660 -0.05823 
-100.00000 -100.00000 
 0.51995 -0.09939 
-100.00000 -100.00000 
-100.00000 -100.00000 
-100.00000 -100.00000 
-0.33744  0.13688 
 0.00000  0.00000 
-100.00000 -100.00000 
 0.00000  0.00000 
-100.00000 -100.00000 
-100.00000 -100.00000 
-100.00000 -100.00000 
-100.00000 -100.00000 
-100.00000  0.00006 
-100.00000  0.00008 
-100.00000 -100.00000 
 0.27833 -0.03743 
-100.00000 -100.00000 
 0.10881 -0.11096 
-0.49938  0.09624 
-100.00000 -100.00000 
-0.27744  0.47624 
 0.00000  0.00000 
-0.28972  0.13600 
-100.00000 -100.00000 
-100.00000 -100.00000 
-100.00000 -100.00000 
-100.00000 -100.00000 
-100.00000 -100.00000 
-100.00000 -100.00000 
 0.03748 -0.05625 
-100.00000 -100.00000 
-100.00000 -100.00000 
-0.09575 -0.31515 
-100.00000 -100.00000 
-0.09886 -100.00000 
 0.02267 -0.29437 
 0.13985 -100.00000 
-100.00000 -100.00000 
 0.01097 -0.14337 
-100.00000 -100.00000 
 0.01761 -100.00000 
-100.00000 -100.00000 
-100.00000 -100.00000 
-0.10375 -0.22614 
-100.00000 -100.00000 
 0.00002 -100.00000 
 0.71030 -0.39388 
 0.00528 -100.00000 
-100.00000 -100.00000 
 0.00000  0.00000 
-100.00000 -100.00000 
-100.00000 -100.00000 
 0.18425  0.01332 
-0.36644  0.13577 
-100.00000 -100.00000 
-100.00000 -100.00000 
 1.01549  0.26289 
-100.00000 -100.00000 
-100.00000  0.13679 
 0.00000  0.00000 
-0.62550  0.30228 
-100.00000 -100.00000 
-100.00000 -100.00000 
-1.20659  0.03680 
-0.48043 -100.00000 
-100.00000 -100.00000 
-100.00000 -100.00000 
-100.00000 -100.00000 
-100.00000 -100.00000 
-100.00000 -100.00000 
-100.00000 -100.00000 
 0.59958 -0.25858 
-0.20810 -0.12626 
-0.31995  0.36929 
 0.34401 -0.39036 
 0.97814 -1.02495 
-0.02759  0.13447 
-0.25447 -0.34960 
-100.00000 -100.00000 
-100.00000 -100.00000 
-100.00000 -100.00000 
 0.00000  0.00000 
 0.29549  0.28875 
-100.00000 -100.00000 
-0.37316  0.04930 
-100.00000 -0.00014 
 0.13757 -100.00000 
-100.00000 -100.00000 
 0.00003 -0.22546 
-0.01662 -0.53586 
-100.00000 -100.00000 
-100.00000 -100.00000 
-100.00000 -100.00000 
-100.00000 -100.00000 
-100.00000 -100.00000 
-100.00000 -100.00000 
-100.00000 -100.00000 
 0.38206 -0.11448 
 0.00000  0.00000 
-100.00000 -100.00000 
 0.11018 -0.38391 
-100.00000 -100.00000 
-100.00000 -100.00000 
 0.00006  0.13735 
-100.00000 -100.00000 
-100.00000 -100.00000 
-100.00000 -100.00000 
-100.00000 -100.00000 
 0.01244 -0.28716 
-100.00000 -100.00000 
-0.81463  0.10093 
-0.27038  0.26306 
-100.00000 -100.00000 
-0.22927  0.15923 
-100.00000 -100.00000 
 0.43407  0.25766 
-0.00004  0.13747 
-100.00000 -100.00000 
 0.00000  0.00000 
-100.00000  0.13741 
-100.00000 -100.00000 
-100.00000 -0.18805 
-0.09185  0.00014 
 0.63625 -0.05421 
 0.14837 -100.00000 
-100.00000 -100.00000 
-100.00000  0.02080 
-100.00000  0.00007 
-100.00000 -100.00000 
-0.26253 -0.05791 
-0.06993 -0.09933 
-100.00000  0.02856 
-100.00000 -100.00000 
-0.60342  0.07326 
-0.08302  0.49622 
-0.29239  0.06095 
-100.00000 -100.00000 
-100.00000 -100.00000 
-0.34152 -0.27064 
 0.25371 -0.15927 
-0.88378  0.03457 
-100.00000 -100.00000 
-0.55790 -0.03442 
-0.16254 -0.15227 
-0.18939  0.36181 
 0.00006 -100.00000 
-100.00000 -100.00000 
-0.28931  0.26010 
 0.15005 -0.12918 
-0.28878 -100.00000 
-0.37793  0.50535 
-100.00000 -100.00000 
 0.05800  0.59074 
-100.00000 -100.00000 
-100.00000 -100.00000 
-100.00000  0.26165 
-0.41467 -100.00000 
-100.00000  0.37835 
-0.61297  0.51700 
-100.00000 -100.00000 
 0.23881  0.69586 
-0.81992 -0.59323 
 0.71842  0.16432 
-0.62681 -0.05126 
 0.49865 -100.00000 
 0.01807  0.26308 
-100.00000 -100.00000 
-100.00000  0.13743 
-100.00000 -100.00000 
 0.25068  0.37863 
-0.19600  0.05213 
-100.00000 -100.00000 
-0.22921 -0.10642 
-100.00000 -100.00000 
-0.08103 -0.69108 
 0.77774 -100.00000 
-0.10768  0.00882 
-0.04586 -0.20291 
-100.00000 -100.00000 
-100.00000 -100.00000 
 0.24094 -0.11347 
-100.00000 -100.00000 
-0.46548 -0.00051 
-100.00000 -100.00000 
-100.00000 -0.20560 
-0.12972 -0.37614 
 0.10408 -100.00000 
 0.13753 -100.00000 
-100.00000 -100.00000 
-100.00000 -100.00000 
-100.00000 -100.00000 
 0.04260  0.31841 
-0.24525  0.08090 
-100.00000 -100.00000 
 0.22286 -0.01062 
-0.29359 -0.47157 
-100.00000  0.00002 
 0.67189  0.28430 
-100.00000 -0.00032 
-0.10587 -0.55159 
-0.76374 -0.07609 
-100.00000 -100.00000 
 0.32383  0.51116 
-100.00000 -100.00000 
-100.00000 -100.00000 
-0.54192 -100.00000 
 0.24821  0.82005 
-100.00000 -100.00000 
-0.19398 -1.07597 
-100.00000 -100.00000 
 0.28856 -0.44090 
-0.87903  0.22696 
-0.27624 -0.53156 
 0.08456 -0.35171 
-100.00000 -0.19748 
 0.00000  0.00000 
-100.00000  0.02978 
-0.39642 -0.37624 
-100.00000 -100.00000 
 0.03180 -100.00000 
-0.29451 -0.16015 
-0.01577 -0.01059 
-0.81278  0.39335 
 0.04816  0.22357 
-100.00000 -0.70360 
-0.13702  0.17748 
-100.00000 -100.00000 
 0.00033 -100.00000 
 0.35565 -0.46365 
-0.09599 -0.23342 
-100.00000 -100.00000 
-100.00000 -100.00000 
-100.00000 -100.00000 
 0.38080  0.02023 
-0.33926  0.14402 
-0.28622 -0.41008 
-100.00000 -0.46444 
-100.00000 -100.00000 
-100.00000 -100.00000 
-100.00000 -100.00000 
 0.43698 -0.00729 
 0.00000  0.00000 
 0.00000  0.00000 
-0.09731 -0.08772 
-100.00000 -100.00000 
-100.00000 -100.00000 
-0.02929  0.02871 
-100.00000 -100.00000 
-100.00000 -0.10626 
-0.55287 -0.24760 
 0.00000  0.00000 
-0.10543  0.16069 
-100.00000 -100.00000 
-100.00000 -100.00000 
-100.00000 -100.00000 
-100.00000 -100.00000 
-0.00003  0.03195 
-0.19690 -0.65290 
 0.07193  0.22185 
 0.22395 -100.00000 
 0.20181 -0.32993 
-100.00000 -100.00000 
 0.10097 -0.06119 
-0.06938  0.04271 
-100.00000 -100.00000 
-100.00000 -100.00000 
 0.00000  0.00000 
 0.00000  0.00000 
 0.46496  0.21963 
-100.00000 -100.00000 
 0.19570 -0.10566 
-0.45377  0.06856 
-100.00000  0.13821 
-0.08556  0.21325 
-100.00000 -100.00000 
-100.00000 -0.34729 
-100.00000 -100.00000 
-100.00000 -0.24067 
-100.00000 -100.00000 
 0.74344 -0.05314 
-100.00000 -100.00000 
-100.00000 -100.00000 
 0.56434  0.26545 
-100.00000 -100.00000 
-0.60531  0.46023 
-100.00000 -100.00000 
-100.00000 -100.00000 
 0.00000  0.00000 
 0.87324  0.75937 
-0.33614 -0.06809 
-100.00000 -0.27587 
-100.00000 -0.24832 
-100.00000 -100.00000 
-100.00000 -0.12534 
-100.00000 -100.00000 
-0.12645 -100.00000 
 0.00000  0.00000 
-100.00000 -100.00000 
 0.00011 -100.00000 
-0.45400  0.15934 
 0.13414  0.44301 
 0.00000  0.00000 
-100.00000 -100.00000 
-100.00000 -0.10263 
-100.00000 -100.00000 
-100.00000 -100.00000 
-0.32656  0.61280 
-100.00000 -100.00000 
 0.00006 -0.15424 
-100.00000 -100.00000 
 0.65033  0.13806 
-0.39145 -0.79521 
-0.24253 -100.00000 
-100.00000 -100.00000 
-100.00000 -100.00000 
 0.26838  0.30777 
-0.60270  0.01321 
 0.52048 -0.21391 
-100.00000 -100.00000 
 0.32369 -0.48153 
 0.03435  0.01406 
-100.00000 -100.00000 
 0.00000  0.00000 
-100.00000 -100.00000 
 0.06897 -0.16841 
 0.00000  0.00000 
-100.00000 -100.00000 
-100.00000 -100.00000 
 0.25435  0.01452 
-100.00000 -100.00000 
 0.98403 -0.00022 
 0.55193 -0.03535 
-100.00000 -100.00000 
-100.00000 -100.00000 
 0.00000  0.00000 
-100.00000 -100.00000 
-100.00000 -100.00000 
-0.24212 -100.00000 
 0.00000  0.00000 
-100.00000 -100.00000 
-100.00000 -100.00000 
-100.00000 -100.00000 
-100.00000 -100.00000 
-0.47437 -0.09189 
-100.00000 -100.00000 
 0.08706  0.38420 
 0.00000  0.00000 
-100.00000 -100.00000 
-100.00000 -100.00000 
-100.00000 -100.00000 
-100.00000 -100.00000 
-100.00000 -100.00000 
-100.00000 -100.00000 
-100.00000 -100.00000 
 0.06209 -0.04206 
-0.20374 -0.08451 
-100.00000 -0.12532 
-100.00000 -100.00000 
-100.00000 -100.00000 
-0.00008 -100.00000 
-100.00000 -100.00000 
-100.00000 -100.00000 
-100.00000 -100.00000 
-100.00000 -100.00000 
-100.00000 -100.00000 
-100.00000 -100.00000 
 0.02363 -0.33527 
 0.30121  0.45304 
-0.07693  0.33105 
 0.40265 -0.08430 
-100.00000 -100.00000 
 0.11218  0.04192 
-100.00000 -100.00000 
 0.00000  0.00000 
 0.56935 -100.00000 
-0.11906 -0.32883 
 0.00000  0.00000 
 0.28260 -0.05992 
-100.00000 -100.00000 
-100.00000 -100.00000 
-0.26611  0.63316 
-0.28547 -100.00000 
-100.00000 -100.00000 
-0.59417  0.26128 
 0.00000  0.00000 
-100.00000 -100.00000 
 2.02707  0.58206 
-0.13302 -0.20674 
 0.00010 -100.00000 
 0.12086  0.76910 
-100.00000  0.00015 
-100.00000 -0.00476 
 0.13582  0.18289 
 0.09322 -100.00000 
 0.17146 -100.00000 
-100.00000 -100.00000 
-0.28543 -100.00000 
 0.56927 -0.32078 
 0.27723  0.11084 
-0.10125 -100.00000 
 0.75546  0.13605 
 0.48217  0.16802 
-100.00000 -100.00000 
-100.00000 -0.09501 
-100.00000 -100.00000 
-0.37678 -0.19423 
-100.00000 -100.00000 
 0.18259 -0.42399 
 0.27707 -100.00000 
-100.00000 -100.00000 
-100.00000 -100.00000 
-100.00000 -100.00000 
-0.28986  0.23509 
-100.00000 -100.00000 
-100.00000 -100.00000 
-100.00000 -100.00000 
-100.00000  0.13756 
-100.00000 -100.00000 
-100.00000 -100.00000 
 0.00000  0.00000 
-100.00000 -100.00000 
-0.24815 -0.08717 
-100.00000 -100.00000 
-100.00000 -100.00000 
 0.01443 -100.00000 
-100.00000 -100.00000 
-0.10115  0.31748 
-0.28211 -0.35422 
 0.18305  0.14349 
 0.56397 -0.04227 
-100.00000 -100.00000 
-100.00000 -100.00000 
 0.18218 -100.00000 
-100.00000 -100.00000 
-100.00000 -100.00000 
 0.23034 -0.04370 
-100.00000 -100.00000 
-100.00000 -100.00000 
-100.00000 -0.20885 
-100.00000 -100.00000 
-100.00000 -100.00000 
-0.25766 -0.00448 
-100.00000 -100.00000 
-100.00000 -0.04339 
-100.00000 -100.00000 
-100.00000 -100.00000 
-100.00000  0.05107 
-100.00000 -100.00000 
-0.00017 -100.00000 
 0.48350 -100.00000 
-0.28178  0.04159 
-100.00000 -100.00000 
-0.45647 -0.08403 
-0.17141 -0.18390 
-0.06966  0.18433 
-100.00000 -100.00000 
-100.00000 -100.00000 
 0.00019 -100.00000 
-100.00000 -100.00000 
-0.26352  0.31337 
-0.28470 -0.26779 
 0.00000  0.00000 
-100.00000 -100.00000 
-0.00009  0.00004 
-100.00000 -100.00000 
-100.00000 -100.00000 
-100.00000  0.13751 
 0.38000 -100.00000 
 0.03240 -100.00000 
-100.00000 -100.00000 
-100.00000 -100.00000 
-0.36993 -100.00000 
-100.00000 -100.00000 
-100.00000 -100.00000 
-100.00000 -100.00000 
 0.13700  0.86843 
-100.00000 -100.00000 
 0.01648 -0.28559 
-100.00000 -0.10939 
-0.24419  0.09004 
-0.46776 -0.14410 
 0.29007 -0.16853 
-0.47568 -0.05076 
-100.00000 -100.00000 
-0.12274 -0.26698 
-100.00000 -100.00000 
-0.10493 -100.00000 
-100.00000 -100.00000 
 0.06598 -0.04252 
-0.29493 -100.00000 
-100.00000 -100.00000 
-100.00000 -100.00000 
-0.20341 -0.59966 
-0.89968  0.20720 
-0.13932 -0.36748 
-0.61276  0.13221 
-0.29461 -100.00000 
 0.13755 -100.00000 
-0.38871 -0.10664 
-100.00000 -100.00000 
 0.03199 -100.00000 
 0.00000  0.00000 
-0.02017 -0.16833 
 0.51571 -0.04679 
-0.10499 -0.10921 
 0.03246  0.13747 
-0.74450  0.37485 
 0.38131 -100.00000 
 0.28319 -0.00032 
 0.20132 -0.10474 
-0.00003 -100.00000 
-100.00000 -100.00000 
-0.03823 -100.00000 
-100.00000 -100.00000 
 0.00000  0.00000 
-100.00000 -0.00003 
-100.00000 -100.00000 
 0.00000  0.00000 
-100.00000 -100.00000 
-100.00000 -100.00000 
 0.05112 -0.14112 
 0.36693  0.09926 
-100.00000 -0.00004 
 0.72696 -0.04602 
-100.00000 -100.00000 
-0.24215 -0.53766 
-0.14321  0.13752 
 0.84659  0.10632 
-0.38089 -100.00000 
-0.27652 -0.81225 
-100.00000 -100.00000 
-100.00000 -100.00000 
-100.00000 -100.00000 
-100.00000 -100.00000 
 0.00000  0.00000 
-0.19538  0.09050 
-0.24307  0.18013 
-100.00000 -100.00000 
-0.34644  0.29534 
-0.20316 -0.39414 
 0.97506 -0.13236 
 0.11926 -0.64156 
-100.00000 -100.00000 
-0.00007 -100.00000 
 0.37850 -100.00000 
-100.00000 -100.00000 
-0.28819 -100.00000 
 0.03234 -0.01674 
 0.00000  0.00000 
-100.00000 -100.00000 
 0.00000  0.00000 
