# Supplementary material for: Enhanced ER proteostasis and temperature differentially impact the mutational tolerance of influenza hemagglutinin
Source: eLife. 2018 Sep 6;7:e38795. doi: 10.7554/eLife.38795 (PMC6172027; doi:10.7554/eLife.38795)
Supplement: Source data 1. [file elife-38795-data1.zip › Dataset_1/HA_DMS_2018_processing/filtering/filtering_DAX39vsDAX37/compare/out_scatter_13_K.txt]

 0.24588 -0.12873 
 0.00000  0.00000 
-100.00000  0.13690 
 0.00000  0.00000 
 0.00001 -100.00000 
-100.00000 -100.00000 
-100.00000 -100.00000 
-100.00000 -100.00000 
-0.11705 -100.00000 
-100.00000 -100.00000 
-100.00000 -100.00000 
-100.00000 -100.00000 
-100.00000 -100.00000 
-100.00000 -100.00000 
-0.18926  0.13663 
-100.00000 -100.00000 
-100.00000 -100.00000 
-100.00000 -100.00000 
 0.03408 -100.00000 
-100.00000 -100.00000 
-100.00000 -100.00000 
-100.00000 -0.40566 
-100.00000 -100.00000 
-100.00000 -100.00000 
-100.00000 -100.00000 
-100.00000 -100.00000 
 0.20952  0.23676 
 0.00508 -0.33323 
-100.00000 -100.00000 
-100.00000  0.00000 
-100.00000 -100.00000 
-100.00000 -100.00000 
-100.00000 -100.00000 
-100.00000 -100.00000 
-0.30456 -0.33534 
-0.25427 -0.18621 
-100.00000 -100.00000 
 0.51633  0.48945 
 0.00000  0.00000 
 0.10766 -0.30249 
-100.00000 -100.00000 
-0.60241  0.00017 
-100.00000 -100.00000 
 0.02376 -0.34468 
-100.00000 -100.00000 
-100.00000 -100.00000 
-0.13079 -0.20645 
-0.12869  0.04044 
-100.00000 -100.00000 
-100.00000 -100.00000 
 0.30184  0.01454 
-100.00000 -0.00028 
-100.00000 -0.64472 
 0.13757 -100.00000 
 0.36553 -0.18712 
-100.00000 -100.00000 
 0.00000  0.00000 
-100.00000 -100.00000 
-100.00000 -100.00000 
 0.00000  0.00000 
-100.00000 -100.00000 
 0.00000  0.00000 
-100.00000 -100.00000 
-0.09838 -0.85038 
-0.11152 -100.00000 
-100.00000 -100.00000 
-100.00000 -100.00000 
-0.22894 -0.63673 
-100.00000 -100.00000 
-100.00000 -0.55712 
 0.00000  0.00000 
-100.00000 -100.00000 
 0.48203 -0.67306 
-100.00000 -100.00000 
-0.00048 -100.00000 
-100.00000 -100.00000 
-100.00000 -100.00000 
-100.00000 -100.00000 
-100.00000 -100.00000 
-100.00000 -100.00000 
 0.55981 -0.27945 
-100.00000 -100.00000 
-0.18854 -0.06780 
-100.00000 -100.00000 
-100.00000 -100.00000 
-0.25465 -100.00000 
-100.00000 -100.00000 
-100.00000 -100.00000 
 0.48642 -100.00000 
-0.47090  0.37782 
 0.28390  0.77188 
-0.13292 -100.00000 
-100.00000 -100.00000 
-100.00000 -100.00000 
-100.00000 -100.00000 
-100.00000 -100.00000 
-100.00000 -100.00000 
 0.04549  0.10211 
-100.00000 -0.80097 
-100.00000  0.18802 
 0.38445 -0.48218 
-100.00000 -100.00000 
-0.44437  0.70070 
-0.47685 -0.61832 
-100.00000 -100.00000 
-100.00000 -100.00000 
-100.00000 -100.00000 
-100.00000 -100.00000 
-100.00000 -100.00000 
-100.00000 -100.00000 
-0.42733 -100.00000 
-100.00000 -100.00000 
-100.00000  0.14618 
-100.00000 -100.00000 
-100.00000 -100.00000 
-0.01597  0.25418 
-0.00457 -0.29683 
-100.00000 -100.00000 
 0.28627  0.21121 
 0.23970  0.25453 
 0.25932  0.46770 
-100.00000 -100.00000 
-100.00000 -0.00028 
-100.00000 -100.00000 
-100.00000 -100.00000 
-0.09150 -0.24590 
-100.00000 -100.00000 
-100.00000 -100.00000 
-0.45293 -0.04422 
 0.39785 -0.05003 
-100.00000 -100.00000 
 0.23946  0.19194 
 0.35605  0.26019 
-100.00000 -100.00000 
-0.60017 -100.00000 
 0.00000  0.00000 
 0.03001  0.52200 
-100.00000 -100.00000 
-0.19480 -100.00000 
-100.00000 -100.00000 
-100.00000  0.00002 
-0.25268  0.33494 
-100.00000 -100.00000 
 0.06824  0.05029 
-100.00000 -100.00000 
 0.56677  0.21870 
-100.00000 -100.00000 
-100.00000 -100.00000 
-0.31062 -100.00000 
-100.00000 -100.00000 
-100.00000 -100.00000 
-100.00000 -100.00000 
-0.53991  0.15193 
-100.00000 -100.00000 
-0.30959 -0.13891 
-100.00000 -100.00000 
 0.00000  0.00000 
-100.00000 -100.00000 
-100.00000 -100.00000 
-100.00000 -100.00000 
-100.00000 -100.00000 
-0.39294 -0.55170 
-0.01445  0.07727 
-100.00000 -100.00000 
-100.00000 -100.00000 
-100.00000 -100.00000 
-100.00000 -100.00000 
-0.37648 -1.19592 
 0.00000  0.00000 
 0.00000  0.00000 
-0.25115 -100.00000 
-100.00000 -100.00000 
-0.00131 -100.00000 
-100.00000 -100.00000 
-0.56254 -100.00000 
 0.00000  0.00000 
-100.00000 -100.00000 
-0.11946 -100.00000 
 0.11740  0.25538 
-0.09201 -100.00000 
-100.00000 -100.00000 
-0.92175 -0.04469 
-0.01618  0.37863 
-0.51816  0.18022 
 0.00000  0.00000 
-100.00000 -100.00000 
 0.00000  0.00000 
 0.47182  0.42162 
-100.00000 -100.00000 
-100.00000 -100.00000 
-100.00000 -100.00000 
-100.00000 -100.00000 
-100.00000 -100.00000 
-100.00000 -100.00000 
-100.00000 -100.00000 
-100.00000 -100.00000 
-0.10627 -100.00000 
-100.00000 -100.00000 
-100.00000 -100.00000 
-100.00000 -100.00000 
-0.10549 -100.00000 
-100.00000 -100.00000 
 0.30526 -0.33792 
-0.32771 -0.12224 
 0.47951 -100.00000 
-100.00000 -100.00000 
-100.00000 -100.00000 
-100.00000 -100.00000 
-100.00000 -100.00000 
-0.00594 -0.44850 
 0.58493 -100.00000 
 0.19253  0.91719 
 1.08897 -0.52698 
-100.00000 -0.00022 
-100.00000 -100.00000 
-100.00000 -100.00000 
-100.00000 -100.00000 
-100.00000 -100.00000 
-0.10581 -0.75554 
-0.39874  0.15693 
-0.66678  0.29362 
-100.00000 -100.00000 
-0.16003  0.03098 
 0.23901 -0.00627 
 0.26705  0.17455 
-100.00000 -100.00000 
-0.00003 -0.39534 
-100.00000 -100.00000 
-0.25424  0.47122 
-0.20374 -100.00000 
-100.00000 -100.00000 
 0.81239  0.37758 
-0.07867  0.12949 
 0.12206 -0.35259 
 0.00000  0.00000 
-0.10497 -0.15814 
-0.08651  0.10612 
-100.00000 -100.00000 
 0.10731  0.00223 
-100.00000  0.00004 
-100.00000 -100.00000 
-0.15995  0.02020 
 0.03421 -100.00000 
-0.01522 -0.01442 
-100.00000 -100.00000 
-100.00000 -100.00000 
-100.00000 -100.00000 
 0.03519 -100.00000 
-100.00000 -100.00000 
-100.00000 -100.00000 
 0.21013 -0.45424 
-0.29335 -100.00000 
-100.00000 -100.00000 
-0.00090 -100.00000 
 0.22803  0.05869 
-100.00000 -0.00019 
 0.28748 -0.42648 
-100.00000 -100.00000 
 0.38527 -0.14677 
-100.00000 -100.00000 
-100.00000 -100.00000 
-100.00000 -100.00000 
-100.00000  0.37850 
-100.00000 -100.00000 
 0.08156 -0.00014 
-100.00000 -100.00000 
-100.00000 -100.00000 
-100.00000 -100.00000 
-100.00000 -100.00000 
-100.00000 -100.00000 
-100.00000 -100.00000 
-0.61564 -100.00000 
-100.00000 -100.00000 
 0.02039 -0.14222 
-0.31817 -0.01593 
-100.00000  0.00013 
-0.36851  0.32724 
 0.19884 -0.19561 
 0.00006 -100.00000 
-100.00000 -100.00000 
-100.00000 -100.00000 
-100.00000 -100.00000 
 0.64315 -0.48095 
-100.00000 -100.00000 
 0.19570 -0.19419 
 0.69689 -0.24016 
-100.00000  0.00006 
 0.13264  0.34440 
-100.00000 -100.00000 
 0.34477  0.07152 
-100.00000 -100.00000 
 0.55139 -0.37621 
 0.13760 -0.20999 
 0.00000  0.00000 
-100.00000 -100.00000 
-0.54392 -0.30949 
-100.00000 -0.04137 
-100.00000 -100.00000 
-0.16511 -0.40877 
-100.00000 -100.00000 
-100.00000 -100.00000 
-0.35045 -100.00000 
 0.39755  0.07163 
-100.00000 -100.00000 
-0.16413 -0.16039 
 0.50120  0.85859 
-100.00000 -100.00000 
-100.00000 -100.00000 
 0.02050 -0.00003 
-100.00000  0.13795 
-0.35023 -0.20993 
-100.00000 -100.00000 
 0.00011  0.21208 
-100.00000 -100.00000 
 0.13582  0.43739 
 0.02059  0.13766 
-100.00000 -100.00000 
-0.25194  0.20109 
-100.00000 -100.00000 
-100.00000 -100.00000 
 0.00000  0.00000 
-100.00000 -100.00000 
-100.00000 -100.00000 
-0.21525 -0.03530 
-100.00000 -100.00000 
-0.08090  0.13757 
 0.00000  0.00000 
-100.00000 -100.00000 
-0.18186 -0.14319 
 0.25277 -100.00000 
-100.00000 -100.00000 
-0.06698 -0.39465 
-100.00000 -100.00000 
-100.00000 -0.12334 
-0.41288 -0.20141 
-100.00000 -100.00000 
-0.62940 -0.27706 
-100.00000 -100.00000 
 0.26286 -0.30591 
 0.27420  0.49960 
-100.00000 -100.00000 
-100.00000 -100.00000 
-0.11976 -0.14250 
-100.00000 -100.00000 
-100.00000 -100.00000 
-100.00000 -100.00000 
-100.00000 -0.12415 
-100.00000 -100.00000 
-100.00000 -100.00000 
-100.00000 -100.00000 
-100.00000 -100.00000 
-100.00000 -100.00000 
-100.00000 -100.00000 
-0.69407 -0.46009 
-100.00000 -100.00000 
-100.00000 -100.00000 
-100.00000 -100.00000 
-100.00000 -100.00000 
-100.00000 -100.00000 
-0.30680 -0.20993 
-0.51713  0.40640 
-100.00000 -100.00000 
-100.00000 -100.00000 
-100.00000 -100.00000 
-100.00000 -100.00000 
-100.00000 -100.00000 
-100.00000 -100.00000 
-100.00000 -100.00000 
-100.00000 -100.00000 
 0.75121  0.02298 
 0.26304 -0.08445 
 0.36314 -0.18376 
-0.10530  0.33044 
-100.00000 -100.00000 
-100.00000 -100.00000 
-100.00000 -100.00000 
-100.00000 -100.00000 
-100.00000 -100.00000 
-100.00000 -100.00000 
-100.00000 -100.00000 
 0.04149  0.46966 
 0.00000  0.00000 
-100.00000 -100.00000 
-0.05878 -100.00000 
-0.03791 -0.07651 
 0.42415 -0.10010 
-100.00000 -100.00000 
-100.00000 -100.00000 
 0.53930 -0.29875 
-0.27156  0.87338 
-100.00000 -100.00000 
-0.10584 -0.00507 
 0.06246 -0.11405 
 0.00000  0.00000 
-100.00000 -100.00000 
 0.06657 -0.35672 
-100.00000 -100.00000 
-100.00000 -100.00000 
-100.00000 -100.00000 
 0.40893 -0.85948 
 0.00000  0.00000 
-0.10564  0.16273 
 0.47491  0.16220 
-0.36884 -100.00000 
 0.29981  0.31712 
-100.00000 -100.00000 
 0.65946  0.11016 
-100.00000 -0.00000 
-100.00000 -100.00000 
-100.00000 -100.00000 
 0.00000  0.00000 
 0.18763 -0.46454 
-100.00000 -100.00000 
-0.28326 -0.54275 
-0.39724 -0.26334 
-100.00000 -100.00000 
 0.10326 -0.36998 
 0.00000  0.00000 
-0.29546  0.42013 
-0.28489  0.00004 
 0.30665  0.12420 
-100.00000 -100.00000 
-100.00000 -100.00000 
 0.16219  0.26310 
 0.00000  0.00000 
 0.00000  0.00000 
-100.00000 -0.04339 
-100.00000 -0.09350 
-100.00000 -100.00000 
-100.00000 -100.00000 
-100.00000 -100.00000 
-100.00000 -100.00000 
-100.00000 -100.00000 
-100.00000 -100.00000 
-100.00000 -100.00000 
-0.18396 -100.00000 
-100.00000 -100.00000 
-0.02008 -0.26498 
-100.00000 -100.00000 
-0.39364 -0.08194 
-100.00000 -100.00000 
-100.00000 -100.00000 
-100.00000 -100.00000 
-100.00000 -100.00000 
-100.00000 -100.00000 
 0.66076  0.18503 
-0.36907  0.16803 
 0.02936  0.37390 
-0.07327  0.46761 
-100.00000 -100.00000 
-100.00000 -100.00000 
-100.00000 -100.00000 
-100.00000 -100.00000 
-100.00000 -100.00000 
-100.00000 -100.00000 
-0.19450 -100.00000 
 0.78535  0.49024 
-100.00000 -100.00000 
 0.00000  0.00000 
-0.52459  0.06326 
-100.00000 -100.00000 
-100.00000 -100.00000 
-0.39642 -0.29514 
 0.00000  0.00000 
-100.00000 -100.00000 
 0.00000  0.00000 
 0.06227  0.00015 
-0.26452 -0.38042 
-100.00000 -100.00000 
 0.00000  0.00000 
-0.36879 -0.28479 
-100.00000 -0.00485 
-100.00000 -100.00000 
 0.00000  0.00000 
 0.47605 -0.66723 
 0.04924 -0.39550 
-100.00000 -100.00000 
-0.28369 -0.29199 
-100.00000 -100.00000 
-100.00000 -100.00000 
-100.00000 -100.00000 
-0.30387 -0.00070 
-100.00000 -100.00000 
-100.00000 -100.00000 
-100.00000 -100.00000 
 0.00000  0.00000 
-100.00000 -100.00000 
-100.00000 -100.00000 
-100.00000 -100.00000 
-0.50234 -0.00959 
-100.00000 -100.00000 
-0.00008  0.02839 
-0.91143 -0.33026 
-100.00000 -100.00000 
-100.00000 -100.00000 
-0.07525  0.71907 
-0.12613 -0.34148 
-100.00000 -100.00000 
 0.12614 -0.07333 
-100.00000 -100.00000 
-0.10493 -0.25076 
-100.00000 -100.00000 
-100.00000 -100.00000 
 0.00000  0.00000 
-100.00000 -100.00000 
 0.48548 -0.45917 
 0.07029 -1.04020 
-0.11566 -0.12503 
-100.00000 -100.00000 
 0.00000  0.00000 
-100.00000 -100.00000 
-0.39499 -0.12394 
 0.41237 -0.25114 
-0.24625  0.31274 
 0.00000  0.00000 
-0.20325 -0.07348 
 0.20403  0.44729 
 0.80490  0.52249 
-100.00000 -100.00000 
 0.00000  0.00000 
-100.00000 -100.00000 
 0.39137 -0.26768 
-100.00000 -0.43915 
-100.00000  0.16153 
-100.00000 -100.00000 
-100.00000  0.13742 
-100.00000 -100.00000 
-0.31137 -0.22634 
-0.09546 -0.00003 
-100.00000 -100.00000 
-0.19520 -100.00000 
-100.00000 -100.00000 
-100.00000 -100.00000 
-100.00000 -100.00000 
-100.00000 -100.00000 
-100.00000 -100.00000 
-100.00000 -100.00000 
 0.00012 -100.00000 
-100.00000 -100.00000 
-100.00000 -100.00000 
-100.00000 -100.00000 
-100.00000 -100.00000 
-100.00000 -100.00000 
-100.00000 -100.00000 
-100.00000 -100.00000 
-100.00000 -100.00000 
-100.00000 -100.00000 
-100.00000 -100.00000 
-100.00000 -100.00000 
-100.00000 -100.00000 
-100.00000 -100.00000 
-100.00000 -100.00000 
-100.00000 -100.00000 
-100.00000 -100.00000 
 0.13773 -0.41528 
 0.35090 -0.19885 
-100.00000 -100.00000 
-100.00000 -100.00000 
-100.00000 -100.00000 
-0.40254 -0.07355 
-100.00000 -100.00000 
 0.92156  0.23694 
 0.27339 -0.01687 
-100.00000 -100.00000 
-100.00000 -100.00000 
