# Supplementary material for: Enhanced ER proteostasis and temperature differentially impact the mutational tolerance of influenza hemagglutinin
Source: eLife. 2018 Sep 6;7:e38795. doi: 10.7554/eLife.38795 (PMC6172027; doi:10.7554/eLife.38795)
Supplement: Source data 1. [file elife-38795-data1.zip › Dataset_1/HA_DMS_2018_processing/filtering/filtering_DAX39vsDAX37/compare/out_scatter_13_L.txt]

 0.45572 -0.75146 
 0.54018  0.37275 
 0.23103 -100.00000 
-0.39553 -100.00000 
 0.00000  0.00000 
 0.00000  0.00000 
 0.08535 -0.86586 
 0.00000  0.00000 
 0.00000  0.00000 
-0.85296 -0.44878 
-0.08211  0.48417 
 0.17203 -0.23998 
 0.48127  0.02840 
-100.00000 -100.00000 
-100.00000 -100.00000 
-100.00000 -100.00000 
-100.00000 -100.00000 
-100.00000 -100.00000 
-0.41755 -0.14362 
-0.29635 -0.79236 
-100.00000 -100.00000 
 0.13736 -100.00000 
-100.00000 -100.00000 
-100.00000 -100.00000 
-0.08217  0.28454 
-100.00000 -100.00000 
-100.00000 -100.00000 
-100.00000 -100.00000 
 0.45229  0.13696 
-100.00000 -100.00000 
-100.00000  0.13740 
-100.00000 -100.00000 
-100.00000 -0.12603 
-100.00000 -100.00000 
-100.00000 -100.00000 
-0.22883 -100.00000 
 0.00000  0.00000 
-100.00000 -100.00000 
-100.00000 -100.00000 
-100.00000 -100.00000 
 0.01247 -100.00000 
-100.00000 -100.00000 
 0.29657  0.03768 
-100.00000 -100.00000 
-100.00000  0.13750 
 0.02165 -100.00000 
 0.12065 -0.17388 
-100.00000 -100.00000 
 0.00000  0.00000 
 0.00000  0.00000 
-0.00001 -100.00000 
-100.00000 -100.00000 
-0.59640 -0.03278 
-100.00000 -100.00000 
-100.00000 -100.00000 
-100.00000 -100.00000 
-0.56132 -100.00000 
 0.00000  0.00000 
-100.00000 -100.00000 
 0.12559 -1.07217 
 0.00000  0.00000 
-100.00000 -100.00000 
-100.00000 -100.00000 
 0.40412  0.14502 
 0.12949 -0.08108 
 0.33383  0.14191 
 0.00000  0.00000 
 0.17780 -0.26180 
 0.00000  0.00000 
-0.74382 -0.12782 
-0.58568 -0.34918 
-100.00000 -100.00000 
-100.00000 -100.00000 
-0.85662 -0.52498 
-0.45996 -0.02752 
-100.00000 -100.00000 
 0.11904 -0.05749 
 0.00000  0.00000 
 0.00000  0.00000 
-100.00000 -100.00000 
-100.00000 -100.00000 
 0.56950 -0.75171 
-0.56756  0.76546 
-100.00000 -100.00000 
-100.00000 -100.00000 
-0.64780  0.18470 
 0.00000  0.00000 
 0.00000  0.00000 
 0.13755  0.33228 
-0.51631  0.09499 
-0.16387 -0.57578 
-0.46683 -0.38244 
-0.20737 -100.00000 
-100.00000 -100.00000 
-100.00000 -100.00000 
-0.09185 -0.67960 
-0.11571  0.25746 
-100.00000 -100.00000 
-0.67328  0.56090 
-0.43947  0.05902 
 0.01897 -0.00011 
-100.00000 -100.00000 
-100.00000  0.00003 
-0.76322 -0.00057 
-100.00000 -100.00000 
 0.40919 -0.00003 
-100.00000 -100.00000 
-100.00000 -100.00000 
 0.24920 -0.80686 
-100.00000 -100.00000 
-0.22944 -0.59274 
 0.00000  0.00000 
-0.12671 -100.00000 
 0.00003  0.14594 
-0.46837 -0.79446 
-100.00000 -100.00000 
-100.00000 -100.00000 
 0.00000  0.00000 
-100.00000 -100.00000 
-100.00000 -100.00000 
 0.48546 -0.15782 
 0.00000  0.00000 
-100.00000 -0.06392 
 0.58359 -0.02250 
 0.53586 -0.00757 
 0.63819 -0.48705 
 0.16949 -0.30359 
 0.00000  0.00000 
-100.00000 -100.00000 
-100.00000 -100.00000 
-0.37260  0.25345 
-100.00000 -100.00000 
 0.17691 -0.16223 
-0.34564 -0.74882 
-0.64405 -0.10650 
-0.40771 -0.44632 
-0.49292  0.62896 
-0.27970  0.26278 
-0.13091 -0.14255 
-0.17558 -0.23146 
-0.46995  0.82028 
-100.00000 -100.00000 
-0.07375  0.02060 
-100.00000 -100.00000 
 0.10000 -0.06482 
-100.00000 -100.00000 
-100.00000 -100.00000 
-0.90335 -0.20387 
-100.00000 -100.00000 
-0.17404 -0.39026 
-0.22248 -0.06448 
-100.00000 -100.00000 
 0.25353  0.03883 
 0.41022  0.20257 
 0.33989  1.05367 
-100.00000 -100.00000 
-0.24617 -0.15653 
-0.13018 -0.26435 
-100.00000  0.13756 
 0.30232 -0.11346 
-100.00000 -100.00000 
-100.00000 -100.00000 
-100.00000 -100.00000 
 0.00000  0.00000 
 0.00000  0.00000 
 0.14925 -0.08796 
 0.00000  0.00000 
-100.00000  0.13747 
-0.07009  0.03738 
-1.13001 -0.39564 
 0.42577 -0.33088 
-0.06826 -0.08812 
 0.27564  1.08803 
-100.00000 -100.00000 
-0.57165 -0.51616 
-0.69106 -0.27818 
 0.00000  0.00000 
-0.12915 -0.02276 
-0.03153  0.37845 
-0.09590 -0.02346 
-100.00000 -100.00000 
-0.03389 -0.24852 
-100.00000 -100.00000 
-0.43143  0.06492 
 0.05419  0.02017 
-0.00003 -0.53353 
-1.61579  0.08771 
-1.46239  0.25539 
-100.00000 -0.22545 
 0.00000  0.00000 
-0.63773 -0.37743 
 0.00000  0.00000 
 0.15727 -100.00000 
-100.00000 -100.00000 
-100.00000  0.03130 
-100.00000 -100.00000 
-100.00000 -100.00000 
 0.70727 -0.03253 
-100.00000 -100.00000 
-100.00000 -100.00000 
-0.05646 -0.14767 
 0.00003  0.15659 
-100.00000 -100.00000 
-0.00010  0.03106 
-0.08631  1.05112 
-0.42262 -100.00000 
 0.00000  0.00000 
-100.00000 -100.00000 
-0.43290  0.29841 
 0.07398 -0.07630 
-0.43721  0.10311 
-0.09473 -0.17096 
-100.00000 -100.00000 
 0.04225 -0.10657 
-0.20461 -100.00000 
-0.40531 -0.56560 
 0.05935 -0.15977 
 0.30217  0.38150 
-100.00000 -0.00017 
-0.28507 -0.67214 
 0.45261  0.88883 
 0.01366 -0.57180 
-0.75033 -0.82922 
-100.00000  0.00020 
-100.00000 -0.23021 
 0.31452  0.38586 
 0.52821 -0.30568 
 0.54542  0.63374 
 0.11573  0.06556 
-0.56358 -0.22137 
-0.13091 -0.01617 
-1.03335  0.41480 
-100.00000 -100.00000 
-0.83361 -0.20341 
-0.89379 -0.74742 
 0.19530 -0.10238 
-0.62700 -0.62560 
-100.00000 -0.48725 
-100.00000 -100.00000 
-0.87743  0.13072 
-100.00000 -100.00000 
-100.00000 -100.00000 
-0.06224 -100.00000 
-0.46535  0.13622 
-100.00000 -100.00000 
-0.05140  0.16493 
 0.57788 -0.01926 
-0.49039  0.09244 
 0.00000  0.00000 
 0.00000  0.00000 
-0.14809 -0.08593 
 0.03431 -0.18479 
-0.06510 -0.27738 
-100.00000 -100.00000 
-0.06480 -100.00000 
-0.12270 -0.87174 
-0.51231 -0.16140 
-0.53631 -0.33084 
-100.00000 -100.00000 
-100.00000 -100.00000 
-0.20457 -100.00000 
-100.00000 -100.00000 
-100.00000 -100.00000 
 0.00000  0.00000 
-1.42519 -0.03388 
-100.00000 -100.00000 
 0.72206  0.29341 
-0.27968  0.05049 
-100.00000 -100.00000 
-100.00000 -100.00000 
 0.02703  0.10489 
-0.37362 -0.01051 
 0.00000  0.00000 
 0.09129 -0.75489 
-100.00000 -100.00000 
 0.05863 -100.00000 
 0.56353  0.04036 
-0.34989 -0.49218 
 0.00006 -100.00000 
-100.00000 -100.00000 
 0.13747 -100.00000 
 0.18921 -0.12349 
-1.20522  0.54696 
 0.27331 -0.15872 
 0.02427  0.05936 
 0.04665 -0.40017 
-0.42006  0.22110 
-0.34869  0.48675 
-0.57719  0.33065 
 0.92595 -100.00000 
-100.00000 -100.00000 
-100.00000  0.00008 
-100.00000 -100.00000 
 0.14365 -0.48515 
-100.00000 -100.00000 
 0.13751  0.25310 
-100.00000 -100.00000 
 0.52927  0.13851 
-0.47623  0.10239 
-100.00000 -100.00000 
-100.00000 -100.00000 
-1.00570 -0.52496 
-0.37344 -0.77341 
-100.00000 -100.00000 
-100.00000 -100.00000 
 0.00000  0.00000 
-0.34245 -0.38533 
 0.18860  0.23887 
-100.00000 -100.00000 
-100.00000 -100.00000 
-0.54395  0.41810 
 0.13582 -0.12512 
 0.38395 -0.32726 
 0.95930 -0.72299 
-100.00000 -100.00000 
 0.55006 -0.40487 
-100.00000 -100.00000 
-0.86687  0.13813 
-100.00000 -100.00000 
-0.76889  0.42815 
-0.26357  0.07216 
-100.00000 -100.00000 
 1.10241 -0.61964 
-1.00403  0.01227 
-0.24226 -100.00000 
 0.03457  0.02717 
-100.00000 -100.00000 
 0.00000  0.00000 
-100.00000 -100.00000 
 0.02154 -0.06507 
-100.00000 -100.00000 
-0.23980 -100.00000 
-100.00000 -100.00000 
 0.00000  0.00000 
-100.00000 -0.00010 
-100.00000 -100.00000 
-0.42469  0.06174 
 0.14755  0.27528 
 0.07987 -0.21097 
-100.00000  0.36734 
-100.00000 -0.10686 
-100.00000 -100.00000 
-100.00000 -100.00000 
-100.00000 -100.00000 
 0.00000  0.00000 
 1.10345 -0.33767 
-1.00082  0.23465 
-100.00000 -100.00000 
-0.44906  0.25355 
-100.00000 -100.00000 
-100.00000 -100.00000 
 0.42917 -0.52703 
-0.26011 -0.16099 
-100.00000 -100.00000 
-100.00000 -100.00000 
-100.00000 -100.00000 
 0.43871  0.36105 
-1.02428 -0.43931 
-100.00000 -100.00000 
 0.50673 -0.23291 
-0.47482 -0.68056 
-100.00000 -100.00000 
-100.00000 -100.00000 
-0.25284  0.13801 
-100.00000 -100.00000 
-100.00000 -100.00000 
-100.00000 -100.00000 
 0.39767 -0.27677 
-0.24270 -100.00000 
-0.43383 -0.21005 
-100.00000 -100.00000 
-100.00000 -100.00000 
-0.86790  0.03088 
-0.00008 -100.00000 
 0.16722 -0.04777 
-0.00009 -100.00000 
-100.00000 -100.00000 
-100.00000 -100.00000 
-100.00000 -100.00000 
-100.00000 -100.00000 
-1.08243  0.02170 
-0.65255 -0.06597 
-100.00000 -100.00000 
-100.00000 -100.00000 
-100.00000 -100.00000 
 0.84314  0.09490 
-100.00000 -100.00000 
-0.68663  0.19409 
-100.00000 -100.00000 
-0.13883  0.11718 
-0.05868 -100.00000 
 0.11655 -100.00000 
-100.00000 -100.00000 
-100.00000 -100.00000 
-0.10565 -0.00471 
-100.00000 -100.00000 
-100.00000 -100.00000 
-100.00000  0.03134 
-0.05882 -0.24835 
-100.00000 -100.00000 
-100.00000 -0.00012 
-0.16189 -0.07625 
-100.00000 -100.00000 
-0.39356 -0.30948 
-100.00000 -100.00000 
 0.15594  0.65242 
-100.00000 -100.00000 
 0.21592 -0.06221 
 0.27736 -100.00000 
-100.00000 -100.00000 
-100.00000 -100.00000 
 0.63307 -0.11750 
-0.14175  0.50661 
-100.00000 -100.00000 
 0.18527 -0.08855 
 0.00000  0.00000 
-100.00000 -100.00000 
-0.36916 -0.04665 
-100.00000 -100.00000 
-0.10134  0.72342 
-100.00000 -100.00000 
-100.00000 -100.00000 
 0.00000  0.00000 
-100.00000 -100.00000 
-100.00000 -100.00000 
-100.00000 -100.00000 
 0.47864  0.06855 
-100.00000 -100.00000 
-100.00000 -100.00000 
-100.00000 -100.00000 
 0.14179 -0.07927 
 0.00000  0.00000 
-100.00000 -100.00000 
-0.43346 -0.75865 
 0.73912 -0.06562 
-100.00000 -100.00000 
-100.00000 -100.00000 
-100.00000 -100.00000 
 0.00013 -100.00000 
-100.00000 -100.00000 
 0.00000  0.00000 
 0.00000  0.00000 
-100.00000 -100.00000 
 0.00000  0.00000 
 0.00000  0.00000 
-100.00000 -100.00000 
-100.00000 -100.00000 
-100.00000 -100.00000 
-100.00000 -100.00000 
-100.00000 -100.00000 
 0.00000  0.00000 
-100.00000 -100.00000 
 0.36602  0.17436 
-0.10154 -100.00000 
-100.00000 -100.00000 
 0.00000  0.00000 
-100.00000 -100.00000 
-100.00000 -100.00000 
-0.19586 -100.00000 
-100.00000 -100.00000 
 0.00000  0.00000 
-100.00000 -100.00000 
-100.00000 -100.00000 
-100.00000 -100.00000 
-0.06959 -100.00000 
-100.00000 -100.00000 
-100.00000 -0.13027 
-0.24239  0.42565 
 0.00000  0.00000 
-100.00000 -0.18402 
-100.00000 -100.00000 
-100.00000 -100.00000 
-100.00000 -100.00000 
-0.37779  0.23291 
-100.00000 -100.00000 
-0.54032 -0.48124 
-0.20341 -0.21117 
-0.10453  0.00004 
-100.00000 -100.00000 
-100.00000 -100.00000 
-0.33887 -0.22953 
 0.05958 -0.75495 
 0.29659  0.19628 
-0.04810 -0.07336 
-100.00000  0.15374 
-0.16348  0.02649 
-100.00000 -100.00000 
-100.00000 -100.00000 
-100.00000 -100.00000 
-1.26133  0.02839 
-100.00000 -100.00000 
-0.00008 -0.56568 
-100.00000 -100.00000 
-100.00000 -100.00000 
-0.00257 -0.13194 
-100.00000 -100.00000 
-0.74836  0.21879 
-100.00000 -100.00000 
 0.21332  0.14596 
-100.00000 -100.00000 
-0.16841 -0.10937 
 0.02270  0.04456 
 0.08387  0.86844 
 0.26459 -0.48667 
-100.00000 -100.00000 
 0.04340 -0.27015 
-0.17393 -0.37567 
-0.07093  0.18976 
 0.27559 -0.63981 
-0.01813  0.06862 
 0.00000  0.00000 
-0.47977 -0.18734 
-0.36810 -0.20589 
-0.20314  0.58500 
-100.00000 -0.21125 
-0.12738 -0.39497 
-0.69314  0.01464 
 0.20832  0.14310 
-0.02398 -0.75276 
 0.00002 -100.00000 
 0.00000  0.00000 
-100.00000 -100.00000 
 0.10584 -0.30614 
-0.01248  0.01580 
-100.00000 -100.00000 
-0.47508 -0.04401 
-100.00000 -100.00000 
 0.03988 -0.19339 
-0.21155 -100.00000 
 0.00000  0.00000 
-0.00005  0.00008 
-0.19964  0.57236 
-100.00000  0.00013 
 0.48549  0.05480 
-100.00000 -100.00000 
-100.00000 -100.00000 
-100.00000 -0.10892 
-100.00000 -100.00000 
 0.33537 -0.16919 
 0.00000  0.00000 
-0.34859 -100.00000 
 0.00000  0.00000 
 0.00000  0.00000 
-100.00000 -100.00000 
-100.00000 -0.00029 
 0.00000  0.00000 
-100.00000 -100.00000 
-100.00000 -100.00000 
 0.15775 -0.01649 
 0.23490  0.74257 
 0.03554 -0.14438 
 0.27342  0.00659 
 0.17526 -0.01641 
 0.55313 -0.16867 
 0.82015 -0.04322 
-0.10540 -0.30648 
-100.00000 -100.00000 
-0.00517  0.28613 
 0.00000  0.00000 
-0.20339  0.07249 
-0.13426 -0.17960 
 0.00003 -0.21617 
 0.00013 -0.30622 
-100.00000 -100.00000 
 0.02313  0.45972 
