# Supplementary material for: Enhanced ER proteostasis and temperature differentially impact the mutational tolerance of influenza hemagglutinin
Source: eLife. 2018 Sep 6;7:e38795. doi: 10.7554/eLife.38795 (PMC6172027; doi:10.7554/eLife.38795)
Supplement: Source data 1. [file elife-38795-data1.zip › Dataset_1/HA_DMS_2018_processing/filtering/filtering_DAX39vsDAX37/compare/out_scatter_13_M.txt]

 0.00000  0.00000 
 0.04005 -0.60409 
-100.00000 -100.00000 
-0.44308 -100.00000 
-100.00000  0.00041 
 1.06670 -0.10016 
-100.00000 -0.00013 
 0.35859  0.52753 
 0.11872 -100.00000 
-100.00000 -100.00000 
 0.00461 -100.00000 
-100.00000 -0.08632 
-100.00000 -100.00000 
-100.00000 -100.00000 
-100.00000 -0.00010 
-100.00000 -100.00000 
-100.00000 -100.00000 
-100.00000 -100.00000 
-100.00000  0.55229 
-0.27377 -0.39483 
-100.00000 -100.00000 
-0.01451 -0.34899 
-100.00000 -100.00000 
-100.00000 -0.00002 
-100.00000 -0.12616 
-100.00000 -100.00000 
-100.00000 -100.00000 
-100.00000 -100.00000 
-100.00000 -100.00000 
-100.00000 -100.00000 
-100.00000 -100.00000 
-0.25351 -100.00000 
-100.00000 -100.00000 
-100.00000 -100.00000 
-100.00000 -100.00000 
-0.47893  0.41343 
-100.00000 -100.00000 
-100.00000 -100.00000 
 0.79641  0.64249 
-100.00000 -100.00000 
 0.43909  0.13377 
-100.00000 -100.00000 
-0.03554  0.13668 
-100.00000 -100.00000 
-100.00000 -100.00000 
-0.00001 -100.00000 
-100.00000 -100.00000 
-100.00000 -100.00000 
 0.11458 -0.30542 
-100.00000 -100.00000 
-100.00000 -100.00000 
-0.22194 -100.00000 
-100.00000 -0.17199 
-100.00000 -100.00000 
-100.00000 -100.00000 
-100.00000 -100.00000 
-100.00000  0.24693 
-100.00000 -100.00000 
 0.47618  0.84808 
 0.00002  0.13875 
-100.00000  0.18642 
 0.48569 -100.00000 
-100.00000 -100.00000 
 0.06858  0.06156 
-0.00004 -100.00000 
-100.00000 -100.00000 
-100.00000 -100.00000 
-100.00000 -100.00000 
-100.00000  0.26307 
-0.36652 -0.12624 
-100.00000 -100.00000 
-100.00000 -100.00000 
-100.00000 -100.00000 
-0.00001 -0.00011 
-100.00000 -100.00000 
-100.00000 -100.00000 
-100.00000 -100.00000 
-100.00000 -100.00000 
 0.11095  0.34297 
-100.00000 -100.00000 
-100.00000 -100.00000 
-100.00000 -100.00000 
-100.00000 -100.00000 
-100.00000 -100.00000 
-100.00000 -100.00000 
-0.00029 -100.00000 
-0.30442 -0.18668 
-0.00016 -100.00000 
-0.33518  0.35892 
-100.00000 -0.45211 
-100.00000  0.25247 
-100.00000 -100.00000 
-100.00000 -100.00000 
-100.00000 -100.00000 
-100.00000 -100.00000 
-0.09185 -100.00000 
-100.00000 -100.00000 
-100.00000 -100.00000 
-100.00000 -100.00000 
-0.86568  0.02016 
-100.00000 -100.00000 
-100.00000 -100.00000 
-100.00000 -100.00000 
-100.00000  0.84742 
-100.00000 -100.00000 
-0.11920 -100.00000 
-100.00000 -100.00000 
-100.00000 -100.00000 
-100.00000 -100.00000 
-100.00000 -100.00000 
-100.00000 -100.00000 
-100.00000 -100.00000 
-0.11972 -100.00000 
-100.00000 -100.00000 
 0.16343 -100.00000 
-100.00000 -100.00000 
-100.00000 -100.00000 
 0.16470 -0.80064 
 0.18917 -0.11960 
-100.00000 -100.00000 
-100.00000 -100.00000 
 0.15777 -0.22564 
-100.00000 -0.30594 
-100.00000 -100.00000 
-100.00000 -100.00000 
 0.07786 -100.00000 
-100.00000 -100.00000 
 0.59464  0.30325 
-100.00000 -100.00000 
-100.00000 -100.00000 
-100.00000 -100.00000 
-100.00000 -100.00000 
 0.11451  0.50572 
-100.00000 -100.00000 
-100.00000 -100.00000 
-0.53344  0.37838 
-100.00000 -100.00000 
 0.69815 -100.00000 
-100.00000 -100.00000 
-100.00000 -100.00000 
-100.00000 -0.16119 
-100.00000 -100.00000 
-0.42445 -100.00000 
-100.00000 -100.00000 
-0.20743 -0.00026 
 0.02471 -100.00000 
-100.00000 -100.00000 
-0.34582 -100.00000 
-100.00000 -100.00000 
 0.06365 -0.25277 
-100.00000 -100.00000 
-100.00000 -100.00000 
-0.00798 -100.00000 
-0.53248 -0.28281 
 0.52989  0.40992 
-100.00000 -100.00000 
 0.14919 -100.00000 
-0.19296 -100.00000 
-100.00000  0.00006 
-100.00000 -100.00000 
-100.00000 -100.00000 
-100.00000 -100.00000 
-100.00000 -100.00000 
 0.04715 -0.11703 
-100.00000 -100.00000 
-100.00000 -100.00000 
 0.62566 -0.09522 
 0.27433 -0.05392 
 0.17067 -0.48241 
-0.89794 -0.08792 
-100.00000 -100.00000 
-100.00000 -100.00000 
-100.00000  0.00170 
-100.00000 -100.00000 
 0.13377  0.14416 
 0.89328  0.56051 
-0.50307 -0.33533 
-100.00000 -100.00000 
-100.00000 -100.00000 
-100.00000 -100.00000 
-100.00000 -100.00000 
-0.01661 -0.18465 
-100.00000 -100.00000 
 0.55863 -0.02353 
 0.30999 -100.00000 
-100.00000 -100.00000 
-100.00000 -100.00000 
-100.00000 -100.00000 
-100.00000 -100.00000 
-100.00000  0.00017 
-100.00000 -100.00000 
-100.00000 -100.00000 
-100.00000 -100.00000 
-100.00000 -100.00000 
-100.00000 -100.00000 
-100.00000 -100.00000 
-0.20480  0.13700 
-100.00000 -100.00000 
-100.00000 -100.00000 
-100.00000 -100.00000 
-100.00000 -100.00000 
-100.00000 -100.00000 
-100.00000 -100.00000 
-100.00000 -100.00000 
 0.99550 -100.00000 
-100.00000 -100.00000 
-0.20396 -100.00000 
-100.00000 -100.00000 
-100.00000  0.65933 
-100.00000 -100.00000 
-0.38304 -100.00000 
-100.00000 -100.00000 
-100.00000 -100.00000 
-100.00000 -100.00000 
-100.00000 -100.00000 
-1.19797 -100.00000 
-100.00000 -100.00000 
-100.00000 -100.00000 
-100.00000 -100.00000 
-0.53186 -100.00000 
 0.47925 -100.00000 
-100.00000 -0.10654 
-100.00000 -0.00021 
-0.04136 -0.00582 
-100.00000 -100.00000 
-100.00000 -100.00000 
-100.00000 -100.00000 
-100.00000 -100.00000 
-100.00000 -100.00000 
 0.07332 -0.10152 
 1.42951 -0.31363 
 0.10833 -0.14283 
 0.77912  0.26282 
-0.53991 -100.00000 
-100.00000 -100.00000 
 0.46255 -0.10570 
-0.11344 -0.42758 
-100.00000 -100.00000 
-100.00000 -100.00000 
-0.19534 -100.00000 
-100.00000 -100.00000 
 0.48575 -0.09697 
 0.00000  0.00000 
-100.00000 -100.00000 
-100.00000 -100.00000 
-100.00000 -100.00000 
-100.00000 -100.00000 
-0.77382 -0.00028 
 0.55504  0.08565 
-100.00000 -100.00000 
-100.00000 -100.00000 
-100.00000 -100.00000 
-0.20261 -100.00000 
-100.00000 -100.00000 
 0.48532 -100.00000 
 0.13567  0.02100 
-0.51707 -0.09081 
-100.00000 -100.00000 
-100.00000 -100.00000 
-100.00000 -100.00000 
-100.00000 -100.00000 
-100.00000 -100.00000 
-100.00000 -100.00000 
-100.00000 -100.00000 
 0.27730 -0.12255 
-100.00000 -100.00000 
-100.00000 -100.00000 
-100.00000 -100.00000 
-100.00000 -100.00000 
-100.00000 -100.00000 
-100.00000 -100.00000 
-100.00000 -100.00000 
 0.12079 -0.28428 
-0.05530 -100.00000 
-100.00000 -100.00000 
-100.00000  0.10036 
 0.38707 -100.00000 
-100.00000 -100.00000 
-100.00000 -100.00000 
-100.00000 -100.00000 
-0.10576 -100.00000 
-100.00000  0.13759 
 0.15124 -0.37785 
-100.00000 -100.00000 
 0.15946 -0.35944 
-100.00000 -100.00000 
-100.00000 -100.00000 
 0.00000  0.00000 
-100.00000 -0.76158 
-100.00000 -100.00000 
-100.00000 -100.00000 
-100.00000 -100.00000 
 0.13185 -0.56725 
 0.02828 -0.32008 
-100.00000 -100.00000 
-100.00000 -100.00000 
-100.00000 -100.00000 
-100.00000 -100.00000 
-0.21262 -100.00000 
-100.00000 -100.00000 
-100.00000 -100.00000 
-0.47959 -0.13752 
 0.17832 -0.24784 
-100.00000 -100.00000 
-0.75071 -100.00000 
-100.00000 -100.00000 
-100.00000 -100.00000 
-100.00000 -100.00000 
-100.00000 -100.00000 
-100.00000 -100.00000 
-0.38995  0.78636 
-100.00000 -100.00000 
-100.00000 -100.00000 
-0.08667 -100.00000 
-100.00000 -100.00000 
-0.05031 -0.00453 
-100.00000 -100.00000 
-0.11453 -0.12490 
-100.00000 -100.00000 
-100.00000 -100.00000 
-0.00036 -0.20968 
-100.00000 -100.00000 
 0.00019 -100.00000 
-0.30279 -0.37481 
-100.00000 -100.00000 
-0.10056 -0.13086 
-100.00000 -100.00000 
-0.05702 -0.18216 
-0.05953 -0.21761 
 0.00000  0.00000 
-100.00000 -100.00000 
-100.00000 -100.00000 
-100.00000 -100.00000 
-100.00000 -100.00000 
-100.00000 -100.00000 
-100.00000 -100.00000 
-100.00000 -0.17927 
-100.00000 -100.00000 
-100.00000 -100.00000 
-100.00000 -100.00000 
-100.00000  0.00005 
-100.00000 -100.00000 
-100.00000 -100.00000 
-100.00000 -100.00000 
-100.00000  0.13764 
-100.00000 -100.00000 
-0.40356 -100.00000 
-100.00000 -100.00000 
-100.00000 -0.34625 
-100.00000 -100.00000 
-100.00000 -100.00000 
-100.00000 -100.00000 
-100.00000 -100.00000 
-100.00000 -100.00000 
-100.00000 -100.00000 
-100.00000 -100.00000 
-100.00000 -100.00000 
-100.00000 -100.00000 
-100.00000 -100.00000 
 0.00000  0.00000 
 0.19012 -0.22643 
-100.00000 -100.00000 
-100.00000 -100.00000 
 0.00002 -100.00000 
-100.00000 -100.00000 
-100.00000 -100.00000 
-100.00000 -100.00000 
-0.00007 -100.00000 
-0.76164 -100.00000 
-100.00000 -100.00000 
-100.00000 -100.00000 
-100.00000 -100.00000 
-0.00019 -100.00000 
-100.00000 -100.00000 
 0.54964 -100.00000 
-100.00000 -100.00000 
-100.00000 -100.00000 
-100.00000 -100.00000 
-100.00000 -100.00000 
-100.00000 -100.00000 
-0.44770  0.93996 
-0.10194  0.03140 
-100.00000  0.26320 
-100.00000 -100.00000 
-100.00000 -100.00000 
-0.10083  0.81780 
-100.00000 -100.00000 
-0.21586 -100.00000 
-100.00000 -100.00000 
-100.00000  0.27824 
-100.00000  0.09313 
-100.00000 -100.00000 
-100.00000 -100.00000 
 0.00005 -100.00000 
-0.18237 -0.12614 
-100.00000 -100.00000 
-100.00000 -100.00000 
-100.00000 -100.00000 
-100.00000  0.04253 
-100.00000 -100.00000 
 0.03725 -100.00000 
 0.00000  0.00000 
-100.00000 -100.00000 
-100.00000 -100.00000 
-100.00000 -100.00000 
-0.02195 -100.00000 
-100.00000 -100.00000 
-100.00000 -100.00000 
-0.11711 -0.28384 
-100.00000 -100.00000 
-100.00000 -100.00000 
-100.00000  0.13733 
-100.00000 -100.00000 
-100.00000 -100.00000 
-0.00021 -100.00000 
-100.00000 -100.00000 
-100.00000 -100.00000 
-100.00000 -100.00000 
 0.32316 -0.05450 
 0.00000  0.00000 
-100.00000 -100.00000 
-100.00000 -100.00000 
-100.00000 -100.00000 
-100.00000 -100.00000 
-100.00000 -100.00000 
-100.00000 -100.00000 
-100.00000 -0.34655 
 0.50725  0.10392 
 0.47893  0.05984 
-100.00000 -100.00000 
-100.00000 -100.00000 
-100.00000 -0.03491 
-100.00000 -100.00000 
-100.00000 -0.11629 
-100.00000 -100.00000 
-100.00000 -100.00000 
-100.00000 -100.00000 
-100.00000 -100.00000 
-100.00000 -100.00000 
-100.00000 -100.00000 
 0.01056 -0.04622 
-0.19567 -100.00000 
-100.00000 -100.00000 
-100.00000 -100.00000 
-0.13416  0.27570 
-100.00000 -100.00000 
-100.00000 -100.00000 
-100.00000 -100.00000 
 0.10414  0.33274 
-100.00000 -100.00000 
 0.13756 -0.04648 
-100.00000 -100.00000 
-100.00000 -100.00000 
-100.00000 -100.00000 
-100.00000 -100.00000 
-100.00000 -100.00000 
-100.00000 -100.00000 
-0.19360 -0.35759 
-100.00000 -100.00000 
-100.00000 -100.00000 
-0.39921 -0.04057 
-100.00000 -100.00000 
-0.00017  0.13730 
-100.00000 -100.00000 
-100.00000 -100.00000 
-100.00000 -100.00000 
-100.00000 -100.00000 
-0.72773  0.56213 
-100.00000 -100.00000 
-0.10137 -0.28478 
-100.00000 -100.00000 
-100.00000 -100.00000 
-100.00000 -100.00000 
-0.34106 -100.00000 
-100.00000 -100.00000 
 0.17358 -100.00000 
-100.00000 -100.00000 
-100.00000 -100.00000 
-100.00000 -100.00000 
-100.00000 -100.00000 
-0.00015 -100.00000 
-100.00000 -100.00000 
-100.00000 -100.00000 
 0.00017 -100.00000 
-100.00000 -100.00000 
-0.30353 -100.00000 
-100.00000 -100.00000 
-100.00000 -100.00000 
-100.00000 -100.00000 
-0.19505 -0.10911 
-100.00000 -100.00000 
 0.00000  0.00000 
-0.00023 -0.47878 
-100.00000 -0.00013 
-100.00000 -100.00000 
-100.00000 -100.00000 
-0.30617 -0.21427 
-100.00000 -100.00000 
-0.69438 -0.24843 
-100.00000 -100.00000 
-100.00000 -100.00000 
-100.00000 -100.00000 
-100.00000  0.53141 
-100.00000 -0.07383 
-100.00000 -100.00000 
-100.00000 -100.00000 
-100.00000 -100.00000 
-100.00000  0.15338 
 0.38173 -100.00000 
-0.19958  0.04475 
 0.03252  0.01520 
-100.00000  0.31939 
-0.20189 -0.11694 
-100.00000  0.13754 
-0.06605 -0.37033 
 0.07674 -0.05132 
-100.00000 -100.00000 
 0.40001 -100.00000 
-0.27410  0.12329 
-100.00000 -100.00000 
 0.31785  0.00835 
-100.00000 -100.00000 
-100.00000 -100.00000 
 0.00000  0.00000 
-100.00000 -100.00000 
-0.36964  0.19185 
-100.00000 -0.01448 
-100.00000 -0.00007 
-0.48917 -100.00000 
-0.00007 -0.39487 
-100.00000 -100.00000 
-100.00000 -100.00000 
-100.00000 -100.00000 
-100.00000 -100.00000 
-100.00000 -100.00000 
-100.00000 -100.00000 
-100.00000 -100.00000 
-100.00000 -100.00000 
-100.00000 -100.00000 
-0.27251 -0.07139 
 0.21587  0.20355 
 0.32569  0.26298 
 0.00005  0.02830 
-100.00000 -100.00000 
-100.00000 -100.00000 
-0.34543 -0.24579 
-100.00000 -100.00000 
-100.00000 -100.00000 
-100.00000 -100.00000 
-100.00000 -100.00000 
-100.00000 -100.00000 
-100.00000 -100.00000 
 0.00000  0.00000 
 0.38320 -0.18769 
-0.87293 -100.00000 
-100.00000 -100.00000 
-100.00000 -100.00000 
-0.11869 -100.00000 
 0.03236 -0.18000 
-100.00000  0.26301 
-100.00000 -100.00000 
-100.00000 -100.00000 
 0.84029 -0.09634 
-100.00000 -100.00000 
-0.00001 -100.00000 
