# Supplementary material for: Enhanced ER proteostasis and temperature differentially impact the mutational tolerance of influenza hemagglutinin
Source: eLife. 2018 Sep 6;7:e38795. doi: 10.7554/eLife.38795 (PMC6172027; doi:10.7554/eLife.38795)
Supplement: Source data 1. [file elife-38795-data1.zip › Dataset_1/HA_DMS_2018_processing/filtering/filtering_DAX39vsDAX37/compare/out_scatter_13_N.txt]

 0.00011 -100.00000 
-0.68502 -0.43813 
-100.00000  0.05229 
-0.56023  0.74258 
-100.00000 -100.00000 
-100.00000 -100.00000 
-100.00000  0.38328 
-100.00000 -100.00000 
-100.00000 -100.00000 
-100.00000 -0.08591 
-100.00000 -0.34963 
-100.00000 -100.00000 
-100.00000 -100.00000 
-100.00000 -100.00000 
-100.00000 -100.00000 
-0.07323 -0.17143 
-100.00000 -100.00000 
-0.38825 -0.52568 
-100.00000 -0.12578 
-100.00000 -100.00000 
-100.00000 -100.00000 
-100.00000 -0.00004 
-100.00000 -100.00000 
 0.13036 -0.18640 
 0.48151  0.03577 
-100.00000 -100.00000 
 0.00000  0.00000 
 0.00000  0.00000 
-0.25416 -100.00000 
 0.19514  0.13334 
-0.02748 -0.04748 
-100.00000  0.13748 
-100.00000 -100.00000 
-0.09389  0.51744 
-100.00000 -100.00000 
-100.00000 -100.00000 
-100.00000 -100.00000 
-100.00000 -100.00000 
-0.41829 -0.09897 
 0.00000  0.00000 
-100.00000 -100.00000 
-100.00000 -100.00000 
-100.00000 -100.00000 
-100.00000 -100.00000 
 0.12161  0.24533 
-100.00000 -100.00000 
 0.00004 -100.00000 
 0.00000  0.00000 
-100.00000 -100.00000 
-100.00000 -100.00000 
-100.00000 -100.00000 
-0.51823 -0.14211 
 0.05289  0.14718 
-100.00000 -0.05095 
 0.00000  0.00000 
-100.00000 -100.00000 
-0.08670 -0.32544 
-100.00000  0.13756 
-100.00000 -100.00000 
-0.57556  0.03921 
 0.00019 -0.00009 
 0.11051  0.22695 
-100.00000 -100.00000 
-100.00000 -100.00000 
-100.00000  0.02516 
-100.00000 -100.00000 
-100.00000 -100.00000 
-0.00030 -100.00000 
-100.00000 -100.00000 
 0.31155 -100.00000 
 0.19789 -0.07510 
-100.00000 -100.00000 
 0.00000  0.00000 
-0.25176 -0.06737 
-0.29735 -0.34519 
-100.00000 -100.00000 
-100.00000 -100.00000 
-100.00000 -100.00000 
-100.00000 -100.00000 
-100.00000 -100.00000 
 0.00000  0.00000 
-100.00000 -100.00000 
-0.13285  0.00259 
-100.00000 -100.00000 
-0.32390 -0.49230 
-0.03880  0.24318 
-100.00000 -100.00000 
 0.37835 -100.00000 
 0.98409 -0.01564 
 0.34118 -0.69012 
-1.27813 -100.00000 
-0.60651 -100.00000 
-100.00000 -100.00000 
-100.00000 -100.00000 
 0.00870  0.26310 
-0.00002 -0.08814 
-100.00000 -100.00000 
-100.00000 -100.00000 
-0.22975  0.37859 
 0.07661 -0.50925 
 0.00000  0.00000 
-0.75671 -100.00000 
-100.00000  0.00003 
 0.00000  0.00000 
-100.00000 -100.00000 
-100.00000 -100.00000 
-100.00000 -100.00000 
-100.00000  0.13767 
-100.00000 -100.00000 
-100.00000 -100.00000 
 0.08705  0.13147 
-100.00000 -100.00000 
 0.16400 -0.32859 
-0.94447 -0.24759 
-0.22832 -100.00000 
-100.00000 -100.00000 
-100.00000 -100.00000 
-100.00000 -100.00000 
-100.00000 -100.00000 
-100.00000 -100.00000 
-100.00000 -100.00000 
-100.00000 -100.00000 
 0.52267 -0.07650 
-100.00000 -100.00000 
-100.00000 -100.00000 
 0.03403  0.16446 
-100.00000 -100.00000 
-100.00000 -100.00000 
-100.00000 -100.00000 
-100.00000 -100.00000 
-100.00000 -100.00000 
-100.00000 -100.00000 
-100.00000 -100.00000 
-100.00000 -100.00000 
-0.56374 -0.44527 
-0.11841  0.21371 
-0.64512 -100.00000 
-0.62279  0.40568 
-0.06927 -0.32548 
-100.00000 -100.00000 
-100.00000 -100.00000 
 0.00000  0.00000 
 0.31857 -0.79921 
-100.00000 -100.00000 
-100.00000  0.16371 
 0.00000  0.00000 
-100.00000 -100.00000 
-100.00000 -100.00000 
-100.00000 -100.00000 
-100.00000 -100.00000 
-100.00000 -100.00000 
-100.00000 -100.00000 
-0.46425 -0.99447 
-0.38418 -0.05896 
-100.00000  0.01348 
-0.33628 -100.00000 
-0.03622  1.12451 
-0.02494  0.00714 
 0.15264  0.30251 
-100.00000 -100.00000 
-0.37847 -100.00000 
-0.09166  0.11267 
 0.00000  0.00000 
-100.00000 -100.00000 
-100.00000 -100.00000 
-100.00000 -100.00000 
-100.00000 -100.00000 
-100.00000 -100.00000 
-0.55185  0.10959 
-0.20695 -0.25690 
 0.04201 -0.38457 
-0.00126 -0.35101 
-0.10446 -0.13916 
-0.11923 -0.04198 
-0.25007 -0.93806 
 0.07026 -0.21471 
-0.11929 -100.00000 
 0.29451  0.03723 
 0.00000  0.00000 
-0.07829 -0.29246 
-0.51703 -0.08817 
-100.00000 -0.30485 
 0.00000  0.00000 
 0.00000  0.00000 
-0.59634 -0.07009 
-0.00003 -0.42056 
 0.16498 -0.06716 
-100.00000 -100.00000 
-100.00000 -100.00000 
-100.00000 -100.00000 
-100.00000 -100.00000 
-100.00000 -100.00000 
-100.00000 -100.00000 
-100.00000 -100.00000 
-100.00000 -100.00000 
-0.46473  0.05775 
-1.09364 -1.06993 
-100.00000 -100.00000 
 0.13725 -100.00000 
-0.29762  0.13094 
-0.19484  0.02143 
 0.04584 -0.36831 
-100.00000 -100.00000 
-100.00000 -100.00000 
 0.52131 -0.49227 
-0.50349 -0.05603 
-100.00000 -100.00000 
-100.00000 -100.00000 
-0.78594  0.08991 
 0.00000  0.00000 
-0.22213 -0.43533 
 0.00000  0.00000 
-0.46592 -0.00032 
 0.03164 -100.00000 
-100.00000 -100.00000 
-100.00000 -100.00000 
-100.00000 -100.00000 
-100.00000 -100.00000 
-100.00000 -0.20544 
 0.28884 -0.00034 
 0.00000  0.00000 
 0.00003  0.26291 
 0.00000  0.00000 
 0.27299 -0.10596 
-100.00000 -100.00000 
-100.00000 -100.00000 
-0.27914 -0.27025 
-100.00000 -100.00000 
-100.00000 -100.00000 
-0.10550 -0.20482 
 0.15649  0.57317 
-0.01406  0.37431 
-100.00000 -100.00000 
-100.00000 -100.00000 
 0.74047 -0.28638 
-0.84632  0.09810 
-0.12146 -0.26262 
 0.26798 -0.39952 
-0.14737 -100.00000 
-0.39201  0.39642 
-100.00000 -100.00000 
-100.00000 -100.00000 
-100.00000 -100.00000 
 0.00000  0.00000 
-100.00000  0.04127 
-0.44046 -0.57128 
-100.00000 -100.00000 
-0.26347 -0.39620 
-100.00000 -100.00000 
-100.00000 -100.00000 
 0.99913  0.05879 
-100.00000 -0.47267 
-0.24251 -0.55406 
 0.34002 -0.40011 
 0.15829 -0.06684 
-100.00000 -100.00000 
-0.20533 -100.00000 
-100.00000 -100.00000 
-100.00000 -100.00000 
-100.00000 -100.00000 
-0.73978 -0.00648 
-100.00000 -100.00000 
 0.00000  0.00000 
-100.00000 -100.00000 
-100.00000 -100.00000 
-100.00000 -100.00000 
-100.00000 -100.00000 
-100.00000 -100.00000 
-100.00000 -100.00000 
-100.00000 -100.00000 
-100.00000 -100.00000 
-100.00000 -100.00000 
-100.00000 -100.00000 
-0.24519 -0.16322 
-100.00000 -100.00000 
-0.60950  0.31535 
-0.27895 -0.00064 
 0.08268 -0.15904 
-100.00000 -0.21563 
-100.00000 -0.00009 
-0.10576  0.37837 
 0.13760 -100.00000 
-0.88568  0.05778 
-100.00000 -100.00000 
 0.00000  0.00000 
-0.44985 -0.58374 
-100.00000 -100.00000 
-100.00000 -100.00000 
-0.76946 -0.04153 
-100.00000  0.31880 
-100.00000 -100.00000 
 0.00000  0.00000 
-100.00000 -100.00000 
-0.35435  0.38658 
-100.00000  0.58501 
-100.00000 -100.00000 
-100.00000 -100.00000 
-100.00000 -100.00000 
 0.37382 -0.02980 
-100.00000 -100.00000 
-100.00000 -100.00000 
-100.00000 -100.00000 
 0.00000  0.00000 
-0.05593  0.39017 
 0.00000  0.00000 
-100.00000 -100.00000 
-100.00000 -100.00000 
-100.00000 -100.00000 
-100.00000 -100.00000 
 0.00000  0.00000 
-100.00000 -100.00000 
-0.03655  0.30830 
-100.00000 -100.00000 
 0.52321 -0.00008 
-100.00000 -100.00000 
-100.00000 -100.00000 
-100.00000 -0.12531 
-100.00000  0.03168 
-100.00000 -100.00000 
-100.00000 -100.00000 
-0.07159 -0.48929 
 0.13739  0.13759 
-100.00000 -100.00000 
-100.00000 -100.00000 
 0.28802  0.03857 
 0.05641  0.46225 
-0.06902 -1.23751 
-100.00000 -100.00000 
-100.00000 -100.00000 
-100.00000 -100.00000 
-100.00000 -100.00000 
-100.00000 -100.00000 
-100.00000 -100.00000 
-100.00000 -100.00000 
-100.00000 -100.00000 
 0.00000  0.00000 
-0.46472 -0.06130 
-100.00000 -100.00000 
-100.00000 -100.00000 
-100.00000 -100.00000 
-100.00000 -100.00000 
 0.00006  0.02165 
-100.00000 -100.00000 
-100.00000 -100.00000 
-100.00000 -100.00000 
-100.00000 -100.00000 
-100.00000 -100.00000 
-100.00000 -100.00000 
-100.00000 -0.23984 
-100.00000 -100.00000 
-100.00000 -100.00000 
-100.00000 -100.00000 
 0.13669  0.01233 
-100.00000 -100.00000 
-100.00000 -100.00000 
-100.00000 -100.00000 
-100.00000 -100.00000 
-0.16505  0.41812 
-100.00000 -100.00000 
-100.00000 -100.00000 
-0.00030 -100.00000 
-0.15688  0.13910 
-100.00000 -100.00000 
-100.00000 -100.00000 
-100.00000  0.13757 
-100.00000 -100.00000 
-100.00000 -100.00000 
-0.36877 -0.21016 
 0.13519 -0.10305 
 0.02030 -100.00000 
 0.00000  0.00000 
-100.00000 -100.00000 
-100.00000 -100.00000 
-100.00000 -100.00000 
-100.00000 -100.00000 
-100.00000 -100.00000 
-0.24256 -0.18387 
-100.00000 -100.00000 
-100.00000 -100.00000 
-0.13158  0.03633 
-100.00000 -100.00000 
-100.00000 -0.55146 
 0.08351  0.43781 
-100.00000 -100.00000 
-100.00000 -100.00000 
 0.00000  0.00000 
-100.00000 -100.00000 
 0.27700 -0.09495 
 0.00000  0.00000 
-100.00000 -100.00000 
-100.00000  0.04259 
 0.38881 -0.18313 
 0.00000  0.00000 
 0.16421 -0.16882 
-100.00000 -100.00000 
 0.00000  0.00000 
-0.58628 -0.26811 
-100.00000 -100.00000 
-100.00000 -100.00000 
-100.00000 -100.00000 
 0.08616  0.09268 
-100.00000 -100.00000 
 0.00000  0.00000 
-0.49336 -0.81581 
-100.00000 -100.00000 
-100.00000 -100.00000 
 0.47909 -100.00000 
-100.00000 -100.00000 
-100.00000 -100.00000 
-100.00000 -100.00000 
 0.03701 -0.36399 
-100.00000 -100.00000 
-100.00000 -100.00000 
 0.00000  0.00000 
 0.00000  0.00000 
-100.00000 -100.00000 
-100.00000 -100.00000 
 0.06666  0.19436 
-100.00000 -100.00000 
-100.00000 -100.00000 
-100.00000 -100.00000 
 0.00000  0.00000 
-100.00000 -100.00000 
 0.00000  0.00000 
-0.38258 -0.00557 
-100.00000 -0.35326 
-100.00000 -100.00000 
 0.63573  0.41760 
 0.31021  0.19159 
-100.00000 -100.00000 
-100.00000 -100.00000 
-100.00000 -100.00000 
 0.04388  0.02206 
-100.00000  0.12472 
-100.00000 -100.00000 
-100.00000 -100.00000 
-100.00000 -100.00000 
 0.00000  0.00000 
-100.00000 -100.00000 
-100.00000 -100.00000 
-100.00000 -100.00000 
-100.00000 -100.00000 
-100.00000 -100.00000 
-100.00000 -100.00000 
-100.00000 -100.00000 
-100.00000 -100.00000 
 0.00000  0.00000 
-100.00000 -100.00000 
-100.00000 -100.00000 
-0.28492 -0.13031 
-100.00000 -100.00000 
 0.41346  0.26182 
-100.00000 -100.00000 
-0.11131 -0.52315 
-0.47049 -0.39390 
-100.00000 -100.00000 
 0.00000  0.00000 
-100.00000 -100.00000 
 0.70639 -0.04374 
 0.00000  0.00000 
-100.00000 -100.00000 
-100.00000 -0.18391 
-100.00000 -0.09506 
 0.13669 -0.53645 
-100.00000 -100.00000 
-0.05873 -0.35638 
-0.57900  0.26096 
-100.00000 -100.00000 
-100.00000 -100.00000 
 0.20380 -100.00000 
 0.00000  0.00000 
 0.00000  0.00000 
-100.00000 -100.00000 
-0.17041  0.22234 
-100.00000 -100.00000 
-0.51464  0.19864 
-100.00000 -100.00000 
 0.00000  0.00000 
-100.00000 -100.00000 
-100.00000 -100.00000 
-100.00000 -100.00000 
-100.00000 -0.00039 
-100.00000 -100.00000 
-100.00000  0.37833 
 0.29013  0.10625 
-0.00505  0.53076 
-100.00000 -100.00000 
-0.52130  0.01462 
 0.00000  0.00000 
-100.00000  0.00016 
-100.00000 -100.00000 
-100.00000 -100.00000 
 0.38439 -0.27215 
 0.14482 -0.73833 
-100.00000 -100.00000 
-100.00000 -100.00000 
 0.00000  0.00000 
-100.00000 -100.00000 
-0.80015 -0.79119 
-0.10525 -100.00000 
 0.34495 -0.02669 
-100.00000  0.02807 
 0.61937 -100.00000 
 0.22598  0.20690 
-100.00000 -0.30618 
-100.00000 -100.00000 
-0.10539 -100.00000 
-100.00000 -100.00000 
-100.00000 -100.00000 
-0.24374  0.04475 
-100.00000 -100.00000 
 0.00000  0.00000 
-100.00000 -0.10664 
-0.00004 -100.00000 
 0.18711 -0.68631 
-100.00000 -100.00000 
 0.21375  0.58005 
-100.00000 -100.00000 
-100.00000 -100.00000 
-0.42278 -0.16069 
-100.00000 -100.00000 
-0.54236 -0.07140 
 0.19179  0.05276 
-100.00000 -100.00000 
-0.26559 -100.00000 
-100.00000 -100.00000 
-0.17574 -100.00000 
-100.00000 -100.00000 
 0.04205 -0.05665 
-100.00000 -100.00000 
-100.00000 -100.00000 
-0.00010 -100.00000 
-0.06279 -0.17286 
-100.00000 -100.00000 
-100.00000 -0.46337 
-100.00000 -100.00000 
-100.00000 -100.00000 
 0.55112  0.11284 
-100.00000 -100.00000 
-100.00000 -100.00000 
-100.00000 -100.00000 
-100.00000 -100.00000 
-100.00000 -100.00000 
-100.00000 -100.00000 
-100.00000 -100.00000 
-100.00000 -100.00000 
-100.00000 -100.00000 
-100.00000 -100.00000 
 0.03221 -0.55816 
-0.29310 -0.31946 
-100.00000 -100.00000 
-100.00000 -100.00000 
-100.00000 -100.00000 
-100.00000 -100.00000 
-0.38098 -100.00000 
 0.00000  0.00000 
-0.00055 -100.00000 
-100.00000 -0.00004 
-100.00000 -100.00000 
-100.00000 -100.00000 
-100.00000 -100.00000 
-100.00000 -100.00000 
-100.00000 -100.00000 
-100.00000 -100.00000 
-100.00000 -0.21088 
