# Supplementary material for: Enhanced ER proteostasis and temperature differentially impact the mutational tolerance of influenza hemagglutinin
Source: eLife. 2018 Sep 6;7:e38795. doi: 10.7554/eLife.38795 (PMC6172027; doi:10.7554/eLife.38795)
Supplement: Source data 1. [file elife-38795-data1.zip › Dataset_1/HA_DMS_2018_processing/filtering/filtering_DAX39vsDAX37/compare/out_scatter_13_P.txt]

-100.00000 -100.00000 
 0.26808 -0.08891 
-0.25440 -100.00000 
-0.33090  0.37858 
-0.29888  1.07158 
-0.27707  0.05650 
-100.00000 -100.00000 
 0.19526  0.26885 
-0.00014 -100.00000 
-100.00000 -100.00000 
-100.00000 -0.12624 
-100.00000 -0.10456 
-100.00000 -100.00000 
-100.00000 -100.00000 
-100.00000 -0.00010 
-100.00000 -100.00000 
-0.25425 -100.00000 
-100.00000 -100.00000 
 0.13053 -100.00000 
-100.00000 -100.00000 
-100.00000 -100.00000 
-100.00000 -100.00000 
-100.00000 -100.00000 
-100.00000 -100.00000 
-0.60658 -0.28012 
-100.00000 -100.00000 
-100.00000 -100.00000 
-100.00000 -100.00000 
 0.11689 -0.01930 
 0.00483 -0.18635 
-100.00000 -100.00000 
 0.23192 -0.31030 
-100.00000 -100.00000 
-100.00000 -100.00000 
 0.13022  0.00003 
-0.09180 -100.00000 
-0.43020 -0.12785 
-100.00000 -100.00000 
-100.00000 -100.00000 
-100.00000 -100.00000 
-100.00000 -100.00000 
 0.37036 -100.00000 
-100.00000 -100.00000 
-100.00000 -0.12426 
-0.32970 -0.10259 
 0.18726  0.20000 
-100.00000 -100.00000 
-100.00000 -0.00006 
-0.29462 -0.06550 
 0.58506 -0.40730 
-100.00000 -100.00000 
-100.00000 -100.00000 
-100.00000 -100.00000 
-100.00000 -0.00002 
-100.00000 -100.00000 
-100.00000 -100.00000 
-100.00000 -100.00000 
 0.02938 -0.18378 
-100.00000 -100.00000 
-100.00000 -100.00000 
-100.00000 -0.00009 
-100.00000 -100.00000 
-100.00000 -100.00000 
-0.00005 -100.00000 
 0.28945 -0.17938 
 0.00000  0.00000 
 0.62587  0.49371 
-0.97089 -0.40505 
-100.00000 -100.00000 
-100.00000 -100.00000 
-0.56436 -0.45008 
-100.00000 -100.00000 
-100.00000 -100.00000 
-100.00000 -0.00011 
 0.42703  0.14024 
-100.00000 -100.00000 
-100.00000 -100.00000 
 0.46327 -0.44982 
 0.35274 -100.00000 
-100.00000 -100.00000 
-100.00000 -100.00000 
 0.00000  0.00000 
-100.00000 -100.00000 
-100.00000 -100.00000 
-100.00000 -100.00000 
 0.16845  0.35490 
 0.08462 -0.45242 
-0.18290 -0.06812 
 0.00000  0.00000 
 1.03034  0.18495 
-100.00000 -100.00000 
-0.27323 -0.12296 
-100.00000 -100.00000 
-0.54921  0.54917 
-100.00000 -100.00000 
-100.00000 -100.00000 
-100.00000 -100.00000 
-100.00000 -100.00000 
-1.22756 -0.01140 
 0.00000  0.00000 
-0.11853 -100.00000 
 0.58566 -0.58765 
-0.54281 -100.00000 
-100.00000 -100.00000 
-100.00000 -100.00000 
 0.27350 -100.00000 
-100.00000 -100.00000 
-100.00000 -100.00000 
 0.00000  0.00000 
-100.00000 -100.00000 
-0.33828 -0.60879 
-0.35907  0.31335 
-100.00000 -100.00000 
-100.00000 -100.00000 
-100.00000 -100.00000 
 0.16147 -0.28263 
-100.00000 -100.00000 
 0.15082 -0.86229 
-100.00000 -100.00000 
-100.00000 -100.00000 
-100.00000 -100.00000 
-100.00000 -100.00000 
 0.00008 -100.00000 
-0.46816  0.20817 
-100.00000 -100.00000 
 0.02045  0.42202 
 0.75199  0.10648 
-100.00000 -100.00000 
-100.00000 -100.00000 
-100.00000 -100.00000 
-100.00000 -100.00000 
 0.00005  0.13749 
-100.00000 -100.00000 
-100.00000 -100.00000 
 0.00000  0.00000 
 0.25999 -0.01172 
-100.00000 -100.00000 
-0.22922 -0.11738 
 0.10874 -0.25426 
-100.00000 -100.00000 
 0.00000  0.00000 
-100.00000 -100.00000 
 0.25993 -100.00000 
-0.07663 -0.07524 
-100.00000 -100.00000 
-0.64715 -0.30400 
-100.00000 -100.00000 
-100.00000  0.00040 
-100.00000 -100.00000 
-100.00000 -100.00000 
-0.12784 -0.62554 
-100.00000 -100.00000 
 0.17780 -0.13595 
 0.30286  0.17633 
-100.00000 -100.00000 
-0.00028 -100.00000 
-100.00000 -100.00000 
-0.51448 -0.07971 
-100.00000 -100.00000 
 0.04874 -100.00000 
-100.00000 -100.00000 
-100.00000 -100.00000 
-100.00000 -100.00000 
-100.00000 -100.00000 
 0.42100  0.20641 
-100.00000 -100.00000 
-0.05164  0.36074 
-100.00000 -0.22516 
-100.00000 -100.00000 
-100.00000 -100.00000 
 0.13801 -100.00000 
-0.61834 -0.27093 
 0.06426 -0.27622 
-100.00000 -100.00000 
 0.00000  0.00000 
-1.29571 -0.53164 
 0.17730 -0.44944 
-0.00029 -0.22581 
-0.00015 -100.00000 
-0.18207  0.03617 
-100.00000 -100.00000 
-100.00000 -100.00000 
-100.00000 -100.00000 
-100.00000 -100.00000 
-100.00000 -100.00000 
-0.00003 -100.00000 
-100.00000 -100.00000 
 0.53679 -100.00000 
-100.00000 -100.00000 
-0.31554  0.35135 
-100.00000 -100.00000 
 0.33899  0.07152 
-100.00000 -100.00000 
-100.00000 -100.00000 
-100.00000 -100.00000 
-0.03335  0.05775 
-100.00000 -0.28242 
 0.00000  0.00000 
-0.15253 -0.34100 
-100.00000 -100.00000 
 0.13771  0.29319 
-0.10566 -100.00000 
-100.00000 -100.00000 
-100.00000 -0.06799 
 0.08222 -0.33016 
-100.00000 -100.00000 
 1.06286  0.52615 
-100.00000 -100.00000 
 0.07836 -0.54483 
-0.25905 -0.09486 
-0.62362  0.76613 
-0.68249  0.04367 
-1.06477 -0.24571 
-100.00000 -100.00000 
-100.00000 -100.00000 
 0.38699 -0.57664 
-100.00000 -100.00000 
-0.10504 -100.00000 
 0.52566  0.20325 
 0.23535  0.09772 
-100.00000 -100.00000 
-100.00000 -100.00000 
-100.00000 -100.00000 
-100.00000 -100.00000 
-100.00000 -100.00000 
-100.00000 -100.00000 
-100.00000 -0.00035 
 0.00000  0.00000 
-100.00000 -100.00000 
-0.20374 -0.20482 
 0.03096 -0.00146 
-0.27421  0.53657 
-100.00000 -100.00000 
 0.00000  0.00000 
-0.68004  0.28225 
-100.00000 -100.00000 
-100.00000 -0.00058 
-100.00000 -100.00000 
-0.22975 -0.39549 
 0.44734 -0.26533 
-100.00000 -100.00000 
-100.00000 -100.00000 
-100.00000 -100.00000 
-100.00000 -100.00000 
-100.00000 -100.00000 
-100.00000 -100.00000 
-100.00000 -100.00000 
 0.13735 -0.00028 
-100.00000 -100.00000 
 0.87343 -0.38327 
-0.00174 -0.49740 
 0.00000  0.00000 
-100.00000 -100.00000 
-100.00000 -100.00000 
-0.24211 -0.38311 
-100.00000 -100.00000 
-100.00000 -100.00000 
-100.00000 -100.00000 
-100.00000 -100.00000 
-100.00000  0.00005 
-100.00000 -100.00000 
-100.00000 -100.00000 
-100.00000 -100.00000 
 0.08943 -0.12158 
-100.00000 -100.00000 
-100.00000 -100.00000 
 0.00000  0.00000 
-100.00000 -100.00000 
-100.00000 -100.00000 
-100.00000 -100.00000 
-100.00000 -100.00000 
-100.00000 -100.00000 
 0.54718  0.26558 
-100.00000 -100.00000 
-0.24565 -100.00000 
-100.00000 -100.00000 
 0.12335  0.19452 
-0.82834 -0.26329 
-0.02201  0.18364 
-100.00000 -100.00000 
-100.00000 -100.00000 
-100.00000 -100.00000 
 0.58427 -0.29791 
 0.44549  0.17019 
 0.13782 -100.00000 
-100.00000  0.00022 
-0.14282  0.10886 
 0.34205 -0.80478 
 0.24270  0.25318 
-0.30620  0.46024 
-100.00000 -100.00000 
-100.00000 -100.00000 
-100.00000 -0.20999 
-100.00000 -0.70906 
-100.00000 -100.00000 
 0.01108 -0.16151 
-0.45028  0.06153 
 0.00000  0.00000 
 0.41726 -1.31979 
-100.00000 -100.00000 
-100.00000 -100.00000 
-100.00000 -100.00000 
-0.12676 -100.00000 
-100.00000 -100.00000 
-100.00000 -100.00000 
-0.14507  0.08232 
 0.00000  0.00000 
-100.00000 -100.00000 
-0.16525  0.24475 
-100.00000 -100.00000 
-100.00000 -100.00000 
 0.05091  0.23771 
 0.00000  0.00000 
-100.00000 -100.00000 
-100.00000 -100.00000 
-100.00000 -100.00000 
-100.00000 -100.00000 
-100.00000 -100.00000 
-100.00000 -100.00000 
 0.00000  0.00000 
-100.00000 -100.00000 
-100.00000 -100.00000 
-100.00000 -100.00000 
-100.00000 -100.00000 
-100.00000 -100.00000 
 0.81939  0.11355 
-100.00000 -100.00000 
-100.00000 -0.00003 
-100.00000 -100.00000 
-100.00000 -100.00000 
-100.00000 -100.00000 
 0.01270 -100.00000 
-100.00000 -100.00000 
 0.70374  0.72478 
-100.00000 -100.00000 
-100.00000 -100.00000 
-100.00000 -100.00000 
 0.00000  0.00000 
-0.02540 -0.22684 
-100.00000 -100.00000 
-100.00000 -100.00000 
-100.00000 -100.00000 
 0.13767 -100.00000 
-100.00000 -100.00000 
-0.01857  0.40396 
-100.00000 -100.00000 
-100.00000 -100.00000 
-100.00000 -100.00000 
-100.00000 -100.00000 
-100.00000 -0.12518 
-100.00000 -100.00000 
 0.00008 -100.00000 
-100.00000 -100.00000 
-100.00000 -100.00000 
-100.00000 -100.00000 
-100.00000 -100.00000 
-100.00000 -100.00000 
-0.58787 -0.23914 
-100.00000 -100.00000 
-100.00000 -100.00000 
-100.00000 -100.00000 
-100.00000 -100.00000 
-100.00000 -100.00000 
-100.00000 -100.00000 
-0.12632 -100.00000 
-100.00000 -100.00000 
-100.00000 -100.00000 
 0.03510  0.13764 
-0.18728 -100.00000 
 0.13654 -0.24073 
-100.00000  0.00007 
-100.00000 -100.00000 
-0.18931 -0.05467 
-100.00000 -100.00000 
 0.13259  0.22541 
-100.00000 -100.00000 
-100.00000 -100.00000 
-100.00000  0.26249 
-0.00009 -100.00000 
-100.00000 -100.00000 
 0.13744  0.13765 
 0.72927 -0.18392 
-100.00000 -100.00000 
-100.00000 -100.00000 
-100.00000  0.13756 
-100.00000 -100.00000 
 0.03650 -0.18344 
-100.00000 -100.00000 
-100.00000 -100.00000 
-100.00000 -100.00000 
-100.00000 -100.00000 
-100.00000 -100.00000 
-100.00000 -100.00000 
-100.00000 -100.00000 
-100.00000 -100.00000 
-100.00000 -100.00000 
-0.76902  0.09883 
-100.00000 -100.00000 
-100.00000 -100.00000 
-100.00000 -100.00000 
-100.00000 -100.00000 
-100.00000 -100.00000 
-100.00000 -100.00000 
-0.28511  0.16781 
 0.16157  0.30150 
-100.00000 -100.00000 
-0.19620 -0.04687 
-100.00000 -100.00000 
-100.00000 -100.00000 
-100.00000 -100.00000 
-100.00000 -100.00000 
-100.00000 -100.00000 
-100.00000 -100.00000 
-100.00000 -100.00000 
-100.00000 -100.00000 
-100.00000 -100.00000 
-100.00000 -100.00000 
-100.00000 -100.00000 
-100.00000 -100.00000 
-100.00000 -100.00000 
-100.00000 -100.00000 
-100.00000 -100.00000 
-100.00000 -100.00000 
-100.00000 -100.00000 
-100.00000 -100.00000 
-100.00000 -100.00000 
-100.00000 -100.00000 
-100.00000 -100.00000 
 0.00050 -100.00000 
-100.00000 -100.00000 
-100.00000 -100.00000 
 0.05555 -0.11505 
-100.00000 -100.00000 
-100.00000 -100.00000 
-100.00000 -100.00000 
-100.00000  0.13751 
-100.00000 -100.00000 
-100.00000 -100.00000 
-100.00000 -100.00000 
-100.00000 -100.00000 
-100.00000 -100.00000 
-100.00000 -100.00000 
-100.00000 -100.00000 
-0.24980  0.04473 
 0.25282  0.48100 
-100.00000 -100.00000 
-100.00000 -100.00000 
-100.00000 -100.00000 
-100.00000 -100.00000 
-0.14742  0.00003 
-100.00000 -100.00000 
-100.00000 -100.00000 
-100.00000 -100.00000 
-0.05878 -0.09482 
-100.00000 -100.00000 
-100.00000 -100.00000 
-100.00000 -100.00000 
-100.00000 -100.00000 
-100.00000 -100.00000 
-100.00000 -100.00000 
 0.63662 -0.07077 
-100.00000 -100.00000 
-100.00000 -100.00000 
-100.00000 -100.00000 
-100.00000 -100.00000 
-100.00000 -100.00000 
-100.00000 -100.00000 
-100.00000 -0.28485 
-0.10595 -100.00000 
-100.00000 -100.00000 
-100.00000 -100.00000 
-100.00000 -100.00000 
-100.00000 -100.00000 
-100.00000 -100.00000 
-100.00000 -100.00000 
-100.00000 -100.00000 
-100.00000 -100.00000 
-100.00000 -100.00000 
-100.00000 -100.00000 
-100.00000 -100.00000 
 0.03216 -100.00000 
-100.00000 -100.00000 
-100.00000 -100.00000 
-100.00000 -100.00000 
-0.06558 -0.21089 
-0.10498 -0.00008 
-100.00000 -100.00000 
 0.26269 -100.00000 
-100.00000 -100.00000 
-0.10557 -0.10911 
-100.00000 -100.00000 
-100.00000 -100.00000 
-100.00000 -100.00000 
-100.00000 -100.00000 
-100.00000 -100.00000 
-100.00000 -100.00000 
-100.00000 -100.00000 
-100.00000 -100.00000 
 0.08298 -100.00000 
-100.00000 -100.00000 
-100.00000  0.36705 
-100.00000 -100.00000 
 0.00000  0.00000 
-100.00000 -100.00000 
-100.00000 -100.00000 
-0.28800 -0.01673 
 0.27312 -0.29582 
-0.46285  0.13714 
-0.16142 -0.18912 
-100.00000 -100.00000 
-100.00000 -100.00000 
-100.00000 -100.00000 
-100.00000 -100.00000 
-0.46254 -100.00000 
 0.26875 -100.00000 
-100.00000 -100.00000 
-100.00000 -100.00000 
 0.17624 -0.56559 
-100.00000 -100.00000 
 0.26305 -0.21095 
-100.00000 -100.00000 
-100.00000 -100.00000 
 0.32370  0.10361 
-0.04030 -100.00000 
-100.00000 -100.00000 
-0.21366 -100.00000 
 0.00001 -100.00000 
-100.00000 -0.30457 
-100.00000 -100.00000 
-0.42767  0.26813 
-100.00000 -100.00000 
-100.00000 -100.00000 
-100.00000 -100.00000 
-0.02389 -0.34692 
-100.00000  0.15781 
-100.00000 -100.00000 
-100.00000 -100.00000 
-100.00000 -100.00000 
-0.01517  0.69067 
-0.12311 -0.17945 
-0.15692 -0.21067 
-0.02532 -0.10100 
-100.00000 -100.00000 
-100.00000 -100.00000 
-0.37347 -0.61084 
 0.04774  0.16877 
-100.00000 -100.00000 
-100.00000  0.00010 
-100.00000 -100.00000 
-100.00000 -100.00000 
-100.00000 -100.00000 
-100.00000 -100.00000 
-100.00000 -100.00000 
-100.00000 -100.00000 
-0.54909 -0.80969 
-100.00000 -100.00000 
-100.00000 -100.00000 
-0.14498  0.44660 
-100.00000 -100.00000 
-100.00000 -0.25762 
-100.00000 -100.00000 
-100.00000 -100.00000 
-100.00000 -100.00000 
-100.00000 -100.00000 
-100.00000 -100.00000 
