# Supplementary material for: Enhanced ER proteostasis and temperature differentially impact the mutational tolerance of influenza hemagglutinin
Source: eLife. 2018 Sep 6;7:e38795. doi: 10.7554/eLife.38795 (PMC6172027; doi:10.7554/eLife.38795)
Supplement: Source data 1. [file elife-38795-data1.zip › Dataset_1/HA_DMS_2018_processing/filtering/filtering_DAX39vsDAX37/compare/out_scatter_13_Q.txt]

-100.00000 -100.00000 
 0.41151 -0.03759 
-0.13290 -0.24211 
 1.29713  0.45939 
-100.00000 -0.24200 
 0.01225 -0.10462 
-100.00000 -100.00000 
-0.33289  0.49854 
-100.00000 -100.00000 
-100.00000 -100.00000 
-100.00000 -0.12624 
-100.00000 -100.00000 
-100.00000 -100.00000 
-100.00000 -100.00000 
 0.00007 -100.00000 
-100.00000 -100.00000 
-100.00000 -100.00000 
-100.00000 -100.00000 
 0.26908 -100.00000 
-100.00000 -100.00000 
-100.00000 -100.00000 
-100.00000 -100.00000 
-100.00000 -100.00000 
-100.00000 -100.00000 
-0.38896  0.23194 
-100.00000 -100.00000 
-100.00000 -100.00000 
-100.00000 -100.00000 
-100.00000 -100.00000 
-100.00000 -100.00000 
-100.00000 -0.12556 
-100.00000 -100.00000 
-100.00000 -100.00000 
-100.00000 -100.00000 
-100.00000 -100.00000 
-100.00000 -100.00000 
 0.11468 -0.08605 
-100.00000 -0.11823 
-100.00000  0.00007 
-100.00000 -100.00000 
-100.00000 -100.00000 
-100.00000 -100.00000 
-100.00000 -100.00000 
-100.00000 -100.00000 
-0.20417 -0.12321 
-100.00000 -100.00000 
 0.00004 -100.00000 
-100.00000 -100.00000 
-0.11355  0.25441 
-100.00000 -100.00000 
-0.00001 -100.00000 
-100.00000 -0.00028 
-100.00000  0.15569 
 0.02800  0.02507 
-100.00000 -100.00000 
-100.00000 -100.00000 
-100.00000 -0.00012 
 0.01187 -100.00000 
-100.00000 -100.00000 
-100.00000 -0.22424 
-100.00000 -100.00000 
-0.89942 -0.10372 
-0.00013 -100.00000 
-100.00000 -100.00000 
 0.42905 -100.00000 
-0.16573  0.13965 
-0.11586 -100.00000 
 0.00000  0.00000 
-100.00000 -100.00000 
-0.22288 -0.49263 
-100.00000 -100.00000 
-100.00000 -100.00000 
 0.25684 -0.24217 
-100.00000 -100.00000 
-0.65033 -100.00000 
-100.00000 -100.00000 
-100.00000 -100.00000 
-100.00000 -100.00000 
-100.00000 -100.00000 
-100.00000 -100.00000 
-100.00000 -100.00000 
-0.18882  0.02867 
-0.43005 -0.36750 
-100.00000 -100.00000 
-100.00000 -100.00000 
-0.33330 -100.00000 
-0.22892  0.34264 
-0.22907  0.31607 
-0.19279 -0.13947 
-0.52299 -0.52628 
-0.43031 -0.46850 
-0.68547 -100.00000 
-100.00000 -100.00000 
-100.00000 -100.00000 
-100.00000 -100.00000 
-100.00000 -100.00000 
-100.00000 -100.00000 
-100.00000 -100.00000 
-0.19456 -100.00000 
-1.39076 -0.18254 
-0.11853 -100.00000 
-0.14200 -100.00000 
-0.67345  0.00003 
 0.92576 -0.29243 
-100.00000 -100.00000 
 0.00005 -100.00000 
-100.00000 -100.00000 
-0.22931 -100.00000 
-0.09164  0.45262 
-100.00000 -100.00000 
-100.00000  0.39883 
-100.00000 -100.00000 
-0.04859 -100.00000 
 0.00003 -100.00000 
-0.00004 -100.00000 
-0.11922 -100.00000 
-100.00000 -100.00000 
 0.25940  0.56074 
-100.00000 -100.00000 
-100.00000 -100.00000 
 0.00000  0.00000 
-100.00000 -100.00000 
-0.33181 -100.00000 
-100.00000  0.18479 
-100.00000 -100.00000 
-100.00000  0.25866 
-100.00000 -0.10147 
-100.00000 -100.00000 
-100.00000 -100.00000 
-100.00000 -100.00000 
-100.00000 -100.00000 
-100.00000 -100.00000 
-100.00000 -100.00000 
-100.00000 -100.00000 
-100.00000 -100.00000 
 0.79427  0.71621 
-0.22935 -100.00000 
-0.03511 -100.00000 
-100.00000 -0.55223 
-100.00000 -100.00000 
-100.00000 -0.11670 
-100.00000 -100.00000 
-0.37601 -0.56724 
-100.00000 -100.00000 
-100.00000  0.03818 
-0.51308 -0.03758 
-100.00000 -100.00000 
-100.00000 -100.00000 
-100.00000 -100.00000 
-0.85181 -1.17709 
-100.00000 -100.00000 
-100.00000 -100.00000 
 0.49348 -0.08268 
-0.47757 -0.43005 
-0.90155 -0.21121 
-100.00000 -0.78432 
-0.89554 -0.17940 
-100.00000 -100.00000 
 0.58467  0.44252 
-100.00000 -100.00000 
-100.00000 -100.00000 
-100.00000 -100.00000 
-100.00000 -100.00000 
-100.00000 -100.00000 
-100.00000 -100.00000 
-100.00000 -100.00000 
-0.22810 -0.41736 
-100.00000 -100.00000 
-1.02133 -0.58007 
-0.51606  0.01976 
 0.39261  0.03365 
-100.00000 -100.00000 
-0.69180  0.05380 
-100.00000 -100.00000 
-0.76530 -0.37613 
-0.57360 -0.67912 
-100.00000 -0.08810 
-100.00000  0.13721 
-0.04867 -100.00000 
-0.26122 -100.00000 
-100.00000 -100.00000 
-0.19674  0.13710 
-100.00000 -100.00000 
-0.44979  0.03757 
-100.00000 -0.88429 
-1.06586 -0.06334 
-100.00000 -100.00000 
 0.51625 -0.37177 
-100.00000 -100.00000 
-100.00000 -100.00000 
-100.00000 -100.00000 
-0.38316 -100.00000 
-100.00000 -100.00000 
-100.00000 -100.00000 
-100.00000 -100.00000 
-0.67810 -0.68172 
 0.08149 -0.12261 
 0.17497 -0.16623 
-100.00000 -100.00000 
-100.00000 -100.00000 
-0.16338 -100.00000 
-100.00000 -100.00000 
-0.20446 -100.00000 
 0.00000  0.00000 
 0.00000  0.00000 
-100.00000  0.00012 
-100.00000 -100.00000 
-100.00000 -100.00000 
-0.00058  0.17847 
-0.47967 -0.18557 
-100.00000 -100.00000 
-100.00000 -0.51794 
-0.00101 -100.00000 
-100.00000 -100.00000 
-100.00000 -100.00000 
 0.74205 -100.00000 
-100.00000 -100.00000 
-0.68363 -0.25358 
-100.00000 -100.00000 
 0.03211 -0.44573 
-0.19975 -100.00000 
-100.00000 -100.00000 
-0.89217  0.54076 
-0.04951 -0.35454 
 0.17435  0.17326 
-100.00000 -100.00000 
-0.00456 -100.00000 
 0.31451 -0.16610 
-0.28592  0.09191 
-0.46375 -0.30842 
 0.17127 -0.19947 
 0.45144  0.22137 
-100.00000 -100.00000 
-100.00000 -100.00000 
 0.47123  0.02361 
-0.36672 -0.37957 
-0.67601 -0.22113 
-100.00000 -100.00000 
 0.00000  0.00000 
-0.57385 -0.61481 
-100.00000 -100.00000 
-100.00000 -100.00000 
-100.00000 -100.00000 
-0.24584 -100.00000 
-100.00000 -100.00000 
-100.00000 -100.00000 
-100.00000 -100.00000 
-100.00000 -100.00000 
-100.00000 -100.00000 
-0.03280  0.13736 
 0.95768 -0.20140 
-0.19948 -100.00000 
-100.00000  0.15760 
-0.99013 -1.14133 
 0.14057 -0.32731 
-100.00000 -100.00000 
-0.08927 -0.61468 
-100.00000 -100.00000 
-100.00000  0.00007 
-100.00000 -100.00000 
-100.00000 -100.00000 
-100.00000 -100.00000 
-100.00000 -100.00000 
-100.00000 -0.16059 
-100.00000 -100.00000 
-100.00000 -100.00000 
 0.37989  0.58500 
-100.00000 -100.00000 
-100.00000 -100.00000 
-100.00000 -100.00000 
-100.00000 -100.00000 
 0.01340 -100.00000 
 0.27329 -0.32948 
 0.38230 -100.00000 
-100.00000 -100.00000 
-100.00000 -0.20416 
-0.19511  0.03048 
-0.66860 -0.56027 
-0.10494  0.47425 
-100.00000 -100.00000 
-100.00000 -100.00000 
-100.00000 -100.00000 
-0.47890  0.43924 
-100.00000 -100.00000 
-0.20049 -100.00000 
-0.21238 -0.34576 
 0.43545 -100.00000 
-0.00020 -100.00000 
-0.86831  0.31952 
-0.38159 -100.00000 
-100.00000 -100.00000 
-0.00031 -100.00000 
-100.00000 -100.00000 
-0.57682  0.34451 
-100.00000 -100.00000 
 0.00000  0.00000 
-100.00000 -100.00000 
-100.00000 -100.00000 
 0.00000  0.00000 
-100.00000 -100.00000 
-100.00000 -100.00000 
-100.00000  0.00002 
-0.65546  0.28815 
-100.00000 -100.00000 
-100.00000 -100.00000 
-100.00000 -100.00000 
-100.00000 -100.00000 
-100.00000 -100.00000 
 0.00000  0.00000 
-100.00000 -100.00000 
-100.00000 -100.00000 
-0.07181  0.13818 
-0.28084 -0.34768 
 0.45691  0.19660 
-100.00000 -100.00000 
-100.00000 -100.00000 
-100.00000 -100.00000 
 0.40903  0.09117 
-100.00000 -100.00000 
-0.07160 -0.14157 
-0.36837 -0.36376 
-100.00000 -100.00000 
-100.00000 -100.00000 
-0.00029 -100.00000 
-100.00000 -100.00000 
-100.00000  0.52122 
-0.49387 -0.10261 
-100.00000 -100.00000 
-100.00000 -100.00000 
-100.00000 -100.00000 
-100.00000 -100.00000 
-100.00000 -100.00000 
-100.00000 -100.00000 
 0.03515 -100.00000 
-100.00000 -100.00000 
-100.00000 -100.00000 
-0.36270 -0.57031 
-0.12410  0.19129 
-100.00000 -100.00000 
-100.00000 -100.00000 
 0.00000  0.00000 
-100.00000 -100.00000 
 0.44700  0.14741 
-100.00000 -100.00000 
-100.00000  0.13764 
-100.00000 -100.00000 
-0.24140 -0.12415 
-100.00000 -100.00000 
-100.00000 -100.00000 
-100.00000 -100.00000 
-100.00000 -100.00000 
-100.00000 -100.00000 
-100.00000 -100.00000 
 0.00001 -100.00000 
-100.00000 -100.00000 
-100.00000 -100.00000 
-100.00000 -100.00000 
-100.00000 -100.00000 
-100.00000 -100.00000 
-100.00000 -100.00000 
-0.28134 -100.00000 
-100.00000 -100.00000 
-100.00000 -100.00000 
-100.00000 -100.00000 
-100.00000 -100.00000 
-100.00000 -100.00000 
-100.00000 -100.00000 
-0.03657 -0.08463 
-0.35294 -0.37579 
 0.00000  0.00000 
-100.00000 -100.00000 
-100.00000 -100.00000 
 0.00000  0.00000 
-100.00000 -100.00000 
 0.00002  0.13734 
-100.00000 -100.00000 
-100.00000 -100.00000 
-100.00000 -100.00000 
-100.00000 -100.00000 
-100.00000 -100.00000 
 0.00000  0.00000 
-0.45752 -0.42593 
-100.00000 -100.00000 
-100.00000 -100.00000 
 0.00000  0.00000 
 0.34212 -0.16847 
-100.00000 -100.00000 
-100.00000 -100.00000 
-100.00000 -100.00000 
-0.28589 -100.00000 
-100.00000 -100.00000 
-100.00000 -100.00000 
-0.36850  0.13756 
-100.00000 -0.00499 
-100.00000 -100.00000 
-100.00000 -100.00000 
-0.36902  0.07889 
-100.00000 -100.00000 
-100.00000 -100.00000 
 0.09390  0.29920 
-100.00000 -100.00000 
-100.00000 -100.00000 
-100.00000 -0.00012 
 0.23010 -0.57696 
 0.00000  0.00000 
-100.00000 -100.00000 
-100.00000 -100.00000 
-0.00021 -0.20349 
-100.00000 -100.00000 
 0.13782 -100.00000 
-100.00000 -0.28501 
-100.00000  0.13842 
-100.00000 -100.00000 
-100.00000 -100.00000 
-0.00021  0.11997 
-100.00000 -100.00000 
-100.00000 -100.00000 
-0.05887 -0.18415 
-100.00000 -100.00000 
-100.00000 -100.00000 
-100.00000 -100.00000 
-100.00000 -100.00000 
-100.00000 -100.00000 
-100.00000 -100.00000 
-0.18239 -0.35350 
-100.00000  0.16872 
-100.00000 -100.00000 
-100.00000 -100.00000 
-100.00000 -100.00000 
-100.00000 -100.00000 
-100.00000 -100.00000 
 0.13123 -0.15666 
-100.00000 -100.00000 
-100.00000 -100.00000 
-100.00000 -100.00000 
-100.00000 -100.00000 
-100.00000 -100.00000 
-0.73451  0.03502 
-100.00000 -100.00000 
-100.00000 -100.00000 
-100.00000 -100.00000 
-100.00000 -100.00000 
-100.00000 -100.00000 
-100.00000  0.04298 
-0.30684  0.26323 
-100.00000 -100.00000 
-100.00000 -100.00000 
-100.00000 -100.00000 
-100.00000 -100.00000 
-100.00000 -100.00000 
-100.00000 -100.00000 
-100.00000 -100.00000 
-100.00000 -100.00000 
 0.03735  0.16289 
-100.00000 -100.00000 
-100.00000 -100.00000 
-0.00002 -100.00000 
-100.00000 -100.00000 
-100.00000 -0.04652 
-100.00000  0.43242 
-100.00000 -100.00000 
-100.00000 -100.00000 
-100.00000 -0.00020 
-0.26032 -0.18431 
-100.00000 -100.00000 
 0.11653 -100.00000 
-0.52269 -100.00000 
 0.00000  0.00000 
-100.00000 -100.00000 
-0.05861 -0.27215 
-0.28505 -100.00000 
 0.00019 -100.00000 
-100.00000 -100.00000 
-0.21270 -100.00000 
-100.00000 -0.79379 
-0.63856 -100.00000 
-0.00015 -100.00000 
-100.00000 -100.00000 
-100.00000 -100.00000 
-100.00000 -100.00000 
-100.00000 -100.00000 
 0.13726 -100.00000 
-100.00000 -100.00000 
-100.00000 -100.00000 
 0.05995  0.16762 
-0.03163 -0.63880 
-100.00000 -100.00000 
-100.00000 -100.00000 
-100.00000 -100.00000 
 0.13700 -100.00000 
-100.00000 -100.00000 
-100.00000 -100.00000 
-100.00000 -100.00000 
-0.00013 -0.25788 
-100.00000 -100.00000 
-100.00000  0.00018 
-0.61146 -0.31600 
-0.00014 -100.00000 
 0.34084 -100.00000 
-100.00000 -100.00000 
-100.00000 -100.00000 
-100.00000 -100.00000 
-0.38685 -0.09995 
-0.61267  0.37821 
-100.00000 -100.00000 
-100.00000 -100.00000 
-100.00000 -100.00000 
-0.46285 -100.00000 
-100.00000 -100.00000 
-0.55283  0.02811 
-100.00000 -100.00000 
-100.00000 -100.00000 
-100.00000 -0.16125 
-100.00000  0.28670 
-0.15784  0.17944 
-100.00000 -100.00000 
-0.10498  0.07279 
-0.10453  0.29131 
-100.00000 -100.00000 
-0.49405  0.50429 
-100.00000 -100.00000 
-0.00084  0.26299 
-0.41680 -0.07277 
-100.00000 -0.80203 
-100.00000 -100.00000 
 0.13743 -0.00008 
-0.34622 -100.00000 
 0.00000  0.00000 
-100.00000 -0.19416 
-100.00000  0.03397 
-100.00000 -100.00000 
-100.00000 -100.00000 
-100.00000 -100.00000 
 0.00006 -100.00000 
-100.00000 -100.00000 
-100.00000 -100.00000 
-100.00000 -100.00000 
-100.00000 -100.00000 
-100.00000 -100.00000 
-100.00000 -0.07295 
-100.00000 -100.00000 
-100.00000 -100.00000 
-100.00000 -100.00000 
-100.00000 -100.00000 
-100.00000 -100.00000 
-0.15510  0.05427 
-100.00000 -100.00000 
-100.00000 -100.00000 
-100.00000 -100.00000 
-100.00000 -100.00000 
-100.00000  0.00008 
-100.00000 -100.00000 
-100.00000 -100.00000 
-100.00000 -100.00000 
 0.64507 -0.00009 
-100.00000 -100.00000 
-100.00000 -100.00000 
-0.09473 -0.00004 
-100.00000 -100.00000 
 0.00000  0.00000 
-100.00000 -100.00000 
-0.06571  0.13756 
-100.00000 -100.00000 
-100.00000 -100.00000 
-100.00000 -100.00000 
